# Supplementary material for: Computational Investigation of GNMT-Catalyzed Methyl Transfer Reaction: Integrating MD, QM, and ML Approaches
Source: J Comput Chem. Author manuscript; Available in PMC 2026 Jun 29. (PMC13312424; doi:10.1002/jcc.70434)
Supplement: SI-3 [file NIHMS2188582-supplement-SI-3.zip › MD-frame-pdbs/sampling-P1-14432.pdb]

ATOM      1  N   VAL A   1      42.919 119.424 104.266  1.00  0.00           N  
ATOM      2  CA  VAL A   1      44.106 118.807 104.846  1.00  0.00           C  
ATOM      3  C   VAL A   1      45.086 119.889 105.412  1.00  0.00           C  
ATOM      4  O   VAL A   1      45.672 120.554 104.627  1.00  0.00           O  
ATOM      5  CB  VAL A   1      44.888 117.878 103.957  1.00  0.00           C  
ATOM      6  CG1 VAL A   1      46.195 117.277 104.687  1.00  0.00           C  
ATOM      7  CG2 VAL A   1      43.945 116.744 103.533  1.00  0.00           C  
ATOM      8  HA  VAL A   1      43.667 118.188 105.630  1.00  0.00           H  
ATOM      9  HB  VAL A   1      45.289 118.410 103.094  1.00  0.00           H  
ATOM     10 HG11 VAL A   1      47.021 117.975 104.549  1.00  0.00           H  
ATOM     11 HG12 VAL A   1      45.946 116.967 105.703  1.00  0.00           H  
ATOM     12 HG13 VAL A   1      46.378 116.355 104.136  1.00  0.00           H  
ATOM     13 HG21 VAL A   1      44.491 116.011 102.938  1.00  0.00           H  
ATOM     14 HG22 VAL A   1      43.562 116.270 104.437  1.00  0.00           H  
ATOM     15 HG23 VAL A   1      43.141 117.119 102.900  1.00  0.00           H  
ATOM     16  H1  VAL A   1      43.152 120.118 103.572  1.00  0.00           H  
ATOM     17  H2  VAL A   1      42.375 119.911 104.963  1.00  0.00           H  
ATOM     18  H3  VAL A   1      42.235 118.753 103.947  1.00  0.00           H  
ATOM     19  N   ASP A   2      45.209 120.080 106.728  1.00  0.00           N  
ATOM     20  CA  ASP A   2      45.942 121.172 107.336  1.00  0.00           C  
ATOM     21  C   ASP A   2      46.585 120.794 108.675  1.00  0.00           C  
ATOM     22  O   ASP A   2      47.531 121.495 109.127  1.00  0.00           O  
ATOM     23  CB  ASP A   2      45.033 122.417 107.603  1.00  0.00           C  
ATOM     24  CG  ASP A   2      43.748 122.180 108.404  1.00  0.00           C  
ATOM     25  OD1 ASP A   2      42.864 123.097 108.420  1.00  0.00           O  
ATOM     26  OD2 ASP A   2      43.446 121.056 108.876  1.00  0.00           O1-
ATOM     27  H   ASP A   2      44.742 119.409 107.321  1.00  0.00           H  
ATOM     28  HA  ASP A   2      46.789 121.421 106.697  1.00  0.00           H  
ATOM     29  HB2 ASP A   2      45.603 123.145 108.179  1.00  0.00           H  
ATOM     30  HB3 ASP A   2      44.734 122.906 106.677  1.00  0.00           H  
ATOM     31  N   SER A   3      46.108 119.733 109.332  1.00  0.00           N  
ATOM     32  CA  SER A   3      46.514 119.334 110.646  1.00  0.00           C  
ATOM     33  C   SER A   3      46.191 120.248 111.804  1.00  0.00           C  
ATOM     34  O   SER A   3      47.030 120.560 112.639  1.00  0.00           O  
ATOM     35  CB  SER A   3      47.925 118.662 110.698  1.00  0.00           C  
ATOM     36  OG  SER A   3      49.032 119.579 110.702  1.00  0.00           O  
ATOM     37  H   SER A   3      45.299 119.337 108.875  1.00  0.00           H  
ATOM     38  HA  SER A   3      45.819 118.518 110.843  1.00  0.00           H  
ATOM     39  HB2 SER A   3      47.910 118.054 111.602  1.00  0.00           H  
ATOM     40  HB3 SER A   3      47.992 117.957 109.870  1.00  0.00           H  
ATOM     41  HG  SER A   3      48.721 120.306 110.159  1.00  0.00           H  
ATOM     42  N   VAL A   4      45.086 120.928 111.610  1.00  0.00           N  
ATOM     43  CA  VAL A   4      44.473 121.907 112.574  1.00  0.00           C  
ATOM     44  C   VAL A   4      43.256 121.152 113.210  1.00  0.00           C  
ATOM     45  O   VAL A   4      42.478 120.541 112.503  1.00  0.00           O  
ATOM     46  CB  VAL A   4      44.191 123.405 112.118  1.00  0.00           C  
ATOM     47  CG1 VAL A   4      43.691 124.354 113.131  1.00  0.00           C  
ATOM     48  CG2 VAL A   4      45.427 124.013 111.326  1.00  0.00           C  
ATOM     49  H   VAL A   4      44.531 120.711 110.796  1.00  0.00           H  
ATOM     50  HA  VAL A   4      45.213 122.116 113.347  1.00  0.00           H  
ATOM     51  HB  VAL A   4      43.374 123.323 111.401  1.00  0.00           H  
ATOM     52 HG11 VAL A   4      44.360 124.199 113.978  1.00  0.00           H  
ATOM     53 HG12 VAL A   4      43.542 125.360 112.741  1.00  0.00           H  
ATOM     54 HG13 VAL A   4      42.769 123.955 113.556  1.00  0.00           H  
ATOM     55 HG21 VAL A   4      45.045 124.926 110.868  1.00  0.00           H  
ATOM     56 HG22 VAL A   4      46.277 124.202 111.982  1.00  0.00           H  
ATOM     57 HG23 VAL A   4      45.675 123.362 110.488  1.00  0.00           H  
ATOM     58  N   TYR A   5      43.011 121.247 114.505  1.00  0.00           N  
ATOM     59  CA  TYR A   5      41.856 120.693 115.186  1.00  0.00           C  
ATOM     60  C   TYR A   5      40.703 121.673 114.982  1.00  0.00           C  
ATOM     61  O   TYR A   5      40.845 122.859 115.242  1.00  0.00           O  
ATOM     62  CB  TYR A   5      42.230 120.323 116.641  1.00  0.00           C  
ATOM     63  CG  TYR A   5      41.052 120.186 117.526  1.00  0.00           C  
ATOM     64  CD1 TYR A   5      40.919 121.043 118.656  1.00  0.00           C  
ATOM     65  CD2 TYR A   5      40.163 119.132 117.306  1.00  0.00           C  
ATOM     66  CE1 TYR A   5      39.815 120.731 119.516  1.00  0.00           C  
ATOM     67  CE2 TYR A   5      39.101 118.857 118.127  1.00  0.00           C  
ATOM     68  CZ  TYR A   5      38.947 119.610 119.298  1.00  0.00           C  
ATOM     69  OH  TYR A   5      37.929 119.326 120.127  1.00  0.00           O  
ATOM     70  H   TYR A   5      43.663 121.785 115.057  1.00  0.00           H  
ATOM     71  HA  TYR A   5      41.588 119.726 114.761  1.00  0.00           H  
ATOM     72  HB2 TYR A   5      42.820 119.419 116.484  1.00  0.00           H  
ATOM     73  HB3 TYR A   5      42.850 121.094 117.099  1.00  0.00           H  
ATOM     74  HD1 TYR A   5      41.548 121.904 118.825  1.00  0.00           H  
ATOM     75  HD2 TYR A   5      40.316 118.461 116.474  1.00  0.00           H  
ATOM     76  HE1 TYR A   5      39.748 121.365 120.387  1.00  0.00           H  
ATOM     77  HE2 TYR A   5      38.463 118.031 117.851  1.00  0.00           H  
ATOM     78  HH  TYR A   5      37.454 118.519 119.917  1.00  0.00           H  
ATOM     79  N   ARG A   6      39.532 121.152 114.627  1.00  0.00           N  
ATOM     80  CA  ARG A   6      38.240 121.875 114.643  1.00  0.00           C  
ATOM     81  C   ARG A   6      37.031 121.122 115.169  1.00  0.00           C  
ATOM     82  O   ARG A   6      37.118 119.900 115.281  1.00  0.00           O  
ATOM     83  CB  ARG A   6      37.894 122.632 113.284  1.00  0.00           C  
ATOM     84  CG  ARG A   6      38.137 121.717 112.062  1.00  0.00           C  
ATOM     85  CD  ARG A   6      37.906 122.464 110.664  1.00  0.00           C  
ATOM     86  NE  ARG A   6      38.877 123.617 110.401  1.00  0.00           N  
ATOM     87  CZ  ARG A   6      40.004 123.490 109.790  1.00  0.00           C  
ATOM     88  NH1 ARG A   6      40.690 124.534 109.454  1.00  0.00           N1+
ATOM     89  NH2 ARG A   6      40.431 122.347 109.404  1.00  0.00           N  
ATOM     90  H   ARG A   6      39.566 120.185 114.338  1.00  0.00           H  
ATOM     91  HA  ARG A   6      38.311 122.628 115.428  1.00  0.00           H  
ATOM     92  HB2 ARG A   6      36.898 123.077 113.293  1.00  0.00           H  
ATOM     93  HB3 ARG A   6      38.561 123.474 113.096  1.00  0.00           H  
ATOM     94  HG2 ARG A   6      39.176 121.395 112.131  1.00  0.00           H  
ATOM     95  HG3 ARG A   6      37.476 120.852 112.020  1.00  0.00           H  
ATOM     96  HD2 ARG A   6      37.916 121.677 109.911  1.00  0.00           H  
ATOM     97  HD3 ARG A   6      36.878 122.827 110.623  1.00  0.00           H  
ATOM     98  HE  ARG A   6      38.653 124.553 110.704  1.00  0.00           H  
ATOM     99 HH11 ARG A   6      40.500 125.500 109.677  1.00  0.00           H  
ATOM    100 HH12 ARG A   6      41.551 124.435 108.937  1.00  0.00           H  
ATOM    101 HH21 ARG A   6      39.914 121.503 109.608  1.00  0.00           H  
ATOM    102 HH22 ARG A   6      41.367 122.274 109.033  1.00  0.00           H  
ATOM    103  N   THR A   7      35.886 121.796 115.562  1.00  0.00           N  
ATOM    104  CA  THR A   7      34.600 121.115 115.944  1.00  0.00           C  
ATOM    105  C   THR A   7      33.585 121.412 114.844  1.00  0.00           C  
ATOM    106  O   THR A   7      33.405 122.595 114.580  1.00  0.00           O  
ATOM    107  CB  THR A   7      34.080 121.580 117.322  1.00  0.00           C  
ATOM    108  CG2 THR A   7      32.674 121.180 117.811  1.00  0.00           C  
ATOM    109  OG1 THR A   7      35.017 121.109 118.291  1.00  0.00           O  
ATOM    110  H   THR A   7      35.848 122.802 115.490  1.00  0.00           H  
ATOM    111  HA  THR A   7      34.789 120.042 115.969  1.00  0.00           H  
ATOM    112  HB  THR A   7      33.980 122.660 117.230  1.00  0.00           H  
ATOM    113  HG1 THR A   7      35.813 121.643 118.239  1.00  0.00           H  
ATOM    114 HG21 THR A   7      32.528 121.506 118.841  1.00  0.00           H  
ATOM    115 HG22 THR A   7      31.987 121.828 117.269  1.00  0.00           H  
ATOM    116 HG23 THR A   7      32.417 120.155 117.544  1.00  0.00           H  
ATOM    117  N   ARG A   8      32.947 120.347 114.269  1.00  0.00           N  
ATOM    118  CA  ARG A   8      31.795 120.462 113.328  1.00  0.00           C  
ATOM    119  C   ARG A   8      30.715 121.346 113.836  1.00  0.00           C  
ATOM    120  O   ARG A   8      30.672 121.632 115.036  1.00  0.00           O  
ATOM    121  CB  ARG A   8      31.305 119.037 112.844  1.00  0.00           C  
ATOM    122  CG  ARG A   8      32.306 118.078 112.247  1.00  0.00           C  
ATOM    123  CD  ARG A   8      32.648 118.292 110.759  1.00  0.00           C  
ATOM    124  NE  ARG A   8      33.588 117.261 110.377  1.00  0.00           N  
ATOM    125  CZ  ARG A   8      33.712 116.688 109.232  1.00  0.00           C  
ATOM    126  NH1 ARG A   8      34.483 115.683 109.039  1.00  0.00           N1+
ATOM    127  NH2 ARG A   8      33.063 117.076 108.188  1.00  0.00           N  
ATOM    128  H   ARG A   8      33.093 119.409 114.614  1.00  0.00           H  
ATOM    129  HA  ARG A   8      32.298 120.906 112.469  1.00  0.00           H  
ATOM    130  HB2 ARG A   8      30.925 118.568 113.752  1.00  0.00           H  
ATOM    131  HB3 ARG A   8      30.401 119.121 112.241  1.00  0.00           H  
ATOM    132  HG2 ARG A   8      33.250 118.096 112.791  1.00  0.00           H  
ATOM    133  HG3 ARG A   8      32.096 117.014 112.357  1.00  0.00           H  
ATOM    134  HD2 ARG A   8      31.706 118.226 110.214  1.00  0.00           H  
ATOM    135  HD3 ARG A   8      33.079 119.274 110.572  1.00  0.00           H  
ATOM    136  HE  ARG A   8      34.279 117.109 111.096  1.00  0.00           H  
ATOM    137 HH11 ARG A   8      35.007 115.260 109.791  1.00  0.00           H  
ATOM    138 HH12 ARG A   8      34.402 115.141 108.191  1.00  0.00           H  
ATOM    139 HH21 ARG A   8      32.264 117.687 108.285  1.00  0.00           H  
ATOM    140 HH22 ARG A   8      33.208 116.498 107.374  1.00  0.00           H  
ATOM    141  N   SER A   9      29.841 121.747 112.954  1.00  0.00           N  
ATOM    142  CA  SER A   9      28.638 122.614 113.345  1.00  0.00           C  
ATOM    143  C   SER A   9      27.598 121.906 114.269  1.00  0.00           C  
ATOM    144  O   SER A   9      26.861 122.541 115.022  1.00  0.00           O  
ATOM    145  CB  SER A   9      27.952 122.935 112.008  1.00  0.00           C  
ATOM    146  OG  SER A   9      27.462 121.772 111.271  1.00  0.00           O  
ATOM    147  H   SER A   9      30.032 121.428 112.014  1.00  0.00           H  
ATOM    148  HA  SER A   9      28.922 123.571 113.783  1.00  0.00           H  
ATOM    149  HB2 SER A   9      27.086 123.582 112.138  1.00  0.00           H  
ATOM    150  HB3 SER A   9      28.717 123.429 111.409  1.00  0.00           H  
ATOM    151  HG  SER A   9      28.144 121.481 110.661  1.00  0.00           H  
ATOM    152  N   LEU A  10      27.594 120.542 114.228  1.00  0.00           N  
ATOM    153  CA  LEU A  10      26.981 119.546 115.086  1.00  0.00           C  
ATOM    154  C   LEU A  10      27.401 119.780 116.588  1.00  0.00           C  
ATOM    155  O   LEU A  10      26.818 119.129 117.487  1.00  0.00           O  
ATOM    156  CB  LEU A  10      27.559 118.143 114.654  1.00  0.00           C  
ATOM    157  CG  LEU A  10      26.778 117.682 113.423  1.00  0.00           C  
ATOM    158  CD1 LEU A  10      27.612 116.575 112.635  1.00  0.00           C  
ATOM    159  CD2 LEU A  10      25.484 117.041 113.893  1.00  0.00           C  
ATOM    160  H   LEU A  10      28.145 120.132 113.488  1.00  0.00           H  
ATOM    161  HA  LEU A  10      25.895 119.532 114.995  1.00  0.00           H  
ATOM    162  HB2 LEU A  10      28.617 118.277 114.429  1.00  0.00           H  
ATOM    163  HB3 LEU A  10      27.417 117.491 115.516  1.00  0.00           H  
ATOM    164  HG  LEU A  10      26.523 118.426 112.668  1.00  0.00           H  
ATOM    165 HD11 LEU A  10      26.985 116.428 111.756  1.00  0.00           H  
ATOM    166 HD12 LEU A  10      28.590 116.996 112.405  1.00  0.00           H  
ATOM    167 HD13 LEU A  10      27.733 115.714 113.292  1.00  0.00           H  
ATOM    168 HD21 LEU A  10      24.873 117.778 114.414  1.00  0.00           H  
ATOM    169 HD22 LEU A  10      24.873 116.725 113.047  1.00  0.00           H  
ATOM    170 HD23 LEU A  10      25.713 116.128 114.444  1.00  0.00           H  
ATOM    171  N   GLY A  11      28.478 120.551 116.869  1.00  0.00           N  
ATOM    172  CA  GLY A  11      28.947 120.923 118.229  1.00  0.00           C  
ATOM    173  C   GLY A  11      29.478 119.733 119.116  1.00  0.00           C  
ATOM    174  O   GLY A  11      30.142 118.816 118.566  1.00  0.00           O  
ATOM    175  H   GLY A  11      28.864 121.096 116.111  1.00  0.00           H  
ATOM    176  HA2 GLY A  11      29.754 121.651 118.147  1.00  0.00           H  
ATOM    177  HA3 GLY A  11      28.081 121.269 118.792  1.00  0.00           H  
ATOM    178  N   VAL A  12      29.245 119.669 120.484  1.00  0.00           N  
ATOM    179  CA  VAL A  12      29.849 118.678 121.349  1.00  0.00           C  
ATOM    180  C   VAL A  12      29.373 117.207 120.969  1.00  0.00           C  
ATOM    181  O   VAL A  12      30.068 116.269 121.360  1.00  0.00           O  
ATOM    182  CB  VAL A  12      29.630 119.026 122.891  1.00  0.00           C  
ATOM    183  CG1 VAL A  12      28.223 118.526 123.300  1.00  0.00           C  
ATOM    184  CG2 VAL A  12      30.665 118.338 123.817  1.00  0.00           C  
ATOM    185  H   VAL A  12      28.730 120.432 120.899  1.00  0.00           H  
ATOM    186  HA  VAL A  12      30.929 118.588 121.232  1.00  0.00           H  
ATOM    187  HB  VAL A  12      29.784 120.088 123.082  1.00  0.00           H  
ATOM    188 HG11 VAL A  12      28.247 117.451 123.477  1.00  0.00           H  
ATOM    189 HG12 VAL A  12      27.874 118.844 124.282  1.00  0.00           H  
ATOM    190 HG13 VAL A  12      27.378 118.805 122.671  1.00  0.00           H  
ATOM    191 HG21 VAL A  12      30.187 118.136 124.776  1.00  0.00           H  
ATOM    192 HG22 VAL A  12      30.965 117.388 123.374  1.00  0.00           H  
ATOM    193 HG23 VAL A  12      31.569 118.930 123.958  1.00  0.00           H  
ATOM    194  N   ALA A  13      28.323 117.035 120.114  1.00  0.00           N  
ATOM    195  CA  ALA A  13      28.106 115.690 119.555  1.00  0.00           C  
ATOM    196  C   ALA A  13      29.141 115.196 118.461  1.00  0.00           C  
ATOM    197  O   ALA A  13      29.324 114.003 118.369  1.00  0.00           O  
ATOM    198  CB  ALA A  13      26.749 115.781 118.943  1.00  0.00           C  
ATOM    199  H   ALA A  13      27.828 117.835 119.747  1.00  0.00           H  
ATOM    200  HA  ALA A  13      28.019 114.985 120.382  1.00  0.00           H  
ATOM    201  HB1 ALA A  13      26.041 116.004 119.741  1.00  0.00           H  
ATOM    202  HB2 ALA A  13      26.684 116.489 118.117  1.00  0.00           H  
ATOM    203  HB3 ALA A  13      26.422 114.786 118.640  1.00  0.00           H  
ATOM    204  N   ALA A  14      29.823 116.100 117.696  1.00  0.00           N  
ATOM    205  CA  ALA A  14      30.888 115.642 116.866  1.00  0.00           C  
ATOM    206  C   ALA A  14      32.185 115.348 117.692  1.00  0.00           C  
ATOM    207  O   ALA A  14      33.011 114.500 117.281  1.00  0.00           O  
ATOM    208  CB  ALA A  14      31.017 116.502 115.614  1.00  0.00           C  
ATOM    209  H   ALA A  14      29.722 117.104 117.743  1.00  0.00           H  
ATOM    210  HA  ALA A  14      30.581 114.715 116.381  1.00  0.00           H  
ATOM    211  HB1 ALA A  14      30.044 116.768 115.199  1.00  0.00           H  
ATOM    212  HB2 ALA A  14      31.339 117.497 115.921  1.00  0.00           H  
ATOM    213  HB3 ALA A  14      31.715 116.094 114.885  1.00  0.00           H  
ATOM    214  N   GLU A  15      32.332 115.953 118.881  1.00  0.00           N  
ATOM    215  CA  GLU A  15      33.487 115.933 119.786  1.00  0.00           C  
ATOM    216  C   GLU A  15      33.411 114.647 120.611  1.00  0.00           C  
ATOM    217  O   GLU A  15      34.437 114.272 121.205  1.00  0.00           O  
ATOM    218  CB  GLU A  15      33.603 117.237 120.588  1.00  0.00           C  
ATOM    219  CG  GLU A  15      34.627 117.334 121.786  1.00  0.00           C  
ATOM    220  CD  GLU A  15      36.019 116.885 121.304  1.00  0.00           C  
ATOM    221  OE1 GLU A  15      36.828 116.362 122.160  1.00  0.00           O  
ATOM    222  OE2 GLU A  15      36.422 117.138 120.122  1.00  0.00           O1-
ATOM    223  H   GLU A  15      31.610 116.602 119.160  1.00  0.00           H  
ATOM    224  HA  GLU A  15      34.464 115.943 119.304  1.00  0.00           H  
ATOM    225  HB2 GLU A  15      33.909 118.114 120.018  1.00  0.00           H  
ATOM    226  HB3 GLU A  15      32.635 117.420 121.056  1.00  0.00           H  
ATOM    227  HG2 GLU A  15      34.715 118.349 122.174  1.00  0.00           H  
ATOM    228  HG3 GLU A  15      34.334 116.740 122.652  1.00  0.00           H  
ATOM    229  N   GLY A  16      32.262 113.984 120.744  1.00  0.00           N  
ATOM    230  CA  GLY A  16      32.067 112.765 121.638  1.00  0.00           C  
ATOM    231  C   GLY A  16      32.823 111.515 121.347  1.00  0.00           C  
ATOM    232  O   GLY A  16      33.025 110.738 122.302  1.00  0.00           O  
ATOM    233  H   GLY A  16      31.472 114.556 120.484  1.00  0.00           H  
ATOM    234  HA2 GLY A  16      32.375 113.145 122.612  1.00  0.00           H  
ATOM    235  HA3 GLY A  16      31.028 112.444 121.575  1.00  0.00           H  
ATOM    236  N   ILE A  17      33.216 111.220 120.118  1.00  0.00           N  
ATOM    237  CA  ILE A  17      34.157 110.126 119.820  1.00  0.00           C  
ATOM    238  C   ILE A  17      35.452 110.216 120.640  1.00  0.00           C  
ATOM    239  O   ILE A  17      36.145 111.241 120.557  1.00  0.00           O  
ATOM    240  CB  ILE A  17      34.413 109.953 118.323  1.00  0.00           C  
ATOM    241  CG1 ILE A  17      33.110 110.020 117.490  1.00  0.00           C  
ATOM    242  CG2 ILE A  17      35.140 108.645 118.082  1.00  0.00           C  
ATOM    243  CD1 ILE A  17      32.581 111.354 116.870  1.00  0.00           C  
ATOM    244  H   ILE A  17      33.169 111.914 119.384  1.00  0.00           H  
ATOM    245  HA  ILE A  17      33.658 109.212 120.142  1.00  0.00           H  
ATOM    246  HB  ILE A  17      35.041 110.706 117.847  1.00  0.00           H  
ATOM    247 HG12 ILE A  17      33.182 109.411 116.589  1.00  0.00           H  
ATOM    248 HG13 ILE A  17      32.325 109.521 118.059  1.00  0.00           H  
ATOM    249 HG21 ILE A  17      34.452 107.890 118.464  1.00  0.00           H  
ATOM    250 HG22 ILE A  17      35.282 108.606 117.002  1.00  0.00           H  
ATOM    251 HG23 ILE A  17      36.082 108.618 118.631  1.00  0.00           H  
ATOM    252 HD11 ILE A  17      32.226 112.046 117.635  1.00  0.00           H  
ATOM    253 HD12 ILE A  17      33.301 111.886 116.248  1.00  0.00           H  
ATOM    254 HD13 ILE A  17      31.682 111.157 116.287  1.00  0.00           H  
ATOM    255  N   PRO A  18      35.754 109.183 121.476  1.00  0.00           N  
ATOM    256  CA  PRO A  18      37.034 109.098 122.262  1.00  0.00           C  
ATOM    257  C   PRO A  18      38.330 109.214 121.362  1.00  0.00           C  
ATOM    258  O   PRO A  18      38.283 108.689 120.232  1.00  0.00           O  
ATOM    259  CB  PRO A  18      36.964 107.750 122.923  1.00  0.00           C  
ATOM    260  CG  PRO A  18      35.533 107.312 122.965  1.00  0.00           C  
ATOM    261  CD  PRO A  18      34.998 107.923 121.691  1.00  0.00           C  
ATOM    262  HA  PRO A  18      37.067 109.889 123.011  1.00  0.00           H  
ATOM    263  HB2 PRO A  18      37.564 107.046 122.348  1.00  0.00           H  
ATOM    264  HB3 PRO A  18      37.392 107.832 123.923  1.00  0.00           H  
ATOM    265  HG2 PRO A  18      35.415 106.233 123.075  1.00  0.00           H  
ATOM    266  HG3 PRO A  18      35.025 107.755 123.822  1.00  0.00           H  
ATOM    267  HD2 PRO A  18      35.206 107.168 120.932  1.00  0.00           H  
ATOM    268  HD3 PRO A  18      33.941 108.103 121.888  1.00  0.00           H  
ATOM    269  N   ASP A  19      39.524 109.691 121.779  1.00  0.00           N  
ATOM    270  CA  ASP A  19      40.776 109.890 121.043  1.00  0.00           C  
ATOM    271  C   ASP A  19      41.657 108.570 120.903  1.00  0.00           C  
ATOM    272  O   ASP A  19      42.901 108.514 121.076  1.00  0.00           O  
ATOM    273  CB  ASP A  19      41.547 111.174 121.435  1.00  0.00           C  
ATOM    274  CG  ASP A  19      41.983 111.213 122.895  1.00  0.00           C  
ATOM    275  OD1 ASP A  19      41.909 110.213 123.611  1.00  0.00           O  
ATOM    276  OD2 ASP A  19      42.347 112.369 123.322  1.00  0.00           O1-
ATOM    277  H   ASP A  19      39.509 110.087 122.707  1.00  0.00           H  
ATOM    278  HA  ASP A  19      40.529 110.116 120.006  1.00  0.00           H  
ATOM    279  HB2 ASP A  19      42.466 111.267 120.857  1.00  0.00           H  
ATOM    280  HB3 ASP A  19      40.870 112.028 121.389  1.00  0.00           H  
ATOM    281  N   GLN A  20      40.927 107.476 120.725  1.00  0.00           N  
ATOM    282  CA  GLN A  20      41.351 106.140 121.173  1.00  0.00           C  
ATOM    283  C   GLN A  20      42.100 105.394 120.128  1.00  0.00           C  
ATOM    284  O   GLN A  20      42.561 104.314 120.453  1.00  0.00           O  
ATOM    285  CB  GLN A  20      40.125 105.330 121.692  1.00  0.00           C  
ATOM    286  CG  GLN A  20      39.053 105.046 120.682  1.00  0.00           C  
ATOM    287  CD  GLN A  20      37.815 104.478 121.344  1.00  0.00           C  
ATOM    288  NE2 GLN A  20      36.688 104.361 120.663  1.00  0.00           N  
ATOM    289  OE1 GLN A  20      37.873 104.041 122.479  1.00  0.00           O  
ATOM    290  H   GLN A  20      39.959 107.695 120.539  1.00  0.00           H  
ATOM    291  HA  GLN A  20      41.995 106.188 122.051  1.00  0.00           H  
ATOM    292  HB2 GLN A  20      40.448 104.459 122.263  1.00  0.00           H  
ATOM    293  HB3 GLN A  20      39.673 106.004 122.421  1.00  0.00           H  
ATOM    294  HG2 GLN A  20      38.785 105.946 120.127  1.00  0.00           H  
ATOM    295  HG3 GLN A  20      39.470 104.326 119.977  1.00  0.00           H  
ATOM    296 HE21 GLN A  20      36.003 103.706 121.011  1.00  0.00           H  
ATOM    297 HE22 GLN A  20      36.602 104.731 119.728  1.00  0.00           H  
ATOM    298  N   TYR A  21      42.155 105.933 118.893  1.00  0.00           N  
ATOM    299  CA  TYR A  21      43.036 105.494 117.855  1.00  0.00           C  
ATOM    300  C   TYR A  21      44.087 106.566 117.468  1.00  0.00           C  
ATOM    301  O   TYR A  21      45.191 106.183 117.018  1.00  0.00           O  
ATOM    302  CB  TYR A  21      42.227 105.186 116.631  1.00  0.00           C  
ATOM    303  CG  TYR A  21      41.270 103.936 116.689  1.00  0.00           C  
ATOM    304  CD1 TYR A  21      39.945 104.019 116.985  1.00  0.00           C  
ATOM    305  CD2 TYR A  21      41.819 102.695 116.444  1.00  0.00           C  
ATOM    306  CE1 TYR A  21      39.105 102.819 117.044  1.00  0.00           C  
ATOM    307  CE2 TYR A  21      41.017 101.532 116.411  1.00  0.00           C  
ATOM    308  CZ  TYR A  21      39.699 101.608 116.853  1.00  0.00           C  
ATOM    309  OH  TYR A  21      38.997 100.482 116.946  1.00  0.00           O  
ATOM    310  H   TYR A  21      41.625 106.766 118.679  1.00  0.00           H  
ATOM    311  HA  TYR A  21      43.487 104.540 118.130  1.00  0.00           H  
ATOM    312  HB2 TYR A  21      41.543 106.007 116.412  1.00  0.00           H  
ATOM    313  HB3 TYR A  21      42.829 104.955 115.752  1.00  0.00           H  
ATOM    314  HD1 TYR A  21      39.448 104.936 117.258  1.00  0.00           H  
ATOM    315  HD2 TYR A  21      42.870 102.514 116.273  1.00  0.00           H  
ATOM    316  HE1 TYR A  21      38.085 103.017 117.340  1.00  0.00           H  
ATOM    317  HE2 TYR A  21      41.485 100.590 116.166  1.00  0.00           H  
ATOM    318  HH  TYR A  21      38.106 100.587 117.287  1.00  0.00           H  
ATOM    319  N   ALA A  22      43.726 107.866 117.723  1.00  0.00           N  
ATOM    320  CA  ALA A  22      44.450 108.930 117.189  1.00  0.00           C  
ATOM    321  C   ALA A  22      45.941 109.164 117.606  1.00  0.00           C  
ATOM    322  O   ALA A  22      46.574 110.067 117.079  1.00  0.00           O  
ATOM    323  CB  ALA A  22      43.707 110.249 117.498  1.00  0.00           C  
ATOM    324  H   ALA A  22      42.858 108.074 118.194  1.00  0.00           H  
ATOM    325  HA  ALA A  22      44.432 108.765 116.112  1.00  0.00           H  
ATOM    326  HB1 ALA A  22      44.208 111.153 117.153  1.00  0.00           H  
ATOM    327  HB2 ALA A  22      42.693 110.300 117.101  1.00  0.00           H  
ATOM    328  HB3 ALA A  22      43.555 110.389 118.568  1.00  0.00           H  
ATOM    329  N   ASP A  23      46.496 108.286 118.465  1.00  0.00           N  
ATOM    330  CA  ASP A  23      47.943 108.199 118.692  1.00  0.00           C  
ATOM    331  C   ASP A  23      48.619 106.980 118.043  1.00  0.00           C  
ATOM    332  O   ASP A  23      49.862 106.830 118.068  1.00  0.00           O  
ATOM    333  CB  ASP A  23      48.227 108.125 120.230  1.00  0.00           C  
ATOM    334  CG  ASP A  23      47.338 107.148 121.042  1.00  0.00           C  
ATOM    335  OD1 ASP A  23      46.832 106.192 120.470  1.00  0.00           O  
ATOM    336  OD2 ASP A  23      47.118 107.337 122.283  1.00  0.00           O1-
ATOM    337  H   ASP A  23      45.915 107.601 118.925  1.00  0.00           H  
ATOM    338  HA  ASP A  23      48.376 109.124 118.312  1.00  0.00           H  
ATOM    339  HB2 ASP A  23      49.219 107.706 120.401  1.00  0.00           H  
ATOM    340  HB3 ASP A  23      48.250 109.121 120.673  1.00  0.00           H  
ATOM    341  N   GLY A  24      47.889 106.020 117.445  1.00  0.00           N  
ATOM    342  CA  GLY A  24      48.468 104.810 116.789  1.00  0.00           C  
ATOM    343  C   GLY A  24      48.730 103.630 117.714  1.00  0.00           C  
ATOM    344  O   GLY A  24      48.978 102.529 117.180  1.00  0.00           O  
ATOM    345  H   GLY A  24      46.885 106.081 117.348  1.00  0.00           H  
ATOM    346  HA2 GLY A  24      47.751 104.554 116.008  1.00  0.00           H  
ATOM    347  HA3 GLY A  24      49.355 105.026 116.195  1.00  0.00           H  
ATOM    348  N   GLU A  25      48.471 103.718 119.019  1.00  0.00           N  
ATOM    349  CA  GLU A  25      48.943 102.677 119.992  1.00  0.00           C  
ATOM    350  C   GLU A  25      48.285 101.249 119.871  1.00  0.00           C  
ATOM    351  O   GLU A  25      48.895 100.267 120.225  1.00  0.00           O  
ATOM    352  CB  GLU A  25      48.879 103.405 121.403  1.00  0.00           C  
ATOM    353  CG  GLU A  25      49.877 104.537 121.553  1.00  0.00           C  
ATOM    354  CD  GLU A  25      51.345 104.001 121.415  1.00  0.00           C  
ATOM    355  OE1 GLU A  25      51.798 103.063 122.139  1.00  0.00           O  
ATOM    356  OE2 GLU A  25      52.040 104.416 120.510  1.00  0.00           O1-
ATOM    357  H   GLU A  25      48.124 104.612 119.337  1.00  0.00           H  
ATOM    358  HA  GLU A  25      50.001 102.511 119.787  1.00  0.00           H  
ATOM    359  HB2 GLU A  25      47.852 103.738 121.551  1.00  0.00           H  
ATOM    360  HB3 GLU A  25      49.203 102.672 122.141  1.00  0.00           H  
ATOM    361  HG2 GLU A  25      49.741 105.325 120.812  1.00  0.00           H  
ATOM    362  HG3 GLU A  25      49.707 105.002 122.523  1.00  0.00           H  
ATOM    363  N   ALA A  26      47.049 101.285 119.347  1.00  0.00           N  
ATOM    364  CA  ALA A  26      46.398 100.031 118.951  1.00  0.00           C  
ATOM    365  C   ALA A  26      46.742  99.688 117.510  1.00  0.00           C  
ATOM    366  O   ALA A  26      47.290  98.652 117.142  1.00  0.00           O  
ATOM    367  CB  ALA A  26      44.924 100.279 118.977  1.00  0.00           C  
ATOM    368  H   ALA A  26      46.548 102.154 119.217  1.00  0.00           H  
ATOM    369  HA  ALA A  26      46.625  99.164 119.570  1.00  0.00           H  
ATOM    370  HB1 ALA A  26      44.483  99.286 118.894  1.00  0.00           H  
ATOM    371  HB2 ALA A  26      44.691 100.629 119.984  1.00  0.00           H  
ATOM    372  HB3 ALA A  26      44.720 100.997 118.182  1.00  0.00           H  
ATOM    373  N   ALA A  27      46.554 100.656 116.558  1.00  0.00           N  
ATOM    374  CA  ALA A  27      47.006 100.514 115.168  1.00  0.00           C  
ATOM    375  C   ALA A  27      48.366  99.932 114.859  1.00  0.00           C  
ATOM    376  O   ALA A  27      48.499  99.125 113.912  1.00  0.00           O  
ATOM    377  CB  ALA A  27      46.960 101.918 114.554  1.00  0.00           C  
ATOM    378  H   ALA A  27      46.064 101.519 116.744  1.00  0.00           H  
ATOM    379  HA  ALA A  27      46.253  99.915 114.656  1.00  0.00           H  
ATOM    380  HB1 ALA A  27      47.293 102.620 115.320  1.00  0.00           H  
ATOM    381  HB2 ALA A  27      47.515 102.066 113.628  1.00  0.00           H  
ATOM    382  HB3 ALA A  27      45.951 102.071 114.173  1.00  0.00           H  
ATOM    383  N   ARG A  28      49.425 100.108 115.664  1.00  0.00           N  
ATOM    384  CA  ARG A  28      50.773  99.689 115.382  1.00  0.00           C  
ATOM    385  C   ARG A  28      50.956  98.191 115.464  1.00  0.00           C  
ATOM    386  O   ARG A  28      51.785  97.703 114.748  1.00  0.00           O  
ATOM    387  CB  ARG A  28      51.879 100.530 116.013  1.00  0.00           C  
ATOM    388  CG  ARG A  28      51.773 100.405 117.564  1.00  0.00           C  
ATOM    389  CD  ARG A  28      52.851 101.285 118.197  1.00  0.00           C  
ATOM    390  NE  ARG A  28      52.797 101.333 119.693  1.00  0.00           N  
ATOM    391  CZ  ARG A  28      53.065 100.300 120.514  1.00  0.00           C  
ATOM    392  NH1 ARG A  28      53.702  99.232 120.120  1.00  0.00           N1+
ATOM    393  NH2 ARG A  28      52.775 100.367 121.768  1.00  0.00           N  
ATOM    394  H   ARG A  28      49.239 100.705 116.457  1.00  0.00           H  
ATOM    395  HA  ARG A  28      50.974  99.840 114.322  1.00  0.00           H  
ATOM    396  HB2 ARG A  28      52.871 100.181 115.723  1.00  0.00           H  
ATOM    397  HB3 ARG A  28      51.767 101.560 115.673  1.00  0.00           H  
ATOM    398  HG2 ARG A  28      50.809 100.526 118.058  1.00  0.00           H  
ATOM    399  HG3 ARG A  28      51.911  99.354 117.819  1.00  0.00           H  
ATOM    400  HD2 ARG A  28      53.738 100.849 117.738  1.00  0.00           H  
ATOM    401  HD3 ARG A  28      52.762 102.328 117.893  1.00  0.00           H  
ATOM    402  HE  ARG A  28      52.475 102.219 120.056  1.00  0.00           H  
ATOM    403 HH11 ARG A  28      54.113  99.097 119.207  1.00  0.00           H  
ATOM    404 HH12 ARG A  28      54.293  98.889 120.865  1.00  0.00           H  
ATOM    405 HH21 ARG A  28      52.196 101.126 122.097  1.00  0.00           H  
ATOM    406 HH22 ARG A  28      53.115  99.660 122.403  1.00  0.00           H  
ATOM    407  N   VAL A  29      50.220  97.417 116.276  1.00  0.00           N  
ATOM    408  CA  VAL A  29      50.313  95.927 116.361  1.00  0.00           C  
ATOM    409  C   VAL A  29      49.059  95.285 115.754  1.00  0.00           C  
ATOM    410  O   VAL A  29      48.911  94.112 115.939  1.00  0.00           O  
ATOM    411  CB  VAL A  29      50.415  95.513 117.851  1.00  0.00           C  
ATOM    412  CG1 VAL A  29      51.817  95.816 118.468  1.00  0.00           C  
ATOM    413  CG2 VAL A  29      49.368  96.090 118.763  1.00  0.00           C  
ATOM    414  H   VAL A  29      49.564  97.909 116.865  1.00  0.00           H  
ATOM    415  HA  VAL A  29      51.266  95.569 115.972  1.00  0.00           H  
ATOM    416  HB  VAL A  29      50.284  94.432 117.820  1.00  0.00           H  
ATOM    417 HG11 VAL A  29      51.886  96.898 118.584  1.00  0.00           H  
ATOM    418 HG12 VAL A  29      52.074  95.396 119.439  1.00  0.00           H  
ATOM    419 HG13 VAL A  29      52.565  95.467 117.756  1.00  0.00           H  
ATOM    420 HG21 VAL A  29      49.427  97.162 118.954  1.00  0.00           H  
ATOM    421 HG22 VAL A  29      48.356  95.759 118.528  1.00  0.00           H  
ATOM    422 HG23 VAL A  29      49.533  95.715 119.773  1.00  0.00           H  
ATOM    423  N   TRP A  30      48.087  96.062 115.284  1.00  0.00           N  
ATOM    424  CA  TRP A  30      46.772  95.620 114.867  1.00  0.00           C  
ATOM    425  C   TRP A  30      46.719  94.434 113.836  1.00  0.00           C  
ATOM    426  O   TRP A  30      45.859  93.573 113.955  1.00  0.00           O  
ATOM    427  CB  TRP A  30      45.978  96.868 114.388  1.00  0.00           C  
ATOM    428  CG  TRP A  30      44.519  96.674 114.141  1.00  0.00           C  
ATOM    429  CD1 TRP A  30      43.888  96.366 112.954  1.00  0.00           C  
ATOM    430  CD2 TRP A  30      43.419  96.839 115.078  1.00  0.00           C  
ATOM    431  CE2 TRP A  30      42.118  96.629 114.439  1.00  0.00           C  
ATOM    432  CE3 TRP A  30      43.360  97.287 116.411  1.00  0.00           C  
ATOM    433  NE1 TRP A  30      42.463  96.340 113.117  1.00  0.00           N  
ATOM    434  CZ2 TRP A  30      40.864  96.637 115.203  1.00  0.00           C  
ATOM    435  CZ3 TRP A  30      42.186  97.372 117.120  1.00  0.00           C  
ATOM    436  CH2 TRP A  30      40.921  97.096 116.520  1.00  0.00           C  
ATOM    437  H   TRP A  30      48.177  97.060 115.409  1.00  0.00           H  
ATOM    438  HA  TRP A  30      46.373  95.240 115.808  1.00  0.00           H  
ATOM    439  HB2 TRP A  30      46.119  97.775 114.975  1.00  0.00           H  
ATOM    440  HB3 TRP A  30      46.292  97.122 113.375  1.00  0.00           H  
ATOM    441  HD1 TRP A  30      44.424  96.303 112.018  1.00  0.00           H  
ATOM    442  HE1 TRP A  30      41.839  96.387 112.325  1.00  0.00           H  
ATOM    443  HE3 TRP A  30      44.314  97.538 116.850  1.00  0.00           H  
ATOM    444  HZ2 TRP A  30      40.003  96.244 114.683  1.00  0.00           H  
ATOM    445  HZ3 TRP A  30      42.236  97.671 118.156  1.00  0.00           H  
ATOM    446  HH2 TRP A  30      40.033  97.216 117.123  1.00  0.00           H  
ATOM    447  N   GLN A  31      47.739  94.251 113.033  1.00  0.00           N  
ATOM    448  CA  GLN A  31      47.946  93.078 112.211  1.00  0.00           C  
ATOM    449  C   GLN A  31      48.204  91.861 113.084  1.00  0.00           C  
ATOM    450  O   GLN A  31      47.924  90.681 112.775  1.00  0.00           O  
ATOM    451  CB  GLN A  31      48.968  93.328 111.061  1.00  0.00           C  
ATOM    452  CG  GLN A  31      49.291  92.196 110.018  1.00  0.00           C  
ATOM    453  CD  GLN A  31      48.042  91.736 109.293  1.00  0.00           C  
ATOM    454  NE2 GLN A  31      47.486  90.561 109.637  1.00  0.00           N  
ATOM    455  OE1 GLN A  31      47.471  92.364 108.452  1.00  0.00           O  
ATOM    456  H   GLN A  31      48.376  95.031 112.955  1.00  0.00           H  
ATOM    457  HA  GLN A  31      46.959  92.988 111.758  1.00  0.00           H  
ATOM    458  HB2 GLN A  31      48.633  94.211 110.515  1.00  0.00           H  
ATOM    459  HB3 GLN A  31      49.870  93.736 111.517  1.00  0.00           H  
ATOM    460  HG2 GLN A  31      49.922  92.564 109.208  1.00  0.00           H  
ATOM    461  HG3 GLN A  31      49.853  91.428 110.549  1.00  0.00           H  
ATOM    462 HE21 GLN A  31      46.565  90.282 109.328  1.00  0.00           H  
ATOM    463 HE22 GLN A  31      47.864  90.109 110.458  1.00  0.00           H  
ATOM    464  N   LEU A  32      48.835  92.039 114.320  1.00  0.00           N  
ATOM    465  CA  LEU A  32      49.082  90.967 115.308  1.00  0.00           C  
ATOM    466  C   LEU A  32      47.952  90.688 116.188  1.00  0.00           C  
ATOM    467  O   LEU A  32      47.695  89.526 116.537  1.00  0.00           O  
ATOM    468  CB  LEU A  32      50.379  91.201 115.967  1.00  0.00           C  
ATOM    469  CG  LEU A  32      51.571  91.642 115.088  1.00  0.00           C  
ATOM    470  CD1 LEU A  32      52.649  92.125 116.027  1.00  0.00           C  
ATOM    471  CD2 LEU A  32      52.128  90.593 114.136  1.00  0.00           C  
ATOM    472  H   LEU A  32      48.863  92.986 114.672  1.00  0.00           H  
ATOM    473  HA  LEU A  32      49.318  90.051 114.768  1.00  0.00           H  
ATOM    474  HB2 LEU A  32      50.187  91.955 116.731  1.00  0.00           H  
ATOM    475  HB3 LEU A  32      50.795  90.385 116.557  1.00  0.00           H  
ATOM    476  HG  LEU A  32      51.414  92.568 114.534  1.00  0.00           H  
ATOM    477 HD11 LEU A  32      52.896  91.309 116.707  1.00  0.00           H  
ATOM    478 HD12 LEU A  32      53.449  92.445 115.361  1.00  0.00           H  
ATOM    479 HD13 LEU A  32      52.359  92.883 116.755  1.00  0.00           H  
ATOM    480 HD21 LEU A  32      52.504  89.787 114.768  1.00  0.00           H  
ATOM    481 HD22 LEU A  32      51.277  90.304 113.518  1.00  0.00           H  
ATOM    482 HD23 LEU A  32      52.922  91.027 113.529  1.00  0.00           H  
ATOM    483  N   TYR A  33      47.104  91.706 116.524  1.00  0.00           N  
ATOM    484  CA  TYR A  33      45.733  91.516 116.998  1.00  0.00           C  
ATOM    485  C   TYR A  33      44.879  90.638 115.986  1.00  0.00           C  
ATOM    486  O   TYR A  33      44.142  89.758 116.354  1.00  0.00           O  
ATOM    487  CB  TYR A  33      45.063  92.803 117.488  1.00  0.00           C  
ATOM    488  CG  TYR A  33      43.608  92.802 117.882  1.00  0.00           C  
ATOM    489  CD1 TYR A  33      42.790  93.833 117.394  1.00  0.00           C  
ATOM    490  CD2 TYR A  33      43.194  91.925 118.856  1.00  0.00           C  
ATOM    491  CE1 TYR A  33      41.512  93.963 118.026  1.00  0.00           C  
ATOM    492  CE2 TYR A  33      41.905  92.042 119.455  1.00  0.00           C  
ATOM    493  CZ  TYR A  33      41.017  92.995 118.948  1.00  0.00           C  
ATOM    494  OH  TYR A  33      39.728  92.979 119.338  1.00  0.00           O  
ATOM    495  H   TYR A  33      47.363  92.630 116.209  1.00  0.00           H  
ATOM    496  HA  TYR A  33      45.779  90.833 117.846  1.00  0.00           H  
ATOM    497  HB2 TYR A  33      45.587  93.210 118.353  1.00  0.00           H  
ATOM    498  HB3 TYR A  33      45.273  93.544 116.717  1.00  0.00           H  
ATOM    499  HD1 TYR A  33      43.138  94.638 116.763  1.00  0.00           H  
ATOM    500  HD2 TYR A  33      43.821  91.121 119.213  1.00  0.00           H  
ATOM    501  HE1 TYR A  33      41.019  94.904 117.837  1.00  0.00           H  
ATOM    502  HE2 TYR A  33      41.609  91.348 120.227  1.00  0.00           H  
ATOM    503  HH  TYR A  33      39.236  93.734 119.007  1.00  0.00           H  
ATOM    504  N   ILE A  34      44.978  90.921 114.660  1.00  0.00           N  
ATOM    505  CA  ILE A  34      44.437  90.059 113.590  1.00  0.00           C  
ATOM    506  C   ILE A  34      45.145  88.595 113.490  1.00  0.00           C  
ATOM    507  O   ILE A  34      44.500  87.615 113.059  1.00  0.00           O  
ATOM    508  CB  ILE A  34      44.516  90.872 112.285  1.00  0.00           C  
ATOM    509  CG1 ILE A  34      43.494  92.021 112.256  1.00  0.00           C  
ATOM    510  CG2 ILE A  34      44.277  89.924 111.050  1.00  0.00           C  
ATOM    511  CD1 ILE A  34      43.877  93.082 111.153  1.00  0.00           C  
ATOM    512  H   ILE A  34      45.529  91.738 114.436  1.00  0.00           H  
ATOM    513  HA  ILE A  34      43.347  90.028 113.595  1.00  0.00           H  
ATOM    514  HB  ILE A  34      45.463  91.407 112.219  1.00  0.00           H  
ATOM    515 HG12 ILE A  34      42.508  91.603 112.054  1.00  0.00           H  
ATOM    516 HG13 ILE A  34      43.490  92.570 113.198  1.00  0.00           H  
ATOM    517 HG21 ILE A  34      45.091  89.199 111.057  1.00  0.00           H  
ATOM    518 HG22 ILE A  34      43.332  89.395 111.176  1.00  0.00           H  
ATOM    519 HG23 ILE A  34      44.353  90.443 110.095  1.00  0.00           H  
ATOM    520 HD11 ILE A  34      44.895  93.448 111.281  1.00  0.00           H  
ATOM    521 HD12 ILE A  34      43.775  92.554 110.204  1.00  0.00           H  
ATOM    522 HD13 ILE A  34      43.090  93.815 110.974  1.00  0.00           H  
ATOM    523  N   GLY A  35      46.461  88.546 113.712  1.00  0.00           N  
ATOM    524  CA  GLY A  35      47.248  87.339 113.460  1.00  0.00           C  
ATOM    525  C   GLY A  35      47.360  86.960 111.984  1.00  0.00           C  
ATOM    526  O   GLY A  35      47.328  87.918 111.194  1.00  0.00           O  
ATOM    527  H   GLY A  35      46.981  89.407 113.812  1.00  0.00           H  
ATOM    528  HA2 GLY A  35      48.262  87.418 113.852  1.00  0.00           H  
ATOM    529  HA3 GLY A  35      46.805  86.576 114.100  1.00  0.00           H  
ATOM    530  N   ASP A  36      47.416  85.709 111.558  1.00  0.00           N  
ATOM    531  CA  ASP A  36      47.297  85.247 110.161  1.00  0.00           C  
ATOM    532  C   ASP A  36      45.932  85.527 109.512  1.00  0.00           C  
ATOM    533  O   ASP A  36      44.902  84.933 109.825  1.00  0.00           O  
ATOM    534  CB  ASP A  36      47.666  83.718 110.076  1.00  0.00           C  
ATOM    535  CG  ASP A  36      47.678  83.204 108.642  1.00  0.00           C  
ATOM    536  OD1 ASP A  36      47.965  82.015 108.485  1.00  0.00           O  
ATOM    537  OD2 ASP A  36      47.573  84.025 107.710  1.00  0.00           O1-
ATOM    538  H   ASP A  36      47.419  85.040 112.315  1.00  0.00           H  
ATOM    539  HA  ASP A  36      48.073  85.802 109.634  1.00  0.00           H  
ATOM    540  HB2 ASP A  36      48.577  83.456 110.613  1.00  0.00           H  
ATOM    541  HB3 ASP A  36      46.887  83.212 110.647  1.00  0.00           H  
ATOM    542  N   THR A  37      45.842  86.486 108.597  1.00  0.00           N  
ATOM    543  CA  THR A  37      44.595  87.049 107.972  1.00  0.00           C  
ATOM    544  C   THR A  37      43.722  86.077 107.212  1.00  0.00           C  
ATOM    545  O   THR A  37      42.473  86.274 107.072  1.00  0.00           O  
ATOM    546  CB  THR A  37      44.990  88.213 106.971  1.00  0.00           C  
ATOM    547  CG2 THR A  37      43.804  88.847 106.307  1.00  0.00           C  
ATOM    548  OG1 THR A  37      45.663  89.269 107.555  1.00  0.00           O  
ATOM    549  H   THR A  37      46.657  86.989 108.277  1.00  0.00           H  
ATOM    550  HA  THR A  37      44.022  87.437 108.814  1.00  0.00           H  
ATOM    551  HB  THR A  37      45.499  87.630 106.203  1.00  0.00           H  
ATOM    552  HG1 THR A  37      46.229  89.681 106.899  1.00  0.00           H  
ATOM    553 HG21 THR A  37      43.363  88.117 105.628  1.00  0.00           H  
ATOM    554 HG22 THR A  37      43.012  89.091 107.017  1.00  0.00           H  
ATOM    555 HG23 THR A  37      44.050  89.722 105.707  1.00  0.00           H  
ATOM    556  N   ARG A  38      44.339  85.028 106.751  1.00  0.00           N  
ATOM    557  CA  ARG A  38      43.742  83.869 106.141  1.00  0.00           C  
ATOM    558  C   ARG A  38      42.721  83.241 107.140  1.00  0.00           C  
ATOM    559  O   ARG A  38      41.720  82.790 106.677  1.00  0.00           O  
ATOM    560  CB  ARG A  38      44.736  82.737 105.824  1.00  0.00           C  
ATOM    561  CG  ARG A  38      45.630  83.072 104.598  1.00  0.00           C  
ATOM    562  CD  ARG A  38      46.656  81.982 104.339  1.00  0.00           C  
ATOM    563  NE  ARG A  38      47.561  81.675 105.461  1.00  0.00           N  
ATOM    564  CZ  ARG A  38      48.703  81.114 105.488  1.00  0.00           C  
ATOM    565  NH1 ARG A  38      49.229  80.690 104.358  1.00  0.00           N1+
ATOM    566  NH2 ARG A  38      49.421  81.047 106.504  1.00  0.00           N  
ATOM    567  H   ARG A  38      45.346  84.952 106.787  1.00  0.00           H  
ATOM    568  HA  ARG A  38      43.216  84.134 105.223  1.00  0.00           H  
ATOM    569  HB2 ARG A  38      45.355  82.418 106.664  1.00  0.00           H  
ATOM    570  HB3 ARG A  38      44.157  81.865 105.518  1.00  0.00           H  
ATOM    571  HG2 ARG A  38      45.033  83.207 103.697  1.00  0.00           H  
ATOM    572  HG3 ARG A  38      46.211  83.956 104.861  1.00  0.00           H  
ATOM    573  HD2 ARG A  38      46.132  81.104 103.962  1.00  0.00           H  
ATOM    574  HD3 ARG A  38      47.316  82.384 103.571  1.00  0.00           H  
ATOM    575  HE  ARG A  38      47.249  82.073 106.335  1.00  0.00           H  
ATOM    576 HH11 ARG A  38      48.577  80.504 103.610  1.00  0.00           H  
ATOM    577 HH12 ARG A  38      50.019  80.061 104.358  1.00  0.00           H  
ATOM    578 HH21 ARG A  38      48.999  81.205 107.409  1.00  0.00           H  
ATOM    579 HH22 ARG A  38      50.396  80.790 106.460  1.00  0.00           H  
ATOM    580  N   SER A  39      42.968  83.187 108.471  1.00  0.00           N  
ATOM    581  CA  SER A  39      42.199  82.531 109.504  1.00  0.00           C  
ATOM    582  C   SER A  39      40.930  83.263 109.731  1.00  0.00           C  
ATOM    583  O   SER A  39      39.874  82.634 109.639  1.00  0.00           O  
ATOM    584  CB  SER A  39      42.902  82.293 110.837  1.00  0.00           C  
ATOM    585  OG  SER A  39      41.959  81.606 111.620  1.00  0.00           O  
ATOM    586  H   SER A  39      43.859  83.615 108.678  1.00  0.00           H  
ATOM    587  HA  SER A  39      41.808  81.618 109.057  1.00  0.00           H  
ATOM    588  HB2 SER A  39      43.695  81.622 110.508  1.00  0.00           H  
ATOM    589  HB3 SER A  39      43.173  83.227 111.330  1.00  0.00           H  
ATOM    590  HG  SER A  39      42.139  80.667 111.534  1.00  0.00           H  
ATOM    591  N   ARG A  40      40.929  84.593 109.927  1.00  0.00           N  
ATOM    592  CA  ARG A  40      39.661  85.406 109.892  1.00  0.00           C  
ATOM    593  C   ARG A  40      38.858  85.263 108.598  1.00  0.00           C  
ATOM    594  O   ARG A  40      37.639  85.274 108.683  1.00  0.00           O  
ATOM    595  CB  ARG A  40      39.862  86.857 110.246  1.00  0.00           C  
ATOM    596  CG  ARG A  40      40.685  87.761 109.303  1.00  0.00           C  
ATOM    597  CD  ARG A  40      40.622  89.174 109.788  1.00  0.00           C  
ATOM    598  NE  ARG A  40      39.418  89.879 109.334  1.00  0.00           N  
ATOM    599  CZ  ARG A  40      38.882  91.050 109.750  1.00  0.00           C  
ATOM    600  NH1 ARG A  40      39.282  91.684 110.819  1.00  0.00           N1+
ATOM    601  NH2 ARG A  40      37.955  91.546 109.031  1.00  0.00           N  
ATOM    602  H   ARG A  40      41.791  85.067 110.159  1.00  0.00           H  
ATOM    603  HA  ARG A  40      38.988  85.047 110.670  1.00  0.00           H  
ATOM    604  HB2 ARG A  40      38.852  87.262 110.293  1.00  0.00           H  
ATOM    605  HB3 ARG A  40      40.311  86.867 111.240  1.00  0.00           H  
ATOM    606  HG2 ARG A  40      41.737  87.474 109.292  1.00  0.00           H  
ATOM    607  HG3 ARG A  40      40.310  87.626 108.289  1.00  0.00           H  
ATOM    608  HD2 ARG A  40      40.691  89.286 110.869  1.00  0.00           H  
ATOM    609  HD3 ARG A  40      41.448  89.747 109.367  1.00  0.00           H  
ATOM    610  HE  ARG A  40      39.124  89.618 108.405  1.00  0.00           H  
ATOM    611 HH11 ARG A  40      39.982  91.314 111.445  1.00  0.00           H  
ATOM    612 HH12 ARG A  40      38.844  92.569 111.031  1.00  0.00           H  
ATOM    613 HH21 ARG A  40      37.582  91.037 108.242  1.00  0.00           H  
ATOM    614 HH22 ARG A  40      37.532  92.442 109.222  1.00  0.00           H  
ATOM    615  N   THR A  41      39.541  85.213 107.437  1.00  0.00           N  
ATOM    616  CA  THR A  41      38.917  85.309 106.158  1.00  0.00           C  
ATOM    617  C   THR A  41      38.211  84.002 105.861  1.00  0.00           C  
ATOM    618  O   THR A  41      37.019  83.981 105.496  1.00  0.00           O  
ATOM    619  CB  THR A  41      39.973  85.613 105.065  1.00  0.00           C  
ATOM    620  CG2 THR A  41      39.340  85.670 103.669  1.00  0.00           C  
ATOM    621  OG1 THR A  41      40.433  86.849 105.408  1.00  0.00           O  
ATOM    622  H   THR A  41      40.535  85.386 107.446  1.00  0.00           H  
ATOM    623  HA  THR A  41      38.134  86.064 106.214  1.00  0.00           H  
ATOM    624  HB  THR A  41      40.796  84.899 105.071  1.00  0.00           H  
ATOM    625  HG1 THR A  41      41.251  86.648 105.867  1.00  0.00           H  
ATOM    626 HG21 THR A  41      40.024  86.083 102.927  1.00  0.00           H  
ATOM    627 HG22 THR A  41      39.042  84.659 103.393  1.00  0.00           H  
ATOM    628 HG23 THR A  41      38.473  86.330 103.677  1.00  0.00           H  
ATOM    629  N   ALA A  42      38.886  82.875 106.026  1.00  0.00           N  
ATOM    630  CA  ALA A  42      38.162  81.563 106.006  1.00  0.00           C  
ATOM    631  C   ALA A  42      36.844  81.506 106.819  1.00  0.00           C  
ATOM    632  O   ALA A  42      35.948  80.804 106.431  1.00  0.00           O  
ATOM    633  CB  ALA A  42      39.119  80.489 106.561  1.00  0.00           C  
ATOM    634  H   ALA A  42      39.877  82.809 106.208  1.00  0.00           H  
ATOM    635  HA  ALA A  42      37.933  81.244 104.990  1.00  0.00           H  
ATOM    636  HB1 ALA A  42      38.685  79.490 106.607  1.00  0.00           H  
ATOM    637  HB2 ALA A  42      39.953  80.441 105.861  1.00  0.00           H  
ATOM    638  HB3 ALA A  42      39.378  80.762 107.584  1.00  0.00           H  
ATOM    639  N   GLU A  43      36.628  82.181 107.948  1.00  0.00           N  
ATOM    640  CA  GLU A  43      35.414  82.045 108.775  1.00  0.00           C  
ATOM    641  C   GLU A  43      34.148  82.635 108.147  1.00  0.00           C  
ATOM    642  O   GLU A  43      33.096  82.109 108.487  1.00  0.00           O  
ATOM    643  CB  GLU A  43      35.711  82.751 110.117  1.00  0.00           C  
ATOM    644  CG  GLU A  43      34.799  82.356 111.266  1.00  0.00           C  
ATOM    645  CD  GLU A  43      34.994  80.893 111.636  1.00  0.00           C  
ATOM    646  OE1 GLU A  43      36.072  80.535 112.140  1.00  0.00           O  
ATOM    647  OE2 GLU A  43      34.103  80.058 111.400  1.00  0.00           O1-
ATOM    648  H   GLU A  43      37.295  82.865 108.274  1.00  0.00           H  
ATOM    649  HA  GLU A  43      35.283  80.997 109.043  1.00  0.00           H  
ATOM    650  HB2 GLU A  43      36.695  82.427 110.457  1.00  0.00           H  
ATOM    651  HB3 GLU A  43      35.662  83.836 110.019  1.00  0.00           H  
ATOM    652  HG2 GLU A  43      34.933  82.971 112.156  1.00  0.00           H  
ATOM    653  HG3 GLU A  43      33.798  82.528 110.869  1.00  0.00           H  
ATOM    654  N   TYR A  44      34.216  83.567 107.199  1.00  0.00           N  
ATOM    655  CA  TYR A  44      33.027  84.239 106.741  1.00  0.00           C  
ATOM    656  C   TYR A  44      33.103  84.745 105.306  1.00  0.00           C  
ATOM    657  O   TYR A  44      32.190  85.498 104.938  1.00  0.00           O  
ATOM    658  CB  TYR A  44      32.629  85.352 107.742  1.00  0.00           C  
ATOM    659  CG  TYR A  44      33.575  86.638 107.759  1.00  0.00           C  
ATOM    660  CD1 TYR A  44      34.927  86.536 108.145  1.00  0.00           C  
ATOM    661  CD2 TYR A  44      32.958  87.840 107.471  1.00  0.00           C  
ATOM    662  CE1 TYR A  44      35.679  87.736 108.076  1.00  0.00           C  
ATOM    663  CE2 TYR A  44      33.728  89.067 107.524  1.00  0.00           C  
ATOM    664  CZ  TYR A  44      35.079  88.999 107.783  1.00  0.00           C  
ATOM    665  OH  TYR A  44      35.813  90.169 107.667  1.00  0.00           O  
ATOM    666  H   TYR A  44      35.100  83.963 106.918  1.00  0.00           H  
ATOM    667  HA  TYR A  44      32.261  83.466 106.813  1.00  0.00           H  
ATOM    668  HB2 TYR A  44      31.591  85.519 107.456  1.00  0.00           H  
ATOM    669  HB3 TYR A  44      32.362  84.862 108.678  1.00  0.00           H  
ATOM    670  HD1 TYR A  44      35.296  85.603 108.544  1.00  0.00           H  
ATOM    671  HD2 TYR A  44      31.936  87.994 107.158  1.00  0.00           H  
ATOM    672  HE1 TYR A  44      36.740  87.768 108.274  1.00  0.00           H  
ATOM    673  HE2 TYR A  44      33.226  90.018 107.425  1.00  0.00           H  
ATOM    674  HH  TYR A  44      35.267  90.952 107.563  1.00  0.00           H  
ATOM    675  N   LYS A  45      34.082  84.304 104.452  1.00  0.00           N  
ATOM    676  CA  LYS A  45      34.284  84.848 103.111  1.00  0.00           C  
ATOM    677  C   LYS A  45      33.263  84.345 102.090  1.00  0.00           C  
ATOM    678  O   LYS A  45      32.689  85.151 101.367  1.00  0.00           O  
ATOM    679  CB  LYS A  45      35.702  84.630 102.711  1.00  0.00           C  
ATOM    680  CG  LYS A  45      35.975  85.131 101.278  1.00  0.00           C  
ATOM    681  CD  LYS A  45      37.434  84.993 100.844  1.00  0.00           C  
ATOM    682  CE  LYS A  45      37.672  85.123  99.314  1.00  0.00           C  
ATOM    683  NZ  LYS A  45      39.089  84.723  98.989  1.00  0.00           N1+
ATOM    684  H   LYS A  45      34.858  83.759 104.797  1.00  0.00           H  
ATOM    685  HA  LYS A  45      34.077  85.917 103.169  1.00  0.00           H  
ATOM    686  HB2 LYS A  45      36.378  85.055 103.452  1.00  0.00           H  
ATOM    687  HB3 LYS A  45      35.844  83.548 102.710  1.00  0.00           H  
ATOM    688  HG2 LYS A  45      35.318  84.633 100.565  1.00  0.00           H  
ATOM    689  HG3 LYS A  45      35.781  86.203 101.236  1.00  0.00           H  
ATOM    690  HD2 LYS A  45      37.962  85.821 101.318  1.00  0.00           H  
ATOM    691  HD3 LYS A  45      37.806  84.015 101.146  1.00  0.00           H  
ATOM    692  HE2 LYS A  45      36.964  84.508  98.758  1.00  0.00           H  
ATOM    693  HE3 LYS A  45      37.492  86.173  99.079  1.00  0.00           H  
ATOM    694  HZ1 LYS A  45      39.317  84.836  98.011  1.00  0.00           H  
ATOM    695  HZ2 LYS A  45      39.819  85.259  99.434  1.00  0.00           H  
ATOM    696  HZ3 LYS A  45      39.258  83.780  99.306  1.00  0.00           H  
ATOM    697  N   ALA A  46      32.974  83.056 101.964  1.00  0.00           N  
ATOM    698  CA  ALA A  46      31.969  82.503 101.073  1.00  0.00           C  
ATOM    699  C   ALA A  46      30.551  82.888 101.538  1.00  0.00           C  
ATOM    700  O   ALA A  46      29.619  82.851 100.725  1.00  0.00           O  
ATOM    701  CB  ALA A  46      32.195  80.974 101.078  1.00  0.00           C  
ATOM    702  H   ALA A  46      33.567  82.422 102.478  1.00  0.00           H  
ATOM    703  HA  ALA A  46      32.130  82.820 100.043  1.00  0.00           H  
ATOM    704  HB1 ALA A  46      32.422  80.681 102.102  1.00  0.00           H  
ATOM    705  HB2 ALA A  46      31.261  80.470 100.831  1.00  0.00           H  
ATOM    706  HB3 ALA A  46      32.902  80.598 100.338  1.00  0.00           H  
ATOM    707  N   TRP A  47      30.332  83.323 102.824  1.00  0.00           N  
ATOM    708  CA  TRP A  47      29.114  84.084 103.221  1.00  0.00           C  
ATOM    709  C   TRP A  47      29.059  85.528 102.710  1.00  0.00           C  
ATOM    710  O   TRP A  47      28.228  85.883 101.902  1.00  0.00           O  
ATOM    711  CB  TRP A  47      28.925  83.938 104.740  1.00  0.00           C  
ATOM    712  CG  TRP A  47      27.603  84.536 105.106  1.00  0.00           C  
ATOM    713  CD1 TRP A  47      26.475  83.902 105.232  1.00  0.00           C  
ATOM    714  CD2 TRP A  47      27.269  85.921 105.331  1.00  0.00           C  
ATOM    715  CE2 TRP A  47      25.885  86.042 105.337  1.00  0.00           C  
ATOM    716  CE3 TRP A  47      27.953  87.148 105.479  1.00  0.00           C  
ATOM    717  NE1 TRP A  47      25.459  84.788 105.416  1.00  0.00           N  
ATOM    718  CZ2 TRP A  47      25.211  87.266 105.412  1.00  0.00           C  
ATOM    719  CZ3 TRP A  47      27.359  88.392 105.536  1.00  0.00           C  
ATOM    720  CH2 TRP A  47      25.942  88.449 105.413  1.00  0.00           C  
ATOM    721  H   TRP A  47      31.185  83.355 103.365  1.00  0.00           H  
ATOM    722  HA  TRP A  47      28.364  83.474 102.718  1.00  0.00           H  
ATOM    723  HB2 TRP A  47      28.891  82.877 104.987  1.00  0.00           H  
ATOM    724  HB3 TRP A  47      29.719  84.418 105.310  1.00  0.00           H  
ATOM    725  HD1 TRP A  47      26.461  82.830 105.101  1.00  0.00           H  
ATOM    726  HE1 TRP A  47      24.532  84.417 105.565  1.00  0.00           H  
ATOM    727  HE3 TRP A  47      29.030  87.111 105.547  1.00  0.00           H  
ATOM    728  HZ2 TRP A  47      24.137  87.366 105.413  1.00  0.00           H  
ATOM    729  HZ3 TRP A  47      27.949  89.295 105.581  1.00  0.00           H  
ATOM    730  HH2 TRP A  47      25.539  89.443 105.534  1.00  0.00           H  
ATOM    731  N   LEU A  48      30.028  86.347 103.093  1.00  0.00           N  
ATOM    732  CA  LEU A  48      30.141  87.751 102.676  1.00  0.00           C  
ATOM    733  C   LEU A  48      30.144  87.951 101.119  1.00  0.00           C  
ATOM    734  O   LEU A  48      29.320  88.692 100.564  1.00  0.00           O  
ATOM    735  CB  LEU A  48      31.424  88.340 103.287  1.00  0.00           C  
ATOM    736  CG  LEU A  48      31.578  89.856 102.941  1.00  0.00           C  
ATOM    737  CD1 LEU A  48      30.452  90.733 103.545  1.00  0.00           C  
ATOM    738  CD2 LEU A  48      32.969  90.303 103.526  1.00  0.00           C  
ATOM    739  H   LEU A  48      30.709  86.042 103.774  1.00  0.00           H  
ATOM    740  HA  LEU A  48      29.278  88.317 103.029  1.00  0.00           H  
ATOM    741  HB2 LEU A  48      31.409  88.215 104.370  1.00  0.00           H  
ATOM    742  HB3 LEU A  48      32.241  87.724 102.910  1.00  0.00           H  
ATOM    743  HG  LEU A  48      31.552  90.109 101.881  1.00  0.00           H  
ATOM    744 HD11 LEU A  48      29.524  90.531 103.010  1.00  0.00           H  
ATOM    745 HD12 LEU A  48      30.341  90.487 104.601  1.00  0.00           H  
ATOM    746 HD13 LEU A  48      30.757  91.763 103.358  1.00  0.00           H  
ATOM    747 HD21 LEU A  48      33.711  89.676 103.032  1.00  0.00           H  
ATOM    748 HD22 LEU A  48      33.093  91.353 103.256  1.00  0.00           H  
ATOM    749 HD23 LEU A  48      33.014  90.304 104.615  1.00  0.00           H  
ATOM    750  N   LEU A  49      31.027  87.246 100.367  1.00  0.00           N  
ATOM    751  CA  LEU A  49      31.118  87.462  98.958  1.00  0.00           C  
ATOM    752  C   LEU A  49      30.044  86.786  98.114  1.00  0.00           C  
ATOM    753  O   LEU A  49      29.558  87.318  97.144  1.00  0.00           O  
ATOM    754  CB  LEU A  49      32.505  87.058  98.333  1.00  0.00           C  
ATOM    755  CG  LEU A  49      33.785  87.655  98.951  1.00  0.00           C  
ATOM    756  CD1 LEU A  49      34.930  87.095  98.124  1.00  0.00           C  
ATOM    757  CD2 LEU A  49      33.913  89.162  98.728  1.00  0.00           C  
ATOM    758  H   LEU A  49      31.545  86.513 100.828  1.00  0.00           H  
ATOM    759  HA  LEU A  49      31.204  88.528  98.748  1.00  0.00           H  
ATOM    760  HB2 LEU A  49      32.607  85.979  98.452  1.00  0.00           H  
ATOM    761  HB3 LEU A  49      32.517  87.412  97.302  1.00  0.00           H  
ATOM    762  HG  LEU A  49      33.815  87.386 100.007  1.00  0.00           H  
ATOM    763 HD11 LEU A  49      35.007  86.069  98.485  1.00  0.00           H  
ATOM    764 HD12 LEU A  49      34.829  87.399  97.082  1.00  0.00           H  
ATOM    765 HD13 LEU A  49      35.816  87.566  98.547  1.00  0.00           H  
ATOM    766 HD21 LEU A  49      33.655  89.462  97.712  1.00  0.00           H  
ATOM    767 HD22 LEU A  49      33.159  89.643  99.352  1.00  0.00           H  
ATOM    768 HD23 LEU A  49      34.868  89.573  99.057  1.00  0.00           H  
ATOM    769  N   GLY A  50      29.563  85.625  98.558  1.00  0.00           N  
ATOM    770  CA  GLY A  50      28.404  85.003  97.976  1.00  0.00           C  
ATOM    771  C   GLY A  50      27.079  85.848  98.096  1.00  0.00           C  
ATOM    772  O   GLY A  50      26.244  85.725  97.183  1.00  0.00           O  
ATOM    773  H   GLY A  50      29.926  85.176  99.387  1.00  0.00           H  
ATOM    774  HA2 GLY A  50      28.514  84.689  96.937  1.00  0.00           H  
ATOM    775  HA3 GLY A  50      28.194  84.042  98.445  1.00  0.00           H  
ATOM    776  N   LEU A  51      26.911  86.647  99.175  1.00  0.00           N  
ATOM    777  CA  LEU A  51      25.861  87.691  99.300  1.00  0.00           C  
ATOM    778  C   LEU A  51      25.873  88.684  98.215  1.00  0.00           C  
ATOM    779  O   LEU A  51      24.805  89.011  97.734  1.00  0.00           O  
ATOM    780  CB  LEU A  51      25.950  88.407 100.610  1.00  0.00           C  
ATOM    781  CG  LEU A  51      24.838  89.467 100.923  1.00  0.00           C  
ATOM    782  CD1 LEU A  51      23.343  88.961 101.007  1.00  0.00           C  
ATOM    783  CD2 LEU A  51      25.188  90.303 102.146  1.00  0.00           C  
ATOM    784  H   LEU A  51      27.587  86.866  99.893  1.00  0.00           H  
ATOM    785  HA  LEU A  51      24.859  87.262  99.294  1.00  0.00           H  
ATOM    786  HB2 LEU A  51      25.974  87.623 101.368  1.00  0.00           H  
ATOM    787  HB3 LEU A  51      26.893  88.929 100.453  1.00  0.00           H  
ATOM    788  HG  LEU A  51      24.884  90.232 100.148  1.00  0.00           H  
ATOM    789 HD11 LEU A  51      23.249  88.371 101.920  1.00  0.00           H  
ATOM    790 HD12 LEU A  51      22.618  89.774 101.041  1.00  0.00           H  
ATOM    791 HD13 LEU A  51      23.235  88.422 100.066  1.00  0.00           H  
ATOM    792 HD21 LEU A  51      24.250  90.812 102.371  1.00  0.00           H  
ATOM    793 HD22 LEU A  51      25.379  89.728 103.051  1.00  0.00           H  
ATOM    794 HD23 LEU A  51      26.018  90.989 101.977  1.00  0.00           H  
ATOM    795  N   LEU A  52      27.005  89.219  97.914  1.00  0.00           N  
ATOM    796  CA  LEU A  52      27.212  90.250  96.864  1.00  0.00           C  
ATOM    797  C   LEU A  52      26.958  89.698  95.410  1.00  0.00           C  
ATOM    798  O   LEU A  52      26.351  90.376  94.594  1.00  0.00           O  
ATOM    799  CB  LEU A  52      28.585  90.947  97.013  1.00  0.00           C  
ATOM    800  CG  LEU A  52      28.936  91.360  98.475  1.00  0.00           C  
ATOM    801  CD1 LEU A  52      30.150  92.340  98.334  1.00  0.00           C  
ATOM    802  CD2 LEU A  52      27.777  92.056  99.168  1.00  0.00           C  
ATOM    803  H   LEU A  52      27.813  88.823  98.372  1.00  0.00           H  
ATOM    804  HA  LEU A  52      26.417  90.992  96.924  1.00  0.00           H  
ATOM    805  HB2 LEU A  52      29.399  90.313  96.664  1.00  0.00           H  
ATOM    806  HB3 LEU A  52      28.591  91.808  96.345  1.00  0.00           H  
ATOM    807  HG  LEU A  52      29.203  90.492  99.077  1.00  0.00           H  
ATOM    808 HD11 LEU A  52      29.929  93.194  97.693  1.00  0.00           H  
ATOM    809 HD12 LEU A  52      30.434  92.725  99.314  1.00  0.00           H  
ATOM    810 HD13 LEU A  52      31.022  91.814  97.948  1.00  0.00           H  
ATOM    811 HD21 LEU A  52      28.173  92.292 100.156  1.00  0.00           H  
ATOM    812 HD22 LEU A  52      27.448  92.979  98.691  1.00  0.00           H  
ATOM    813 HD23 LEU A  52      26.877  91.448  99.253  1.00  0.00           H  
ATOM    814  N   ARG A  53      27.406  88.549  95.167  1.00  0.00           N  
ATOM    815  CA  ARG A  53      27.151  87.824  93.861  1.00  0.00           C  
ATOM    816  C   ARG A  53      25.689  87.437  93.665  1.00  0.00           C  
ATOM    817  O   ARG A  53      25.108  87.762  92.595  1.00  0.00           O  
ATOM    818  CB  ARG A  53      28.133  86.650  93.594  1.00  0.00           C  
ATOM    819  CG  ARG A  53      29.704  86.808  93.602  1.00  0.00           C  
ATOM    820  CD  ARG A  53      30.379  85.599  94.190  1.00  0.00           C  
ATOM    821  NE  ARG A  53      31.891  85.666  94.194  1.00  0.00           N  
ATOM    822  CZ  ARG A  53      32.657  85.027  95.041  1.00  0.00           C  
ATOM    823  NH1 ARG A  53      32.135  84.312  95.952  1.00  0.00           N1+
ATOM    824  NH2 ARG A  53      33.934  85.258  95.090  1.00  0.00           N  
ATOM    825  H   ARG A  53      27.905  88.075  95.906  1.00  0.00           H  
ATOM    826  HA  ARG A  53      27.296  88.494  93.013  1.00  0.00           H  
ATOM    827  HB2 ARG A  53      28.047  85.938  94.415  1.00  0.00           H  
ATOM    828  HB3 ARG A  53      27.818  86.078  92.721  1.00  0.00           H  
ATOM    829  HG2 ARG A  53      30.075  87.039  92.604  1.00  0.00           H  
ATOM    830  HG3 ARG A  53      29.917  87.668  94.237  1.00  0.00           H  
ATOM    831  HD2 ARG A  53      29.986  85.563  95.206  1.00  0.00           H  
ATOM    832  HD3 ARG A  53      30.207  84.748  93.532  1.00  0.00           H  
ATOM    833  HE  ARG A  53      32.323  86.334  93.573  1.00  0.00           H  
ATOM    834 HH11 ARG A  53      31.126  84.332  95.908  1.00  0.00           H  
ATOM    835 HH12 ARG A  53      32.659  83.873  96.696  1.00  0.00           H  
ATOM    836 HH21 ARG A  53      34.398  85.855  94.421  1.00  0.00           H  
ATOM    837 HH22 ARG A  53      34.473  84.794  95.807  1.00  0.00           H  
ATOM    838  N   GLN A  54      25.053  86.882  94.671  1.00  0.00           N  
ATOM    839  CA  GLN A  54      23.573  86.490  94.526  1.00  0.00           C  
ATOM    840  C   GLN A  54      22.656  87.677  94.282  1.00  0.00           C  
ATOM    841  O   GLN A  54      21.527  87.602  93.925  1.00  0.00           O  
ATOM    842  CB  GLN A  54      23.151  85.697  95.787  1.00  0.00           C  
ATOM    843  CG  GLN A  54      21.677  85.497  96.025  1.00  0.00           C  
ATOM    844  CD  GLN A  54      21.490  84.489  97.191  1.00  0.00           C  
ATOM    845  NE2 GLN A  54      20.426  83.704  97.136  1.00  0.00           N  
ATOM    846  OE1 GLN A  54      22.136  84.449  98.262  1.00  0.00           O  
ATOM    847  H   GLN A  54      25.544  86.698  95.534  1.00  0.00           H  
ATOM    848  HA  GLN A  54      23.540  85.921  93.597  1.00  0.00           H  
ATOM    849  HB2 GLN A  54      23.604  84.709  95.860  1.00  0.00           H  
ATOM    850  HB3 GLN A  54      23.586  86.189  96.657  1.00  0.00           H  
ATOM    851  HG2 GLN A  54      21.315  86.459  96.388  1.00  0.00           H  
ATOM    852  HG3 GLN A  54      21.163  85.216  95.105  1.00  0.00           H  
ATOM    853 HE21 GLN A  54      20.149  83.230  97.984  1.00  0.00           H  
ATOM    854 HE22 GLN A  54      19.889  83.718  96.282  1.00  0.00           H  
ATOM    855  N   HIP A  55      23.133  88.897  94.639  1.00  0.00           N  
ATOM    856  CA  HIP A  55      22.473  90.166  94.401  1.00  0.00           C  
ATOM    857  C   HIP A  55      22.928  91.009  93.216  1.00  0.00           C  
ATOM    858  O   HIP A  55      22.438  92.088  93.067  1.00  0.00           O  
ATOM    859  CB  HIP A  55      22.656  90.955  95.780  1.00  0.00           C  
ATOM    860  CG  HIP A  55      21.690  92.075  96.027  1.00  0.00           C  
ATOM    861  CD2 HIP A  55      21.871  93.439  95.927  1.00  0.00           C  
ATOM    862  ND1 HIP A  55      20.425  91.894  96.563  1.00  0.00           N1+
ATOM    863  CE1 HIP A  55      19.829  93.105  96.677  1.00  0.00           C  
ATOM    864  NE2 HIP A  55      20.712  94.037  96.263  1.00  0.00           N  
ATOM    865  H   HIP A  55      24.108  89.002  94.881  1.00  0.00           H  
ATOM    866  HA  HIP A  55      21.416  90.026  94.174  1.00  0.00           H  
ATOM    867  HB2 HIP A  55      22.357  90.254  96.559  1.00  0.00           H  
ATOM    868  HB3 HIP A  55      23.705  91.198  95.944  1.00  0.00           H  
ATOM    869  HD1 HIP A  55      20.242  91.098  97.158  1.00  0.00           H  
ATOM    870  HD2 HIP A  55      22.724  93.875  95.430  1.00  0.00           H  
ATOM    871  HE1 HIP A  55      18.805  93.255  96.983  1.00  0.00           H  
ATOM    872  HE2 HIP A  55      20.561  95.034  96.209  1.00  0.00           H  
ATOM    873  N   GLY A  56      23.964  90.653  92.463  1.00  0.00           N  
ATOM    874  CA  GLY A  56      24.314  91.298  91.190  1.00  0.00           C  
ATOM    875  C   GLY A  56      25.376  92.392  91.268  1.00  0.00           C  
ATOM    876  O   GLY A  56      25.494  93.166  90.324  1.00  0.00           O  
ATOM    877  H   GLY A  56      24.542  89.868  92.723  1.00  0.00           H  
ATOM    878  HA2 GLY A  56      24.710  90.607  90.446  1.00  0.00           H  
ATOM    879  HA3 GLY A  56      23.411  91.712  90.739  1.00  0.00           H  
ATOM    880  N   CYS A  57      25.995  92.593  92.470  1.00  0.00           N  
ATOM    881  CA  CYS A  57      26.782  93.780  92.678  1.00  0.00           C  
ATOM    882  C   CYS A  57      28.029  94.069  91.728  1.00  0.00           C  
ATOM    883  O   CYS A  57      28.495  93.217  90.984  1.00  0.00           O  
ATOM    884  CB  CYS A  57      27.090  93.840  94.157  1.00  0.00           C  
ATOM    885  SG  CYS A  57      25.674  93.579  95.249  1.00  0.00           S  
ATOM    886  H   CYS A  57      25.903  91.975  93.263  1.00  0.00           H  
ATOM    887  HA  CYS A  57      26.109  94.611  92.466  1.00  0.00           H  
ATOM    888  HB2 CYS A  57      27.885  93.107  94.294  1.00  0.00           H  
ATOM    889  HB3 CYS A  57      27.440  94.846  94.386  1.00  0.00           H  
ATOM    890  HG  CYS A  57      25.383  94.879  95.341  1.00  0.00           H  
ATOM    891  N   HIE A  58      28.466  95.347  91.784  1.00  0.00           N  
ATOM    892  CA  HIE A  58      29.730  95.823  91.123  1.00  0.00           C  
ATOM    893  C   HIE A  58      30.412  96.891  91.982  1.00  0.00           C  
ATOM    894  O   HIE A  58      31.643  96.833  92.101  1.00  0.00           O  
ATOM    895  CB  HIE A  58      29.341  96.282  89.725  1.00  0.00           C  
ATOM    896  CG  HIE A  58      30.563  96.573  88.849  1.00  0.00           C  
ATOM    897  CD2 HIE A  58      31.214  95.622  88.177  1.00  0.00           C  
ATOM    898  ND1 HIE A  58      31.339  97.758  88.859  1.00  0.00           N  
ATOM    899  CE1 HIE A  58      32.429  97.492  88.122  1.00  0.00           C  
ATOM    900  NE2 HIE A  58      32.360  96.263  87.644  1.00  0.00           N  
ATOM    901  H   HIE A  58      27.967  96.100  92.234  1.00  0.00           H  
ATOM    902  HA  HIE A  58      30.456  95.013  91.037  1.00  0.00           H  
ATOM    903  HB2 HIE A  58      28.755  95.469  89.297  1.00  0.00           H  
ATOM    904  HB3 HIE A  58      28.716  97.164  89.864  1.00  0.00           H  
ATOM    905  HD2 HIE A  58      30.854  94.606  88.251  1.00  0.00           H  
ATOM    906  HE1 HIE A  58      33.132  98.175  87.670  1.00  0.00           H  
ATOM    907  HE2 HIE A  58      33.031  95.729  87.112  1.00  0.00           H  
ATOM    908  N   ARG A  59      29.679  97.804  92.601  1.00  0.00           N  
ATOM    909  CA  ARG A  59      30.161  99.065  93.286  1.00  0.00           C  
ATOM    910  C   ARG A  59      29.850  99.010  94.706  1.00  0.00           C  
ATOM    911  O   ARG A  59      28.699  99.195  95.133  1.00  0.00           O  
ATOM    912  CB  ARG A  59      29.537 100.220  92.541  1.00  0.00           C  
ATOM    913  CG  ARG A  59      30.513 101.454  92.603  1.00  0.00           C  
ATOM    914  CD  ARG A  59      29.675 102.793  92.565  1.00  0.00           C  
ATOM    915  NE  ARG A  59      30.479 104.029  92.688  1.00  0.00           N  
ATOM    916  CZ  ARG A  59      30.152 105.220  93.182  1.00  0.00           C  
ATOM    917  NH1 ARG A  59      28.912 105.315  93.577  1.00  0.00           N1+
ATOM    918  NH2 ARG A  59      30.948 106.268  93.120  1.00  0.00           N  
ATOM    919  H   ARG A  59      28.683  97.673  92.704  1.00  0.00           H  
ATOM    920  HA  ARG A  59      31.237  99.122  93.111  1.00  0.00           H  
ATOM    921  HB2 ARG A  59      29.328  99.910  91.518  1.00  0.00           H  
ATOM    922  HB3 ARG A  59      28.568 100.493  92.957  1.00  0.00           H  
ATOM    923  HG2 ARG A  59      31.067 101.507  93.540  1.00  0.00           H  
ATOM    924  HG3 ARG A  59      31.318 101.439  91.868  1.00  0.00           H  
ATOM    925  HD2 ARG A  59      29.186 102.814  91.591  1.00  0.00           H  
ATOM    926  HD3 ARG A  59      28.845 102.786  93.272  1.00  0.00           H  
ATOM    927  HE  ARG A  59      31.442 103.848  92.443  1.00  0.00           H  
ATOM    928 HH11 ARG A  59      28.377 104.464  93.684  1.00  0.00           H  
ATOM    929 HH12 ARG A  59      28.660 106.156  94.075  1.00  0.00           H  
ATOM    930 HH21 ARG A  59      31.887 106.097  92.788  1.00  0.00           H  
ATOM    931 HH22 ARG A  59      30.640 107.179  93.428  1.00  0.00           H  
ATOM    932  N   VAL A  60      30.872  98.827  95.565  1.00  0.00           N  
ATOM    933  CA  VAL A  60      30.737  98.429  96.998  1.00  0.00           C  
ATOM    934  C   VAL A  60      31.611  99.276  97.956  1.00  0.00           C  
ATOM    935  O   VAL A  60      32.810  99.540  97.689  1.00  0.00           O  
ATOM    936  CB  VAL A  60      30.909  96.866  97.061  1.00  0.00           C  
ATOM    937  CG1 VAL A  60      30.893  96.315  98.475  1.00  0.00           C  
ATOM    938  CG2 VAL A  60      29.892  96.111  96.178  1.00  0.00           C  
ATOM    939  H   VAL A  60      31.773  98.808  95.110  1.00  0.00           H  
ATOM    940  HA  VAL A  60      29.712  98.674  97.278  1.00  0.00           H  
ATOM    941  HB  VAL A  60      31.863  96.478  96.704  1.00  0.00           H  
ATOM    942 HG11 VAL A  60      30.634  95.264  98.349  1.00  0.00           H  
ATOM    943 HG12 VAL A  60      31.931  96.382  98.802  1.00  0.00           H  
ATOM    944 HG13 VAL A  60      30.104  96.801  99.050  1.00  0.00           H  
ATOM    945 HG21 VAL A  60      28.858  96.322  96.449  1.00  0.00           H  
ATOM    946 HG22 VAL A  60      30.077  96.335  95.127  1.00  0.00           H  
ATOM    947 HG23 VAL A  60      29.985  95.026  96.233  1.00  0.00           H  
ATOM    948  N   LEU A  61      31.069  99.697  99.070  1.00  0.00           N  
ATOM    949  CA  LEU A  61      31.744 100.569 100.025  1.00  0.00           C  
ATOM    950  C   LEU A  61      31.946  99.951 101.380  1.00  0.00           C  
ATOM    951  O   LEU A  61      31.039  99.290 101.909  1.00  0.00           O  
ATOM    952  CB  LEU A  61      30.705 101.796 100.185  1.00  0.00           C  
ATOM    953  CG  LEU A  61      31.233 102.900 101.076  1.00  0.00           C  
ATOM    954  CD1 LEU A  61      31.073 104.241 100.360  1.00  0.00           C  
ATOM    955  CD2 LEU A  61      30.430 102.916 102.331  1.00  0.00           C  
ATOM    956  H   LEU A  61      30.111  99.435  99.257  1.00  0.00           H  
ATOM    957  HA  LEU A  61      32.730 100.890  99.690  1.00  0.00           H  
ATOM    958  HB2 LEU A  61      30.464 102.229  99.214  1.00  0.00           H  
ATOM    959  HB3 LEU A  61      29.769 101.421 100.601  1.00  0.00           H  
ATOM    960  HG  LEU A  61      32.260 102.732 101.400  1.00  0.00           H  
ATOM    961 HD11 LEU A  61      31.653 104.264  99.437  1.00  0.00           H  
ATOM    962 HD12 LEU A  61      30.040 104.395 100.052  1.00  0.00           H  
ATOM    963 HD13 LEU A  61      31.310 105.124 100.953  1.00  0.00           H  
ATOM    964 HD21 LEU A  61      30.762 103.742 102.961  1.00  0.00           H  
ATOM    965 HD22 LEU A  61      29.393 103.164 102.107  1.00  0.00           H  
ATOM    966 HD23 LEU A  61      30.652 102.033 102.929  1.00  0.00           H  
ATOM    967  N   ASH A  62      33.159 100.165 101.906  1.00  0.00           N  
ATOM    968  CA  ASH A  62      33.486  99.793 103.265  1.00  0.00           C  
ATOM    969  C   ASH A  62      33.475 101.079 104.064  1.00  0.00           C  
ATOM    970  O   ASH A  62      34.392 101.879 103.984  1.00  0.00           O  
ATOM    971  CB  ASH A  62      34.836  99.097 103.237  1.00  0.00           C  
ATOM    972  CG  ASH A  62      35.119  98.489 104.544  1.00  0.00           C  
ATOM    973  OD1 ASH A  62      34.629  98.846 105.613  1.00  0.00           O  
ATOM    974  OD2 ASH A  62      36.081  97.607 104.538  1.00  0.00           O  
ATOM    975  H   ASH A  62      33.853 100.688 101.391  1.00  0.00           H  
ATOM    976  HA  ASH A  62      32.720  99.166 103.722  1.00  0.00           H  
ATOM    977  HB2 ASH A  62      34.841  98.390 102.407  1.00  0.00           H  
ATOM    978  HB3 ASH A  62      35.566  99.874 103.011  1.00  0.00           H  
ATOM    979  HD2 ASH A  62      36.249  97.267 105.420  1.00  0.00           H  
ATOM    980  N   VAL A  63      32.425 101.315 104.880  1.00  0.00           N  
ATOM    981  CA  VAL A  63      32.195 102.619 105.552  1.00  0.00           C  
ATOM    982  C   VAL A  63      33.016 102.709 106.829  1.00  0.00           C  
ATOM    983  O   VAL A  63      33.003 103.703 107.522  1.00  0.00           O  
ATOM    984  CB  VAL A  63      30.656 102.766 105.846  1.00  0.00           C  
ATOM    985  CG1 VAL A  63      30.278 102.034 107.160  1.00  0.00           C  
ATOM    986  CG2 VAL A  63      30.217 104.200 105.925  1.00  0.00           C  
ATOM    987  H   VAL A  63      31.662 100.654 104.884  1.00  0.00           H  
ATOM    988  HA  VAL A  63      32.531 103.309 104.778  1.00  0.00           H  
ATOM    989  HB  VAL A  63      30.082 102.365 105.012  1.00  0.00           H  
ATOM    990 HG11 VAL A  63      30.925 102.320 107.990  1.00  0.00           H  
ATOM    991 HG12 VAL A  63      29.259 102.270 107.466  1.00  0.00           H  
ATOM    992 HG13 VAL A  63      30.363 100.974 106.918  1.00  0.00           H  
ATOM    993 HG21 VAL A  63      30.411 104.631 104.942  1.00  0.00           H  
ATOM    994 HG22 VAL A  63      29.142 104.303 106.071  1.00  0.00           H  
ATOM    995 HG23 VAL A  63      30.736 104.689 106.749  1.00  0.00           H  
ATOM    996  N   ALA A  64      33.657 101.578 107.279  1.00  0.00           N  
ATOM    997  CA  ALA A  64      34.324 101.387 108.593  1.00  0.00           C  
ATOM    998  C   ALA A  64      35.639 100.521 108.283  1.00  0.00           C  
ATOM    999  O   ALA A  64      35.688  99.307 108.719  1.00  0.00           O  
ATOM   1000  CB  ALA A  64      33.362 100.724 109.563  1.00  0.00           C  
ATOM   1001  H   ALA A  64      33.581 100.772 106.674  1.00  0.00           H  
ATOM   1002  HA  ALA A  64      34.675 102.343 108.982  1.00  0.00           H  
ATOM   1003  HB1 ALA A  64      32.847  99.949 108.996  1.00  0.00           H  
ATOM   1004  HB2 ALA A  64      33.973 100.378 110.398  1.00  0.00           H  
ATOM   1005  HB3 ALA A  64      32.571 101.362 109.958  1.00  0.00           H  
ATOM   1006  N   CYS A  65      36.540 101.083 107.466  1.00  0.00           N  
ATOM   1007  CA  CYS A  65      37.616 100.322 106.822  1.00  0.00           C  
ATOM   1008  C   CYS A  65      38.638  99.745 107.780  1.00  0.00           C  
ATOM   1009  O   CYS A  65      39.197  98.695 107.610  1.00  0.00           O  
ATOM   1010  CB  CYS A  65      38.398 101.208 105.764  1.00  0.00           C  
ATOM   1011  SG  CYS A  65      39.858 100.367 105.007  1.00  0.00           S  
ATOM   1012  H   CYS A  65      36.540 102.072 107.262  1.00  0.00           H  
ATOM   1013  HA  CYS A  65      37.216  99.432 106.337  1.00  0.00           H  
ATOM   1014  HB2 CYS A  65      37.764 101.325 104.885  1.00  0.00           H  
ATOM   1015  HB3 CYS A  65      38.637 102.180 106.196  1.00  0.00           H  
ATOM   1016  HG  CYS A  65      40.822 100.712 105.866  1.00  0.00           H  
ATOM   1017  N   GLY A  66      39.048 100.516 108.765  1.00  0.00           N  
ATOM   1018  CA  GLY A  66      40.244 100.325 109.583  1.00  0.00           C  
ATOM   1019  C   GLY A  66      41.441 100.116 108.788  1.00  0.00           C  
ATOM   1020  O   GLY A  66      41.681 100.840 107.833  1.00  0.00           O  
ATOM   1021  H   GLY A  66      38.543 101.367 108.970  1.00  0.00           H  
ATOM   1022  HA2 GLY A  66      40.403 101.211 110.199  1.00  0.00           H  
ATOM   1023  HA3 GLY A  66      40.283  99.378 110.121  1.00  0.00           H  
ATOM   1024  N   THR A  67      42.197  99.016 109.042  1.00  0.00           N  
ATOM   1025  CA  THR A  67      43.469  98.749 108.285  1.00  0.00           C  
ATOM   1026  C   THR A  67      43.229  98.113 106.906  1.00  0.00           C  
ATOM   1027  O   THR A  67      44.191  98.000 106.142  1.00  0.00           O  
ATOM   1028  CB  THR A  67      44.453  97.955 109.072  1.00  0.00           C  
ATOM   1029  CG2 THR A  67      44.783  98.673 110.319  1.00  0.00           C  
ATOM   1030  OG1 THR A  67      43.922  96.733 109.386  1.00  0.00           O  
ATOM   1031  H   THR A  67      42.037  98.444 109.859  1.00  0.00           H  
ATOM   1032  HA  THR A  67      44.014  99.669 108.083  1.00  0.00           H  
ATOM   1033  HB  THR A  67      45.391  97.824 108.533  1.00  0.00           H  
ATOM   1034  HG1 THR A  67      44.695  96.167 109.321  1.00  0.00           H  
ATOM   1035 HG21 THR A  67      43.930  98.529 110.982  1.00  0.00           H  
ATOM   1036 HG22 THR A  67      45.744  98.353 110.720  1.00  0.00           H  
ATOM   1037 HG23 THR A  67      44.745  99.754 110.189  1.00  0.00           H  
ATOM   1038  N   GLY A  68      41.986  97.829 106.509  1.00  0.00           N  
ATOM   1039  CA  GLY A  68      41.657  97.305 105.199  1.00  0.00           C  
ATOM   1040  C   GLY A  68      41.657  95.802 104.960  1.00  0.00           C  
ATOM   1041  O   GLY A  68      41.492  95.423 103.788  1.00  0.00           O  
ATOM   1042  H   GLY A  68      41.277  98.062 107.191  1.00  0.00           H  
ATOM   1043  HA2 GLY A  68      40.701  97.747 104.918  1.00  0.00           H  
ATOM   1044  HA3 GLY A  68      42.389  97.684 104.486  1.00  0.00           H  
ATOM   1045  N   VAL A  69      41.723  94.923 106.036  1.00  0.00           N  
ATOM   1046  CA  VAL A  69      41.771  93.473 105.790  1.00  0.00           C  
ATOM   1047  C   VAL A  69      40.402  92.867 105.282  1.00  0.00           C  
ATOM   1048  O   VAL A  69      40.363  91.641 104.907  1.00  0.00           O  
ATOM   1049  CB  VAL A  69      42.189  92.625 107.023  1.00  0.00           C  
ATOM   1050  CG1 VAL A  69      43.722  92.718 107.212  1.00  0.00           C  
ATOM   1051  CG2 VAL A  69      41.514  93.140 108.240  1.00  0.00           C  
ATOM   1052  H   VAL A  69      41.781  95.209 107.002  1.00  0.00           H  
ATOM   1053  HA  VAL A  69      42.473  93.203 105.000  1.00  0.00           H  
ATOM   1054  HB  VAL A  69      41.947  91.580 106.827  1.00  0.00           H  
ATOM   1055 HG11 VAL A  69      44.161  92.216 106.350  1.00  0.00           H  
ATOM   1056 HG12 VAL A  69      44.071  93.751 107.204  1.00  0.00           H  
ATOM   1057 HG13 VAL A  69      43.975  92.128 108.092  1.00  0.00           H  
ATOM   1058 HG21 VAL A  69      40.470  92.937 108.006  1.00  0.00           H  
ATOM   1059 HG22 VAL A  69      41.666  92.509 109.116  1.00  0.00           H  
ATOM   1060 HG23 VAL A  69      41.626  94.197 108.484  1.00  0.00           H  
ATOM   1061  N   ASP A  70      39.225  93.611 105.341  1.00  0.00           N  
ATOM   1062  CA  ASP A  70      37.983  93.280 104.616  1.00  0.00           C  
ATOM   1063  C   ASP A  70      37.938  94.011 103.212  1.00  0.00           C  
ATOM   1064  O   ASP A  70      37.646  93.282 102.298  1.00  0.00           O  
ATOM   1065  CB  ASP A  70      36.798  93.658 105.547  1.00  0.00           C  
ATOM   1066  CG  ASP A  70      36.823  95.003 106.242  1.00  0.00           C  
ATOM   1067  OD1 ASP A  70      35.809  95.301 106.921  1.00  0.00           O  
ATOM   1068  OD2 ASP A  70      37.725  95.812 106.010  1.00  0.00           O1-
ATOM   1069  H   ASP A  70      39.278  94.533 105.749  1.00  0.00           H  
ATOM   1070  HA  ASP A  70      37.942  92.210 104.411  1.00  0.00           H  
ATOM   1071  HB2 ASP A  70      35.835  93.521 105.052  1.00  0.00           H  
ATOM   1072  HB3 ASP A  70      36.708  92.839 106.260  1.00  0.00           H  
ATOM   1073  N   SER A  71      38.291  95.306 103.068  1.00  0.00           N  
ATOM   1074  CA  SER A  71      38.288  96.061 101.815  1.00  0.00           C  
ATOM   1075  C   SER A  71      39.160  95.369 100.724  1.00  0.00           C  
ATOM   1076  O   SER A  71      38.690  95.230  99.573  1.00  0.00           O  
ATOM   1077  CB  SER A  71      38.824  97.463 102.122  1.00  0.00           C  
ATOM   1078  OG  SER A  71      37.761  98.345 102.549  1.00  0.00           O  
ATOM   1079  H   SER A  71      38.504  95.891 103.863  1.00  0.00           H  
ATOM   1080  HA  SER A  71      37.267  96.204 101.458  1.00  0.00           H  
ATOM   1081  HB2 SER A  71      39.717  97.518 102.744  1.00  0.00           H  
ATOM   1082  HB3 SER A  71      39.159  97.874 101.170  1.00  0.00           H  
ATOM   1083  HG  SER A  71      37.394  98.075 103.395  1.00  0.00           H  
ATOM   1084  N   ILE A  72      40.261  94.764 101.139  1.00  0.00           N  
ATOM   1085  CA  ILE A  72      41.114  94.007 100.226  1.00  0.00           C  
ATOM   1086  C   ILE A  72      40.504  92.806  99.540  1.00  0.00           C  
ATOM   1087  O   ILE A  72      40.668  92.613  98.321  1.00  0.00           O  
ATOM   1088  CB  ILE A  72      42.498  93.804 100.905  1.00  0.00           C  
ATOM   1089  CG1 ILE A  72      43.571  93.185 100.031  1.00  0.00           C  
ATOM   1090  CG2 ILE A  72      42.474  92.848 102.122  1.00  0.00           C  
ATOM   1091  CD1 ILE A  72      43.964  94.083  98.900  1.00  0.00           C  
ATOM   1092  H   ILE A  72      40.595  94.889 102.084  1.00  0.00           H  
ATOM   1093  HA  ILE A  72      41.209  94.609  99.323  1.00  0.00           H  
ATOM   1094  HB  ILE A  72      42.859  94.735 101.343  1.00  0.00           H  
ATOM   1095 HG12 ILE A  72      44.504  92.999 100.562  1.00  0.00           H  
ATOM   1096 HG13 ILE A  72      43.203  92.182  99.818  1.00  0.00           H  
ATOM   1097 HG21 ILE A  72      42.406  91.782 101.909  1.00  0.00           H  
ATOM   1098 HG22 ILE A  72      43.292  93.093 102.800  1.00  0.00           H  
ATOM   1099 HG23 ILE A  72      41.641  93.109 102.774  1.00  0.00           H  
ATOM   1100 HD11 ILE A  72      43.219  94.059  98.106  1.00  0.00           H  
ATOM   1101 HD12 ILE A  72      44.090  95.078  99.329  1.00  0.00           H  
ATOM   1102 HD13 ILE A  72      44.900  93.864  98.387  1.00  0.00           H  
ATOM   1103  N   MET A  73      39.500  92.198 100.126  1.00  0.00           N  
ATOM   1104  CA  MET A  73      38.778  91.075  99.565  1.00  0.00           C  
ATOM   1105  C   MET A  73      37.920  91.393  98.299  1.00  0.00           C  
ATOM   1106  O   MET A  73      38.068  90.720  97.264  1.00  0.00           O  
ATOM   1107  CB  MET A  73      37.992  90.283 100.630  1.00  0.00           C  
ATOM   1108  CG  MET A  73      38.863  90.091 101.909  1.00  0.00           C  
ATOM   1109  SD  MET A  73      38.088  88.968 103.178  1.00  0.00           S  
ATOM   1110  CE  MET A  73      36.367  89.590 103.382  1.00  0.00           C  
ATOM   1111  H   MET A  73      39.190  92.554 101.019  1.00  0.00           H  
ATOM   1112  HA  MET A  73      39.580  90.427  99.211  1.00  0.00           H  
ATOM   1113  HB2 MET A  73      37.107  90.831 100.959  1.00  0.00           H  
ATOM   1114  HB3 MET A  73      37.783  89.286 100.243  1.00  0.00           H  
ATOM   1115  HG2 MET A  73      39.785  89.656 101.526  1.00  0.00           H  
ATOM   1116  HG3 MET A  73      39.033  91.055 102.391  1.00  0.00           H  
ATOM   1117  HE1 MET A  73      35.732  89.528 102.498  1.00  0.00           H  
ATOM   1118  HE2 MET A  73      35.885  89.067 104.208  1.00  0.00           H  
ATOM   1119  HE3 MET A  73      36.371  90.614 103.759  1.00  0.00           H  
ATOM   1120  N   LEU A  74      37.273  92.544  98.324  1.00  0.00           N  
ATOM   1121  CA  LEU A  74      36.330  93.040  97.394  1.00  0.00           C  
ATOM   1122  C   LEU A  74      37.114  93.447  96.140  1.00  0.00           C  
ATOM   1123  O   LEU A  74      36.787  92.968  95.086  1.00  0.00           O  
ATOM   1124  CB  LEU A  74      35.505  94.177  97.948  1.00  0.00           C  
ATOM   1125  CG  LEU A  74      34.809  94.036  99.332  1.00  0.00           C  
ATOM   1126  CD1 LEU A  74      34.507  95.373 100.035  1.00  0.00           C  
ATOM   1127  CD2 LEU A  74      33.510  93.217  99.132  1.00  0.00           C  
ATOM   1128  H   LEU A  74      37.468  93.186  99.079  1.00  0.00           H  
ATOM   1129  HA  LEU A  74      35.669  92.224  97.104  1.00  0.00           H  
ATOM   1130  HB2 LEU A  74      36.228  94.963  98.168  1.00  0.00           H  
ATOM   1131  HB3 LEU A  74      34.766  94.400  97.178  1.00  0.00           H  
ATOM   1132  HG  LEU A  74      35.459  93.425  99.958  1.00  0.00           H  
ATOM   1133 HD11 LEU A  74      35.397  95.975 100.221  1.00  0.00           H  
ATOM   1134 HD12 LEU A  74      33.847  96.026  99.463  1.00  0.00           H  
ATOM   1135 HD13 LEU A  74      34.033  95.145 100.989  1.00  0.00           H  
ATOM   1136 HD21 LEU A  74      32.869  93.647  98.363  1.00  0.00           H  
ATOM   1137 HD22 LEU A  74      33.760  92.211  98.794  1.00  0.00           H  
ATOM   1138 HD23 LEU A  74      32.993  93.294 100.088  1.00  0.00           H  
ATOM   1139  N   VAL A  75      38.267  94.100  96.248  1.00  0.00           N  
ATOM   1140  CA  VAL A  75      39.191  94.356  95.117  1.00  0.00           C  
ATOM   1141  C   VAL A  75      39.831  93.190  94.471  1.00  0.00           C  
ATOM   1142  O   VAL A  75      39.699  93.078  93.198  1.00  0.00           O  
ATOM   1143  CB  VAL A  75      40.175  95.445  95.498  1.00  0.00           C  
ATOM   1144  CG1 VAL A  75      41.003  95.163  96.703  1.00  0.00           C  
ATOM   1145  CG2 VAL A  75      41.197  95.774  94.391  1.00  0.00           C  
ATOM   1146  H   VAL A  75      38.674  94.233  97.162  1.00  0.00           H  
ATOM   1147  HA  VAL A  75      38.565  94.770  94.327  1.00  0.00           H  
ATOM   1148  HB  VAL A  75      39.607  96.370  95.597  1.00  0.00           H  
ATOM   1149 HG11 VAL A  75      40.280  94.908  97.477  1.00  0.00           H  
ATOM   1150 HG12 VAL A  75      41.737  94.381  96.505  1.00  0.00           H  
ATOM   1151 HG13 VAL A  75      41.434  96.116  97.008  1.00  0.00           H  
ATOM   1152 HG21 VAL A  75      41.756  94.878  94.121  1.00  0.00           H  
ATOM   1153 HG22 VAL A  75      40.654  96.072  93.494  1.00  0.00           H  
ATOM   1154 HG23 VAL A  75      41.861  96.520  94.828  1.00  0.00           H  
ATOM   1155  N   GLU A  76      40.221  92.134  95.222  1.00  0.00           N  
ATOM   1156  CA  GLU A  76      40.709  90.855  94.642  1.00  0.00           C  
ATOM   1157  C   GLU A  76      39.568  90.093  94.028  1.00  0.00           C  
ATOM   1158  O   GLU A  76      39.747  89.258  93.159  1.00  0.00           O  
ATOM   1159  CB  GLU A  76      41.389  89.965  95.715  1.00  0.00           C  
ATOM   1160  CG  GLU A  76      42.472  90.665  96.530  1.00  0.00           C  
ATOM   1161  CD  GLU A  76      43.692  89.705  96.565  1.00  0.00           C  
ATOM   1162  OE1 GLU A  76      44.296  89.572  95.526  1.00  0.00           O  
ATOM   1163  OE2 GLU A  76      44.089  89.134  97.590  1.00  0.00           O1-
ATOM   1164  H   GLU A  76      40.235  92.201  96.229  1.00  0.00           H  
ATOM   1165  HA  GLU A  76      41.432  91.077  93.858  1.00  0.00           H  
ATOM   1166  HB2 GLU A  76      40.660  89.479  96.364  1.00  0.00           H  
ATOM   1167  HB3 GLU A  76      41.857  89.170  95.136  1.00  0.00           H  
ATOM   1168  HG2 GLU A  76      42.744  91.614  96.068  1.00  0.00           H  
ATOM   1169  HG3 GLU A  76      42.240  90.829  97.583  1.00  0.00           H  
ATOM   1170  N   GLU A  77      38.289  90.289  94.479  1.00  0.00           N  
ATOM   1171  CA  GLU A  77      37.055  89.793  93.824  1.00  0.00           C  
ATOM   1172  C   GLU A  77      36.621  90.645  92.578  1.00  0.00           C  
ATOM   1173  O   GLU A  77      35.933  90.084  91.697  1.00  0.00           O  
ATOM   1174  CB  GLU A  77      35.773  89.725  94.815  1.00  0.00           C  
ATOM   1175  CG  GLU A  77      34.308  89.435  94.229  1.00  0.00           C  
ATOM   1176  CD  GLU A  77      34.184  88.130  93.416  1.00  0.00           C  
ATOM   1177  OE1 GLU A  77      33.151  87.840  92.792  1.00  0.00           O  
ATOM   1178  OE2 GLU A  77      35.134  87.330  93.550  1.00  0.00           O1-
ATOM   1179  H   GLU A  77      38.200  90.786  95.353  1.00  0.00           H  
ATOM   1180  HA  GLU A  77      37.220  88.750  93.549  1.00  0.00           H  
ATOM   1181  HB2 GLU A  77      36.040  88.986  95.569  1.00  0.00           H  
ATOM   1182  HB3 GLU A  77      35.754  90.555  95.521  1.00  0.00           H  
ATOM   1183  HG2 GLU A  77      33.604  89.299  95.049  1.00  0.00           H  
ATOM   1184  HG3 GLU A  77      33.947  90.313  93.691  1.00  0.00           H  
ATOM   1185  N   GLY A  78      37.173  91.857  92.335  1.00  0.00           N  
ATOM   1186  CA  GLY A  78      37.007  92.618  91.133  1.00  0.00           C  
ATOM   1187  C   GLY A  78      36.060  93.713  91.180  1.00  0.00           C  
ATOM   1188  O   GLY A  78      35.932  94.394  90.138  1.00  0.00           O  
ATOM   1189  H   GLY A  78      37.780  92.311  93.001  1.00  0.00           H  
ATOM   1190  HA2 GLY A  78      37.928  93.135  90.864  1.00  0.00           H  
ATOM   1191  HA3 GLY A  78      36.638  91.919  90.382  1.00  0.00           H  
ATOM   1192  N   PHE A  79      35.393  93.984  92.269  1.00  0.00           N  
ATOM   1193  CA  PHE A  79      34.520  95.071  92.533  1.00  0.00           C  
ATOM   1194  C   PHE A  79      35.163  96.494  92.438  1.00  0.00           C  
ATOM   1195  O   PHE A  79      36.386  96.629  92.669  1.00  0.00           O  
ATOM   1196  CB  PHE A  79      33.909  94.863  93.945  1.00  0.00           C  
ATOM   1197  CG  PHE A  79      32.921  93.682  94.173  1.00  0.00           C  
ATOM   1198  CD1 PHE A  79      31.815  93.445  93.330  1.00  0.00           C  
ATOM   1199  CD2 PHE A  79      33.247  92.806  95.219  1.00  0.00           C  
ATOM   1200  CE1 PHE A  79      31.035  92.277  93.589  1.00  0.00           C  
ATOM   1201  CE2 PHE A  79      32.481  91.695  95.510  1.00  0.00           C  
ATOM   1202  CZ  PHE A  79      31.368  91.395  94.643  1.00  0.00           C  
ATOM   1203  H   PHE A  79      35.636  93.453  93.093  1.00  0.00           H  
ATOM   1204  HA  PHE A  79      33.757  95.114  91.757  1.00  0.00           H  
ATOM   1205  HB2 PHE A  79      34.789  94.845  94.587  1.00  0.00           H  
ATOM   1206  HB3 PHE A  79      33.467  95.814  94.243  1.00  0.00           H  
ATOM   1207  HD1 PHE A  79      31.603  94.154  92.543  1.00  0.00           H  
ATOM   1208  HD2 PHE A  79      34.118  93.056  95.807  1.00  0.00           H  
ATOM   1209  HE1 PHE A  79      30.247  92.028  92.894  1.00  0.00           H  
ATOM   1210  HE2 PHE A  79      32.783  91.116  96.370  1.00  0.00           H  
ATOM   1211  HZ  PHE A  79      30.803  90.485  94.776  1.00  0.00           H  
ATOM   1212  N   SER A  80      34.344  97.462  92.115  1.00  0.00           N  
ATOM   1213  CA  SER A  80      34.726  98.902  92.220  1.00  0.00           C  
ATOM   1214  C   SER A  80      34.568  99.220  93.688  1.00  0.00           C  
ATOM   1215  O   SER A  80      33.454  99.347  94.154  1.00  0.00           O  
ATOM   1216  CB  SER A  80      33.758  99.686  91.300  1.00  0.00           C  
ATOM   1217  OG  SER A  80      34.198 101.055  91.316  1.00  0.00           O  
ATOM   1218  H   SER A  80      33.369  97.204  92.057  1.00  0.00           H  
ATOM   1219  HA  SER A  80      35.776  99.120  92.028  1.00  0.00           H  
ATOM   1220  HB2 SER A  80      33.913  99.333  90.280  1.00  0.00           H  
ATOM   1221  HB3 SER A  80      32.727  99.524  91.612  1.00  0.00           H  
ATOM   1222  HG  SER A  80      33.707 101.518  90.634  1.00  0.00           H  
ATOM   1223  N   VAL A  81      35.689  99.301  94.462  1.00  0.00           N  
ATOM   1224  CA  VAL A  81      35.762  99.569  95.871  1.00  0.00           C  
ATOM   1225  C   VAL A  81      35.957 101.037  96.281  1.00  0.00           C  
ATOM   1226  O   VAL A  81      36.916 101.666  95.831  1.00  0.00           O  
ATOM   1227  CB  VAL A  81      36.891  98.726  96.455  1.00  0.00           C  
ATOM   1228  CG1 VAL A  81      36.857  98.725  98.004  1.00  0.00           C  
ATOM   1229  CG2 VAL A  81      36.748  97.271  95.951  1.00  0.00           C  
ATOM   1230  H   VAL A  81      36.554  99.243  93.944  1.00  0.00           H  
ATOM   1231  HA  VAL A  81      34.834  99.212  96.317  1.00  0.00           H  
ATOM   1232  HB  VAL A  81      37.813  99.189  96.103  1.00  0.00           H  
ATOM   1233 HG11 VAL A  81      35.964  98.259  98.423  1.00  0.00           H  
ATOM   1234 HG12 VAL A  81      37.810  98.319  98.342  1.00  0.00           H  
ATOM   1235 HG13 VAL A  81      36.940  99.748  98.371  1.00  0.00           H  
ATOM   1236 HG21 VAL A  81      35.704  96.963  95.983  1.00  0.00           H  
ATOM   1237 HG22 VAL A  81      37.089  97.218  94.917  1.00  0.00           H  
ATOM   1238 HG23 VAL A  81      37.497  96.694  96.496  1.00  0.00           H  
ATOM   1239  N   THR A  82      35.150 101.566  97.184  1.00  0.00           N  
ATOM   1240  CA  THR A  82      35.512 102.772  98.058  1.00  0.00           C  
ATOM   1241  C   THR A  82      35.647 102.368  99.508  1.00  0.00           C  
ATOM   1242  O   THR A  82      34.868 101.490  99.873  1.00  0.00           O  
ATOM   1243  CB  THR A  82      34.512 103.920  97.779  1.00  0.00           C  
ATOM   1244  CG2 THR A  82      34.639 105.101  98.823  1.00  0.00           C  
ATOM   1245  OG1 THR A  82      34.526 104.509  96.521  1.00  0.00           O  
ATOM   1246  H   THR A  82      34.336 101.087  97.541  1.00  0.00           H  
ATOM   1247  HA  THR A  82      36.508 103.095  97.754  1.00  0.00           H  
ATOM   1248  HB  THR A  82      33.528 103.483  97.952  1.00  0.00           H  
ATOM   1249  HG1 THR A  82      34.287 103.793  95.927  1.00  0.00           H  
ATOM   1250 HG21 THR A  82      34.472 104.728  99.833  1.00  0.00           H  
ATOM   1251 HG22 THR A  82      35.664 105.474  98.818  1.00  0.00           H  
ATOM   1252 HG23 THR A  82      33.894 105.870  98.621  1.00  0.00           H  
ATOM   1253  N   SER A  83      36.637 102.858 100.267  1.00  0.00           N  
ATOM   1254  CA  SER A  83      36.925 102.445 101.640  1.00  0.00           C  
ATOM   1255  C   SER A  83      37.266 103.644 102.548  1.00  0.00           C  
ATOM   1256  O   SER A  83      38.171 104.407 102.156  1.00  0.00           O  
ATOM   1257  CB  SER A  83      38.113 101.488 101.798  1.00  0.00           C  
ATOM   1258  OG  SER A  83      38.049 100.411 100.779  1.00  0.00           O  
ATOM   1259  H   SER A  83      37.325 103.456  99.830  1.00  0.00           H  
ATOM   1260  HA  SER A  83      36.124 101.873 102.106  1.00  0.00           H  
ATOM   1261  HB2 SER A  83      39.063 102.013 101.693  1.00  0.00           H  
ATOM   1262  HB3 SER A  83      38.069 100.934 102.735  1.00  0.00           H  
ATOM   1263  HG  SER A  83      37.541  99.628 100.999  1.00  0.00           H  
ATOM   1264  N   VAL A  84      36.551 103.921 103.622  1.00  0.00           N  
ATOM   1265  CA  VAL A  84      36.615 105.209 104.327  1.00  0.00           C  
ATOM   1266  C   VAL A  84      36.547 104.973 105.793  1.00  0.00           C  
ATOM   1267  O   VAL A  84      36.073 103.949 106.310  1.00  0.00           O  
ATOM   1268  CB  VAL A  84      35.574 106.268 103.866  1.00  0.00           C  
ATOM   1269  CG1 VAL A  84      35.409 106.391 102.361  1.00  0.00           C  
ATOM   1270  CG2 VAL A  84      34.137 105.804 104.389  1.00  0.00           C  
ATOM   1271  H   VAL A  84      35.891 103.268 104.019  1.00  0.00           H  
ATOM   1272  HA  VAL A  84      37.570 105.704 104.153  1.00  0.00           H  
ATOM   1273  HB  VAL A  84      35.873 107.243 104.250  1.00  0.00           H  
ATOM   1274 HG11 VAL A  84      35.203 105.439 101.872  1.00  0.00           H  
ATOM   1275 HG12 VAL A  84      34.621 107.073 102.046  1.00  0.00           H  
ATOM   1276 HG13 VAL A  84      36.358 106.794 102.008  1.00  0.00           H  
ATOM   1277 HG21 VAL A  84      33.914 104.771 104.119  1.00  0.00           H  
ATOM   1278 HG22 VAL A  84      33.968 105.836 105.465  1.00  0.00           H  
ATOM   1279 HG23 VAL A  84      33.370 106.429 103.933  1.00  0.00           H  
ATOM   1280  N   ASP A  85      37.105 105.960 106.534  1.00  0.00           N  
ATOM   1281  CA  ASP A  85      37.351 105.831 107.960  1.00  0.00           C  
ATOM   1282  C   ASP A  85      37.505 107.179 108.708  1.00  0.00           C  
ATOM   1283  O   ASP A  85      38.086 108.064 108.142  1.00  0.00           O  
ATOM   1284  CB  ASP A  85      38.500 104.837 108.271  1.00  0.00           C  
ATOM   1285  CG  ASP A  85      38.428 104.184 109.660  1.00  0.00           C  
ATOM   1286  OD1 ASP A  85      37.943 103.047 109.749  1.00  0.00           O  
ATOM   1287  OD2 ASP A  85      38.799 104.911 110.601  1.00  0.00           O1-
ATOM   1288  H   ASP A  85      37.499 106.744 106.033  1.00  0.00           H  
ATOM   1289  HA  ASP A  85      36.380 105.506 108.334  1.00  0.00           H  
ATOM   1290  HB2 ASP A  85      38.513 104.053 107.513  1.00  0.00           H  
ATOM   1291  HB3 ASP A  85      39.482 105.270 108.082  1.00  0.00           H  
ATOM   1292  N   ALA A  86      37.070 107.368 109.992  1.00  0.00           N  
ATOM   1293  CA  ALA A  86      37.461 108.599 110.748  1.00  0.00           C  
ATOM   1294  C   ALA A  86      38.978 108.617 111.019  1.00  0.00           C  
ATOM   1295  O   ALA A  86      39.574 109.751 111.128  1.00  0.00           O  
ATOM   1296  CB  ALA A  86      36.658 108.568 111.981  1.00  0.00           C  
ATOM   1297  H   ALA A  86      36.702 106.601 110.537  1.00  0.00           H  
ATOM   1298  HA  ALA A  86      37.226 109.514 110.204  1.00  0.00           H  
ATOM   1299  HB1 ALA A  86      37.012 109.323 112.684  1.00  0.00           H  
ATOM   1300  HB2 ALA A  86      35.613 108.802 111.777  1.00  0.00           H  
ATOM   1301  HB3 ALA A  86      36.844 107.560 112.349  1.00  0.00           H  
ATOM   1302  N   SER A  87      39.692 107.466 111.153  1.00  0.00           N  
ATOM   1303  CA  SER A  87      41.078 107.424 111.613  1.00  0.00           C  
ATOM   1304  C   SER A  87      42.115 107.306 110.508  1.00  0.00           C  
ATOM   1305  O   SER A  87      42.145 106.319 109.824  1.00  0.00           O  
ATOM   1306  CB  SER A  87      41.331 106.369 112.735  1.00  0.00           C  
ATOM   1307  OG  SER A  87      42.718 106.455 113.114  1.00  0.00           O  
ATOM   1308  H   SER A  87      39.306 106.559 110.930  1.00  0.00           H  
ATOM   1309  HA  SER A  87      41.339 108.367 112.094  1.00  0.00           H  
ATOM   1310  HB2 SER A  87      40.671 106.507 113.591  1.00  0.00           H  
ATOM   1311  HB3 SER A  87      41.061 105.413 112.283  1.00  0.00           H  
ATOM   1312  HG  SER A  87      42.875 107.219 113.672  1.00  0.00           H  
ATOM   1313  N   ASP A  88      43.088 108.256 110.444  1.00  0.00           N  
ATOM   1314  CA  ASP A  88      44.198 108.065 109.487  1.00  0.00           C  
ATOM   1315  C   ASP A  88      45.111 106.862 109.987  1.00  0.00           C  
ATOM   1316  O   ASP A  88      45.522 106.034 109.225  1.00  0.00           O  
ATOM   1317  CB  ASP A  88      45.034 109.363 109.349  1.00  0.00           C  
ATOM   1318  CG  ASP A  88      45.721 109.771 110.648  1.00  0.00           C  
ATOM   1319  OD1 ASP A  88      45.038 110.067 111.664  1.00  0.00           O  
ATOM   1320  OD2 ASP A  88      46.945 109.640 110.775  1.00  0.00           O1-
ATOM   1321  H   ASP A  88      43.098 108.950 111.178  1.00  0.00           H  
ATOM   1322  HA  ASP A  88      43.856 107.865 108.472  1.00  0.00           H  
ATOM   1323  HB2 ASP A  88      45.834 109.238 108.619  1.00  0.00           H  
ATOM   1324  HB3 ASP A  88      44.324 110.173 109.181  1.00  0.00           H  
ATOM   1325  N   LYS A  89      45.281 106.796 111.305  1.00  0.00           N  
ATOM   1326  CA  LYS A  89      46.189 105.843 112.004  1.00  0.00           C  
ATOM   1327  C   LYS A  89      45.900 104.423 111.591  1.00  0.00           C  
ATOM   1328  O   LYS A  89      46.767 103.628 111.383  1.00  0.00           O  
ATOM   1329  CB  LYS A  89      46.102 106.023 113.480  1.00  0.00           C  
ATOM   1330  CG  LYS A  89      46.355 107.492 113.931  1.00  0.00           C  
ATOM   1331  CD  LYS A  89      47.746 108.018 113.601  1.00  0.00           C  
ATOM   1332  CE  LYS A  89      47.929 109.443 114.229  1.00  0.00           C  
ATOM   1333  NZ  LYS A  89      47.459 110.489 113.326  1.00  0.00           N1+
ATOM   1334  H   LYS A  89      44.915 107.620 111.761  1.00  0.00           H  
ATOM   1335  HA  LYS A  89      47.244 106.040 111.814  1.00  0.00           H  
ATOM   1336  HB2 LYS A  89      45.106 105.720 113.804  1.00  0.00           H  
ATOM   1337  HB3 LYS A  89      46.819 105.402 114.017  1.00  0.00           H  
ATOM   1338  HG2 LYS A  89      45.645 108.208 113.514  1.00  0.00           H  
ATOM   1339  HG3 LYS A  89      46.184 107.476 115.007  1.00  0.00           H  
ATOM   1340  HD2 LYS A  89      48.555 107.383 113.962  1.00  0.00           H  
ATOM   1341  HD3 LYS A  89      47.826 108.065 112.515  1.00  0.00           H  
ATOM   1342  HE2 LYS A  89      47.330 109.437 115.139  1.00  0.00           H  
ATOM   1343  HE3 LYS A  89      48.883 109.657 114.711  1.00  0.00           H  
ATOM   1344  HZ1 LYS A  89      46.628 110.182 112.841  1.00  0.00           H  
ATOM   1345  HZ2 LYS A  89      47.353 111.389 113.771  1.00  0.00           H  
ATOM   1346  HZ3 LYS A  89      48.133 110.676 112.597  1.00  0.00           H  
ATOM   1347  N   MET A  90      44.624 104.142 111.393  1.00  0.00           N  
ATOM   1348  CA  MET A  90      43.985 102.932 110.814  1.00  0.00           C  
ATOM   1349  C   MET A  90      43.955 102.941 109.272  1.00  0.00           C  
ATOM   1350  O   MET A  90      44.532 101.936 108.678  1.00  0.00           O  
ATOM   1351  CB  MET A  90      42.580 102.815 111.388  1.00  0.00           C  
ATOM   1352  CG  MET A  90      42.488 102.505 112.862  1.00  0.00           C  
ATOM   1353  SD  MET A  90      43.159 100.900 113.339  1.00  0.00           S  
ATOM   1354  CE  MET A  90      41.767  99.821 112.873  1.00  0.00           C  
ATOM   1355  H   MET A  90      43.982 104.827 111.764  1.00  0.00           H  
ATOM   1356  HA  MET A  90      44.563 102.096 111.207  1.00  0.00           H  
ATOM   1357  HB2 MET A  90      41.944 103.671 111.158  1.00  0.00           H  
ATOM   1358  HB3 MET A  90      42.130 101.996 110.826  1.00  0.00           H  
ATOM   1359  HG2 MET A  90      43.023 103.278 113.413  1.00  0.00           H  
ATOM   1360  HG3 MET A  90      41.468 102.595 113.234  1.00  0.00           H  
ATOM   1361  HE1 MET A  90      40.986 100.404 112.384  1.00  0.00           H  
ATOM   1362  HE2 MET A  90      42.007  98.891 112.358  1.00  0.00           H  
ATOM   1363  HE3 MET A  90      41.217  99.510 113.760  1.00  0.00           H  
ATOM   1364  N   LEU A  91      43.345 103.965 108.647  1.00  0.00           N  
ATOM   1365  CA  LEU A  91      43.180 104.069 107.150  1.00  0.00           C  
ATOM   1366  C   LEU A  91      44.525 104.075 106.341  1.00  0.00           C  
ATOM   1367  O   LEU A  91      44.525 103.566 105.198  1.00  0.00           O  
ATOM   1368  CB  LEU A  91      42.256 105.307 106.843  1.00  0.00           C  
ATOM   1369  CG  LEU A  91      41.863 105.498 105.380  1.00  0.00           C  
ATOM   1370  CD1 LEU A  91      40.626 104.504 105.216  1.00  0.00           C  
ATOM   1371  CD2 LEU A  91      41.406 106.961 105.121  1.00  0.00           C  
ATOM   1372  H   LEU A  91      42.880 104.712 109.144  1.00  0.00           H  
ATOM   1373  HA  LEU A  91      42.723 103.118 106.879  1.00  0.00           H  
ATOM   1374  HB2 LEU A  91      41.385 105.170 107.484  1.00  0.00           H  
ATOM   1375  HB3 LEU A  91      42.905 106.149 107.088  1.00  0.00           H  
ATOM   1376  HG  LEU A  91      42.632 105.260 104.645  1.00  0.00           H  
ATOM   1377 HD11 LEU A  91      40.711 103.576 105.782  1.00  0.00           H  
ATOM   1378 HD12 LEU A  91      39.673 104.935 105.524  1.00  0.00           H  
ATOM   1379 HD13 LEU A  91      40.528 104.298 104.150  1.00  0.00           H  
ATOM   1380 HD21 LEU A  91      40.801 106.964 104.214  1.00  0.00           H  
ATOM   1381 HD22 LEU A  91      40.711 107.202 105.926  1.00  0.00           H  
ATOM   1382 HD23 LEU A  91      42.319 107.554 105.052  1.00  0.00           H  
ATOM   1383  N   LYS A  92      45.641 104.600 106.898  1.00  0.00           N  
ATOM   1384  CA  LYS A  92      46.975 104.518 106.334  1.00  0.00           C  
ATOM   1385  C   LYS A  92      47.346 103.051 105.986  1.00  0.00           C  
ATOM   1386  O   LYS A  92      47.994 102.863 104.978  1.00  0.00           O  
ATOM   1387  CB  LYS A  92      47.962 105.080 107.370  1.00  0.00           C  
ATOM   1388  CG  LYS A  92      47.893 106.616 107.441  1.00  0.00           C  
ATOM   1389  CD  LYS A  92      48.730 107.383 108.383  1.00  0.00           C  
ATOM   1390  CE  LYS A  92      48.927 108.791 107.927  1.00  0.00           C  
ATOM   1391  NZ  LYS A  92      49.181 109.601 109.101  1.00  0.00           N1+
ATOM   1392  H   LYS A  92      45.653 104.931 107.853  1.00  0.00           H  
ATOM   1393  HA  LYS A  92      46.925 105.171 105.463  1.00  0.00           H  
ATOM   1394  HB2 LYS A  92      47.697 104.653 108.337  1.00  0.00           H  
ATOM   1395  HB3 LYS A  92      49.014 104.809 107.274  1.00  0.00           H  
ATOM   1396  HG2 LYS A  92      48.069 106.983 106.430  1.00  0.00           H  
ATOM   1397  HG3 LYS A  92      46.832 106.830 107.566  1.00  0.00           H  
ATOM   1398  HD2 LYS A  92      48.232 107.243 109.343  1.00  0.00           H  
ATOM   1399  HD3 LYS A  92      49.660 106.816 108.346  1.00  0.00           H  
ATOM   1400  HE2 LYS A  92      49.651 108.892 107.119  1.00  0.00           H  
ATOM   1401  HE3 LYS A  92      47.971 109.100 107.505  1.00  0.00           H  
ATOM   1402  HZ1 LYS A  92      49.962 109.278 109.654  1.00  0.00           H  
ATOM   1403  HZ2 LYS A  92      49.221 110.589 108.894  1.00  0.00           H  
ATOM   1404  HZ3 LYS A  92      48.415 109.558 109.757  1.00  0.00           H  
ATOM   1405  N   TYR A  93      46.865 102.045 106.724  1.00  0.00           N  
ATOM   1406  CA  TYR A  93      47.147 100.669 106.322  1.00  0.00           C  
ATOM   1407  C   TYR A  93      46.466 100.107 105.087  1.00  0.00           C  
ATOM   1408  O   TYR A  93      47.068  99.401 104.303  1.00  0.00           O  
ATOM   1409  CB  TYR A  93      46.869  99.820 107.561  1.00  0.00           C  
ATOM   1410  CG  TYR A  93      47.949 100.135 108.675  1.00  0.00           C  
ATOM   1411  CD1 TYR A  93      49.311  99.697 108.437  1.00  0.00           C  
ATOM   1412  CD2 TYR A  93      47.683 100.871 109.873  1.00  0.00           C  
ATOM   1413  CE1 TYR A  93      50.328 100.067 109.363  1.00  0.00           C  
ATOM   1414  CE2 TYR A  93      48.750 101.278 110.732  1.00  0.00           C  
ATOM   1415  CZ  TYR A  93      50.002 100.751 110.529  1.00  0.00           C  
ATOM   1416  OH  TYR A  93      50.982 101.107 111.456  1.00  0.00           O  
ATOM   1417  H   TYR A  93      46.289 102.218 107.535  1.00  0.00           H  
ATOM   1418  HA  TYR A  93      48.219 100.557 106.160  1.00  0.00           H  
ATOM   1419  HB2 TYR A  93      45.856 100.024 107.911  1.00  0.00           H  
ATOM   1420  HB3 TYR A  93      47.043  98.787 107.259  1.00  0.00           H  
ATOM   1421  HD1 TYR A  93      49.596  99.080 107.598  1.00  0.00           H  
ATOM   1422  HD2 TYR A  93      46.672 101.206 110.057  1.00  0.00           H  
ATOM   1423  HE1 TYR A  93      51.346  99.726 109.252  1.00  0.00           H  
ATOM   1424  HE2 TYR A  93      48.453 101.753 111.656  1.00  0.00           H  
ATOM   1425  HH  TYR A  93      51.850 101.084 111.048  1.00  0.00           H  
ATOM   1426  N   ALA A  94      45.257 100.599 104.876  1.00  0.00           N  
ATOM   1427  CA  ALA A  94      44.454 100.406 103.629  1.00  0.00           C  
ATOM   1428  C   ALA A  94      45.004 101.239 102.469  1.00  0.00           C  
ATOM   1429  O   ALA A  94      45.088 100.725 101.360  1.00  0.00           O  
ATOM   1430  CB  ALA A  94      42.994 100.558 103.912  1.00  0.00           C  
ATOM   1431  H   ALA A  94      44.870 101.178 105.607  1.00  0.00           H  
ATOM   1432  HA  ALA A  94      44.661  99.412 103.233  1.00  0.00           H  
ATOM   1433  HB1 ALA A  94      42.671 101.515 104.324  1.00  0.00           H  
ATOM   1434  HB2 ALA A  94      42.419 100.459 102.992  1.00  0.00           H  
ATOM   1435  HB3 ALA A  94      42.530  99.881 104.631  1.00  0.00           H  
ATOM   1436  N   LEU A  95      45.504 102.445 102.699  1.00  0.00           N  
ATOM   1437  CA  LEU A  95      46.278 103.297 101.719  1.00  0.00           C  
ATOM   1438  C   LEU A  95      47.643 102.767 101.349  1.00  0.00           C  
ATOM   1439  O   LEU A  95      48.072 102.841 100.227  1.00  0.00           O  
ATOM   1440  CB  LEU A  95      46.265 104.685 102.354  1.00  0.00           C  
ATOM   1441  CG  LEU A  95      46.804 105.927 101.485  1.00  0.00           C  
ATOM   1442  CD1 LEU A  95      45.888 106.207 100.283  1.00  0.00           C  
ATOM   1443  CD2 LEU A  95      46.947 107.123 102.416  1.00  0.00           C  
ATOM   1444  H   LEU A  95      45.326 102.892 103.587  1.00  0.00           H  
ATOM   1445  HA  LEU A  95      45.670 103.292 100.814  1.00  0.00           H  
ATOM   1446  HB2 LEU A  95      45.252 104.910 102.690  1.00  0.00           H  
ATOM   1447  HB3 LEU A  95      46.931 104.608 103.212  1.00  0.00           H  
ATOM   1448  HG  LEU A  95      47.773 105.584 101.122  1.00  0.00           H  
ATOM   1449 HD11 LEU A  95      46.444 106.852  99.602  1.00  0.00           H  
ATOM   1450 HD12 LEU A  95      45.536 105.308  99.777  1.00  0.00           H  
ATOM   1451 HD13 LEU A  95      45.019 106.776 100.614  1.00  0.00           H  
ATOM   1452 HD21 LEU A  95      47.728 106.942 103.156  1.00  0.00           H  
ATOM   1453 HD22 LEU A  95      47.286 108.005 101.874  1.00  0.00           H  
ATOM   1454 HD23 LEU A  95      45.983 107.391 102.845  1.00  0.00           H  
ATOM   1455  N   LYS A  96      48.228 102.032 102.315  1.00  0.00           N  
ATOM   1456  CA  LYS A  96      49.455 101.280 102.069  1.00  0.00           C  
ATOM   1457  C   LYS A  96      49.145  99.840 101.426  1.00  0.00           C  
ATOM   1458  O   LYS A  96      49.864  99.442 100.475  1.00  0.00           O  
ATOM   1459  CB  LYS A  96      50.208 101.137 103.427  1.00  0.00           C  
ATOM   1460  CG  LYS A  96      50.962 102.423 103.829  1.00  0.00           C  
ATOM   1461  CD  LYS A  96      51.523 102.189 105.299  1.00  0.00           C  
ATOM   1462  CE  LYS A  96      52.297 103.410 105.784  1.00  0.00           C  
ATOM   1463  NZ  LYS A  96      53.035 103.150 107.034  1.00  0.00           N1+
ATOM   1464  H   LYS A  96      47.872 102.019 103.259  1.00  0.00           H  
ATOM   1465  HA  LYS A  96      50.172 101.803 101.435  1.00  0.00           H  
ATOM   1466  HB2 LYS A  96      49.572 100.756 104.226  1.00  0.00           H  
ATOM   1467  HB3 LYS A  96      50.964 100.376 103.235  1.00  0.00           H  
ATOM   1468  HG2 LYS A  96      51.777 102.606 103.128  1.00  0.00           H  
ATOM   1469  HG3 LYS A  96      50.340 103.318 103.860  1.00  0.00           H  
ATOM   1470  HD2 LYS A  96      50.549 102.142 105.788  1.00  0.00           H  
ATOM   1471  HD3 LYS A  96      52.044 101.238 105.417  1.00  0.00           H  
ATOM   1472  HE2 LYS A  96      53.024 103.662 105.012  1.00  0.00           H  
ATOM   1473  HE3 LYS A  96      51.768 104.332 106.022  1.00  0.00           H  
ATOM   1474  HZ1 LYS A  96      52.377 102.945 107.772  1.00  0.00           H  
ATOM   1475  HZ2 LYS A  96      53.628 102.339 106.938  1.00  0.00           H  
ATOM   1476  HZ3 LYS A  96      53.515 103.927 107.466  1.00  0.00           H  
ATOM   1477  N   GLU A  97      48.062  99.178 101.791  1.00  0.00           N  
ATOM   1478  CA  GLU A  97      47.627  97.935 101.190  1.00  0.00           C  
ATOM   1479  C   GLU A  97      47.354  98.153  99.732  1.00  0.00           C  
ATOM   1480  O   GLU A  97      47.674  97.270  98.902  1.00  0.00           O  
ATOM   1481  CB  GLU A  97      46.401  97.284 101.921  1.00  0.00           C  
ATOM   1482  CG  GLU A  97      46.049  95.779 101.550  1.00  0.00           C  
ATOM   1483  CD  GLU A  97      47.255  94.975 101.804  1.00  0.00           C  
ATOM   1484  OE1 GLU A  97      48.019  95.171 102.811  1.00  0.00           O  
ATOM   1485  OE2 GLU A  97      47.588  94.072 100.974  1.00  0.00           O1-
ATOM   1486  H   GLU A  97      47.427  99.652 102.417  1.00  0.00           H  
ATOM   1487  HA  GLU A  97      48.529  97.324 101.233  1.00  0.00           H  
ATOM   1488  HB2 GLU A  97      46.528  97.372 103.000  1.00  0.00           H  
ATOM   1489  HB3 GLU A  97      45.565  97.910 101.608  1.00  0.00           H  
ATOM   1490  HG2 GLU A  97      45.244  95.392 102.176  1.00  0.00           H  
ATOM   1491  HG3 GLU A  97      45.836  95.706 100.484  1.00  0.00           H  
ATOM   1492  N   ARG A  98      46.770  99.358  99.354  1.00  0.00           N  
ATOM   1493  CA  ARG A  98      46.570  99.594  97.940  1.00  0.00           C  
ATOM   1494  C   ARG A  98      47.864  99.912  97.228  1.00  0.00           C  
ATOM   1495  O   ARG A  98      48.170  99.392  96.118  1.00  0.00           O  
ATOM   1496  CB  ARG A  98      45.507 100.718  97.806  1.00  0.00           C  
ATOM   1497  CG  ARG A  98      45.142 101.176  96.280  1.00  0.00           C  
ATOM   1498  CD  ARG A  98      44.159 102.375  96.152  1.00  0.00           C  
ATOM   1499  NE  ARG A  98      44.701 103.593  96.759  1.00  0.00           N  
ATOM   1500  CZ  ARG A  98      44.164 104.820  96.702  1.00  0.00           C  
ATOM   1501  NH1 ARG A  98      42.946 105.134  96.348  1.00  0.00           N1+
ATOM   1502  NH2 ARG A  98      44.975 105.773  97.053  1.00  0.00           N  
ATOM   1503  H   ARG A  98      46.342  99.970 100.034  1.00  0.00           H  
ATOM   1504  HA  ARG A  98      46.167  98.656  97.558  1.00  0.00           H  
ATOM   1505  HB2 ARG A  98      44.621 100.335  98.313  1.00  0.00           H  
ATOM   1506  HB3 ARG A  98      45.790 101.627  98.339  1.00  0.00           H  
ATOM   1507  HG2 ARG A  98      46.046 101.529  95.785  1.00  0.00           H  
ATOM   1508  HG3 ARG A  98      44.660 100.329  95.793  1.00  0.00           H  
ATOM   1509  HD2 ARG A  98      43.911 102.628  95.121  1.00  0.00           H  
ATOM   1510  HD3 ARG A  98      43.204 102.141  96.623  1.00  0.00           H  
ATOM   1511  HE  ARG A  98      45.631 103.513  97.144  1.00  0.00           H  
ATOM   1512 HH11 ARG A  98      42.315 104.444  95.969  1.00  0.00           H  
ATOM   1513 HH12 ARG A  98      42.495 106.002  96.601  1.00  0.00           H  
ATOM   1514 HH21 ARG A  98      45.906 105.496  97.327  1.00  0.00           H  
ATOM   1515 HH22 ARG A  98      44.617 106.715  96.980  1.00  0.00           H  
ATOM   1516  N   TRP A  99      48.695 100.779  97.871  1.00  0.00           N  
ATOM   1517  CA  TRP A  99      49.996 101.241  97.305  1.00  0.00           C  
ATOM   1518  C   TRP A  99      50.978 100.119  96.919  1.00  0.00           C  
ATOM   1519  O   TRP A  99      51.625 100.140  95.856  1.00  0.00           O  
ATOM   1520  CB  TRP A  99      50.601 102.246  98.273  1.00  0.00           C  
ATOM   1521  CG  TRP A  99      51.860 102.960  97.904  1.00  0.00           C  
ATOM   1522  CD1 TRP A  99      52.440 103.064  96.709  1.00  0.00           C  
ATOM   1523  CD2 TRP A  99      52.644 103.718  98.821  1.00  0.00           C  
ATOM   1524  CE2 TRP A  99      53.824 104.139  98.097  1.00  0.00           C  
ATOM   1525  CE3 TRP A  99      52.581 104.080 100.168  1.00  0.00           C  
ATOM   1526  NE1 TRP A  99      53.660 103.706  96.820  1.00  0.00           N  
ATOM   1527  CZ2 TRP A  99      54.899 104.803  98.745  1.00  0.00           C  
ATOM   1528  CZ3 TRP A  99      53.549 104.868 100.788  1.00  0.00           C  
ATOM   1529  CH2 TRP A  99      54.738 105.252 100.108  1.00  0.00           C  
ATOM   1530  H   TRP A  99      48.404 101.176  98.754  1.00  0.00           H  
ATOM   1531  HA  TRP A  99      49.781 101.807  96.399  1.00  0.00           H  
ATOM   1532  HB2 TRP A  99      49.879 103.023  98.523  1.00  0.00           H  
ATOM   1533  HB3 TRP A  99      50.823 101.746  99.215  1.00  0.00           H  
ATOM   1534  HD1 TRP A  99      52.058 102.610  95.806  1.00  0.00           H  
ATOM   1535  HE1 TRP A  99      54.184 104.092  96.048  1.00  0.00           H  
ATOM   1536  HE3 TRP A  99      51.711 103.735 100.707  1.00  0.00           H  
ATOM   1537  HZ2 TRP A  99      55.791 105.110  98.222  1.00  0.00           H  
ATOM   1538  HZ3 TRP A  99      53.452 105.070 101.845  1.00  0.00           H  
ATOM   1539  HH2 TRP A  99      55.600 105.766 100.507  1.00  0.00           H  
ATOM   1540  N   ASN A 100      50.883  98.999  97.642  1.00  0.00           N  
ATOM   1541  CA  ASN A 100      51.707  97.810  97.330  1.00  0.00           C  
ATOM   1542  C   ASN A 100      51.240  97.139  95.986  1.00  0.00           C  
ATOM   1543  O   ASN A 100      51.918  96.180  95.618  1.00  0.00           O  
ATOM   1544  CB  ASN A 100      51.559  96.860  98.537  1.00  0.00           C  
ATOM   1545  CG  ASN A 100      52.532  95.717  98.521  1.00  0.00           C  
ATOM   1546  ND2 ASN A 100      52.068  94.490  98.592  1.00  0.00           N  
ATOM   1547  OD1 ASN A 100      53.754  95.887  98.567  1.00  0.00           O  
ATOM   1548  H   ASN A 100      50.227  98.972  98.410  1.00  0.00           H  
ATOM   1549  HA  ASN A 100      52.725  98.198  97.274  1.00  0.00           H  
ATOM   1550  HB2 ASN A 100      51.504  97.293  99.536  1.00  0.00           H  
ATOM   1551  HB3 ASN A 100      50.556  96.439  98.476  1.00  0.00           H  
ATOM   1552 HD21 ASN A 100      52.715  93.735  98.770  1.00  0.00           H  
ATOM   1553 HD22 ASN A 100      51.082  94.280  98.657  1.00  0.00           H  
ATOM   1554  N   ARG A 101      50.115  97.451  95.429  1.00  0.00           N  
ATOM   1555  CA  ARG A 101      49.514  96.707  94.303  1.00  0.00           C  
ATOM   1556  C   ARG A 101      48.886  97.722  93.299  1.00  0.00           C  
ATOM   1557  O   ARG A 101      48.089  97.316  92.424  1.00  0.00           O  
ATOM   1558  CB  ARG A 101      48.514  95.643  94.883  1.00  0.00           C  
ATOM   1559  CG  ARG A 101      49.228  94.326  95.394  1.00  0.00           C  
ATOM   1560  CD  ARG A 101      48.304  93.257  95.962  1.00  0.00           C  
ATOM   1561  NE  ARG A 101      47.576  92.550  94.857  1.00  0.00           N  
ATOM   1562  CZ  ARG A 101      46.764  91.549  95.004  1.00  0.00           C  
ATOM   1563  NH1 ARG A 101      46.506  91.080  96.226  1.00  0.00           N1+
ATOM   1564  NH2 ARG A 101      46.185  91.025  94.013  1.00  0.00           N  
ATOM   1565  H   ARG A 101      49.536  98.148  95.874  1.00  0.00           H  
ATOM   1566  HA  ARG A 101      50.315  96.228  93.740  1.00  0.00           H  
ATOM   1567  HB2 ARG A 101      47.982  96.134  95.697  1.00  0.00           H  
ATOM   1568  HB3 ARG A 101      47.813  95.441  94.073  1.00  0.00           H  
ATOM   1569  HG2 ARG A 101      49.919  93.906  94.664  1.00  0.00           H  
ATOM   1570  HG3 ARG A 101      49.786  94.641  96.277  1.00  0.00           H  
ATOM   1571  HD2 ARG A 101      48.763  92.519  96.622  1.00  0.00           H  
ATOM   1572  HD3 ARG A 101      47.553  93.836  96.499  1.00  0.00           H  
ATOM   1573  HE  ARG A 101      47.799  92.848  93.919  1.00  0.00           H  
ATOM   1574 HH11 ARG A 101      46.885  91.576  97.020  1.00  0.00           H  
ATOM   1575 HH12 ARG A 101      45.823  90.339  96.282  1.00  0.00           H  
ATOM   1576 HH21 ARG A 101      46.068  91.576  93.174  1.00  0.00           H  
ATOM   1577 HH22 ARG A 101      45.557  90.248  94.161  1.00  0.00           H  
ATOM   1578  N   ARG A 102      49.107  99.038  93.402  1.00  0.00           N  
ATOM   1579  CA  ARG A 102      48.376 100.025  92.535  1.00  0.00           C  
ATOM   1580  C   ARG A 102      48.638 100.000  91.032  1.00  0.00           C  
ATOM   1581  O   ARG A 102      47.931 100.569  90.242  1.00  0.00           O  
ATOM   1582  CB  ARG A 102      48.633 101.431  93.120  1.00  0.00           C  
ATOM   1583  CG  ARG A 102      47.466 102.435  93.040  1.00  0.00           C  
ATOM   1584  CD  ARG A 102      47.677 103.817  93.748  1.00  0.00           C  
ATOM   1585  NE  ARG A 102      46.574 104.729  93.500  1.00  0.00           N  
ATOM   1586  CZ  ARG A 102      46.379 105.897  94.010  1.00  0.00           C  
ATOM   1587  NH1 ARG A 102      47.329 106.363  94.750  1.00  0.00           N1+
ATOM   1588  NH2 ARG A 102      45.337 106.602  93.689  1.00  0.00           N  
ATOM   1589  H   ARG A 102      49.871  99.313  94.003  1.00  0.00           H  
ATOM   1590  HA  ARG A 102      47.310  99.798  92.564  1.00  0.00           H  
ATOM   1591  HB2 ARG A 102      48.890 101.392  94.179  1.00  0.00           H  
ATOM   1592  HB3 ARG A 102      49.556 101.843  92.710  1.00  0.00           H  
ATOM   1593  HG2 ARG A 102      47.120 102.670  92.033  1.00  0.00           H  
ATOM   1594  HG3 ARG A 102      46.552 102.109  93.537  1.00  0.00           H  
ATOM   1595  HD2 ARG A 102      47.863 103.606  94.801  1.00  0.00           H  
ATOM   1596  HD3 ARG A 102      48.682 104.151  93.488  1.00  0.00           H  
ATOM   1597  HE  ARG A 102      46.070 104.587  92.637  1.00  0.00           H  
ATOM   1598 HH11 ARG A 102      47.991 105.737  95.185  1.00  0.00           H  
ATOM   1599 HH12 ARG A 102      47.150 107.289  95.112  1.00  0.00           H  
ATOM   1600 HH21 ARG A 102      44.653 106.137  93.108  1.00  0.00           H  
ATOM   1601 HH22 ARG A 102      45.207 107.539  94.044  1.00  0.00           H  
ATOM   1602  N   LYS A 103      49.600  99.214  90.554  1.00  0.00           N  
ATOM   1603  CA  LYS A 103      49.770  98.770  89.184  1.00  0.00           C  
ATOM   1604  C   LYS A 103      48.637  97.797  88.665  1.00  0.00           C  
ATOM   1605  O   LYS A 103      48.447  97.743  87.457  1.00  0.00           O  
ATOM   1606  CB  LYS A 103      51.116  98.084  89.037  1.00  0.00           C  
ATOM   1607  CG  LYS A 103      52.251  99.126  88.944  1.00  0.00           C  
ATOM   1608  CD  LYS A 103      53.562  98.419  88.590  1.00  0.00           C  
ATOM   1609  CE  LYS A 103      54.065  97.363  89.653  1.00  0.00           C  
ATOM   1610  NZ  LYS A 103      55.181  96.533  89.117  1.00  0.00           N1+
ATOM   1611  H   LYS A 103      50.173  98.860  91.306  1.00  0.00           H  
ATOM   1612  HA  LYS A 103      49.768  99.621  88.502  1.00  0.00           H  
ATOM   1613  HB2 LYS A 103      51.261  97.477  89.930  1.00  0.00           H  
ATOM   1614  HB3 LYS A 103      51.142  97.464  88.141  1.00  0.00           H  
ATOM   1615  HG2 LYS A 103      52.006  99.938  88.260  1.00  0.00           H  
ATOM   1616  HG3 LYS A 103      52.434  99.620  89.898  1.00  0.00           H  
ATOM   1617  HD2 LYS A 103      53.340  97.891  87.661  1.00  0.00           H  
ATOM   1618  HD3 LYS A 103      54.283  99.234  88.535  1.00  0.00           H  
ATOM   1619  HE2 LYS A 103      54.291  97.840  90.607  1.00  0.00           H  
ATOM   1620  HE3 LYS A 103      53.222  96.752  89.975  1.00  0.00           H  
ATOM   1621  HZ1 LYS A 103      56.059  97.031  89.146  1.00  0.00           H  
ATOM   1622  HZ2 LYS A 103      55.229  95.662  89.627  1.00  0.00           H  
ATOM   1623  HZ3 LYS A 103      55.055  96.248  88.156  1.00  0.00           H  
ATOM   1624  N   GLU A 104      47.969  96.984  89.454  1.00  0.00           N  
ATOM   1625  CA  GLU A 104      46.814  96.152  88.912  1.00  0.00           C  
ATOM   1626  C   GLU A 104      45.485  96.948  88.759  1.00  0.00           C  
ATOM   1627  O   GLU A 104      45.270  97.885  89.575  1.00  0.00           O  
ATOM   1628  CB  GLU A 104      46.440  95.014  89.814  1.00  0.00           C  
ATOM   1629  CG  GLU A 104      47.606  94.102  90.219  1.00  0.00           C  
ATOM   1630  CD  GLU A 104      47.248  93.069  91.321  1.00  0.00           C  
ATOM   1631  OE1 GLU A 104      48.149  92.725  92.099  1.00  0.00           O  
ATOM   1632  OE2 GLU A 104      46.148  92.554  91.471  1.00  0.00           O1-
ATOM   1633  H   GLU A 104      48.132  97.019  90.450  1.00  0.00           H  
ATOM   1634  HA  GLU A 104      47.045  95.748  87.927  1.00  0.00           H  
ATOM   1635  HB2 GLU A 104      45.977  95.366  90.737  1.00  0.00           H  
ATOM   1636  HB3 GLU A 104      45.726  94.272  89.456  1.00  0.00           H  
ATOM   1637  HG2 GLU A 104      47.977  93.505  89.386  1.00  0.00           H  
ATOM   1638  HG3 GLU A 104      48.421  94.663  90.674  1.00  0.00           H  
ATOM   1639  N   PRO A 105      44.581  96.574  87.802  1.00  0.00           N  
ATOM   1640  CA  PRO A 105      43.478  97.373  87.366  1.00  0.00           C  
ATOM   1641  C   PRO A 105      42.464  97.654  88.425  1.00  0.00           C  
ATOM   1642  O   PRO A 105      41.955  98.833  88.547  1.00  0.00           O  
ATOM   1643  CB  PRO A 105      42.782  96.655  86.196  1.00  0.00           C  
ATOM   1644  CG  PRO A 105      43.770  95.532  85.814  1.00  0.00           C  
ATOM   1645  CD  PRO A 105      44.930  95.534  86.832  1.00  0.00           C  
ATOM   1646  HA  PRO A 105      43.836  98.344  87.023  1.00  0.00           H  
ATOM   1647  HB2 PRO A 105      41.822  96.204  86.449  1.00  0.00           H  
ATOM   1648  HB3 PRO A 105      42.674  97.373  85.382  1.00  0.00           H  
ATOM   1649  HG2 PRO A 105      43.244  94.579  85.875  1.00  0.00           H  
ATOM   1650  HG3 PRO A 105      44.192  95.638  84.814  1.00  0.00           H  
ATOM   1651  HD2 PRO A 105      45.144  94.624  87.392  1.00  0.00           H  
ATOM   1652  HD3 PRO A 105      45.772  95.840  86.212  1.00  0.00           H  
ATOM   1653  N   ALA A 106      42.036  96.637  89.148  1.00  0.00           N  
ATOM   1654  CA  ALA A 106      41.177  96.657  90.244  1.00  0.00           C  
ATOM   1655  C   ALA A 106      41.616  97.577  91.345  1.00  0.00           C  
ATOM   1656  O   ALA A 106      40.743  98.306  91.865  1.00  0.00           O  
ATOM   1657  CB  ALA A 106      41.002  95.239  90.720  1.00  0.00           C  
ATOM   1658  H   ALA A 106      42.465  95.755  88.904  1.00  0.00           H  
ATOM   1659  HA  ALA A 106      40.235  97.141  89.983  1.00  0.00           H  
ATOM   1660  HB1 ALA A 106      41.950  94.835  91.075  1.00  0.00           H  
ATOM   1661  HB2 ALA A 106      40.244  95.197  91.502  1.00  0.00           H  
ATOM   1662  HB3 ALA A 106      40.834  94.582  89.866  1.00  0.00           H  
ATOM   1663  N   PHE A 107      42.922  97.601  91.576  1.00  0.00           N  
ATOM   1664  CA  PHE A 107      43.515  98.375  92.658  1.00  0.00           C  
ATOM   1665  C   PHE A 107      43.713  99.823  92.260  1.00  0.00           C  
ATOM   1666  O   PHE A 107      43.619 100.671  93.157  1.00  0.00           O  
ATOM   1667  CB  PHE A 107      44.849  97.829  93.097  1.00  0.00           C  
ATOM   1668  CG  PHE A 107      44.792  96.511  93.805  1.00  0.00           C  
ATOM   1669  CD1 PHE A 107      44.383  95.286  93.208  1.00  0.00           C  
ATOM   1670  CD2 PHE A 107      44.967  96.597  95.191  1.00  0.00           C  
ATOM   1671  CE1 PHE A 107      44.303  94.243  94.043  1.00  0.00           C  
ATOM   1672  CE2 PHE A 107      44.919  95.515  96.033  1.00  0.00           C  
ATOM   1673  CZ  PHE A 107      44.444  94.333  95.439  1.00  0.00           C  
ATOM   1674  H   PHE A 107      43.474  97.004  90.977  1.00  0.00           H  
ATOM   1675  HA  PHE A 107      42.829  98.344  93.503  1.00  0.00           H  
ATOM   1676  HB2 PHE A 107      45.380  97.547  92.187  1.00  0.00           H  
ATOM   1677  HB3 PHE A 107      45.445  98.604  93.581  1.00  0.00           H  
ATOM   1678  HD1 PHE A 107      44.247  95.173  92.142  1.00  0.00           H  
ATOM   1679  HD2 PHE A 107      45.331  97.501  95.657  1.00  0.00           H  
ATOM   1680  HE1 PHE A 107      44.082  93.255  93.664  1.00  0.00           H  
ATOM   1681  HE2 PHE A 107      45.203  95.632  97.068  1.00  0.00           H  
ATOM   1682  HZ  PHE A 107      44.356  93.403  95.979  1.00  0.00           H  
ATOM   1683  N   ASP A 108      43.929 100.146  90.957  1.00  0.00           N  
ATOM   1684  CA  ASP A 108      43.988 101.509  90.338  1.00  0.00           C  
ATOM   1685  C   ASP A 108      42.640 102.285  90.484  1.00  0.00           C  
ATOM   1686  O   ASP A 108      42.597 103.409  90.872  1.00  0.00           O  
ATOM   1687  CB  ASP A 108      44.587 101.366  88.887  1.00  0.00           C  
ATOM   1688  CG  ASP A 108      44.882 102.680  88.128  1.00  0.00           C  
ATOM   1689  OD1 ASP A 108      45.080 102.669  86.904  1.00  0.00           O  
ATOM   1690  OD2 ASP A 108      44.976 103.686  88.859  1.00  0.00           O1-
ATOM   1691  H   ASP A 108      44.023  99.352  90.342  1.00  0.00           H  
ATOM   1692  HA  ASP A 108      44.729 102.152  90.814  1.00  0.00           H  
ATOM   1693  HB2 ASP A 108      45.530 100.820  88.919  1.00  0.00           H  
ATOM   1694  HB3 ASP A 108      43.866 100.759  88.340  1.00  0.00           H  
ATOM   1695  N   LYS A 109      41.592 101.472  90.429  1.00  0.00           N  
ATOM   1696  CA  LYS A 109      40.180 101.870  90.620  1.00  0.00           C  
ATOM   1697  C   LYS A 109      39.702 102.092  92.067  1.00  0.00           C  
ATOM   1698  O   LYS A 109      38.672 102.711  92.264  1.00  0.00           O  
ATOM   1699  CB  LYS A 109      39.332 100.852  89.783  1.00  0.00           C  
ATOM   1700  CG  LYS A 109      37.827 100.982  89.955  1.00  0.00           C  
ATOM   1701  CD  LYS A 109      36.964 100.073  88.979  1.00  0.00           C  
ATOM   1702  CE  LYS A 109      37.204 100.124  87.431  1.00  0.00           C  
ATOM   1703  NZ  LYS A 109      36.161  99.313  86.732  1.00  0.00           N1+
ATOM   1704  H   LYS A 109      41.708 100.559  90.013  1.00  0.00           H  
ATOM   1705  HA  LYS A 109      40.148 102.815  90.078  1.00  0.00           H  
ATOM   1706  HB2 LYS A 109      39.526 101.005  88.722  1.00  0.00           H  
ATOM   1707  HB3 LYS A 109      39.472  99.817  90.095  1.00  0.00           H  
ATOM   1708  HG2 LYS A 109      37.532 100.609  90.936  1.00  0.00           H  
ATOM   1709  HG3 LYS A 109      37.480 102.013  89.892  1.00  0.00           H  
ATOM   1710  HD2 LYS A 109      36.953  99.037  89.318  1.00  0.00           H  
ATOM   1711  HD3 LYS A 109      35.941 100.370  89.209  1.00  0.00           H  
ATOM   1712  HE2 LYS A 109      37.029 101.156  87.129  1.00  0.00           H  
ATOM   1713  HE3 LYS A 109      38.228  99.810  87.232  1.00  0.00           H  
ATOM   1714  HZ1 LYS A 109      35.991  98.355  87.002  1.00  0.00           H  
ATOM   1715  HZ2 LYS A 109      35.282  99.809  86.685  1.00  0.00           H  
ATOM   1716  HZ3 LYS A 109      36.425  99.299  85.757  1.00  0.00           H  
ATOM   1717  N   TRP A 110      40.374 101.543  93.064  1.00  0.00           N  
ATOM   1718  CA  TRP A 110      39.947 101.596  94.481  1.00  0.00           C  
ATOM   1719  C   TRP A 110      40.186 102.972  95.092  1.00  0.00           C  
ATOM   1720  O   TRP A 110      41.298 103.488  94.970  1.00  0.00           O  
ATOM   1721  CB  TRP A 110      40.655 100.361  95.184  1.00  0.00           C  
ATOM   1722  CG  TRP A 110      40.586 100.193  96.692  1.00  0.00           C  
ATOM   1723  CD1 TRP A 110      39.696 100.737  97.546  1.00  0.00           C  
ATOM   1724  CD2 TRP A 110      41.406  99.287  97.518  1.00  0.00           C  
ATOM   1725  CE2 TRP A 110      41.056  99.428  98.913  1.00  0.00           C  
ATOM   1726  CE3 TRP A 110      42.468  98.425  97.240  1.00  0.00           C  
ATOM   1727  NE1 TRP A 110      39.998 100.302  98.805  1.00  0.00           N  
ATOM   1728  CZ2 TRP A 110      41.672  98.766  99.965  1.00  0.00           C  
ATOM   1729  CZ3 TRP A 110      43.072  97.668  98.291  1.00  0.00           C  
ATOM   1730  CH2 TRP A 110      42.721  97.870  99.687  1.00  0.00           C  
ATOM   1731  H   TRP A 110      41.251 101.073  92.890  1.00  0.00           H  
ATOM   1732  HA  TRP A 110      38.874 101.404  94.508  1.00  0.00           H  
ATOM   1733  HB2 TRP A 110      40.220  99.506  94.666  1.00  0.00           H  
ATOM   1734  HB3 TRP A 110      41.730 100.362  94.999  1.00  0.00           H  
ATOM   1735  HD1 TRP A 110      38.824 101.311  97.269  1.00  0.00           H  
ATOM   1736  HE1 TRP A 110      39.563 100.604  99.666  1.00  0.00           H  
ATOM   1737  HE3 TRP A 110      42.756  98.179  96.228  1.00  0.00           H  
ATOM   1738  HZ2 TRP A 110      41.367  99.009 100.973  1.00  0.00           H  
ATOM   1739  HZ3 TRP A 110      44.010  97.177  98.078  1.00  0.00           H  
ATOM   1740  HH2 TRP A 110      43.330  97.378 100.432  1.00  0.00           H  
ATOM   1741  N   VAL A 111      39.244 103.564  95.757  1.00  0.00           N  
ATOM   1742  CA  VAL A 111      39.258 104.886  96.296  1.00  0.00           C  
ATOM   1743  C   VAL A 111      39.283 104.828  97.855  1.00  0.00           C  
ATOM   1744  O   VAL A 111      38.689 103.913  98.432  1.00  0.00           O  
ATOM   1745  CB  VAL A 111      38.008 105.651  95.731  1.00  0.00           C  
ATOM   1746  CG1 VAL A 111      37.744 106.857  96.612  1.00  0.00           C  
ATOM   1747  CG2 VAL A 111      38.206 106.088  94.293  1.00  0.00           C  
ATOM   1748  H   VAL A 111      38.362 103.082  95.858  1.00  0.00           H  
ATOM   1749  HA  VAL A 111      40.151 105.444  96.011  1.00  0.00           H  
ATOM   1750  HB  VAL A 111      37.153 104.979  95.794  1.00  0.00           H  
ATOM   1751 HG11 VAL A 111      38.576 107.552  96.732  1.00  0.00           H  
ATOM   1752 HG12 VAL A 111      36.902 107.461  96.277  1.00  0.00           H  
ATOM   1753 HG13 VAL A 111      37.463 106.531  97.613  1.00  0.00           H  
ATOM   1754 HG21 VAL A 111      38.346 105.164  93.731  1.00  0.00           H  
ATOM   1755 HG22 VAL A 111      37.349 106.565  93.817  1.00  0.00           H  
ATOM   1756 HG23 VAL A 111      39.061 106.763  94.297  1.00  0.00           H  
ATOM   1757  N   ILE A 112      40.014 105.761  98.503  1.00  0.00           N  
ATOM   1758  CA  ILE A 112      40.218 105.731  99.950  1.00  0.00           C  
ATOM   1759  C   ILE A 112      40.074 107.144 100.530  1.00  0.00           C  
ATOM   1760  O   ILE A 112      40.772 108.052 100.155  1.00  0.00           O  
ATOM   1761  CB  ILE A 112      41.589 105.041 100.281  1.00  0.00           C  
ATOM   1762  CG1 ILE A 112      41.644 103.530 100.083  1.00  0.00           C  
ATOM   1763  CG2 ILE A 112      42.117 105.374 101.722  1.00  0.00           C  
ATOM   1764  CD1 ILE A 112      42.993 102.831 100.094  1.00  0.00           C  
ATOM   1765  H   ILE A 112      40.386 106.586  98.054  1.00  0.00           H  
ATOM   1766  HA  ILE A 112      39.387 105.141 100.334  1.00  0.00           H  
ATOM   1767  HB  ILE A 112      42.327 105.452  99.593  1.00  0.00           H  
ATOM   1768 HG12 ILE A 112      41.061 103.038 100.863  1.00  0.00           H  
ATOM   1769 HG13 ILE A 112      41.191 103.364  99.106  1.00  0.00           H  
ATOM   1770 HG21 ILE A 112      42.399 106.421 101.839  1.00  0.00           H  
ATOM   1771 HG22 ILE A 112      41.402 104.914 102.403  1.00  0.00           H  
ATOM   1772 HG23 ILE A 112      43.106 104.917 101.759  1.00  0.00           H  
ATOM   1773 HD11 ILE A 112      42.882 101.758  99.938  1.00  0.00           H  
ATOM   1774 HD12 ILE A 112      43.623 103.382  99.396  1.00  0.00           H  
ATOM   1775 HD13 ILE A 112      43.447 102.993 101.071  1.00  0.00           H  
ATOM   1776  N   GLU A 113      39.305 107.433 101.591  1.00  0.00           N  
ATOM   1777  CA  GLU A 113      39.000 108.783 102.066  1.00  0.00           C  
ATOM   1778  C   GLU A 113      38.851 108.888 103.641  1.00  0.00           C  
ATOM   1779  O   GLU A 113      38.291 108.020 104.304  1.00  0.00           O  
ATOM   1780  CB  GLU A 113      37.813 109.388 101.356  1.00  0.00           C  
ATOM   1781  CG  GLU A 113      37.958 109.783  99.873  1.00  0.00           C  
ATOM   1782  CD  GLU A 113      38.991 110.853  99.638  1.00  0.00           C  
ATOM   1783  OE1 GLU A 113      39.263 111.156  98.434  1.00  0.00           O  
ATOM   1784  OE2 GLU A 113      39.537 111.420 100.619  1.00  0.00           O1-
ATOM   1785  H   GLU A 113      38.683 106.745 101.990  1.00  0.00           H  
ATOM   1786  HA  GLU A 113      39.872 109.419 101.911  1.00  0.00           H  
ATOM   1787  HB2 GLU A 113      36.927 108.767 101.489  1.00  0.00           H  
ATOM   1788  HB3 GLU A 113      37.568 110.262 101.960  1.00  0.00           H  
ATOM   1789  HG2 GLU A 113      38.143 108.900  99.260  1.00  0.00           H  
ATOM   1790  HG3 GLU A 113      37.016 110.253  99.592  1.00  0.00           H  
ATOM   1791  N   GLU A 114      39.305 109.998 104.266  1.00  0.00           N  
ATOM   1792  CA  GLU A 114      39.040 110.242 105.747  1.00  0.00           C  
ATOM   1793  C   GLU A 114      37.591 110.744 105.991  1.00  0.00           C  
ATOM   1794  O   GLU A 114      37.274 111.831 105.575  1.00  0.00           O  
ATOM   1795  CB  GLU A 114      40.215 111.099 106.227  1.00  0.00           C  
ATOM   1796  CG  GLU A 114      40.084 111.315 107.707  1.00  0.00           C  
ATOM   1797  CD  GLU A 114      41.071 112.441 108.139  1.00  0.00           C  
ATOM   1798  OE1 GLU A 114      41.053 113.551 107.601  1.00  0.00           O  
ATOM   1799  OE2 GLU A 114      41.909 112.233 109.012  1.00  0.00           O1-
ATOM   1800  H   GLU A 114      39.757 110.721 103.724  1.00  0.00           H  
ATOM   1801  HA  GLU A 114      39.056 109.302 106.299  1.00  0.00           H  
ATOM   1802  HB2 GLU A 114      41.203 110.643 106.161  1.00  0.00           H  
ATOM   1803  HB3 GLU A 114      40.296 112.089 105.777  1.00  0.00           H  
ATOM   1804  HG2 GLU A 114      39.088 111.626 108.023  1.00  0.00           H  
ATOM   1805  HG3 GLU A 114      40.302 110.395 108.251  1.00  0.00           H  
ATOM   1806  N   ALA A 115      36.709 110.071 106.736  1.00  0.00           N  
ATOM   1807  CA  ALA A 115      35.316 110.365 106.958  1.00  0.00           C  
ATOM   1808  C   ALA A 115      34.641 109.978 108.255  1.00  0.00           C  
ATOM   1809  O   ALA A 115      34.859 108.848 108.689  1.00  0.00           O  
ATOM   1810  CB  ALA A 115      34.631 109.661 105.786  1.00  0.00           C  
ATOM   1811  H   ALA A 115      37.070 109.194 107.087  1.00  0.00           H  
ATOM   1812  HA  ALA A 115      35.235 111.448 106.856  1.00  0.00           H  
ATOM   1813  HB1 ALA A 115      34.994 108.638 105.888  1.00  0.00           H  
ATOM   1814  HB2 ALA A 115      33.554 109.788 105.886  1.00  0.00           H  
ATOM   1815  HB3 ALA A 115      35.057 109.945 104.824  1.00  0.00           H  
ATOM   1816  N   ASN A 116      33.857 110.794 108.931  1.00  0.00           N  
ATOM   1817  CA  ASN A 116      32.975 110.514 110.030  1.00  0.00           C  
ATOM   1818  C   ASN A 116      31.550 110.176 109.559  1.00  0.00           C  
ATOM   1819  O   ASN A 116      31.028 110.772 108.635  1.00  0.00           O  
ATOM   1820  CB  ASN A 116      32.990 111.721 111.021  1.00  0.00           C  
ATOM   1821  CG  ASN A 116      32.272 111.581 112.352  1.00  0.00           C  
ATOM   1822  ND2 ASN A 116      32.775 112.250 113.336  1.00  0.00           N  
ATOM   1823  OD1 ASN A 116      31.317 110.908 112.468  1.00  0.00           O  
ATOM   1824  H   ASN A 116      33.664 111.678 108.483  1.00  0.00           H  
ATOM   1825  HA  ASN A 116      33.306 109.627 110.571  1.00  0.00           H  
ATOM   1826  HB2 ASN A 116      34.067 111.829 111.144  1.00  0.00           H  
ATOM   1827  HB3 ASN A 116      32.694 112.638 110.510  1.00  0.00           H  
ATOM   1828 HD21 ASN A 116      32.303 112.015 114.198  1.00  0.00           H  
ATOM   1829 HD22 ASN A 116      33.607 112.813 113.240  1.00  0.00           H  
ATOM   1830  N   TRP A 117      30.830 109.278 110.230  1.00  0.00           N  
ATOM   1831  CA  TRP A 117      29.461 108.862 109.883  1.00  0.00           C  
ATOM   1832  C   TRP A 117      28.385 109.933 110.110  1.00  0.00           C  
ATOM   1833  O   TRP A 117      27.403 109.918 109.396  1.00  0.00           O  
ATOM   1834  CB  TRP A 117      29.021 107.664 110.668  1.00  0.00           C  
ATOM   1835  CG  TRP A 117      30.044 106.494 110.555  1.00  0.00           C  
ATOM   1836  CD1 TRP A 117      30.737 106.138 109.452  1.00  0.00           C  
ATOM   1837  CD2 TRP A 117      30.500 105.625 111.688  1.00  0.00           C  
ATOM   1838  CE2 TRP A 117      31.452 104.726 111.171  1.00  0.00           C  
ATOM   1839  CE3 TRP A 117      30.042 105.434 113.015  1.00  0.00           C  
ATOM   1840  NE1 TRP A 117      31.528 105.063 109.817  1.00  0.00           N  
ATOM   1841  CZ2 TRP A 117      31.993 103.691 111.916  1.00  0.00           C  
ATOM   1842  CZ3 TRP A 117      30.606 104.412 113.821  1.00  0.00           C  
ATOM   1843  CH2 TRP A 117      31.592 103.550 113.224  1.00  0.00           C  
ATOM   1844  H   TRP A 117      31.340 108.745 110.919  1.00  0.00           H  
ATOM   1845  HA  TRP A 117      29.454 108.553 108.837  1.00  0.00           H  
ATOM   1846  HB2 TRP A 117      28.857 107.929 111.713  1.00  0.00           H  
ATOM   1847  HB3 TRP A 117      28.058 107.295 110.317  1.00  0.00           H  
ATOM   1848  HD1 TRP A 117      30.652 106.485 108.433  1.00  0.00           H  
ATOM   1849  HE1 TRP A 117      32.160 104.544 109.223  1.00  0.00           H  
ATOM   1850  HE3 TRP A 117      29.338 106.139 113.432  1.00  0.00           H  
ATOM   1851  HZ2 TRP A 117      32.648 102.935 111.510  1.00  0.00           H  
ATOM   1852  HZ3 TRP A 117      30.320 104.321 114.857  1.00  0.00           H  
ATOM   1853  HH2 TRP A 117      32.022 102.701 113.735  1.00  0.00           H  
ATOM   1854  N   LEU A 118      28.622 110.943 110.926  1.00  0.00           N  
ATOM   1855  CA  LEU A 118      27.755 112.162 110.967  1.00  0.00           C  
ATOM   1856  C   LEU A 118      27.821 113.117 109.731  1.00  0.00           C  
ATOM   1857  O   LEU A 118      27.031 114.000 109.610  1.00  0.00           O  
ATOM   1858  CB  LEU A 118      27.963 112.960 112.253  1.00  0.00           C  
ATOM   1859  CG  LEU A 118      28.300 112.282 113.573  1.00  0.00           C  
ATOM   1860  CD1 LEU A 118      28.241 113.325 114.760  1.00  0.00           C  
ATOM   1861  CD2 LEU A 118      27.335 111.177 113.947  1.00  0.00           C  
ATOM   1862  H   LEU A 118      29.521 110.904 111.384  1.00  0.00           H  
ATOM   1863  HA  LEU A 118      26.708 111.860 111.010  1.00  0.00           H  
ATOM   1864  HB2 LEU A 118      28.833 113.594 112.081  1.00  0.00           H  
ATOM   1865  HB3 LEU A 118      27.051 113.551 112.353  1.00  0.00           H  
ATOM   1866  HG  LEU A 118      29.317 111.902 113.488  1.00  0.00           H  
ATOM   1867 HD11 LEU A 118      29.108 113.982 114.695  1.00  0.00           H  
ATOM   1868 HD12 LEU A 118      27.330 113.921 114.754  1.00  0.00           H  
ATOM   1869 HD13 LEU A 118      28.377 112.881 115.746  1.00  0.00           H  
ATOM   1870 HD21 LEU A 118      26.337 111.603 114.054  1.00  0.00           H  
ATOM   1871 HD22 LEU A 118      27.202 110.436 113.159  1.00  0.00           H  
ATOM   1872 HD23 LEU A 118      27.680 110.768 114.896  1.00  0.00           H  
ATOM   1873  N   THR A 119      28.766 112.810 108.854  1.00  0.00           N  
ATOM   1874  CA  THR A 119      29.274 113.702 107.811  1.00  0.00           C  
ATOM   1875  C   THR A 119      29.597 112.975 106.448  1.00  0.00           C  
ATOM   1876  O   THR A 119      30.313 113.623 105.631  1.00  0.00           O  
ATOM   1877  CB  THR A 119      30.353 114.631 108.268  1.00  0.00           C  
ATOM   1878  CG2 THR A 119      29.816 115.665 109.316  1.00  0.00           C  
ATOM   1879  OG1 THR A 119      31.434 113.968 108.894  1.00  0.00           O  
ATOM   1880  H   THR A 119      29.346 111.993 108.978  1.00  0.00           H  
ATOM   1881  HA  THR A 119      28.438 114.316 107.479  1.00  0.00           H  
ATOM   1882  HB  THR A 119      30.706 115.205 107.411  1.00  0.00           H  
ATOM   1883  HG1 THR A 119      31.928 113.571 108.173  1.00  0.00           H  
ATOM   1884 HG21 THR A 119      29.602 115.215 110.285  1.00  0.00           H  
ATOM   1885 HG22 THR A 119      30.516 116.485 109.474  1.00  0.00           H  
ATOM   1886 HG23 THR A 119      28.972 116.215 108.899  1.00  0.00           H  
ATOM   1887  N   LEU A 120      29.072 111.781 106.185  1.00  0.00           N  
ATOM   1888  CA  LEU A 120      29.369 111.068 104.915  1.00  0.00           C  
ATOM   1889  C   LEU A 120      28.898 111.828 103.651  1.00  0.00           C  
ATOM   1890  O   LEU A 120      29.645 111.766 102.714  1.00  0.00           O  
ATOM   1891  CB  LEU A 120      28.761 109.630 104.848  1.00  0.00           C  
ATOM   1892  CG  LEU A 120      29.230 108.723 105.926  1.00  0.00           C  
ATOM   1893  CD1 LEU A 120      28.492 107.417 106.113  1.00  0.00           C  
ATOM   1894  CD2 LEU A 120      30.676 108.231 105.724  1.00  0.00           C  
ATOM   1895  H   LEU A 120      28.539 111.347 106.925  1.00  0.00           H  
ATOM   1896  HA  LEU A 120      30.454 111.078 104.814  1.00  0.00           H  
ATOM   1897  HB2 LEU A 120      27.675 109.703 104.794  1.00  0.00           H  
ATOM   1898  HB3 LEU A 120      29.127 109.242 103.897  1.00  0.00           H  
ATOM   1899  HG  LEU A 120      29.173 109.269 106.868  1.00  0.00           H  
ATOM   1900 HD11 LEU A 120      27.449 107.581 106.384  1.00  0.00           H  
ATOM   1901 HD12 LEU A 120      28.501 106.975 105.117  1.00  0.00           H  
ATOM   1902 HD13 LEU A 120      28.933 106.654 106.755  1.00  0.00           H  
ATOM   1903 HD21 LEU A 120      30.761 107.626 104.822  1.00  0.00           H  
ATOM   1904 HD22 LEU A 120      31.372 109.055 105.570  1.00  0.00           H  
ATOM   1905 HD23 LEU A 120      30.978 107.643 106.590  1.00  0.00           H  
ATOM   1906  N   ASP A 121      27.740 112.548 103.727  1.00  0.00           N  
ATOM   1907  CA  ASP A 121      27.226 113.475 102.762  1.00  0.00           C  
ATOM   1908  C   ASP A 121      28.134 114.711 102.496  1.00  0.00           C  
ATOM   1909  O   ASP A 121      28.045 115.441 101.443  1.00  0.00           O  
ATOM   1910  CB  ASP A 121      25.923 114.008 103.250  1.00  0.00           C  
ATOM   1911  CG  ASP A 121      26.056 115.026 104.402  1.00  0.00           C  
ATOM   1912  OD1 ASP A 121      25.334 116.040 104.312  1.00  0.00           O  
ATOM   1913  OD2 ASP A 121      26.781 114.878 105.437  1.00  0.00           O1-
ATOM   1914  H   ASP A 121      27.294 112.591 104.632  1.00  0.00           H  
ATOM   1915  HA  ASP A 121      27.113 112.919 101.831  1.00  0.00           H  
ATOM   1916  HB2 ASP A 121      25.412 114.534 102.444  1.00  0.00           H  
ATOM   1917  HB3 ASP A 121      25.281 113.168 103.514  1.00  0.00           H  
ATOM   1918  N   LYS A 122      29.153 114.912 103.344  1.00  0.00           N  
ATOM   1919  CA  LYS A 122      30.270 115.900 103.167  1.00  0.00           C  
ATOM   1920  C   LYS A 122      31.602 115.344 102.758  1.00  0.00           C  
ATOM   1921  O   LYS A 122      32.258 115.711 101.814  1.00  0.00           O  
ATOM   1922  CB  LYS A 122      30.275 116.989 104.235  1.00  0.00           C  
ATOM   1923  CG  LYS A 122      28.866 117.741 104.303  1.00  0.00           C  
ATOM   1924  CD  LYS A 122      28.373 118.537 103.097  1.00  0.00           C  
ATOM   1925  CE  LYS A 122      29.333 119.668 102.876  1.00  0.00           C  
ATOM   1926  NZ  LYS A 122      28.823 120.564 101.743  1.00  0.00           N1+
ATOM   1927  H   LYS A 122      29.113 114.502 104.266  1.00  0.00           H  
ATOM   1928  HA  LYS A 122      30.062 116.461 102.255  1.00  0.00           H  
ATOM   1929  HB2 LYS A 122      30.472 116.556 105.215  1.00  0.00           H  
ATOM   1930  HB3 LYS A 122      31.126 117.661 104.126  1.00  0.00           H  
ATOM   1931  HG2 LYS A 122      28.135 117.035 104.696  1.00  0.00           H  
ATOM   1932  HG3 LYS A 122      28.952 118.592 104.979  1.00  0.00           H  
ATOM   1933  HD2 LYS A 122      28.255 117.978 102.168  1.00  0.00           H  
ATOM   1934  HD3 LYS A 122      27.384 118.945 103.308  1.00  0.00           H  
ATOM   1935  HE2 LYS A 122      29.527 120.180 103.818  1.00  0.00           H  
ATOM   1936  HE3 LYS A 122      30.233 119.211 102.465  1.00  0.00           H  
ATOM   1937  HZ1 LYS A 122      29.210 120.122 100.923  1.00  0.00           H  
ATOM   1938  HZ2 LYS A 122      27.817 120.603 101.655  1.00  0.00           H  
ATOM   1939  HZ3 LYS A 122      29.141 121.515 101.872  1.00  0.00           H  
ATOM   1940  N   ASP A 123      32.070 114.466 103.620  1.00  0.00           N  
ATOM   1941  CA  ASP A 123      33.461 113.995 103.640  1.00  0.00           C  
ATOM   1942  C   ASP A 123      33.684 113.009 102.492  1.00  0.00           C  
ATOM   1943  O   ASP A 123      34.746 113.142 101.917  1.00  0.00           O  
ATOM   1944  CB  ASP A 123      33.888 113.276 104.906  1.00  0.00           C  
ATOM   1945  CG  ASP A 123      33.805 114.068 106.226  1.00  0.00           C  
ATOM   1946  OD1 ASP A 123      33.637 115.322 106.152  1.00  0.00           O  
ATOM   1947  OD2 ASP A 123      34.061 113.491 107.278  1.00  0.00           O1-
ATOM   1948  H   ASP A 123      31.503 114.267 104.432  1.00  0.00           H  
ATOM   1949  HA  ASP A 123      34.065 114.865 103.384  1.00  0.00           H  
ATOM   1950  HB2 ASP A 123      33.267 112.382 104.966  1.00  0.00           H  
ATOM   1951  HB3 ASP A 123      34.922 112.972 104.741  1.00  0.00           H  
ATOM   1952  N   VAL A 124      32.776 112.102 102.116  1.00  0.00           N  
ATOM   1953  CA  VAL A 124      32.861 111.268 100.892  1.00  0.00           C  
ATOM   1954  C   VAL A 124      32.616 112.041  99.551  1.00  0.00           C  
ATOM   1955  O   VAL A 124      31.712 112.810  99.537  1.00  0.00           O  
ATOM   1956  CB  VAL A 124      31.787 110.115 100.955  1.00  0.00           C  
ATOM   1957  CG1 VAL A 124      32.102 109.045  99.885  1.00  0.00           C  
ATOM   1958  CG2 VAL A 124      31.834 109.267 102.218  1.00  0.00           C  
ATOM   1959  H   VAL A 124      31.846 112.018 102.500  1.00  0.00           H  
ATOM   1960  HA  VAL A 124      33.861 110.865 101.046  1.00  0.00           H  
ATOM   1961  HB  VAL A 124      30.777 110.524 100.958  1.00  0.00           H  
ATOM   1962 HG11 VAL A 124      31.302 108.305  99.858  1.00  0.00           H  
ATOM   1963 HG12 VAL A 124      32.151 109.436  98.869  1.00  0.00           H  
ATOM   1964 HG13 VAL A 124      33.088 108.596 100.006  1.00  0.00           H  
ATOM   1965 HG21 VAL A 124      31.702 109.882 103.109  1.00  0.00           H  
ATOM   1966 HG22 VAL A 124      31.012 108.563 102.090  1.00  0.00           H  
ATOM   1967 HG23 VAL A 124      32.811 108.797 102.333  1.00  0.00           H  
ATOM   1968  N   PRO A 125      33.351 111.918  98.486  1.00  0.00           N  
ATOM   1969  CA  PRO A 125      33.117 112.635  97.192  1.00  0.00           C  
ATOM   1970  C   PRO A 125      31.750 112.259  96.647  1.00  0.00           C  
ATOM   1971  O   PRO A 125      31.335 111.066  96.768  1.00  0.00           O  
ATOM   1972  CB  PRO A 125      34.266 112.270  96.324  1.00  0.00           C  
ATOM   1973  CG  PRO A 125      35.417 111.887  97.261  1.00  0.00           C  
ATOM   1974  CD  PRO A 125      34.566 111.164  98.359  1.00  0.00           C  
ATOM   1975  HA  PRO A 125      33.129 113.692  97.454  1.00  0.00           H  
ATOM   1976  HB2 PRO A 125      34.051 111.397  95.708  1.00  0.00           H  
ATOM   1977  HB3 PRO A 125      34.446 113.040  95.573  1.00  0.00           H  
ATOM   1978  HG2 PRO A 125      36.113 111.215  96.759  1.00  0.00           H  
ATOM   1979  HG3 PRO A 125      35.836 112.847  97.563  1.00  0.00           H  
ATOM   1980  HD2 PRO A 125      34.380 110.145  98.019  1.00  0.00           H  
ATOM   1981  HD3 PRO A 125      35.154 111.090  99.275  1.00  0.00           H  
ATOM   1982  N   ALA A 126      31.202 113.165  95.879  1.00  0.00           N  
ATOM   1983  CA  ALA A 126      29.772 113.150  95.409  1.00  0.00           C  
ATOM   1984  C   ALA A 126      29.511 112.050  94.404  1.00  0.00           C  
ATOM   1985  O   ALA A 126      30.436 111.645  93.630  1.00  0.00           O  
ATOM   1986  CB  ALA A 126      29.520 114.478  94.728  1.00  0.00           C  
ATOM   1987  H   ALA A 126      31.730 114.014  95.742  1.00  0.00           H  
ATOM   1988  HA  ALA A 126      29.138 113.018  96.285  1.00  0.00           H  
ATOM   1989  HB1 ALA A 126      30.119 114.545  93.820  1.00  0.00           H  
ATOM   1990  HB2 ALA A 126      28.524 114.574  94.296  1.00  0.00           H  
ATOM   1991  HB3 ALA A 126      29.837 115.228  95.453  1.00  0.00           H  
ATOM   1992  N   GLY A 127      28.280 111.531  94.324  1.00  0.00           N  
ATOM   1993  CA  GLY A 127      27.920 110.384  93.531  1.00  0.00           C  
ATOM   1994  C   GLY A 127      26.585 109.811  93.948  1.00  0.00           C  
ATOM   1995  O   GLY A 127      26.030 110.266  94.886  1.00  0.00           O  
ATOM   1996  H   GLY A 127      27.543 111.955  94.870  1.00  0.00           H  
ATOM   1997  HA2 GLY A 127      27.801 110.725  92.502  1.00  0.00           H  
ATOM   1998  HA3 GLY A 127      28.664 109.593  93.620  1.00  0.00           H  
ATOM   1999  N   ASP A 128      26.171 108.756  93.205  1.00  0.00           N  
ATOM   2000  CA  ASP A 128      24.828 108.022  93.329  1.00  0.00           C  
ATOM   2001  C   ASP A 128      24.691 106.848  94.300  1.00  0.00           C  
ATOM   2002  O   ASP A 128      23.675 106.204  94.425  1.00  0.00           O  
ATOM   2003  CB  ASP A 128      24.333 107.577  91.993  1.00  0.00           C  
ATOM   2004  CG  ASP A 128      25.288 106.619  91.352  1.00  0.00           C  
ATOM   2005  OD1 ASP A 128      26.296 107.043  90.746  1.00  0.00           O  
ATOM   2006  OD2 ASP A 128      25.114 105.392  91.450  1.00  0.00           O1-
ATOM   2007  H   ASP A 128      26.670 108.583  92.343  1.00  0.00           H  
ATOM   2008  HA  ASP A 128      24.149 108.788  93.706  1.00  0.00           H  
ATOM   2009  HB2 ASP A 128      23.427 106.996  92.166  1.00  0.00           H  
ATOM   2010  HB3 ASP A 128      24.081 108.439  91.376  1.00  0.00           H  
ATOM   2011  N   GLY A 129      25.694 106.649  95.231  1.00  0.00           N  
ATOM   2012  CA  GLY A 129      25.685 105.601  96.273  1.00  0.00           C  
ATOM   2013  C   GLY A 129      26.010 104.278  95.620  1.00  0.00           C  
ATOM   2014  O   GLY A 129      26.562 104.209  94.519  1.00  0.00           O  
ATOM   2015  H   GLY A 129      26.531 107.189  95.061  1.00  0.00           H  
ATOM   2016  HA2 GLY A 129      26.527 105.738  96.952  1.00  0.00           H  
ATOM   2017  HA3 GLY A 129      24.725 105.434  96.763  1.00  0.00           H  
ATOM   2018  N   PHE A 130      25.915 103.260  96.465  1.00  0.00           N  
ATOM   2019  CA  PHE A 130      26.660 101.962  96.283  1.00  0.00           C  
ATOM   2020  C   PHE A 130      25.685 100.757  96.292  1.00  0.00           C  
ATOM   2021  O   PHE A 130      24.544 100.920  96.745  1.00  0.00           O  
ATOM   2022  CB  PHE A 130      27.843 101.760  97.264  1.00  0.00           C  
ATOM   2023  CG  PHE A 130      28.945 102.744  97.027  1.00  0.00           C  
ATOM   2024  CD1 PHE A 130      28.820 104.055  97.503  1.00  0.00           C  
ATOM   2025  CD2 PHE A 130      30.137 102.326  96.370  1.00  0.00           C  
ATOM   2026  CE1 PHE A 130      29.837 105.002  97.210  1.00  0.00           C  
ATOM   2027  CE2 PHE A 130      31.178 103.300  96.189  1.00  0.00           C  
ATOM   2028  CZ  PHE A 130      30.942 104.624  96.482  1.00  0.00           C  
ATOM   2029  H   PHE A 130      25.351 103.439  97.283  1.00  0.00           H  
ATOM   2030  HA  PHE A 130      27.051 102.017  95.267  1.00  0.00           H  
ATOM   2031  HB2 PHE A 130      27.484 101.857  98.288  1.00  0.00           H  
ATOM   2032  HB3 PHE A 130      28.222 100.739  97.218  1.00  0.00           H  
ATOM   2033  HD1 PHE A 130      27.984 104.306  98.140  1.00  0.00           H  
ATOM   2034  HD2 PHE A 130      30.174 101.285  96.084  1.00  0.00           H  
ATOM   2035  HE1 PHE A 130      29.879 106.001  97.617  1.00  0.00           H  
ATOM   2036  HE2 PHE A 130      32.073 103.038  95.647  1.00  0.00           H  
ATOM   2037  HZ  PHE A 130      31.661 105.420  96.356  1.00  0.00           H  
ATOM   2038  N   ASP A 131      26.070  99.607  95.662  1.00  0.00           N  
ATOM   2039  CA  ASP A 131      25.238  98.347  95.644  1.00  0.00           C  
ATOM   2040  C   ASP A 131      25.158  97.675  96.997  1.00  0.00           C  
ATOM   2041  O   ASP A 131      24.119  97.303  97.506  1.00  0.00           O  
ATOM   2042  CB  ASP A 131      25.853  97.400  94.575  1.00  0.00           C  
ATOM   2043  CG  ASP A 131      25.942  97.957  93.157  1.00  0.00           C  
ATOM   2044  OD1 ASP A 131      26.617  97.346  92.344  1.00  0.00           O  
ATOM   2045  OD2 ASP A 131      25.339  98.985  92.860  1.00  0.00           O1-
ATOM   2046  H   ASP A 131      26.949  99.497  95.179  1.00  0.00           H  
ATOM   2047  HA  ASP A 131      24.217  98.568  95.335  1.00  0.00           H  
ATOM   2048  HB2 ASP A 131      26.862  97.143  94.893  1.00  0.00           H  
ATOM   2049  HB3 ASP A 131      25.258  96.486  94.581  1.00  0.00           H  
ATOM   2050  N   ALA A 132      26.327  97.610  97.714  1.00  0.00           N  
ATOM   2051  CA  ALA A 132      26.368  97.226  99.176  1.00  0.00           C  
ATOM   2052  C   ALA A 132      27.165  98.282  99.961  1.00  0.00           C  
ATOM   2053  O   ALA A 132      28.268  98.637  99.590  1.00  0.00           O  
ATOM   2054  CB  ALA A 132      26.795  95.753  99.331  1.00  0.00           C  
ATOM   2055  H   ALA A 132      27.243  97.859  97.369  1.00  0.00           H  
ATOM   2056  HA  ALA A 132      25.359  97.298  99.583  1.00  0.00           H  
ATOM   2057  HB1 ALA A 132      27.839  95.698  99.025  1.00  0.00           H  
ATOM   2058  HB2 ALA A 132      26.668  95.440 100.368  1.00  0.00           H  
ATOM   2059  HB3 ALA A 132      26.234  94.983  98.801  1.00  0.00           H  
ATOM   2060  N   VAL A 133      26.684  98.674 101.120  1.00  0.00           N  
ATOM   2061  CA  VAL A 133      27.295  99.358 102.275  1.00  0.00           C  
ATOM   2062  C   VAL A 133      27.615  98.402 103.462  1.00  0.00           C  
ATOM   2063  O   VAL A 133      26.690  97.979 104.160  1.00  0.00           O  
ATOM   2064  CB  VAL A 133      26.620 100.661 102.729  1.00  0.00           C  
ATOM   2065  CG1 VAL A 133      27.375 101.252 103.869  1.00  0.00           C  
ATOM   2066  CG2 VAL A 133      26.642 101.571 101.598  1.00  0.00           C  
ATOM   2067  H   VAL A 133      25.723  98.462 101.347  1.00  0.00           H  
ATOM   2068  HA  VAL A 133      28.310  99.592 101.952  1.00  0.00           H  
ATOM   2069  HB  VAL A 133      25.567 100.461 102.926  1.00  0.00           H  
ATOM   2070 HG11 VAL A 133      26.943 102.228 104.089  1.00  0.00           H  
ATOM   2071 HG12 VAL A 133      27.315 100.647 104.774  1.00  0.00           H  
ATOM   2072 HG13 VAL A 133      28.426 101.348 103.598  1.00  0.00           H  
ATOM   2073 HG21 VAL A 133      26.256 101.164 100.663  1.00  0.00           H  
ATOM   2074 HG22 VAL A 133      25.872 102.328 101.749  1.00  0.00           H  
ATOM   2075 HG23 VAL A 133      27.648 101.900 101.337  1.00  0.00           H  
ATOM   2076  N   ILE A 134      28.859  97.970 103.557  1.00  0.00           N  
ATOM   2077  CA  ILE A 134      29.407  97.075 104.605  1.00  0.00           C  
ATOM   2078  C   ILE A 134      29.974  97.888 105.790  1.00  0.00           C  
ATOM   2079  O   ILE A 134      30.734  98.834 105.612  1.00  0.00           O  
ATOM   2080  CB  ILE A 134      30.496  96.147 103.999  1.00  0.00           C  
ATOM   2081  CG1 ILE A 134      29.993  95.236 102.834  1.00  0.00           C  
ATOM   2082  CG2 ILE A 134      31.054  95.125 105.036  1.00  0.00           C  
ATOM   2083  CD1 ILE A 134      31.061  94.789 101.883  1.00  0.00           C  
ATOM   2084  H   ILE A 134      29.402  98.440 102.847  1.00  0.00           H  
ATOM   2085  HA  ILE A 134      28.553  96.530 105.006  1.00  0.00           H  
ATOM   2086  HB  ILE A 134      31.330  96.711 103.580  1.00  0.00           H  
ATOM   2087 HG12 ILE A 134      29.409  94.418 103.256  1.00  0.00           H  
ATOM   2088 HG13 ILE A 134      29.267  95.790 102.240  1.00  0.00           H  
ATOM   2089 HG21 ILE A 134      31.519  95.771 105.781  1.00  0.00           H  
ATOM   2090 HG22 ILE A 134      30.277  94.496 105.469  1.00  0.00           H  
ATOM   2091 HG23 ILE A 134      31.754  94.470 104.518  1.00  0.00           H  
ATOM   2092 HD11 ILE A 134      31.654  95.635 101.536  1.00  0.00           H  
ATOM   2093 HD12 ILE A 134      31.672  93.997 102.314  1.00  0.00           H  
ATOM   2094 HD13 ILE A 134      30.568  94.302 101.040  1.00  0.00           H  
ATOM   2095  N   CYS A 135      29.520  97.524 107.014  1.00  0.00           N  
ATOM   2096  CA  CYS A 135      29.952  98.179 108.305  1.00  0.00           C  
ATOM   2097  C   CYS A 135      30.271  97.162 109.415  1.00  0.00           C  
ATOM   2098  O   CYS A 135      29.676  97.182 110.466  1.00  0.00           O  
ATOM   2099  CB  CYS A 135      28.906  99.144 108.674  1.00  0.00           C  
ATOM   2100  SG  CYS A 135      29.440 100.168 110.049  1.00  0.00           S  
ATOM   2101  H   CYS A 135      28.910  96.722 107.051  1.00  0.00           H  
ATOM   2102  HA  CYS A 135      30.878  98.680 108.025  1.00  0.00           H  
ATOM   2103  HB2 CYS A 135      28.776  99.763 107.786  1.00  0.00           H  
ATOM   2104  HB3 CYS A 135      27.948  98.676 108.900  1.00  0.00           H  
ATOM   2105  HG  CYS A 135      29.848  99.171 110.841  1.00  0.00           H  
ATOM   2106  N   LEU A 136      31.165  96.284 109.054  1.00  0.00           N  
ATOM   2107  CA  LEU A 136      31.390  95.127 109.865  1.00  0.00           C  
ATOM   2108  C   LEU A 136      32.678  95.200 110.732  1.00  0.00           C  
ATOM   2109  O   LEU A 136      33.510  96.142 110.557  1.00  0.00           O  
ATOM   2110  CB  LEU A 136      31.369  93.774 109.017  1.00  0.00           C  
ATOM   2111  CG  LEU A 136      30.072  93.460 108.282  1.00  0.00           C  
ATOM   2112  CD1 LEU A 136      30.243  92.288 107.301  1.00  0.00           C  
ATOM   2113  CD2 LEU A 136      28.967  93.090 109.243  1.00  0.00           C  
ATOM   2114  H   LEU A 136      31.755  96.435 108.248  1.00  0.00           H  
ATOM   2115  HA  LEU A 136      30.556  95.040 110.562  1.00  0.00           H  
ATOM   2116  HB2 LEU A 136      32.171  93.759 108.279  1.00  0.00           H  
ATOM   2117  HB3 LEU A 136      31.600  92.974 109.720  1.00  0.00           H  
ATOM   2118  HG  LEU A 136      29.685  94.354 107.795  1.00  0.00           H  
ATOM   2119 HD11 LEU A 136      31.018  92.552 106.580  1.00  0.00           H  
ATOM   2120 HD12 LEU A 136      30.350  91.355 107.854  1.00  0.00           H  
ATOM   2121 HD13 LEU A 136      29.309  92.152 106.756  1.00  0.00           H  
ATOM   2122 HD21 LEU A 136      28.142  92.627 108.700  1.00  0.00           H  
ATOM   2123 HD22 LEU A 136      29.333  92.349 109.954  1.00  0.00           H  
ATOM   2124 HD23 LEU A 136      28.652  94.030 109.696  1.00  0.00           H  
ATOM   2125  N   GLY A 137      32.811  94.163 111.651  1.00  0.00           N  
ATOM   2126  CA  GLY A 137      33.982  93.982 112.562  1.00  0.00           C  
ATOM   2127  C   GLY A 137      33.632  94.586 113.982  1.00  0.00           C  
ATOM   2128  O   GLY A 137      34.549  94.877 114.728  1.00  0.00           O  
ATOM   2129  H   GLY A 137      32.017  93.546 111.744  1.00  0.00           H  
ATOM   2130  HA2 GLY A 137      34.239  92.924 112.595  1.00  0.00           H  
ATOM   2131  HA3 GLY A 137      34.858  94.465 112.125  1.00  0.00           H  
ATOM   2132  N   ASN A 138      32.310  94.705 114.270  1.00  0.00           N  
ATOM   2133  CA  ASN A 138      31.761  95.383 115.485  1.00  0.00           C  
ATOM   2134  C   ASN A 138      32.558  96.689 115.666  1.00  0.00           C  
ATOM   2135  O   ASN A 138      33.449  96.958 116.421  1.00  0.00           O  
ATOM   2136  CB  ASN A 138      31.809  94.409 116.681  1.00  0.00           C  
ATOM   2137  CG  ASN A 138      31.413  95.197 117.901  1.00  0.00           C  
ATOM   2138  ND2 ASN A 138      32.376  95.461 118.784  1.00  0.00           N  
ATOM   2139  OD1 ASN A 138      30.237  95.491 118.213  1.00  0.00           O  
ATOM   2140  H   ASN A 138      31.593  94.490 113.591  1.00  0.00           H  
ATOM   2141  HA  ASN A 138      30.734  95.706 115.324  1.00  0.00           H  
ATOM   2142  HB2 ASN A 138      31.205  93.512 116.543  1.00  0.00           H  
ATOM   2143  HB3 ASN A 138      32.860  94.137 116.786  1.00  0.00           H  
ATOM   2144 HD21 ASN A 138      32.071  95.777 119.694  1.00  0.00           H  
ATOM   2145 HD22 ASN A 138      33.342  95.288 118.547  1.00  0.00           H  
ATOM   2146  N   SER A 139      32.067  97.641 114.862  1.00  0.00           N  
ATOM   2147  CA  SER A 139      32.769  98.923 114.675  1.00  0.00           C  
ATOM   2148  C   SER A 139      31.888 100.103 114.869  1.00  0.00           C  
ATOM   2149  O   SER A 139      32.335 101.134 115.388  1.00  0.00           O  
ATOM   2150  CB  SER A 139      33.421  98.905 113.252  1.00  0.00           C  
ATOM   2151  OG  SER A 139      32.473  98.573 112.212  1.00  0.00           O  
ATOM   2152  H   SER A 139      31.230  97.447 114.331  1.00  0.00           H  
ATOM   2153  HA  SER A 139      33.577  99.073 115.390  1.00  0.00           H  
ATOM   2154  HB2 SER A 139      33.906  99.863 113.067  1.00  0.00           H  
ATOM   2155  HB3 SER A 139      34.102  98.057 113.160  1.00  0.00           H  
ATOM   2156  HG  SER A 139      32.933  98.632 111.373  1.00  0.00           H  
ATOM   2157  N   PHE A 140      30.586 100.008 114.593  1.00  0.00           N  
ATOM   2158  CA  PHE A 140      29.616 101.069 114.742  1.00  0.00           C  
ATOM   2159  C   PHE A 140      29.491 101.626 116.240  1.00  0.00           C  
ATOM   2160  O   PHE A 140      29.317 102.799 116.493  1.00  0.00           O  
ATOM   2161  CB  PHE A 140      28.292 100.603 114.168  1.00  0.00           C  
ATOM   2162  CG  PHE A 140      27.199 101.649 114.347  1.00  0.00           C  
ATOM   2163  CD1 PHE A 140      27.028 102.607 113.335  1.00  0.00           C  
ATOM   2164  CD2 PHE A 140      26.320 101.643 115.459  1.00  0.00           C  
ATOM   2165  CE1 PHE A 140      26.043 103.675 113.533  1.00  0.00           C  
ATOM   2166  CE2 PHE A 140      25.481 102.727 115.736  1.00  0.00           C  
ATOM   2167  CZ  PHE A 140      25.312 103.742 114.755  1.00  0.00           C  
ATOM   2168  H   PHE A 140      30.120  99.150 114.338  1.00  0.00           H  
ATOM   2169  HA  PHE A 140      29.973 101.947 114.204  1.00  0.00           H  
ATOM   2170  HB2 PHE A 140      28.442 100.366 113.115  1.00  0.00           H  
ATOM   2171  HB3 PHE A 140      27.994  99.654 114.616  1.00  0.00           H  
ATOM   2172  HD1 PHE A 140      27.557 102.464 112.404  1.00  0.00           H  
ATOM   2173  HD2 PHE A 140      26.380 100.874 116.216  1.00  0.00           H  
ATOM   2174  HE1 PHE A 140      25.864 104.437 112.789  1.00  0.00           H  
ATOM   2175  HE2 PHE A 140      24.876 102.741 116.631  1.00  0.00           H  
ATOM   2176  HZ  PHE A 140      24.607 104.511 115.038  1.00  0.00           H  
ATOM   2177  N   ALA A 141      29.577 100.674 117.204  1.00  0.00           N  
ATOM   2178  CA  ALA A 141      29.596 100.768 118.614  1.00  0.00           C  
ATOM   2179  C   ALA A 141      30.754 101.677 119.160  1.00  0.00           C  
ATOM   2180  O   ALA A 141      30.873 101.987 120.379  1.00  0.00           O  
ATOM   2181  CB  ALA A 141      29.609  99.393 119.248  1.00  0.00           C  
ATOM   2182  H   ALA A 141      29.525  99.710 116.908  1.00  0.00           H  
ATOM   2183  HA  ALA A 141      28.735 101.297 119.022  1.00  0.00           H  
ATOM   2184  HB1 ALA A 141      29.816  99.444 120.317  1.00  0.00           H  
ATOM   2185  HB2 ALA A 141      28.630  98.914 119.214  1.00  0.00           H  
ATOM   2186  HB3 ALA A 141      30.452  98.847 118.827  1.00  0.00           H  
ATOM   2187  N   HID A 142      31.662 102.251 118.349  1.00  0.00           N  
ATOM   2188  CA  HID A 142      32.537 103.411 118.740  1.00  0.00           C  
ATOM   2189  C   HID A 142      31.767 104.722 118.694  1.00  0.00           C  
ATOM   2190  O   HID A 142      32.393 105.726 118.986  1.00  0.00           O  
ATOM   2191  CB  HID A 142      33.786 103.455 117.893  1.00  0.00           C  
ATOM   2192  CG  HID A 142      34.727 102.338 118.083  1.00  0.00           C  
ATOM   2193  CD2 HID A 142      35.362 101.616 117.087  1.00  0.00           C  
ATOM   2194  ND1 HID A 142      35.195 101.872 119.317  1.00  0.00           N  
ATOM   2195  CE1 HID A 142      36.062 100.894 119.122  1.00  0.00           C  
ATOM   2196  NE2 HID A 142      36.274 100.806 117.808  1.00  0.00           N  
ATOM   2197  H   HID A 142      31.616 102.065 117.357  1.00  0.00           H  
ATOM   2198  HA  HID A 142      32.828 103.369 119.790  1.00  0.00           H  
ATOM   2199  HB2 HID A 142      33.462 103.480 116.851  1.00  0.00           H  
ATOM   2200  HB3 HID A 142      34.259 104.418 118.080  1.00  0.00           H  
ATOM   2201  HD1 HID A 142      34.807 102.040 120.234  1.00  0.00           H  
ATOM   2202  HD2 HID A 142      35.358 101.746 116.014  1.00  0.00           H  
ATOM   2203  HE1 HID A 142      36.605 100.300 119.843  1.00  0.00           H  
ATOM   2204  N   LEU A 143      30.509 104.841 118.226  1.00  0.00           N  
ATOM   2205  CA  LEU A 143      29.756 106.060 118.287  1.00  0.00           C  
ATOM   2206  C   LEU A 143      28.985 106.140 119.637  1.00  0.00           C  
ATOM   2207  O   LEU A 143      27.975 105.480 119.763  1.00  0.00           O  
ATOM   2208  CB  LEU A 143      28.911 106.217 117.024  1.00  0.00           C  
ATOM   2209  CG  LEU A 143      28.045 107.462 117.083  1.00  0.00           C  
ATOM   2210  CD1 LEU A 143      28.809 108.847 117.107  1.00  0.00           C  
ATOM   2211  CD2 LEU A 143      27.134 107.385 115.838  1.00  0.00           C  
ATOM   2212  H   LEU A 143      30.057 104.024 117.841  1.00  0.00           H  
ATOM   2213  HA  LEU A 143      30.434 106.907 118.182  1.00  0.00           H  
ATOM   2214  HB2 LEU A 143      29.479 106.195 116.094  1.00  0.00           H  
ATOM   2215  HB3 LEU A 143      28.220 105.389 116.871  1.00  0.00           H  
ATOM   2216  HG  LEU A 143      27.383 107.447 117.950  1.00  0.00           H  
ATOM   2217 HD11 LEU A 143      29.097 109.027 118.144  1.00  0.00           H  
ATOM   2218 HD12 LEU A 143      29.753 108.861 116.563  1.00  0.00           H  
ATOM   2219 HD13 LEU A 143      28.147 109.682 116.877  1.00  0.00           H  
ATOM   2220 HD21 LEU A 143      26.581 108.324 115.806  1.00  0.00           H  
ATOM   2221 HD22 LEU A 143      27.719 107.201 114.938  1.00  0.00           H  
ATOM   2222 HD23 LEU A 143      26.397 106.597 115.998  1.00  0.00           H  
ATOM   2223  N   PRO A 144      29.376 107.060 120.510  1.00  0.00           N  
ATOM   2224  CA  PRO A 144      28.663 107.235 121.748  1.00  0.00           C  
ATOM   2225  C   PRO A 144      27.257 107.824 121.597  1.00  0.00           C  
ATOM   2226  O   PRO A 144      26.952 108.432 120.563  1.00  0.00           O  
ATOM   2227  CB  PRO A 144      29.638 108.096 122.622  1.00  0.00           C  
ATOM   2228  CG  PRO A 144      30.458 108.883 121.649  1.00  0.00           C  
ATOM   2229  CD  PRO A 144      30.481 107.992 120.465  1.00  0.00           C  
ATOM   2230  HA  PRO A 144      28.617 106.259 122.230  1.00  0.00           H  
ATOM   2231  HB2 PRO A 144      29.093 108.842 123.202  1.00  0.00           H  
ATOM   2232  HB3 PRO A 144      30.233 107.394 123.206  1.00  0.00           H  
ATOM   2233  HG2 PRO A 144      29.840 109.771 121.519  1.00  0.00           H  
ATOM   2234  HG3 PRO A 144      31.461 109.040 122.048  1.00  0.00           H  
ATOM   2235  HD2 PRO A 144      30.526 108.558 119.533  1.00  0.00           H  
ATOM   2236  HD3 PRO A 144      31.352 107.344 120.564  1.00  0.00           H  
ATOM   2237  N   ASP A 145      26.448 107.731 122.662  1.00  0.00           N  
ATOM   2238  CA  ASP A 145      25.332 108.640 122.963  1.00  0.00           C  
ATOM   2239  C   ASP A 145      25.767 109.964 123.696  1.00  0.00           C  
ATOM   2240  O   ASP A 145      26.884 110.166 124.155  1.00  0.00           O  
ATOM   2241  CB  ASP A 145      24.246 107.852 123.694  1.00  0.00           C  
ATOM   2242  CG  ASP A 145      24.633 107.329 125.073  1.00  0.00           C  
ATOM   2243  OD1 ASP A 145      25.784 107.427 125.512  1.00  0.00           O  
ATOM   2244  OD2 ASP A 145      23.732 106.778 125.722  1.00  0.00           O1-
ATOM   2245  H   ASP A 145      26.758 107.241 123.490  1.00  0.00           H  
ATOM   2246  HA  ASP A 145      24.850 108.865 122.011  1.00  0.00           H  
ATOM   2247  HB2 ASP A 145      23.361 108.466 123.865  1.00  0.00           H  
ATOM   2248  HB3 ASP A 145      24.022 106.962 123.106  1.00  0.00           H  
ATOM   2249  N   SER A 146      24.835 110.871 123.885  1.00  0.00           N  
ATOM   2250  CA  SER A 146      24.931 112.207 124.441  1.00  0.00           C  
ATOM   2251  C   SER A 146      23.754 112.527 125.356  1.00  0.00           C  
ATOM   2252  O   SER A 146      23.740 113.361 126.250  1.00  0.00           O  
ATOM   2253  CB  SER A 146      25.243 113.261 123.330  1.00  0.00           C  
ATOM   2254  OG  SER A 146      24.220 113.436 122.380  1.00  0.00           O  
ATOM   2255  H   SER A 146      24.077 110.689 123.244  1.00  0.00           H  
ATOM   2256  HA  SER A 146      25.718 112.232 125.193  1.00  0.00           H  
ATOM   2257  HB2 SER A 146      25.307 114.271 123.734  1.00  0.00           H  
ATOM   2258  HB3 SER A 146      26.162 113.093 122.768  1.00  0.00           H  
ATOM   2259  HG  SER A 146      24.232 112.797 121.664  1.00  0.00           H  
ATOM   2260  N   LYS A 147      22.579 112.073 124.878  1.00  0.00           N  
ATOM   2261  CA  LYS A 147      21.218 112.393 125.453  1.00  0.00           C  
ATOM   2262  C   LYS A 147      20.434 111.067 125.787  1.00  0.00           C  
ATOM   2263  O   LYS A 147      21.138 110.071 125.776  1.00  0.00           O  
ATOM   2264  CB  LYS A 147      20.581 113.267 124.357  1.00  0.00           C  
ATOM   2265  CG  LYS A 147      21.208 114.672 124.109  1.00  0.00           C  
ATOM   2266  CD  LYS A 147      20.599 115.536 123.045  1.00  0.00           C  
ATOM   2267  CE  LYS A 147      20.832 114.848 121.673  1.00  0.00           C  
ATOM   2268  NZ  LYS A 147      22.255 114.962 121.261  1.00  0.00           N1+
ATOM   2269  H   LYS A 147      22.671 111.505 124.048  1.00  0.00           H  
ATOM   2270  HA  LYS A 147      21.373 112.883 126.414  1.00  0.00           H  
ATOM   2271  HB2 LYS A 147      20.613 112.692 123.432  1.00  0.00           H  
ATOM   2272  HB3 LYS A 147      19.530 113.430 124.593  1.00  0.00           H  
ATOM   2273  HG2 LYS A 147      20.888 115.155 125.032  1.00  0.00           H  
ATOM   2274  HG3 LYS A 147      22.286 114.656 123.953  1.00  0.00           H  
ATOM   2275  HD2 LYS A 147      19.536 115.597 123.280  1.00  0.00           H  
ATOM   2276  HD3 LYS A 147      21.072 116.517 122.996  1.00  0.00           H  
ATOM   2277  HE2 LYS A 147      20.454 113.842 121.856  1.00  0.00           H  
ATOM   2278  HE3 LYS A 147      20.195 115.292 120.908  1.00  0.00           H  
ATOM   2279  HZ1 LYS A 147      22.869 114.659 122.003  1.00  0.00           H  
ATOM   2280  HZ2 LYS A 147      22.448 114.495 120.386  1.00  0.00           H  
ATOM   2281  HZ3 LYS A 147      22.511 115.933 121.159  1.00  0.00           H  
ATOM   2282  N   GLY A 148      19.141 111.119 126.146  1.00  0.00           N  
ATOM   2283  CA  GLY A 148      18.330 109.884 126.330  1.00  0.00           C  
ATOM   2284  C   GLY A 148      17.844 109.317 124.958  1.00  0.00           C  
ATOM   2285  O   GLY A 148      17.802 108.110 124.814  1.00  0.00           O  
ATOM   2286  H   GLY A 148      18.605 111.953 126.342  1.00  0.00           H  
ATOM   2287  HA2 GLY A 148      18.851 109.109 126.894  1.00  0.00           H  
ATOM   2288  HA3 GLY A 148      17.503 110.265 126.929  1.00  0.00           H  
ATOM   2289  N   ASP A 149      17.600 110.156 123.978  1.00  0.00           N  
ATOM   2290  CA  ASP A 149      17.483 109.703 122.596  1.00  0.00           C  
ATOM   2291  C   ASP A 149      18.855 109.401 121.984  1.00  0.00           C  
ATOM   2292  O   ASP A 149      19.858 110.080 122.283  1.00  0.00           O  
ATOM   2293  CB  ASP A 149      16.735 110.707 121.832  1.00  0.00           C  
ATOM   2294  CG  ASP A 149      16.461 110.258 120.390  1.00  0.00           C  
ATOM   2295  OD1 ASP A 149      16.958 110.894 119.435  1.00  0.00           O  
ATOM   2296  OD2 ASP A 149      15.788 109.284 120.126  1.00  0.00           O1-
ATOM   2297  H   ASP A 149      17.845 111.106 124.218  1.00  0.00           H  
ATOM   2298  HA  ASP A 149      16.825 108.834 122.582  1.00  0.00           H  
ATOM   2299  HB2 ASP A 149      15.891 111.080 122.410  1.00  0.00           H  
ATOM   2300  HB3 ASP A 149      17.378 111.587 121.854  1.00  0.00           H  
ATOM   2301  N   GLN A 150      18.972 108.409 121.051  1.00  0.00           N  
ATOM   2302  CA  GLN A 150      20.125 108.037 120.249  1.00  0.00           C  
ATOM   2303  C   GLN A 150      20.194 108.815 118.888  1.00  0.00           C  
ATOM   2304  O   GLN A 150      20.198 108.329 117.722  1.00  0.00           O  
ATOM   2305  CB  GLN A 150      20.102 106.496 120.026  1.00  0.00           C  
ATOM   2306  CG  GLN A 150      20.472 105.812 121.387  1.00  0.00           C  
ATOM   2307  CD  GLN A 150      20.302 104.288 121.333  1.00  0.00           C  
ATOM   2308  NE2 GLN A 150      21.139 103.589 120.594  1.00  0.00           N  
ATOM   2309  OE1 GLN A 150      19.319 103.806 121.860  1.00  0.00           O  
ATOM   2310  H   GLN A 150      18.154 107.852 120.852  1.00  0.00           H  
ATOM   2311  HA  GLN A 150      21.090 108.067 120.753  1.00  0.00           H  
ATOM   2312  HB2 GLN A 150      19.138 106.117 119.685  1.00  0.00           H  
ATOM   2313  HB3 GLN A 150      20.892 106.285 119.306  1.00  0.00           H  
ATOM   2314  HG2 GLN A 150      21.521 105.981 121.631  1.00  0.00           H  
ATOM   2315  HG3 GLN A 150      19.863 106.230 122.188  1.00  0.00           H  
ATOM   2316 HE21 GLN A 150      20.890 102.611 120.607  1.00  0.00           H  
ATOM   2317 HE22 GLN A 150      21.874 103.979 120.021  1.00  0.00           H  
ATOM   2318  N   SER A 151      20.198 110.128 119.058  1.00  0.00           N  
ATOM   2319  CA  SER A 151      20.040 111.115 117.947  1.00  0.00           C  
ATOM   2320  C   SER A 151      21.178 111.082 116.953  1.00  0.00           C  
ATOM   2321  O   SER A 151      20.933 111.265 115.713  1.00  0.00           O  
ATOM   2322  CB  SER A 151      19.850 112.441 118.587  1.00  0.00           C  
ATOM   2323  OG  SER A 151      19.071 112.351 119.793  1.00  0.00           O  
ATOM   2324  H   SER A 151      20.030 110.446 120.001  1.00  0.00           H  
ATOM   2325  HA  SER A 151      19.123 110.829 117.433  1.00  0.00           H  
ATOM   2326  HB2 SER A 151      20.805 112.873 118.888  1.00  0.00           H  
ATOM   2327  HB3 SER A 151      19.446 113.134 117.849  1.00  0.00           H  
ATOM   2328  HG  SER A 151      18.315 111.811 119.547  1.00  0.00           H  
ATOM   2329  N   GLU A 152      22.354 110.812 117.448  1.00  0.00           N  
ATOM   2330  CA  GLU A 152      23.619 110.694 116.712  1.00  0.00           C  
ATOM   2331  C   GLU A 152      23.749 109.350 116.023  1.00  0.00           C  
ATOM   2332  O   GLU A 152      24.142 109.265 114.877  1.00  0.00           O  
ATOM   2333  CB  GLU A 152      24.755 111.009 117.630  1.00  0.00           C  
ATOM   2334  CG  GLU A 152      24.949 112.443 118.018  1.00  0.00           C  
ATOM   2335  CD  GLU A 152      24.041 112.856 119.164  1.00  0.00           C  
ATOM   2336  OE1 GLU A 152      23.953 112.037 120.099  1.00  0.00           O  
ATOM   2337  OE2 GLU A 152      23.370 113.925 119.148  1.00  0.00           O1-
ATOM   2338  H   GLU A 152      22.417 110.766 118.454  1.00  0.00           H  
ATOM   2339  HA  GLU A 152      23.668 111.446 115.925  1.00  0.00           H  
ATOM   2340  HB2 GLU A 152      24.670 110.301 118.454  1.00  0.00           H  
ATOM   2341  HB3 GLU A 152      25.641 110.751 117.050  1.00  0.00           H  
ATOM   2342  HG2 GLU A 152      25.970 112.576 118.375  1.00  0.00           H  
ATOM   2343  HG3 GLU A 152      24.771 113.122 117.184  1.00  0.00           H  
ATOM   2344  N   HIE A 153      23.205 108.282 116.587  1.00  0.00           N  
ATOM   2345  CA  HIE A 153      23.133 106.959 115.981  1.00  0.00           C  
ATOM   2346  C   HIE A 153      22.212 106.988 114.792  1.00  0.00           C  
ATOM   2347  O   HIE A 153      22.431 106.480 113.711  1.00  0.00           O  
ATOM   2348  CB  HIE A 153      22.615 105.844 117.002  1.00  0.00           C  
ATOM   2349  CG  HIE A 153      23.511 105.637 118.204  1.00  0.00           C  
ATOM   2350  CD2 HIE A 153      24.632 106.340 118.440  1.00  0.00           C  
ATOM   2351  ND1 HIE A 153      23.250 104.767 119.292  1.00  0.00           N  
ATOM   2352  CE1 HIE A 153      24.252 104.909 120.128  1.00  0.00           C  
ATOM   2353  NE2 HIE A 153      25.156 105.757 119.590  1.00  0.00           N  
ATOM   2354  H   HIE A 153      22.875 108.368 117.537  1.00  0.00           H  
ATOM   2355  HA  HIE A 153      24.141 106.726 115.640  1.00  0.00           H  
ATOM   2356  HB2 HIE A 153      21.604 106.076 117.335  1.00  0.00           H  
ATOM   2357  HB3 HIE A 153      22.507 104.884 116.496  1.00  0.00           H  
ATOM   2358  HD2 HIE A 153      25.113 107.148 117.909  1.00  0.00           H  
ATOM   2359  HE1 HIE A 153      24.294 104.336 121.043  1.00  0.00           H  
ATOM   2360  HE2 HIE A 153      26.113 105.876 119.890  1.00  0.00           H  
ATOM   2361  N   ARG A 154      21.013 107.599 115.001  1.00  0.00           N  
ATOM   2362  CA  ARG A 154      20.008 107.754 113.908  1.00  0.00           C  
ATOM   2363  C   ARG A 154      20.585 108.516 112.739  1.00  0.00           C  
ATOM   2364  O   ARG A 154      20.189 108.239 111.559  1.00  0.00           O  
ATOM   2365  CB  ARG A 154      18.810 108.385 114.532  1.00  0.00           C  
ATOM   2366  CG  ARG A 154      17.641 108.408 113.576  1.00  0.00           C  
ATOM   2367  CD  ARG A 154      16.301 108.995 114.174  1.00  0.00           C  
ATOM   2368  NE  ARG A 154      15.916 108.233 115.379  1.00  0.00           N  
ATOM   2369  CZ  ARG A 154      15.991 108.754 116.572  1.00  0.00           C  
ATOM   2370  NH1 ARG A 154      15.788 107.929 117.563  1.00  0.00           N1+
ATOM   2371  NH2 ARG A 154      16.223 109.982 116.884  1.00  0.00           N  
ATOM   2372  H   ARG A 154      20.831 107.837 115.966  1.00  0.00           H  
ATOM   2373  HA  ARG A 154      19.753 106.784 113.479  1.00  0.00           H  
ATOM   2374  HB2 ARG A 154      18.449 107.824 115.394  1.00  0.00           H  
ATOM   2375  HB3 ARG A 154      18.976 109.391 114.918  1.00  0.00           H  
ATOM   2376  HG2 ARG A 154      17.981 108.821 112.626  1.00  0.00           H  
ATOM   2377  HG3 ARG A 154      17.430 107.359 113.366  1.00  0.00           H  
ATOM   2378  HD2 ARG A 154      16.417 110.073 114.287  1.00  0.00           H  
ATOM   2379  HD3 ARG A 154      15.492 108.726 113.496  1.00  0.00           H  
ATOM   2380  HE  ARG A 154      15.646 107.269 115.249  1.00  0.00           H  
ATOM   2381 HH11 ARG A 154      15.664 106.964 117.290  1.00  0.00           H  
ATOM   2382 HH12 ARG A 154      15.723 108.212 118.530  1.00  0.00           H  
ATOM   2383 HH21 ARG A 154      16.361 110.680 116.167  1.00  0.00           H  
ATOM   2384 HH22 ARG A 154      16.426 110.181 117.853  1.00  0.00           H  
ATOM   2385  N   LEU A 155      21.326 109.583 113.064  1.00  0.00           N  
ATOM   2386  CA  LEU A 155      22.067 110.372 112.066  1.00  0.00           C  
ATOM   2387  C   LEU A 155      23.081 109.567 111.251  1.00  0.00           C  
ATOM   2388  O   LEU A 155      22.980 109.574 110.000  1.00  0.00           O  
ATOM   2389  CB  LEU A 155      22.653 111.620 112.679  1.00  0.00           C  
ATOM   2390  CG  LEU A 155      23.438 112.583 111.747  1.00  0.00           C  
ATOM   2391  CD1 LEU A 155      22.645 113.430 110.777  1.00  0.00           C  
ATOM   2392  CD2 LEU A 155      24.162 113.502 112.653  1.00  0.00           C  
ATOM   2393  H   LEU A 155      21.515 109.735 114.044  1.00  0.00           H  
ATOM   2394  HA  LEU A 155      21.420 110.821 111.311  1.00  0.00           H  
ATOM   2395  HB2 LEU A 155      21.856 112.195 113.152  1.00  0.00           H  
ATOM   2396  HB3 LEU A 155      23.332 111.245 113.444  1.00  0.00           H  
ATOM   2397  HG  LEU A 155      24.148 112.003 111.157  1.00  0.00           H  
ATOM   2398 HD11 LEU A 155      22.126 112.891 109.984  1.00  0.00           H  
ATOM   2399 HD12 LEU A 155      21.835 114.034 111.185  1.00  0.00           H  
ATOM   2400 HD13 LEU A 155      23.396 114.052 110.290  1.00  0.00           H  
ATOM   2401 HD21 LEU A 155      24.704 112.924 113.401  1.00  0.00           H  
ATOM   2402 HD22 LEU A 155      24.818 114.259 112.221  1.00  0.00           H  
ATOM   2403 HD23 LEU A 155      23.419 113.996 113.278  1.00  0.00           H  
ATOM   2404  N   ALA A 156      23.986 108.848 111.893  1.00  0.00           N  
ATOM   2405  CA  ALA A 156      24.866 107.888 111.203  1.00  0.00           C  
ATOM   2406  C   ALA A 156      24.099 106.898 110.340  1.00  0.00           C  
ATOM   2407  O   ALA A 156      24.376 106.761 109.137  1.00  0.00           O  
ATOM   2408  CB  ALA A 156      25.667 107.163 112.254  1.00  0.00           C  
ATOM   2409  H   ALA A 156      24.112 108.970 112.888  1.00  0.00           H  
ATOM   2410  HA  ALA A 156      25.475 108.511 110.549  1.00  0.00           H  
ATOM   2411  HB1 ALA A 156      25.107 106.703 113.068  1.00  0.00           H  
ATOM   2412  HB2 ALA A 156      26.149 106.343 111.722  1.00  0.00           H  
ATOM   2413  HB3 ALA A 156      26.412 107.844 112.666  1.00  0.00           H  
ATOM   2414  N   LEU A 157      23.060 106.250 110.845  1.00  0.00           N  
ATOM   2415  CA  LEU A 157      22.324 105.251 110.145  1.00  0.00           C  
ATOM   2416  C   LEU A 157      21.488 105.850 108.964  1.00  0.00           C  
ATOM   2417  O   LEU A 157      21.197 105.032 108.030  1.00  0.00           O  
ATOM   2418  CB  LEU A 157      21.552 104.368 111.175  1.00  0.00           C  
ATOM   2419  CG  LEU A 157      22.554 103.659 112.104  1.00  0.00           C  
ATOM   2420  CD1 LEU A 157      21.775 103.003 113.273  1.00  0.00           C  
ATOM   2421  CD2 LEU A 157      23.190 102.523 111.326  1.00  0.00           C  
ATOM   2422  H   LEU A 157      22.746 106.504 111.771  1.00  0.00           H  
ATOM   2423  HA  LEU A 157      23.020 104.600 109.616  1.00  0.00           H  
ATOM   2424  HB2 LEU A 157      20.797 105.013 111.625  1.00  0.00           H  
ATOM   2425  HB3 LEU A 157      21.055 103.525 110.697  1.00  0.00           H  
ATOM   2426  HG  LEU A 157      23.268 104.332 112.580  1.00  0.00           H  
ATOM   2427 HD11 LEU A 157      21.331 103.782 113.892  1.00  0.00           H  
ATOM   2428 HD12 LEU A 157      20.897 102.501 112.868  1.00  0.00           H  
ATOM   2429 HD13 LEU A 157      22.300 102.421 114.031  1.00  0.00           H  
ATOM   2430 HD21 LEU A 157      24.023 102.072 111.868  1.00  0.00           H  
ATOM   2431 HD22 LEU A 157      22.452 101.782 111.018  1.00  0.00           H  
ATOM   2432 HD23 LEU A 157      23.672 102.724 110.370  1.00  0.00           H  
ATOM   2433  N   LYS A 158      21.112 107.144 108.923  1.00  0.00           N  
ATOM   2434  CA  LYS A 158      20.465 107.758 107.698  1.00  0.00           C  
ATOM   2435  C   LYS A 158      21.425 108.226 106.581  1.00  0.00           C  
ATOM   2436  O   LYS A 158      21.154 108.043 105.391  1.00  0.00           O  
ATOM   2437  CB  LYS A 158      19.591 108.927 108.104  1.00  0.00           C  
ATOM   2438  CG  LYS A 158      18.300 108.495 108.814  1.00  0.00           C  
ATOM   2439  CD  LYS A 158      17.567 109.593 109.466  1.00  0.00           C  
ATOM   2440  CE  LYS A 158      17.175 110.803 108.579  1.00  0.00           C  
ATOM   2441  NZ  LYS A 158      16.196 111.653 109.322  1.00  0.00           N1+
ATOM   2442  H   LYS A 158      21.194 107.689 109.770  1.00  0.00           H  
ATOM   2443  HA  LYS A 158      19.807 106.995 107.284  1.00  0.00           H  
ATOM   2444  HB2 LYS A 158      20.176 109.613 108.715  1.00  0.00           H  
ATOM   2445  HB3 LYS A 158      19.271 109.383 107.167  1.00  0.00           H  
ATOM   2446  HG2 LYS A 158      17.753 108.100 107.958  1.00  0.00           H  
ATOM   2447  HG3 LYS A 158      18.592 107.689 109.487  1.00  0.00           H  
ATOM   2448  HD2 LYS A 158      16.636 109.157 109.827  1.00  0.00           H  
ATOM   2449  HD3 LYS A 158      18.162 109.804 110.356  1.00  0.00           H  
ATOM   2450  HE2 LYS A 158      18.088 111.327 108.298  1.00  0.00           H  
ATOM   2451  HE3 LYS A 158      16.873 110.440 107.597  1.00  0.00           H  
ATOM   2452  HZ1 LYS A 158      16.628 111.925 110.194  1.00  0.00           H  
ATOM   2453  HZ2 LYS A 158      15.903 112.438 108.758  1.00  0.00           H  
ATOM   2454  HZ3 LYS A 158      15.343 111.166 109.560  1.00  0.00           H  
ATOM   2455  N   ASN A 159      22.656 108.659 107.002  1.00  0.00           N  
ATOM   2456  CA  ASN A 159      23.762 108.701 106.047  1.00  0.00           C  
ATOM   2457  C   ASN A 159      24.040 107.386 105.419  1.00  0.00           C  
ATOM   2458  O   ASN A 159      24.070 107.257 104.193  1.00  0.00           O  
ATOM   2459  CB  ASN A 159      24.982 109.386 106.705  1.00  0.00           C  
ATOM   2460  CG  ASN A 159      24.710 110.805 107.085  1.00  0.00           C  
ATOM   2461  ND2 ASN A 159      25.430 111.329 108.071  1.00  0.00           N  
ATOM   2462  OD1 ASN A 159      23.914 111.516 106.536  1.00  0.00           O  
ATOM   2463  H   ASN A 159      22.871 108.856 107.969  1.00  0.00           H  
ATOM   2464  HA  ASN A 159      23.451 109.358 105.234  1.00  0.00           H  
ATOM   2465  HB2 ASN A 159      25.048 108.785 107.613  1.00  0.00           H  
ATOM   2466  HB3 ASN A 159      25.880 109.424 106.088  1.00  0.00           H  
ATOM   2467 HD21 ASN A 159      25.228 112.299 108.264  1.00  0.00           H  
ATOM   2468 HD22 ASN A 159      26.103 110.772 108.577  1.00  0.00           H  
ATOM   2469  N   ILE A 160      24.225 106.362 106.325  1.00  0.00           N  
ATOM   2470  CA  ILE A 160      24.573 105.003 105.817  1.00  0.00           C  
ATOM   2471  C   ILE A 160      23.519 104.494 104.895  1.00  0.00           C  
ATOM   2472  O   ILE A 160      23.886 103.985 103.825  1.00  0.00           O  
ATOM   2473  CB  ILE A 160      24.865 104.109 107.079  1.00  0.00           C  
ATOM   2474  CG1 ILE A 160      26.098 104.530 107.879  1.00  0.00           C  
ATOM   2475  CG2 ILE A 160      24.914 102.574 106.774  1.00  0.00           C  
ATOM   2476  CD1 ILE A 160      26.134 104.032 109.325  1.00  0.00           C  
ATOM   2477  H   ILE A 160      24.145 106.482 107.325  1.00  0.00           H  
ATOM   2478  HA  ILE A 160      25.501 104.952 105.247  1.00  0.00           H  
ATOM   2479  HB  ILE A 160      24.007 104.366 107.700  1.00  0.00           H  
ATOM   2480 HG12 ILE A 160      26.973 104.093 107.397  1.00  0.00           H  
ATOM   2481 HG13 ILE A 160      26.182 105.616 107.846  1.00  0.00           H  
ATOM   2482 HG21 ILE A 160      24.096 102.402 106.074  1.00  0.00           H  
ATOM   2483 HG22 ILE A 160      25.807 102.229 106.251  1.00  0.00           H  
ATOM   2484 HG23 ILE A 160      24.777 102.022 107.703  1.00  0.00           H  
ATOM   2485 HD11 ILE A 160      25.285 104.421 109.886  1.00  0.00           H  
ATOM   2486 HD12 ILE A 160      26.204 102.944 109.337  1.00  0.00           H  
ATOM   2487 HD13 ILE A 160      27.033 104.406 109.815  1.00  0.00           H  
ATOM   2488  N   ALA A 161      22.220 104.748 105.208  1.00  0.00           N  
ATOM   2489  CA  ALA A 161      21.150 104.413 104.293  1.00  0.00           C  
ATOM   2490  C   ALA A 161      21.105 105.155 102.956  1.00  0.00           C  
ATOM   2491  O   ALA A 161      20.851 104.579 101.918  1.00  0.00           O  
ATOM   2492  CB  ALA A 161      19.817 104.631 105.023  1.00  0.00           C  
ATOM   2493  H   ALA A 161      22.020 105.138 106.118  1.00  0.00           H  
ATOM   2494  HA  ALA A 161      21.167 103.368 103.986  1.00  0.00           H  
ATOM   2495  HB1 ALA A 161      19.755 104.074 105.958  1.00  0.00           H  
ATOM   2496  HB2 ALA A 161      19.676 105.699 105.184  1.00  0.00           H  
ATOM   2497  HB3 ALA A 161      19.069 104.159 104.387  1.00  0.00           H  
ATOM   2498  N   SER A 162      21.503 106.432 102.873  1.00  0.00           N  
ATOM   2499  CA  SER A 162      21.585 107.263 101.629  1.00  0.00           C  
ATOM   2500  C   SER A 162      22.806 106.756 100.756  1.00  0.00           C  
ATOM   2501  O   SER A 162      22.661 106.645  99.576  1.00  0.00           O  
ATOM   2502  CB  SER A 162      21.919 108.661 102.169  1.00  0.00           C  
ATOM   2503  OG  SER A 162      20.792 109.143 102.856  1.00  0.00           O  
ATOM   2504  H   SER A 162      21.866 106.796 103.743  1.00  0.00           H  
ATOM   2505  HA  SER A 162      20.783 107.231 100.892  1.00  0.00           H  
ATOM   2506  HB2 SER A 162      22.785 108.631 102.829  1.00  0.00           H  
ATOM   2507  HB3 SER A 162      22.091 109.259 101.275  1.00  0.00           H  
ATOM   2508  HG  SER A 162      21.112 109.568 103.655  1.00  0.00           H  
ATOM   2509  N   MET A 163      23.954 106.323 101.338  1.00  0.00           N  
ATOM   2510  CA  MET A 163      25.006 105.650 100.634  1.00  0.00           C  
ATOM   2511  C   MET A 163      24.519 104.310  99.996  1.00  0.00           C  
ATOM   2512  O   MET A 163      25.293 103.784  99.152  1.00  0.00           O  
ATOM   2513  CB  MET A 163      26.316 105.449 101.417  1.00  0.00           C  
ATOM   2514  CG  MET A 163      26.907 106.701 101.990  1.00  0.00           C  
ATOM   2515  SD  MET A 163      28.666 107.011 101.675  1.00  0.00           S  
ATOM   2516  CE  MET A 163      28.365 107.308  99.863  1.00  0.00           C  
ATOM   2517  H   MET A 163      24.026 106.308 102.346  1.00  0.00           H  
ATOM   2518  HA  MET A 163      25.174 106.212  99.715  1.00  0.00           H  
ATOM   2519  HB2 MET A 163      26.097 104.810 102.272  1.00  0.00           H  
ATOM   2520  HB3 MET A 163      27.098 105.029 100.784  1.00  0.00           H  
ATOM   2521  HG2 MET A 163      26.372 107.538 101.541  1.00  0.00           H  
ATOM   2522  HG3 MET A 163      26.727 106.752 103.064  1.00  0.00           H  
ATOM   2523  HE1 MET A 163      28.082 106.394  99.340  1.00  0.00           H  
ATOM   2524  HE2 MET A 163      27.498 107.968  99.820  1.00  0.00           H  
ATOM   2525  HE3 MET A 163      29.180 107.787  99.321  1.00  0.00           H  
ATOM   2526  N   VAL A 164      23.313 103.742 100.284  1.00  0.00           N  
ATOM   2527  CA  VAL A 164      22.750 102.666  99.523  1.00  0.00           C  
ATOM   2528  C   VAL A 164      21.986 103.199  98.358  1.00  0.00           C  
ATOM   2529  O   VAL A 164      21.092 104.050  98.523  1.00  0.00           O  
ATOM   2530  CB  VAL A 164      22.103 101.559 100.403  1.00  0.00           C  
ATOM   2531  CG1 VAL A 164      21.691 100.309  99.741  1.00  0.00           C  
ATOM   2532  CG2 VAL A 164      22.990 101.174 101.567  1.00  0.00           C  
ATOM   2533  H   VAL A 164      22.782 104.149 101.041  1.00  0.00           H  
ATOM   2534  HA  VAL A 164      23.601 102.140  99.090  1.00  0.00           H  
ATOM   2535  HB  VAL A 164      21.163 101.951 100.790  1.00  0.00           H  
ATOM   2536 HG11 VAL A 164      21.288  99.578 100.441  1.00  0.00           H  
ATOM   2537 HG12 VAL A 164      20.888 100.503  99.030  1.00  0.00           H  
ATOM   2538 HG13 VAL A 164      22.616  99.972  99.274  1.00  0.00           H  
ATOM   2539 HG21 VAL A 164      23.242 102.082 102.116  1.00  0.00           H  
ATOM   2540 HG22 VAL A 164      22.404 100.484 102.175  1.00  0.00           H  
ATOM   2541 HG23 VAL A 164      23.871 100.627 101.232  1.00  0.00           H  
ATOM   2542  N   ARG A 165      22.207 102.750  97.093  1.00  0.00           N  
ATOM   2543  CA  ARG A 165      21.268 102.750  95.980  1.00  0.00           C  
ATOM   2544  C   ARG A 165      19.908 102.085  96.152  1.00  0.00           C  
ATOM   2545  O   ARG A 165      19.647 101.245  97.047  1.00  0.00           O  
ATOM   2546  CB  ARG A 165      22.009 102.007  94.855  1.00  0.00           C  
ATOM   2547  CG  ARG A 165      23.150 102.868  94.336  1.00  0.00           C  
ATOM   2548  CD  ARG A 165      23.959 102.026  93.296  1.00  0.00           C  
ATOM   2549  NE  ARG A 165      24.921 102.844  92.520  1.00  0.00           N  
ATOM   2550  CZ  ARG A 165      25.830 102.435  91.626  1.00  0.00           C  
ATOM   2551  NH1 ARG A 165      26.505 103.232  90.884  1.00  0.00           N1+
ATOM   2552  NH2 ARG A 165      26.169 101.212  91.452  1.00  0.00           N  
ATOM   2553  H   ARG A 165      22.911 102.026  97.127  1.00  0.00           H  
ATOM   2554  HA  ARG A 165      21.010 103.759  95.656  1.00  0.00           H  
ATOM   2555  HB2 ARG A 165      22.293 101.008  95.185  1.00  0.00           H  
ATOM   2556  HB3 ARG A 165      21.354 101.711  94.035  1.00  0.00           H  
ATOM   2557  HG2 ARG A 165      22.844 103.795  93.852  1.00  0.00           H  
ATOM   2558  HG3 ARG A 165      23.858 102.956  95.160  1.00  0.00           H  
ATOM   2559  HD2 ARG A 165      24.364 101.222  93.909  1.00  0.00           H  
ATOM   2560  HD3 ARG A 165      23.170 101.631  92.656  1.00  0.00           H  
ATOM   2561  HE  ARG A 165      24.813 103.848  92.523  1.00  0.00           H  
ATOM   2562 HH11 ARG A 165      26.200 104.193  90.950  1.00  0.00           H  
ATOM   2563 HH12 ARG A 165      27.259 102.910  90.295  1.00  0.00           H  
ATOM   2564 HH21 ARG A 165      25.858 100.488  92.085  1.00  0.00           H  
ATOM   2565 HH22 ARG A 165      26.893 101.088  90.759  1.00  0.00           H  
ATOM   2566  N   PRO A 166      18.916 102.423  95.328  1.00  0.00           N  
ATOM   2567  CA  PRO A 166      17.675 101.697  95.235  1.00  0.00           C  
ATOM   2568  C   PRO A 166      17.955 100.182  94.929  1.00  0.00           C  
ATOM   2569  O   PRO A 166      18.663  99.837  93.984  1.00  0.00           O  
ATOM   2570  CB  PRO A 166      16.844 102.290  94.082  1.00  0.00           C  
ATOM   2571  CG  PRO A 166      17.487 103.616  93.848  1.00  0.00           C  
ATOM   2572  CD  PRO A 166      18.923 103.534  94.364  1.00  0.00           C  
ATOM   2573  HA  PRO A 166      17.197 101.795  96.209  1.00  0.00           H  
ATOM   2574  HB2 PRO A 166      16.945 101.672  93.190  1.00  0.00           H  
ATOM   2575  HB3 PRO A 166      15.799 102.343  94.388  1.00  0.00           H  
ATOM   2576  HG2 PRO A 166      17.610 103.699  92.767  1.00  0.00           H  
ATOM   2577  HG3 PRO A 166      16.892 104.360  94.378  1.00  0.00           H  
ATOM   2578  HD2 PRO A 166      19.620 103.357  93.544  1.00  0.00           H  
ATOM   2579  HD3 PRO A 166      19.125 104.423  94.961  1.00  0.00           H  
ATOM   2580  N   GLY A 167      17.241  99.331  95.696  1.00  0.00           N  
ATOM   2581  CA  GLY A 167      17.459  97.866  95.690  1.00  0.00           C  
ATOM   2582  C   GLY A 167      18.868  97.557  96.187  1.00  0.00           C  
ATOM   2583  O   GLY A 167      19.303  96.391  96.028  1.00  0.00           O  
ATOM   2584  H   GLY A 167      16.575  99.687  96.365  1.00  0.00           H  
ATOM   2585  HA2 GLY A 167      16.768  97.351  96.358  1.00  0.00           H  
ATOM   2586  HA3 GLY A 167      17.311  97.507  94.671  1.00  0.00           H  
ATOM   2587  N   GLY A 168      19.731  98.426  96.722  1.00  0.00           N  
ATOM   2588  CA  GLY A 168      21.045  98.016  97.409  1.00  0.00           C  
ATOM   2589  C   GLY A 168      20.997  97.349  98.794  1.00  0.00           C  
ATOM   2590  O   GLY A 168      19.934  97.048  99.304  1.00  0.00           O  
ATOM   2591  H   GLY A 168      19.537  99.407  96.577  1.00  0.00           H  
ATOM   2592  HA2 GLY A 168      21.500  97.258  96.771  1.00  0.00           H  
ATOM   2593  HA3 GLY A 168      21.736  98.845  97.563  1.00  0.00           H  
ATOM   2594  N   LEU A 169      22.154  97.024  99.369  1.00  0.00           N  
ATOM   2595  CA  LEU A 169      22.222  96.427 100.693  1.00  0.00           C  
ATOM   2596  C   LEU A 169      22.896  97.338 101.777  1.00  0.00           C  
ATOM   2597  O   LEU A 169      23.734  98.221 101.530  1.00  0.00           O  
ATOM   2598  CB  LEU A 169      22.941  95.039 100.762  1.00  0.00           C  
ATOM   2599  CG  LEU A 169      22.472  94.033  99.665  1.00  0.00           C  
ATOM   2600  CD1 LEU A 169      23.410  92.766  99.714  1.00  0.00           C  
ATOM   2601  CD2 LEU A 169      20.974  93.663  99.866  1.00  0.00           C  
ATOM   2602  H   LEU A 169      23.063  97.334  99.058  1.00  0.00           H  
ATOM   2603  HA  LEU A 169      21.214  96.210 101.045  1.00  0.00           H  
ATOM   2604  HB2 LEU A 169      24.024  95.141 100.690  1.00  0.00           H  
ATOM   2605  HB3 LEU A 169      22.730  94.713 101.780  1.00  0.00           H  
ATOM   2606  HG  LEU A 169      22.683  94.489  98.698  1.00  0.00           H  
ATOM   2607 HD11 LEU A 169      23.306  92.108  98.851  1.00  0.00           H  
ATOM   2608 HD12 LEU A 169      24.457  92.983  99.933  1.00  0.00           H  
ATOM   2609 HD13 LEU A 169      23.112  92.173 100.578  1.00  0.00           H  
ATOM   2610 HD21 LEU A 169      20.553  93.010  99.101  1.00  0.00           H  
ATOM   2611 HD22 LEU A 169      20.848  93.232 100.859  1.00  0.00           H  
ATOM   2612 HD23 LEU A 169      20.446  94.615  99.808  1.00  0.00           H  
ATOM   2613  N   LEU A 170      22.635  97.036 103.090  1.00  0.00           N  
ATOM   2614  CA  LEU A 170      23.363  97.339 104.345  1.00  0.00           C  
ATOM   2615  C   LEU A 170      23.500  96.121 105.221  1.00  0.00           C  
ATOM   2616  O   LEU A 170      22.551  95.458 105.503  1.00  0.00           O  
ATOM   2617  CB  LEU A 170      22.779  98.583 105.055  1.00  0.00           C  
ATOM   2618  CG  LEU A 170      23.338  98.854 106.420  1.00  0.00           C  
ATOM   2619  CD1 LEU A 170      24.818  99.326 106.402  1.00  0.00           C  
ATOM   2620  CD2 LEU A 170      22.553  99.945 107.177  1.00  0.00           C  
ATOM   2621  H   LEU A 170      21.862  96.402 103.234  1.00  0.00           H  
ATOM   2622  HA  LEU A 170      24.377  97.623 104.062  1.00  0.00           H  
ATOM   2623  HB2 LEU A 170      22.990  99.416 104.383  1.00  0.00           H  
ATOM   2624  HB3 LEU A 170      21.713  98.420 105.213  1.00  0.00           H  
ATOM   2625  HG  LEU A 170      23.349  97.905 106.958  1.00  0.00           H  
ATOM   2626 HD11 LEU A 170      25.003  99.949 105.527  1.00  0.00           H  
ATOM   2627 HD12 LEU A 170      25.175  99.882 107.268  1.00  0.00           H  
ATOM   2628 HD13 LEU A 170      25.519  98.497 106.295  1.00  0.00           H  
ATOM   2629 HD21 LEU A 170      21.511  99.627 107.187  1.00  0.00           H  
ATOM   2630 HD22 LEU A 170      22.902 100.043 108.205  1.00  0.00           H  
ATOM   2631 HD23 LEU A 170      22.667 100.852 106.583  1.00  0.00           H  
ATOM   2632  N   VAL A 171      24.787  95.851 105.583  1.00  0.00           N  
ATOM   2633  CA  VAL A 171      25.385  94.679 106.201  1.00  0.00           C  
ATOM   2634  C   VAL A 171      26.230  95.157 107.391  1.00  0.00           C  
ATOM   2635  O   VAL A 171      27.335  95.668 107.145  1.00  0.00           O  
ATOM   2636  CB  VAL A 171      26.282  93.941 105.247  1.00  0.00           C  
ATOM   2637  CG1 VAL A 171      26.597  92.516 105.714  1.00  0.00           C  
ATOM   2638  CG2 VAL A 171      25.763  93.749 103.795  1.00  0.00           C  
ATOM   2639  H   VAL A 171      25.424  96.556 105.240  1.00  0.00           H  
ATOM   2640  HA  VAL A 171      24.609  94.009 106.574  1.00  0.00           H  
ATOM   2641  HB  VAL A 171      27.181  94.540 105.098  1.00  0.00           H  
ATOM   2642 HG11 VAL A 171      25.850  91.747 105.518  1.00  0.00           H  
ATOM   2643 HG12 VAL A 171      27.469  92.103 105.207  1.00  0.00           H  
ATOM   2644 HG13 VAL A 171      26.901  92.439 106.759  1.00  0.00           H  
ATOM   2645 HG21 VAL A 171      24.979  93.011 103.965  1.00  0.00           H  
ATOM   2646 HG22 VAL A 171      25.324  94.621 103.310  1.00  0.00           H  
ATOM   2647 HG23 VAL A 171      26.488  93.272 103.138  1.00  0.00           H  
ATOM   2648  N   ILE A 172      25.619  95.176 108.567  1.00  0.00           N  
ATOM   2649  CA  ILE A 172      26.097  95.859 109.792  1.00  0.00           C  
ATOM   2650  C   ILE A 172      25.924  94.982 111.028  1.00  0.00           C  
ATOM   2651  O   ILE A 172      25.234  93.863 110.900  1.00  0.00           O  
ATOM   2652  CB  ILE A 172      25.397  97.234 109.785  1.00  0.00           C  
ATOM   2653  CG1 ILE A 172      25.956  98.149 110.833  1.00  0.00           C  
ATOM   2654  CG2 ILE A 172      23.853  97.315 110.021  1.00  0.00           C  
ATOM   2655  CD1 ILE A 172      25.801  99.562 110.459  1.00  0.00           C  
ATOM   2656  H   ILE A 172      24.696  94.785 108.441  1.00  0.00           H  
ATOM   2657  HA  ILE A 172      27.138  96.015 109.509  1.00  0.00           H  
ATOM   2658  HB  ILE A 172      25.598  97.724 108.832  1.00  0.00           H  
ATOM   2659 HG12 ILE A 172      25.441  98.043 111.788  1.00  0.00           H  
ATOM   2660 HG13 ILE A 172      27.034  97.988 110.801  1.00  0.00           H  
ATOM   2661 HG21 ILE A 172      23.482  98.296 109.728  1.00  0.00           H  
ATOM   2662 HG22 ILE A 172      23.460  96.625 109.275  1.00  0.00           H  
ATOM   2663 HG23 ILE A 172      23.394  97.196 111.002  1.00  0.00           H  
ATOM   2664 HD11 ILE A 172      24.792  99.912 110.245  1.00  0.00           H  
ATOM   2665 HD12 ILE A 172      26.182 100.117 111.316  1.00  0.00           H  
ATOM   2666 HD13 ILE A 172      26.264  99.760 109.492  1.00  0.00           H  
ATOM   2667  N   ASP A 173      26.575  95.250 112.247  1.00  0.00           N  
ATOM   2668  CA  ASP A 173      26.703  94.317 113.326  1.00  0.00           C  
ATOM   2669  C   ASP A 173      26.805  94.988 114.745  1.00  0.00           C  
ATOM   2670  O   ASP A 173      27.032  96.217 114.867  1.00  0.00           O  
ATOM   2671  CB  ASP A 173      27.813  93.271 113.124  1.00  0.00           C  
ATOM   2672  CG  ASP A 173      29.281  93.774 113.022  1.00  0.00           C  
ATOM   2673  OD1 ASP A 173      30.128  92.940 112.613  1.00  0.00           O  
ATOM   2674  OD2 ASP A 173      29.584  94.976 113.278  1.00  0.00           O1-
ATOM   2675  H   ASP A 173      27.161  96.072 112.225  1.00  0.00           H  
ATOM   2676  HA  ASP A 173      25.750  93.790 113.303  1.00  0.00           H  
ATOM   2677  HB2 ASP A 173      27.694  92.491 113.876  1.00  0.00           H  
ATOM   2678  HB3 ASP A 173      27.617  92.699 112.218  1.00  0.00           H  
ATOM   2679  N   HIE A 174      26.692  94.152 115.821  1.00  0.00           N  
ATOM   2680  CA  HIE A 174      27.142  94.431 117.202  1.00  0.00           C  
ATOM   2681  C   HIE A 174      27.573  93.137 117.940  1.00  0.00           C  
ATOM   2682  O   HIE A 174      27.003  92.122 117.731  1.00  0.00           O  
ATOM   2683  CB  HIE A 174      26.167  95.255 118.021  1.00  0.00           C  
ATOM   2684  CG  HIE A 174      24.763  94.771 118.026  1.00  0.00           C  
ATOM   2685  CD2 HIE A 174      23.788  95.129 117.189  1.00  0.00           C  
ATOM   2686  ND1 HIE A 174      24.243  93.775 118.845  1.00  0.00           N  
ATOM   2687  CE1 HIE A 174      22.996  93.591 118.411  1.00  0.00           C  
ATOM   2688  NE2 HIE A 174      22.717  94.309 117.298  1.00  0.00           N  
ATOM   2689  H   HIE A 174      26.266  93.245 115.692  1.00  0.00           H  
ATOM   2690  HA  HIE A 174      28.012  95.082 117.119  1.00  0.00           H  
ATOM   2691  HB2 HIE A 174      26.520  95.392 119.043  1.00  0.00           H  
ATOM   2692  HB3 HIE A 174      26.017  96.226 117.548  1.00  0.00           H  
ATOM   2693  HD2 HIE A 174      23.925  95.752 116.318  1.00  0.00           H  
ATOM   2694  HE1 HIE A 174      22.287  92.974 118.942  1.00  0.00           H  
ATOM   2695  HE2 HIE A 174      21.831  94.215 116.822  1.00  0.00           H  
ATOM   2696  N   ARG A 175      28.550  93.177 118.854  1.00  0.00           N  
ATOM   2697  CA  ARG A 175      28.678  92.131 119.818  1.00  0.00           C  
ATOM   2698  C   ARG A 175      27.592  92.072 120.943  1.00  0.00           C  
ATOM   2699  O   ARG A 175      27.023  93.072 121.368  1.00  0.00           O  
ATOM   2700  CB  ARG A 175      29.997  92.265 120.506  1.00  0.00           C  
ATOM   2701  CG  ARG A 175      31.222  92.014 119.643  1.00  0.00           C  
ATOM   2702  CD  ARG A 175      32.575  92.532 120.294  1.00  0.00           C  
ATOM   2703  NE  ARG A 175      33.888  92.282 119.537  1.00  0.00           N  
ATOM   2704  CZ  ARG A 175      34.656  91.208 119.594  1.00  0.00           C  
ATOM   2705  NH1 ARG A 175      34.307  90.160 120.202  1.00  0.00           N1+
ATOM   2706  NH2 ARG A 175      35.860  91.196 119.045  1.00  0.00           N  
ATOM   2707  H   ARG A 175      28.982  94.068 119.054  1.00  0.00           H  
ATOM   2708  HA  ARG A 175      28.703  91.142 119.358  1.00  0.00           H  
ATOM   2709  HB2 ARG A 175      30.109  93.178 121.091  1.00  0.00           H  
ATOM   2710  HB3 ARG A 175      30.068  91.431 121.204  1.00  0.00           H  
ATOM   2711  HG2 ARG A 175      31.243  90.935 119.486  1.00  0.00           H  
ATOM   2712  HG3 ARG A 175      31.081  92.427 118.645  1.00  0.00           H  
ATOM   2713  HD2 ARG A 175      32.459  93.609 120.418  1.00  0.00           H  
ATOM   2714  HD3 ARG A 175      32.641  92.035 121.262  1.00  0.00           H  
ATOM   2715  HE  ARG A 175      34.306  92.998 118.962  1.00  0.00           H  
ATOM   2716 HH11 ARG A 175      33.747  90.322 121.027  1.00  0.00           H  
ATOM   2717 HH12 ARG A 175      34.764  89.259 120.222  1.00  0.00           H  
ATOM   2718 HH21 ARG A 175      36.200  92.078 118.690  1.00  0.00           H  
ATOM   2719 HH22 ARG A 175      36.432  90.367 118.973  1.00  0.00           H  
ATOM   2720  N   ASN A 176      27.316  90.880 121.386  1.00  0.00           N  
ATOM   2721  CA  ASN A 176      26.297  90.533 122.362  1.00  0.00           C  
ATOM   2722  C   ASN A 176      26.661  91.085 123.779  1.00  0.00           C  
ATOM   2723  O   ASN A 176      27.113  90.337 124.660  1.00  0.00           O  
ATOM   2724  CB  ASN A 176      26.194  89.020 122.274  1.00  0.00           C  
ATOM   2725  CG  ASN A 176      25.358  88.372 123.351  1.00  0.00           C  
ATOM   2726  ND2 ASN A 176      25.335  86.991 123.399  1.00  0.00           N  
ATOM   2727  OD1 ASN A 176      24.784  88.976 124.200  1.00  0.00           O  
ATOM   2728  H   ASN A 176      27.762  90.131 120.877  1.00  0.00           H  
ATOM   2729  HA  ASN A 176      25.350  90.940 122.005  1.00  0.00           H  
ATOM   2730  HB2 ASN A 176      25.809  88.791 121.280  1.00  0.00           H  
ATOM   2731  HB3 ASN A 176      27.150  88.515 122.408  1.00  0.00           H  
ATOM   2732 HD21 ASN A 176      24.693  86.602 124.076  1.00  0.00           H  
ATOM   2733 HD22 ASN A 176      25.631  86.471 122.585  1.00  0.00           H  
ATOM   2734  N   TYR A 177      26.595  92.399 123.982  1.00  0.00           N  
ATOM   2735  CA  TYR A 177      27.130  93.118 125.122  1.00  0.00           C  
ATOM   2736  C   TYR A 177      26.348  92.783 126.436  1.00  0.00           C  
ATOM   2737  O   TYR A 177      26.857  93.211 127.474  1.00  0.00           O  
ATOM   2738  CB  TYR A 177      27.183  94.628 124.773  1.00  0.00           C  
ATOM   2739  CG  TYR A 177      28.388  95.160 123.953  1.00  0.00           C  
ATOM   2740  CD1 TYR A 177      29.626  95.378 124.548  1.00  0.00           C  
ATOM   2741  CD2 TYR A 177      28.192  95.459 122.555  1.00  0.00           C  
ATOM   2742  CE1 TYR A 177      30.724  95.796 123.719  1.00  0.00           C  
ATOM   2743  CE2 TYR A 177      29.237  95.868 121.738  1.00  0.00           C  
ATOM   2744  CZ  TYR A 177      30.456  96.054 122.325  1.00  0.00           C  
ATOM   2745  OH  TYR A 177      31.570  96.385 121.572  1.00  0.00           O  
ATOM   2746  H   TYR A 177      26.075  92.949 123.314  1.00  0.00           H  
ATOM   2747  HA  TYR A 177      28.148  92.747 125.240  1.00  0.00           H  
ATOM   2748  HB2 TYR A 177      26.259  94.995 124.327  1.00  0.00           H  
ATOM   2749  HB3 TYR A 177      27.210  95.080 125.764  1.00  0.00           H  
ATOM   2750  HD1 TYR A 177      29.819  95.318 125.609  1.00  0.00           H  
ATOM   2751  HD2 TYR A 177      27.189  95.367 122.166  1.00  0.00           H  
ATOM   2752  HE1 TYR A 177      31.676  95.939 124.210  1.00  0.00           H  
ATOM   2753  HE2 TYR A 177      29.067  96.195 120.722  1.00  0.00           H  
ATOM   2754  HH  TYR A 177      32.377  96.132 122.027  1.00  0.00           H  
ATOM   2755  N   ASP A 178      25.121  92.162 126.425  1.00  0.00           N  
ATOM   2756  CA  ASP A 178      24.466  91.811 127.635  1.00  0.00           C  
ATOM   2757  C   ASP A 178      25.162  90.543 128.278  1.00  0.00           C  
ATOM   2758  O   ASP A 178      25.291  90.419 129.499  1.00  0.00           O  
ATOM   2759  CB  ASP A 178      22.995  91.439 127.403  1.00  0.00           C  
ATOM   2760  CG  ASP A 178      22.094  92.275 126.429  1.00  0.00           C  
ATOM   2761  OD1 ASP A 178      20.910  92.344 126.758  1.00  0.00           O  
ATOM   2762  OD2 ASP A 178      22.596  92.927 125.454  1.00  0.00           O1-
ATOM   2763  H   ASP A 178      24.755  91.990 125.500  1.00  0.00           H  
ATOM   2764  HA  ASP A 178      24.598  92.601 128.373  1.00  0.00           H  
ATOM   2765  HB2 ASP A 178      22.945  90.404 127.065  1.00  0.00           H  
ATOM   2766  HB3 ASP A 178      22.515  91.348 128.376  1.00  0.00           H  
ATOM   2767  N   TYR A 179      25.753  89.607 127.468  1.00  0.00           N  
ATOM   2768  CA  TYR A 179      26.522  88.439 127.896  1.00  0.00           C  
ATOM   2769  C   TYR A 179      27.854  88.943 128.489  1.00  0.00           C  
ATOM   2770  O   TYR A 179      28.200  88.517 129.593  1.00  0.00           O  
ATOM   2771  CB  TYR A 179      26.828  87.514 126.709  1.00  0.00           C  
ATOM   2772  CG  TYR A 179      27.437  86.208 127.109  1.00  0.00           C  
ATOM   2773  CD1 TYR A 179      28.772  86.001 127.320  1.00  0.00           C  
ATOM   2774  CD2 TYR A 179      26.524  85.144 127.312  1.00  0.00           C  
ATOM   2775  CE1 TYR A 179      29.297  84.781 127.708  1.00  0.00           C  
ATOM   2776  CE2 TYR A 179      27.057  83.900 127.681  1.00  0.00           C  
ATOM   2777  CZ  TYR A 179      28.394  83.795 128.061  1.00  0.00           C  
ATOM   2778  OH  TYR A 179      28.740  82.611 128.615  1.00  0.00           O  
ATOM   2779  H   TYR A 179      25.778  89.820 126.481  1.00  0.00           H  
ATOM   2780  HA  TYR A 179      25.938  87.882 128.628  1.00  0.00           H  
ATOM   2781  HB2 TYR A 179      25.893  87.383 126.165  1.00  0.00           H  
ATOM   2782  HB3 TYR A 179      27.397  88.007 125.921  1.00  0.00           H  
ATOM   2783  HD1 TYR A 179      29.521  86.716 127.011  1.00  0.00           H  
ATOM   2784  HD2 TYR A 179      25.487  85.256 127.032  1.00  0.00           H  
ATOM   2785  HE1 TYR A 179      30.334  84.688 127.995  1.00  0.00           H  
ATOM   2786  HE2 TYR A 179      26.343  83.091 127.733  1.00  0.00           H  
ATOM   2787  HH  TYR A 179      28.017  82.033 128.868  1.00  0.00           H  
ATOM   2788  N   ILE A 180      28.454  89.955 127.814  1.00  0.00           N  
ATOM   2789  CA  ILE A 180      29.705  90.576 128.282  1.00  0.00           C  
ATOM   2790  C   ILE A 180      29.508  91.212 129.701  1.00  0.00           C  
ATOM   2791  O   ILE A 180      30.242  90.787 130.580  1.00  0.00           O  
ATOM   2792  CB  ILE A 180      30.348  91.489 127.190  1.00  0.00           C  
ATOM   2793  CG1 ILE A 180      30.560  90.836 125.793  1.00  0.00           C  
ATOM   2794  CG2 ILE A 180      31.570  92.162 127.869  1.00  0.00           C  
ATOM   2795  CD1 ILE A 180      31.065  91.654 124.624  1.00  0.00           C  
ATOM   2796  H   ILE A 180      28.112  90.315 126.934  1.00  0.00           H  
ATOM   2797  HA  ILE A 180      30.437  89.785 128.445  1.00  0.00           H  
ATOM   2798  HB  ILE A 180      29.609  92.220 126.860  1.00  0.00           H  
ATOM   2799 HG12 ILE A 180      31.275  90.030 125.959  1.00  0.00           H  
ATOM   2800 HG13 ILE A 180      29.607  90.417 125.468  1.00  0.00           H  
ATOM   2801 HG21 ILE A 180      32.100  92.806 127.168  1.00  0.00           H  
ATOM   2802 HG22 ILE A 180      31.383  92.652 128.825  1.00  0.00           H  
ATOM   2803 HG23 ILE A 180      32.240  91.320 128.039  1.00  0.00           H  
ATOM   2804 HD11 ILE A 180      30.341  92.351 124.202  1.00  0.00           H  
ATOM   2805 HD12 ILE A 180      31.975  92.210 124.850  1.00  0.00           H  
ATOM   2806 HD13 ILE A 180      31.296  90.869 123.905  1.00  0.00           H  
ATOM   2807  N   LEU A 181      28.513  92.074 129.898  1.00  0.00           N  
ATOM   2808  CA  LEU A 181      28.251  92.702 131.155  1.00  0.00           C  
ATOM   2809  C   LEU A 181      27.940  91.542 132.140  1.00  0.00           C  
ATOM   2810  O   LEU A 181      28.612  91.431 133.208  1.00  0.00           O  
ATOM   2811  CB  LEU A 181      27.109  93.694 130.931  1.00  0.00           C  
ATOM   2812  CG  LEU A 181      27.481  95.119 130.480  1.00  0.00           C  
ATOM   2813  CD1 LEU A 181      26.274  95.987 130.147  1.00  0.00           C  
ATOM   2814  CD2 LEU A 181      28.332  95.769 131.566  1.00  0.00           C  
ATOM   2815  H   LEU A 181      27.894  92.335 129.144  1.00  0.00           H  
ATOM   2816  HA  LEU A 181      29.209  93.150 131.422  1.00  0.00           H  
ATOM   2817  HB2 LEU A 181      26.392  93.176 130.294  1.00  0.00           H  
ATOM   2818  HB3 LEU A 181      26.561  93.748 131.871  1.00  0.00           H  
ATOM   2819  HG  LEU A 181      27.978  95.159 129.511  1.00  0.00           H  
ATOM   2820 HD11 LEU A 181      25.631  95.489 129.421  1.00  0.00           H  
ATOM   2821 HD12 LEU A 181      25.664  96.181 131.029  1.00  0.00           H  
ATOM   2822 HD13 LEU A 181      26.542  96.952 129.717  1.00  0.00           H  
ATOM   2823 HD21 LEU A 181      29.356  95.400 131.511  1.00  0.00           H  
ATOM   2824 HD22 LEU A 181      28.299  96.835 131.347  1.00  0.00           H  
ATOM   2825 HD23 LEU A 181      27.888  95.491 132.522  1.00  0.00           H  
ATOM   2826  N   SER A 182      26.911  90.737 131.927  1.00  0.00           N  
ATOM   2827  CA  SER A 182      26.524  89.634 132.914  1.00  0.00           C  
ATOM   2828  C   SER A 182      27.586  88.546 133.250  1.00  0.00           C  
ATOM   2829  O   SER A 182      27.592  88.008 134.404  1.00  0.00           O  
ATOM   2830  CB  SER A 182      25.151  89.067 132.598  1.00  0.00           C  
ATOM   2831  OG  SER A 182      25.286  88.220 131.488  1.00  0.00           O  
ATOM   2832  H   SER A 182      26.209  90.924 131.225  1.00  0.00           H  
ATOM   2833  HA  SER A 182      26.449  90.191 133.848  1.00  0.00           H  
ATOM   2834  HB2 SER A 182      24.903  88.548 133.524  1.00  0.00           H  
ATOM   2835  HB3 SER A 182      24.467  89.883 132.367  1.00  0.00           H  
ATOM   2836  HG  SER A 182      25.394  88.820 130.746  1.00  0.00           H  
ATOM   2837  N   THR A 183      28.512  88.240 132.352  1.00  0.00           N  
ATOM   2838  CA  THR A 183      29.573  87.241 132.653  1.00  0.00           C  
ATOM   2839  C   THR A 183      30.794  87.977 133.294  1.00  0.00           C  
ATOM   2840  O   THR A 183      31.538  87.570 134.129  1.00  0.00           O  
ATOM   2841  CB  THR A 183      29.841  86.348 131.448  1.00  0.00           C  
ATOM   2842  CG2 THR A 183      28.630  85.485 131.115  1.00  0.00           C  
ATOM   2843  OG1 THR A 183      30.328  87.053 130.330  1.00  0.00           O  
ATOM   2844  H   THR A 183      28.410  88.617 131.421  1.00  0.00           H  
ATOM   2845  HA  THR A 183      29.195  86.484 133.341  1.00  0.00           H  
ATOM   2846  HB  THR A 183      30.516  85.551 131.763  1.00  0.00           H  
ATOM   2847  HG1 THR A 183      29.587  87.590 130.038  1.00  0.00           H  
ATOM   2848 HG21 THR A 183      27.747  86.067 130.852  1.00  0.00           H  
ATOM   2849 HG22 THR A 183      28.919  84.698 130.418  1.00  0.00           H  
ATOM   2850 HG23 THR A 183      28.187  84.969 131.968  1.00  0.00           H  
ATOM   2851  N   GLY A 184      31.109  89.055 132.590  1.00  0.00           N  
ATOM   2852  CA  GLY A 184      32.458  89.722 132.454  1.00  0.00           C  
ATOM   2853  C   GLY A 184      33.519  89.056 131.543  1.00  0.00           C  
ATOM   2854  O   GLY A 184      34.688  89.288 131.686  1.00  0.00           O  
ATOM   2855  H   GLY A 184      30.352  89.438 132.041  1.00  0.00           H  
ATOM   2856  HA2 GLY A 184      32.283  90.707 132.024  1.00  0.00           H  
ATOM   2857  HA3 GLY A 184      32.943  89.785 133.429  1.00  0.00           H  
ATOM   2858  N   CYS A 185      33.057  88.133 130.654  1.00  0.00           N  
ATOM   2859  CA  CYS A 185      33.976  87.346 129.814  1.00  0.00           C  
ATOM   2860  C   CYS A 185      33.719  87.342 128.270  1.00  0.00           C  
ATOM   2861  O   CYS A 185      32.775  88.000 127.863  1.00  0.00           O  
ATOM   2862  CB  CYS A 185      33.946  85.897 130.346  1.00  0.00           C  
ATOM   2863  SG  CYS A 185      32.530  84.907 129.600  1.00  0.00           S  
ATOM   2864  H   CYS A 185      32.088  87.847 130.671  1.00  0.00           H  
ATOM   2865  HA  CYS A 185      35.012  87.681 129.858  1.00  0.00           H  
ATOM   2866  HB2 CYS A 185      34.917  85.442 130.147  1.00  0.00           H  
ATOM   2867  HB3 CYS A 185      33.763  85.816 131.418  1.00  0.00           H  
ATOM   2868  HG  CYS A 185      31.550  85.643 130.132  1.00  0.00           H  
ATOM   2869  N   ALA A 186      34.536  86.756 127.451  1.00  0.00           N  
ATOM   2870  CA  ALA A 186      34.269  86.636 126.038  1.00  0.00           C  
ATOM   2871  C   ALA A 186      33.050  85.720 125.716  1.00  0.00           C  
ATOM   2872  O   ALA A 186      32.970  84.635 126.228  1.00  0.00           O  
ATOM   2873  CB  ALA A 186      35.541  86.131 125.256  1.00  0.00           C  
ATOM   2874  H   ALA A 186      35.210  86.084 127.792  1.00  0.00           H  
ATOM   2875  HA  ALA A 186      34.102  87.627 125.616  1.00  0.00           H  
ATOM   2876  HB1 ALA A 186      36.377  86.769 125.540  1.00  0.00           H  
ATOM   2877  HB2 ALA A 186      35.729  85.167 125.731  1.00  0.00           H  
ATOM   2878  HB3 ALA A 186      35.427  86.120 124.172  1.00  0.00           H  
ATOM   2879  N   PRO A 187      32.194  86.088 124.700  1.00  0.00           N  
ATOM   2880  CA  PRO A 187      30.953  85.288 124.417  1.00  0.00           C  
ATOM   2881  C   PRO A 187      31.140  83.874 123.891  1.00  0.00           C  
ATOM   2882  O   PRO A 187      32.195  83.629 123.304  1.00  0.00           O  
ATOM   2883  CB  PRO A 187      30.167  86.165 123.548  1.00  0.00           C  
ATOM   2884  CG  PRO A 187      30.616  87.586 123.751  1.00  0.00           C  
ATOM   2885  CD  PRO A 187      32.107  87.451 124.159  1.00  0.00           C  
ATOM   2886  HA  PRO A 187      30.518  85.255 125.416  1.00  0.00           H  
ATOM   2887  HB2 PRO A 187      30.506  85.780 122.587  1.00  0.00           H  
ATOM   2888  HB3 PRO A 187      29.080  86.118 123.620  1.00  0.00           H  
ATOM   2889  HG2 PRO A 187      30.579  88.204 122.854  1.00  0.00           H  
ATOM   2890  HG3 PRO A 187      29.997  87.986 124.555  1.00  0.00           H  
ATOM   2891  HD2 PRO A 187      32.712  87.414 123.253  1.00  0.00           H  
ATOM   2892  HD3 PRO A 187      32.481  88.203 124.854  1.00  0.00           H  
ATOM   2893  N   PRO A 188      30.152  82.895 124.044  1.00  0.00           N  
ATOM   2894  CA  PRO A 188      30.241  81.515 123.572  1.00  0.00           C  
ATOM   2895  C   PRO A 188      30.374  81.308 122.049  1.00  0.00           C  
ATOM   2896  O   PRO A 188      30.850  80.206 121.664  1.00  0.00           O  
ATOM   2897  CB  PRO A 188      28.958  80.853 124.011  1.00  0.00           C  
ATOM   2898  CG  PRO A 188      28.432  81.781 125.196  1.00  0.00           C  
ATOM   2899  CD  PRO A 188      28.796  83.101 124.527  1.00  0.00           C  
ATOM   2900  HA  PRO A 188      31.058  81.036 124.110  1.00  0.00           H  
ATOM   2901  HB2 PRO A 188      28.200  80.792 123.230  1.00  0.00           H  
ATOM   2902  HB3 PRO A 188      29.085  79.784 124.182  1.00  0.00           H  
ATOM   2903  HG2 PRO A 188      27.362  81.665 125.373  1.00  0.00           H  
ATOM   2904  HG3 PRO A 188      29.044  81.558 126.070  1.00  0.00           H  
ATOM   2905  HD2 PRO A 188      28.210  83.391 123.654  1.00  0.00           H  
ATOM   2906  HD3 PRO A 188      28.816  83.848 125.320  1.00  0.00           H  
ATOM   2907  N   GLY A 189      29.913  82.220 121.130  1.00  0.00           N  
ATOM   2908  CA  GLY A 189      29.879  82.077 119.669  1.00  0.00           C  
ATOM   2909  C   GLY A 189      31.202  82.431 119.058  1.00  0.00           C  
ATOM   2910  O   GLY A 189      32.196  82.691 119.753  1.00  0.00           O  
ATOM   2911  H   GLY A 189      29.418  82.995 121.548  1.00  0.00           H  
ATOM   2912  HA2 GLY A 189      29.804  81.038 119.350  1.00  0.00           H  
ATOM   2913  HA3 GLY A 189      29.116  82.716 119.222  1.00  0.00           H  
ATOM   2914  N   LYS A 190      31.205  82.549 117.714  1.00  0.00           N  
ATOM   2915  CA  LYS A 190      32.421  82.670 116.949  1.00  0.00           C  
ATOM   2916  C   LYS A 190      33.221  83.961 117.304  1.00  0.00           C  
ATOM   2917  O   LYS A 190      32.663  84.928 117.785  1.00  0.00           O  
ATOM   2918  CB  LYS A 190      32.005  82.744 115.447  1.00  0.00           C  
ATOM   2919  CG  LYS A 190      31.520  81.446 114.783  1.00  0.00           C  
ATOM   2920  CD  LYS A 190      32.569  80.324 114.767  1.00  0.00           C  
ATOM   2921  CE  LYS A 190      32.101  79.097 114.028  1.00  0.00           C  
ATOM   2922  NZ  LYS A 190      33.125  78.073 113.695  1.00  0.00           N1+
ATOM   2923  H   LYS A 190      30.286  82.701 117.325  1.00  0.00           H  
ATOM   2924  HA  LYS A 190      33.128  81.846 117.045  1.00  0.00           H  
ATOM   2925  HB2 LYS A 190      31.302  83.556 115.264  1.00  0.00           H  
ATOM   2926  HB3 LYS A 190      32.938  82.896 114.904  1.00  0.00           H  
ATOM   2927  HG2 LYS A 190      30.649  81.061 115.312  1.00  0.00           H  
ATOM   2928  HG3 LYS A 190      31.240  81.580 113.738  1.00  0.00           H  
ATOM   2929  HD2 LYS A 190      33.511  80.672 114.343  1.00  0.00           H  
ATOM   2930  HD3 LYS A 190      32.763  79.927 115.762  1.00  0.00           H  
ATOM   2931  HE2 LYS A 190      31.234  78.741 114.583  1.00  0.00           H  
ATOM   2932  HE3 LYS A 190      31.624  79.429 113.106  1.00  0.00           H  
ATOM   2933  HZ1 LYS A 190      33.884  78.484 113.171  1.00  0.00           H  
ATOM   2934  HZ2 LYS A 190      33.374  77.755 114.620  1.00  0.00           H  
ATOM   2935  HZ3 LYS A 190      32.690  77.318 113.184  1.00  0.00           H  
ATOM   2936  N   ASN A 191      34.505  83.936 117.063  1.00  0.00           N  
ATOM   2937  CA  ASN A 191      35.415  85.085 117.196  1.00  0.00           C  
ATOM   2938  C   ASN A 191      35.379  85.918 115.903  1.00  0.00           C  
ATOM   2939  O   ASN A 191      35.164  87.144 115.847  1.00  0.00           O  
ATOM   2940  CB  ASN A 191      36.888  84.538 117.509  1.00  0.00           C  
ATOM   2941  CG  ASN A 191      38.051  85.490 117.221  1.00  0.00           C  
ATOM   2942  ND2 ASN A 191      39.205  85.217 117.850  1.00  0.00           N  
ATOM   2943  OD1 ASN A 191      38.051  86.412 116.381  1.00  0.00           O  
ATOM   2944  H   ASN A 191      34.852  83.062 116.693  1.00  0.00           H  
ATOM   2945  HA  ASN A 191      35.179  85.786 117.997  1.00  0.00           H  
ATOM   2946  HB2 ASN A 191      36.876  84.166 118.533  1.00  0.00           H  
ATOM   2947  HB3 ASN A 191      37.057  83.701 116.829  1.00  0.00           H  
ATOM   2948 HD21 ASN A 191      39.986  85.768 117.522  1.00  0.00           H  
ATOM   2949 HD22 ASN A 191      39.423  84.298 118.209  1.00  0.00           H  
ATOM   2950  N   ILE A 192      35.478  85.255 114.729  1.00  0.00           N  
ATOM   2951  CA  ILE A 192      35.516  85.856 113.408  1.00  0.00           C  
ATOM   2952  C   ILE A 192      36.699  86.815 113.101  1.00  0.00           C  
ATOM   2953  O   ILE A 192      37.590  86.361 112.390  1.00  0.00           O  
ATOM   2954  CB  ILE A 192      34.132  86.446 112.917  1.00  0.00           C  
ATOM   2955  CG1 ILE A 192      32.983  85.479 113.207  1.00  0.00           C  
ATOM   2956  CG2 ILE A 192      34.221  86.703 111.462  1.00  0.00           C  
ATOM   2957  CD1 ILE A 192      31.578  86.240 113.176  1.00  0.00           C  
ATOM   2958  H   ILE A 192      35.648  84.259 114.737  1.00  0.00           H  
ATOM   2959  HA  ILE A 192      35.789  85.013 112.772  1.00  0.00           H  
ATOM   2960  HB  ILE A 192      34.085  87.415 113.414  1.00  0.00           H  
ATOM   2961 HG12 ILE A 192      33.008  84.608 112.552  1.00  0.00           H  
ATOM   2962 HG13 ILE A 192      33.132  84.988 114.169  1.00  0.00           H  
ATOM   2963 HG21 ILE A 192      34.634  85.785 111.045  1.00  0.00           H  
ATOM   2964 HG22 ILE A 192      33.295  86.906 110.924  1.00  0.00           H  
ATOM   2965 HG23 ILE A 192      34.849  87.588 111.356  1.00  0.00           H  
ATOM   2966 HD11 ILE A 192      31.476  86.833 112.267  1.00  0.00           H  
ATOM   2967 HD12 ILE A 192      30.710  85.594 113.311  1.00  0.00           H  
ATOM   2968 HD13 ILE A 192      31.537  86.907 114.037  1.00  0.00           H  
ATOM   2969  N   TYR A 193      36.713  88.007 113.570  1.00  0.00           N  
ATOM   2970  CA  TYR A 193      37.437  89.141 113.014  1.00  0.00           C  
ATOM   2971  C   TYR A 193      38.876  89.197 113.601  1.00  0.00           C  
ATOM   2972  O   TYR A 193      39.770  89.767 112.929  1.00  0.00           O  
ATOM   2973  CB  TYR A 193      36.696  90.409 113.426  1.00  0.00           C  
ATOM   2974  CG  TYR A 193      35.300  90.442 112.849  1.00  0.00           C  
ATOM   2975  CD1 TYR A 193      34.187  90.692 113.668  1.00  0.00           C  
ATOM   2976  CD2 TYR A 193      35.102  90.422 111.437  1.00  0.00           C  
ATOM   2977  CE1 TYR A 193      32.883  90.897 113.173  1.00  0.00           C  
ATOM   2978  CE2 TYR A 193      33.738  90.549 110.929  1.00  0.00           C  
ATOM   2979  CZ  TYR A 193      32.666  90.813 111.770  1.00  0.00           C  
ATOM   2980  OH  TYR A 193      31.452  91.030 111.284  1.00  0.00           O  
ATOM   2981  H   TYR A 193      36.009  88.236 114.258  1.00  0.00           H  
ATOM   2982  HA  TYR A 193      37.484  89.136 111.925  1.00  0.00           H  
ATOM   2983  HB2 TYR A 193      36.732  90.387 114.515  1.00  0.00           H  
ATOM   2984  HB3 TYR A 193      37.237  91.281 113.059  1.00  0.00           H  
ATOM   2985  HD1 TYR A 193      34.383  90.745 114.729  1.00  0.00           H  
ATOM   2986  HD2 TYR A 193      35.884  90.184 110.732  1.00  0.00           H  
ATOM   2987  HE1 TYR A 193      31.977  91.053 113.738  1.00  0.00           H  
ATOM   2988  HE2 TYR A 193      33.638  90.436 109.861  1.00  0.00           H  
ATOM   2989  HH  TYR A 193      30.863  91.625 111.752  1.00  0.00           H  
ATOM   2990  N   TYR A 194      39.156  88.570 114.765  1.00  0.00           N  
ATOM   2991  CA  TYR A 194      40.505  88.638 115.335  1.00  0.00           C  
ATOM   2992  C   TYR A 194      40.951  87.284 115.920  1.00  0.00           C  
ATOM   2993  O   TYR A 194      41.158  87.008 117.127  1.00  0.00           O  
ATOM   2994  CB  TYR A 194      40.620  89.838 116.339  1.00  0.00           C  
ATOM   2995  CG  TYR A 194      39.879  91.089 115.907  1.00  0.00           C  
ATOM   2996  CD1 TYR A 194      38.610  91.457 116.357  1.00  0.00           C  
ATOM   2997  CD2 TYR A 194      40.517  91.921 114.983  1.00  0.00           C  
ATOM   2998  CE1 TYR A 194      37.914  92.569 115.838  1.00  0.00           C  
ATOM   2999  CE2 TYR A 194      39.841  93.073 114.475  1.00  0.00           C  
ATOM   3000  CZ  TYR A 194      38.542  93.375 114.861  1.00  0.00           C  
ATOM   3001  OH  TYR A 194      37.892  94.362 114.316  1.00  0.00           O  
ATOM   3002  H   TYR A 194      38.346  88.165 115.213  1.00  0.00           H  
ATOM   3003  HA  TYR A 194      41.157  88.853 114.488  1.00  0.00           H  
ATOM   3004  HB2 TYR A 194      40.228  89.555 117.315  1.00  0.00           H  
ATOM   3005  HB3 TYR A 194      41.667  90.106 116.478  1.00  0.00           H  
ATOM   3006  HD1 TYR A 194      38.082  90.945 117.147  1.00  0.00           H  
ATOM   3007  HD2 TYR A 194      41.475  91.720 114.528  1.00  0.00           H  
ATOM   3008  HE1 TYR A 194      36.889  92.773 116.109  1.00  0.00           H  
ATOM   3009  HE2 TYR A 194      40.335  93.762 113.806  1.00  0.00           H  
ATOM   3010  HH  TYR A 194      38.328  94.595 113.493  1.00  0.00           H  
ATOM   3011  N   LYS A 195      41.039  86.283 115.043  1.00  0.00           N  
ATOM   3012  CA  LYS A 195      41.473  84.863 115.222  1.00  0.00           C  
ATOM   3013  C   LYS A 195      42.982  84.613 115.496  1.00  0.00           C  
ATOM   3014  O   LYS A 195      43.518  83.766 114.813  1.00  0.00           O  
ATOM   3015  CB  LYS A 195      40.941  83.906 114.090  1.00  0.00           C  
ATOM   3016  CG  LYS A 195      39.374  83.875 114.262  1.00  0.00           C  
ATOM   3017  CD  LYS A 195      38.728  83.111 113.108  1.00  0.00           C  
ATOM   3018  CE  LYS A 195      39.119  81.666 113.089  1.00  0.00           C  
ATOM   3019  NZ  LYS A 195      38.804  80.972 111.747  1.00  0.00           N1+
ATOM   3020  H   LYS A 195      40.707  86.508 114.116  1.00  0.00           H  
ATOM   3021  HA  LYS A 195      40.913  84.567 116.109  1.00  0.00           H  
ATOM   3022  HB2 LYS A 195      41.064  84.375 113.115  1.00  0.00           H  
ATOM   3023  HB3 LYS A 195      41.316  82.892 114.231  1.00  0.00           H  
ATOM   3024  HG2 LYS A 195      39.161  83.389 115.214  1.00  0.00           H  
ATOM   3025  HG3 LYS A 195      38.959  84.880 114.332  1.00  0.00           H  
ATOM   3026  HD2 LYS A 195      37.645  83.189 113.205  1.00  0.00           H  
ATOM   3027  HD3 LYS A 195      39.064  83.552 112.169  1.00  0.00           H  
ATOM   3028  HE2 LYS A 195      40.188  81.552 113.269  1.00  0.00           H  
ATOM   3029  HE3 LYS A 195      38.483  81.236 113.862  1.00  0.00           H  
ATOM   3030  HZ1 LYS A 195      39.272  81.395 110.958  1.00  0.00           H  
ATOM   3031  HZ2 LYS A 195      39.045  79.995 111.832  1.00  0.00           H  
ATOM   3032  HZ3 LYS A 195      37.798  80.996 111.660  1.00  0.00           H  
ATOM   3033  N   SER A 196      43.561  85.382 116.392  1.00  0.00           N  
ATOM   3034  CA  SER A 196      45.010  85.442 116.674  1.00  0.00           C  
ATOM   3035  C   SER A 196      45.690  84.361 117.539  1.00  0.00           C  
ATOM   3036  O   SER A 196      45.117  84.060 118.545  1.00  0.00           O  
ATOM   3037  CB  SER A 196      45.448  86.797 117.125  1.00  0.00           C  
ATOM   3038  OG  SER A 196      46.847  86.989 117.046  1.00  0.00           O  
ATOM   3039  H   SER A 196      43.004  86.153 116.730  1.00  0.00           H  
ATOM   3040  HA  SER A 196      45.464  85.318 115.690  1.00  0.00           H  
ATOM   3041  HB2 SER A 196      44.978  87.534 116.474  1.00  0.00           H  
ATOM   3042  HB3 SER A 196      45.206  87.039 118.161  1.00  0.00           H  
ATOM   3043  HG  SER A 196      46.943  87.944 117.020  1.00  0.00           H  
ATOM   3044  N   ASP A 197      46.875  83.755 117.273  1.00  0.00           N  
ATOM   3045  CA  ASP A 197      47.544  82.970 118.281  1.00  0.00           C  
ATOM   3046  C   ASP A 197      48.256  83.856 119.285  1.00  0.00           C  
ATOM   3047  O   ASP A 197      48.479  83.396 120.445  1.00  0.00           O  
ATOM   3048  CB  ASP A 197      48.552  81.997 117.555  1.00  0.00           C  
ATOM   3049  CG  ASP A 197      47.788  80.999 116.712  1.00  0.00           C  
ATOM   3050  OD1 ASP A 197      48.351  80.446 115.712  1.00  0.00           O  
ATOM   3051  OD2 ASP A 197      46.568  80.777 116.955  1.00  0.00           O1-
ATOM   3052  H   ASP A 197      47.334  84.016 116.413  1.00  0.00           H  
ATOM   3053  HA  ASP A 197      46.940  82.298 118.892  1.00  0.00           H  
ATOM   3054  HB2 ASP A 197      49.126  82.625 116.874  1.00  0.00           H  
ATOM   3055  HB3 ASP A 197      49.163  81.468 118.288  1.00  0.00           H  
ATOM   3056  N   LEU A 198      48.589  85.121 118.941  1.00  0.00           N  
ATOM   3057  CA  LEU A 198      49.553  85.953 119.688  1.00  0.00           C  
ATOM   3058  C   LEU A 198      48.964  86.722 120.824  1.00  0.00           C  
ATOM   3059  O   LEU A 198      49.712  87.311 121.600  1.00  0.00           O  
ATOM   3060  CB  LEU A 198      50.116  86.935 118.614  1.00  0.00           C  
ATOM   3061  CG  LEU A 198      51.020  86.290 117.550  1.00  0.00           C  
ATOM   3062  CD1 LEU A 198      50.980  87.158 116.307  1.00  0.00           C  
ATOM   3063  CD2 LEU A 198      52.438  86.002 118.058  1.00  0.00           C  
ATOM   3064  H   LEU A 198      48.178  85.504 118.102  1.00  0.00           H  
ATOM   3065  HA  LEU A 198      50.287  85.203 119.983  1.00  0.00           H  
ATOM   3066  HB2 LEU A 198      49.376  87.423 117.980  1.00  0.00           H  
ATOM   3067  HB3 LEU A 198      50.606  87.732 119.174  1.00  0.00           H  
ATOM   3068  HG  LEU A 198      50.568  85.325 117.320  1.00  0.00           H  
ATOM   3069 HD11 LEU A 198      51.146  88.210 116.535  1.00  0.00           H  
ATOM   3070 HD12 LEU A 198      51.782  86.950 115.598  1.00  0.00           H  
ATOM   3071 HD13 LEU A 198      50.058  87.004 115.748  1.00  0.00           H  
ATOM   3072 HD21 LEU A 198      52.421  85.236 118.834  1.00  0.00           H  
ATOM   3073 HD22 LEU A 198      52.988  85.564 117.225  1.00  0.00           H  
ATOM   3074 HD23 LEU A 198      52.924  86.901 118.435  1.00  0.00           H  
ATOM   3075  N   THR A 199      47.677  86.852 120.837  1.00  0.00           N  
ATOM   3076  CA  THR A 199      46.994  87.812 121.735  1.00  0.00           C  
ATOM   3077  C   THR A 199      46.743  87.229 123.100  1.00  0.00           C  
ATOM   3078  O   THR A 199      46.528  86.042 123.146  1.00  0.00           O  
ATOM   3079  CB  THR A 199      45.687  88.270 121.046  1.00  0.00           C  
ATOM   3080  CG2 THR A 199      46.035  89.200 119.946  1.00  0.00           C  
ATOM   3081  OG1 THR A 199      45.020  87.164 120.661  1.00  0.00           O  
ATOM   3082  H   THR A 199      47.069  86.394 120.172  1.00  0.00           H  
ATOM   3083  HA  THR A 199      47.693  88.639 121.866  1.00  0.00           H  
ATOM   3084  HB  THR A 199      44.965  88.825 121.646  1.00  0.00           H  
ATOM   3085  HG1 THR A 199      44.457  86.827 121.361  1.00  0.00           H  
ATOM   3086 HG21 THR A 199      46.562  88.713 119.125  1.00  0.00           H  
ATOM   3087 HG22 THR A 199      45.131  89.540 119.439  1.00  0.00           H  
ATOM   3088 HG23 THR A 199      46.597  90.067 120.290  1.00  0.00           H  
ATOM   3089  N   LYS A 200      46.669  87.983 124.198  1.00  0.00           N  
ATOM   3090  CA  LYS A 200      46.561  87.432 125.531  1.00  0.00           C  
ATOM   3091  C   LYS A 200      45.935  88.438 126.462  1.00  0.00           C  
ATOM   3092  O   LYS A 200      45.912  89.653 126.216  1.00  0.00           O  
ATOM   3093  CB  LYS A 200      48.001  86.967 126.055  1.00  0.00           C  
ATOM   3094  CG  LYS A 200      48.945  88.223 126.223  1.00  0.00           C  
ATOM   3095  CD  LYS A 200      50.439  87.816 126.440  1.00  0.00           C  
ATOM   3096  CE  LYS A 200      50.772  86.738 127.552  1.00  0.00           C  
ATOM   3097  NZ  LYS A 200      50.530  87.308 128.907  1.00  0.00           N1+
ATOM   3098  H   LYS A 200      46.797  88.978 124.083  1.00  0.00           H  
ATOM   3099  HA  LYS A 200      45.988  86.506 125.506  1.00  0.00           H  
ATOM   3100  HB2 LYS A 200      47.810  86.473 127.008  1.00  0.00           H  
ATOM   3101  HB3 LYS A 200      48.367  86.188 125.386  1.00  0.00           H  
ATOM   3102  HG2 LYS A 200      48.979  88.779 125.287  1.00  0.00           H  
ATOM   3103  HG3 LYS A 200      48.657  88.864 127.055  1.00  0.00           H  
ATOM   3104  HD2 LYS A 200      50.711  87.445 125.452  1.00  0.00           H  
ATOM   3105  HD3 LYS A 200      51.010  88.703 126.714  1.00  0.00           H  
ATOM   3106  HE2 LYS A 200      50.309  85.785 127.303  1.00  0.00           H  
ATOM   3107  HE3 LYS A 200      51.849  86.576 127.581  1.00  0.00           H  
ATOM   3108  HZ1 LYS A 200      51.201  88.048 129.059  1.00  0.00           H  
ATOM   3109  HZ2 LYS A 200      49.583  87.606 129.093  1.00  0.00           H  
ATOM   3110  HZ3 LYS A 200      50.672  86.635 129.647  1.00  0.00           H  
ATOM   3111  N   ASP A 201      45.578  87.968 127.629  1.00  0.00           N  
ATOM   3112  CA  ASP A 201      45.076  88.738 128.767  1.00  0.00           C  
ATOM   3113  C   ASP A 201      43.898  89.722 128.603  1.00  0.00           C  
ATOM   3114  O   ASP A 201      43.764  90.733 129.294  1.00  0.00           O  
ATOM   3115  CB  ASP A 201      46.327  89.373 129.498  1.00  0.00           C  
ATOM   3116  CG  ASP A 201      47.544  88.435 129.826  1.00  0.00           C  
ATOM   3117  OD1 ASP A 201      47.573  87.191 129.405  1.00  0.00           O  
ATOM   3118  OD2 ASP A 201      48.591  88.986 130.270  1.00  0.00           O1-
ATOM   3119  H   ASP A 201      45.803  86.991 127.756  1.00  0.00           H  
ATOM   3120  HA  ASP A 201      44.773  87.910 129.407  1.00  0.00           H  
ATOM   3121  HB2 ASP A 201      46.634  90.302 129.016  1.00  0.00           H  
ATOM   3122  HB3 ASP A 201      45.966  89.788 130.439  1.00  0.00           H  
ATOM   3123  N   ILE A 202      43.056  89.378 127.641  1.00  0.00           N  
ATOM   3124  CA  ILE A 202      42.092  90.309 127.133  1.00  0.00           C  
ATOM   3125  C   ILE A 202      40.848  90.553 128.066  1.00  0.00           C  
ATOM   3126  O   ILE A 202      40.288  89.482 128.410  1.00  0.00           O  
ATOM   3127  CB  ILE A 202      41.647  89.811 125.690  1.00  0.00           C  
ATOM   3128  CG1 ILE A 202      42.676  89.387 124.559  1.00  0.00           C  
ATOM   3129  CG2 ILE A 202      40.797  90.967 125.090  1.00  0.00           C  
ATOM   3130  CD1 ILE A 202      43.679  90.469 124.234  1.00  0.00           C  
ATOM   3131  H   ILE A 202      43.050  88.405 127.368  1.00  0.00           H  
ATOM   3132  HA  ILE A 202      42.580  91.252 126.892  1.00  0.00           H  
ATOM   3133  HB  ILE A 202      41.042  88.921 125.864  1.00  0.00           H  
ATOM   3134 HG12 ILE A 202      43.106  88.437 124.878  1.00  0.00           H  
ATOM   3135 HG13 ILE A 202      42.068  89.219 123.670  1.00  0.00           H  
ATOM   3136 HG21 ILE A 202      40.312  90.708 124.149  1.00  0.00           H  
ATOM   3137 HG22 ILE A 202      39.925  91.273 125.668  1.00  0.00           H  
ATOM   3138 HG23 ILE A 202      41.331  91.916 125.080  1.00  0.00           H  
ATOM   3139 HD11 ILE A 202      44.521  90.011 123.714  1.00  0.00           H  
ATOM   3140 HD12 ILE A 202      43.181  91.207 123.606  1.00  0.00           H  
ATOM   3141 HD13 ILE A 202      44.086  90.974 125.111  1.00  0.00           H  
ATOM   3142  N   THR A 203      40.553  91.771 128.474  1.00  0.00           N  
ATOM   3143  CA  THR A 203      39.683  91.988 129.664  1.00  0.00           C  
ATOM   3144  C   THR A 203      38.874  93.300 129.657  1.00  0.00           C  
ATOM   3145  O   THR A 203      39.341  94.398 129.377  1.00  0.00           O  
ATOM   3146  CB  THR A 203      40.685  92.012 130.878  1.00  0.00           C  
ATOM   3147  CG2 THR A 203      40.126  92.254 132.292  1.00  0.00           C  
ATOM   3148  OG1 THR A 203      41.203  90.763 131.039  1.00  0.00           O  
ATOM   3149  H   THR A 203      40.979  92.628 128.151  1.00  0.00           H  
ATOM   3150  HA  THR A 203      39.032  91.117 129.732  1.00  0.00           H  
ATOM   3151  HB  THR A 203      41.444  92.764 130.660  1.00  0.00           H  
ATOM   3152  HG1 THR A 203      41.980  90.678 130.481  1.00  0.00           H  
ATOM   3153 HG21 THR A 203      40.815  91.939 133.076  1.00  0.00           H  
ATOM   3154 HG22 THR A 203      39.984  93.319 132.477  1.00  0.00           H  
ATOM   3155 HG23 THR A 203      39.171  91.754 132.452  1.00  0.00           H  
ATOM   3156  N   THR A 204      37.602  93.177 130.027  1.00  0.00           N  
ATOM   3157  CA  THR A 204      36.716  94.347 130.041  1.00  0.00           C  
ATOM   3158  C   THR A 204      36.746  95.013 131.416  1.00  0.00           C  
ATOM   3159  O   THR A 204      36.886  94.340 132.506  1.00  0.00           O  
ATOM   3160  CB  THR A 204      35.312  94.108 129.506  1.00  0.00           C  
ATOM   3161  CG2 THR A 204      34.417  93.126 130.346  1.00  0.00           C  
ATOM   3162  OG1 THR A 204      34.657  95.376 129.525  1.00  0.00           O  
ATOM   3163  H   THR A 204      37.241  92.275 130.300  1.00  0.00           H  
ATOM   3164  HA  THR A 204      37.204  95.080 129.399  1.00  0.00           H  
ATOM   3165  HB  THR A 204      35.430  93.827 128.460  1.00  0.00           H  
ATOM   3166  HG1 THR A 204      35.247  96.041 129.162  1.00  0.00           H  
ATOM   3167 HG21 THR A 204      34.643  93.389 131.378  1.00  0.00           H  
ATOM   3168 HG22 THR A 204      33.356  93.288 130.155  1.00  0.00           H  
ATOM   3169 HG23 THR A 204      34.848  92.243 129.873  1.00  0.00           H  
ATOM   3170  N   SER A 205      36.547  96.317 131.445  1.00  0.00           N  
ATOM   3171  CA  SER A 205      36.046  97.175 132.553  1.00  0.00           C  
ATOM   3172  C   SER A 205      35.028  98.194 132.039  1.00  0.00           C  
ATOM   3173  O   SER A 205      34.755  98.281 130.840  1.00  0.00           O  
ATOM   3174  CB  SER A 205      37.173  97.647 133.463  1.00  0.00           C  
ATOM   3175  OG  SER A 205      38.021  98.588 132.796  1.00  0.00           O  
ATOM   3176  H   SER A 205      36.604  96.853 130.591  1.00  0.00           H  
ATOM   3177  HA  SER A 205      35.391  96.616 133.220  1.00  0.00           H  
ATOM   3178  HB2 SER A 205      36.825  98.016 134.428  1.00  0.00           H  
ATOM   3179  HB3 SER A 205      37.669  96.703 133.687  1.00  0.00           H  
ATOM   3180  HG  SER A 205      38.548  97.999 132.251  1.00  0.00           H  
ATOM   3181  N   VAL A 206      34.386  98.891 132.952  1.00  0.00           N  
ATOM   3182  CA  VAL A 206      33.341  99.822 132.645  1.00  0.00           C  
ATOM   3183  C   VAL A 206      33.897 101.272 132.416  1.00  0.00           C  
ATOM   3184  O   VAL A 206      34.900 101.593 132.956  1.00  0.00           O  
ATOM   3185  CB  VAL A 206      32.269  99.890 133.770  1.00  0.00           C  
ATOM   3186  CG1 VAL A 206      31.087 100.896 133.403  1.00  0.00           C  
ATOM   3187  CG2 VAL A 206      31.741  98.439 134.058  1.00  0.00           C  
ATOM   3188  H   VAL A 206      34.568  98.770 133.937  1.00  0.00           H  
ATOM   3189  HA  VAL A 206      32.925  99.437 131.713  1.00  0.00           H  
ATOM   3190  HB  VAL A 206      32.753 100.271 134.669  1.00  0.00           H  
ATOM   3191 HG11 VAL A 206      30.863 100.811 132.340  1.00  0.00           H  
ATOM   3192 HG12 VAL A 206      30.172 100.622 133.927  1.00  0.00           H  
ATOM   3193 HG13 VAL A 206      31.307 101.938 133.637  1.00  0.00           H  
ATOM   3194 HG21 VAL A 206      31.757  97.994 133.063  1.00  0.00           H  
ATOM   3195 HG22 VAL A 206      32.392  97.886 134.734  1.00  0.00           H  
ATOM   3196 HG23 VAL A 206      30.707  98.391 134.402  1.00  0.00           H  
ATOM   3197  N   LEU A 207      33.167 102.160 131.679  1.00  0.00           N  
ATOM   3198  CA  LEU A 207      33.306 103.631 131.782  1.00  0.00           C  
ATOM   3199  C   LEU A 207      32.003 104.378 132.112  1.00  0.00           C  
ATOM   3200  O   LEU A 207      31.035 104.043 131.470  1.00  0.00           O  
ATOM   3201  CB  LEU A 207      33.967 104.212 130.499  1.00  0.00           C  
ATOM   3202  CG  LEU A 207      35.355 103.555 130.327  1.00  0.00           C  
ATOM   3203  CD1 LEU A 207      35.821 104.032 128.918  1.00  0.00           C  
ATOM   3204  CD2 LEU A 207      36.444 103.872 131.380  1.00  0.00           C  
ATOM   3205  H   LEU A 207      32.269 101.807 131.379  1.00  0.00           H  
ATOM   3206  HA  LEU A 207      33.962 103.826 132.630  1.00  0.00           H  
ATOM   3207  HB2 LEU A 207      33.337 104.093 129.617  1.00  0.00           H  
ATOM   3208  HB3 LEU A 207      34.157 105.280 130.614  1.00  0.00           H  
ATOM   3209  HG  LEU A 207      35.243 102.477 130.211  1.00  0.00           H  
ATOM   3210 HD11 LEU A 207      35.660 105.067 128.615  1.00  0.00           H  
ATOM   3211 HD12 LEU A 207      36.903 103.931 129.000  1.00  0.00           H  
ATOM   3212 HD13 LEU A 207      35.496 103.408 128.085  1.00  0.00           H  
ATOM   3213 HD21 LEU A 207      36.164 103.591 132.395  1.00  0.00           H  
ATOM   3214 HD22 LEU A 207      37.295 103.224 131.172  1.00  0.00           H  
ATOM   3215 HD23 LEU A 207      36.914 104.855 131.412  1.00  0.00           H  
ATOM   3216  N   THR A 208      32.078 105.347 133.042  1.00  0.00           N  
ATOM   3217  CA  THR A 208      30.844 105.962 133.723  1.00  0.00           C  
ATOM   3218  C   THR A 208      31.139 107.345 134.229  1.00  0.00           C  
ATOM   3219  O   THR A 208      32.308 107.597 134.535  1.00  0.00           O  
ATOM   3220  CB  THR A 208      30.541 105.012 134.856  1.00  0.00           C  
ATOM   3221  CG2 THR A 208      31.774 104.613 135.652  1.00  0.00           C  
ATOM   3222  OG1 THR A 208      29.693 105.645 135.837  1.00  0.00           O  
ATOM   3223  H   THR A 208      32.967 105.781 133.246  1.00  0.00           H  
ATOM   3224  HA  THR A 208      29.936 105.970 133.120  1.00  0.00           H  
ATOM   3225  HB  THR A 208      29.985 104.116 134.580  1.00  0.00           H  
ATOM   3226  HG1 THR A 208      29.463 105.002 136.512  1.00  0.00           H  
ATOM   3227 HG21 THR A 208      32.445 103.999 135.049  1.00  0.00           H  
ATOM   3228 HG22 THR A 208      32.321 105.517 135.918  1.00  0.00           H  
ATOM   3229 HG23 THR A 208      31.587 104.074 136.581  1.00  0.00           H  
ATOM   3230  N   VAL A 209      30.163 108.240 134.300  1.00  0.00           N  
ATOM   3231  CA  VAL A 209      30.324 109.586 134.850  1.00  0.00           C  
ATOM   3232  C   VAL A 209      29.207 109.925 135.831  1.00  0.00           C  
ATOM   3233  O   VAL A 209      28.045 109.681 135.489  1.00  0.00           O  
ATOM   3234  CB  VAL A 209      30.340 110.552 133.654  1.00  0.00           C  
ATOM   3235  CG1 VAL A 209      29.958 112.072 134.017  1.00  0.00           C  
ATOM   3236  CG2 VAL A 209      31.757 110.577 133.023  1.00  0.00           C  
ATOM   3237  H   VAL A 209      29.258 108.141 133.864  1.00  0.00           H  
ATOM   3238  HA  VAL A 209      31.311 109.654 135.306  1.00  0.00           H  
ATOM   3239  HB  VAL A 209      29.633 110.175 132.915  1.00  0.00           H  
ATOM   3240 HG11 VAL A 209      28.936 112.135 134.392  1.00  0.00           H  
ATOM   3241 HG12 VAL A 209      30.681 112.464 134.731  1.00  0.00           H  
ATOM   3242 HG13 VAL A 209      30.100 112.799 133.217  1.00  0.00           H  
ATOM   3243 HG21 VAL A 209      31.883 111.408 132.329  1.00  0.00           H  
ATOM   3244 HG22 VAL A 209      32.545 110.750 133.757  1.00  0.00           H  
ATOM   3245 HG23 VAL A 209      31.953 109.632 132.516  1.00  0.00           H  
ATOM   3246  N   ASN A 210      29.600 110.441 136.999  1.00  0.00           N  
ATOM   3247  CA  ASN A 210      28.717 110.754 138.139  1.00  0.00           C  
ATOM   3248  C   ASN A 210      27.804 109.484 138.448  1.00  0.00           C  
ATOM   3249  O   ASN A 210      26.591 109.507 138.637  1.00  0.00           O  
ATOM   3250  CB  ASN A 210      27.738 111.927 137.830  1.00  0.00           C  
ATOM   3251  CG  ASN A 210      28.417 113.182 137.329  1.00  0.00           C  
ATOM   3252  ND2 ASN A 210      28.118 113.636 136.203  1.00  0.00           N  
ATOM   3253  OD1 ASN A 210      29.185 113.779 138.023  1.00  0.00           O  
ATOM   3254  H   ASN A 210      30.588 110.621 137.105  1.00  0.00           H  
ATOM   3255  HA  ASN A 210      29.333 110.877 139.030  1.00  0.00           H  
ATOM   3256  HB2 ASN A 210      27.032 111.587 137.072  1.00  0.00           H  
ATOM   3257  HB3 ASN A 210      27.180 112.165 138.736  1.00  0.00           H  
ATOM   3258 HD21 ASN A 210      28.764 114.268 135.753  1.00  0.00           H  
ATOM   3259 HD22 ASN A 210      27.403 113.280 135.585  1.00  0.00           H  
ATOM   3260  N   ASN A 211      28.479 108.311 138.532  1.00  0.00           N  
ATOM   3261  CA  ASN A 211      27.857 107.077 138.742  1.00  0.00           C  
ATOM   3262  C   ASN A 211      26.705 106.702 137.741  1.00  0.00           C  
ATOM   3263  O   ASN A 211      25.801 106.027 138.073  1.00  0.00           O  
ATOM   3264  CB  ASN A 211      27.344 106.910 140.191  1.00  0.00           C  
ATOM   3265  CG  ASN A 211      26.984 105.542 140.642  1.00  0.00           C  
ATOM   3266  ND2 ASN A 211      25.941 105.465 141.521  1.00  0.00           N  
ATOM   3267  OD1 ASN A 211      27.503 104.623 140.164  1.00  0.00           O  
ATOM   3268  H   ASN A 211      29.422 108.252 138.173  1.00  0.00           H  
ATOM   3269  HA  ASN A 211      28.675 106.385 138.537  1.00  0.00           H  
ATOM   3270  HB2 ASN A 211      28.052 107.330 140.906  1.00  0.00           H  
ATOM   3271  HB3 ASN A 211      26.384 107.422 140.232  1.00  0.00           H  
ATOM   3272 HD21 ASN A 211      25.642 104.511 141.665  1.00  0.00           H  
ATOM   3273 HD22 ASN A 211      25.601 106.278 142.016  1.00  0.00           H  
ATOM   3274  N   LYS A 212      26.850 107.121 136.436  1.00  0.00           N  
ATOM   3275  CA  LYS A 212      25.935 106.804 135.353  1.00  0.00           C  
ATOM   3276  C   LYS A 212      26.718 106.217 134.142  1.00  0.00           C  
ATOM   3277  O   LYS A 212      27.378 106.966 133.406  1.00  0.00           O  
ATOM   3278  CB  LYS A 212      25.136 108.017 134.877  1.00  0.00           C  
ATOM   3279  CG  LYS A 212      23.934 107.487 134.008  1.00  0.00           C  
ATOM   3280  CD  LYS A 212      22.955 108.613 133.582  1.00  0.00           C  
ATOM   3281  CE  LYS A 212      22.180 109.097 134.847  1.00  0.00           C  
ATOM   3282  NZ  LYS A 212      21.291 110.196 134.490  1.00  0.00           N1+
ATOM   3283  H   LYS A 212      27.679 107.677 136.282  1.00  0.00           H  
ATOM   3284  HA  LYS A 212      25.189 106.090 135.702  1.00  0.00           H  
ATOM   3285  HB2 LYS A 212      24.769 108.573 135.739  1.00  0.00           H  
ATOM   3286  HB3 LYS A 212      25.717 108.677 134.230  1.00  0.00           H  
ATOM   3287  HG2 LYS A 212      24.382 107.052 133.115  1.00  0.00           H  
ATOM   3288  HG3 LYS A 212      23.412 106.717 134.577  1.00  0.00           H  
ATOM   3289  HD2 LYS A 212      23.491 109.417 133.081  1.00  0.00           H  
ATOM   3290  HD3 LYS A 212      22.325 108.219 132.785  1.00  0.00           H  
ATOM   3291  HE2 LYS A 212      21.584 108.271 135.233  1.00  0.00           H  
ATOM   3292  HE3 LYS A 212      22.845 109.403 135.654  1.00  0.00           H  
ATOM   3293  HZ1 LYS A 212      20.458 110.119 135.056  1.00  0.00           H  
ATOM   3294  HZ2 LYS A 212      21.772 111.085 134.482  1.00  0.00           H  
ATOM   3295  HZ3 LYS A 212      20.846 110.088 133.589  1.00  0.00           H  
ATOM   3296  N   ALA A 213      26.720 104.876 134.076  1.00  0.00           N  
ATOM   3297  CA  ALA A 213      27.532 104.223 133.078  1.00  0.00           C  
ATOM   3298  C   ALA A 213      27.155 104.563 131.598  1.00  0.00           C  
ATOM   3299  O   ALA A 213      26.026 104.959 131.315  1.00  0.00           O  
ATOM   3300  CB  ALA A 213      27.680 102.756 133.418  1.00  0.00           C  
ATOM   3301  H   ALA A 213      26.026 104.303 134.535  1.00  0.00           H  
ATOM   3302  HA  ALA A 213      28.521 104.585 133.359  1.00  0.00           H  
ATOM   3303  HB1 ALA A 213      26.793 102.183 133.146  1.00  0.00           H  
ATOM   3304  HB2 ALA A 213      28.518 102.326 132.868  1.00  0.00           H  
ATOM   3305  HB3 ALA A 213      27.869 102.540 134.469  1.00  0.00           H  
ATOM   3306  N   HIE A 214      28.060 104.536 130.554  1.00  0.00           N  
ATOM   3307  CA  HIE A 214      27.738 104.894 129.171  1.00  0.00           C  
ATOM   3308  C   HIE A 214      28.522 104.157 128.068  1.00  0.00           C  
ATOM   3309  O   HIE A 214      28.089 104.161 126.917  1.00  0.00           O  
ATOM   3310  CB  HIE A 214      28.018 106.366 128.998  1.00  0.00           C  
ATOM   3311  CG  HIE A 214      29.401 106.742 129.545  1.00  0.00           C  
ATOM   3312  CD2 HIE A 214      30.559 106.569 128.839  1.00  0.00           C  
ATOM   3313  ND1 HIE A 214      29.672 107.266 130.788  1.00  0.00           N  
ATOM   3314  CE1 HIE A 214      31.036 107.413 130.819  1.00  0.00           C  
ATOM   3315  NE2 HIE A 214      31.517 107.015 129.635  1.00  0.00           N  
ATOM   3316  H   HIE A 214      29.042 104.393 130.741  1.00  0.00           H  
ATOM   3317  HA  HIE A 214      26.689 104.645 129.018  1.00  0.00           H  
ATOM   3318  HB2 HIE A 214      27.889 106.700 127.969  1.00  0.00           H  
ATOM   3319  HB3 HIE A 214      27.288 106.912 129.596  1.00  0.00           H  
ATOM   3320  HD2 HIE A 214      30.620 106.232 127.815  1.00  0.00           H  
ATOM   3321  HE1 HIE A 214      31.605 107.878 131.611  1.00  0.00           H  
ATOM   3322  HE2 HIE A 214      32.481 107.108 129.349  1.00  0.00           H  
ATOM   3323  N   MET A 215      29.577 103.398 128.427  1.00  0.00           N  
ATOM   3324  CA  MET A 215      30.468 102.579 127.632  1.00  0.00           C  
ATOM   3325  C   MET A 215      31.033 101.466 128.472  1.00  0.00           C  
ATOM   3326  O   MET A 215      31.216 101.662 129.673  1.00  0.00           O  
ATOM   3327  CB  MET A 215      31.612 103.414 127.013  1.00  0.00           C  
ATOM   3328  CG  MET A 215      31.218 104.141 125.806  1.00  0.00           C  
ATOM   3329  SD  MET A 215      32.535 104.695 124.628  1.00  0.00           S  
ATOM   3330  CE  MET A 215      33.804 105.482 125.644  1.00  0.00           C  
ATOM   3331  H   MET A 215      29.838 103.262 129.393  1.00  0.00           H  
ATOM   3332  HA  MET A 215      29.835 102.183 126.838  1.00  0.00           H  
ATOM   3333  HB2 MET A 215      32.059 104.111 127.722  1.00  0.00           H  
ATOM   3334  HB3 MET A 215      32.386 102.776 126.586  1.00  0.00           H  
ATOM   3335  HG2 MET A 215      30.461 103.536 125.308  1.00  0.00           H  
ATOM   3336  HG3 MET A 215      30.513 104.941 126.040  1.00  0.00           H  
ATOM   3337  HE1 MET A 215      33.383 106.398 126.059  1.00  0.00           H  
ATOM   3338  HE2 MET A 215      34.069 104.812 126.463  1.00  0.00           H  
ATOM   3339  HE3 MET A 215      34.735 105.660 125.106  1.00  0.00           H  
ATOM   3340  N   VAL A 216      31.264 100.306 127.826  1.00  0.00           N  
ATOM   3341  CA  VAL A 216      32.323  99.400 128.277  1.00  0.00           C  
ATOM   3342  C   VAL A 216      33.649  99.736 127.607  1.00  0.00           C  
ATOM   3343  O   VAL A 216      33.658 100.150 126.450  1.00  0.00           O  
ATOM   3344  CB  VAL A 216      32.006  97.922 128.081  1.00  0.00           C  
ATOM   3345  CG1 VAL A 216      30.977  97.327 129.004  1.00  0.00           C  
ATOM   3346  CG2 VAL A 216      31.492  97.438 126.733  1.00  0.00           C  
ATOM   3347  H   VAL A 216      31.044 100.216 126.845  1.00  0.00           H  
ATOM   3348  HA  VAL A 216      32.466  99.503 129.352  1.00  0.00           H  
ATOM   3349  HB  VAL A 216      32.950  97.400 128.237  1.00  0.00           H  
ATOM   3350 HG11 VAL A 216      31.245  97.617 130.020  1.00  0.00           H  
ATOM   3351 HG12 VAL A 216      29.929  97.547 128.798  1.00  0.00           H  
ATOM   3352 HG13 VAL A 216      31.023  96.247 128.860  1.00  0.00           H  
ATOM   3353 HG21 VAL A 216      30.412  97.580 126.709  1.00  0.00           H  
ATOM   3354 HG22 VAL A 216      31.911  98.071 125.951  1.00  0.00           H  
ATOM   3355 HG23 VAL A 216      31.666  96.362 126.702  1.00  0.00           H  
ATOM   3356  N   THR A 217      34.723  99.471 128.303  1.00  0.00           N  
ATOM   3357  CA  THR A 217      36.085  99.465 127.796  1.00  0.00           C  
ATOM   3358  C   THR A 217      36.769  98.077 127.882  1.00  0.00           C  
ATOM   3359  O   THR A 217      36.368  97.226 128.706  1.00  0.00           O  
ATOM   3360  CB  THR A 217      36.963 100.485 128.510  1.00  0.00           C  
ATOM   3361  CG2 THR A 217      37.577 100.351 129.822  1.00  0.00           C  
ATOM   3362  OG1 THR A 217      38.035 100.856 127.716  1.00  0.00           O  
ATOM   3363  H   THR A 217      34.577  98.998 129.183  1.00  0.00           H  
ATOM   3364  HA  THR A 217      36.074  99.831 126.770  1.00  0.00           H  
ATOM   3365  HB  THR A 217      36.368 101.399 128.524  1.00  0.00           H  
ATOM   3366  HG1 THR A 217      37.636 101.451 127.076  1.00  0.00           H  
ATOM   3367 HG21 THR A 217      38.143 101.252 130.058  1.00  0.00           H  
ATOM   3368 HG22 THR A 217      36.888 100.156 130.645  1.00  0.00           H  
ATOM   3369 HG23 THR A 217      38.279  99.519 129.867  1.00  0.00           H  
ATOM   3370  N   LEU A 218      37.717  97.871 127.011  1.00  0.00           N  
ATOM   3371  CA  LEU A 218      38.556  96.624 126.865  1.00  0.00           C  
ATOM   3372  C   LEU A 218      40.077  96.976 126.745  1.00  0.00           C  
ATOM   3373  O   LEU A 218      40.510  97.612 125.763  1.00  0.00           O  
ATOM   3374  CB  LEU A 218      38.030  95.664 125.749  1.00  0.00           C  
ATOM   3375  CG  LEU A 218      36.675  94.939 126.099  1.00  0.00           C  
ATOM   3376  CD1 LEU A 218      35.496  95.588 125.299  1.00  0.00           C  
ATOM   3377  CD2 LEU A 218      36.797  93.484 125.615  1.00  0.00           C  
ATOM   3378  H   LEU A 218      37.934  98.649 126.405  1.00  0.00           H  
ATOM   3379  HA  LEU A 218      38.490  96.128 127.833  1.00  0.00           H  
ATOM   3380  HB2 LEU A 218      37.832  96.219 124.831  1.00  0.00           H  
ATOM   3381  HB3 LEU A 218      38.736  94.872 125.499  1.00  0.00           H  
ATOM   3382  HG  LEU A 218      36.427  94.963 127.160  1.00  0.00           H  
ATOM   3383 HD11 LEU A 218      35.644  95.383 124.239  1.00  0.00           H  
ATOM   3384 HD12 LEU A 218      34.559  95.092 125.549  1.00  0.00           H  
ATOM   3385 HD13 LEU A 218      35.412  96.632 125.603  1.00  0.00           H  
ATOM   3386 HD21 LEU A 218      36.908  93.565 124.533  1.00  0.00           H  
ATOM   3387 HD22 LEU A 218      37.674  92.993 126.033  1.00  0.00           H  
ATOM   3388 HD23 LEU A 218      35.929  92.891 125.903  1.00  0.00           H  
ATOM   3389  N   ASP A 219      40.865  96.358 127.732  1.00  0.00           N  
ATOM   3390  CA  ASP A 219      42.341  96.289 127.746  1.00  0.00           C  
ATOM   3391  C   ASP A 219      42.801  95.080 126.875  1.00  0.00           C  
ATOM   3392  O   ASP A 219      42.553  93.921 127.216  1.00  0.00           O  
ATOM   3393  CB  ASP A 219      42.808  96.112 129.190  1.00  0.00           C  
ATOM   3394  CG  ASP A 219      42.753  97.383 130.023  1.00  0.00           C  
ATOM   3395  OD1 ASP A 219      43.140  98.459 129.552  1.00  0.00           O  
ATOM   3396  OD2 ASP A 219      42.369  97.309 131.226  1.00  0.00           O1-
ATOM   3397  H   ASP A 219      40.333  95.695 128.278  1.00  0.00           H  
ATOM   3398  HA  ASP A 219      42.767  97.218 127.367  1.00  0.00           H  
ATOM   3399  HB2 ASP A 219      42.432  95.234 129.713  1.00  0.00           H  
ATOM   3400  HB3 ASP A 219      43.877  95.906 129.204  1.00  0.00           H  
ATOM   3401  N   TYR A 220      43.561  95.304 125.780  1.00  0.00           N  
ATOM   3402  CA  TYR A 220      44.172  94.241 124.931  1.00  0.00           C  
ATOM   3403  C   TYR A 220      45.710  94.165 125.165  1.00  0.00           C  
ATOM   3404  O   TYR A 220      46.378  95.163 125.482  1.00  0.00           O  
ATOM   3405  CB  TYR A 220      43.804  94.631 123.512  1.00  0.00           C  
ATOM   3406  CG  TYR A 220      42.382  94.725 123.121  1.00  0.00           C  
ATOM   3407  CD1 TYR A 220      41.651  95.914 123.265  1.00  0.00           C  
ATOM   3408  CD2 TYR A 220      41.637  93.611 122.637  1.00  0.00           C  
ATOM   3409  CE1 TYR A 220      40.254  95.972 123.017  1.00  0.00           C  
ATOM   3410  CE2 TYR A 220      40.222  93.698 122.468  1.00  0.00           C  
ATOM   3411  CZ  TYR A 220      39.466  94.817 122.721  1.00  0.00           C  
ATOM   3412  OH  TYR A 220      38.112  94.806 122.554  1.00  0.00           O  
ATOM   3413  H   TYR A 220      43.810  96.264 125.591  1.00  0.00           H  
ATOM   3414  HA  TYR A 220      43.634  93.307 125.097  1.00  0.00           H  
ATOM   3415  HB2 TYR A 220      44.269  95.597 123.313  1.00  0.00           H  
ATOM   3416  HB3 TYR A 220      44.168  93.827 122.873  1.00  0.00           H  
ATOM   3417  HD1 TYR A 220      42.180  96.797 123.588  1.00  0.00           H  
ATOM   3418  HD2 TYR A 220      42.170  92.695 122.426  1.00  0.00           H  
ATOM   3419  HE1 TYR A 220      39.777  96.928 123.174  1.00  0.00           H  
ATOM   3420  HE2 TYR A 220      39.771  92.754 122.205  1.00  0.00           H  
ATOM   3421  HH  TYR A 220      37.935  93.916 122.240  1.00  0.00           H  
ATOM   3422  N   THR A 221      46.268  93.022 124.803  1.00  0.00           N  
ATOM   3423  CA  THR A 221      47.733  92.845 124.861  1.00  0.00           C  
ATOM   3424  C   THR A 221      48.172  91.820 123.835  1.00  0.00           C  
ATOM   3425  O   THR A 221      47.510  90.801 123.552  1.00  0.00           O  
ATOM   3426  CB  THR A 221      48.135  92.305 126.249  1.00  0.00           C  
ATOM   3427  CG2 THR A 221      49.577  91.945 126.415  1.00  0.00           C  
ATOM   3428  OG1 THR A 221      47.740  93.028 127.419  1.00  0.00           O  
ATOM   3429  H   THR A 221      45.753  92.159 124.695  1.00  0.00           H  
ATOM   3430  HA  THR A 221      48.262  93.779 124.675  1.00  0.00           H  
ATOM   3431  HB  THR A 221      47.687  91.317 126.344  1.00  0.00           H  
ATOM   3432  HG1 THR A 221      46.872  92.759 127.730  1.00  0.00           H  
ATOM   3433 HG21 THR A 221      49.902  91.111 125.793  1.00  0.00           H  
ATOM   3434 HG22 THR A 221      50.091  92.858 126.115  1.00  0.00           H  
ATOM   3435 HG23 THR A 221      49.788  91.683 127.452  1.00  0.00           H  
ATOM   3436  N   VAL A 222      49.293  92.049 123.175  1.00  0.00           N  
ATOM   3437  CA  VAL A 222      49.770  91.299 122.031  1.00  0.00           C  
ATOM   3438  C   VAL A 222      51.310  91.075 121.959  1.00  0.00           C  
ATOM   3439  O   VAL A 222      52.114  91.971 122.247  1.00  0.00           O  
ATOM   3440  CB  VAL A 222      49.175  91.820 120.680  1.00  0.00           C  
ATOM   3441  CG1 VAL A 222      49.733  93.138 120.325  1.00  0.00           C  
ATOM   3442  CG2 VAL A 222      49.587  90.950 119.530  1.00  0.00           C  
ATOM   3443  H   VAL A 222      49.741  92.906 123.469  1.00  0.00           H  
ATOM   3444  HA  VAL A 222      49.430  90.277 122.199  1.00  0.00           H  
ATOM   3445  HB  VAL A 222      48.091  91.859 120.781  1.00  0.00           H  
ATOM   3446 HG11 VAL A 222      49.119  93.401 119.464  1.00  0.00           H  
ATOM   3447 HG12 VAL A 222      49.611  93.824 121.164  1.00  0.00           H  
ATOM   3448 HG13 VAL A 222      50.769  93.214 119.993  1.00  0.00           H  
ATOM   3449 HG21 VAL A 222      49.525  89.913 119.859  1.00  0.00           H  
ATOM   3450 HG22 VAL A 222      48.870  91.052 118.715  1.00  0.00           H  
ATOM   3451 HG23 VAL A 222      50.599  91.144 119.176  1.00  0.00           H  
ATOM   3452  N   GLN A 223      51.722  89.886 121.598  1.00  0.00           N  
ATOM   3453  CA  GLN A 223      53.110  89.425 121.341  1.00  0.00           C  
ATOM   3454  C   GLN A 223      53.629  89.945 120.026  1.00  0.00           C  
ATOM   3455  O   GLN A 223      53.034  89.722 118.962  1.00  0.00           O  
ATOM   3456  CB  GLN A 223      53.146  87.868 121.505  1.00  0.00           C  
ATOM   3457  CG  GLN A 223      54.511  87.245 121.429  1.00  0.00           C  
ATOM   3458  CD  GLN A 223      54.460  85.768 121.713  1.00  0.00           C  
ATOM   3459  NE2 GLN A 223      55.555  85.115 121.910  1.00  0.00           N  
ATOM   3460  OE1 GLN A 223      53.415  85.160 121.818  1.00  0.00           O  
ATOM   3461  H   GLN A 223      51.055  89.144 121.442  1.00  0.00           H  
ATOM   3462  HA  GLN A 223      53.692  89.897 122.132  1.00  0.00           H  
ATOM   3463  HB2 GLN A 223      52.664  87.573 122.438  1.00  0.00           H  
ATOM   3464  HB3 GLN A 223      52.585  87.491 120.650  1.00  0.00           H  
ATOM   3465  HG2 GLN A 223      54.788  87.423 120.390  1.00  0.00           H  
ATOM   3466  HG3 GLN A 223      55.138  87.778 122.143  1.00  0.00           H  
ATOM   3467 HE21 GLN A 223      55.509  84.120 122.073  1.00  0.00           H  
ATOM   3468 HE22 GLN A 223      56.445  85.586 121.989  1.00  0.00           H  
ATOM   3469  N   VAL A 224      54.832  90.560 120.076  1.00  0.00           N  
ATOM   3470  CA  VAL A 224      55.579  90.961 118.868  1.00  0.00           C  
ATOM   3471  C   VAL A 224      56.757  90.126 118.704  1.00  0.00           C  
ATOM   3472  O   VAL A 224      57.710  90.224 119.488  1.00  0.00           O  
ATOM   3473  CB  VAL A 224      55.997  92.474 118.949  1.00  0.00           C  
ATOM   3474  CG1 VAL A 224      56.865  93.017 117.850  1.00  0.00           C  
ATOM   3475  CG2 VAL A 224      54.909  93.554 119.205  1.00  0.00           C  
ATOM   3476  H   VAL A 224      55.332  90.692 120.944  1.00  0.00           H  
ATOM   3477  HA  VAL A 224      54.969  90.936 117.964  1.00  0.00           H  
ATOM   3478  HB  VAL A 224      56.653  92.474 119.820  1.00  0.00           H  
ATOM   3479 HG11 VAL A 224      57.482  93.806 118.282  1.00  0.00           H  
ATOM   3480 HG12 VAL A 224      57.551  92.327 117.359  1.00  0.00           H  
ATOM   3481 HG13 VAL A 224      56.229  93.551 117.145  1.00  0.00           H  
ATOM   3482 HG21 VAL A 224      55.346  94.492 119.549  1.00  0.00           H  
ATOM   3483 HG22 VAL A 224      54.301  93.683 118.310  1.00  0.00           H  
ATOM   3484 HG23 VAL A 224      54.182  93.256 119.959  1.00  0.00           H  
ATOM   3485  N   PRO A 225      56.657  89.184 117.732  1.00  0.00           N  
ATOM   3486  CA  PRO A 225      57.766  88.298 117.335  1.00  0.00           C  
ATOM   3487  C   PRO A 225      59.140  88.994 116.976  1.00  0.00           C  
ATOM   3488  O   PRO A 225      59.215  90.146 116.573  1.00  0.00           O  
ATOM   3489  CB  PRO A 225      57.235  87.613 116.078  1.00  0.00           C  
ATOM   3490  CG  PRO A 225      55.763  87.415 116.415  1.00  0.00           C  
ATOM   3491  CD  PRO A 225      55.429  88.637 117.187  1.00  0.00           C  
ATOM   3492  HA  PRO A 225      57.847  87.505 118.078  1.00  0.00           H  
ATOM   3493  HB2 PRO A 225      57.321  88.228 115.183  1.00  0.00           H  
ATOM   3494  HB3 PRO A 225      57.743  86.693 115.788  1.00  0.00           H  
ATOM   3495  HG2 PRO A 225      55.051  87.350 115.591  1.00  0.00           H  
ATOM   3496  HG3 PRO A 225      55.585  86.477 116.942  1.00  0.00           H  
ATOM   3497  HD2 PRO A 225      55.062  89.375 116.475  1.00  0.00           H  
ATOM   3498  HD3 PRO A 225      54.703  88.445 117.978  1.00  0.00           H  
ATOM   3499  N   GLY A 226      60.245  88.323 117.219  1.00  0.00           N  
ATOM   3500  CA  GLY A 226      61.623  88.992 117.098  1.00  0.00           C  
ATOM   3501  C   GLY A 226      62.085  89.262 115.688  1.00  0.00           C  
ATOM   3502  O   GLY A 226      61.767  88.525 114.762  1.00  0.00           O  
ATOM   3503  H   GLY A 226      60.198  87.406 117.640  1.00  0.00           H  
ATOM   3504  HA2 GLY A 226      61.519  89.979 117.549  1.00  0.00           H  
ATOM   3505  HA3 GLY A 226      62.383  88.408 117.617  1.00  0.00           H  
ATOM   3506  N   ALA A 227      62.851  90.304 115.486  1.00  0.00           N  
ATOM   3507  CA  ALA A 227      63.205  90.797 114.140  1.00  0.00           C  
ATOM   3508  C   ALA A 227      64.531  90.278 113.617  1.00  0.00           C  
ATOM   3509  O   ALA A 227      65.501  90.431 114.292  1.00  0.00           O  
ATOM   3510  CB  ALA A 227      63.097  92.307 114.192  1.00  0.00           C  
ATOM   3511  H   ALA A 227      63.184  90.725 116.343  1.00  0.00           H  
ATOM   3512  HA  ALA A 227      62.451  90.476 113.421  1.00  0.00           H  
ATOM   3513  HB1 ALA A 227      63.867  92.666 114.876  1.00  0.00           H  
ATOM   3514  HB2 ALA A 227      63.604  92.777 113.350  1.00  0.00           H  
ATOM   3515  HB3 ALA A 227      62.082  92.605 114.448  1.00  0.00           H  
ATOM   3516  N   GLY A 228      64.554  89.733 112.418  1.00  0.00           N  
ATOM   3517  CA  GLY A 228      65.771  89.522 111.640  1.00  0.00           C  
ATOM   3518  C   GLY A 228      66.426  88.166 112.028  1.00  0.00           C  
ATOM   3519  O   GLY A 228      65.625  87.171 112.199  1.00  0.00           O  
ATOM   3520  H   GLY A 228      63.652  89.690 111.965  1.00  0.00           H  
ATOM   3521  HA2 GLY A 228      65.681  89.668 110.563  1.00  0.00           H  
ATOM   3522  HA3 GLY A 228      66.530  90.221 111.996  1.00  0.00           H  
ATOM   3523  N   ARG A 229      67.765  88.023 112.301  1.00  0.00           N  
ATOM   3524  CA  ARG A 229      68.502  86.810 112.769  1.00  0.00           C  
ATOM   3525  C   ARG A 229      68.667  86.768 114.273  1.00  0.00           C  
ATOM   3526  O   ARG A 229      68.776  85.657 114.779  1.00  0.00           O  
ATOM   3527  CB  ARG A 229      69.778  86.725 111.930  1.00  0.00           C  
ATOM   3528  CG  ARG A 229      70.818  87.764 112.206  1.00  0.00           C  
ATOM   3529  CD  ARG A 229      72.164  87.481 111.513  1.00  0.00           C  
ATOM   3530  NE  ARG A 229      72.027  87.418 110.041  1.00  0.00           N  
ATOM   3531  CZ  ARG A 229      72.533  88.258 109.077  1.00  0.00           C  
ATOM   3532  NH1 ARG A 229      73.597  89.038 109.208  1.00  0.00           N1+
ATOM   3533  NH2 ARG A 229      71.815  88.344 108.039  1.00  0.00           N  
ATOM   3534  H   ARG A 229      68.325  88.840 112.104  1.00  0.00           H  
ATOM   3535  HA  ARG A 229      67.808  86.041 112.430  1.00  0.00           H  
ATOM   3536  HB2 ARG A 229      70.210  85.730 112.043  1.00  0.00           H  
ATOM   3537  HB3 ARG A 229      69.446  86.729 110.891  1.00  0.00           H  
ATOM   3538  HG2 ARG A 229      70.480  88.697 111.753  1.00  0.00           H  
ATOM   3539  HG3 ARG A 229      71.038  87.982 113.252  1.00  0.00           H  
ATOM   3540  HD2 ARG A 229      72.731  88.384 111.737  1.00  0.00           H  
ATOM   3541  HD3 ARG A 229      72.622  86.579 111.919  1.00  0.00           H  
ATOM   3542  HE  ARG A 229      71.219  86.897 109.729  1.00  0.00           H  
ATOM   3543 HH11 ARG A 229      74.093  89.012 110.087  1.00  0.00           H  
ATOM   3544 HH12 ARG A 229      73.979  89.538 108.418  1.00  0.00           H  
ATOM   3545 HH21 ARG A 229      70.970  87.810 107.893  1.00  0.00           H  
ATOM   3546 HH22 ARG A 229      72.199  88.769 107.207  1.00  0.00           H  
ATOM   3547  N   ASP A 230      68.545  87.899 114.938  1.00  0.00           N  
ATOM   3548  CA  ASP A 230      68.826  87.988 116.369  1.00  0.00           C  
ATOM   3549  C   ASP A 230      68.062  89.025 117.178  1.00  0.00           C  
ATOM   3550  O   ASP A 230      68.414  89.189 118.368  1.00  0.00           O  
ATOM   3551  CB  ASP A 230      70.309  88.153 116.673  1.00  0.00           C  
ATOM   3552  CG  ASP A 230      71.041  89.448 116.251  1.00  0.00           C  
ATOM   3553  OD1 ASP A 230      70.426  90.514 116.065  1.00  0.00           O  
ATOM   3554  OD2 ASP A 230      72.251  89.403 115.946  1.00  0.00           O1-
ATOM   3555  H   ASP A 230      68.509  88.754 114.400  1.00  0.00           H  
ATOM   3556  HA  ASP A 230      68.611  87.036 116.853  1.00  0.00           H  
ATOM   3557  HB2 ASP A 230      70.579  87.915 117.701  1.00  0.00           H  
ATOM   3558  HB3 ASP A 230      70.916  87.397 116.177  1.00  0.00           H  
ATOM   3559  N   GLY A 231      67.100  89.787 116.656  1.00  0.00           N  
ATOM   3560  CA  GLY A 231      66.289  90.732 117.431  1.00  0.00           C  
ATOM   3561  C   GLY A 231      65.263  90.074 118.335  1.00  0.00           C  
ATOM   3562  O   GLY A 231      64.614  89.069 117.975  1.00  0.00           O  
ATOM   3563  H   GLY A 231      66.762  89.503 115.747  1.00  0.00           H  
ATOM   3564  HA2 GLY A 231      66.968  91.421 117.933  1.00  0.00           H  
ATOM   3565  HA3 GLY A 231      65.721  91.338 116.724  1.00  0.00           H  
ATOM   3566  N   ALA A 232      65.037  90.673 119.538  1.00  0.00           N  
ATOM   3567  CA  ALA A 232      64.285  90.002 120.589  1.00  0.00           C  
ATOM   3568  C   ALA A 232      62.745  90.121 120.481  1.00  0.00           C  
ATOM   3569  O   ALA A 232      62.174  91.187 120.229  1.00  0.00           O  
ATOM   3570  CB  ALA A 232      64.679  90.627 121.880  1.00  0.00           C  
ATOM   3571  H   ALA A 232      65.542  91.516 119.770  1.00  0.00           H  
ATOM   3572  HA  ALA A 232      64.640  88.974 120.651  1.00  0.00           H  
ATOM   3573  HB1 ALA A 232      65.719  90.652 122.206  1.00  0.00           H  
ATOM   3574  HB2 ALA A 232      64.265  91.634 121.817  1.00  0.00           H  
ATOM   3575  HB3 ALA A 232      64.205  90.149 122.736  1.00  0.00           H  
ATOM   3576  N   PRO A 233      61.929  89.093 120.753  1.00  0.00           N  
ATOM   3577  CA  PRO A 233      60.464  89.200 120.862  1.00  0.00           C  
ATOM   3578  C   PRO A 233      60.045  90.016 122.132  1.00  0.00           C  
ATOM   3579  O   PRO A 233      60.853  90.377 123.015  1.00  0.00           O  
ATOM   3580  CB  PRO A 233      59.988  87.784 120.874  1.00  0.00           C  
ATOM   3581  CG  PRO A 233      61.140  86.899 121.353  1.00  0.00           C  
ATOM   3582  CD  PRO A 233      62.353  87.676 120.834  1.00  0.00           C  
ATOM   3583  HA  PRO A 233      60.016  89.707 120.008  1.00  0.00           H  
ATOM   3584  HB2 PRO A 233      59.103  87.795 121.510  1.00  0.00           H  
ATOM   3585  HB3 PRO A 233      59.625  87.532 119.878  1.00  0.00           H  
ATOM   3586  HG2 PRO A 233      61.048  86.836 122.438  1.00  0.00           H  
ATOM   3587  HG3 PRO A 233      61.002  85.917 120.900  1.00  0.00           H  
ATOM   3588  HD2 PRO A 233      63.184  87.481 121.511  1.00  0.00           H  
ATOM   3589  HD3 PRO A 233      62.648  87.348 119.837  1.00  0.00           H  
ATOM   3590  N   GLY A 234      58.782  90.328 122.228  1.00  0.00           N  
ATOM   3591  CA  GLY A 234      58.186  91.242 123.289  1.00  0.00           C  
ATOM   3592  C   GLY A 234      56.642  91.394 123.325  1.00  0.00           C  
ATOM   3593  O   GLY A 234      55.996  90.705 122.541  1.00  0.00           O  
ATOM   3594  H   GLY A 234      58.164  89.932 121.535  1.00  0.00           H  
ATOM   3595  HA2 GLY A 234      58.429  90.839 124.272  1.00  0.00           H  
ATOM   3596  HA3 GLY A 234      58.545  92.257 123.120  1.00  0.00           H  
ATOM   3597  N   PHE A 235      56.130  92.256 124.166  1.00  0.00           N  
ATOM   3598  CA  PHE A 235      54.675  92.474 124.449  1.00  0.00           C  
ATOM   3599  C   PHE A 235      54.355  93.963 124.392  1.00  0.00           C  
ATOM   3600  O   PHE A 235      55.147  94.811 124.904  1.00  0.00           O  
ATOM   3601  CB  PHE A 235      54.206  91.731 125.721  1.00  0.00           C  
ATOM   3602  CG  PHE A 235      54.441  90.199 125.736  1.00  0.00           C  
ATOM   3603  CD1 PHE A 235      55.687  89.736 125.990  1.00  0.00           C  
ATOM   3604  CD2 PHE A 235      53.427  89.312 125.274  1.00  0.00           C  
ATOM   3605  CE1 PHE A 235      56.012  88.390 125.866  1.00  0.00           C  
ATOM   3606  CE2 PHE A 235      53.689  87.917 125.197  1.00  0.00           C  
ATOM   3607  CZ  PHE A 235      55.003  87.473 125.492  1.00  0.00           C  
ATOM   3608  H   PHE A 235      56.776  92.867 124.644  1.00  0.00           H  
ATOM   3609  HA  PHE A 235      54.109  92.039 123.625  1.00  0.00           H  
ATOM   3610  HB2 PHE A 235      54.662  92.197 126.594  1.00  0.00           H  
ATOM   3611  HB3 PHE A 235      53.160  91.905 125.974  1.00  0.00           H  
ATOM   3612  HD1 PHE A 235      56.417  90.425 126.387  1.00  0.00           H  
ATOM   3613  HD2 PHE A 235      52.485  89.737 124.958  1.00  0.00           H  
ATOM   3614  HE1 PHE A 235      56.983  88.044 126.188  1.00  0.00           H  
ATOM   3615  HE2 PHE A 235      52.845  87.255 125.073  1.00  0.00           H  
ATOM   3616  HZ  PHE A 235      55.212  86.426 125.661  1.00  0.00           H  
ATOM   3617  N   SER A 236      53.160  94.297 123.856  1.00  0.00           N  
ATOM   3618  CA  SER A 236      52.664  95.633 124.078  1.00  0.00           C  
ATOM   3619  C   SER A 236      51.075  95.591 124.236  1.00  0.00           C  
ATOM   3620  O   SER A 236      50.384  94.707 123.769  1.00  0.00           O  
ATOM   3621  CB  SER A 236      53.077  96.443 122.845  1.00  0.00           C  
ATOM   3622  OG  SER A 236      52.529  97.716 122.904  1.00  0.00           O  
ATOM   3623  H   SER A 236      52.540  93.631 123.415  1.00  0.00           H  
ATOM   3624  HA  SER A 236      53.188  96.128 124.896  1.00  0.00           H  
ATOM   3625  HB2 SER A 236      54.160  96.570 122.808  1.00  0.00           H  
ATOM   3626  HB3 SER A 236      52.865  96.029 121.860  1.00  0.00           H  
ATOM   3627  HG  SER A 236      51.754  97.730 122.338  1.00  0.00           H  
ATOM   3628  N   LYS A 237      50.622  96.609 124.937  1.00  0.00           N  
ATOM   3629  CA  LYS A 237      49.198  96.802 125.419  1.00  0.00           C  
ATOM   3630  C   LYS A 237      48.433  97.960 124.730  1.00  0.00           C  
ATOM   3631  O   LYS A 237      49.069  98.985 124.318  1.00  0.00           O  
ATOM   3632  CB  LYS A 237      49.028  96.846 126.949  1.00  0.00           C  
ATOM   3633  CG  LYS A 237      50.088  97.825 127.766  1.00  0.00           C  
ATOM   3634  CD  LYS A 237      49.633  97.873 129.236  1.00  0.00           C  
ATOM   3635  CE  LYS A 237      48.524  98.827 129.516  1.00  0.00           C  
ATOM   3636  NZ  LYS A 237      48.325  99.074 130.994  1.00  0.00           N1+
ATOM   3637  H   LYS A 237      51.251  97.391 125.041  1.00  0.00           H  
ATOM   3638  HA  LYS A 237      48.586  95.936 125.161  1.00  0.00           H  
ATOM   3639  HB2 LYS A 237      48.028  97.209 127.189  1.00  0.00           H  
ATOM   3640  HB3 LYS A 237      49.107  95.815 127.293  1.00  0.00           H  
ATOM   3641  HG2 LYS A 237      51.049  97.316 127.700  1.00  0.00           H  
ATOM   3642  HG3 LYS A 237      50.045  98.844 127.383  1.00  0.00           H  
ATOM   3643  HD2 LYS A 237      49.339  96.862 129.516  1.00  0.00           H  
ATOM   3644  HD3 LYS A 237      50.510  98.162 129.816  1.00  0.00           H  
ATOM   3645  HE2 LYS A 237      48.791  99.779 129.056  1.00  0.00           H  
ATOM   3646  HE3 LYS A 237      47.606  98.446 129.067  1.00  0.00           H  
ATOM   3647  HZ1 LYS A 237      47.542  99.650 131.269  1.00  0.00           H  
ATOM   3648  HZ2 LYS A 237      48.214  98.148 131.384  1.00  0.00           H  
ATOM   3649  HZ3 LYS A 237      49.170  99.510 131.334  1.00  0.00           H  
ATOM   3650  N   PHE A 238      47.074  97.879 124.713  1.00  0.00           N  
ATOM   3651  CA  PHE A 238      46.241  99.080 124.402  1.00  0.00           C  
ATOM   3652  C   PHE A 238      44.874  98.935 124.987  1.00  0.00           C  
ATOM   3653  O   PHE A 238      44.518  97.880 125.546  1.00  0.00           O  
ATOM   3654  CB  PHE A 238      46.259  99.171 122.919  1.00  0.00           C  
ATOM   3655  CG  PHE A 238      45.839  98.051 121.997  1.00  0.00           C  
ATOM   3656  CD1 PHE A 238      46.738  97.030 121.622  1.00  0.00           C  
ATOM   3657  CD2 PHE A 238      44.458  97.990 121.687  1.00  0.00           C  
ATOM   3658  CE1 PHE A 238      46.251  95.990 120.843  1.00  0.00           C  
ATOM   3659  CE2 PHE A 238      44.001  96.928 120.960  1.00  0.00           C  
ATOM   3660  CZ  PHE A 238      44.859  95.924 120.557  1.00  0.00           C  
ATOM   3661  H   PHE A 238      46.639  97.093 125.177  1.00  0.00           H  
ATOM   3662  HA  PHE A 238      46.678  99.999 124.792  1.00  0.00           H  
ATOM   3663  HB2 PHE A 238      45.582 100.008 122.744  1.00  0.00           H  
ATOM   3664  HB3 PHE A 238      47.226  99.562 122.602  1.00  0.00           H  
ATOM   3665  HD1 PHE A 238      47.775  97.071 121.922  1.00  0.00           H  
ATOM   3666  HD2 PHE A 238      43.775  98.773 121.982  1.00  0.00           H  
ATOM   3667  HE1 PHE A 238      46.880  95.133 120.646  1.00  0.00           H  
ATOM   3668  HE2 PHE A 238      42.930  96.808 120.921  1.00  0.00           H  
ATOM   3669  HZ  PHE A 238      44.406  95.041 120.135  1.00  0.00           H  
ATOM   3670  N   ARG A 239      44.057 100.021 124.844  1.00  0.00           N  
ATOM   3671  CA  ARG A 239      42.692 100.156 125.366  1.00  0.00           C  
ATOM   3672  C   ARG A 239      41.732 100.718 124.345  1.00  0.00           C  
ATOM   3673  O   ARG A 239      41.867 101.839 123.848  1.00  0.00           O  
ATOM   3674  CB  ARG A 239      42.744 101.040 126.658  1.00  0.00           C  
ATOM   3675  CG  ARG A 239      41.361 101.218 127.253  1.00  0.00           C  
ATOM   3676  CD  ARG A 239      41.460 101.929 128.642  1.00  0.00           C  
ATOM   3677  NE  ARG A 239      42.176 101.084 129.615  1.00  0.00           N  
ATOM   3678  CZ  ARG A 239      42.784 101.511 130.719  1.00  0.00           C  
ATOM   3679  NH1 ARG A 239      42.666 102.717 131.066  1.00  0.00           N1+
ATOM   3680  NH2 ARG A 239      43.567 100.581 131.290  1.00  0.00           N  
ATOM   3681  H   ARG A 239      44.405 100.739 124.225  1.00  0.00           H  
ATOM   3682  HA  ARG A 239      42.259  99.188 125.616  1.00  0.00           H  
ATOM   3683  HB2 ARG A 239      43.285 100.439 127.390  1.00  0.00           H  
ATOM   3684  HB3 ARG A 239      43.135 102.049 126.531  1.00  0.00           H  
ATOM   3685  HG2 ARG A 239      40.786 101.802 126.535  1.00  0.00           H  
ATOM   3686  HG3 ARG A 239      40.951 100.259 127.571  1.00  0.00           H  
ATOM   3687  HD2 ARG A 239      41.902 102.918 128.511  1.00  0.00           H  
ATOM   3688  HD3 ARG A 239      40.439 102.114 128.974  1.00  0.00           H  
ATOM   3689  HE  ARG A 239      42.222 100.078 129.541  1.00  0.00           H  
ATOM   3690 HH11 ARG A 239      41.869 103.212 130.690  1.00  0.00           H  
ATOM   3691 HH12 ARG A 239      43.137 103.069 131.887  1.00  0.00           H  
ATOM   3692 HH21 ARG A 239      43.530  99.633 130.943  1.00  0.00           H  
ATOM   3693 HH22 ARG A 239      43.822 100.669 132.263  1.00  0.00           H  
ATOM   3694  N   LEU A 240      40.609 100.041 124.110  1.00  0.00           N  
ATOM   3695  CA  LEU A 240      39.431 100.579 123.321  1.00  0.00           C  
ATOM   3696  C   LEU A 240      38.122 100.602 124.028  1.00  0.00           C  
ATOM   3697  O   LEU A 240      37.932  99.801 124.981  1.00  0.00           O  
ATOM   3698  CB  LEU A 240      39.378  99.864 121.973  1.00  0.00           C  
ATOM   3699  CG  LEU A 240      40.413 100.220 120.862  1.00  0.00           C  
ATOM   3700  CD1 LEU A 240      40.457  99.238 119.753  1.00  0.00           C  
ATOM   3701  CD2 LEU A 240      40.065 101.612 120.358  1.00  0.00           C  
ATOM   3702  H   LEU A 240      40.381  99.178 124.582  1.00  0.00           H  
ATOM   3703  HA  LEU A 240      39.653 101.607 123.038  1.00  0.00           H  
ATOM   3704  HB2 LEU A 240      39.439  98.812 122.252  1.00  0.00           H  
ATOM   3705  HB3 LEU A 240      38.377 100.032 121.574  1.00  0.00           H  
ATOM   3706  HG  LEU A 240      41.356 100.256 121.409  1.00  0.00           H  
ATOM   3707 HD11 LEU A 240      41.310  99.331 119.080  1.00  0.00           H  
ATOM   3708 HD12 LEU A 240      40.430  98.235 120.179  1.00  0.00           H  
ATOM   3709 HD13 LEU A 240      39.582  99.356 119.114  1.00  0.00           H  
ATOM   3710 HD21 LEU A 240      39.230 101.536 119.662  1.00  0.00           H  
ATOM   3711 HD22 LEU A 240      39.798 102.310 121.152  1.00  0.00           H  
ATOM   3712 HD23 LEU A 240      40.906 102.104 119.869  1.00  0.00           H  
ATOM   3713  N   SER A 241      37.241 101.506 123.654  1.00  0.00           N  
ATOM   3714  CA  SER A 241      35.892 101.634 124.257  1.00  0.00           C  
ATOM   3715  C   SER A 241      34.750 101.588 123.299  1.00  0.00           C  
ATOM   3716  O   SER A 241      34.849 102.094 122.117  1.00  0.00           O  
ATOM   3717  CB  SER A 241      35.928 102.948 125.033  1.00  0.00           C  
ATOM   3718  OG  SER A 241      36.921 102.941 126.007  1.00  0.00           O  
ATOM   3719  H   SER A 241      37.468 102.283 123.050  1.00  0.00           H  
ATOM   3720  HA  SER A 241      35.829 100.842 125.004  1.00  0.00           H  
ATOM   3721  HB2 SER A 241      35.930 103.808 124.362  1.00  0.00           H  
ATOM   3722  HB3 SER A 241      35.068 103.054 125.695  1.00  0.00           H  
ATOM   3723  HG  SER A 241      37.574 103.567 125.685  1.00  0.00           H  
ATOM   3724  N   TYR A 242      33.600 101.015 123.731  1.00  0.00           N  
ATOM   3725  CA  TYR A 242      32.459 100.675 122.962  1.00  0.00           C  
ATOM   3726  C   TYR A 242      31.142 100.875 123.731  1.00  0.00           C  
ATOM   3727  O   TYR A 242      31.097 100.609 124.929  1.00  0.00           O  
ATOM   3728  CB  TYR A 242      32.559  99.108 122.566  1.00  0.00           C  
ATOM   3729  CG  TYR A 242      33.892  98.667 122.073  1.00  0.00           C  
ATOM   3730  CD1 TYR A 242      34.131  98.452 120.714  1.00  0.00           C  
ATOM   3731  CD2 TYR A 242      34.905  98.224 122.967  1.00  0.00           C  
ATOM   3732  CE1 TYR A 242      35.297  97.814 120.212  1.00  0.00           C  
ATOM   3733  CE2 TYR A 242      36.116  97.708 122.515  1.00  0.00           C  
ATOM   3734  CZ  TYR A 242      36.310  97.366 121.187  1.00  0.00           C  
ATOM   3735  OH  TYR A 242      37.439  96.770 120.670  1.00  0.00           O  
ATOM   3736  H   TYR A 242      33.638 100.599 124.651  1.00  0.00           H  
ATOM   3737  HA  TYR A 242      32.380 101.245 122.036  1.00  0.00           H  
ATOM   3738  HB2 TYR A 242      32.390  98.537 123.479  1.00  0.00           H  
ATOM   3739  HB3 TYR A 242      31.737  98.793 121.923  1.00  0.00           H  
ATOM   3740  HD1 TYR A 242      33.347  98.501 119.973  1.00  0.00           H  
ATOM   3741  HD2 TYR A 242      34.765  98.361 124.028  1.00  0.00           H  
ATOM   3742  HE1 TYR A 242      35.326  97.536 119.169  1.00  0.00           H  
ATOM   3743  HE2 TYR A 242      36.853  97.301 123.192  1.00  0.00           H  
ATOM   3744  HH  TYR A 242      37.939  96.181 121.238  1.00  0.00           H  
ATOM   3745  N   TYR A 243      30.070 101.370 123.064  1.00  0.00           N  
ATOM   3746  CA  TYR A 243      28.733 101.395 123.544  1.00  0.00           C  
ATOM   3747  C   TYR A 243      28.098 100.032 123.559  1.00  0.00           C  
ATOM   3748  O   TYR A 243      28.139  99.344 122.523  1.00  0.00           O  
ATOM   3749  CB  TYR A 243      28.053 102.350 122.606  1.00  0.00           C  
ATOM   3750  CG  TYR A 243      26.608 102.573 122.838  1.00  0.00           C  
ATOM   3751  CD1 TYR A 243      25.692 101.577 122.523  1.00  0.00           C  
ATOM   3752  CD2 TYR A 243      26.224 103.648 123.627  1.00  0.00           C  
ATOM   3753  CE1 TYR A 243      24.371 101.606 123.007  1.00  0.00           C  
ATOM   3754  CE2 TYR A 243      24.839 103.738 123.955  1.00  0.00           C  
ATOM   3755  CZ  TYR A 243      23.894 102.730 123.681  1.00  0.00           C  
ATOM   3756  OH  TYR A 243      22.581 102.747 124.000  1.00  0.00           O  
ATOM   3757  H   TYR A 243      30.190 101.780 122.148  1.00  0.00           H  
ATOM   3758  HA  TYR A 243      28.637 101.762 124.566  1.00  0.00           H  
ATOM   3759  HB2 TYR A 243      28.534 103.328 122.630  1.00  0.00           H  
ATOM   3760  HB3 TYR A 243      28.074 102.010 121.570  1.00  0.00           H  
ATOM   3761  HD1 TYR A 243      26.076 100.698 122.026  1.00  0.00           H  
ATOM   3762  HD2 TYR A 243      26.898 104.384 124.038  1.00  0.00           H  
ATOM   3763  HE1 TYR A 243      23.645 100.867 122.701  1.00  0.00           H  
ATOM   3764  HE2 TYR A 243      24.469 104.584 124.514  1.00  0.00           H  
ATOM   3765  HH  TYR A 243      22.287 103.635 124.215  1.00  0.00           H  
ATOM   3766  N   PRO A 244      27.384  99.612 124.645  1.00  0.00           N  
ATOM   3767  CA  PRO A 244      26.616  98.355 124.581  1.00  0.00           C  
ATOM   3768  C   PRO A 244      25.224  98.424 123.964  1.00  0.00           C  
ATOM   3769  O   PRO A 244      24.161  98.637 124.624  1.00  0.00           O  
ATOM   3770  CB  PRO A 244      26.572  97.879 126.022  1.00  0.00           C  
ATOM   3771  CG  PRO A 244      26.542  99.167 126.798  1.00  0.00           C  
ATOM   3772  CD  PRO A 244      27.427 100.160 126.041  1.00  0.00           C  
ATOM   3773  HA  PRO A 244      27.252  97.635 124.064  1.00  0.00           H  
ATOM   3774  HB2 PRO A 244      25.695  97.263 126.226  1.00  0.00           H  
ATOM   3775  HB3 PRO A 244      27.482  97.324 126.248  1.00  0.00           H  
ATOM   3776  HG2 PRO A 244      25.627  99.760 126.788  1.00  0.00           H  
ATOM   3777  HG3 PRO A 244      26.945  99.027 127.801  1.00  0.00           H  
ATOM   3778  HD2 PRO A 244      27.069 101.174 126.226  1.00  0.00           H  
ATOM   3779  HD3 PRO A 244      28.461 100.213 126.383  1.00  0.00           H  
ATOM   3780  N   HIE A 245      25.094  98.204 122.659  1.00  0.00           N  
ATOM   3781  CA  HIE A 245      23.899  97.768 122.013  1.00  0.00           C  
ATOM   3782  C   HIE A 245      23.330  96.527 122.615  1.00  0.00           C  
ATOM   3783  O   HIE A 245      23.975  95.450 122.698  1.00  0.00           O  
ATOM   3784  CB  HIE A 245      24.113  97.681 120.506  1.00  0.00           C  
ATOM   3785  CG  HIE A 245      24.490  99.023 119.845  1.00  0.00           C  
ATOM   3786  CD2 HIE A 245      25.498  99.317 119.003  1.00  0.00           C  
ATOM   3787  ND1 HIE A 245      23.748 100.182 120.028  1.00  0.00           N  
ATOM   3788  CE1 HIE A 245      24.424 101.228 119.479  1.00  0.00           C  
ATOM   3789  NE2 HIE A 245      25.499 100.698 118.860  1.00  0.00           N  
ATOM   3790  H   HIE A 245      25.951  98.110 122.133  1.00  0.00           H  
ATOM   3791  HA  HIE A 245      23.172  98.566 122.162  1.00  0.00           H  
ATOM   3792  HB2 HIE A 245      24.853  96.941 120.200  1.00  0.00           H  
ATOM   3793  HB3 HIE A 245      23.127  97.415 120.127  1.00  0.00           H  
ATOM   3794  HD2 HIE A 245      26.200  98.660 118.512  1.00  0.00           H  
ATOM   3795  HE1 HIE A 245      24.020 102.230 119.447  1.00  0.00           H  
ATOM   3796  HE2 HIE A 245      26.251 101.243 118.464  1.00  0.00           H  
ATOM   3797  N   CYS A 246      22.005  96.536 122.826  1.00  0.00           N  
ATOM   3798  CA  CYS A 246      21.155  95.417 122.973  1.00  0.00           C  
ATOM   3799  C   CYS A 246      20.189  95.191 121.711  1.00  0.00           C  
ATOM   3800  O   CYS A 246      19.719  96.090 121.021  1.00  0.00           O  
ATOM   3801  CB  CYS A 246      20.266  95.721 124.219  1.00  0.00           C  
ATOM   3802  SG  CYS A 246      19.151  94.455 124.650  1.00  0.00           S  
ATOM   3803  H   CYS A 246      21.573  97.447 122.779  1.00  0.00           H  
ATOM   3804  HA  CYS A 246      21.814  94.612 123.295  1.00  0.00           H  
ATOM   3805  HB2 CYS A 246      20.980  95.851 125.033  1.00  0.00           H  
ATOM   3806  HB3 CYS A 246      19.684  96.615 123.997  1.00  0.00           H  
ATOM   3807  HG  CYS A 246      20.135  93.669 125.095  1.00  0.00           H  
ATOM   3808  N   LEU A 247      19.888  93.887 121.405  1.00  0.00           N  
ATOM   3809  CA  LEU A 247      19.295  93.528 120.148  1.00  0.00           C  
ATOM   3810  C   LEU A 247      17.880  94.110 119.814  1.00  0.00           C  
ATOM   3811  O   LEU A 247      17.663  94.751 118.809  1.00  0.00           O  
ATOM   3812  CB  LEU A 247      19.391  91.959 120.048  1.00  0.00           C  
ATOM   3813  CG  LEU A 247      18.537  91.269 118.981  1.00  0.00           C  
ATOM   3814  CD1 LEU A 247      18.777  91.758 117.548  1.00  0.00           C  
ATOM   3815  CD2 LEU A 247      18.666  89.751 119.136  1.00  0.00           C  
ATOM   3816  H   LEU A 247      20.442  93.247 121.956  1.00  0.00           H  
ATOM   3817  HA  LEU A 247      19.931  93.857 119.326  1.00  0.00           H  
ATOM   3818  HB2 LEU A 247      20.464  91.806 119.940  1.00  0.00           H  
ATOM   3819  HB3 LEU A 247      19.131  91.629 121.054  1.00  0.00           H  
ATOM   3820  HG  LEU A 247      17.475  91.477 119.100  1.00  0.00           H  
ATOM   3821 HD11 LEU A 247      19.721  91.369 117.166  1.00  0.00           H  
ATOM   3822 HD12 LEU A 247      18.015  91.323 116.900  1.00  0.00           H  
ATOM   3823 HD13 LEU A 247      18.708  92.837 117.415  1.00  0.00           H  
ATOM   3824 HD21 LEU A 247      18.643  89.429 120.176  1.00  0.00           H  
ATOM   3825 HD22 LEU A 247      17.970  89.270 118.450  1.00  0.00           H  
ATOM   3826 HD23 LEU A 247      19.677  89.560 118.778  1.00  0.00           H  
ATOM   3827  N   ALA A 248      16.864  93.766 120.651  1.00  0.00           N  
ATOM   3828  CA  ALA A 248      15.507  94.066 120.210  1.00  0.00           C  
ATOM   3829  C   ALA A 248      15.247  95.595 120.136  1.00  0.00           C  
ATOM   3830  O   ALA A 248      14.434  96.084 119.326  1.00  0.00           O  
ATOM   3831  CB  ALA A 248      14.493  93.416 121.195  1.00  0.00           C  
ATOM   3832  H   ALA A 248      16.983  93.238 121.505  1.00  0.00           H  
ATOM   3833  HA  ALA A 248      15.148  93.686 119.253  1.00  0.00           H  
ATOM   3834  HB1 ALA A 248      13.484  93.715 120.915  1.00  0.00           H  
ATOM   3835  HB2 ALA A 248      14.428  92.335 121.070  1.00  0.00           H  
ATOM   3836  HB3 ALA A 248      14.710  93.556 122.254  1.00  0.00           H  
ATOM   3837  N   SER A 249      16.016  96.425 120.949  1.00  0.00           N  
ATOM   3838  CA  SER A 249      16.166  97.859 120.825  1.00  0.00           C  
ATOM   3839  C   SER A 249      16.954  98.229 119.570  1.00  0.00           C  
ATOM   3840  O   SER A 249      16.456  99.149 118.813  1.00  0.00           O  
ATOM   3841  CB  SER A 249      16.708  98.381 122.165  1.00  0.00           C  
ATOM   3842  OG  SER A 249      17.885  97.794 122.822  1.00  0.00           O  
ATOM   3843  H   SER A 249      16.472  95.915 121.691  1.00  0.00           H  
ATOM   3844  HA  SER A 249      15.163  98.286 120.852  1.00  0.00           H  
ATOM   3845  HB2 SER A 249      16.898  99.441 121.998  1.00  0.00           H  
ATOM   3846  HB3 SER A 249      15.886  98.134 122.836  1.00  0.00           H  
ATOM   3847  HG  SER A 249      17.602  96.935 123.142  1.00  0.00           H  
ATOM   3848  N   PHE A 250      18.145  97.730 119.229  1.00  0.00           N  
ATOM   3849  CA  PHE A 250      18.915  98.079 118.100  1.00  0.00           C  
ATOM   3850  C   PHE A 250      18.189  97.807 116.799  1.00  0.00           C  
ATOM   3851  O   PHE A 250      18.204  98.657 115.880  1.00  0.00           O  
ATOM   3852  CB  PHE A 250      20.224  97.277 118.017  1.00  0.00           C  
ATOM   3853  CG  PHE A 250      21.191  97.816 116.994  1.00  0.00           C  
ATOM   3854  CD1 PHE A 250      21.973  98.947 117.234  1.00  0.00           C  
ATOM   3855  CD2 PHE A 250      21.243  97.189 115.761  1.00  0.00           C  
ATOM   3856  CE1 PHE A 250      22.733  99.535 116.221  1.00  0.00           C  
ATOM   3857  CE2 PHE A 250      22.111  97.749 114.775  1.00  0.00           C  
ATOM   3858  CZ  PHE A 250      22.837  98.909 114.954  1.00  0.00           C  
ATOM   3859  H   PHE A 250      18.634  97.136 119.884  1.00  0.00           H  
ATOM   3860  HA  PHE A 250      19.114  99.145 117.989  1.00  0.00           H  
ATOM   3861  HB2 PHE A 250      20.756  97.135 118.957  1.00  0.00           H  
ATOM   3862  HB3 PHE A 250      19.877  96.269 117.791  1.00  0.00           H  
ATOM   3863  HD1 PHE A 250      21.931  99.332 118.241  1.00  0.00           H  
ATOM   3864  HD2 PHE A 250      20.757  96.242 115.582  1.00  0.00           H  
ATOM   3865  HE1 PHE A 250      23.254 100.457 116.429  1.00  0.00           H  
ATOM   3866  HE2 PHE A 250      22.274  97.304 113.805  1.00  0.00           H  
ATOM   3867  HZ  PHE A 250      23.429  99.307 114.144  1.00  0.00           H  
ATOM   3868  N   THR A 251      17.394  96.753 116.821  1.00  0.00           N  
ATOM   3869  CA  THR A 251      16.449  96.458 115.784  1.00  0.00           C  
ATOM   3870  C   THR A 251      15.478  97.636 115.446  1.00  0.00           C  
ATOM   3871  O   THR A 251      15.297  97.960 114.280  1.00  0.00           O  
ATOM   3872  CB  THR A 251      15.720  95.168 116.133  1.00  0.00           C  
ATOM   3873  CG2 THR A 251      14.809  94.757 115.026  1.00  0.00           C  
ATOM   3874  OG1 THR A 251      16.626  94.091 116.422  1.00  0.00           O  
ATOM   3875  H   THR A 251      17.304  96.227 117.679  1.00  0.00           H  
ATOM   3876  HA  THR A 251      16.990  96.167 114.884  1.00  0.00           H  
ATOM   3877  HB  THR A 251      15.097  95.330 117.013  1.00  0.00           H  
ATOM   3878  HG1 THR A 251      17.011  94.244 117.287  1.00  0.00           H  
ATOM   3879 HG21 THR A 251      14.365  93.775 115.188  1.00  0.00           H  
ATOM   3880 HG22 THR A 251      13.967  95.448 114.978  1.00  0.00           H  
ATOM   3881 HG23 THR A 251      15.202  94.700 114.012  1.00  0.00           H  
ATOM   3882  N   GLU A 252      14.853  98.277 116.432  1.00  0.00           N  
ATOM   3883  CA  GLU A 252      13.849  99.365 116.240  1.00  0.00           C  
ATOM   3884  C   GLU A 252      14.559 100.725 115.678  1.00  0.00           C  
ATOM   3885  O   GLU A 252      13.860 101.550 115.115  1.00  0.00           O  
ATOM   3886  CB  GLU A 252      13.087  99.583 117.562  1.00  0.00           C  
ATOM   3887  CG  GLU A 252      12.154  98.422 118.023  1.00  0.00           C  
ATOM   3888  CD  GLU A 252      11.403  97.848 116.835  1.00  0.00           C  
ATOM   3889  OE1 GLU A 252      10.767  98.655 116.096  1.00  0.00           O  
ATOM   3890  OE2 GLU A 252      11.437  96.625 116.727  1.00  0.00           O1-
ATOM   3891  H   GLU A 252      15.061  98.175 117.414  1.00  0.00           H  
ATOM   3892  HA  GLU A 252      13.174  99.032 115.452  1.00  0.00           H  
ATOM   3893  HB2 GLU A 252      13.883  99.713 118.294  1.00  0.00           H  
ATOM   3894  HB3 GLU A 252      12.606 100.561 117.542  1.00  0.00           H  
ATOM   3895  HG2 GLU A 252      12.855  97.617 118.246  1.00  0.00           H  
ATOM   3896  HG3 GLU A 252      11.533  98.653 118.887  1.00  0.00           H  
ATOM   3897  N   LEU A 253      15.851 100.744 115.857  1.00  0.00           N  
ATOM   3898  CA  LEU A 253      16.645 101.868 115.420  1.00  0.00           C  
ATOM   3899  C   LEU A 253      17.386 101.602 114.146  1.00  0.00           C  
ATOM   3900  O   LEU A 253      17.521 102.562 113.402  1.00  0.00           O  
ATOM   3901  CB  LEU A 253      17.612 102.216 116.616  1.00  0.00           C  
ATOM   3902  CG  LEU A 253      18.560 103.364 116.420  1.00  0.00           C  
ATOM   3903  CD1 LEU A 253      18.149 104.389 117.488  1.00  0.00           C  
ATOM   3904  CD2 LEU A 253      20.079 103.042 116.565  1.00  0.00           C  
ATOM   3905  H   LEU A 253      16.332 100.019 116.370  1.00  0.00           H  
ATOM   3906  HA  LEU A 253      16.047 102.759 115.234  1.00  0.00           H  
ATOM   3907  HB2 LEU A 253      16.974 102.386 117.483  1.00  0.00           H  
ATOM   3908  HB3 LEU A 253      18.147 101.324 116.941  1.00  0.00           H  
ATOM   3909  HG  LEU A 253      18.434 103.762 115.414  1.00  0.00           H  
ATOM   3910 HD11 LEU A 253      18.799 105.264 117.469  1.00  0.00           H  
ATOM   3911 HD12 LEU A 253      17.077 104.581 117.441  1.00  0.00           H  
ATOM   3912 HD13 LEU A 253      18.381 103.995 118.478  1.00  0.00           H  
ATOM   3913 HD21 LEU A 253      20.226 102.299 117.350  1.00  0.00           H  
ATOM   3914 HD22 LEU A 253      20.575 102.683 115.663  1.00  0.00           H  
ATOM   3915 HD23 LEU A 253      20.519 104.026 116.729  1.00  0.00           H  
ATOM   3916  N   VAL A 254      17.802 100.349 113.860  1.00  0.00           N  
ATOM   3917  CA  VAL A 254      18.340 100.043 112.496  1.00  0.00           C  
ATOM   3918  C   VAL A 254      17.249 100.077 111.390  1.00  0.00           C  
ATOM   3919  O   VAL A 254      17.416 100.742 110.380  1.00  0.00           O  
ATOM   3920  CB  VAL A 254      19.172  98.717 112.551  1.00  0.00           C  
ATOM   3921  CG1 VAL A 254      18.564  97.349 112.632  1.00  0.00           C  
ATOM   3922  CG2 VAL A 254      20.100  98.763 111.298  1.00  0.00           C  
ATOM   3923  H   VAL A 254      17.537  99.587 114.469  1.00  0.00           H  
ATOM   3924  HA  VAL A 254      19.081 100.819 112.306  1.00  0.00           H  
ATOM   3925  HB  VAL A 254      19.734  98.817 113.479  1.00  0.00           H  
ATOM   3926 HG11 VAL A 254      19.298  96.599 112.923  1.00  0.00           H  
ATOM   3927 HG12 VAL A 254      17.735  97.289 113.337  1.00  0.00           H  
ATOM   3928 HG13 VAL A 254      18.161  97.068 111.659  1.00  0.00           H  
ATOM   3929 HG21 VAL A 254      19.521  98.871 110.381  1.00  0.00           H  
ATOM   3930 HG22 VAL A 254      20.855  99.536 111.434  1.00  0.00           H  
ATOM   3931 HG23 VAL A 254      20.603  97.828 111.052  1.00  0.00           H  
ATOM   3932  N   GLN A 255      16.123  99.359 111.652  1.00  0.00           N  
ATOM   3933  CA  GLN A 255      15.042  99.333 110.677  1.00  0.00           C  
ATOM   3934  C   GLN A 255      14.495 100.786 110.458  1.00  0.00           C  
ATOM   3935  O   GLN A 255      14.123 101.128 109.334  1.00  0.00           O  
ATOM   3936  CB  GLN A 255      13.883  98.527 111.281  1.00  0.00           C  
ATOM   3937  CG  GLN A 255      14.131  97.007 111.177  1.00  0.00           C  
ATOM   3938  CD  GLN A 255      12.934  96.238 111.708  1.00  0.00           C  
ATOM   3939  NE2 GLN A 255      12.654  95.109 111.127  1.00  0.00           N  
ATOM   3940  OE1 GLN A 255      12.163  96.693 112.589  1.00  0.00           O  
ATOM   3941  H   GLN A 255      16.089  98.657 112.379  1.00  0.00           H  
ATOM   3942  HA  GLN A 255      15.465  98.840 109.802  1.00  0.00           H  
ATOM   3943  HB2 GLN A 255      13.637  98.765 112.316  1.00  0.00           H  
ATOM   3944  HB3 GLN A 255      12.930  98.793 110.825  1.00  0.00           H  
ATOM   3945  HG2 GLN A 255      14.469  96.680 110.193  1.00  0.00           H  
ATOM   3946  HG3 GLN A 255      14.942  96.764 111.864  1.00  0.00           H  
ATOM   3947 HE21 GLN A 255      11.785  94.613 111.268  1.00  0.00           H  
ATOM   3948 HE22 GLN A 255      13.157  94.902 110.276  1.00  0.00           H  
ATOM   3949  N   GLU A 256      14.390 101.565 111.518  1.00  0.00           N  
ATOM   3950  CA  GLU A 256      13.702 102.909 111.327  1.00  0.00           C  
ATOM   3951  C   GLU A 256      14.678 103.879 110.601  1.00  0.00           C  
ATOM   3952  O   GLU A 256      14.301 104.613 109.671  1.00  0.00           O  
ATOM   3953  CB  GLU A 256      13.264 103.403 112.707  1.00  0.00           C  
ATOM   3954  CG  GLU A 256      12.385 104.667 112.548  1.00  0.00           C  
ATOM   3955  CD  GLU A 256      12.150 105.520 113.874  1.00  0.00           C  
ATOM   3956  OE1 GLU A 256      11.141 106.297 113.910  1.00  0.00           O  
ATOM   3957  OE2 GLU A 256      12.949 105.532 114.837  1.00  0.00           O1-
ATOM   3958  H   GLU A 256      14.539 101.243 112.463  1.00  0.00           H  
ATOM   3959  HA  GLU A 256      12.846 102.856 110.653  1.00  0.00           H  
ATOM   3960  HB2 GLU A 256      12.567 102.643 113.061  1.00  0.00           H  
ATOM   3961  HB3 GLU A 256      14.124 103.671 113.321  1.00  0.00           H  
ATOM   3962  HG2 GLU A 256      12.825 105.401 111.873  1.00  0.00           H  
ATOM   3963  HG3 GLU A 256      11.405 104.342 112.196  1.00  0.00           H  
ATOM   3964  N   ALA A 257      16.014 103.738 110.770  1.00  0.00           N  
ATOM   3965  CA  ALA A 257      16.994 104.709 110.186  1.00  0.00           C  
ATOM   3966  C   ALA A 257      17.318 104.440 108.773  1.00  0.00           C  
ATOM   3967  O   ALA A 257      17.406 105.345 107.959  1.00  0.00           O  
ATOM   3968  CB  ALA A 257      18.299 104.805 111.060  1.00  0.00           C  
ATOM   3969  H   ALA A 257      16.433 103.071 111.402  1.00  0.00           H  
ATOM   3970  HA  ALA A 257      16.493 105.675 110.234  1.00  0.00           H  
ATOM   3971  HB1 ALA A 257      18.961 103.942 110.994  1.00  0.00           H  
ATOM   3972  HB2 ALA A 257      18.928 105.619 110.699  1.00  0.00           H  
ATOM   3973  HB3 ALA A 257      18.023 105.041 112.088  1.00  0.00           H  
ATOM   3974  N   PHE A 258      17.317 103.133 108.424  1.00  0.00           N  
ATOM   3975  CA  PHE A 258      17.260 102.625 107.040  1.00  0.00           C  
ATOM   3976  C   PHE A 258      15.852 102.679 106.378  1.00  0.00           C  
ATOM   3977  O   PHE A 258      15.784 102.384 105.205  1.00  0.00           O  
ATOM   3978  CB  PHE A 258      17.789 101.182 107.183  1.00  0.00           C  
ATOM   3979  CG  PHE A 258      18.360 100.645 105.832  1.00  0.00           C  
ATOM   3980  CD1 PHE A 258      19.648 101.002 105.442  1.00  0.00           C  
ATOM   3981  CD2 PHE A 258      17.450  99.962 105.043  1.00  0.00           C  
ATOM   3982  CE1 PHE A 258      20.110 100.590 104.260  1.00  0.00           C  
ATOM   3983  CE2 PHE A 258      18.026  99.379 103.905  1.00  0.00           C  
ATOM   3984  CZ  PHE A 258      19.330  99.685 103.492  1.00  0.00           C  
ATOM   3985  H   PHE A 258      17.248 102.442 109.157  1.00  0.00           H  
ATOM   3986  HA  PHE A 258      17.959 103.247 106.482  1.00  0.00           H  
ATOM   3987  HB2 PHE A 258      18.571 101.160 107.942  1.00  0.00           H  
ATOM   3988  HB3 PHE A 258      16.923 100.566 107.427  1.00  0.00           H  
ATOM   3989  HD1 PHE A 258      20.303 101.527 106.122  1.00  0.00           H  
ATOM   3990  HD2 PHE A 258      16.438  99.784 105.376  1.00  0.00           H  
ATOM   3991  HE1 PHE A 258      21.107 100.874 103.956  1.00  0.00           H  
ATOM   3992  HE2 PHE A 258      17.503  98.623 103.338  1.00  0.00           H  
ATOM   3993  HZ  PHE A 258      19.873  99.173 102.711  1.00  0.00           H  
ATOM   3994  N   GLY A 259      14.813 102.977 107.078  1.00  0.00           N  
ATOM   3995  CA  GLY A 259      13.430 103.000 106.641  1.00  0.00           C  
ATOM   3996  C   GLY A 259      12.602 101.754 106.942  1.00  0.00           C  
ATOM   3997  O   GLY A 259      12.846 100.703 106.299  1.00  0.00           O  
ATOM   3998  H   GLY A 259      15.010 103.235 108.035  1.00  0.00           H  
ATOM   3999  HA2 GLY A 259      13.083 103.840 107.244  1.00  0.00           H  
ATOM   4000  HA3 GLY A 259      13.304 103.318 105.606  1.00  0.00           H  
ATOM   4001  N   GLY A 260      11.539 101.844 107.719  1.00  0.00           N  
ATOM   4002  CA  GLY A 260      10.832 100.662 108.293  1.00  0.00           C  
ATOM   4003  C   GLY A 260      10.176  99.660 107.336  1.00  0.00           C  
ATOM   4004  O   GLY A 260      10.122  98.495 107.613  1.00  0.00           O  
ATOM   4005  H   GLY A 260      11.307 102.742 108.119  1.00  0.00           H  
ATOM   4006  HA2 GLY A 260      11.476 100.119 108.986  1.00  0.00           H  
ATOM   4007  HA3 GLY A 260      10.003 101.016 108.908  1.00  0.00           H  
ATOM   4008  N   ARG A 261       9.960 100.138 106.139  1.00  0.00           N  
ATOM   4009  CA  ARG A 261       9.538  99.408 104.960  1.00  0.00           C  
ATOM   4010  C   ARG A 261      10.530  98.431 104.174  1.00  0.00           C  
ATOM   4011  O   ARG A 261      10.142  97.745 103.238  1.00  0.00           O  
ATOM   4012  CB  ARG A 261       8.745 100.355 103.960  1.00  0.00           C  
ATOM   4013  CG  ARG A 261       9.650 101.553 103.523  1.00  0.00           C  
ATOM   4014  CD  ARG A 261       8.791 102.408 102.590  1.00  0.00           C  
ATOM   4015  NE  ARG A 261       8.679 101.847 101.207  1.00  0.00           N  
ATOM   4016  CZ  ARG A 261       9.066 102.387 100.137  1.00  0.00           C  
ATOM   4017  NH1 ARG A 261       9.078 101.592  99.102  1.00  0.00           N1+
ATOM   4018  NH2 ARG A 261       9.483 103.676  99.877  1.00  0.00           N  
ATOM   4019  H   ARG A 261       9.949 101.145 106.054  1.00  0.00           H  
ATOM   4020  HA  ARG A 261       8.745  98.725 105.263  1.00  0.00           H  
ATOM   4021  HB2 ARG A 261       8.360  99.767 103.127  1.00  0.00           H  
ATOM   4022  HB3 ARG A 261       7.916 100.796 104.513  1.00  0.00           H  
ATOM   4023  HG2 ARG A 261      10.032 102.180 104.329  1.00  0.00           H  
ATOM   4024  HG3 ARG A 261      10.530 101.217 102.974  1.00  0.00           H  
ATOM   4025  HD2 ARG A 261       7.792 102.585 102.988  1.00  0.00           H  
ATOM   4026  HD3 ARG A 261       9.247 103.395 102.516  1.00  0.00           H  
ATOM   4027  HE  ARG A 261       8.191 100.967 101.110  1.00  0.00           H  
ATOM   4028 HH11 ARG A 261       8.676 100.666  99.130  1.00  0.00           H  
ATOM   4029 HH12 ARG A 261       9.305 101.976  98.195  1.00  0.00           H  
ATOM   4030 HH21 ARG A 261       9.473 104.408 100.573  1.00  0.00           H  
ATOM   4031 HH22 ARG A 261       9.825 103.956  98.970  1.00  0.00           H  
ATOM   4032  N   CYS A 262      11.744  98.441 104.598  1.00  0.00           N  
ATOM   4033  CA  CYS A 262      12.755  97.594 104.028  1.00  0.00           C  
ATOM   4034  C   CYS A 262      12.498  96.032 104.206  1.00  0.00           C  
ATOM   4035  O   CYS A 262      11.899  95.646 105.253  1.00  0.00           O  
ATOM   4036  CB  CYS A 262      14.105  98.091 104.770  1.00  0.00           C  
ATOM   4037  SG  CYS A 262      14.066  97.791 106.580  1.00  0.00           S  
ATOM   4038  H   CYS A 262      12.004  99.122 105.297  1.00  0.00           H  
ATOM   4039  HA  CYS A 262      12.876  97.843 102.974  1.00  0.00           H  
ATOM   4040  HB2 CYS A 262      14.945  97.520 104.374  1.00  0.00           H  
ATOM   4041  HB3 CYS A 262      14.274  99.147 104.562  1.00  0.00           H  
ATOM   4042  HG  CYS A 262      13.118  98.716 106.760  1.00  0.00           H  
ATOM   4043  N   GLN A 263      13.147  95.115 103.465  1.00  0.00           N  
ATOM   4044  CA  GLN A 263      13.484  93.742 103.957  1.00  0.00           C  
ATOM   4045  C   GLN A 263      14.670  93.802 104.875  1.00  0.00           C  
ATOM   4046  O   GLN A 263      15.742  94.307 104.568  1.00  0.00           O  
ATOM   4047  CB  GLN A 263      13.724  92.875 102.717  1.00  0.00           C  
ATOM   4048  CG  GLN A 263      14.560  91.615 102.941  1.00  0.00           C  
ATOM   4049  CD  GLN A 263      14.064  90.624 103.954  1.00  0.00           C  
ATOM   4050  NE2 GLN A 263      14.889  89.647 104.370  1.00  0.00           N  
ATOM   4051  OE1 GLN A 263      12.903  90.742 104.323  1.00  0.00           O  
ATOM   4052  H   GLN A 263      13.688  95.572 102.745  1.00  0.00           H  
ATOM   4053  HA  GLN A 263      12.680  93.341 104.574  1.00  0.00           H  
ATOM   4054  HB2 GLN A 263      12.794  92.578 102.232  1.00  0.00           H  
ATOM   4055  HB3 GLN A 263      14.222  93.495 101.972  1.00  0.00           H  
ATOM   4056  HG2 GLN A 263      14.657  91.031 102.026  1.00  0.00           H  
ATOM   4057  HG3 GLN A 263      15.573  91.928 103.196  1.00  0.00           H  
ATOM   4058 HE21 GLN A 263      14.515  89.014 105.063  1.00  0.00           H  
ATOM   4059 HE22 GLN A 263      15.858  89.562 104.095  1.00  0.00           H  
ATOM   4060  N   HID A 264      14.417  93.447 106.174  1.00  0.00           N  
ATOM   4061  CA  HID A 264      15.384  93.372 107.321  1.00  0.00           C  
ATOM   4062  C   HID A 264      15.436  91.885 107.729  1.00  0.00           C  
ATOM   4063  O   HID A 264      14.391  91.385 108.096  1.00  0.00           O  
ATOM   4064  CB  HID A 264      15.004  94.348 108.425  1.00  0.00           C  
ATOM   4065  CG  HID A 264      15.750  94.029 109.712  1.00  0.00           C  
ATOM   4066  CD2 HID A 264      16.768  94.778 110.249  1.00  0.00           C  
ATOM   4067  ND1 HID A 264      15.484  93.051 110.601  1.00  0.00           N  
ATOM   4068  CE1 HID A 264      16.242  93.104 111.689  1.00  0.00           C  
ATOM   4069  NE2 HID A 264      17.052  94.230 111.483  1.00  0.00           N  
ATOM   4070  H   HID A 264      13.489  93.158 106.449  1.00  0.00           H  
ATOM   4071  HA  HID A 264      16.344  93.694 106.916  1.00  0.00           H  
ATOM   4072  HB2 HID A 264      15.382  95.318 108.101  1.00  0.00           H  
ATOM   4073  HB3 HID A 264      13.923  94.256 108.529  1.00  0.00           H  
ATOM   4074  HD1 HID A 264      14.741  92.384 110.444  1.00  0.00           H  
ATOM   4075  HD2 HID A 264      17.255  95.676 109.895  1.00  0.00           H  
ATOM   4076  HE1 HID A 264      16.054  92.557 112.601  1.00  0.00           H  
ATOM   4077  N   SER A 265      16.601  91.299 107.887  1.00  0.00           N  
ATOM   4078  CA  SER A 265      16.779  90.066 108.662  1.00  0.00           C  
ATOM   4079  C   SER A 265      18.041  90.093 109.578  1.00  0.00           C  
ATOM   4080  O   SER A 265      19.102  90.490 109.182  1.00  0.00           O  
ATOM   4081  CB  SER A 265      16.672  88.751 107.883  1.00  0.00           C  
ATOM   4082  OG  SER A 265      17.796  88.547 107.085  1.00  0.00           O  
ATOM   4083  H   SER A 265      17.461  91.781 107.667  1.00  0.00           H  
ATOM   4084  HA  SER A 265      16.072  89.980 109.487  1.00  0.00           H  
ATOM   4085  HB2 SER A 265      16.498  87.905 108.548  1.00  0.00           H  
ATOM   4086  HB3 SER A 265      15.805  88.865 107.233  1.00  0.00           H  
ATOM   4087  HG  SER A 265      18.240  87.714 107.258  1.00  0.00           H  
ATOM   4088  N   VAL A 266      17.904  89.510 110.772  1.00  0.00           N  
ATOM   4089  CA  VAL A 266      18.987  89.275 111.848  1.00  0.00           C  
ATOM   4090  C   VAL A 266      19.762  87.992 111.607  1.00  0.00           C  
ATOM   4091  O   VAL A 266      19.144  86.943 111.505  1.00  0.00           O  
ATOM   4092  CB  VAL A 266      18.370  89.144 113.288  1.00  0.00           C  
ATOM   4093  CG1 VAL A 266      19.416  88.980 114.381  1.00  0.00           C  
ATOM   4094  CG2 VAL A 266      17.523  90.405 113.605  1.00  0.00           C  
ATOM   4095  H   VAL A 266      17.044  89.030 110.995  1.00  0.00           H  
ATOM   4096  HA  VAL A 266      19.693  90.102 111.792  1.00  0.00           H  
ATOM   4097  HB  VAL A 266      17.666  88.328 113.126  1.00  0.00           H  
ATOM   4098 HG11 VAL A 266      20.199  89.720 114.545  1.00  0.00           H  
ATOM   4099 HG12 VAL A 266      18.899  88.777 115.319  1.00  0.00           H  
ATOM   4100 HG13 VAL A 266      20.004  88.079 114.207  1.00  0.00           H  
ATOM   4101 HG21 VAL A 266      16.875  90.645 112.763  1.00  0.00           H  
ATOM   4102 HG22 VAL A 266      17.020  90.158 114.539  1.00  0.00           H  
ATOM   4103 HG23 VAL A 266      18.228  91.224 113.759  1.00  0.00           H  
ATOM   4104  N   LEU A 267      21.054  87.858 111.722  1.00  0.00           N  
ATOM   4105  CA  LEU A 267      21.861  86.630 111.804  1.00  0.00           C  
ATOM   4106  C   LEU A 267      22.753  86.642 113.045  1.00  0.00           C  
ATOM   4107  O   LEU A 267      23.363  87.653 113.342  1.00  0.00           O  
ATOM   4108  CB  LEU A 267      22.626  86.475 110.545  1.00  0.00           C  
ATOM   4109  CG  LEU A 267      21.937  86.625 109.155  1.00  0.00           C  
ATOM   4110  CD1 LEU A 267      22.045  87.959 108.446  1.00  0.00           C  
ATOM   4111  CD2 LEU A 267      22.543  85.635 108.204  1.00  0.00           C  
ATOM   4112  H   LEU A 267      21.509  88.751 111.845  1.00  0.00           H  
ATOM   4113  HA  LEU A 267      21.237  85.755 111.979  1.00  0.00           H  
ATOM   4114  HB2 LEU A 267      23.441  87.195 110.624  1.00  0.00           H  
ATOM   4115  HB3 LEU A 267      23.190  85.548 110.648  1.00  0.00           H  
ATOM   4116  HG  LEU A 267      20.913  86.312 109.356  1.00  0.00           H  
ATOM   4117 HD11 LEU A 267      21.532  88.736 109.011  1.00  0.00           H  
ATOM   4118 HD12 LEU A 267      23.122  88.057 108.316  1.00  0.00           H  
ATOM   4119 HD13 LEU A 267      21.560  87.795 107.484  1.00  0.00           H  
ATOM   4120 HD21 LEU A 267      22.469  84.635 108.633  1.00  0.00           H  
ATOM   4121 HD22 LEU A 267      22.007  85.758 107.263  1.00  0.00           H  
ATOM   4122 HD23 LEU A 267      23.593  85.836 107.990  1.00  0.00           H  
ATOM   4123  N   GLY A 268      22.865  85.547 113.795  1.00  0.00           N  
ATOM   4124  CA  GLY A 268      23.682  85.346 114.920  1.00  0.00           C  
ATOM   4125  C   GLY A 268      24.952  84.581 114.564  1.00  0.00           C  
ATOM   4126  O   GLY A 268      24.848  83.427 114.111  1.00  0.00           O  
ATOM   4127  H   GLY A 268      22.380  84.733 113.445  1.00  0.00           H  
ATOM   4128  HA2 GLY A 268      23.957  86.318 115.331  1.00  0.00           H  
ATOM   4129  HA3 GLY A 268      23.143  84.875 115.742  1.00  0.00           H  
ATOM   4130  N   ASP A 269      26.116  85.177 114.720  1.00  0.00           N  
ATOM   4131  CA  ASP A 269      27.366  84.815 113.974  1.00  0.00           C  
ATOM   4132  C   ASP A 269      27.170  84.321 112.513  1.00  0.00           C  
ATOM   4133  O   ASP A 269      27.632  83.250 112.218  1.00  0.00           O  
ATOM   4134  CB  ASP A 269      28.265  83.861 114.782  1.00  0.00           C  
ATOM   4135  CG  ASP A 269      28.414  84.033 116.320  1.00  0.00           C  
ATOM   4136  OD1 ASP A 269      28.343  85.160 116.823  1.00  0.00           O  
ATOM   4137  OD2 ASP A 269      28.538  82.996 116.993  1.00  0.00           O1-
ATOM   4138  H   ASP A 269      26.126  85.970 115.344  1.00  0.00           H  
ATOM   4139  HA  ASP A 269      27.968  85.715 114.096  1.00  0.00           H  
ATOM   4140  HB2 ASP A 269      27.695  82.934 114.742  1.00  0.00           H  
ATOM   4141  HB3 ASP A 269      29.258  83.793 114.337  1.00  0.00           H  
ATOM   4142  N   PHE A 270      26.424  85.079 111.662  1.00  0.00           N  
ATOM   4143  CA  PHE A 270      26.206  84.709 110.310  1.00  0.00           C  
ATOM   4144  C   PHE A 270      25.274  83.490 110.112  1.00  0.00           C  
ATOM   4145  O   PHE A 270      25.319  82.981 108.988  1.00  0.00           O  
ATOM   4146  CB  PHE A 270      27.375  84.820 109.343  1.00  0.00           C  
ATOM   4147  CG  PHE A 270      27.949  86.221 109.213  1.00  0.00           C  
ATOM   4148  CD1 PHE A 270      29.126  86.504 109.985  1.00  0.00           C  
ATOM   4149  CD2 PHE A 270      27.296  87.280 108.542  1.00  0.00           C  
ATOM   4150  CE1 PHE A 270      29.672  87.773 110.012  1.00  0.00           C  
ATOM   4151  CE2 PHE A 270      27.806  88.592 108.583  1.00  0.00           C  
ATOM   4152  CZ  PHE A 270      28.959  88.816 109.294  1.00  0.00           C  
ATOM   4153  H   PHE A 270      26.013  85.959 111.938  1.00  0.00           H  
ATOM   4154  HA  PHE A 270      25.570  85.510 109.934  1.00  0.00           H  
ATOM   4155  HB2 PHE A 270      28.116  84.077 109.641  1.00  0.00           H  
ATOM   4156  HB3 PHE A 270      27.095  84.609 108.311  1.00  0.00           H  
ATOM   4157  HD1 PHE A 270      29.637  85.630 110.364  1.00  0.00           H  
ATOM   4158  HD2 PHE A 270      26.412  87.117 107.944  1.00  0.00           H  
ATOM   4159  HE1 PHE A 270      30.601  88.029 110.502  1.00  0.00           H  
ATOM   4160  HE2 PHE A 270      27.354  89.404 108.032  1.00  0.00           H  
ATOM   4161  HZ  PHE A 270      29.312  89.816 109.494  1.00  0.00           H  
ATOM   4162  N   LYS A 271      24.574  82.905 111.098  1.00  0.00           N  
ATOM   4163  CA  LYS A 271      23.571  81.878 110.960  1.00  0.00           C  
ATOM   4164  C   LYS A 271      22.259  82.602 111.180  1.00  0.00           C  
ATOM   4165  O   LYS A 271      22.186  83.341 112.195  1.00  0.00           O  
ATOM   4166  CB  LYS A 271      23.841  80.603 111.833  1.00  0.00           C  
ATOM   4167  CG  LYS A 271      24.254  79.418 110.972  1.00  0.00           C  
ATOM   4168  CD  LYS A 271      24.500  78.171 111.830  1.00  0.00           C  
ATOM   4169  CE  LYS A 271      25.026  76.987 111.083  1.00  0.00           C  
ATOM   4170  NZ  LYS A 271      26.324  77.326 110.513  1.00  0.00           N1+
ATOM   4171  H   LYS A 271      24.739  83.180 112.056  1.00  0.00           H  
ATOM   4172  HA  LYS A 271      23.498  81.519 109.934  1.00  0.00           H  
ATOM   4173  HB2 LYS A 271      24.596  80.795 112.595  1.00  0.00           H  
ATOM   4174  HB3 LYS A 271      22.959  80.399 112.440  1.00  0.00           H  
ATOM   4175  HG2 LYS A 271      23.431  79.112 110.325  1.00  0.00           H  
ATOM   4176  HG3 LYS A 271      25.166  79.730 110.462  1.00  0.00           H  
ATOM   4177  HD2 LYS A 271      25.080  78.472 112.703  1.00  0.00           H  
ATOM   4178  HD3 LYS A 271      23.608  77.886 112.389  1.00  0.00           H  
ATOM   4179  HE2 LYS A 271      25.098  76.134 111.758  1.00  0.00           H  
ATOM   4180  HE3 LYS A 271      24.338  76.619 110.321  1.00  0.00           H  
ATOM   4181  HZ1 LYS A 271      26.919  77.450 111.321  1.00  0.00           H  
ATOM   4182  HZ2 LYS A 271      26.655  76.558 109.946  1.00  0.00           H  
ATOM   4183  HZ3 LYS A 271      26.260  78.177 109.973  1.00  0.00           H  
ATOM   4184  N   PRO A 272      21.215  82.511 110.290  1.00  0.00           N  
ATOM   4185  CA  PRO A 272      19.908  83.128 110.332  1.00  0.00           C  
ATOM   4186  C   PRO A 272      19.253  82.955 111.722  1.00  0.00           C  
ATOM   4187  O   PRO A 272      19.096  81.811 112.171  1.00  0.00           O  
ATOM   4188  CB  PRO A 272      18.994  82.602 109.162  1.00  0.00           C  
ATOM   4189  CG  PRO A 272      20.054  81.994 108.178  1.00  0.00           C  
ATOM   4190  CD  PRO A 272      21.363  81.804 109.031  1.00  0.00           C  
ATOM   4191  HA  PRO A 272      20.143  84.175 110.143  1.00  0.00           H  
ATOM   4192  HB2 PRO A 272      18.364  81.764 109.465  1.00  0.00           H  
ATOM   4193  HB3 PRO A 272      18.492  83.378 108.585  1.00  0.00           H  
ATOM   4194  HG2 PRO A 272      19.730  81.063 107.713  1.00  0.00           H  
ATOM   4195  HG3 PRO A 272      20.252  82.710 107.380  1.00  0.00           H  
ATOM   4196  HD2 PRO A 272      21.421  80.734 109.229  1.00  0.00           H  
ATOM   4197  HD3 PRO A 272      22.290  82.083 108.531  1.00  0.00           H  
ATOM   4198  N   TYR A 273      18.966  84.056 112.399  1.00  0.00           N  
ATOM   4199  CA  TYR A 273      18.626  84.075 113.841  1.00  0.00           C  
ATOM   4200  C   TYR A 273      17.093  84.001 114.113  1.00  0.00           C  
ATOM   4201  O   TYR A 273      16.278  84.418 113.231  1.00  0.00           O  
ATOM   4202  CB  TYR A 273      19.270  85.356 114.456  1.00  0.00           C  
ATOM   4203  CG  TYR A 273      19.112  85.397 115.938  1.00  0.00           C  
ATOM   4204  CD1 TYR A 273      20.175  84.893 116.711  1.00  0.00           C  
ATOM   4205  CD2 TYR A 273      17.990  85.895 116.576  1.00  0.00           C  
ATOM   4206  CE1 TYR A 273      20.134  84.968 118.112  1.00  0.00           C  
ATOM   4207  CE2 TYR A 273      17.956  85.966 117.961  1.00  0.00           C  
ATOM   4208  CZ  TYR A 273      19.025  85.509 118.754  1.00  0.00           C  
ATOM   4209  OH  TYR A 273      18.987  85.614 120.062  1.00  0.00           O  
ATOM   4210  H   TYR A 273      18.885  84.911 111.867  1.00  0.00           H  
ATOM   4211  HA  TYR A 273      19.115  83.196 114.261  1.00  0.00           H  
ATOM   4212  HB2 TYR A 273      20.303  85.514 114.143  1.00  0.00           H  
ATOM   4213  HB3 TYR A 273      18.671  86.172 114.055  1.00  0.00           H  
ATOM   4214  HD1 TYR A 273      21.029  84.429 116.239  1.00  0.00           H  
ATOM   4215  HD2 TYR A 273      17.177  86.297 115.988  1.00  0.00           H  
ATOM   4216  HE1 TYR A 273      20.984  84.563 118.644  1.00  0.00           H  
ATOM   4217  HE2 TYR A 273      17.041  86.339 118.397  1.00  0.00           H  
ATOM   4218  HH  TYR A 273      18.093  85.832 120.336  1.00  0.00           H  
ATOM   4219  N   ARG A 274      16.769  83.400 115.264  1.00  0.00           N  
ATOM   4220  CA  ARG A 274      15.374  83.146 115.653  1.00  0.00           C  
ATOM   4221  C   ARG A 274      15.171  83.591 117.120  1.00  0.00           C  
ATOM   4222  O   ARG A 274      16.037  83.341 117.949  1.00  0.00           O  
ATOM   4223  CB  ARG A 274      15.294  81.635 115.605  1.00  0.00           C  
ATOM   4224  CG  ARG A 274      13.999  81.190 116.200  1.00  0.00           C  
ATOM   4225  CD  ARG A 274      13.571  79.858 115.756  1.00  0.00           C  
ATOM   4226  NE  ARG A 274      14.542  78.770 115.996  1.00  0.00           N  
ATOM   4227  CZ  ARG A 274      14.844  78.159 117.120  1.00  0.00           C  
ATOM   4228  NH1 ARG A 274      14.246  78.431 118.247  1.00  0.00           N1+
ATOM   4229  NH2 ARG A 274      15.823  77.256 117.126  1.00  0.00           N  
ATOM   4230  H   ARG A 274      17.473  82.875 115.762  1.00  0.00           H  
ATOM   4231  HA  ARG A 274      14.566  83.532 115.031  1.00  0.00           H  
ATOM   4232  HB2 ARG A 274      15.427  81.377 114.553  1.00  0.00           H  
ATOM   4233  HB3 ARG A 274      16.119  81.203 116.171  1.00  0.00           H  
ATOM   4234  HG2 ARG A 274      14.097  81.136 117.284  1.00  0.00           H  
ATOM   4235  HG3 ARG A 274      13.166  81.797 115.844  1.00  0.00           H  
ATOM   4236  HD2 ARG A 274      12.592  79.624 116.174  1.00  0.00           H  
ATOM   4237  HD3 ARG A 274      13.442  79.903 114.674  1.00  0.00           H  
ATOM   4238  HE  ARG A 274      15.073  78.543 115.167  1.00  0.00           H  
ATOM   4239 HH11 ARG A 274      13.459  79.058 118.337  1.00  0.00           H  
ATOM   4240 HH12 ARG A 274      14.672  78.031 119.071  1.00  0.00           H  
ATOM   4241 HH21 ARG A 274      16.395  77.113 116.305  1.00  0.00           H  
ATOM   4242 HH22 ARG A 274      16.007  76.802 118.009  1.00  0.00           H  
ATOM   4243  N   PRO A 275      14.082  84.292 117.529  1.00  0.00           N  
ATOM   4244  CA  PRO A 275      13.890  84.783 118.935  1.00  0.00           C  
ATOM   4245  C   PRO A 275      13.582  83.613 119.848  1.00  0.00           C  
ATOM   4246  O   PRO A 275      12.648  82.860 119.553  1.00  0.00           O  
ATOM   4247  CB  PRO A 275      12.803  85.888 118.789  1.00  0.00           C  
ATOM   4248  CG  PRO A 275      11.942  85.246 117.663  1.00  0.00           C  
ATOM   4249  CD  PRO A 275      12.959  84.744 116.710  1.00  0.00           C  
ATOM   4250  HA  PRO A 275      14.784  85.279 119.312  1.00  0.00           H  
ATOM   4251  HB2 PRO A 275      12.149  85.989 119.655  1.00  0.00           H  
ATOM   4252  HB3 PRO A 275      13.287  86.809 118.463  1.00  0.00           H  
ATOM   4253  HG2 PRO A 275      11.345  84.412 118.031  1.00  0.00           H  
ATOM   4254  HG3 PRO A 275      11.402  86.023 117.121  1.00  0.00           H  
ATOM   4255  HD2 PRO A 275      12.493  83.959 116.114  1.00  0.00           H  
ATOM   4256  HD3 PRO A 275      13.243  85.473 115.951  1.00  0.00           H  
ATOM   4257  N   GLY A 276      14.391  83.413 120.871  1.00  0.00           N  
ATOM   4258  CA  GLY A 276      14.356  82.204 121.745  1.00  0.00           C  
ATOM   4259  C   GLY A 276      15.265  81.037 121.446  1.00  0.00           C  
ATOM   4260  O   GLY A 276      15.160  79.953 122.031  1.00  0.00           O  
ATOM   4261  H   GLY A 276      15.040  84.153 121.096  1.00  0.00           H  
ATOM   4262  HA2 GLY A 276      14.568  82.524 122.765  1.00  0.00           H  
ATOM   4263  HA3 GLY A 276      13.359  81.766 121.694  1.00  0.00           H  
ATOM   4264  N   GLN A 277      16.178  81.220 120.462  1.00  0.00           N  
ATOM   4265  CA  GLN A 277      17.122  80.177 120.042  1.00  0.00           C  
ATOM   4266  C   GLN A 277      18.160  79.810 121.200  1.00  0.00           C  
ATOM   4267  O   GLN A 277      18.571  80.690 121.979  1.00  0.00           O  
ATOM   4268  CB  GLN A 277      17.790  80.546 118.773  1.00  0.00           C  
ATOM   4269  CG  GLN A 277      18.883  81.500 118.847  1.00  0.00           C  
ATOM   4270  CD  GLN A 277      19.637  81.690 117.587  1.00  0.00           C  
ATOM   4271  NE2 GLN A 277      20.966  81.502 117.674  1.00  0.00           N  
ATOM   4272  OE1 GLN A 277      19.065  81.712 116.494  1.00  0.00           O  
ATOM   4273  H   GLN A 277      16.191  82.078 119.929  1.00  0.00           H  
ATOM   4274  HA  GLN A 277      16.462  79.331 119.849  1.00  0.00           H  
ATOM   4275  HB2 GLN A 277      18.203  79.677 118.259  1.00  0.00           H  
ATOM   4276  HB3 GLN A 277      17.096  80.949 118.035  1.00  0.00           H  
ATOM   4277  HG2 GLN A 277      18.434  82.467 119.074  1.00  0.00           H  
ATOM   4278  HG3 GLN A 277      19.573  81.153 119.615  1.00  0.00           H  
ATOM   4279 HE21 GLN A 277      21.555  81.472 116.853  1.00  0.00           H  
ATOM   4280 HE22 GLN A 277      21.305  81.704 118.603  1.00  0.00           H  
ATOM   4281  N   ALA A 278      18.635  78.625 121.304  1.00  0.00           N  
ATOM   4282  CA  ALA A 278      19.607  78.110 122.240  1.00  0.00           C  
ATOM   4283  C   ALA A 278      20.992  78.545 121.815  1.00  0.00           C  
ATOM   4284  O   ALA A 278      21.860  78.708 122.732  1.00  0.00           O  
ATOM   4285  CB  ALA A 278      19.461  76.571 122.323  1.00  0.00           C  
ATOM   4286  H   ALA A 278      18.499  78.000 120.522  1.00  0.00           H  
ATOM   4287  HA  ALA A 278      19.444  78.598 123.202  1.00  0.00           H  
ATOM   4288  HB1 ALA A 278      18.473  76.186 122.572  1.00  0.00           H  
ATOM   4289  HB2 ALA A 278      19.878  76.136 121.414  1.00  0.00           H  
ATOM   4290  HB3 ALA A 278      20.145  76.240 123.104  1.00  0.00           H  
ATOM   4291  N   TYR A 279      21.300  78.656 120.498  1.00  0.00           N  
ATOM   4292  CA  TYR A 279      22.628  79.005 120.086  1.00  0.00           C  
ATOM   4293  C   TYR A 279      22.883  80.498 120.539  1.00  0.00           C  
ATOM   4294  O   TYR A 279      22.085  81.425 120.236  1.00  0.00           O  
ATOM   4295  CB  TYR A 279      22.880  78.702 118.554  1.00  0.00           C  
ATOM   4296  CG  TYR A 279      24.229  79.171 118.188  1.00  0.00           C  
ATOM   4297  CD1 TYR A 279      24.496  80.500 117.707  1.00  0.00           C  
ATOM   4298  CD2 TYR A 279      25.350  78.362 118.437  1.00  0.00           C  
ATOM   4299  CE1 TYR A 279      25.765  80.869 117.323  1.00  0.00           C  
ATOM   4300  CE2 TYR A 279      26.660  78.742 118.046  1.00  0.00           C  
ATOM   4301  CZ  TYR A 279      26.890  80.016 117.511  1.00  0.00           C  
ATOM   4302  OH  TYR A 279      28.126  80.415 117.011  1.00  0.00           O  
ATOM   4303  H   TYR A 279      20.686  78.353 119.756  1.00  0.00           H  
ATOM   4304  HA  TYR A 279      23.365  78.411 120.625  1.00  0.00           H  
ATOM   4305  HB2 TYR A 279      22.808  77.619 118.462  1.00  0.00           H  
ATOM   4306  HB3 TYR A 279      22.111  79.089 117.886  1.00  0.00           H  
ATOM   4307  HD1 TYR A 279      23.698  81.212 117.560  1.00  0.00           H  
ATOM   4308  HD2 TYR A 279      25.195  77.467 119.022  1.00  0.00           H  
ATOM   4309  HE1 TYR A 279      25.941  81.875 116.972  1.00  0.00           H  
ATOM   4310  HE2 TYR A 279      27.495  78.089 118.255  1.00  0.00           H  
ATOM   4311  HH  TYR A 279      28.357  81.314 116.766  1.00  0.00           H  
ATOM   4312  N   VAL A 280      24.015  80.681 121.164  1.00  0.00           N  
ATOM   4313  CA  VAL A 280      24.443  81.931 121.795  1.00  0.00           C  
ATOM   4314  C   VAL A 280      25.625  82.451 121.003  1.00  0.00           C  
ATOM   4315  O   VAL A 280      26.740  81.995 121.178  1.00  0.00           O  
ATOM   4316  CB  VAL A 280      24.704  81.879 123.305  1.00  0.00           C  
ATOM   4317  CG1 VAL A 280      25.031  83.254 123.823  1.00  0.00           C  
ATOM   4318  CG2 VAL A 280      23.329  81.449 123.939  1.00  0.00           C  
ATOM   4319  H   VAL A 280      24.663  79.906 121.140  1.00  0.00           H  
ATOM   4320  HA  VAL A 280      23.659  82.680 121.693  1.00  0.00           H  
ATOM   4321  HB  VAL A 280      25.434  81.091 123.488  1.00  0.00           H  
ATOM   4322 HG11 VAL A 280      26.045  83.525 123.530  1.00  0.00           H  
ATOM   4323 HG12 VAL A 280      24.247  83.931 123.486  1.00  0.00           H  
ATOM   4324 HG13 VAL A 280      24.906  83.297 124.905  1.00  0.00           H  
ATOM   4325 HG21 VAL A 280      23.341  81.630 125.014  1.00  0.00           H  
ATOM   4326 HG22 VAL A 280      22.566  82.196 123.725  1.00  0.00           H  
ATOM   4327 HG23 VAL A 280      23.011  80.482 123.550  1.00  0.00           H  
ATOM   4328  N   PRO A 281      25.357  83.430 120.140  1.00  0.00           N  
ATOM   4329  CA  PRO A 281      26.434  84.001 119.398  1.00  0.00           C  
ATOM   4330  C   PRO A 281      27.312  85.038 120.066  1.00  0.00           C  
ATOM   4331  O   PRO A 281      27.016  85.569 121.187  1.00  0.00           O  
ATOM   4332  CB  PRO A 281      25.691  84.682 118.260  1.00  0.00           C  
ATOM   4333  CG  PRO A 281      24.373  85.102 118.880  1.00  0.00           C  
ATOM   4334  CD  PRO A 281      24.044  83.919 119.772  1.00  0.00           C  
ATOM   4335  HA  PRO A 281      27.067  83.248 118.927  1.00  0.00           H  
ATOM   4336  HB2 PRO A 281      26.165  85.554 117.808  1.00  0.00           H  
ATOM   4337  HB3 PRO A 281      25.520  83.965 117.458  1.00  0.00           H  
ATOM   4338  HG2 PRO A 281      24.355  86.047 119.424  1.00  0.00           H  
ATOM   4339  HG3 PRO A 281      23.564  85.150 118.152  1.00  0.00           H  
ATOM   4340  HD2 PRO A 281      23.452  84.316 120.597  1.00  0.00           H  
ATOM   4341  HD3 PRO A 281      23.440  83.168 119.264  1.00  0.00           H  
ATOM   4342  N   CYS A 282      28.491  85.289 119.508  1.00  0.00           N  
ATOM   4343  CA  CYS A 282      29.263  86.460 120.006  1.00  0.00           C  
ATOM   4344  C   CYS A 282      28.734  87.745 119.271  1.00  0.00           C  
ATOM   4345  O   CYS A 282      28.611  88.770 119.945  1.00  0.00           O  
ATOM   4346  CB  CYS A 282      30.775  86.189 119.632  1.00  0.00           C  
ATOM   4347  SG  CYS A 282      31.851  87.664 120.076  1.00  0.00           S  
ATOM   4348  H   CYS A 282      28.693  84.917 118.590  1.00  0.00           H  
ATOM   4349  HA  CYS A 282      29.115  86.662 121.067  1.00  0.00           H  
ATOM   4350  HB2 CYS A 282      31.104  85.356 120.254  1.00  0.00           H  
ATOM   4351  HB3 CYS A 282      30.805  85.982 118.562  1.00  0.00           H  
ATOM   4352  HG  CYS A 282      31.471  88.365 119.005  1.00  0.00           H  
ATOM   4353  N   TYR A 283      28.356  87.755 117.994  1.00  0.00           N  
ATOM   4354  CA  TYR A 283      27.830  88.929 117.169  1.00  0.00           C  
ATOM   4355  C   TYR A 283      26.395  88.754 116.706  1.00  0.00           C  
ATOM   4356  O   TYR A 283      26.155  87.794 116.045  1.00  0.00           O  
ATOM   4357  CB  TYR A 283      28.723  89.152 115.949  1.00  0.00           C  
ATOM   4358  CG  TYR A 283      30.206  89.237 116.220  1.00  0.00           C  
ATOM   4359  CD1 TYR A 283      31.018  88.076 116.477  1.00  0.00           C  
ATOM   4360  CD2 TYR A 283      30.767  90.521 116.178  1.00  0.00           C  
ATOM   4361  CE1 TYR A 283      32.384  88.251 116.673  1.00  0.00           C  
ATOM   4362  CE2 TYR A 283      32.138  90.702 116.443  1.00  0.00           C  
ATOM   4363  CZ  TYR A 283      32.909  89.554 116.714  1.00  0.00           C  
ATOM   4364  OH  TYR A 283      34.213  89.663 116.887  1.00  0.00           O  
ATOM   4365  H   TYR A 283      28.232  86.856 117.553  1.00  0.00           H  
ATOM   4366  HA  TYR A 283      27.884  89.840 117.764  1.00  0.00           H  
ATOM   4367  HB2 TYR A 283      28.551  88.352 115.231  1.00  0.00           H  
ATOM   4368  HB3 TYR A 283      28.414  90.090 115.488  1.00  0.00           H  
ATOM   4369  HD1 TYR A 283      30.513  87.128 116.589  1.00  0.00           H  
ATOM   4370  HD2 TYR A 283      30.011  91.293 116.209  1.00  0.00           H  
ATOM   4371  HE1 TYR A 283      32.983  87.420 117.012  1.00  0.00           H  
ATOM   4372  HE2 TYR A 283      32.569  91.692 116.434  1.00  0.00           H  
ATOM   4373  HH  TYR A 283      34.573  88.843 116.541  1.00  0.00           H  
ATOM   4374  N   PHE A 284      25.528  89.698 116.964  1.00  0.00           N  
ATOM   4375  CA  PHE A 284      24.376  89.854 116.216  1.00  0.00           C  
ATOM   4376  C   PHE A 284      24.551  90.814 115.060  1.00  0.00           C  
ATOM   4377  O   PHE A 284      25.214  91.860 115.242  1.00  0.00           O  
ATOM   4378  CB  PHE A 284      23.227  90.390 117.111  1.00  0.00           C  
ATOM   4379  CG  PHE A 284      23.025  89.556 118.316  1.00  0.00           C  
ATOM   4380  CD1 PHE A 284      23.334  90.108 119.530  1.00  0.00           C  
ATOM   4381  CD2 PHE A 284      22.452  88.245 118.218  1.00  0.00           C  
ATOM   4382  CE1 PHE A 284      23.109  89.356 120.737  1.00  0.00           C  
ATOM   4383  CE2 PHE A 284      22.147  87.571 119.445  1.00  0.00           C  
ATOM   4384  CZ  PHE A 284      22.598  88.096 120.649  1.00  0.00           C  
ATOM   4385  H   PHE A 284      25.862  90.517 117.452  1.00  0.00           H  
ATOM   4386  HA  PHE A 284      24.129  88.906 115.737  1.00  0.00           H  
ATOM   4387  HB2 PHE A 284      23.397  91.427 117.403  1.00  0.00           H  
ATOM   4388  HB3 PHE A 284      22.337  90.418 116.482  1.00  0.00           H  
ATOM   4389  HD1 PHE A 284      23.514  91.173 119.580  1.00  0.00           H  
ATOM   4390  HD2 PHE A 284      22.129  87.880 117.254  1.00  0.00           H  
ATOM   4391  HE1 PHE A 284      23.369  89.820 121.676  1.00  0.00           H  
ATOM   4392  HE2 PHE A 284      21.678  86.599 119.416  1.00  0.00           H  
ATOM   4393  HZ  PHE A 284      22.550  87.562 121.587  1.00  0.00           H  
ATOM   4394  N   ILE A 285      23.978  90.457 113.916  1.00  0.00           N  
ATOM   4395  CA  ILE A 285      24.256  90.959 112.609  1.00  0.00           C  
ATOM   4396  C   ILE A 285      22.941  91.312 111.999  1.00  0.00           C  
ATOM   4397  O   ILE A 285      21.959  90.616 112.242  1.00  0.00           O  
ATOM   4398  CB  ILE A 285      25.090  89.947 111.733  1.00  0.00           C  
ATOM   4399  CG1 ILE A 285      26.487  89.619 112.329  1.00  0.00           C  
ATOM   4400  CG2 ILE A 285      25.222  90.448 110.288  1.00  0.00           C  
ATOM   4401  CD1 ILE A 285      26.882  88.179 112.072  1.00  0.00           C  
ATOM   4402  H   ILE A 285      23.322  89.689 113.920  1.00  0.00           H  
ATOM   4403  HA  ILE A 285      24.829  91.887 112.648  1.00  0.00           H  
ATOM   4404  HB  ILE A 285      24.447  89.082 111.568  1.00  0.00           H  
ATOM   4405 HG12 ILE A 285      27.256  90.283 111.932  1.00  0.00           H  
ATOM   4406 HG13 ILE A 285      26.598  89.716 113.408  1.00  0.00           H  
ATOM   4407 HG21 ILE A 285      25.655  91.446 110.232  1.00  0.00           H  
ATOM   4408 HG22 ILE A 285      25.754  89.663 109.750  1.00  0.00           H  
ATOM   4409 HG23 ILE A 285      24.261  90.523 109.782  1.00  0.00           H  
ATOM   4410 HD11 ILE A 285      26.108  87.537 112.491  1.00  0.00           H  
ATOM   4411 HD12 ILE A 285      26.927  88.008 110.996  1.00  0.00           H  
ATOM   4412 HD13 ILE A 285      27.778  87.779 112.545  1.00  0.00           H  
ATOM   4413  N   HID A 286      22.974  92.317 111.106  1.00  0.00           N  
ATOM   4414  CA  HID A 286      21.757  92.830 110.431  1.00  0.00           C  
ATOM   4415  C   HID A 286      22.076  92.976 108.969  1.00  0.00           C  
ATOM   4416  O   HID A 286      22.920  93.862 108.611  1.00  0.00           O  
ATOM   4417  CB  HID A 286      21.336  94.142 111.156  1.00  0.00           C  
ATOM   4418  CG  HID A 286      20.791  93.898 112.620  1.00  0.00           C  
ATOM   4419  CD2 HID A 286      21.509  93.870 113.760  1.00  0.00           C  
ATOM   4420  ND1 HID A 286      19.447  93.798 112.988  1.00  0.00           N  
ATOM   4421  CE1 HID A 286      19.345  93.721 114.344  1.00  0.00           C  
ATOM   4422  NE2 HID A 286      20.640  93.768 114.839  1.00  0.00           N  
ATOM   4423  H   HID A 286      23.843  92.830 111.072  1.00  0.00           H  
ATOM   4424  HA  HID A 286      20.926  92.148 110.607  1.00  0.00           H  
ATOM   4425  HB2 HID A 286      22.207  94.794 111.200  1.00  0.00           H  
ATOM   4426  HB3 HID A 286      20.622  94.612 110.479  1.00  0.00           H  
ATOM   4427  HD1 HID A 286      18.637  93.904 112.393  1.00  0.00           H  
ATOM   4428  HD2 HID A 286      22.585  93.781 113.803  1.00  0.00           H  
ATOM   4429  HE1 HID A 286      18.371  93.480 114.744  1.00  0.00           H  
ATOM   4430  N   VAL A 287      21.425  92.170 108.096  1.00  0.00           N  
ATOM   4431  CA  VAL A 287      21.306  92.467 106.679  1.00  0.00           C  
ATOM   4432  C   VAL A 287      19.958  93.123 106.263  1.00  0.00           C  
ATOM   4433  O   VAL A 287      18.930  92.468 106.395  1.00  0.00           O  
ATOM   4434  CB  VAL A 287      21.649  91.227 105.852  1.00  0.00           C  
ATOM   4435  CG1 VAL A 287      21.714  91.379 104.395  1.00  0.00           C  
ATOM   4436  CG2 VAL A 287      22.966  90.541 106.297  1.00  0.00           C  
ATOM   4437  H   VAL A 287      20.703  91.580 108.484  1.00  0.00           H  
ATOM   4438  HA  VAL A 287      22.087  93.200 106.478  1.00  0.00           H  
ATOM   4439  HB  VAL A 287      20.966  90.407 106.071  1.00  0.00           H  
ATOM   4440 HG11 VAL A 287      20.765  91.825 104.098  1.00  0.00           H  
ATOM   4441 HG12 VAL A 287      22.481  92.109 104.133  1.00  0.00           H  
ATOM   4442 HG13 VAL A 287      21.833  90.459 103.823  1.00  0.00           H  
ATOM   4443 HG21 VAL A 287      23.064  89.694 105.617  1.00  0.00           H  
ATOM   4444 HG22 VAL A 287      23.847  91.181 106.238  1.00  0.00           H  
ATOM   4445 HG23 VAL A 287      22.944  90.158 107.317  1.00  0.00           H  
ATOM   4446  N   LEU A 288      20.041  94.276 105.708  1.00  0.00           N  
ATOM   4447  CA  LEU A 288      18.992  95.044 105.082  1.00  0.00           C  
ATOM   4448  C   LEU A 288      19.129  95.222 103.574  1.00  0.00           C  
ATOM   4449  O   LEU A 288      20.233  95.476 103.061  1.00  0.00           O  
ATOM   4450  CB  LEU A 288      19.109  96.438 105.780  1.00  0.00           C  
ATOM   4451  CG  LEU A 288      18.761  96.487 107.229  1.00  0.00           C  
ATOM   4452  CD1 LEU A 288      20.023  96.591 108.171  1.00  0.00           C  
ATOM   4453  CD2 LEU A 288      17.842  97.744 107.573  1.00  0.00           C  
ATOM   4454  H   LEU A 288      20.995  94.606 105.706  1.00  0.00           H  
ATOM   4455  HA  LEU A 288      18.054  94.521 105.272  1.00  0.00           H  
ATOM   4456  HB2 LEU A 288      20.084  96.862 105.536  1.00  0.00           H  
ATOM   4457  HB3 LEU A 288      18.424  97.160 105.335  1.00  0.00           H  
ATOM   4458  HG  LEU A 288      18.304  95.543 107.527  1.00  0.00           H  
ATOM   4459 HD11 LEU A 288      19.671  96.414 109.188  1.00  0.00           H  
ATOM   4460 HD12 LEU A 288      20.711  95.833 107.797  1.00  0.00           H  
ATOM   4461 HD13 LEU A 288      20.590  97.505 107.999  1.00  0.00           H  
ATOM   4462 HD21 LEU A 288      16.904  97.707 107.019  1.00  0.00           H  
ATOM   4463 HD22 LEU A 288      17.669  97.828 108.646  1.00  0.00           H  
ATOM   4464 HD23 LEU A 288      18.404  98.623 107.256  1.00  0.00           H  
ATOM   4465  N   LYS A 289      18.001  95.189 102.875  1.00  0.00           N  
ATOM   4466  CA  LYS A 289      17.906  95.580 101.486  1.00  0.00           C  
ATOM   4467  C   LYS A 289      16.993  96.855 101.324  1.00  0.00           C  
ATOM   4468  O   LYS A 289      15.870  96.804 101.853  1.00  0.00           O  
ATOM   4469  CB  LYS A 289      17.341  94.290 100.853  1.00  0.00           C  
ATOM   4470  CG  LYS A 289      17.196  94.549  99.338  1.00  0.00           C  
ATOM   4471  CD  LYS A 289      16.465  93.429  98.481  1.00  0.00           C  
ATOM   4472  CE  LYS A 289      16.095  94.045  97.136  1.00  0.00           C  
ATOM   4473  NZ  LYS A 289      14.985  93.287  96.534  1.00  0.00           N1+
ATOM   4474  H   LYS A 289      17.149  94.869 103.312  1.00  0.00           H  
ATOM   4475  HA  LYS A 289      18.918  95.844 101.179  1.00  0.00           H  
ATOM   4476  HB2 LYS A 289      18.027  93.459 101.021  1.00  0.00           H  
ATOM   4477  HB3 LYS A 289      16.392  94.122 101.362  1.00  0.00           H  
ATOM   4478  HG2 LYS A 289      16.607  95.460  99.225  1.00  0.00           H  
ATOM   4479  HG3 LYS A 289      18.156  94.810  98.893  1.00  0.00           H  
ATOM   4480  HD2 LYS A 289      16.998  92.478  98.476  1.00  0.00           H  
ATOM   4481  HD3 LYS A 289      15.557  93.182  99.032  1.00  0.00           H  
ATOM   4482  HE2 LYS A 289      15.734  95.069  97.232  1.00  0.00           H  
ATOM   4483  HE3 LYS A 289      16.926  94.160  96.440  1.00  0.00           H  
ATOM   4484  HZ1 LYS A 289      14.214  93.241  97.185  1.00  0.00           H  
ATOM   4485  HZ2 LYS A 289      14.638  93.688  95.674  1.00  0.00           H  
ATOM   4486  HZ3 LYS A 289      15.153  92.312  96.331  1.00  0.00           H  
ATOM   4487  N   LYS A 290      17.444  97.815 100.541  1.00  0.00           N  
ATOM   4488  CA  LYS A 290      16.744  99.052 100.296  1.00  0.00           C  
ATOM   4489  C   LYS A 290      15.572  99.002  99.277  1.00  0.00           C  
ATOM   4490  O   LYS A 290      15.678  98.255  98.284  1.00  0.00           O  
ATOM   4491  CB  LYS A 290      17.675 100.307  99.993  1.00  0.00           C  
ATOM   4492  CG  LYS A 290      17.111 101.680 100.197  1.00  0.00           C  
ATOM   4493  CD  LYS A 290      18.251 102.714 100.080  1.00  0.00           C  
ATOM   4494  CE  LYS A 290      17.714 104.149 100.196  1.00  0.00           C  
ATOM   4495  NZ  LYS A 290      18.841 105.061 100.132  1.00  0.00           N1+
ATOM   4496  H   LYS A 290      18.414  97.643 100.316  1.00  0.00           H  
ATOM   4497  HA  LYS A 290      16.164  99.398 101.152  1.00  0.00           H  
ATOM   4498  HB2 LYS A 290      18.572 100.261 100.610  1.00  0.00           H  
ATOM   4499  HB3 LYS A 290      17.991 100.207  98.955  1.00  0.00           H  
ATOM   4500  HG2 LYS A 290      16.276 101.783  99.505  1.00  0.00           H  
ATOM   4501  HG3 LYS A 290      16.702 101.749 101.205  1.00  0.00           H  
ATOM   4502  HD2 LYS A 290      19.023 102.556 100.834  1.00  0.00           H  
ATOM   4503  HD3 LYS A 290      18.660 102.688  99.070  1.00  0.00           H  
ATOM   4504  HE2 LYS A 290      17.039 104.327  99.358  1.00  0.00           H  
ATOM   4505  HE3 LYS A 290      17.251 104.235 101.179  1.00  0.00           H  
ATOM   4506  HZ1 LYS A 290      19.670 104.813 100.652  1.00  0.00           H  
ATOM   4507  HZ2 LYS A 290      19.167 105.139  99.179  1.00  0.00           H  
ATOM   4508  HZ3 LYS A 290      18.555 105.962 100.489  1.00  0.00           H  
ATOM   4509  N   THR A 291      14.497  99.754  99.383  1.00  0.00           N  
ATOM   4510  CA  THR A 291      13.463  99.926  98.339  1.00  0.00           C  
ATOM   4511  C   THR A 291      14.110 100.293  97.002  1.00  0.00           C  
ATOM   4512  O   THR A 291      15.185 100.899  96.887  1.00  0.00           O  
ATOM   4513  CB  THR A 291      12.477 100.899  98.897  1.00  0.00           C  
ATOM   4514  CG2 THR A 291      11.891 100.235 100.246  1.00  0.00           C  
ATOM   4515  OG1 THR A 291      13.049 102.167  99.400  1.00  0.00           O  
ATOM   4516  H   THR A 291      14.719 100.480 100.050  1.00  0.00           H  
ATOM   4517  HA  THR A 291      12.946  98.967  98.297  1.00  0.00           H  
ATOM   4518  HB  THR A 291      11.627 100.979  98.221  1.00  0.00           H  
ATOM   4519  HG1 THR A 291      13.235 102.708  98.630  1.00  0.00           H  
ATOM   4520 HG21 THR A 291      11.527  99.228 100.039  1.00  0.00           H  
ATOM   4521 HG22 THR A 291      12.633 100.198 101.043  1.00  0.00           H  
ATOM   4522 HG23 THR A 291      11.164 100.934 100.659  1.00  0.00           H  
ATOM   4523  N   GLY A 292      13.440  99.904  95.933  1.00  0.00           N  
ATOM   4524  CA  GLY A 292      13.799 100.010  94.533  1.00  0.00           C  
ATOM   4525  C   GLY A 292      13.155  98.865  93.810  1.00  0.00           C  
ATOM   4526  O   GLY A 292      13.831  98.326  92.881  1.00  0.00           O  
ATOM   4527  OXT GLY A 292      12.045  98.484  94.168  1.00  0.00           O1-
ATOM   4528  H   GLY A 292      12.613  99.364  96.141  1.00  0.00           H  
ATOM   4529  HA2 GLY A 292      13.422 100.980  94.209  1.00  0.00           H  
ATOM   4530  HA3 GLY A 292      14.864 100.124  94.329  1.00  0.00           H  
ATOM   4531  CA' SAM A 293      37.033  96.126 110.286  1.00  0.00           C  
ATOM   4532  CB  SAM A 293      37.207  96.782 111.694  1.00  0.00           C  
ATOM   4533  CG  SAM A 293      37.241  98.310 111.489  1.00  0.00           C  
ATOM   4534  SD  SAM A 293      38.170  99.050 112.949  1.00  0.00           S  
ATOM   4535  C5' SAM A 293      36.964 100.297 113.619  1.00  0.00           C  
ATOM   4536  C4' SAM A 293      37.066 101.639 112.828  1.00  0.00           C  
ATOM   4537  O4' SAM A 293      35.958 102.496 113.226  1.00  0.00           O  
ATOM   4538  C3' SAM A 293      38.326 102.442 113.221  1.00  0.00           C  
ATOM   4539  O3' SAM A 293      39.246 102.532 112.098  1.00  0.00           O  
ATOM   4540  C2' SAM A 293      37.790 103.845 113.587  1.00  0.00           C  
ATOM   4541  O2' SAM A 293      38.538 104.920 113.161  1.00  0.00           O  
ATOM   4542  C1' SAM A 293      36.419 103.867 112.998  1.00  0.00           C  
ATOM   4543  OXT SAM A 293      37.962  94.096 111.191  1.00  0.00           O  
ATOM   4544  N1  SAM A 293      33.017 107.480 111.724  1.00  0.00           N  
ATOM   4545  C2  SAM A 293      33.879 106.698 111.057  1.00  0.00           C  
ATOM   4546  N3  SAM A 293      34.743 105.774 111.477  1.00  0.00           N  
ATOM   4547  C4  SAM A 293      34.622 105.542 112.780  1.00  0.00           C  
ATOM   4548  C5  SAM A 293      33.834 106.314 113.632  1.00  0.00           C  
ATOM   4549  C6  SAM A 293      33.013 107.258 113.030  1.00  0.00           C  
ATOM   4550  N6  SAM A 293      32.038 108.007 113.718  1.00  0.00           N  
ATOM   4551  N7  SAM A 293      34.008 105.963 114.949  1.00  0.00           N  
ATOM   4552  C8  SAM A 293      35.008 105.005 114.924  1.00  0.00           C  
ATOM   4553  N9  SAM A 293      35.401 104.788 113.585  1.00  0.00           N  
ATOM   4554  C'  SAM A 293      37.133  94.599 110.474  1.00  0.00           C  
ATOM   4555  N'  SAM A 293      35.864  96.644 109.443  1.00  0.00           N  
ATOM   4556  O'  SAM A 293      36.419  93.912 109.758  1.00  0.00           O  
ATOM   4557 HN61 SAM A 293      31.659 108.838 113.283  1.00  0.00           H  
ATOM   4558 HN62 SAM A 293      32.064 107.950 114.728  1.00  0.00           H  
ATOM   4559  HA  SAM A 293      37.917  96.376 109.697  1.00  0.00           H  
ATOM   4560  HB1 SAM A 293      38.145  96.439 112.148  1.00  0.00           H  
ATOM   4561  HB2 SAM A 293      36.375  96.493 112.347  1.00  0.00           H  
ATOM   4562  HG1 SAM A 293      36.228  98.720 111.394  1.00  0.00           H  
ATOM   4563  HG2 SAM A 293      37.799  98.590 110.587  1.00  0.00           H  
ATOM   4564 HO2' SAM A 293      38.662 104.785 112.205  1.00  0.00           H  
ATOM   4565 HO3' SAM A 293      38.758 102.654 111.266  1.00  0.00           H  
ATOM   4566  H01 SAM A 293      35.637 104.693 115.746  1.00  0.00           H  
ATOM   4567  H02 SAM A 293      37.041 101.329 111.776  1.00  0.00           H  
ATOM   4568  H03 SAM A 293      38.927 102.007 114.028  1.00  0.00           H  
ATOM   4569  H04 SAM A 293      37.777 103.769 114.682  1.00  0.00           H  
ATOM   4570  H05 SAM A 293      36.511 104.096 111.930  1.00  0.00           H  
ATOM   4571  H06 SAM A 293      33.945 106.883 109.986  1.00  0.00           H  
ATOM   4572  H07 SAM A 293      35.948  97.633 109.169  1.00  0.00           H  
ATOM   4573  H08 SAM A 293      35.021  96.317 109.937  1.00  0.00           H  
ATOM   4574  H09 SAM A 293      35.710  96.227 108.513  1.00  0.00           H  
ATOM   4575 H5'1 SAM A 293      37.254 100.456 114.665  1.00  0.00           H  
ATOM   4576 H5'2 SAM A 293      35.928  99.950 113.527  1.00  0.00           H  
ATOM   4577  N   ACT A 294      36.217  96.446 116.482  1.00  0.00           N  
ATOM   4578  CA  ACT A 294      37.105  95.626 117.495  1.00  0.00           C  
ATOM   4579  C   ACT A 294      36.241  94.578 118.182  1.00  0.00           C  
ATOM   4580  O   ACT A 294      36.798  93.643 118.742  1.00  0.00           O  
ATOM   4581  CE  ACT A 294      37.069  97.418 115.755  1.00  0.00           C  
ATOM   4582  OXT ACT A 294      35.002  94.722 118.339  1.00  0.00           O1-
ATOM   4583  HE1 ACT A 294      37.333  98.217 116.449  1.00  0.00           H  
ATOM   4584  HE2 ACT A 294      38.028  97.050 115.386  1.00  0.00           H  
ATOM   4585  HE3 ACT A 294      36.430  97.822 114.968  1.00  0.00           H  
ATOM   4586  H1  ACT A 294      37.660  96.275 118.175  1.00  0.00           H  
ATOM   4587  H3  ACT A 294      37.749  95.065 116.816  1.00  0.00           H  
ATOM   4588  H01 ACT A 294      35.334  96.780 116.896  1.00  0.00           H  
ATOM   4589  H02 ACT A 294      35.904  95.747 115.793  1.00  0.00           H  
END
