# Supplementary material for: Computational Investigation of GNMT-Catalyzed Methyl Transfer Reaction: Integrating MD, QM, and ML Approaches
Source: J Comput Chem. Author manuscript; Available in PMC 2026 Jun 29. (PMC13312424; doi:10.1002/jcc.70434)
Supplement: SI-3 [file NIHMS2188582-supplement-SI-3.zip › MD-frame-pdbs/sampling-R1-31001.pdb]

ATOM      1  N   VAL A   1      34.445 128.549 113.174  1.00  0.00           N  
ATOM      2  CA  VAL A   1      34.803 129.340 111.973  1.00  0.00           C  
ATOM      3  C   VAL A   1      35.441 128.343 111.014  1.00  0.00           C  
ATOM      4  O   VAL A   1      36.645 128.051 111.092  1.00  0.00           O  
ATOM      5  CB  VAL A   1      35.707 130.617 112.210  1.00  0.00           C  
ATOM      6  CG1 VAL A   1      36.910 130.348 113.105  1.00  0.00           C  
ATOM      7  CG2 VAL A   1      36.284 131.173 110.927  1.00  0.00           C  
ATOM      8  HA  VAL A   1      33.877 129.597 111.456  1.00  0.00           H  
ATOM      9  HB  VAL A   1      35.130 131.469 112.571  1.00  0.00           H  
ATOM     10 HG11 VAL A   1      37.496 131.229 113.367  1.00  0.00           H  
ATOM     11 HG12 VAL A   1      36.575 129.839 114.008  1.00  0.00           H  
ATOM     12 HG13 VAL A   1      37.694 129.766 112.622  1.00  0.00           H  
ATOM     13 HG21 VAL A   1      36.647 132.192 111.059  1.00  0.00           H  
ATOM     14 HG22 VAL A   1      37.052 130.530 110.499  1.00  0.00           H  
ATOM     15 HG23 VAL A   1      35.483 131.219 110.189  1.00  0.00           H  
ATOM     16  H1  VAL A   1      33.961 129.169 113.807  1.00  0.00           H  
ATOM     17  H2  VAL A   1      35.289 128.057 113.431  1.00  0.00           H  
ATOM     18  H3  VAL A   1      33.858 127.794 112.848  1.00  0.00           H  
ATOM     19  N   ASP A   2      34.547 127.835 110.137  1.00  0.00           N  
ATOM     20  CA  ASP A   2      34.911 126.857 109.084  1.00  0.00           C  
ATOM     21  C   ASP A   2      35.193 127.558 107.751  1.00  0.00           C  
ATOM     22  O   ASP A   2      34.652 128.631 107.476  1.00  0.00           O  
ATOM     23  CB  ASP A   2      33.611 126.003 108.870  1.00  0.00           C  
ATOM     24  CG  ASP A   2      33.771 124.849 107.871  1.00  0.00           C  
ATOM     25  OD1 ASP A   2      34.926 124.474 107.469  1.00  0.00           O  
ATOM     26  OD2 ASP A   2      32.727 124.260 107.542  1.00  0.00           O1-
ATOM     27  H   ASP A   2      33.652 128.301 110.073  1.00  0.00           H  
ATOM     28  HA  ASP A   2      35.694 126.193 109.449  1.00  0.00           H  
ATOM     29  HB2 ASP A   2      33.335 125.516 109.805  1.00  0.00           H  
ATOM     30  HB3 ASP A   2      32.858 126.721 108.547  1.00  0.00           H  
ATOM     31  N   SER A   3      36.049 126.904 107.000  1.00  0.00           N  
ATOM     32  CA  SER A   3      36.252 127.290 105.595  1.00  0.00           C  
ATOM     33  C   SER A   3      35.072 127.024 104.712  1.00  0.00           C  
ATOM     34  O   SER A   3      34.600 125.865 104.555  1.00  0.00           O  
ATOM     35  CB  SER A   3      37.501 126.543 105.025  1.00  0.00           C  
ATOM     36  OG  SER A   3      37.569 126.739 103.596  1.00  0.00           O  
ATOM     37  H   SER A   3      36.265 125.932 107.163  1.00  0.00           H  
ATOM     38  HA  SER A   3      36.429 128.360 105.495  1.00  0.00           H  
ATOM     39  HB2 SER A   3      38.411 126.972 105.444  1.00  0.00           H  
ATOM     40  HB3 SER A   3      37.460 125.484 105.278  1.00  0.00           H  
ATOM     41  HG  SER A   3      37.892 125.927 103.200  1.00  0.00           H  
ATOM     42  N   VAL A   4      34.560 128.094 104.137  1.00  0.00           N  
ATOM     43  CA  VAL A   4      33.354 128.068 103.341  1.00  0.00           C  
ATOM     44  C   VAL A   4      33.549 127.167 102.071  1.00  0.00           C  
ATOM     45  O   VAL A   4      32.604 126.548 101.534  1.00  0.00           O  
ATOM     46  CB  VAL A   4      32.939 129.540 102.986  1.00  0.00           C  
ATOM     47  CG1 VAL A   4      33.876 130.246 102.020  1.00  0.00           C  
ATOM     48  CG2 VAL A   4      31.551 129.526 102.356  1.00  0.00           C  
ATOM     49  H   VAL A   4      35.037 128.970 104.298  1.00  0.00           H  
ATOM     50  HA  VAL A   4      32.574 127.580 103.924  1.00  0.00           H  
ATOM     51  HB  VAL A   4      32.842 130.023 103.959  1.00  0.00           H  
ATOM     52 HG11 VAL A   4      33.374 131.159 101.699  1.00  0.00           H  
ATOM     53 HG12 VAL A   4      34.801 130.390 102.577  1.00  0.00           H  
ATOM     54 HG13 VAL A   4      34.033 129.723 101.078  1.00  0.00           H  
ATOM     55 HG21 VAL A   4      30.873 128.944 102.981  1.00  0.00           H  
ATOM     56 HG22 VAL A   4      31.221 130.563 102.295  1.00  0.00           H  
ATOM     57 HG23 VAL A   4      31.566 129.098 101.353  1.00  0.00           H  
ATOM     58  N   TYR A   5      34.853 127.064 101.667  1.00  0.00           N  
ATOM     59  CA  TYR A   5      35.280 126.263 100.544  1.00  0.00           C  
ATOM     60  C   TYR A   5      35.383 124.720 100.734  1.00  0.00           C  
ATOM     61  O   TYR A   5      36.053 124.040  99.938  1.00  0.00           O  
ATOM     62  CB  TYR A   5      36.599 126.878 100.136  1.00  0.00           C  
ATOM     63  CG  TYR A   5      36.706 128.370 100.048  1.00  0.00           C  
ATOM     64  CD1 TYR A   5      35.995 129.131  99.079  1.00  0.00           C  
ATOM     65  CD2 TYR A   5      37.432 129.065 101.048  1.00  0.00           C  
ATOM     66  CE1 TYR A   5      36.182 130.487  99.036  1.00  0.00           C  
ATOM     67  CE2 TYR A   5      37.588 130.476 101.053  1.00  0.00           C  
ATOM     68  CZ  TYR A   5      37.020 131.215  99.993  1.00  0.00           C  
ATOM     69  OH  TYR A   5      37.251 132.609  99.859  1.00  0.00           O  
ATOM     70  H   TYR A   5      35.611 127.526 102.147  1.00  0.00           H  
ATOM     71  HA  TYR A   5      34.562 126.470  99.750  1.00  0.00           H  
ATOM     72  HB2 TYR A   5      37.444 126.474 100.692  1.00  0.00           H  
ATOM     73  HB3 TYR A   5      36.903 126.480  99.168  1.00  0.00           H  
ATOM     74  HD1 TYR A   5      35.471 128.674  98.252  1.00  0.00           H  
ATOM     75  HD2 TYR A   5      37.929 128.517 101.835  1.00  0.00           H  
ATOM     76  HE1 TYR A   5      35.608 131.038  98.306  1.00  0.00           H  
ATOM     77  HE2 TYR A   5      38.168 131.001 101.798  1.00  0.00           H  
ATOM     78  HH  TYR A   5      37.750 132.958 100.601  1.00  0.00           H  
ATOM     79  N   ARG A   6      34.929 124.210 101.894  1.00  0.00           N  
ATOM     80  CA  ARG A   6      35.299 122.824 102.360  1.00  0.00           C  
ATOM     81  C   ARG A   6      34.380 121.763 101.853  1.00  0.00           C  
ATOM     82  O   ARG A   6      33.185 122.014 101.842  1.00  0.00           O  
ATOM     83  CB  ARG A   6      35.729 122.877 103.855  1.00  0.00           C  
ATOM     84  CG  ARG A   6      35.772 121.436 104.502  1.00  0.00           C  
ATOM     85  CD  ARG A   6      35.892 121.474 106.037  1.00  0.00           C  
ATOM     86  NE  ARG A   6      34.587 121.862 106.618  1.00  0.00           N  
ATOM     87  CZ  ARG A   6      33.532 121.029 106.840  1.00  0.00           C  
ATOM     88  NH1 ARG A   6      32.429 121.487 107.372  1.00  0.00           N1+
ATOM     89  NH2 ARG A   6      33.594 119.817 106.540  1.00  0.00           N  
ATOM     90  H   ARG A   6      34.474 124.835 102.543  1.00  0.00           H  
ATOM     91  HA  ARG A   6      36.195 122.641 101.767  1.00  0.00           H  
ATOM     92  HB2 ARG A   6      36.716 123.339 103.887  1.00  0.00           H  
ATOM     93  HB3 ARG A   6      35.056 123.511 104.433  1.00  0.00           H  
ATOM     94  HG2 ARG A   6      34.807 121.001 104.241  1.00  0.00           H  
ATOM     95  HG3 ARG A   6      36.613 120.894 104.068  1.00  0.00           H  
ATOM     96  HD2 ARG A   6      36.127 120.518 106.505  1.00  0.00           H  
ATOM     97  HD3 ARG A   6      36.626 122.237 106.289  1.00  0.00           H  
ATOM     98  HE  ARG A   6      34.385 122.813 106.892  1.00  0.00           H  
ATOM     99 HH11 ARG A   6      32.365 122.493 107.436  1.00  0.00           H  
ATOM    100 HH12 ARG A   6      31.600 120.917 107.278  1.00  0.00           H  
ATOM    101 HH21 ARG A   6      34.425 119.560 106.027  1.00  0.00           H  
ATOM    102 HH22 ARG A   6      32.826 119.187 106.726  1.00  0.00           H  
ATOM    103  N   THR A   7      34.943 120.628 101.459  1.00  0.00           N  
ATOM    104  CA  THR A   7      34.126 119.444 101.163  1.00  0.00           C  
ATOM    105  C   THR A   7      34.814 118.230 101.760  1.00  0.00           C  
ATOM    106  O   THR A   7      34.069 117.279 102.043  1.00  0.00           O  
ATOM    107  CB  THR A   7      34.101 119.303  99.609  1.00  0.00           C  
ATOM    108  CG2 THR A   7      33.504 120.424  98.766  1.00  0.00           C  
ATOM    109  OG1 THR A   7      35.343 119.052  99.020  1.00  0.00           O  
ATOM    110  H   THR A   7      35.947 120.741 101.487  1.00  0.00           H  
ATOM    111  HA  THR A   7      33.144 119.639 101.595  1.00  0.00           H  
ATOM    112  HB  THR A   7      33.464 118.429  99.472  1.00  0.00           H  
ATOM    113  HG1 THR A   7      35.391 118.148  98.703  1.00  0.00           H  
ATOM    114 HG21 THR A   7      33.997 121.366  99.003  1.00  0.00           H  
ATOM    115 HG22 THR A   7      33.310 120.163  97.726  1.00  0.00           H  
ATOM    116 HG23 THR A   7      32.557 120.568  99.286  1.00  0.00           H  
ATOM    117  N   ARG A   8      36.098 118.236 102.143  1.00  0.00           N  
ATOM    118  CA  ARG A   8      36.687 117.283 103.119  1.00  0.00           C  
ATOM    119  C   ARG A   8      36.111 117.361 104.522  1.00  0.00           C  
ATOM    120  O   ARG A   8      35.596 118.436 104.953  1.00  0.00           O  
ATOM    121  CB  ARG A   8      38.211 117.366 103.056  1.00  0.00           C  
ATOM    122  CG  ARG A   8      38.847 117.047 101.691  1.00  0.00           C  
ATOM    123  CD  ARG A   8      40.340 116.729 101.835  1.00  0.00           C  
ATOM    124  NE  ARG A   8      40.507 115.351 102.325  1.00  0.00           N  
ATOM    125  CZ  ARG A   8      41.531 114.797 102.945  1.00  0.00           C  
ATOM    126  NH1 ARG A   8      41.568 113.512 103.237  1.00  0.00           N1+
ATOM    127  NH2 ARG A   8      42.528 115.476 103.389  1.00  0.00           N  
ATOM    128  H   ARG A   8      36.683 119.036 101.948  1.00  0.00           H  
ATOM    129  HA  ARG A   8      36.476 116.300 102.699  1.00  0.00           H  
ATOM    130  HB2 ARG A   8      38.603 118.321 103.408  1.00  0.00           H  
ATOM    131  HB3 ARG A   8      38.624 116.582 103.690  1.00  0.00           H  
ATOM    132  HG2 ARG A   8      38.386 116.136 101.305  1.00  0.00           H  
ATOM    133  HG3 ARG A   8      38.820 117.879 100.988  1.00  0.00           H  
ATOM    134  HD2 ARG A   8      40.922 116.741 100.914  1.00  0.00           H  
ATOM    135  HD3 ARG A   8      40.780 117.513 102.453  1.00  0.00           H  
ATOM    136  HE  ARG A   8      39.771 114.678 102.165  1.00  0.00           H  
ATOM    137 HH11 ARG A   8      41.016 112.907 102.645  1.00  0.00           H  
ATOM    138 HH12 ARG A   8      42.417 113.245 103.715  1.00  0.00           H  
ATOM    139 HH21 ARG A   8      42.554 116.483 103.330  1.00  0.00           H  
ATOM    140 HH22 ARG A   8      43.276 114.970 103.843  1.00  0.00           H  
ATOM    141  N   SER A   9      36.134 116.204 105.158  1.00  0.00           N  
ATOM    142  CA  SER A   9      35.708 116.005 106.525  1.00  0.00           C  
ATOM    143  C   SER A   9      36.622 116.662 107.617  1.00  0.00           C  
ATOM    144  O   SER A   9      37.800 116.662 107.415  1.00  0.00           O  
ATOM    145  CB  SER A   9      35.585 114.490 106.767  1.00  0.00           C  
ATOM    146  OG  SER A   9      34.993 114.293 108.018  1.00  0.00           O  
ATOM    147  H   SER A   9      36.575 115.398 104.739  1.00  0.00           H  
ATOM    148  HA  SER A   9      34.747 116.518 106.500  1.00  0.00           H  
ATOM    149  HB2 SER A   9      35.053 113.918 106.007  1.00  0.00           H  
ATOM    150  HB3 SER A   9      36.640 114.231 106.860  1.00  0.00           H  
ATOM    151  HG  SER A   9      34.123 113.958 107.790  1.00  0.00           H  
ATOM    152  N   LEU A  10      36.051 117.124 108.710  1.00  0.00           N  
ATOM    153  CA  LEU A  10      36.746 117.594 109.879  1.00  0.00           C  
ATOM    154  C   LEU A  10      36.952 116.491 110.904  1.00  0.00           C  
ATOM    155  O   LEU A  10      37.684 116.707 111.903  1.00  0.00           O  
ATOM    156  CB  LEU A  10      35.970 118.806 110.433  1.00  0.00           C  
ATOM    157  CG  LEU A  10      35.822 120.022 109.379  1.00  0.00           C  
ATOM    158  CD1 LEU A  10      34.842 121.025 109.985  1.00  0.00           C  
ATOM    159  CD2 LEU A  10      37.208 120.610 108.998  1.00  0.00           C  
ATOM    160  H   LEU A  10      35.065 116.930 108.804  1.00  0.00           H  
ATOM    161  HA  LEU A  10      37.711 117.918 109.487  1.00  0.00           H  
ATOM    162  HB2 LEU A  10      34.989 118.416 110.702  1.00  0.00           H  
ATOM    163  HB3 LEU A  10      36.298 119.218 111.387  1.00  0.00           H  
ATOM    164  HG  LEU A  10      35.392 119.655 108.448  1.00  0.00           H  
ATOM    165 HD11 LEU A  10      34.748 121.987 109.480  1.00  0.00           H  
ATOM    166 HD12 LEU A  10      33.877 120.526 110.073  1.00  0.00           H  
ATOM    167 HD13 LEU A  10      35.263 121.369 110.929  1.00  0.00           H  
ATOM    168 HD21 LEU A  10      37.666 120.964 109.922  1.00  0.00           H  
ATOM    169 HD22 LEU A  10      37.767 119.795 108.537  1.00  0.00           H  
ATOM    170 HD23 LEU A  10      37.117 121.458 108.320  1.00  0.00           H  
ATOM    171  N   GLY A  11      36.342 115.274 110.751  1.00  0.00           N  
ATOM    172  CA  GLY A  11      36.357 114.153 111.660  1.00  0.00           C  
ATOM    173  C   GLY A  11      35.529 114.215 112.940  1.00  0.00           C  
ATOM    174  O   GLY A  11      34.941 115.223 113.166  1.00  0.00           O  
ATOM    175  H   GLY A  11      35.811 115.061 109.918  1.00  0.00           H  
ATOM    176  HA2 GLY A  11      36.009 113.305 111.070  1.00  0.00           H  
ATOM    177  HA3 GLY A  11      37.378 114.167 112.040  1.00  0.00           H  
ATOM    178  N   VAL A  12      35.583 113.156 113.739  1.00  0.00           N  
ATOM    179  CA  VAL A  12      34.858 113.069 114.958  1.00  0.00           C  
ATOM    180  C   VAL A  12      35.273 114.029 116.068  1.00  0.00           C  
ATOM    181  O   VAL A  12      34.484 114.300 116.947  1.00  0.00           O  
ATOM    182  CB  VAL A  12      34.917 111.668 115.551  1.00  0.00           C  
ATOM    183  CG1 VAL A  12      34.209 110.636 114.678  1.00  0.00           C  
ATOM    184  CG2 VAL A  12      36.391 111.040 115.756  1.00  0.00           C  
ATOM    185  H   VAL A  12      36.265 112.440 113.537  1.00  0.00           H  
ATOM    186  HA  VAL A  12      33.814 113.268 114.717  1.00  0.00           H  
ATOM    187  HB  VAL A  12      34.374 111.623 116.495  1.00  0.00           H  
ATOM    188 HG11 VAL A  12      34.585 109.630 114.867  1.00  0.00           H  
ATOM    189 HG12 VAL A  12      33.138 110.666 114.880  1.00  0.00           H  
ATOM    190 HG13 VAL A  12      34.311 110.788 113.604  1.00  0.00           H  
ATOM    191 HG21 VAL A  12      36.953 111.733 116.384  1.00  0.00           H  
ATOM    192 HG22 VAL A  12      36.318 110.092 116.287  1.00  0.00           H  
ATOM    193 HG23 VAL A  12      36.836 110.994 114.763  1.00  0.00           H  
ATOM    194  N   ALA A  13      36.534 114.556 115.882  1.00  0.00           N  
ATOM    195  CA  ALA A  13      37.069 115.664 116.656  1.00  0.00           C  
ATOM    196  C   ALA A  13      36.310 117.079 116.372  1.00  0.00           C  
ATOM    197  O   ALA A  13      36.369 117.936 117.223  1.00  0.00           O  
ATOM    198  CB  ALA A  13      38.562 115.717 116.324  1.00  0.00           C  
ATOM    199  H   ALA A  13      37.100 114.133 115.160  1.00  0.00           H  
ATOM    200  HA  ALA A  13      36.932 115.408 117.705  1.00  0.00           H  
ATOM    201  HB1 ALA A  13      39.033 116.497 116.923  1.00  0.00           H  
ATOM    202  HB2 ALA A  13      38.921 114.716 116.561  1.00  0.00           H  
ATOM    203  HB3 ALA A  13      38.540 116.056 115.288  1.00  0.00           H  
ATOM    204  N   ALA A  14      35.488 117.213 115.389  1.00  0.00           N  
ATOM    205  CA  ALA A  14      34.486 118.290 115.282  1.00  0.00           C  
ATOM    206  C   ALA A  14      33.240 118.006 116.163  1.00  0.00           C  
ATOM    207  O   ALA A  14      32.580 118.951 116.612  1.00  0.00           O  
ATOM    208  CB  ALA A  14      34.116 118.558 113.797  1.00  0.00           C  
ATOM    209  H   ALA A  14      35.438 116.465 114.712  1.00  0.00           H  
ATOM    210  HA  ALA A  14      34.871 119.230 115.676  1.00  0.00           H  
ATOM    211  HB1 ALA A  14      35.007 118.718 113.191  1.00  0.00           H  
ATOM    212  HB2 ALA A  14      33.549 117.724 113.383  1.00  0.00           H  
ATOM    213  HB3 ALA A  14      33.467 119.406 113.579  1.00  0.00           H  
ATOM    214  N   GLU A  15      32.858 116.778 116.444  1.00  0.00           N  
ATOM    215  CA  GLU A  15      31.638 116.389 117.260  1.00  0.00           C  
ATOM    216  C   GLU A  15      31.864 116.101 118.741  1.00  0.00           C  
ATOM    217  O   GLU A  15      31.000 115.601 119.403  1.00  0.00           O  
ATOM    218  CB  GLU A  15      31.036 115.117 116.567  1.00  0.00           C  
ATOM    219  CG  GLU A  15      30.944 115.172 115.041  1.00  0.00           C  
ATOM    220  CD  GLU A  15      30.347 116.478 114.553  1.00  0.00           C  
ATOM    221  OE1 GLU A  15      30.881 117.090 113.572  1.00  0.00           O  
ATOM    222  OE2 GLU A  15      29.426 117.017 115.165  1.00  0.00           O1-
ATOM    223  H   GLU A  15      33.484 116.009 116.256  1.00  0.00           H  
ATOM    224  HA  GLU A  15      30.830 117.123 117.273  1.00  0.00           H  
ATOM    225  HB2 GLU A  15      31.775 114.371 116.859  1.00  0.00           H  
ATOM    226  HB3 GLU A  15      30.059 114.909 117.003  1.00  0.00           H  
ATOM    227  HG2 GLU A  15      31.893 114.948 114.554  1.00  0.00           H  
ATOM    228  HG3 GLU A  15      30.342 114.307 114.762  1.00  0.00           H  
ATOM    229  N   GLY A  16      33.061 116.412 119.288  1.00  0.00           N  
ATOM    230  CA  GLY A  16      33.386 116.308 120.734  1.00  0.00           C  
ATOM    231  C   GLY A  16      33.614 114.872 121.222  1.00  0.00           C  
ATOM    232  O   GLY A  16      33.388 114.640 122.370  1.00  0.00           O  
ATOM    233  H   GLY A  16      33.770 116.819 118.696  1.00  0.00           H  
ATOM    234  HA2 GLY A  16      34.331 116.837 120.863  1.00  0.00           H  
ATOM    235  HA3 GLY A  16      32.665 116.815 121.376  1.00  0.00           H  
ATOM    236  N   ILE A  17      33.934 113.961 120.311  1.00  0.00           N  
ATOM    237  CA  ILE A  17      34.001 112.513 120.448  1.00  0.00           C  
ATOM    238  C   ILE A  17      35.479 112.140 120.189  1.00  0.00           C  
ATOM    239  O   ILE A  17      36.097 112.599 119.227  1.00  0.00           O  
ATOM    240  CB  ILE A  17      33.009 111.868 119.347  1.00  0.00           C  
ATOM    241  CG1 ILE A  17      31.591 112.101 119.947  1.00  0.00           C  
ATOM    242  CG2 ILE A  17      33.339 110.401 118.966  1.00  0.00           C  
ATOM    243  CD1 ILE A  17      30.512 111.767 118.929  1.00  0.00           C  
ATOM    244  H   ILE A  17      34.034 114.239 119.346  1.00  0.00           H  
ATOM    245  HA  ILE A  17      33.660 112.129 121.410  1.00  0.00           H  
ATOM    246  HB  ILE A  17      32.937 112.431 118.416  1.00  0.00           H  
ATOM    247 HG12 ILE A  17      31.472 111.473 120.830  1.00  0.00           H  
ATOM    248 HG13 ILE A  17      31.451 113.132 120.270  1.00  0.00           H  
ATOM    249 HG21 ILE A  17      33.100 109.838 119.868  1.00  0.00           H  
ATOM    250 HG22 ILE A  17      32.746 109.985 118.150  1.00  0.00           H  
ATOM    251 HG23 ILE A  17      34.408 110.268 118.799  1.00  0.00           H  
ATOM    252 HD11 ILE A  17      30.601 112.409 118.053  1.00  0.00           H  
ATOM    253 HD12 ILE A  17      30.567 110.751 118.537  1.00  0.00           H  
ATOM    254 HD13 ILE A  17      29.535 111.971 119.368  1.00  0.00           H  
ATOM    255  N   PRO A  18      36.036 111.117 120.910  1.00  0.00           N  
ATOM    256  CA  PRO A  18      37.380 110.585 120.713  1.00  0.00           C  
ATOM    257  C   PRO A  18      37.493 109.974 119.270  1.00  0.00           C  
ATOM    258  O   PRO A  18      36.665 109.157 118.912  1.00  0.00           O  
ATOM    259  CB  PRO A  18      37.671 109.627 121.887  1.00  0.00           C  
ATOM    260  CG  PRO A  18      36.262 109.189 122.372  1.00  0.00           C  
ATOM    261  CD  PRO A  18      35.422 110.425 122.039  1.00  0.00           C  
ATOM    262  HA  PRO A  18      38.111 111.388 120.802  1.00  0.00           H  
ATOM    263  HB2 PRO A  18      38.222 108.727 121.615  1.00  0.00           H  
ATOM    264  HB3 PRO A  18      38.130 110.232 122.669  1.00  0.00           H  
ATOM    265  HG2 PRO A  18      35.921 108.348 121.769  1.00  0.00           H  
ATOM    266  HG3 PRO A  18      36.216 108.860 123.410  1.00  0.00           H  
ATOM    267  HD2 PRO A  18      34.421 110.068 121.794  1.00  0.00           H  
ATOM    268  HD3 PRO A  18      35.318 111.185 122.813  1.00  0.00           H  
ATOM    269  N   ASP A  19      38.574 110.262 118.576  1.00  0.00           N  
ATOM    270  CA  ASP A  19      39.146 109.123 117.876  1.00  0.00           C  
ATOM    271  C   ASP A  19      39.885 108.178 118.852  1.00  0.00           C  
ATOM    272  O   ASP A  19      40.887 108.533 119.467  1.00  0.00           O  
ATOM    273  CB  ASP A  19      40.097 109.640 116.816  1.00  0.00           C  
ATOM    274  CG  ASP A  19      40.985 108.561 116.171  1.00  0.00           C  
ATOM    275  OD1 ASP A  19      42.077 108.937 115.799  1.00  0.00           O  
ATOM    276  OD2 ASP A  19      40.714 107.395 116.061  1.00  0.00           O1-
ATOM    277  H   ASP A  19      39.163 111.014 118.905  1.00  0.00           H  
ATOM    278  HA  ASP A  19      38.382 108.523 117.382  1.00  0.00           H  
ATOM    279  HB2 ASP A  19      39.516 110.225 116.105  1.00  0.00           H  
ATOM    280  HB3 ASP A  19      40.729 110.330 117.375  1.00  0.00           H  
ATOM    281  N   GLN A  20      39.376 106.990 119.065  1.00  0.00           N  
ATOM    282  CA  GLN A  20      39.850 106.076 120.122  1.00  0.00           C  
ATOM    283  C   GLN A  20      41.269 105.581 119.692  1.00  0.00           C  
ATOM    284  O   GLN A  20      41.888 104.893 120.468  1.00  0.00           O  
ATOM    285  CB  GLN A  20      38.868 104.924 120.367  1.00  0.00           C  
ATOM    286  CG  GLN A  20      37.530 105.298 120.997  1.00  0.00           C  
ATOM    287  CD  GLN A  20      36.769 104.156 121.687  1.00  0.00           C  
ATOM    288  NE2 GLN A  20      35.451 104.210 121.805  1.00  0.00           N  
ATOM    289  OE1 GLN A  20      37.307 103.172 122.130  1.00  0.00           O  
ATOM    290  H   GLN A  20      38.489 106.812 118.617  1.00  0.00           H  
ATOM    291  HA  GLN A  20      39.927 106.562 121.095  1.00  0.00           H  
ATOM    292  HB2 GLN A  20      38.648 104.476 119.398  1.00  0.00           H  
ATOM    293  HB3 GLN A  20      39.386 104.142 120.923  1.00  0.00           H  
ATOM    294  HG2 GLN A  20      37.599 106.188 121.623  1.00  0.00           H  
ATOM    295  HG3 GLN A  20      36.838 105.538 120.191  1.00  0.00           H  
ATOM    296 HE21 GLN A  20      35.030 103.437 122.302  1.00  0.00           H  
ATOM    297 HE22 GLN A  20      34.959 105.038 121.501  1.00  0.00           H  
ATOM    298  N   TYR A  21      41.782 105.785 118.419  1.00  0.00           N  
ATOM    299  CA  TYR A  21      42.974 105.146 117.904  1.00  0.00           C  
ATOM    300  C   TYR A  21      44.118 106.226 117.806  1.00  0.00           C  
ATOM    301  O   TYR A  21      45.088 106.022 117.188  1.00  0.00           O  
ATOM    302  CB  TYR A  21      42.631 104.505 116.561  1.00  0.00           C  
ATOM    303  CG  TYR A  21      41.693 103.396 116.721  1.00  0.00           C  
ATOM    304  CD1 TYR A  21      40.298 103.591 116.698  1.00  0.00           C  
ATOM    305  CD2 TYR A  21      42.177 102.099 116.772  1.00  0.00           C  
ATOM    306  CE1 TYR A  21      39.385 102.540 116.811  1.00  0.00           C  
ATOM    307  CE2 TYR A  21      41.314 100.947 116.762  1.00  0.00           C  
ATOM    308  CZ  TYR A  21      39.917 101.229 116.755  1.00  0.00           C  
ATOM    309  OH  TYR A  21      39.072 100.157 116.709  1.00  0.00           O  
ATOM    310  H   TYR A  21      41.234 106.403 117.838  1.00  0.00           H  
ATOM    311  HA  TYR A  21      43.344 104.341 118.538  1.00  0.00           H  
ATOM    312  HB2 TYR A  21      42.273 105.306 115.914  1.00  0.00           H  
ATOM    313  HB3 TYR A  21      43.587 104.170 116.160  1.00  0.00           H  
ATOM    314  HD1 TYR A  21      39.948 104.611 116.650  1.00  0.00           H  
ATOM    315  HD2 TYR A  21      43.228 101.851 116.721  1.00  0.00           H  
ATOM    316  HE1 TYR A  21      38.331 102.765 116.873  1.00  0.00           H  
ATOM    317  HE2 TYR A  21      41.654  99.922 116.749  1.00  0.00           H  
ATOM    318  HH  TYR A  21      38.242 100.296 117.171  1.00  0.00           H  
ATOM    319  N   ALA A  22      43.898 107.424 118.375  1.00  0.00           N  
ATOM    320  CA  ALA A  22      44.787 108.571 118.235  1.00  0.00           C  
ATOM    321  C   ALA A  22      46.190 108.379 118.774  1.00  0.00           C  
ATOM    322  O   ALA A  22      47.170 109.008 118.363  1.00  0.00           O  
ATOM    323  CB  ALA A  22      44.247 109.820 118.935  1.00  0.00           C  
ATOM    324  H   ALA A  22      42.968 107.529 118.753  1.00  0.00           H  
ATOM    325  HA  ALA A  22      44.947 108.754 117.173  1.00  0.00           H  
ATOM    326  HB1 ALA A  22      44.852 110.722 119.028  1.00  0.00           H  
ATOM    327  HB2 ALA A  22      43.295 110.099 118.484  1.00  0.00           H  
ATOM    328  HB3 ALA A  22      44.160 109.601 119.999  1.00  0.00           H  
ATOM    329  N   ASP A  23      46.450 107.359 119.676  1.00  0.00           N  
ATOM    330  CA  ASP A  23      47.817 106.962 120.019  1.00  0.00           C  
ATOM    331  C   ASP A  23      48.303 105.888 118.974  1.00  0.00           C  
ATOM    332  O   ASP A  23      49.510 105.501 119.011  1.00  0.00           O  
ATOM    333  CB  ASP A  23      47.813 106.376 121.468  1.00  0.00           C  
ATOM    334  CG  ASP A  23      47.013 105.097 121.811  1.00  0.00           C  
ATOM    335  OD1 ASP A  23      46.475 104.389 120.973  1.00  0.00           O  
ATOM    336  OD2 ASP A  23      47.028 104.760 123.034  1.00  0.00           O1-
ATOM    337  H   ASP A  23      45.635 106.816 119.922  1.00  0.00           H  
ATOM    338  HA  ASP A  23      48.466 107.835 119.955  1.00  0.00           H  
ATOM    339  HB2 ASP A  23      48.874 106.346 121.719  1.00  0.00           H  
ATOM    340  HB3 ASP A  23      47.378 107.171 122.073  1.00  0.00           H  
ATOM    341  N   GLY A  24      47.477 105.368 118.072  1.00  0.00           N  
ATOM    342  CA  GLY A  24      47.767 104.299 117.111  1.00  0.00           C  
ATOM    343  C   GLY A  24      48.312 102.896 117.723  1.00  0.00           C  
ATOM    344  O   GLY A  24      49.023 102.164 117.012  1.00  0.00           O  
ATOM    345  H   GLY A  24      46.587 105.842 118.000  1.00  0.00           H  
ATOM    346  HA2 GLY A  24      46.822 104.216 116.573  1.00  0.00           H  
ATOM    347  HA3 GLY A  24      48.537 104.764 116.496  1.00  0.00           H  
ATOM    348  N   GLU A  25      48.057 102.564 118.982  1.00  0.00           N  
ATOM    349  CA  GLU A  25      48.712 101.430 119.616  1.00  0.00           C  
ATOM    350  C   GLU A  25      48.167 100.085 119.212  1.00  0.00           C  
ATOM    351  O   GLU A  25      48.929  99.067 119.160  1.00  0.00           O  
ATOM    352  CB  GLU A  25      48.608 101.665 121.106  1.00  0.00           C  
ATOM    353  CG  GLU A  25      49.592 102.705 121.624  1.00  0.00           C  
ATOM    354  CD  GLU A  25      51.038 102.228 121.632  1.00  0.00           C  
ATOM    355  OE1 GLU A  25      51.732 102.484 120.642  1.00  0.00           O  
ATOM    356  OE2 GLU A  25      51.429 101.534 122.575  1.00  0.00           O1-
ATOM    357  H   GLU A  25      47.654 103.280 119.570  1.00  0.00           H  
ATOM    358  HA  GLU A  25      49.761 101.396 119.321  1.00  0.00           H  
ATOM    359  HB2 GLU A  25      47.620 102.087 121.294  1.00  0.00           H  
ATOM    360  HB3 GLU A  25      48.626 100.705 121.622  1.00  0.00           H  
ATOM    361  HG2 GLU A  25      49.505 103.586 120.987  1.00  0.00           H  
ATOM    362  HG3 GLU A  25      49.330 103.013 122.636  1.00  0.00           H  
ATOM    363  N   ALA A  26      46.791 100.159 118.963  1.00  0.00           N  
ATOM    364  CA  ALA A  26      45.955  99.056 118.515  1.00  0.00           C  
ATOM    365  C   ALA A  26      46.345  98.804 117.040  1.00  0.00           C  
ATOM    366  O   ALA A  26      46.673  97.683 116.643  1.00  0.00           O  
ATOM    367  CB  ALA A  26      44.432  99.295 118.667  1.00  0.00           C  
ATOM    368  H   ALA A  26      46.384 101.075 119.089  1.00  0.00           H  
ATOM    369  HA  ALA A  26      46.176  98.130 119.046  1.00  0.00           H  
ATOM    370  HB1 ALA A  26      43.833  98.397 118.516  1.00  0.00           H  
ATOM    371  HB2 ALA A  26      44.195  99.698 119.653  1.00  0.00           H  
ATOM    372  HB3 ALA A  26      44.099  99.988 117.894  1.00  0.00           H  
ATOM    373  N   ALA A  27      46.352  99.907 116.263  1.00  0.00           N  
ATOM    374  CA  ALA A  27      46.502 100.023 114.798  1.00  0.00           C  
ATOM    375  C   ALA A  27      47.762  99.259 114.371  1.00  0.00           C  
ATOM    376  O   ALA A  27      47.691  98.535 113.381  1.00  0.00           O  
ATOM    377  CB  ALA A  27      46.553 101.551 114.401  1.00  0.00           C  
ATOM    378  H   ALA A  27      46.018 100.755 116.699  1.00  0.00           H  
ATOM    379  HA  ALA A  27      45.601  99.551 114.405  1.00  0.00           H  
ATOM    380  HB1 ALA A  27      45.611 101.986 114.734  1.00  0.00           H  
ATOM    381  HB2 ALA A  27      47.422 102.065 114.812  1.00  0.00           H  
ATOM    382  HB3 ALA A  27      46.574 101.560 113.311  1.00  0.00           H  
ATOM    383  N   ARG A  28      48.875  99.420 115.162  1.00  0.00           N  
ATOM    384  CA  ARG A  28      50.197  98.844 114.782  1.00  0.00           C  
ATOM    385  C   ARG A  28      50.379  97.428 115.312  1.00  0.00           C  
ATOM    386  O   ARG A  28      51.301  96.751 114.884  1.00  0.00           O  
ATOM    387  CB  ARG A  28      51.305  99.660 115.456  1.00  0.00           C  
ATOM    388  CG  ARG A  28      51.366  99.657 116.970  1.00  0.00           C  
ATOM    389  CD  ARG A  28      52.417 100.648 117.465  1.00  0.00           C  
ATOM    390  NE  ARG A  28      52.517 100.533 118.955  1.00  0.00           N  
ATOM    391  CZ  ARG A  28      53.336  99.815 119.696  1.00  0.00           C  
ATOM    392  NH1 ARG A  28      53.940  98.762 119.207  1.00  0.00           N1+
ATOM    393  NH2 ARG A  28      53.589 100.257 120.877  1.00  0.00           N  
ATOM    394  H   ARG A  28      48.901 100.122 115.888  1.00  0.00           H  
ATOM    395  HA  ARG A  28      50.400  98.796 113.712  1.00  0.00           H  
ATOM    396  HB2 ARG A  28      52.249  99.177 115.200  1.00  0.00           H  
ATOM    397  HB3 ARG A  28      51.335 100.676 115.063  1.00  0.00           H  
ATOM    398  HG2 ARG A  28      50.393  99.990 117.334  1.00  0.00           H  
ATOM    399  HG3 ARG A  28      51.544  98.674 117.406  1.00  0.00           H  
ATOM    400  HD2 ARG A  28      53.422 100.456 117.087  1.00  0.00           H  
ATOM    401  HD3 ARG A  28      52.235 101.667 117.123  1.00  0.00           H  
ATOM    402  HE  ARG A  28      52.195 101.320 119.500  1.00  0.00           H  
ATOM    403 HH11 ARG A  28      53.716  98.503 118.258  1.00  0.00           H  
ATOM    404 HH12 ARG A  28      54.714  98.319 119.681  1.00  0.00           H  
ATOM    405 HH21 ARG A  28      52.933 100.931 121.245  1.00  0.00           H  
ATOM    406 HH22 ARG A  28      54.146  99.726 121.532  1.00  0.00           H  
ATOM    407  N   VAL A  29      49.430  96.789 115.970  1.00  0.00           N  
ATOM    408  CA  VAL A  29      49.449  95.346 116.242  1.00  0.00           C  
ATOM    409  C   VAL A  29      48.165  94.646 115.870  1.00  0.00           C  
ATOM    410  O   VAL A  29      47.870  93.507 116.254  1.00  0.00           O  
ATOM    411  CB  VAL A  29      49.840  95.059 117.726  1.00  0.00           C  
ATOM    412  CG1 VAL A  29      51.229  95.624 117.955  1.00  0.00           C  
ATOM    413  CG2 VAL A  29      48.810  95.579 118.759  1.00  0.00           C  
ATOM    414  H   VAL A  29      48.594  97.337 116.113  1.00  0.00           H  
ATOM    415  HA  VAL A  29      50.202  94.885 115.602  1.00  0.00           H  
ATOM    416  HB  VAL A  29      49.872  93.976 117.846  1.00  0.00           H  
ATOM    417 HG11 VAL A  29      51.494  95.443 118.997  1.00  0.00           H  
ATOM    418 HG12 VAL A  29      52.021  95.159 117.365  1.00  0.00           H  
ATOM    419 HG13 VAL A  29      51.198  96.711 118.023  1.00  0.00           H  
ATOM    420 HG21 VAL A  29      47.775  95.321 118.537  1.00  0.00           H  
ATOM    421 HG22 VAL A  29      49.068  95.261 119.769  1.00  0.00           H  
ATOM    422 HG23 VAL A  29      48.883  96.666 118.725  1.00  0.00           H  
ATOM    423  N   TRP A  30      47.379  95.231 115.011  1.00  0.00           N  
ATOM    424  CA  TRP A  30      46.038  94.725 114.616  1.00  0.00           C  
ATOM    425  C   TRP A  30      46.204  93.514 113.633  1.00  0.00           C  
ATOM    426  O   TRP A  30      45.490  92.541 113.766  1.00  0.00           O  
ATOM    427  CB  TRP A  30      45.277  95.869 113.902  1.00  0.00           C  
ATOM    428  CG  TRP A  30      43.774  95.927 113.789  1.00  0.00           C  
ATOM    429  CD1 TRP A  30      43.083  95.838 112.625  1.00  0.00           C  
ATOM    430  CD2 TRP A  30      42.743  96.055 114.829  1.00  0.00           C  
ATOM    431  CE2 TRP A  30      41.461  96.137 114.195  1.00  0.00           C  
ATOM    432  CE3 TRP A  30      42.753  96.126 116.191  1.00  0.00           C  
ATOM    433  NE1 TRP A  30      41.716  95.927 112.879  1.00  0.00           N  
ATOM    434  CZ2 TRP A  30      40.316  96.356 114.989  1.00  0.00           C  
ATOM    435  CZ3 TRP A  30      41.620  96.215 117.018  1.00  0.00           C  
ATOM    436  CH2 TRP A  30      40.371  96.351 116.397  1.00  0.00           C  
ATOM    437  H   TRP A  30      47.739  96.082 114.604  1.00  0.00           H  
ATOM    438  HA  TRP A  30      45.511  94.421 115.520  1.00  0.00           H  
ATOM    439  HB2 TRP A  30      45.587  96.723 114.505  1.00  0.00           H  
ATOM    440  HB3 TRP A  30      45.725  96.028 112.921  1.00  0.00           H  
ATOM    441  HD1 TRP A  30      43.543  95.664 111.663  1.00  0.00           H  
ATOM    442  HE1 TRP A  30      41.058  95.718 112.142  1.00  0.00           H  
ATOM    443  HE3 TRP A  30      43.697  96.113 116.715  1.00  0.00           H  
ATOM    444  HZ2 TRP A  30      39.321  96.412 114.573  1.00  0.00           H  
ATOM    445  HZ3 TRP A  30      41.684  96.032 118.081  1.00  0.00           H  
ATOM    446  HH2 TRP A  30      39.397  96.367 116.862  1.00  0.00           H  
ATOM    447  N   GLN A  31      47.272  93.628 112.848  1.00  0.00           N  
ATOM    448  CA  GLN A  31      47.740  92.605 111.933  1.00  0.00           C  
ATOM    449  C   GLN A  31      48.067  91.331 112.775  1.00  0.00           C  
ATOM    450  O   GLN A  31      47.828  90.239 112.333  1.00  0.00           O  
ATOM    451  CB  GLN A  31      49.004  93.096 111.205  1.00  0.00           C  
ATOM    452  CG  GLN A  31      48.983  94.486 110.589  1.00  0.00           C  
ATOM    453  CD  GLN A  31      49.074  95.639 111.631  1.00  0.00           C  
ATOM    454  NE2 GLN A  31      48.483  96.824 111.324  1.00  0.00           N  
ATOM    455  OE1 GLN A  31      49.353  95.417 112.831  1.00  0.00           O  
ATOM    456  H   GLN A  31      47.793  94.480 112.997  1.00  0.00           H  
ATOM    457  HA  GLN A  31      46.961  92.487 111.180  1.00  0.00           H  
ATOM    458  HB2 GLN A  31      49.831  92.955 111.901  1.00  0.00           H  
ATOM    459  HB3 GLN A  31      49.062  92.412 110.358  1.00  0.00           H  
ATOM    460  HG2 GLN A  31      49.803  94.621 109.882  1.00  0.00           H  
ATOM    461  HG3 GLN A  31      48.076  94.573 109.992  1.00  0.00           H  
ATOM    462 HE21 GLN A  31      48.354  97.523 112.043  1.00  0.00           H  
ATOM    463 HE22 GLN A  31      48.282  96.908 110.338  1.00  0.00           H  
ATOM    464  N   LEU A  32      48.557  91.561 114.006  1.00  0.00           N  
ATOM    465  CA  LEU A  32      48.980  90.398 114.815  1.00  0.00           C  
ATOM    466  C   LEU A  32      47.817  89.882 115.675  1.00  0.00           C  
ATOM    467  O   LEU A  32      47.796  88.741 116.097  1.00  0.00           O  
ATOM    468  CB  LEU A  32      50.296  90.740 115.601  1.00  0.00           C  
ATOM    469  CG  LEU A  32      51.498  91.384 114.913  1.00  0.00           C  
ATOM    470  CD1 LEU A  32      52.677  91.576 115.917  1.00  0.00           C  
ATOM    471  CD2 LEU A  32      52.024  90.662 113.732  1.00  0.00           C  
ATOM    472  H   LEU A  32      48.568  92.491 114.397  1.00  0.00           H  
ATOM    473  HA  LEU A  32      49.196  89.485 114.260  1.00  0.00           H  
ATOM    474  HB2 LEU A  32      50.015  91.462 116.367  1.00  0.00           H  
ATOM    475  HB3 LEU A  32      50.589  89.837 116.137  1.00  0.00           H  
ATOM    476  HG  LEU A  32      51.215  92.404 114.652  1.00  0.00           H  
ATOM    477 HD11 LEU A  32      52.448  92.227 116.759  1.00  0.00           H  
ATOM    478 HD12 LEU A  32      53.090  90.690 116.399  1.00  0.00           H  
ATOM    479 HD13 LEU A  32      53.491  92.014 115.339  1.00  0.00           H  
ATOM    480 HD21 LEU A  32      52.488  89.733 114.062  1.00  0.00           H  
ATOM    481 HD22 LEU A  32      51.236  90.448 113.009  1.00  0.00           H  
ATOM    482 HD23 LEU A  32      52.749  91.287 113.209  1.00  0.00           H  
ATOM    483  N   TYR A  33      46.827  90.764 115.942  1.00  0.00           N  
ATOM    484  CA  TYR A  33      45.570  90.491 116.724  1.00  0.00           C  
ATOM    485  C   TYR A  33      44.548  89.667 115.860  1.00  0.00           C  
ATOM    486  O   TYR A  33      43.926  88.763 116.400  1.00  0.00           O  
ATOM    487  CB  TYR A  33      44.889  91.839 117.126  1.00  0.00           C  
ATOM    488  CG  TYR A  33      43.519  91.791 117.798  1.00  0.00           C  
ATOM    489  CD1 TYR A  33      42.354  92.470 117.310  1.00  0.00           C  
ATOM    490  CD2 TYR A  33      43.468  91.080 118.930  1.00  0.00           C  
ATOM    491  CE1 TYR A  33      41.146  92.378 118.060  1.00  0.00           C  
ATOM    492  CE2 TYR A  33      42.199  90.725 119.457  1.00  0.00           C  
ATOM    493  CZ  TYR A  33      41.052  91.520 119.128  1.00  0.00           C  
ATOM    494  OH  TYR A  33      39.862  91.199 119.778  1.00  0.00           O  
ATOM    495  H   TYR A  33      46.886  91.676 115.514  1.00  0.00           H  
ATOM    496  HA  TYR A  33      45.692  89.877 117.616  1.00  0.00           H  
ATOM    497  HB2 TYR A  33      45.462  92.480 117.797  1.00  0.00           H  
ATOM    498  HB3 TYR A  33      44.806  92.474 116.244  1.00  0.00           H  
ATOM    499  HD1 TYR A  33      42.395  93.153 116.473  1.00  0.00           H  
ATOM    500  HD2 TYR A  33      44.362  90.624 119.327  1.00  0.00           H  
ATOM    501  HE1 TYR A  33      40.237  92.889 117.777  1.00  0.00           H  
ATOM    502  HE2 TYR A  33      42.131  90.095 120.332  1.00  0.00           H  
ATOM    503  HH  TYR A  33      39.130  91.718 119.439  1.00  0.00           H  
ATOM    504  N   ILE A  34      44.451  89.961 114.558  1.00  0.00           N  
ATOM    505  CA  ILE A  34      43.705  89.135 113.571  1.00  0.00           C  
ATOM    506  C   ILE A  34      44.314  87.752 113.284  1.00  0.00           C  
ATOM    507  O   ILE A  34      43.636  86.762 113.002  1.00  0.00           O  
ATOM    508  CB  ILE A  34      43.571  90.015 112.247  1.00  0.00           C  
ATOM    509  CG1 ILE A  34      42.761  91.365 112.491  1.00  0.00           C  
ATOM    510  CG2 ILE A  34      43.015  89.153 111.131  1.00  0.00           C  
ATOM    511  CD1 ILE A  34      42.602  92.339 111.302  1.00  0.00           C  
ATOM    512  H   ILE A  34      44.984  90.740 114.201  1.00  0.00           H  
ATOM    513  HA  ILE A  34      42.745  89.054 114.080  1.00  0.00           H  
ATOM    514  HB  ILE A  34      44.496  90.362 111.786  1.00  0.00           H  
ATOM    515 HG12 ILE A  34      41.743  90.996 112.620  1.00  0.00           H  
ATOM    516 HG13 ILE A  34      43.146  91.907 113.354  1.00  0.00           H  
ATOM    517 HG21 ILE A  34      43.732  88.387 110.836  1.00  0.00           H  
ATOM    518 HG22 ILE A  34      42.091  88.657 111.429  1.00  0.00           H  
ATOM    519 HG23 ILE A  34      42.830  89.758 110.244  1.00  0.00           H  
ATOM    520 HD11 ILE A  34      42.124  93.247 111.668  1.00  0.00           H  
ATOM    521 HD12 ILE A  34      43.537  92.711 110.886  1.00  0.00           H  
ATOM    522 HD13 ILE A  34      42.030  91.857 110.508  1.00  0.00           H  
ATOM    523  N   GLY A  35      45.668  87.816 113.185  1.00  0.00           N  
ATOM    524  CA  GLY A  35      46.478  86.721 112.555  1.00  0.00           C  
ATOM    525  C   GLY A  35      46.458  86.774 111.006  1.00  0.00           C  
ATOM    526  O   GLY A  35      46.257  87.875 110.463  1.00  0.00           O  
ATOM    527  H   GLY A  35      46.232  88.638 113.348  1.00  0.00           H  
ATOM    528  HA2 GLY A  35      47.521  86.657 112.863  1.00  0.00           H  
ATOM    529  HA3 GLY A  35      46.077  85.761 112.876  1.00  0.00           H  
ATOM    530  N   ASP A  36      46.600  85.566 110.405  1.00  0.00           N  
ATOM    531  CA  ASP A  36      46.463  85.456 108.973  1.00  0.00           C  
ATOM    532  C   ASP A  36      45.114  86.110 108.502  1.00  0.00           C  
ATOM    533  O   ASP A  36      44.006  85.728 108.901  1.00  0.00           O  
ATOM    534  CB  ASP A  36      46.413  83.913 108.522  1.00  0.00           C  
ATOM    535  CG  ASP A  36      46.486  83.809 106.964  1.00  0.00           C  
ATOM    536  OD1 ASP A  36      46.240  84.757 106.202  1.00  0.00           O  
ATOM    537  OD2 ASP A  36      47.121  82.827 106.528  1.00  0.00           O1-
ATOM    538  H   ASP A  36      46.861  84.740 110.924  1.00  0.00           H  
ATOM    539  HA  ASP A  36      47.249  85.953 108.405  1.00  0.00           H  
ATOM    540  HB2 ASP A  36      47.328  83.445 108.884  1.00  0.00           H  
ATOM    541  HB3 ASP A  36      45.566  83.331 108.884  1.00  0.00           H  
ATOM    542  N   THR A  37      45.248  87.213 107.645  1.00  0.00           N  
ATOM    543  CA  THR A  37      44.186  87.872 106.976  1.00  0.00           C  
ATOM    544  C   THR A  37      43.229  86.941 106.259  1.00  0.00           C  
ATOM    545  O   THR A  37      42.001  87.177 106.410  1.00  0.00           O  
ATOM    546  CB  THR A  37      44.840  88.821 105.899  1.00  0.00           C  
ATOM    547  CG2 THR A  37      45.446  90.078 106.611  1.00  0.00           C  
ATOM    548  OG1 THR A  37      45.945  88.243 105.160  1.00  0.00           O  
ATOM    549  H   THR A  37      46.173  87.561 107.436  1.00  0.00           H  
ATOM    550  HA  THR A  37      43.654  88.485 107.704  1.00  0.00           H  
ATOM    551  HB  THR A  37      44.067  89.089 105.178  1.00  0.00           H  
ATOM    552  HG1 THR A  37      45.966  88.799 104.378  1.00  0.00           H  
ATOM    553 HG21 THR A  37      46.413  89.872 107.070  1.00  0.00           H  
ATOM    554 HG22 THR A  37      45.551  90.781 105.785  1.00  0.00           H  
ATOM    555 HG23 THR A  37      44.692  90.472 107.293  1.00  0.00           H  
ATOM    556  N   ARG A  38      43.615  85.899 105.583  1.00  0.00           N  
ATOM    557  CA  ARG A  38      42.851  84.913 104.804  1.00  0.00           C  
ATOM    558  C   ARG A  38      42.073  83.984 105.692  1.00  0.00           C  
ATOM    559  O   ARG A  38      41.030  83.447 105.304  1.00  0.00           O  
ATOM    560  CB  ARG A  38      43.866  84.139 103.990  1.00  0.00           C  
ATOM    561  CG  ARG A  38      44.746  84.972 103.043  1.00  0.00           C  
ATOM    562  CD  ARG A  38      45.790  84.214 102.314  1.00  0.00           C  
ATOM    563  NE  ARG A  38      46.822  83.569 103.271  1.00  0.00           N  
ATOM    564  CZ  ARG A  38      47.957  82.969 103.035  1.00  0.00           C  
ATOM    565  NH1 ARG A  38      48.490  82.756 101.827  1.00  0.00           N1+
ATOM    566  NH2 ARG A  38      48.574  82.490 104.070  1.00  0.00           N  
ATOM    567  H   ARG A  38      44.596  85.661 105.574  1.00  0.00           H  
ATOM    568  HA  ARG A  38      42.162  85.399 104.114  1.00  0.00           H  
ATOM    569  HB2 ARG A  38      44.523  83.600 104.673  1.00  0.00           H  
ATOM    570  HB3 ARG A  38      43.282  83.443 103.388  1.00  0.00           H  
ATOM    571  HG2 ARG A  38      44.051  85.544 102.427  1.00  0.00           H  
ATOM    572  HG3 ARG A  38      45.284  85.781 103.537  1.00  0.00           H  
ATOM    573  HD2 ARG A  38      45.427  83.442 101.634  1.00  0.00           H  
ATOM    574  HD3 ARG A  38      46.353  84.894 101.676  1.00  0.00           H  
ATOM    575  HE  ARG A  38      46.780  83.849 104.240  1.00  0.00           H  
ATOM    576 HH11 ARG A  38      48.343  83.342 101.019  1.00  0.00           H  
ATOM    577 HH12 ARG A  38      49.333  82.199 101.856  1.00  0.00           H  
ATOM    578 HH21 ARG A  38      48.283  82.654 105.023  1.00  0.00           H  
ATOM    579 HH22 ARG A  38      49.388  81.963 103.791  1.00  0.00           H  
ATOM    580  N   SER A  39      42.619  83.657 106.916  1.00  0.00           N  
ATOM    581  CA  SER A  39      41.930  82.834 107.838  1.00  0.00           C  
ATOM    582  C   SER A  39      40.823  83.501 108.626  1.00  0.00           C  
ATOM    583  O   SER A  39      39.839  82.909 108.987  1.00  0.00           O  
ATOM    584  CB  SER A  39      42.784  82.184 108.977  1.00  0.00           C  
ATOM    585  OG  SER A  39      43.751  81.305 108.394  1.00  0.00           O  
ATOM    586  H   SER A  39      43.366  84.251 107.244  1.00  0.00           H  
ATOM    587  HA  SER A  39      41.472  82.020 107.278  1.00  0.00           H  
ATOM    588  HB2 SER A  39      43.226  83.057 109.456  1.00  0.00           H  
ATOM    589  HB3 SER A  39      42.197  81.674 109.740  1.00  0.00           H  
ATOM    590  HG  SER A  39      44.286  80.864 109.058  1.00  0.00           H  
ATOM    591  N   ARG A  40      40.822  84.854 108.736  1.00  0.00           N  
ATOM    592  CA  ARG A  40      39.740  85.764 109.181  1.00  0.00           C  
ATOM    593  C   ARG A  40      38.618  85.775 108.179  1.00  0.00           C  
ATOM    594  O   ARG A  40      37.474  85.549 108.551  1.00  0.00           O  
ATOM    595  CB  ARG A  40      40.278  87.224 109.470  1.00  0.00           C  
ATOM    596  CG  ARG A  40      39.131  88.181 109.723  1.00  0.00           C  
ATOM    597  CD  ARG A  40      39.653  89.627 109.912  1.00  0.00           C  
ATOM    598  NE  ARG A  40      38.589  90.662 109.702  1.00  0.00           N  
ATOM    599  CZ  ARG A  40      38.358  91.767 110.302  1.00  0.00           C  
ATOM    600  NH1 ARG A  40      38.874  92.204 111.415  1.00  0.00           N1+
ATOM    601  NH2 ARG A  40      37.436  92.547 109.809  1.00  0.00           N  
ATOM    602  H   ARG A  40      41.663  85.280 108.372  1.00  0.00           H  
ATOM    603  HA  ARG A  40      39.304  85.420 110.119  1.00  0.00           H  
ATOM    604  HB2 ARG A  40      40.994  87.091 110.281  1.00  0.00           H  
ATOM    605  HB3 ARG A  40      40.776  87.553 108.558  1.00  0.00           H  
ATOM    606  HG2 ARG A  40      38.416  88.219 108.902  1.00  0.00           H  
ATOM    607  HG3 ARG A  40      38.549  87.881 110.595  1.00  0.00           H  
ATOM    608  HD2 ARG A  40      40.233  89.596 110.834  1.00  0.00           H  
ATOM    609  HD3 ARG A  40      40.317  89.860 109.080  1.00  0.00           H  
ATOM    610  HE  ARG A  40      37.933  90.377 108.989  1.00  0.00           H  
ATOM    611 HH11 ARG A  40      39.579  91.717 111.950  1.00  0.00           H  
ATOM    612 HH12 ARG A  40      38.611  93.091 111.819  1.00  0.00           H  
ATOM    613 HH21 ARG A  40      37.041  92.418 108.889  1.00  0.00           H  
ATOM    614 HH22 ARG A  40      37.416  93.484 110.189  1.00  0.00           H  
ATOM    615  N   THR A  41      38.890  86.045 106.915  1.00  0.00           N  
ATOM    616  CA  THR A  41      37.783  86.240 105.980  1.00  0.00           C  
ATOM    617  C   THR A  41      37.238  84.978 105.427  1.00  0.00           C  
ATOM    618  O   THR A  41      36.169  84.986 104.801  1.00  0.00           O  
ATOM    619  CB  THR A  41      38.235  87.001 104.770  1.00  0.00           C  
ATOM    620  CG2 THR A  41      38.697  88.412 105.051  1.00  0.00           C  
ATOM    621  OG1 THR A  41      39.338  86.452 104.086  1.00  0.00           O  
ATOM    622  H   THR A  41      39.824  86.291 106.622  1.00  0.00           H  
ATOM    623  HA  THR A  41      36.936  86.820 106.346  1.00  0.00           H  
ATOM    624  HB  THR A  41      37.377  87.144 104.113  1.00  0.00           H  
ATOM    625  HG1 THR A  41      39.136  85.683 103.549  1.00  0.00           H  
ATOM    626 HG21 THR A  41      37.851  89.034 105.346  1.00  0.00           H  
ATOM    627 HG22 THR A  41      39.512  88.616 105.746  1.00  0.00           H  
ATOM    628 HG23 THR A  41      39.016  88.864 104.113  1.00  0.00           H  
ATOM    629  N   ALA A  42      37.891  83.800 105.623  1.00  0.00           N  
ATOM    630  CA  ALA A  42      37.277  82.517 105.232  1.00  0.00           C  
ATOM    631  C   ALA A  42      36.000  82.335 106.024  1.00  0.00           C  
ATOM    632  O   ALA A  42      35.170  81.493 105.585  1.00  0.00           O  
ATOM    633  CB  ALA A  42      38.306  81.395 105.471  1.00  0.00           C  
ATOM    634  H   ALA A  42      38.862  83.731 105.893  1.00  0.00           H  
ATOM    635  HA  ALA A  42      36.989  82.473 104.182  1.00  0.00           H  
ATOM    636  HB1 ALA A  42      38.456  81.239 106.539  1.00  0.00           H  
ATOM    637  HB2 ALA A  42      37.856  80.509 105.022  1.00  0.00           H  
ATOM    638  HB3 ALA A  42      39.239  81.553 104.930  1.00  0.00           H  
ATOM    639  N   GLU A  43      35.693  83.055 107.103  1.00  0.00           N  
ATOM    640  CA  GLU A  43      34.465  82.902 107.956  1.00  0.00           C  
ATOM    641  C   GLU A  43      33.275  83.685 107.322  1.00  0.00           C  
ATOM    642  O   GLU A  43      32.131  83.424 107.890  1.00  0.00           O  
ATOM    643  CB  GLU A  43      34.742  83.166 109.516  1.00  0.00           C  
ATOM    644  CG  GLU A  43      35.740  82.239 110.178  1.00  0.00           C  
ATOM    645  CD  GLU A  43      35.419  80.715 110.189  1.00  0.00           C  
ATOM    646  OE1 GLU A  43      36.387  79.935 110.476  1.00  0.00           O  
ATOM    647  OE2 GLU A  43      34.214  80.287 109.882  1.00  0.00           O1-
ATOM    648  H   GLU A  43      36.355  83.764 107.386  1.00  0.00           H  
ATOM    649  HA  GLU A  43      34.297  81.827 107.909  1.00  0.00           H  
ATOM    650  HB2 GLU A  43      35.008  84.223 109.551  1.00  0.00           H  
ATOM    651  HB3 GLU A  43      33.821  83.046 110.085  1.00  0.00           H  
ATOM    652  HG2 GLU A  43      36.705  82.427 109.709  1.00  0.00           H  
ATOM    653  HG3 GLU A  43      35.899  82.424 111.240  1.00  0.00           H  
ATOM    654  N   TYR A  44      33.422  84.583 106.314  1.00  0.00           N  
ATOM    655  CA  TYR A  44      32.280  85.333 105.847  1.00  0.00           C  
ATOM    656  C   TYR A  44      32.408  85.823 104.372  1.00  0.00           C  
ATOM    657  O   TYR A  44      31.324  86.229 103.819  1.00  0.00           O  
ATOM    658  CB  TYR A  44      31.988  86.497 106.816  1.00  0.00           C  
ATOM    659  CG  TYR A  44      33.175  87.382 107.026  1.00  0.00           C  
ATOM    660  CD1 TYR A  44      34.155  87.088 108.012  1.00  0.00           C  
ATOM    661  CD2 TYR A  44      33.321  88.547 106.194  1.00  0.00           C  
ATOM    662  CE1 TYR A  44      35.189  87.942 108.239  1.00  0.00           C  
ATOM    663  CE2 TYR A  44      34.448  89.416 106.447  1.00  0.00           C  
ATOM    664  CZ  TYR A  44      35.341  89.153 107.516  1.00  0.00           C  
ATOM    665  OH  TYR A  44      36.487  89.892 107.673  1.00  0.00           O  
ATOM    666  H   TYR A  44      34.336  84.808 105.947  1.00  0.00           H  
ATOM    667  HA  TYR A  44      31.461  84.616 105.898  1.00  0.00           H  
ATOM    668  HB2 TYR A  44      31.257  87.159 106.353  1.00  0.00           H  
ATOM    669  HB3 TYR A  44      31.741  86.163 107.824  1.00  0.00           H  
ATOM    670  HD1 TYR A  44      34.028  86.143 108.521  1.00  0.00           H  
ATOM    671  HD2 TYR A  44      32.570  88.935 105.522  1.00  0.00           H  
ATOM    672  HE1 TYR A  44      35.838  87.741 109.079  1.00  0.00           H  
ATOM    673  HE2 TYR A  44      34.540  90.313 105.851  1.00  0.00           H  
ATOM    674  HH  TYR A  44      36.442  90.785 107.324  1.00  0.00           H  
ATOM    675  N   LYS A  45      33.536  85.613 103.718  1.00  0.00           N  
ATOM    676  CA  LYS A  45      33.709  85.913 102.233  1.00  0.00           C  
ATOM    677  C   LYS A  45      32.720  85.282 101.276  1.00  0.00           C  
ATOM    678  O   LYS A  45      31.941  86.059 100.641  1.00  0.00           O  
ATOM    679  CB  LYS A  45      35.163  85.655 101.788  1.00  0.00           C  
ATOM    680  CG  LYS A  45      35.342  86.356 100.469  1.00  0.00           C  
ATOM    681  CD  LYS A  45      36.836  86.265  99.890  1.00  0.00           C  
ATOM    682  CE  LYS A  45      36.877  87.009  98.606  1.00  0.00           C  
ATOM    683  NZ  LYS A  45      38.119  86.868  97.962  1.00  0.00           N1+
ATOM    684  H   LYS A  45      34.342  85.318 104.252  1.00  0.00           H  
ATOM    685  HA  LYS A  45      33.493  86.981 102.244  1.00  0.00           H  
ATOM    686  HB2 LYS A  45      35.835  86.041 102.556  1.00  0.00           H  
ATOM    687  HB3 LYS A  45      35.366  84.616 101.530  1.00  0.00           H  
ATOM    688  HG2 LYS A  45      34.664  85.919  99.736  1.00  0.00           H  
ATOM    689  HG3 LYS A  45      35.047  87.396 100.612  1.00  0.00           H  
ATOM    690  HD2 LYS A  45      37.577  86.749 100.526  1.00  0.00           H  
ATOM    691  HD3 LYS A  45      37.099  85.208  99.849  1.00  0.00           H  
ATOM    692  HE2 LYS A  45      36.084  86.649  97.949  1.00  0.00           H  
ATOM    693  HE3 LYS A  45      36.625  88.043  98.840  1.00  0.00           H  
ATOM    694  HZ1 LYS A  45      38.133  86.996  96.960  1.00  0.00           H  
ATOM    695  HZ2 LYS A  45      38.883  87.319  98.444  1.00  0.00           H  
ATOM    696  HZ3 LYS A  45      38.412  85.902  97.982  1.00  0.00           H  
ATOM    697  N   ALA A  46      32.561  83.949 101.271  1.00  0.00           N  
ATOM    698  CA  ALA A  46      31.654  83.230 100.347  1.00  0.00           C  
ATOM    699  C   ALA A  46      30.147  83.652 100.594  1.00  0.00           C  
ATOM    700  O   ALA A  46      29.390  83.916  99.625  1.00  0.00           O  
ATOM    701  CB  ALA A  46      31.845  81.660 100.391  1.00  0.00           C  
ATOM    702  H   ALA A  46      33.110  83.365 101.885  1.00  0.00           H  
ATOM    703  HA  ALA A  46      31.918  83.648  99.375  1.00  0.00           H  
ATOM    704  HB1 ALA A  46      30.961  81.197  99.953  1.00  0.00           H  
ATOM    705  HB2 ALA A  46      32.810  81.328 100.008  1.00  0.00           H  
ATOM    706  HB3 ALA A  46      31.943  81.387 101.441  1.00  0.00           H  
ATOM    707  N   TRP A  47      29.772  83.746 101.856  1.00  0.00           N  
ATOM    708  CA  TRP A  47      28.413  84.104 102.191  1.00  0.00           C  
ATOM    709  C   TRP A  47      28.049  85.546 101.614  1.00  0.00           C  
ATOM    710  O   TRP A  47      27.009  85.655 101.011  1.00  0.00           O  
ATOM    711  CB  TRP A  47      28.283  84.164 103.716  1.00  0.00           C  
ATOM    712  CG  TRP A  47      27.046  84.791 104.278  1.00  0.00           C  
ATOM    713  CD1 TRP A  47      25.875  84.202 104.513  1.00  0.00           C  
ATOM    714  CD2 TRP A  47      26.887  86.162 104.748  1.00  0.00           C  
ATOM    715  CE2 TRP A  47      25.590  86.283 105.360  1.00  0.00           C  
ATOM    716  CE3 TRP A  47      27.755  87.272 104.905  1.00  0.00           C  
ATOM    717  NE1 TRP A  47      24.965  85.114 105.059  1.00  0.00           N  
ATOM    718  CZ2 TRP A  47      25.168  87.414 106.051  1.00  0.00           C  
ATOM    719  CZ3 TRP A  47      27.404  88.412 105.631  1.00  0.00           C  
ATOM    720  CH2 TRP A  47      26.051  88.483 106.173  1.00  0.00           C  
ATOM    721  H   TRP A  47      30.477  83.691 102.577  1.00  0.00           H  
ATOM    722  HA  TRP A  47      27.702  83.379 101.793  1.00  0.00           H  
ATOM    723  HB2 TRP A  47      28.363  83.123 104.027  1.00  0.00           H  
ATOM    724  HB3 TRP A  47      29.166  84.701 104.064  1.00  0.00           H  
ATOM    725  HD1 TRP A  47      25.609  83.183 104.271  1.00  0.00           H  
ATOM    726  HE1 TRP A  47      23.973  84.977 105.184  1.00  0.00           H  
ATOM    727  HE3 TRP A  47      28.765  87.160 104.537  1.00  0.00           H  
ATOM    728  HZ2 TRP A  47      24.158  87.428 106.435  1.00  0.00           H  
ATOM    729  HZ3 TRP A  47      28.036  89.262 105.841  1.00  0.00           H  
ATOM    730  HH2 TRP A  47      25.773  89.341 106.769  1.00  0.00           H  
ATOM    731  N   LEU A  48      28.920  86.589 101.804  1.00  0.00           N  
ATOM    732  CA  LEU A  48      28.666  88.002 101.334  1.00  0.00           C  
ATOM    733  C   LEU A  48      28.567  87.999  99.818  1.00  0.00           C  
ATOM    734  O   LEU A  48      27.642  88.646  99.394  1.00  0.00           O  
ATOM    735  CB  LEU A  48      29.701  88.880 102.053  1.00  0.00           C  
ATOM    736  CG  LEU A  48      29.463  90.368 101.828  1.00  0.00           C  
ATOM    737  CD1 LEU A  48      28.214  90.967 102.296  1.00  0.00           C  
ATOM    738  CD2 LEU A  48      30.642  91.099 102.484  1.00  0.00           C  
ATOM    739  H   LEU A  48      29.730  86.403 102.378  1.00  0.00           H  
ATOM    740  HA  LEU A  48      27.674  88.295 101.677  1.00  0.00           H  
ATOM    741  HB2 LEU A  48      29.663  88.693 103.126  1.00  0.00           H  
ATOM    742  HB3 LEU A  48      30.701  88.701 101.656  1.00  0.00           H  
ATOM    743  HG  LEU A  48      29.540  90.485 100.747  1.00  0.00           H  
ATOM    744 HD11 LEU A  48      28.070  90.727 103.349  1.00  0.00           H  
ATOM    745 HD12 LEU A  48      28.155  92.052 102.209  1.00  0.00           H  
ATOM    746 HD13 LEU A  48      27.375  90.459 101.821  1.00  0.00           H  
ATOM    747 HD21 LEU A  48      31.584  90.973 101.950  1.00  0.00           H  
ATOM    748 HD22 LEU A  48      30.404  92.163 102.458  1.00  0.00           H  
ATOM    749 HD23 LEU A  48      30.759  90.620 103.455  1.00  0.00           H  
ATOM    750  N   LEU A  49      29.499  87.342  99.064  1.00  0.00           N  
ATOM    751  CA  LEU A  49      29.455  87.324  97.601  1.00  0.00           C  
ATOM    752  C   LEU A  49      28.052  86.931  97.133  1.00  0.00           C  
ATOM    753  O   LEU A  49      27.554  87.568  96.161  1.00  0.00           O  
ATOM    754  CB  LEU A  49      30.599  86.368  97.117  1.00  0.00           C  
ATOM    755  CG  LEU A  49      31.987  86.982  97.220  1.00  0.00           C  
ATOM    756  CD1 LEU A  49      33.041  85.863  96.965  1.00  0.00           C  
ATOM    757  CD2 LEU A  49      32.194  87.983  96.036  1.00  0.00           C  
ATOM    758  H   LEU A  49      30.311  86.875  99.442  1.00  0.00           H  
ATOM    759  HA  LEU A  49      29.578  88.350  97.255  1.00  0.00           H  
ATOM    760  HB2 LEU A  49      30.552  85.449  97.700  1.00  0.00           H  
ATOM    761  HB3 LEU A  49      30.469  86.130  96.062  1.00  0.00           H  
ATOM    762  HG  LEU A  49      32.206  87.405  98.199  1.00  0.00           H  
ATOM    763 HD11 LEU A  49      32.888  85.074  97.702  1.00  0.00           H  
ATOM    764 HD12 LEU A  49      32.858  85.394  95.997  1.00  0.00           H  
ATOM    765 HD13 LEU A  49      34.037  86.304  97.020  1.00  0.00           H  
ATOM    766 HD21 LEU A  49      33.205  88.381  95.950  1.00  0.00           H  
ATOM    767 HD22 LEU A  49      31.991  87.384  95.148  1.00  0.00           H  
ATOM    768 HD23 LEU A  49      31.582  88.885  96.076  1.00  0.00           H  
ATOM    769  N   GLY A  50      27.443  86.002  97.789  1.00  0.00           N  
ATOM    770  CA  GLY A  50      26.123  85.427  97.411  1.00  0.00           C  
ATOM    771  C   GLY A  50      25.035  86.363  97.734  1.00  0.00           C  
ATOM    772  O   GLY A  50      23.999  86.438  97.074  1.00  0.00           O  
ATOM    773  H   GLY A  50      27.983  85.470  98.457  1.00  0.00           H  
ATOM    774  HA2 GLY A  50      26.125  85.247  96.336  1.00  0.00           H  
ATOM    775  HA3 GLY A  50      25.939  84.529  98.001  1.00  0.00           H  
ATOM    776  N   LEU A  51      25.201  87.272  98.746  1.00  0.00           N  
ATOM    777  CA  LEU A  51      24.302  88.431  98.889  1.00  0.00           C  
ATOM    778  C   LEU A  51      24.583  89.560  97.900  1.00  0.00           C  
ATOM    779  O   LEU A  51      23.621  90.024  97.410  1.00  0.00           O  
ATOM    780  CB  LEU A  51      24.345  88.874 100.348  1.00  0.00           C  
ATOM    781  CG  LEU A  51      24.064  87.917 101.524  1.00  0.00           C  
ATOM    782  CD1 LEU A  51      24.244  88.655 102.872  1.00  0.00           C  
ATOM    783  CD2 LEU A  51      22.649  87.299 101.392  1.00  0.00           C  
ATOM    784  H   LEU A  51      26.063  87.325  99.271  1.00  0.00           H  
ATOM    785  HA  LEU A  51      23.326  88.037  98.604  1.00  0.00           H  
ATOM    786  HB2 LEU A  51      25.348  89.242 100.567  1.00  0.00           H  
ATOM    787  HB3 LEU A  51      23.621  89.680 100.466  1.00  0.00           H  
ATOM    788  HG  LEU A  51      24.832  87.155 101.400  1.00  0.00           H  
ATOM    789 HD11 LEU A  51      23.681  89.584 102.777  1.00  0.00           H  
ATOM    790 HD12 LEU A  51      23.859  88.031 103.679  1.00  0.00           H  
ATOM    791 HD13 LEU A  51      25.299  88.889 103.020  1.00  0.00           H  
ATOM    792 HD21 LEU A  51      22.703  86.343 101.911  1.00  0.00           H  
ATOM    793 HD22 LEU A  51      21.855  87.939 101.774  1.00  0.00           H  
ATOM    794 HD23 LEU A  51      22.386  87.087 100.355  1.00  0.00           H  
ATOM    795  N   LEU A  52      25.805  89.988  97.573  1.00  0.00           N  
ATOM    796  CA  LEU A  52      26.084  91.046  96.577  1.00  0.00           C  
ATOM    797  C   LEU A  52      25.398  90.630  95.198  1.00  0.00           C  
ATOM    798  O   LEU A  52      24.872  91.463  94.518  1.00  0.00           O  
ATOM    799  CB  LEU A  52      27.600  91.258  96.336  1.00  0.00           C  
ATOM    800  CG  LEU A  52      28.223  91.694  97.626  1.00  0.00           C  
ATOM    801  CD1 LEU A  52      29.732  91.527  97.618  1.00  0.00           C  
ATOM    802  CD2 LEU A  52      27.894  93.143  97.919  1.00  0.00           C  
ATOM    803  H   LEU A  52      26.444  89.612  98.258  1.00  0.00           H  
ATOM    804  HA  LEU A  52      25.587  91.967  96.884  1.00  0.00           H  
ATOM    805  HB2 LEU A  52      28.072  90.308  96.085  1.00  0.00           H  
ATOM    806  HB3 LEU A  52      27.718  91.985  95.533  1.00  0.00           H  
ATOM    807  HG  LEU A  52      27.935  91.047  98.454  1.00  0.00           H  
ATOM    808 HD11 LEU A  52      29.998  90.477  97.492  1.00  0.00           H  
ATOM    809 HD12 LEU A  52      30.178  92.062  96.780  1.00  0.00           H  
ATOM    810 HD13 LEU A  52      30.078  91.826  98.607  1.00  0.00           H  
ATOM    811 HD21 LEU A  52      27.970  93.879  97.117  1.00  0.00           H  
ATOM    812 HD22 LEU A  52      26.828  93.164  98.143  1.00  0.00           H  
ATOM    813 HD23 LEU A  52      28.499  93.490  98.758  1.00  0.00           H  
ATOM    814  N   ARG A  53      25.518  89.331  94.763  1.00  0.00           N  
ATOM    815  CA  ARG A  53      25.093  88.787  93.531  1.00  0.00           C  
ATOM    816  C   ARG A  53      23.561  88.447  93.317  1.00  0.00           C  
ATOM    817  O   ARG A  53      23.193  87.683  92.376  1.00  0.00           O  
ATOM    818  CB  ARG A  53      25.979  87.568  93.280  1.00  0.00           C  
ATOM    819  CG  ARG A  53      27.415  87.912  92.740  1.00  0.00           C  
ATOM    820  CD  ARG A  53      28.400  86.768  92.786  1.00  0.00           C  
ATOM    821  NE  ARG A  53      29.720  87.104  92.348  1.00  0.00           N  
ATOM    822  CZ  ARG A  53      30.900  86.461  92.547  1.00  0.00           C  
ATOM    823  NH1 ARG A  53      30.951  85.457  93.406  1.00  0.00           N1+
ATOM    824  NH2 ARG A  53      32.038  86.871  92.102  1.00  0.00           N  
ATOM    825  H   ARG A  53      25.977  88.716  95.420  1.00  0.00           H  
ATOM    826  HA  ARG A  53      25.278  89.623  92.856  1.00  0.00           H  
ATOM    827  HB2 ARG A  53      26.081  86.976  94.189  1.00  0.00           H  
ATOM    828  HB3 ARG A  53      25.513  86.953  92.511  1.00  0.00           H  
ATOM    829  HG2 ARG A  53      27.335  88.406  91.772  1.00  0.00           H  
ATOM    830  HG3 ARG A  53      27.800  88.748  93.325  1.00  0.00           H  
ATOM    831  HD2 ARG A  53      28.489  86.434  93.820  1.00  0.00           H  
ATOM    832  HD3 ARG A  53      28.012  85.995  92.123  1.00  0.00           H  
ATOM    833  HE  ARG A  53      29.782  87.830  91.648  1.00  0.00           H  
ATOM    834 HH11 ARG A  53      30.142  85.265  93.978  1.00  0.00           H  
ATOM    835 HH12 ARG A  53      31.746  84.833  93.437  1.00  0.00           H  
ATOM    836 HH21 ARG A  53      32.134  87.639  91.454  1.00  0.00           H  
ATOM    837 HH22 ARG A  53      32.797  86.743  92.756  1.00  0.00           H  
ATOM    838  N   GLN A  54      22.714  88.957  94.228  1.00  0.00           N  
ATOM    839  CA  GLN A  54      21.238  88.905  94.095  1.00  0.00           C  
ATOM    840  C   GLN A  54      20.630  90.230  93.578  1.00  0.00           C  
ATOM    841  O   GLN A  54      19.437  90.325  93.171  1.00  0.00           O  
ATOM    842  CB  GLN A  54      20.541  88.599  95.490  1.00  0.00           C  
ATOM    843  CG  GLN A  54      20.540  87.131  95.902  1.00  0.00           C  
ATOM    844  CD  GLN A  54      20.347  86.825  97.389  1.00  0.00           C  
ATOM    845  NE2 GLN A  54      20.825  85.711  97.938  1.00  0.00           N  
ATOM    846  OE1 GLN A  54      19.755  87.599  98.110  1.00  0.00           O  
ATOM    847  H   GLN A  54      23.104  89.583  94.918  1.00  0.00           H  
ATOM    848  HA  GLN A  54      20.968  88.144  93.362  1.00  0.00           H  
ATOM    849  HB2 GLN A  54      21.054  89.239  96.209  1.00  0.00           H  
ATOM    850  HB3 GLN A  54      19.496  88.866  95.648  1.00  0.00           H  
ATOM    851  HG2 GLN A  54      19.771  86.621  95.322  1.00  0.00           H  
ATOM    852  HG3 GLN A  54      21.499  86.711  95.597  1.00  0.00           H  
ATOM    853 HE21 GLN A  54      20.548  85.554  98.897  1.00  0.00           H  
ATOM    854 HE22 GLN A  54      21.582  85.206  97.500  1.00  0.00           H  
ATOM    855  N   HIP A  55      21.521  91.212  93.429  1.00  0.00           N  
ATOM    856  CA  HIP A  55      21.221  92.492  92.740  1.00  0.00           C  
ATOM    857  C   HIP A  55      22.371  92.685  91.685  1.00  0.00           C  
ATOM    858  O   HIP A  55      23.420  91.952  91.796  1.00  0.00           O  
ATOM    859  CB  HIP A  55      21.258  93.509  93.886  1.00  0.00           C  
ATOM    860  CG  HIP A  55      20.657  94.869  93.516  1.00  0.00           C  
ATOM    861  CD2 HIP A  55      21.398  96.053  93.550  1.00  0.00           C  
ATOM    862  ND1 HIP A  55      19.529  95.130  92.821  1.00  0.00           N1+
ATOM    863  CE1 HIP A  55      19.520  96.427  92.499  1.00  0.00           C  
ATOM    864  NE2 HIP A  55      20.664  97.011  92.872  1.00  0.00           N  
ATOM    865  H   HIP A  55      22.453  91.074  93.795  1.00  0.00           H  
ATOM    866  HA  HIP A  55      20.240  92.518  92.263  1.00  0.00           H  
ATOM    867  HB2 HIP A  55      20.765  93.203  94.809  1.00  0.00           H  
ATOM    868  HB3 HIP A  55      22.297  93.609  94.202  1.00  0.00           H  
ATOM    869  HD1 HIP A  55      18.770  94.507  92.582  1.00  0.00           H  
ATOM    870  HD2 HIP A  55      22.365  96.111  94.027  1.00  0.00           H  
ATOM    871  HE1 HIP A  55      18.791  97.089  92.054  1.00  0.00           H  
ATOM    872  HE2 HIP A  55      20.914  97.975  92.706  1.00  0.00           H  
ATOM    873  N   GLY A  56      22.228  93.633  90.736  1.00  0.00           N  
ATOM    874  CA  GLY A  56      23.446  94.169  90.102  1.00  0.00           C  
ATOM    875  C   GLY A  56      24.310  95.071  91.003  1.00  0.00           C  
ATOM    876  O   GLY A  56      23.794  95.908  91.746  1.00  0.00           O  
ATOM    877  H   GLY A  56      21.358  94.114  90.561  1.00  0.00           H  
ATOM    878  HA2 GLY A  56      24.065  93.365  89.704  1.00  0.00           H  
ATOM    879  HA3 GLY A  56      23.140  94.662  89.179  1.00  0.00           H  
ATOM    880  N   CYS A  57      25.632  94.830  90.959  1.00  0.00           N  
ATOM    881  CA  CYS A  57      26.579  95.399  91.941  1.00  0.00           C  
ATOM    882  C   CYS A  57      28.025  95.381  91.462  1.00  0.00           C  
ATOM    883  O   CYS A  57      28.449  94.284  91.058  1.00  0.00           O  
ATOM    884  CB  CYS A  57      26.429  94.552  93.230  1.00  0.00           C  
ATOM    885  SG  CYS A  57      27.349  95.382  94.526  1.00  0.00           S  
ATOM    886  H   CYS A  57      26.057  94.204  90.289  1.00  0.00           H  
ATOM    887  HA  CYS A  57      26.305  96.392  92.297  1.00  0.00           H  
ATOM    888  HB2 CYS A  57      25.394  94.396  93.535  1.00  0.00           H  
ATOM    889  HB3 CYS A  57      26.941  93.592  93.173  1.00  0.00           H  
ATOM    890  HG  CYS A  57      28.542  95.313  93.929  1.00  0.00           H  
ATOM    891  N   HIE A  58      28.707  96.477  91.599  1.00  0.00           N  
ATOM    892  CA  HIE A  58      30.195  96.514  91.469  1.00  0.00           C  
ATOM    893  C   HIE A  58      30.824  97.660  92.319  1.00  0.00           C  
ATOM    894  O   HIE A  58      32.005  97.551  92.675  1.00  0.00           O  
ATOM    895  CB  HIE A  58      30.521  96.586  89.984  1.00  0.00           C  
ATOM    896  CG  HIE A  58      31.965  96.283  89.695  1.00  0.00           C  
ATOM    897  CD2 HIE A  58      32.928  97.186  89.520  1.00  0.00           C  
ATOM    898  ND1 HIE A  58      32.504  94.978  89.710  1.00  0.00           N  
ATOM    899  CE1 HIE A  58      33.868  95.166  89.482  1.00  0.00           C  
ATOM    900  NE2 HIE A  58      34.126  96.523  89.389  1.00  0.00           N  
ATOM    901  H   HIE A  58      28.212  97.340  91.772  1.00  0.00           H  
ATOM    902  HA  HIE A  58      30.496  95.537  91.849  1.00  0.00           H  
ATOM    903  HB2 HIE A  58      29.970  95.899  89.342  1.00  0.00           H  
ATOM    904  HB3 HIE A  58      30.425  97.626  89.672  1.00  0.00           H  
ATOM    905  HD2 HIE A  58      32.884  98.257  89.393  1.00  0.00           H  
ATOM    906  HE1 HIE A  58      34.622  94.407  89.342  1.00  0.00           H  
ATOM    907  HE2 HIE A  58      35.009  96.995  89.249  1.00  0.00           H  
ATOM    908  N   ARG A  59      30.094  98.787  92.582  1.00  0.00           N  
ATOM    909  CA  ARG A  59      30.730  99.923  93.311  1.00  0.00           C  
ATOM    910  C   ARG A  59      30.162 100.000  94.751  1.00  0.00           C  
ATOM    911  O   ARG A  59      28.971  99.978  95.019  1.00  0.00           O  
ATOM    912  CB  ARG A  59      30.168 101.139  92.622  1.00  0.00           C  
ATOM    913  CG  ARG A  59      30.925 102.426  92.932  1.00  0.00           C  
ATOM    914  CD  ARG A  59      30.119 103.728  92.671  1.00  0.00           C  
ATOM    915  NE  ARG A  59      31.020 104.866  92.472  1.00  0.00           N  
ATOM    916  CZ  ARG A  59      30.917 105.990  93.174  1.00  0.00           C  
ATOM    917  NH1 ARG A  59      29.926 106.239  93.986  1.00  0.00           N1+
ATOM    918  NH2 ARG A  59      31.804 106.880  92.960  1.00  0.00           N  
ATOM    919  H   ARG A  59      29.107  98.844  92.379  1.00  0.00           H  
ATOM    920  HA  ARG A  59      31.802  99.777  93.180  1.00  0.00           H  
ATOM    921  HB2 ARG A  59      30.135 101.103  91.533  1.00  0.00           H  
ATOM    922  HB3 ARG A  59      29.150 101.424  92.886  1.00  0.00           H  
ATOM    923  HG2 ARG A  59      31.337 102.501  93.938  1.00  0.00           H  
ATOM    924  HG3 ARG A  59      31.838 102.446  92.338  1.00  0.00           H  
ATOM    925  HD2 ARG A  59      29.520 103.532  91.781  1.00  0.00           H  
ATOM    926  HD3 ARG A  59      29.334 103.933  93.399  1.00  0.00           H  
ATOM    927  HE  ARG A  59      31.669 104.837  91.699  1.00  0.00           H  
ATOM    928 HH11 ARG A  59      29.172 105.571  94.062  1.00  0.00           H  
ATOM    929 HH12 ARG A  59      29.798 107.199  94.274  1.00  0.00           H  
ATOM    930 HH21 ARG A  59      32.371 106.765  92.134  1.00  0.00           H  
ATOM    931 HH22 ARG A  59      31.698 107.707  93.531  1.00  0.00           H  
ATOM    932  N   VAL A  60      31.070  99.931  95.735  1.00  0.00           N  
ATOM    933  CA  VAL A  60      30.854  99.410  97.099  1.00  0.00           C  
ATOM    934  C   VAL A  60      31.546 100.376  98.027  1.00  0.00           C  
ATOM    935  O   VAL A  60      32.719 100.801  97.869  1.00  0.00           O  
ATOM    936  CB  VAL A  60      31.434  97.988  97.300  1.00  0.00           C  
ATOM    937  CG1 VAL A  60      31.191  97.501  98.712  1.00  0.00           C  
ATOM    938  CG2 VAL A  60      30.737  96.972  96.335  1.00  0.00           C  
ATOM    939  H   VAL A  60      32.031  99.903  95.427  1.00  0.00           H  
ATOM    940  HA  VAL A  60      29.768  99.497  97.141  1.00  0.00           H  
ATOM    941  HB  VAL A  60      32.492  97.881  97.064  1.00  0.00           H  
ATOM    942 HG11 VAL A  60      30.125  97.408  98.919  1.00  0.00           H  
ATOM    943 HG12 VAL A  60      31.701  96.572  98.967  1.00  0.00           H  
ATOM    944 HG13 VAL A  60      31.632  98.266  99.352  1.00  0.00           H  
ATOM    945 HG21 VAL A  60      29.649  97.026  96.375  1.00  0.00           H  
ATOM    946 HG22 VAL A  60      31.037  97.321  95.348  1.00  0.00           H  
ATOM    947 HG23 VAL A  60      31.073  95.951  96.516  1.00  0.00           H  
ATOM    948  N   LEU A  61      30.879 100.734  99.148  1.00  0.00           N  
ATOM    949  CA  LEU A  61      31.404 101.607 100.190  1.00  0.00           C  
ATOM    950  C   LEU A  61      31.746 100.746 101.452  1.00  0.00           C  
ATOM    951  O   LEU A  61      30.790 100.076 101.891  1.00  0.00           O  
ATOM    952  CB  LEU A  61      30.428 102.714 100.442  1.00  0.00           C  
ATOM    953  CG  LEU A  61      30.774 103.777 101.470  1.00  0.00           C  
ATOM    954  CD1 LEU A  61      31.959 104.705 101.083  1.00  0.00           C  
ATOM    955  CD2 LEU A  61      29.555 104.721 101.616  1.00  0.00           C  
ATOM    956  H   LEU A  61      29.896 100.522  99.249  1.00  0.00           H  
ATOM    957  HA  LEU A  61      32.340 102.016  99.813  1.00  0.00           H  
ATOM    958  HB2 LEU A  61      30.307 103.139  99.446  1.00  0.00           H  
ATOM    959  HB3 LEU A  61      29.558 102.183 100.828  1.00  0.00           H  
ATOM    960  HG  LEU A  61      31.047 103.199 102.353  1.00  0.00           H  
ATOM    961 HD11 LEU A  61      32.866 104.102 101.087  1.00  0.00           H  
ATOM    962 HD12 LEU A  61      31.808 105.280 100.169  1.00  0.00           H  
ATOM    963 HD13 LEU A  61      32.040 105.609 101.686  1.00  0.00           H  
ATOM    964 HD21 LEU A  61      29.310 105.162 100.650  1.00  0.00           H  
ATOM    965 HD22 LEU A  61      28.781 104.002 101.887  1.00  0.00           H  
ATOM    966 HD23 LEU A  61      29.526 105.409 102.461  1.00  0.00           H  
ATOM    967  N   ASH A  62      32.987 100.745 101.921  1.00  0.00           N  
ATOM    968  CA  ASH A  62      33.425 100.254 103.227  1.00  0.00           C  
ATOM    969  C   ASH A  62      33.457 101.401 104.192  1.00  0.00           C  
ATOM    970  O   ASH A  62      34.434 102.138 104.141  1.00  0.00           O  
ATOM    971  CB  ASH A  62      34.693  99.422 103.124  1.00  0.00           C  
ATOM    972  CG  ASH A  62      34.873  98.577 104.420  1.00  0.00           C  
ATOM    973  OD1 ASH A  62      35.736  97.700 104.595  1.00  0.00           O  
ATOM    974  OD2 ASH A  62      34.110  98.854 105.451  1.00  0.00           O  
ATOM    975  H   ASH A  62      33.650 101.221 101.324  1.00  0.00           H  
ATOM    976  HA  ASH A  62      32.683  99.540 103.582  1.00  0.00           H  
ATOM    977  HB2 ASH A  62      34.591  98.723 102.295  1.00  0.00           H  
ATOM    978  HB3 ASH A  62      35.589 100.027 102.989  1.00  0.00           H  
ATOM    979  HD2 ASH A  62      34.153  98.185 106.138  1.00  0.00           H  
ATOM    980  N   VAL A  63      32.468 101.608 105.084  1.00  0.00           N  
ATOM    981  CA  VAL A  63      32.318 102.773 105.983  1.00  0.00           C  
ATOM    982  C   VAL A  63      33.116 102.634 107.309  1.00  0.00           C  
ATOM    983  O   VAL A  63      33.039 103.501 108.113  1.00  0.00           O  
ATOM    984  CB  VAL A  63      30.890 103.156 106.292  1.00  0.00           C  
ATOM    985  CG1 VAL A  63      29.951 103.296 105.062  1.00  0.00           C  
ATOM    986  CG2 VAL A  63      30.252 102.143 107.138  1.00  0.00           C  
ATOM    987  H   VAL A  63      31.747 100.906 105.168  1.00  0.00           H  
ATOM    988  HA  VAL A  63      32.853 103.610 105.532  1.00  0.00           H  
ATOM    989  HB  VAL A  63      30.890 104.117 106.807  1.00  0.00           H  
ATOM    990 HG11 VAL A  63      28.915 103.604 105.206  1.00  0.00           H  
ATOM    991 HG12 VAL A  63      30.317 104.089 104.409  1.00  0.00           H  
ATOM    992 HG13 VAL A  63      29.912 102.399 104.443  1.00  0.00           H  
ATOM    993 HG21 VAL A  63      30.847 101.757 107.966  1.00  0.00           H  
ATOM    994 HG22 VAL A  63      29.423 102.501 107.749  1.00  0.00           H  
ATOM    995 HG23 VAL A  63      29.939 101.295 106.531  1.00  0.00           H  
ATOM    996  N   ALA A  64      33.860 101.539 107.490  1.00  0.00           N  
ATOM    997  CA  ALA A  64      34.933 101.402 108.518  1.00  0.00           C  
ATOM    998  C   ALA A  64      36.130 100.591 108.022  1.00  0.00           C  
ATOM    999  O   ALA A  64      36.151  99.354 108.108  1.00  0.00           O  
ATOM   1000  CB  ALA A  64      34.325 100.856 109.804  1.00  0.00           C  
ATOM   1001  H   ALA A  64      33.831 100.934 106.682  1.00  0.00           H  
ATOM   1002  HA  ALA A  64      35.312 102.364 108.862  1.00  0.00           H  
ATOM   1003  HB1 ALA A  64      33.335 101.262 110.007  1.00  0.00           H  
ATOM   1004  HB2 ALA A  64      34.060  99.817 109.604  1.00  0.00           H  
ATOM   1005  HB3 ALA A  64      35.104 101.014 110.550  1.00  0.00           H  
ATOM   1006  N   CYS A  65      37.077 101.273 107.383  1.00  0.00           N  
ATOM   1007  CA  CYS A  65      38.290 100.692 106.820  1.00  0.00           C  
ATOM   1008  C   CYS A  65      39.177  99.937 107.830  1.00  0.00           C  
ATOM   1009  O   CYS A  65      39.366  98.791 107.543  1.00  0.00           O  
ATOM   1010  CB  CYS A  65      39.034 101.817 106.017  1.00  0.00           C  
ATOM   1011  SG  CYS A  65      40.362 101.210 104.991  1.00  0.00           S  
ATOM   1012  H   CYS A  65      36.926 102.270 107.329  1.00  0.00           H  
ATOM   1013  HA  CYS A  65      37.947  99.987 106.063  1.00  0.00           H  
ATOM   1014  HB2 CYS A  65      38.305 102.360 105.416  1.00  0.00           H  
ATOM   1015  HB3 CYS A  65      39.511 102.482 106.737  1.00  0.00           H  
ATOM   1016  HG  CYS A  65      41.088 100.935 106.079  1.00  0.00           H  
ATOM   1017  N   GLY A  66      39.524 100.601 108.937  1.00  0.00           N  
ATOM   1018  CA  GLY A  66      40.650 100.132 109.764  1.00  0.00           C  
ATOM   1019  C   GLY A  66      41.800  99.850 108.877  1.00  0.00           C  
ATOM   1020  O   GLY A  66      42.111 100.637 107.930  1.00  0.00           O  
ATOM   1021  H   GLY A  66      39.097 101.495 109.139  1.00  0.00           H  
ATOM   1022  HA2 GLY A  66      40.808 100.875 110.546  1.00  0.00           H  
ATOM   1023  HA3 GLY A  66      40.375  99.194 110.244  1.00  0.00           H  
ATOM   1024  N   THR A  67      42.542  98.794 109.236  1.00  0.00           N  
ATOM   1025  CA  THR A  67      43.784  98.429 108.442  1.00  0.00           C  
ATOM   1026  C   THR A  67      43.464  98.031 106.964  1.00  0.00           C  
ATOM   1027  O   THR A  67      44.380  97.789 106.174  1.00  0.00           O  
ATOM   1028  CB  THR A  67      44.547  97.261 109.115  1.00  0.00           C  
ATOM   1029  CG2 THR A  67      45.070  97.741 110.467  1.00  0.00           C  
ATOM   1030  OG1 THR A  67      43.796  96.152 109.353  1.00  0.00           O  
ATOM   1031  H   THR A  67      42.094  98.140 109.862  1.00  0.00           H  
ATOM   1032  HA  THR A  67      44.373  99.346 108.414  1.00  0.00           H  
ATOM   1033  HB  THR A  67      45.395  96.972 108.493  1.00  0.00           H  
ATOM   1034  HG1 THR A  67      44.498  95.525 109.542  1.00  0.00           H  
ATOM   1035 HG21 THR A  67      44.305  97.796 111.242  1.00  0.00           H  
ATOM   1036 HG22 THR A  67      45.933  97.201 110.857  1.00  0.00           H  
ATOM   1037 HG23 THR A  67      45.448  98.756 110.352  1.00  0.00           H  
ATOM   1038  N   GLY A  68      42.120  97.953 106.545  1.00  0.00           N  
ATOM   1039  CA  GLY A  68      41.724  97.779 105.138  1.00  0.00           C  
ATOM   1040  C   GLY A  68      41.454  96.319 104.699  1.00  0.00           C  
ATOM   1041  O   GLY A  68      41.254  96.039 103.511  1.00  0.00           O  
ATOM   1042  H   GLY A  68      41.425  98.354 107.159  1.00  0.00           H  
ATOM   1043  HA2 GLY A  68      40.787  98.316 104.991  1.00  0.00           H  
ATOM   1044  HA3 GLY A  68      42.483  98.196 104.477  1.00  0.00           H  
ATOM   1045  N   VAL A  69      41.219  95.362 105.633  1.00  0.00           N  
ATOM   1046  CA  VAL A  69      41.143  93.971 105.358  1.00  0.00           C  
ATOM   1047  C   VAL A  69      39.870  93.529 104.670  1.00  0.00           C  
ATOM   1048  O   VAL A  69      39.900  92.573 103.840  1.00  0.00           O  
ATOM   1049  CB  VAL A  69      41.398  93.121 106.643  1.00  0.00           C  
ATOM   1050  CG1 VAL A  69      41.053  91.670 106.722  1.00  0.00           C  
ATOM   1051  CG2 VAL A  69      42.912  93.192 106.998  1.00  0.00           C  
ATOM   1052  H   VAL A  69      41.219  95.595 106.615  1.00  0.00           H  
ATOM   1053  HA  VAL A  69      41.924  93.678 104.656  1.00  0.00           H  
ATOM   1054  HB  VAL A  69      40.976  93.589 107.532  1.00  0.00           H  
ATOM   1055 HG11 VAL A  69      40.001  91.560 106.461  1.00  0.00           H  
ATOM   1056 HG12 VAL A  69      41.605  91.052 106.014  1.00  0.00           H  
ATOM   1057 HG13 VAL A  69      41.224  91.340 107.747  1.00  0.00           H  
ATOM   1058 HG21 VAL A  69      43.222  92.842 107.983  1.00  0.00           H  
ATOM   1059 HG22 VAL A  69      43.455  92.498 106.357  1.00  0.00           H  
ATOM   1060 HG23 VAL A  69      43.234  94.229 106.909  1.00  0.00           H  
ATOM   1061  N   ASP A  70      38.741  94.099 105.066  1.00  0.00           N  
ATOM   1062  CA  ASP A  70      37.421  93.740 104.446  1.00  0.00           C  
ATOM   1063  C   ASP A  70      37.154  94.421 103.072  1.00  0.00           C  
ATOM   1064  O   ASP A  70      36.536  93.912 102.158  1.00  0.00           O  
ATOM   1065  CB  ASP A  70      36.237  93.987 105.427  1.00  0.00           C  
ATOM   1066  CG  ASP A  70      36.506  93.620 106.869  1.00  0.00           C  
ATOM   1067  OD1 ASP A  70      36.573  94.490 107.787  1.00  0.00           O  
ATOM   1068  OD2 ASP A  70      36.569  92.368 107.135  1.00  0.00           O1-
ATOM   1069  H   ASP A  70      38.711  94.843 105.749  1.00  0.00           H  
ATOM   1070  HA  ASP A  70      37.362  92.669 104.249  1.00  0.00           H  
ATOM   1071  HB2 ASP A  70      35.844  94.999 105.328  1.00  0.00           H  
ATOM   1072  HB3 ASP A  70      35.420  93.327 105.136  1.00  0.00           H  
ATOM   1073  N   SER A  71      37.906  95.517 102.880  1.00  0.00           N  
ATOM   1074  CA  SER A  71      38.027  96.169 101.651  1.00  0.00           C  
ATOM   1075  C   SER A  71      38.713  95.349 100.602  1.00  0.00           C  
ATOM   1076  O   SER A  71      38.217  95.330  99.482  1.00  0.00           O  
ATOM   1077  CB  SER A  71      38.705  97.538 101.751  1.00  0.00           C  
ATOM   1078  OG  SER A  71      37.904  98.413 102.679  1.00  0.00           O  
ATOM   1079  H   SER A  71      38.236  95.958 103.727  1.00  0.00           H  
ATOM   1080  HA  SER A  71      37.066  96.457 101.227  1.00  0.00           H  
ATOM   1081  HB2 SER A  71      39.754  97.360 101.994  1.00  0.00           H  
ATOM   1082  HB3 SER A  71      38.693  97.974 100.753  1.00  0.00           H  
ATOM   1083  HG  SER A  71      37.842  97.873 103.471  1.00  0.00           H  
ATOM   1084  N   ILE A  72      39.855  94.775 100.935  1.00  0.00           N  
ATOM   1085  CA  ILE A  72      40.701  93.967 100.008  1.00  0.00           C  
ATOM   1086  C   ILE A  72      39.920  92.826  99.462  1.00  0.00           C  
ATOM   1087  O   ILE A  72      39.882  92.550  98.262  1.00  0.00           O  
ATOM   1088  CB  ILE A  72      41.967  93.549 100.830  1.00  0.00           C  
ATOM   1089  CG1 ILE A  72      42.901  94.796 100.996  1.00  0.00           C  
ATOM   1090  CG2 ILE A  72      42.715  92.374 100.154  1.00  0.00           C  
ATOM   1091  CD1 ILE A  72      43.835  94.563 102.153  1.00  0.00           C  
ATOM   1092  H   ILE A  72      40.245  94.897 101.859  1.00  0.00           H  
ATOM   1093  HA  ILE A  72      41.086  94.558  99.177  1.00  0.00           H  
ATOM   1094  HB  ILE A  72      41.583  93.258 101.807  1.00  0.00           H  
ATOM   1095 HG12 ILE A  72      43.439  94.885 100.052  1.00  0.00           H  
ATOM   1096 HG13 ILE A  72      42.243  95.629 101.246  1.00  0.00           H  
ATOM   1097 HG21 ILE A  72      42.124  91.460 100.206  1.00  0.00           H  
ATOM   1098 HG22 ILE A  72      42.843  92.578  99.091  1.00  0.00           H  
ATOM   1099 HG23 ILE A  72      43.716  92.218 100.556  1.00  0.00           H  
ATOM   1100 HD11 ILE A  72      43.295  94.258 103.049  1.00  0.00           H  
ATOM   1101 HD12 ILE A  72      44.604  93.848 101.859  1.00  0.00           H  
ATOM   1102 HD13 ILE A  72      44.296  95.498 102.472  1.00  0.00           H  
ATOM   1103  N   MET A  73      39.240  92.192 100.355  1.00  0.00           N  
ATOM   1104  CA  MET A  73      38.441  90.988 100.147  1.00  0.00           C  
ATOM   1105  C   MET A  73      37.520  90.981  98.966  1.00  0.00           C  
ATOM   1106  O   MET A  73      37.342  89.982  98.235  1.00  0.00           O  
ATOM   1107  CB  MET A  73      37.564  90.871 101.366  1.00  0.00           C  
ATOM   1108  CG  MET A  73      36.655  89.588 101.435  1.00  0.00           C  
ATOM   1109  SD  MET A  73      35.483  89.367 102.829  1.00  0.00           S  
ATOM   1110  CE  MET A  73      34.645  90.991 103.005  1.00  0.00           C  
ATOM   1111  H   MET A  73      39.417  92.425 101.321  1.00  0.00           H  
ATOM   1112  HA  MET A  73      39.124  90.143 100.068  1.00  0.00           H  
ATOM   1113  HB2 MET A  73      38.252  90.754 102.204  1.00  0.00           H  
ATOM   1114  HB3 MET A  73      36.900  91.718 101.546  1.00  0.00           H  
ATOM   1115  HG2 MET A  73      36.114  89.593 100.490  1.00  0.00           H  
ATOM   1116  HG3 MET A  73      37.387  88.796 101.279  1.00  0.00           H  
ATOM   1117  HE1 MET A  73      34.071  91.269 102.120  1.00  0.00           H  
ATOM   1118  HE2 MET A  73      34.019  91.069 103.894  1.00  0.00           H  
ATOM   1119  HE3 MET A  73      35.379  91.794 103.083  1.00  0.00           H  
ATOM   1120  N   LEU A  74      36.979  92.144  98.602  1.00  0.00           N  
ATOM   1121  CA  LEU A  74      36.166  92.266  97.380  1.00  0.00           C  
ATOM   1122  C   LEU A  74      36.919  92.907  96.183  1.00  0.00           C  
ATOM   1123  O   LEU A  74      36.694  92.616  95.014  1.00  0.00           O  
ATOM   1124  CB  LEU A  74      34.933  93.119  97.654  1.00  0.00           C  
ATOM   1125  CG  LEU A  74      33.930  92.618  98.708  1.00  0.00           C  
ATOM   1126  CD1 LEU A  74      32.671  93.426  98.547  1.00  0.00           C  
ATOM   1127  CD2 LEU A  74      33.632  91.119  98.649  1.00  0.00           C  
ATOM   1128  H   LEU A  74      37.424  92.938  99.041  1.00  0.00           H  
ATOM   1129  HA  LEU A  74      35.825  91.285  97.052  1.00  0.00           H  
ATOM   1130  HB2 LEU A  74      35.350  94.051  98.038  1.00  0.00           H  
ATOM   1131  HB3 LEU A  74      34.435  93.256  96.694  1.00  0.00           H  
ATOM   1132  HG  LEU A  74      34.298  92.765  99.723  1.00  0.00           H  
ATOM   1133 HD11 LEU A  74      32.319  93.170  97.549  1.00  0.00           H  
ATOM   1134 HD12 LEU A  74      32.001  93.254  99.389  1.00  0.00           H  
ATOM   1135 HD13 LEU A  74      32.861  94.500  98.557  1.00  0.00           H  
ATOM   1136 HD21 LEU A  74      33.198  90.865  97.682  1.00  0.00           H  
ATOM   1137 HD22 LEU A  74      34.525  90.604  99.001  1.00  0.00           H  
ATOM   1138 HD23 LEU A  74      32.833  90.955  99.372  1.00  0.00           H  
ATOM   1139  N   VAL A  75      37.922  93.824  96.425  1.00  0.00           N  
ATOM   1140  CA  VAL A  75      38.683  94.387  95.279  1.00  0.00           C  
ATOM   1141  C   VAL A  75      39.521  93.278  94.557  1.00  0.00           C  
ATOM   1142  O   VAL A  75      39.769  93.361  93.345  1.00  0.00           O  
ATOM   1143  CB  VAL A  75      39.710  95.477  95.827  1.00  0.00           C  
ATOM   1144  CG1 VAL A  75      40.548  96.112  94.656  1.00  0.00           C  
ATOM   1145  CG2 VAL A  75      38.890  96.616  96.441  1.00  0.00           C  
ATOM   1146  H   VAL A  75      38.200  94.173  97.330  1.00  0.00           H  
ATOM   1147  HA  VAL A  75      38.011  94.908  94.598  1.00  0.00           H  
ATOM   1148  HB  VAL A  75      40.379  95.035  96.567  1.00  0.00           H  
ATOM   1149 HG11 VAL A  75      41.242  96.840  95.075  1.00  0.00           H  
ATOM   1150 HG12 VAL A  75      41.116  95.325  94.160  1.00  0.00           H  
ATOM   1151 HG13 VAL A  75      39.815  96.555  93.982  1.00  0.00           H  
ATOM   1152 HG21 VAL A  75      38.396  96.254  97.343  1.00  0.00           H  
ATOM   1153 HG22 VAL A  75      39.523  97.446  96.754  1.00  0.00           H  
ATOM   1154 HG23 VAL A  75      38.038  96.866  95.809  1.00  0.00           H  
ATOM   1155  N   GLU A  76      39.878  92.251  95.344  1.00  0.00           N  
ATOM   1156  CA  GLU A  76      40.521  90.959  94.954  1.00  0.00           C  
ATOM   1157  C   GLU A  76      39.611  90.045  94.089  1.00  0.00           C  
ATOM   1158  O   GLU A  76      40.098  89.477  93.093  1.00  0.00           O  
ATOM   1159  CB  GLU A  76      40.789  90.244  96.321  1.00  0.00           C  
ATOM   1160  CG  GLU A  76      41.596  88.969  96.099  1.00  0.00           C  
ATOM   1161  CD  GLU A  76      43.120  89.117  96.114  1.00  0.00           C  
ATOM   1162  OE1 GLU A  76      43.795  89.292  97.149  1.00  0.00           O  
ATOM   1163  OE2 GLU A  76      43.645  89.034  94.979  1.00  0.00           O1-
ATOM   1164  H   GLU A  76      39.792  92.319  96.347  1.00  0.00           H  
ATOM   1165  HA  GLU A  76      41.389  91.035  94.301  1.00  0.00           H  
ATOM   1166  HB2 GLU A  76      41.283  90.997  96.935  1.00  0.00           H  
ATOM   1167  HB3 GLU A  76      39.807  89.952  96.694  1.00  0.00           H  
ATOM   1168  HG2 GLU A  76      41.328  88.295  96.913  1.00  0.00           H  
ATOM   1169  HG3 GLU A  76      41.292  88.375  95.237  1.00  0.00           H  
ATOM   1170  N   GLU A  77      38.311  90.032  94.363  1.00  0.00           N  
ATOM   1171  CA  GLU A  77      37.226  89.527  93.484  1.00  0.00           C  
ATOM   1172  C   GLU A  77      36.828  90.629  92.436  1.00  0.00           C  
ATOM   1173  O   GLU A  77      35.737  90.552  91.874  1.00  0.00           O  
ATOM   1174  CB  GLU A  77      36.025  88.869  94.176  1.00  0.00           C  
ATOM   1175  CG  GLU A  77      36.351  87.882  95.253  1.00  0.00           C  
ATOM   1176  CD  GLU A  77      37.187  86.775  94.746  1.00  0.00           C  
ATOM   1177  OE1 GLU A  77      38.035  86.228  95.436  1.00  0.00           O  
ATOM   1178  OE2 GLU A  77      37.054  86.417  93.543  1.00  0.00           O1-
ATOM   1179  H   GLU A  77      38.020  90.321  95.286  1.00  0.00           H  
ATOM   1180  HA  GLU A  77      37.711  88.788  92.846  1.00  0.00           H  
ATOM   1181  HB2 GLU A  77      35.438  89.668  94.629  1.00  0.00           H  
ATOM   1182  HB3 GLU A  77      35.276  88.474  93.488  1.00  0.00           H  
ATOM   1183  HG2 GLU A  77      36.830  88.424  96.068  1.00  0.00           H  
ATOM   1184  HG3 GLU A  77      35.469  87.378  95.647  1.00  0.00           H  
ATOM   1185  N   GLY A  78      37.655  91.594  92.100  1.00  0.00           N  
ATOM   1186  CA  GLY A  78      37.476  92.597  91.086  1.00  0.00           C  
ATOM   1187  C   GLY A  78      36.770  93.969  91.287  1.00  0.00           C  
ATOM   1188  O   GLY A  78      36.909  94.890  90.483  1.00  0.00           O  
ATOM   1189  H   GLY A  78      38.540  91.630  92.585  1.00  0.00           H  
ATOM   1190  HA2 GLY A  78      38.444  92.933  90.714  1.00  0.00           H  
ATOM   1191  HA3 GLY A  78      36.997  92.172  90.203  1.00  0.00           H  
ATOM   1192  N   PHE A  79      36.112  94.173  92.430  1.00  0.00           N  
ATOM   1193  CA  PHE A  79      35.162  95.315  92.641  1.00  0.00           C  
ATOM   1194  C   PHE A  79      35.822  96.779  92.744  1.00  0.00           C  
ATOM   1195  O   PHE A  79      36.981  96.889  92.980  1.00  0.00           O  
ATOM   1196  CB  PHE A  79      34.326  95.047  93.947  1.00  0.00           C  
ATOM   1197  CG  PHE A  79      33.299  93.898  93.776  1.00  0.00           C  
ATOM   1198  CD1 PHE A  79      31.932  94.238  93.874  1.00  0.00           C  
ATOM   1199  CD2 PHE A  79      33.619  92.497  93.665  1.00  0.00           C  
ATOM   1200  CE1 PHE A  79      30.894  93.271  93.973  1.00  0.00           C  
ATOM   1201  CE2 PHE A  79      32.537  91.553  93.546  1.00  0.00           C  
ATOM   1202  CZ  PHE A  79      31.193  91.935  93.698  1.00  0.00           C  
ATOM   1203  H   PHE A  79      36.253  93.535  93.200  1.00  0.00           H  
ATOM   1204  HA  PHE A  79      34.370  95.368  91.895  1.00  0.00           H  
ATOM   1205  HB2 PHE A  79      35.040  94.828  94.741  1.00  0.00           H  
ATOM   1206  HB3 PHE A  79      33.878  95.961  94.335  1.00  0.00           H  
ATOM   1207  HD1 PHE A  79      31.635  95.272  93.965  1.00  0.00           H  
ATOM   1208  HD2 PHE A  79      34.623  92.194  93.408  1.00  0.00           H  
ATOM   1209  HE1 PHE A  79      29.899  93.566  94.272  1.00  0.00           H  
ATOM   1210  HE2 PHE A  79      32.644  90.485  93.421  1.00  0.00           H  
ATOM   1211  HZ  PHE A  79      30.443  91.159  93.732  1.00  0.00           H  
ATOM   1212  N   SER A  80      35.063  97.876  92.657  1.00  0.00           N  
ATOM   1213  CA  SER A  80      35.427  99.253  92.907  1.00  0.00           C  
ATOM   1214  C   SER A  80      35.054  99.628  94.339  1.00  0.00           C  
ATOM   1215  O   SER A  80      33.888  99.958  94.551  1.00  0.00           O  
ATOM   1216  CB  SER A  80      34.863 100.206  91.910  1.00  0.00           C  
ATOM   1217  OG  SER A  80      34.981 101.569  92.231  1.00  0.00           O  
ATOM   1218  H   SER A  80      34.089  97.625  92.570  1.00  0.00           H  
ATOM   1219  HA  SER A  80      36.507  99.381  92.826  1.00  0.00           H  
ATOM   1220  HB2 SER A  80      35.331 100.129  90.929  1.00  0.00           H  
ATOM   1221  HB3 SER A  80      33.801  99.993  91.782  1.00  0.00           H  
ATOM   1222  HG  SER A  80      35.830 101.691  92.661  1.00  0.00           H  
ATOM   1223  N   VAL A  81      35.965  99.545  95.269  1.00  0.00           N  
ATOM   1224  CA  VAL A  81      35.730  99.933  96.641  1.00  0.00           C  
ATOM   1225  C   VAL A  81      36.044 101.384  96.872  1.00  0.00           C  
ATOM   1226  O   VAL A  81      37.141 101.832  96.574  1.00  0.00           O  
ATOM   1227  CB  VAL A  81      36.225  98.955  97.610  1.00  0.00           C  
ATOM   1228  CG1 VAL A  81      35.804  99.390  99.037  1.00  0.00           C  
ATOM   1229  CG2 VAL A  81      35.535  97.556  97.459  1.00  0.00           C  
ATOM   1230  H   VAL A  81      36.901  99.389  94.923  1.00  0.00           H  
ATOM   1231  HA  VAL A  81      34.644 100.000  96.689  1.00  0.00           H  
ATOM   1232  HB  VAL A  81      37.304  98.840  97.515  1.00  0.00           H  
ATOM   1233 HG11 VAL A  81      34.736  99.610  99.069  1.00  0.00           H  
ATOM   1234 HG12 VAL A  81      36.073  98.579  99.713  1.00  0.00           H  
ATOM   1235 HG13 VAL A  81      36.385 100.262  99.337  1.00  0.00           H  
ATOM   1236 HG21 VAL A  81      35.392  97.207  96.436  1.00  0.00           H  
ATOM   1237 HG22 VAL A  81      36.137  96.810  97.978  1.00  0.00           H  
ATOM   1238 HG23 VAL A  81      34.576  97.600  97.976  1.00  0.00           H  
ATOM   1239  N   THR A  82      35.132 102.169  97.451  1.00  0.00           N  
ATOM   1240  CA  THR A  82      35.509 103.311  98.278  1.00  0.00           C  
ATOM   1241  C   THR A  82      35.593 102.788  99.771  1.00  0.00           C  
ATOM   1242  O   THR A  82      34.727 102.062 100.106  1.00  0.00           O  
ATOM   1243  CB  THR A  82      34.452 104.428  98.137  1.00  0.00           C  
ATOM   1244  CG2 THR A  82      34.822 105.641  98.939  1.00  0.00           C  
ATOM   1245  OG1 THR A  82      34.290 104.964  96.864  1.00  0.00           O  
ATOM   1246  H   THR A  82      34.255 101.740  97.711  1.00  0.00           H  
ATOM   1247  HA  THR A  82      36.489 103.688  97.987  1.00  0.00           H  
ATOM   1248  HB  THR A  82      33.519 103.972  98.466  1.00  0.00           H  
ATOM   1249  HG1 THR A  82      34.180 104.211  96.278  1.00  0.00           H  
ATOM   1250 HG21 THR A  82      34.015 106.373  98.901  1.00  0.00           H  
ATOM   1251 HG22 THR A  82      35.072 105.389  99.970  1.00  0.00           H  
ATOM   1252 HG23 THR A  82      35.654 106.148  98.451  1.00  0.00           H  
ATOM   1253  N   SER A  83      36.611 103.134 100.510  1.00  0.00           N  
ATOM   1254  CA  SER A  83      36.925 102.841 101.921  1.00  0.00           C  
ATOM   1255  C   SER A  83      37.081 104.206 102.580  1.00  0.00           C  
ATOM   1256  O   SER A  83      37.710 105.163 102.036  1.00  0.00           O  
ATOM   1257  CB  SER A  83      38.176 101.981 102.063  1.00  0.00           C  
ATOM   1258  OG  SER A  83      38.163 100.849 101.207  1.00  0.00           O  
ATOM   1259  H   SER A  83      37.278 103.735 100.047  1.00  0.00           H  
ATOM   1260  HA  SER A  83      36.094 102.274 102.339  1.00  0.00           H  
ATOM   1261  HB2 SER A  83      39.106 102.503 101.833  1.00  0.00           H  
ATOM   1262  HB3 SER A  83      38.273 101.584 103.073  1.00  0.00           H  
ATOM   1263  HG  SER A  83      38.091 100.057 101.746  1.00  0.00           H  
ATOM   1264  N   VAL A  84      36.511 104.373 103.777  1.00  0.00           N  
ATOM   1265  CA  VAL A  84      36.546 105.570 104.632  1.00  0.00           C  
ATOM   1266  C   VAL A  84      36.619 105.160 106.076  1.00  0.00           C  
ATOM   1267  O   VAL A  84      36.390 104.000 106.422  1.00  0.00           O  
ATOM   1268  CB  VAL A  84      35.374 106.570 104.323  1.00  0.00           C  
ATOM   1269  CG1 VAL A  84      35.430 107.037 102.802  1.00  0.00           C  
ATOM   1270  CG2 VAL A  84      33.896 106.055 104.640  1.00  0.00           C  
ATOM   1271  H   VAL A  84      35.903 103.639 104.112  1.00  0.00           H  
ATOM   1272  HA  VAL A  84      37.538 105.942 104.374  1.00  0.00           H  
ATOM   1273  HB  VAL A  84      35.568 107.450 104.937  1.00  0.00           H  
ATOM   1274 HG11 VAL A  84      36.361 107.586 102.661  1.00  0.00           H  
ATOM   1275 HG12 VAL A  84      35.309 106.202 102.111  1.00  0.00           H  
ATOM   1276 HG13 VAL A  84      34.591 107.716 102.647  1.00  0.00           H  
ATOM   1277 HG21 VAL A  84      33.237 106.920 104.570  1.00  0.00           H  
ATOM   1278 HG22 VAL A  84      33.514 105.295 103.958  1.00  0.00           H  
ATOM   1279 HG23 VAL A  84      33.784 105.648 105.643  1.00  0.00           H  
ATOM   1280  N   ASP A  85      37.186 106.017 106.900  1.00  0.00           N  
ATOM   1281  CA  ASP A  85      37.440 105.806 108.319  1.00  0.00           C  
ATOM   1282  C   ASP A  85      37.833 107.071 109.021  1.00  0.00           C  
ATOM   1283  O   ASP A  85      38.415 107.950 108.410  1.00  0.00           O  
ATOM   1284  CB  ASP A  85      38.583 104.761 108.533  1.00  0.00           C  
ATOM   1285  CG  ASP A  85      38.493 103.962 109.796  1.00  0.00           C  
ATOM   1286  OD1 ASP A  85      37.944 102.840 109.721  1.00  0.00           O  
ATOM   1287  OD2 ASP A  85      38.988 104.404 110.867  1.00  0.00           O1-
ATOM   1288  H   ASP A  85      37.454 106.898 106.487  1.00  0.00           H  
ATOM   1289  HA  ASP A  85      36.559 105.355 108.777  1.00  0.00           H  
ATOM   1290  HB2 ASP A  85      38.591 104.030 107.723  1.00  0.00           H  
ATOM   1291  HB3 ASP A  85      39.563 105.217 108.398  1.00  0.00           H  
ATOM   1292  N   ALA A  86      37.548 107.189 110.355  1.00  0.00           N  
ATOM   1293  CA  ALA A  86      37.985 108.264 111.257  1.00  0.00           C  
ATOM   1294  C   ALA A  86      39.461 108.284 111.609  1.00  0.00           C  
ATOM   1295  O   ALA A  86      39.956 109.330 111.954  1.00  0.00           O  
ATOM   1296  CB  ALA A  86      37.162 108.069 112.538  1.00  0.00           C  
ATOM   1297  H   ALA A  86      36.928 106.521 110.791  1.00  0.00           H  
ATOM   1298  HA  ALA A  86      37.774 109.280 110.919  1.00  0.00           H  
ATOM   1299  HB1 ALA A  86      37.313 108.929 113.190  1.00  0.00           H  
ATOM   1300  HB2 ALA A  86      36.088 108.018 112.360  1.00  0.00           H  
ATOM   1301  HB3 ALA A  86      37.365 107.062 112.906  1.00  0.00           H  
ATOM   1302  N   SER A  87      40.138 107.126 111.668  1.00  0.00           N  
ATOM   1303  CA  SER A  87      41.497 106.974 112.143  1.00  0.00           C  
ATOM   1304  C   SER A  87      42.652 107.296 111.160  1.00  0.00           C  
ATOM   1305  O   SER A  87      42.822 106.604 110.194  1.00  0.00           O  
ATOM   1306  CB  SER A  87      41.706 105.632 112.788  1.00  0.00           C  
ATOM   1307  OG  SER A  87      43.041 105.346 113.126  1.00  0.00           O  
ATOM   1308  H   SER A  87      39.684 106.304 111.296  1.00  0.00           H  
ATOM   1309  HA  SER A  87      41.667 107.665 112.968  1.00  0.00           H  
ATOM   1310  HB2 SER A  87      41.142 105.553 113.718  1.00  0.00           H  
ATOM   1311  HB3 SER A  87      41.374 104.820 112.140  1.00  0.00           H  
ATOM   1312  HG  SER A  87      43.410 105.971 113.755  1.00  0.00           H  
ATOM   1313  N   ASP A  88      43.469 108.312 111.373  1.00  0.00           N  
ATOM   1314  CA  ASP A  88      44.665 108.485 110.565  1.00  0.00           C  
ATOM   1315  C   ASP A  88      45.744 107.492 110.712  1.00  0.00           C  
ATOM   1316  O   ASP A  88      46.423 107.137 109.732  1.00  0.00           O  
ATOM   1317  CB  ASP A  88      45.178 109.923 110.656  1.00  0.00           C  
ATOM   1318  CG  ASP A  88      46.037 110.023 111.826  1.00  0.00           C  
ATOM   1319  OD1 ASP A  88      47.286 109.979 111.626  1.00  0.00           O  
ATOM   1320  OD2 ASP A  88      45.659 110.251 113.006  1.00  0.00           O1-
ATOM   1321  H   ASP A  88      43.329 108.953 112.140  1.00  0.00           H  
ATOM   1322  HA  ASP A  88      44.271 108.399 109.551  1.00  0.00           H  
ATOM   1323  HB2 ASP A  88      45.711 110.255 109.765  1.00  0.00           H  
ATOM   1324  HB3 ASP A  88      44.259 110.509 110.627  1.00  0.00           H  
ATOM   1325  N   LYS A  89      45.876 106.971 111.913  1.00  0.00           N  
ATOM   1326  CA  LYS A  89      46.717 105.798 112.146  1.00  0.00           C  
ATOM   1327  C   LYS A  89      46.271 104.455 111.512  1.00  0.00           C  
ATOM   1328  O   LYS A  89      47.116 103.578 111.241  1.00  0.00           O  
ATOM   1329  CB  LYS A  89      46.907 105.677 113.655  1.00  0.00           C  
ATOM   1330  CG  LYS A  89      47.825 106.794 114.296  1.00  0.00           C  
ATOM   1331  CD  LYS A  89      46.961 107.936 114.906  1.00  0.00           C  
ATOM   1332  CE  LYS A  89      47.593 109.246 115.378  1.00  0.00           C  
ATOM   1333  NZ  LYS A  89      48.162 110.069 114.244  1.00  0.00           N1+
ATOM   1334  H   LYS A  89      45.402 107.398 112.695  1.00  0.00           H  
ATOM   1335  HA  LYS A  89      47.700 105.900 111.686  1.00  0.00           H  
ATOM   1336  HB2 LYS A  89      45.934 105.661 114.147  1.00  0.00           H  
ATOM   1337  HB3 LYS A  89      47.483 104.754 113.730  1.00  0.00           H  
ATOM   1338  HG2 LYS A  89      48.457 106.423 115.103  1.00  0.00           H  
ATOM   1339  HG3 LYS A  89      48.443 107.175 113.483  1.00  0.00           H  
ATOM   1340  HD2 LYS A  89      46.218 108.271 114.183  1.00  0.00           H  
ATOM   1341  HD3 LYS A  89      46.500 107.550 115.816  1.00  0.00           H  
ATOM   1342  HE2 LYS A  89      46.850 109.815 115.937  1.00  0.00           H  
ATOM   1343  HE3 LYS A  89      48.357 109.064 116.134  1.00  0.00           H  
ATOM   1344  HZ1 LYS A  89      48.283 111.040 114.494  1.00  0.00           H  
ATOM   1345  HZ2 LYS A  89      49.047 109.635 114.023  1.00  0.00           H  
ATOM   1346  HZ3 LYS A  89      47.491 110.025 113.490  1.00  0.00           H  
ATOM   1347  N   MET A  90      44.973 104.251 111.313  1.00  0.00           N  
ATOM   1348  CA  MET A  90      44.392 103.113 110.487  1.00  0.00           C  
ATOM   1349  C   MET A  90      44.517 103.342 108.962  1.00  0.00           C  
ATOM   1350  O   MET A  90      44.984 102.375 108.367  1.00  0.00           O  
ATOM   1351  CB  MET A  90      42.866 102.856 110.679  1.00  0.00           C  
ATOM   1352  CG  MET A  90      42.594 102.210 112.066  1.00  0.00           C  
ATOM   1353  SD  MET A  90      43.161 100.587 112.350  1.00  0.00           S  
ATOM   1354  CE  MET A  90      42.206 100.119 113.758  1.00  0.00           C  
ATOM   1355  H   MET A  90      44.296 104.890 111.709  1.00  0.00           H  
ATOM   1356  HA  MET A  90      44.854 102.187 110.828  1.00  0.00           H  
ATOM   1357  HB2 MET A  90      42.279 103.764 110.546  1.00  0.00           H  
ATOM   1358  HB3 MET A  90      42.581 102.186 109.868  1.00  0.00           H  
ATOM   1359  HG2 MET A  90      43.013 102.767 112.905  1.00  0.00           H  
ATOM   1360  HG3 MET A  90      41.544 102.339 112.331  1.00  0.00           H  
ATOM   1361  HE1 MET A  90      42.536 100.570 114.693  1.00  0.00           H  
ATOM   1362  HE2 MET A  90      41.145 100.320 113.615  1.00  0.00           H  
ATOM   1363  HE3 MET A  90      42.310  99.051 113.952  1.00  0.00           H  
ATOM   1364  N   LEU A  91      44.145 104.522 108.421  1.00  0.00           N  
ATOM   1365  CA  LEU A  91      44.120 104.718 106.897  1.00  0.00           C  
ATOM   1366  C   LEU A  91      45.554 104.626 106.367  1.00  0.00           C  
ATOM   1367  O   LEU A  91      45.605 104.351 105.161  1.00  0.00           O  
ATOM   1368  CB  LEU A  91      43.451 105.969 106.388  1.00  0.00           C  
ATOM   1369  CG  LEU A  91      41.932 106.094 106.561  1.00  0.00           C  
ATOM   1370  CD1 LEU A  91      41.631 107.513 105.990  1.00  0.00           C  
ATOM   1371  CD2 LEU A  91      41.033 105.020 105.955  1.00  0.00           C  
ATOM   1372  H   LEU A  91      43.924 105.282 109.047  1.00  0.00           H  
ATOM   1373  HA  LEU A  91      43.564 103.946 106.364  1.00  0.00           H  
ATOM   1374  HB2 LEU A  91      43.955 106.771 106.926  1.00  0.00           H  
ATOM   1375  HB3 LEU A  91      43.676 106.034 105.324  1.00  0.00           H  
ATOM   1376  HG  LEU A  91      41.583 106.170 107.591  1.00  0.00           H  
ATOM   1377 HD11 LEU A  91      40.577 107.706 106.191  1.00  0.00           H  
ATOM   1378 HD12 LEU A  91      42.284 108.271 106.425  1.00  0.00           H  
ATOM   1379 HD13 LEU A  91      41.795 107.457 104.913  1.00  0.00           H  
ATOM   1380 HD21 LEU A  91      41.200 104.679 104.933  1.00  0.00           H  
ATOM   1381 HD22 LEU A  91      41.063 104.120 106.569  1.00  0.00           H  
ATOM   1382 HD23 LEU A  91      39.976 105.286 105.945  1.00  0.00           H  
ATOM   1383  N   LYS A  92      46.654 104.779 107.113  1.00  0.00           N  
ATOM   1384  CA  LYS A  92      48.015 104.527 106.652  1.00  0.00           C  
ATOM   1385  C   LYS A  92      48.211 103.065 106.122  1.00  0.00           C  
ATOM   1386  O   LYS A  92      48.790 102.807 105.096  1.00  0.00           O  
ATOM   1387  CB  LYS A  92      49.021 104.687 107.861  1.00  0.00           C  
ATOM   1388  CG  LYS A  92      49.369 106.173 108.202  1.00  0.00           C  
ATOM   1389  CD  LYS A  92      49.910 106.295 109.647  1.00  0.00           C  
ATOM   1390  CE  LYS A  92      49.972 107.747 110.341  1.00  0.00           C  
ATOM   1391  NZ  LYS A  92      50.958 108.648 109.641  1.00  0.00           N1+
ATOM   1392  H   LYS A  92      46.546 105.079 108.071  1.00  0.00           H  
ATOM   1393  HA  LYS A  92      48.335 105.168 105.831  1.00  0.00           H  
ATOM   1394  HB2 LYS A  92      48.501 104.373 108.767  1.00  0.00           H  
ATOM   1395  HB3 LYS A  92      49.980 104.193 107.703  1.00  0.00           H  
ATOM   1396  HG2 LYS A  92      50.170 106.485 107.530  1.00  0.00           H  
ATOM   1397  HG3 LYS A  92      48.535 106.867 108.098  1.00  0.00           H  
ATOM   1398  HD2 LYS A  92      49.251 105.649 110.228  1.00  0.00           H  
ATOM   1399  HD3 LYS A  92      50.893 105.823 109.628  1.00  0.00           H  
ATOM   1400  HE2 LYS A  92      49.026 108.288 110.339  1.00  0.00           H  
ATOM   1401  HE3 LYS A  92      50.443 107.600 111.313  1.00  0.00           H  
ATOM   1402  HZ1 LYS A  92      51.861 108.197 109.604  1.00  0.00           H  
ATOM   1403  HZ2 LYS A  92      50.649 108.841 108.699  1.00  0.00           H  
ATOM   1404  HZ3 LYS A  92      51.009 109.528 110.136  1.00  0.00           H  
ATOM   1405  N   TYR A  93      47.639 102.100 106.833  1.00  0.00           N  
ATOM   1406  CA  TYR A  93      47.656 100.625 106.481  1.00  0.00           C  
ATOM   1407  C   TYR A  93      46.909 100.317 105.233  1.00  0.00           C  
ATOM   1408  O   TYR A  93      47.521  99.622 104.414  1.00  0.00           O  
ATOM   1409  CB  TYR A  93      47.292  99.864 107.744  1.00  0.00           C  
ATOM   1410  CG  TYR A  93      48.322  99.735 108.878  1.00  0.00           C  
ATOM   1411  CD1 TYR A  93      49.337  98.795 108.838  1.00  0.00           C  
ATOM   1412  CD2 TYR A  93      48.252 100.615 109.960  1.00  0.00           C  
ATOM   1413  CE1 TYR A  93      50.408  98.784 109.850  1.00  0.00           C  
ATOM   1414  CE2 TYR A  93      49.223 100.629 110.991  1.00  0.00           C  
ATOM   1415  CZ  TYR A  93      50.348  99.694 110.914  1.00  0.00           C  
ATOM   1416  OH  TYR A  93      51.325  99.689 111.925  1.00  0.00           O  
ATOM   1417  H   TYR A  93      47.184 102.364 107.694  1.00  0.00           H  
ATOM   1418  HA  TYR A  93      48.659 100.308 106.193  1.00  0.00           H  
ATOM   1419  HB2 TYR A  93      46.372 100.314 108.116  1.00  0.00           H  
ATOM   1420  HB3 TYR A  93      47.159  98.850 107.367  1.00  0.00           H  
ATOM   1421  HD1 TYR A  93      49.460  98.032 108.084  1.00  0.00           H  
ATOM   1422  HD2 TYR A  93      47.433 101.317 109.984  1.00  0.00           H  
ATOM   1423  HE1 TYR A  93      51.209  98.064 109.932  1.00  0.00           H  
ATOM   1424  HE2 TYR A  93      49.119 101.374 111.765  1.00  0.00           H  
ATOM   1425  HH  TYR A  93      52.213  99.496 111.619  1.00  0.00           H  
ATOM   1426  N   ALA A  94      45.684 100.788 105.023  1.00  0.00           N  
ATOM   1427  CA  ALA A  94      45.099 100.635 103.732  1.00  0.00           C  
ATOM   1428  C   ALA A  94      45.831 101.367 102.538  1.00  0.00           C  
ATOM   1429  O   ALA A  94      45.943 100.838 101.395  1.00  0.00           O  
ATOM   1430  CB  ALA A  94      43.615 101.042 103.819  1.00  0.00           C  
ATOM   1431  H   ALA A  94      45.290 101.354 105.760  1.00  0.00           H  
ATOM   1432  HA  ALA A  94      45.105  99.584 103.441  1.00  0.00           H  
ATOM   1433  HB1 ALA A  94      43.137 100.498 104.633  1.00  0.00           H  
ATOM   1434  HB2 ALA A  94      43.574 102.104 104.065  1.00  0.00           H  
ATOM   1435  HB3 ALA A  94      43.080 100.838 102.891  1.00  0.00           H  
ATOM   1436  N   LEU A  95      46.368 102.584 102.793  1.00  0.00           N  
ATOM   1437  CA  LEU A  95      46.989 103.355 101.689  1.00  0.00           C  
ATOM   1438  C   LEU A  95      48.302 102.699 101.230  1.00  0.00           C  
ATOM   1439  O   LEU A  95      48.587 102.654 100.042  1.00  0.00           O  
ATOM   1440  CB  LEU A  95      47.338 104.790 102.139  1.00  0.00           C  
ATOM   1441  CG  LEU A  95      46.045 105.578 102.156  1.00  0.00           C  
ATOM   1442  CD1 LEU A  95      46.104 106.900 103.060  1.00  0.00           C  
ATOM   1443  CD2 LEU A  95      45.588 105.906 100.793  1.00  0.00           C  
ATOM   1444  H   LEU A  95      46.304 103.021 103.702  1.00  0.00           H  
ATOM   1445  HA  LEU A  95      46.235 103.425 100.905  1.00  0.00           H  
ATOM   1446  HB2 LEU A  95      47.735 104.714 103.150  1.00  0.00           H  
ATOM   1447  HB3 LEU A  95      48.002 105.256 101.411  1.00  0.00           H  
ATOM   1448  HG  LEU A  95      45.226 104.988 102.569  1.00  0.00           H  
ATOM   1449 HD11 LEU A  95      45.069 107.214 103.196  1.00  0.00           H  
ATOM   1450 HD12 LEU A  95      46.719 106.617 103.914  1.00  0.00           H  
ATOM   1451 HD13 LEU A  95      46.734 107.652 102.585  1.00  0.00           H  
ATOM   1452 HD21 LEU A  95      45.309 105.092 100.124  1.00  0.00           H  
ATOM   1453 HD22 LEU A  95      44.828 106.682 100.895  1.00  0.00           H  
ATOM   1454 HD23 LEU A  95      46.369 106.493 100.308  1.00  0.00           H  
ATOM   1455  N   LYS A  96      49.111 102.218 102.186  1.00  0.00           N  
ATOM   1456  CA  LYS A  96      50.336 101.491 101.901  1.00  0.00           C  
ATOM   1457  C   LYS A  96      50.090 100.186 101.094  1.00  0.00           C  
ATOM   1458  O   LYS A  96      50.827  99.863 100.149  1.00  0.00           O  
ATOM   1459  CB  LYS A  96      51.217 101.360 103.130  1.00  0.00           C  
ATOM   1460  CG  LYS A  96      51.970 102.651 103.581  1.00  0.00           C  
ATOM   1461  CD  LYS A  96      52.725 102.481 104.839  1.00  0.00           C  
ATOM   1462  CE  LYS A  96      54.130 101.931 104.671  1.00  0.00           C  
ATOM   1463  NZ  LYS A  96      54.958 101.896 105.971  1.00  0.00           N1+
ATOM   1464  H   LYS A  96      48.816 102.330 103.145  1.00  0.00           H  
ATOM   1465  HA  LYS A  96      50.916 102.107 101.214  1.00  0.00           H  
ATOM   1466  HB2 LYS A  96      50.565 101.063 103.953  1.00  0.00           H  
ATOM   1467  HB3 LYS A  96      51.884 100.549 102.842  1.00  0.00           H  
ATOM   1468  HG2 LYS A  96      52.631 102.981 102.779  1.00  0.00           H  
ATOM   1469  HG3 LYS A  96      51.183 103.372 103.801  1.00  0.00           H  
ATOM   1470  HD2 LYS A  96      52.793 103.404 105.416  1.00  0.00           H  
ATOM   1471  HD3 LYS A  96      52.144 101.776 105.432  1.00  0.00           H  
ATOM   1472  HE2 LYS A  96      54.111 100.928 104.245  1.00  0.00           H  
ATOM   1473  HE3 LYS A  96      54.664 102.555 103.957  1.00  0.00           H  
ATOM   1474  HZ1 LYS A  96      55.888 101.657 105.656  1.00  0.00           H  
ATOM   1475  HZ2 LYS A  96      55.009 102.814 106.389  1.00  0.00           H  
ATOM   1476  HZ3 LYS A  96      54.600 101.294 106.699  1.00  0.00           H  
ATOM   1477  N   GLU A  97      48.976  99.540 101.420  1.00  0.00           N  
ATOM   1478  CA  GLU A  97      48.626  98.236 100.839  1.00  0.00           C  
ATOM   1479  C   GLU A  97      48.130  98.449  99.359  1.00  0.00           C  
ATOM   1480  O   GLU A  97      48.578  97.806  98.404  1.00  0.00           O  
ATOM   1481  CB  GLU A  97      47.510  97.617 101.709  1.00  0.00           C  
ATOM   1482  CG  GLU A  97      47.189  96.108 101.430  1.00  0.00           C  
ATOM   1483  CD  GLU A  97      48.007  95.022 102.204  1.00  0.00           C  
ATOM   1484  OE1 GLU A  97      48.763  95.304 103.162  1.00  0.00           O  
ATOM   1485  OE2 GLU A  97      48.012  93.888 101.674  1.00  0.00           O1-
ATOM   1486  H   GLU A  97      48.377  99.833 102.178  1.00  0.00           H  
ATOM   1487  HA  GLU A  97      49.552  97.669 100.939  1.00  0.00           H  
ATOM   1488  HB2 GLU A  97      47.766  97.807 102.751  1.00  0.00           H  
ATOM   1489  HB3 GLU A  97      46.583  98.169 101.551  1.00  0.00           H  
ATOM   1490  HG2 GLU A  97      46.111  95.945 101.465  1.00  0.00           H  
ATOM   1491  HG3 GLU A  97      47.291  95.938 100.358  1.00  0.00           H  
ATOM   1492  N   ARG A  98      47.225  99.439  99.137  1.00  0.00           N  
ATOM   1493  CA  ARG A  98      46.655  99.868  97.870  1.00  0.00           C  
ATOM   1494  C   ARG A  98      47.805 100.153  96.949  1.00  0.00           C  
ATOM   1495  O   ARG A  98      47.906  99.540  95.930  1.00  0.00           O  
ATOM   1496  CB  ARG A  98      45.750 101.089  97.936  1.00  0.00           C  
ATOM   1497  CG  ARG A  98      45.160 101.439  96.565  1.00  0.00           C  
ATOM   1498  CD  ARG A  98      44.313 102.660  96.502  1.00  0.00           C  
ATOM   1499  NE  ARG A  98      44.998 103.893  96.870  1.00  0.00           N  
ATOM   1500  CZ  ARG A  98      44.437 105.108  96.948  1.00  0.00           C  
ATOM   1501  NH1 ARG A  98      43.401 105.410  96.213  1.00  0.00           N1+
ATOM   1502  NH2 ARG A  98      45.035 105.936  97.675  1.00  0.00           N  
ATOM   1503  H   ARG A  98      46.943  99.951  99.960  1.00  0.00           H  
ATOM   1504  HA  ARG A  98      46.059  99.073  97.421  1.00  0.00           H  
ATOM   1505  HB2 ARG A  98      45.025 100.876  98.721  1.00  0.00           H  
ATOM   1506  HB3 ARG A  98      46.355 101.932  98.268  1.00  0.00           H  
ATOM   1507  HG2 ARG A  98      45.991 101.685  95.905  1.00  0.00           H  
ATOM   1508  HG3 ARG A  98      44.711 100.569  96.086  1.00  0.00           H  
ATOM   1509  HD2 ARG A  98      43.958 102.741  95.476  1.00  0.00           H  
ATOM   1510  HD3 ARG A  98      43.367 102.467  97.007  1.00  0.00           H  
ATOM   1511  HE  ARG A  98      45.783 103.798  97.500  1.00  0.00           H  
ATOM   1512 HH11 ARG A  98      42.863 104.665  95.794  1.00  0.00           H  
ATOM   1513 HH12 ARG A  98      42.978 106.327  96.246  1.00  0.00           H  
ATOM   1514 HH21 ARG A  98      45.919 105.668  98.084  1.00  0.00           H  
ATOM   1515 HH22 ARG A  98      44.794 106.917  97.647  1.00  0.00           H  
ATOM   1516  N   TRP A  99      48.798 101.007  97.319  1.00  0.00           N  
ATOM   1517  CA  TRP A  99      49.994 101.357  96.537  1.00  0.00           C  
ATOM   1518  C   TRP A  99      50.930 100.245  96.199  1.00  0.00           C  
ATOM   1519  O   TRP A  99      51.643 100.210  95.231  1.00  0.00           O  
ATOM   1520  CB  TRP A  99      50.818 102.381  97.282  1.00  0.00           C  
ATOM   1521  CG  TRP A  99      52.032 102.893  96.547  1.00  0.00           C  
ATOM   1522  CD1 TRP A  99      53.283 102.853  96.968  1.00  0.00           C  
ATOM   1523  CD2 TRP A  99      52.124 103.697  95.325  1.00  0.00           C  
ATOM   1524  CE2 TRP A  99      53.430 104.123  95.085  1.00  0.00           C  
ATOM   1525  CE3 TRP A  99      51.104 104.230  94.530  1.00  0.00           C  
ATOM   1526  NE1 TRP A  99      54.089 103.556  96.119  1.00  0.00           N  
ATOM   1527  CZ2 TRP A  99      53.756 104.939  93.996  1.00  0.00           C  
ATOM   1528  CZ3 TRP A  99      51.438 105.032  93.422  1.00  0.00           C  
ATOM   1529  CH2 TRP A  99      52.762 105.429  93.116  1.00  0.00           C  
ATOM   1530  H   TRP A  99      48.652 101.459  98.210  1.00  0.00           H  
ATOM   1531  HA  TRP A  99      49.640 101.684  95.560  1.00  0.00           H  
ATOM   1532  HB2 TRP A  99      50.111 103.206  97.363  1.00  0.00           H  
ATOM   1533  HB3 TRP A  99      51.174 102.017  98.245  1.00  0.00           H  
ATOM   1534  HD1 TRP A  99      53.465 102.347  97.905  1.00  0.00           H  
ATOM   1535  HE1 TRP A  99      55.069 103.772  96.236  1.00  0.00           H  
ATOM   1536  HE3 TRP A  99      50.088 103.926  94.729  1.00  0.00           H  
ATOM   1537  HZ2 TRP A  99      54.791 105.232  93.898  1.00  0.00           H  
ATOM   1538  HZ3 TRP A  99      50.667 105.473  92.807  1.00  0.00           H  
ATOM   1539  HH2 TRP A  99      53.040 106.116  92.330  1.00  0.00           H  
ATOM   1540  N   ASN A 100      50.919  99.129  97.011  1.00  0.00           N  
ATOM   1541  CA  ASN A 100      51.734  97.924  96.766  1.00  0.00           C  
ATOM   1542  C   ASN A 100      51.149  97.067  95.679  1.00  0.00           C  
ATOM   1543  O   ASN A 100      51.907  96.283  95.087  1.00  0.00           O  
ATOM   1544  CB  ASN A 100      51.861  97.188  98.078  1.00  0.00           C  
ATOM   1545  CG  ASN A 100      52.720  97.742  99.150  1.00  0.00           C  
ATOM   1546  ND2 ASN A 100      52.668  97.272 100.345  1.00  0.00           N  
ATOM   1547  OD1 ASN A 100      53.422  98.743  98.914  1.00  0.00           O  
ATOM   1548  H   ASN A 100      50.386  99.089  97.868  1.00  0.00           H  
ATOM   1549  HA  ASN A 100      52.737  98.271  96.515  1.00  0.00           H  
ATOM   1550  HB2 ASN A 100      50.862  96.954  98.449  1.00  0.00           H  
ATOM   1551  HB3 ASN A 100      52.340  96.228  97.887  1.00  0.00           H  
ATOM   1552 HD21 ASN A 100      53.407  97.456 101.009  1.00  0.00           H  
ATOM   1553 HD22 ASN A 100      51.968  96.576 100.562  1.00  0.00           H  
ATOM   1554  N   ARG A 101      49.820  97.079  95.395  1.00  0.00           N  
ATOM   1555  CA  ARG A 101      49.216  96.231  94.302  1.00  0.00           C  
ATOM   1556  C   ARG A 101      48.764  97.009  93.103  1.00  0.00           C  
ATOM   1557  O   ARG A 101      47.839  96.534  92.483  1.00  0.00           O  
ATOM   1558  CB  ARG A 101      48.068  95.533  95.032  1.00  0.00           C  
ATOM   1559  CG  ARG A 101      48.374  94.704  96.239  1.00  0.00           C  
ATOM   1560  CD  ARG A 101      47.147  93.929  96.811  1.00  0.00           C  
ATOM   1561  NE  ARG A 101      46.750  92.836  95.973  1.00  0.00           N  
ATOM   1562  CZ  ARG A 101      45.914  91.867  96.330  1.00  0.00           C  
ATOM   1563  NH1 ARG A 101      45.404  91.659  97.453  1.00  0.00           N1+
ATOM   1564  NH2 ARG A 101      45.508  91.120  95.408  1.00  0.00           N  
ATOM   1565  H   ARG A 101      49.223  97.725  95.893  1.00  0.00           H  
ATOM   1566  HA  ARG A 101      49.853  95.431  93.927  1.00  0.00           H  
ATOM   1567  HB2 ARG A 101      47.338  96.294  95.306  1.00  0.00           H  
ATOM   1568  HB3 ARG A 101      47.678  94.856  94.272  1.00  0.00           H  
ATOM   1569  HG2 ARG A 101      49.254  94.070  96.135  1.00  0.00           H  
ATOM   1570  HG3 ARG A 101      48.718  95.430  96.975  1.00  0.00           H  
ATOM   1571  HD2 ARG A 101      47.364  93.590  97.824  1.00  0.00           H  
ATOM   1572  HD3 ARG A 101      46.310  94.618  96.913  1.00  0.00           H  
ATOM   1573  HE  ARG A 101      47.028  92.887  95.004  1.00  0.00           H  
ATOM   1574 HH11 ARG A 101      45.787  92.016  98.316  1.00  0.00           H  
ATOM   1575 HH12 ARG A 101      44.744  90.901  97.546  1.00  0.00           H  
ATOM   1576 HH21 ARG A 101      46.107  91.133  94.595  1.00  0.00           H  
ATOM   1577 HH22 ARG A 101      44.862  90.355  95.544  1.00  0.00           H  
ATOM   1578  N   ARG A 102      49.315  98.211  92.788  1.00  0.00           N  
ATOM   1579  CA  ARG A 102      48.828  98.989  91.672  1.00  0.00           C  
ATOM   1580  C   ARG A 102      49.195  98.360  90.263  1.00  0.00           C  
ATOM   1581  O   ARG A 102      48.677  98.769  89.249  1.00  0.00           O  
ATOM   1582  CB  ARG A 102      49.225 100.455  91.867  1.00  0.00           C  
ATOM   1583  CG  ARG A 102      50.701 100.705  91.453  1.00  0.00           C  
ATOM   1584  CD  ARG A 102      51.325 101.834  92.249  1.00  0.00           C  
ATOM   1585  NE  ARG A 102      52.682 102.059  91.903  1.00  0.00           N  
ATOM   1586  CZ  ARG A 102      53.782 101.603  92.480  1.00  0.00           C  
ATOM   1587  NH1 ARG A 102      53.720 100.808  93.481  1.00  0.00           N1+
ATOM   1588  NH2 ARG A 102      54.997 101.723  91.910  1.00  0.00           N  
ATOM   1589  H   ARG A 102      50.095  98.535  93.340  1.00  0.00           H  
ATOM   1590  HA  ARG A 102      47.744  99.021  91.781  1.00  0.00           H  
ATOM   1591  HB2 ARG A 102      48.664 101.070  91.164  1.00  0.00           H  
ATOM   1592  HB3 ARG A 102      48.899 100.761  92.861  1.00  0.00           H  
ATOM   1593  HG2 ARG A 102      51.291  99.789  91.502  1.00  0.00           H  
ATOM   1594  HG3 ARG A 102      50.652 101.075  90.428  1.00  0.00           H  
ATOM   1595  HD2 ARG A 102      50.718 102.708  92.018  1.00  0.00           H  
ATOM   1596  HD3 ARG A 102      51.352 101.810  93.339  1.00  0.00           H  
ATOM   1597  HE  ARG A 102      52.864 102.604  91.073  1.00  0.00           H  
ATOM   1598 HH11 ARG A 102      52.842 100.593  93.930  1.00  0.00           H  
ATOM   1599 HH12 ARG A 102      54.542 100.459  93.955  1.00  0.00           H  
ATOM   1600 HH21 ARG A 102      55.049 102.166  91.004  1.00  0.00           H  
ATOM   1601 HH22 ARG A 102      55.761 101.100  92.131  1.00  0.00           H  
ATOM   1602  N   LYS A 103      49.951  97.283  90.238  1.00  0.00           N  
ATOM   1603  CA  LYS A 103      50.023  96.266  89.166  1.00  0.00           C  
ATOM   1604  C   LYS A 103      48.659  95.596  88.835  1.00  0.00           C  
ATOM   1605  O   LYS A 103      48.437  95.285  87.647  1.00  0.00           O  
ATOM   1606  CB  LYS A 103      50.972  95.112  89.548  1.00  0.00           C  
ATOM   1607  CG  LYS A 103      52.447  95.588  89.458  1.00  0.00           C  
ATOM   1608  CD  LYS A 103      53.386  94.421  89.760  1.00  0.00           C  
ATOM   1609  CE  LYS A 103      54.796  94.741  89.346  1.00  0.00           C  
ATOM   1610  NZ  LYS A 103      55.141  94.731  87.885  1.00  0.00           N1+
ATOM   1611  H   LYS A 103      50.549  97.115  91.035  1.00  0.00           H  
ATOM   1612  HA  LYS A 103      50.400  96.769  88.276  1.00  0.00           H  
ATOM   1613  HB2 LYS A 103      50.782  94.568  90.473  1.00  0.00           H  
ATOM   1614  HB3 LYS A 103      50.883  94.322  88.802  1.00  0.00           H  
ATOM   1615  HG2 LYS A 103      52.654  96.003  88.471  1.00  0.00           H  
ATOM   1616  HG3 LYS A 103      52.616  96.313  90.255  1.00  0.00           H  
ATOM   1617  HD2 LYS A 103      53.351  94.198  90.826  1.00  0.00           H  
ATOM   1618  HD3 LYS A 103      53.005  93.489  89.343  1.00  0.00           H  
ATOM   1619  HE2 LYS A 103      55.009  95.745  89.712  1.00  0.00           H  
ATOM   1620  HE3 LYS A 103      55.506  94.083  89.846  1.00  0.00           H  
ATOM   1621  HZ1 LYS A 103      54.774  93.960  87.345  1.00  0.00           H  
ATOM   1622  HZ2 LYS A 103      54.613  95.484  87.470  1.00  0.00           H  
ATOM   1623  HZ3 LYS A 103      56.136  94.749  87.705  1.00  0.00           H  
ATOM   1624  N   GLU A 104      47.732  95.516  89.833  1.00  0.00           N  
ATOM   1625  CA  GLU A 104      46.457  94.806  89.693  1.00  0.00           C  
ATOM   1626  C   GLU A 104      45.350  95.867  89.431  1.00  0.00           C  
ATOM   1627  O   GLU A 104      45.138  96.703  90.297  1.00  0.00           O  
ATOM   1628  CB  GLU A 104      46.150  93.958  90.986  1.00  0.00           C  
ATOM   1629  CG  GLU A 104      46.672  92.515  90.985  1.00  0.00           C  
ATOM   1630  CD  GLU A 104      46.607  91.834  92.301  1.00  0.00           C  
ATOM   1631  OE1 GLU A 104      47.067  92.352  93.381  1.00  0.00           O  
ATOM   1632  OE2 GLU A 104      46.144  90.705  92.436  1.00  0.00           O1-
ATOM   1633  H   GLU A 104      48.012  95.762  90.772  1.00  0.00           H  
ATOM   1634  HA  GLU A 104      46.504  94.090  88.873  1.00  0.00           H  
ATOM   1635  HB2 GLU A 104      46.521  94.463  91.877  1.00  0.00           H  
ATOM   1636  HB3 GLU A 104      45.070  93.841  91.067  1.00  0.00           H  
ATOM   1637  HG2 GLU A 104      46.149  91.999  90.179  1.00  0.00           H  
ATOM   1638  HG3 GLU A 104      47.703  92.626  90.651  1.00  0.00           H  
ATOM   1639  N   PRO A 105      44.708  95.843  88.252  1.00  0.00           N  
ATOM   1640  CA  PRO A 105      43.749  96.852  87.849  1.00  0.00           C  
ATOM   1641  C   PRO A 105      42.660  97.322  88.831  1.00  0.00           C  
ATOM   1642  O   PRO A 105      42.472  98.525  88.917  1.00  0.00           O  
ATOM   1643  CB  PRO A 105      42.998  96.210  86.651  1.00  0.00           C  
ATOM   1644  CG  PRO A 105      44.156  95.481  85.953  1.00  0.00           C  
ATOM   1645  CD  PRO A 105      45.076  95.082  87.095  1.00  0.00           C  
ATOM   1646  HA  PRO A 105      44.265  97.680  87.363  1.00  0.00           H  
ATOM   1647  HB2 PRO A 105      42.219  95.512  86.956  1.00  0.00           H  
ATOM   1648  HB3 PRO A 105      42.503  96.928  85.998  1.00  0.00           H  
ATOM   1649  HG2 PRO A 105      43.942  94.641  85.294  1.00  0.00           H  
ATOM   1650  HG3 PRO A 105      44.678  96.243  85.374  1.00  0.00           H  
ATOM   1651  HD2 PRO A 105      44.944  94.020  87.303  1.00  0.00           H  
ATOM   1652  HD3 PRO A 105      46.132  95.124  86.828  1.00  0.00           H  
ATOM   1653  N   ALA A 106      42.022  96.460  89.573  1.00  0.00           N  
ATOM   1654  CA  ALA A 106      41.150  96.735  90.699  1.00  0.00           C  
ATOM   1655  C   ALA A 106      41.718  97.415  91.956  1.00  0.00           C  
ATOM   1656  O   ALA A 106      41.203  98.403  92.503  1.00  0.00           O  
ATOM   1657  CB  ALA A 106      40.572  95.409  91.052  1.00  0.00           C  
ATOM   1658  H   ALA A 106      42.121  95.483  89.337  1.00  0.00           H  
ATOM   1659  HA  ALA A 106      40.415  97.440  90.308  1.00  0.00           H  
ATOM   1660  HB1 ALA A 106      41.257  94.786  91.629  1.00  0.00           H  
ATOM   1661  HB2 ALA A 106      39.739  95.678  91.702  1.00  0.00           H  
ATOM   1662  HB3 ALA A 106      40.226  94.824  90.200  1.00  0.00           H  
ATOM   1663  N   PHE A 107      42.892  97.036  92.318  1.00  0.00           N  
ATOM   1664  CA  PHE A 107      43.632  97.755  93.393  1.00  0.00           C  
ATOM   1665  C   PHE A 107      44.131  99.128  92.960  1.00  0.00           C  
ATOM   1666  O   PHE A 107      44.163  99.984  93.785  1.00  0.00           O  
ATOM   1667  CB  PHE A 107      44.785  96.926  93.895  1.00  0.00           C  
ATOM   1668  CG  PHE A 107      44.312  95.672  94.669  1.00  0.00           C  
ATOM   1669  CD1 PHE A 107      43.990  94.436  94.011  1.00  0.00           C  
ATOM   1670  CD2 PHE A 107      44.033  95.819  96.078  1.00  0.00           C  
ATOM   1671  CE1 PHE A 107      43.395  93.388  94.736  1.00  0.00           C  
ATOM   1672  CE2 PHE A 107      43.618  94.710  96.809  1.00  0.00           C  
ATOM   1673  CZ  PHE A 107      43.300  93.459  96.164  1.00  0.00           C  
ATOM   1674  H   PHE A 107      43.307  96.228  91.878  1.00  0.00           H  
ATOM   1675  HA  PHE A 107      43.063  97.817  94.321  1.00  0.00           H  
ATOM   1676  HB2 PHE A 107      45.441  96.584  93.095  1.00  0.00           H  
ATOM   1677  HB3 PHE A 107      45.467  97.501  94.523  1.00  0.00           H  
ATOM   1678  HD1 PHE A 107      44.007  94.423  92.931  1.00  0.00           H  
ATOM   1679  HD2 PHE A 107      44.183  96.734  96.631  1.00  0.00           H  
ATOM   1680  HE1 PHE A 107      43.157  92.500  94.168  1.00  0.00           H  
ATOM   1681  HE2 PHE A 107      43.558  94.707  97.887  1.00  0.00           H  
ATOM   1682  HZ  PHE A 107      42.906  92.699  96.822  1.00  0.00           H  
ATOM   1683  N   ASP A 108      44.437  99.271  91.663  1.00  0.00           N  
ATOM   1684  CA  ASP A 108      44.867 100.539  91.138  1.00  0.00           C  
ATOM   1685  C   ASP A 108      43.615 101.511  91.127  1.00  0.00           C  
ATOM   1686  O   ASP A 108      43.788 102.752  91.140  1.00  0.00           O  
ATOM   1687  CB  ASP A 108      45.431 100.314  89.803  1.00  0.00           C  
ATOM   1688  CG  ASP A 108      45.953 101.571  89.090  1.00  0.00           C  
ATOM   1689  OD1 ASP A 108      46.163 102.664  89.682  1.00  0.00           O  
ATOM   1690  OD2 ASP A 108      46.262 101.459  87.847  1.00  0.00           O1-
ATOM   1691  H   ASP A 108      44.472  98.493  91.020  1.00  0.00           H  
ATOM   1692  HA  ASP A 108      45.604 100.971  91.817  1.00  0.00           H  
ATOM   1693  HB2 ASP A 108      46.301  99.662  89.889  1.00  0.00           H  
ATOM   1694  HB3 ASP A 108      44.688  99.804  89.192  1.00  0.00           H  
ATOM   1695  N   LYS A 109      42.421 101.049  91.157  1.00  0.00           N  
ATOM   1696  CA  LYS A 109      41.112 101.788  91.212  1.00  0.00           C  
ATOM   1697  C   LYS A 109      40.474 101.854  92.629  1.00  0.00           C  
ATOM   1698  O   LYS A 109      39.526 102.603  92.740  1.00  0.00           O  
ATOM   1699  CB  LYS A 109      40.018 101.048  90.337  1.00  0.00           C  
ATOM   1700  CG  LYS A 109      40.294 101.238  88.821  1.00  0.00           C  
ATOM   1701  CD  LYS A 109      39.142 100.617  87.983  1.00  0.00           C  
ATOM   1702  CE  LYS A 109      39.476 100.903  86.547  1.00  0.00           C  
ATOM   1703  NZ  LYS A 109      40.694 100.157  86.319  1.00  0.00           N1+
ATOM   1704  H   LYS A 109      42.354 100.048  91.033  1.00  0.00           H  
ATOM   1705  HA  LYS A 109      41.287 102.781  90.797  1.00  0.00           H  
ATOM   1706  HB2 LYS A 109      39.939 100.002  90.631  1.00  0.00           H  
ATOM   1707  HB3 LYS A 109      39.058 101.551  90.454  1.00  0.00           H  
ATOM   1708  HG2 LYS A 109      40.460 102.244  88.437  1.00  0.00           H  
ATOM   1709  HG3 LYS A 109      41.267 100.785  88.633  1.00  0.00           H  
ATOM   1710  HD2 LYS A 109      38.968  99.573  88.244  1.00  0.00           H  
ATOM   1711  HD3 LYS A 109      38.265 101.238  88.166  1.00  0.00           H  
ATOM   1712  HE2 LYS A 109      38.540 100.673  86.039  1.00  0.00           H  
ATOM   1713  HE3 LYS A 109      39.625 101.974  86.408  1.00  0.00           H  
ATOM   1714  HZ1 LYS A 109      40.447  99.227  86.623  1.00  0.00           H  
ATOM   1715  HZ2 LYS A 109      40.975 100.191  85.349  1.00  0.00           H  
ATOM   1716  HZ3 LYS A 109      41.424 100.447  86.952  1.00  0.00           H  
ATOM   1717  N   TRP A 110      40.938 101.089  93.633  1.00  0.00           N  
ATOM   1718  CA  TRP A 110      40.487 101.271  94.999  1.00  0.00           C  
ATOM   1719  C   TRP A 110      40.667 102.698  95.552  1.00  0.00           C  
ATOM   1720  O   TRP A 110      41.634 103.341  95.233  1.00  0.00           O  
ATOM   1721  CB  TRP A 110      41.138 100.158  95.806  1.00  0.00           C  
ATOM   1722  CG  TRP A 110      40.946 100.111  97.279  1.00  0.00           C  
ATOM   1723  CD1 TRP A 110      39.811 100.383  97.860  1.00  0.00           C  
ATOM   1724  CD2 TRP A 110      41.781  99.496  98.292  1.00  0.00           C  
ATOM   1725  CE2 TRP A 110      41.078  99.549  99.523  1.00  0.00           C  
ATOM   1726  CE3 TRP A 110      43.021  98.943  98.324  1.00  0.00           C  
ATOM   1727  NE1 TRP A 110      39.939 100.118  99.197  1.00  0.00           N  
ATOM   1728  CZ2 TRP A 110      41.608  99.036 100.736  1.00  0.00           C  
ATOM   1729  CZ3 TRP A 110      43.537  98.358  99.476  1.00  0.00           C  
ATOM   1730  CH2 TRP A 110      42.888  98.467 100.697  1.00  0.00           C  
ATOM   1731  H   TRP A 110      41.594 100.338  93.472  1.00  0.00           H  
ATOM   1732  HA  TRP A 110      39.416 101.112  94.877  1.00  0.00           H  
ATOM   1733  HB2 TRP A 110      40.795  99.176  95.480  1.00  0.00           H  
ATOM   1734  HB3 TRP A 110      42.193 100.083  95.540  1.00  0.00           H  
ATOM   1735  HD1 TRP A 110      38.913 100.770  97.402  1.00  0.00           H  
ATOM   1736  HE1 TRP A 110      39.197 100.267  99.867  1.00  0.00           H  
ATOM   1737  HE3 TRP A 110      43.647  98.860  97.448  1.00  0.00           H  
ATOM   1738  HZ2 TRP A 110      41.151  99.192 101.702  1.00  0.00           H  
ATOM   1739  HZ3 TRP A 110      44.508  97.885  99.490  1.00  0.00           H  
ATOM   1740  HH2 TRP A 110      43.252  98.036 101.619  1.00  0.00           H  
ATOM   1741  N   VAL A 111      39.681 103.191  96.300  1.00  0.00           N  
ATOM   1742  CA  VAL A 111      39.536 104.635  96.648  1.00  0.00           C  
ATOM   1743  C   VAL A 111      39.513 104.709  98.180  1.00  0.00           C  
ATOM   1744  O   VAL A 111      38.770 103.953  98.799  1.00  0.00           O  
ATOM   1745  CB  VAL A 111      38.297 105.359  96.016  1.00  0.00           C  
ATOM   1746  CG1 VAL A 111      38.229 106.779  96.504  1.00  0.00           C  
ATOM   1747  CG2 VAL A 111      38.333 105.420  94.490  1.00  0.00           C  
ATOM   1748  H   VAL A 111      38.874 102.590  96.387  1.00  0.00           H  
ATOM   1749  HA  VAL A 111      40.412 105.213  96.353  1.00  0.00           H  
ATOM   1750  HB  VAL A 111      37.354 104.828  96.151  1.00  0.00           H  
ATOM   1751 HG11 VAL A 111      37.274 107.160  96.145  1.00  0.00           H  
ATOM   1752 HG12 VAL A 111      38.180 106.853  97.590  1.00  0.00           H  
ATOM   1753 HG13 VAL A 111      39.001 107.438  96.106  1.00  0.00           H  
ATOM   1754 HG21 VAL A 111      37.574 105.998  93.962  1.00  0.00           H  
ATOM   1755 HG22 VAL A 111      39.251 105.874  94.117  1.00  0.00           H  
ATOM   1756 HG23 VAL A 111      38.306 104.408  94.084  1.00  0.00           H  
ATOM   1757  N   ILE A 112      40.411 105.462  98.792  1.00  0.00           N  
ATOM   1758  CA  ILE A 112      40.531 105.569 100.232  1.00  0.00           C  
ATOM   1759  C   ILE A 112      40.448 107.061 100.667  1.00  0.00           C  
ATOM   1760  O   ILE A 112      41.158 107.917 100.150  1.00  0.00           O  
ATOM   1761  CB  ILE A 112      41.853 104.832 100.646  1.00  0.00           C  
ATOM   1762  CG1 ILE A 112      41.847 103.227 100.346  1.00  0.00           C  
ATOM   1763  CG2 ILE A 112      42.016 104.949 102.217  1.00  0.00           C  
ATOM   1764  CD1 ILE A 112      43.209 102.512 100.309  1.00  0.00           C  
ATOM   1765  H   ILE A 112      41.073 105.995  98.248  1.00  0.00           H  
ATOM   1766  HA  ILE A 112      39.654 105.063 100.635  1.00  0.00           H  
ATOM   1767  HB  ILE A 112      42.718 105.274 100.152  1.00  0.00           H  
ATOM   1768 HG12 ILE A 112      41.205 102.896 101.162  1.00  0.00           H  
ATOM   1769 HG13 ILE A 112      41.456 103.114  99.334  1.00  0.00           H  
ATOM   1770 HG21 ILE A 112      41.093 104.547 102.639  1.00  0.00           H  
ATOM   1771 HG22 ILE A 112      42.867 104.387 102.602  1.00  0.00           H  
ATOM   1772 HG23 ILE A 112      42.235 105.953 102.580  1.00  0.00           H  
ATOM   1773 HD11 ILE A 112      43.788 102.970  99.507  1.00  0.00           H  
ATOM   1774 HD12 ILE A 112      43.662 102.569 101.299  1.00  0.00           H  
ATOM   1775 HD13 ILE A 112      42.945 101.495 100.019  1.00  0.00           H  
ATOM   1776  N   GLU A 113      39.573 107.456 101.709  1.00  0.00           N  
ATOM   1777  CA  GLU A 113      39.393 108.826 102.222  1.00  0.00           C  
ATOM   1778  C   GLU A 113      38.986 108.873 103.824  1.00  0.00           C  
ATOM   1779  O   GLU A 113      38.545 107.924 104.426  1.00  0.00           O  
ATOM   1780  CB  GLU A 113      38.412 109.500 101.259  1.00  0.00           C  
ATOM   1781  CG  GLU A 113      37.930 110.868 101.731  1.00  0.00           C  
ATOM   1782  CD  GLU A 113      39.062 111.917 101.774  1.00  0.00           C  
ATOM   1783  OE1 GLU A 113      38.767 113.104 101.699  1.00  0.00           O  
ATOM   1784  OE2 GLU A 113      40.303 111.565 101.868  1.00  0.00           O1-
ATOM   1785  H   GLU A 113      39.019 106.708 102.102  1.00  0.00           H  
ATOM   1786  HA  GLU A 113      40.346 109.355 102.204  1.00  0.00           H  
ATOM   1787  HB2 GLU A 113      38.953 109.688 100.331  1.00  0.00           H  
ATOM   1788  HB3 GLU A 113      37.600 108.803 101.053  1.00  0.00           H  
ATOM   1789  HG2 GLU A 113      37.204 111.201 100.989  1.00  0.00           H  
ATOM   1790  HG3 GLU A 113      37.385 110.816 102.673  1.00  0.00           H  
ATOM   1791  N   GLU A 114      39.384 109.963 104.510  1.00  0.00           N  
ATOM   1792  CA  GLU A 114      38.918 110.300 105.882  1.00  0.00           C  
ATOM   1793  C   GLU A 114      37.382 110.629 105.882  1.00  0.00           C  
ATOM   1794  O   GLU A 114      36.971 111.341 105.027  1.00  0.00           O  
ATOM   1795  CB  GLU A 114      39.758 111.468 106.461  1.00  0.00           C  
ATOM   1796  CG  GLU A 114      39.164 111.864 107.756  1.00  0.00           C  
ATOM   1797  CD  GLU A 114      39.888 113.008 108.441  1.00  0.00           C  
ATOM   1798  OE1 GLU A 114      39.657 113.288 109.644  1.00  0.00           O  
ATOM   1799  OE2 GLU A 114      40.783 113.621 107.836  1.00  0.00           O1-
ATOM   1800  H   GLU A 114      40.003 110.600 104.029  1.00  0.00           H  
ATOM   1801  HA  GLU A 114      39.120 109.443 106.524  1.00  0.00           H  
ATOM   1802  HB2 GLU A 114      40.791 111.133 106.550  1.00  0.00           H  
ATOM   1803  HB3 GLU A 114      39.675 112.361 105.843  1.00  0.00           H  
ATOM   1804  HG2 GLU A 114      38.110 112.137 107.681  1.00  0.00           H  
ATOM   1805  HG3 GLU A 114      39.076 111.042 108.465  1.00  0.00           H  
ATOM   1806  N   ALA A 115      36.644 110.197 106.911  1.00  0.00           N  
ATOM   1807  CA  ALA A 115      35.221 110.674 107.167  1.00  0.00           C  
ATOM   1808  C   ALA A 115      34.697 110.378 108.579  1.00  0.00           C  
ATOM   1809  O   ALA A 115      35.155 109.632 109.402  1.00  0.00           O  
ATOM   1810  CB  ALA A 115      34.304 109.862 106.203  1.00  0.00           C  
ATOM   1811  H   ALA A 115      37.105 109.756 107.693  1.00  0.00           H  
ATOM   1812  HA  ALA A 115      35.109 111.748 107.021  1.00  0.00           H  
ATOM   1813  HB1 ALA A 115      34.658 109.692 105.187  1.00  0.00           H  
ATOM   1814  HB2 ALA A 115      34.185 108.863 106.624  1.00  0.00           H  
ATOM   1815  HB3 ALA A 115      33.301 110.289 106.170  1.00  0.00           H  
ATOM   1816  N   ASN A 116      33.449 110.898 108.950  1.00  0.00           N  
ATOM   1817  CA  ASN A 116      32.660 110.542 110.218  1.00  0.00           C  
ATOM   1818  C   ASN A 116      31.209 110.196 109.858  1.00  0.00           C  
ATOM   1819  O   ASN A 116      30.581 110.854 108.960  1.00  0.00           O  
ATOM   1820  CB  ASN A 116      32.775 111.784 111.134  1.00  0.00           C  
ATOM   1821  CG  ASN A 116      31.877 111.675 112.371  1.00  0.00           C  
ATOM   1822  ND2 ASN A 116      31.577 112.796 112.973  1.00  0.00           N  
ATOM   1823  OD1 ASN A 116      31.297 110.710 112.735  1.00  0.00           O  
ATOM   1824  H   ASN A 116      32.990 111.479 108.265  1.00  0.00           H  
ATOM   1825  HA  ASN A 116      33.112 109.662 110.675  1.00  0.00           H  
ATOM   1826  HB2 ASN A 116      33.735 111.727 111.646  1.00  0.00           H  
ATOM   1827  HB3 ASN A 116      32.524 112.719 110.634  1.00  0.00           H  
ATOM   1828 HD21 ASN A 116      30.923 112.636 113.726  1.00  0.00           H  
ATOM   1829 HD22 ASN A 116      31.898 113.701 112.661  1.00  0.00           H  
ATOM   1830  N   TRP A 117      30.686 109.044 110.441  1.00  0.00           N  
ATOM   1831  CA  TRP A 117      29.353 108.518 110.315  1.00  0.00           C  
ATOM   1832  C   TRP A 117      28.219 109.568 110.503  1.00  0.00           C  
ATOM   1833  O   TRP A 117      27.310 109.610 109.661  1.00  0.00           O  
ATOM   1834  CB  TRP A 117      29.296 107.333 111.319  1.00  0.00           C  
ATOM   1835  CG  TRP A 117      30.297 106.206 111.173  1.00  0.00           C  
ATOM   1836  CD1 TRP A 117      30.849 105.902 109.983  1.00  0.00           C  
ATOM   1837  CD2 TRP A 117      30.802 105.216 112.117  1.00  0.00           C  
ATOM   1838  CE2 TRP A 117      31.843 104.465 111.476  1.00  0.00           C  
ATOM   1839  CE3 TRP A 117      30.611 105.012 113.517  1.00  0.00           C  
ATOM   1840  NE1 TRP A 117      31.737 104.822 110.185  1.00  0.00           N  
ATOM   1841  CZ2 TRP A 117      32.627 103.546 112.231  1.00  0.00           C  
ATOM   1842  CZ3 TRP A 117      31.410 104.105 114.213  1.00  0.00           C  
ATOM   1843  CH2 TRP A 117      32.411 103.346 113.618  1.00  0.00           C  
ATOM   1844  H   TRP A 117      31.256 108.607 111.150  1.00  0.00           H  
ATOM   1845  HA  TRP A 117      29.269 108.114 109.306  1.00  0.00           H  
ATOM   1846  HB2 TRP A 117      29.180 107.728 112.328  1.00  0.00           H  
ATOM   1847  HB3 TRP A 117      28.365 106.790 111.154  1.00  0.00           H  
ATOM   1848  HD1 TRP A 117      30.723 106.467 109.070  1.00  0.00           H  
ATOM   1849  HE1 TRP A 117      32.267 104.325 109.482  1.00  0.00           H  
ATOM   1850  HE3 TRP A 117      29.884 105.558 114.099  1.00  0.00           H  
ATOM   1851  HZ2 TRP A 117      33.344 102.915 111.727  1.00  0.00           H  
ATOM   1852  HZ3 TRP A 117      31.334 103.971 115.283  1.00  0.00           H  
ATOM   1853  HH2 TRP A 117      33.031 102.699 114.219  1.00  0.00           H  
ATOM   1854  N   LEU A 118      28.438 110.456 111.418  1.00  0.00           N  
ATOM   1855  CA  LEU A 118      27.583 111.681 111.566  1.00  0.00           C  
ATOM   1856  C   LEU A 118      27.677 112.746 110.514  1.00  0.00           C  
ATOM   1857  O   LEU A 118      26.877 113.638 110.486  1.00  0.00           O  
ATOM   1858  CB  LEU A 118      27.863 112.290 112.989  1.00  0.00           C  
ATOM   1859  CG  LEU A 118      27.457 111.371 114.239  1.00  0.00           C  
ATOM   1860  CD1 LEU A 118      27.895 112.075 115.526  1.00  0.00           C  
ATOM   1861  CD2 LEU A 118      25.929 111.255 114.211  1.00  0.00           C  
ATOM   1862  H   LEU A 118      29.219 110.336 112.046  1.00  0.00           H  
ATOM   1863  HA  LEU A 118      26.560 111.312 111.635  1.00  0.00           H  
ATOM   1864  HB2 LEU A 118      28.934 112.488 113.040  1.00  0.00           H  
ATOM   1865  HB3 LEU A 118      27.409 113.279 113.045  1.00  0.00           H  
ATOM   1866  HG  LEU A 118      27.876 110.371 114.134  1.00  0.00           H  
ATOM   1867 HD11 LEU A 118      27.770 111.391 116.366  1.00  0.00           H  
ATOM   1868 HD12 LEU A 118      28.942 112.376 115.546  1.00  0.00           H  
ATOM   1869 HD13 LEU A 118      27.340 113.003 115.664  1.00  0.00           H  
ATOM   1870 HD21 LEU A 118      25.334 112.142 114.428  1.00  0.00           H  
ATOM   1871 HD22 LEU A 118      25.626 110.734 113.303  1.00  0.00           H  
ATOM   1872 HD23 LEU A 118      25.806 110.522 115.007  1.00  0.00           H  
ATOM   1873  N   THR A 119      28.707 112.717 109.651  1.00  0.00           N  
ATOM   1874  CA  THR A 119      28.821 113.608 108.482  1.00  0.00           C  
ATOM   1875  C   THR A 119      28.969 112.923 107.096  1.00  0.00           C  
ATOM   1876  O   THR A 119      29.225 113.637 106.146  1.00  0.00           O  
ATOM   1877  CB  THR A 119      29.894 114.682 108.715  1.00  0.00           C  
ATOM   1878  CG2 THR A 119      29.472 115.714 109.713  1.00  0.00           C  
ATOM   1879  OG1 THR A 119      31.034 113.966 109.188  1.00  0.00           O  
ATOM   1880  H   THR A 119      29.450 112.052 109.814  1.00  0.00           H  
ATOM   1881  HA  THR A 119      27.831 114.064 108.443  1.00  0.00           H  
ATOM   1882  HB  THR A 119      30.272 115.103 107.784  1.00  0.00           H  
ATOM   1883  HG1 THR A 119      31.443 113.826 108.330  1.00  0.00           H  
ATOM   1884 HG21 THR A 119      30.248 116.451 109.920  1.00  0.00           H  
ATOM   1885 HG22 THR A 119      28.560 116.157 109.314  1.00  0.00           H  
ATOM   1886 HG23 THR A 119      29.200 115.183 110.627  1.00  0.00           H  
ATOM   1887  N   LEU A 120      28.834 111.611 106.971  1.00  0.00           N  
ATOM   1888  CA  LEU A 120      29.207 110.792 105.768  1.00  0.00           C  
ATOM   1889  C   LEU A 120      28.505 111.269 104.475  1.00  0.00           C  
ATOM   1890  O   LEU A 120      29.019 111.162 103.359  1.00  0.00           O  
ATOM   1891  CB  LEU A 120      28.998 109.306 106.121  1.00  0.00           C  
ATOM   1892  CG  LEU A 120      29.385 108.326 105.097  1.00  0.00           C  
ATOM   1893  CD1 LEU A 120      30.892 108.171 104.941  1.00  0.00           C  
ATOM   1894  CD2 LEU A 120      28.951 106.806 105.455  1.00  0.00           C  
ATOM   1895  H   LEU A 120      28.702 111.132 107.851  1.00  0.00           H  
ATOM   1896  HA  LEU A 120      30.286 110.893 105.656  1.00  0.00           H  
ATOM   1897  HB2 LEU A 120      29.513 109.094 107.057  1.00  0.00           H  
ATOM   1898  HB3 LEU A 120      27.930 109.215 106.319  1.00  0.00           H  
ATOM   1899  HG  LEU A 120      28.987 108.647 104.133  1.00  0.00           H  
ATOM   1900 HD11 LEU A 120      31.150 107.387 104.229  1.00  0.00           H  
ATOM   1901 HD12 LEU A 120      31.248 109.104 104.503  1.00  0.00           H  
ATOM   1902 HD13 LEU A 120      31.430 108.028 105.878  1.00  0.00           H  
ATOM   1903 HD21 LEU A 120      29.342 106.483 106.420  1.00  0.00           H  
ATOM   1904 HD22 LEU A 120      27.862 106.793 105.455  1.00  0.00           H  
ATOM   1905 HD23 LEU A 120      29.308 106.093 104.712  1.00  0.00           H  
ATOM   1906  N   ASP A 121      27.301 111.874 104.684  1.00  0.00           N  
ATOM   1907  CA  ASP A 121      26.439 112.208 103.538  1.00  0.00           C  
ATOM   1908  C   ASP A 121      26.973 113.354 102.684  1.00  0.00           C  
ATOM   1909  O   ASP A 121      26.550 113.462 101.533  1.00  0.00           O  
ATOM   1910  CB  ASP A 121      24.979 112.493 103.964  1.00  0.00           C  
ATOM   1911  CG  ASP A 121      24.720 113.465 105.198  1.00  0.00           C  
ATOM   1912  OD1 ASP A 121      23.704 114.189 105.180  1.00  0.00           O  
ATOM   1913  OD2 ASP A 121      25.385 113.417 106.251  1.00  0.00           O1-
ATOM   1914  H   ASP A 121      27.133 112.253 105.604  1.00  0.00           H  
ATOM   1915  HA  ASP A 121      26.244 111.339 102.911  1.00  0.00           H  
ATOM   1916  HB2 ASP A 121      24.484 112.869 103.068  1.00  0.00           H  
ATOM   1917  HB3 ASP A 121      24.576 111.506 104.191  1.00  0.00           H  
ATOM   1918  N   LYS A 122      27.835 114.188 103.270  1.00  0.00           N  
ATOM   1919  CA  LYS A 122      28.682 115.208 102.635  1.00  0.00           C  
ATOM   1920  C   LYS A 122      30.162 114.890 102.575  1.00  0.00           C  
ATOM   1921  O   LYS A 122      30.758 115.431 101.680  1.00  0.00           O  
ATOM   1922  CB  LYS A 122      28.393 116.541 103.326  1.00  0.00           C  
ATOM   1923  CG  LYS A 122      28.699 116.705 104.834  1.00  0.00           C  
ATOM   1924  CD  LYS A 122      28.226 117.994 105.471  1.00  0.00           C  
ATOM   1925  CE  LYS A 122      28.486 118.067 106.979  1.00  0.00           C  
ATOM   1926  NZ  LYS A 122      27.583 119.122 107.489  1.00  0.00           N1+
ATOM   1927  H   LYS A 122      28.056 113.866 104.202  1.00  0.00           H  
ATOM   1928  HA  LYS A 122      28.397 115.440 101.608  1.00  0.00           H  
ATOM   1929  HB2 LYS A 122      28.913 117.321 102.769  1.00  0.00           H  
ATOM   1930  HB3 LYS A 122      27.345 116.800 103.184  1.00  0.00           H  
ATOM   1931  HG2 LYS A 122      28.206 115.902 105.382  1.00  0.00           H  
ATOM   1932  HG3 LYS A 122      29.752 116.589 105.093  1.00  0.00           H  
ATOM   1933  HD2 LYS A 122      28.763 118.860 105.084  1.00  0.00           H  
ATOM   1934  HD3 LYS A 122      27.175 118.154 105.231  1.00  0.00           H  
ATOM   1935  HE2 LYS A 122      28.324 117.079 107.411  1.00  0.00           H  
ATOM   1936  HE3 LYS A 122      29.522 118.340 107.178  1.00  0.00           H  
ATOM   1937  HZ1 LYS A 122      27.899 119.315 108.428  1.00  0.00           H  
ATOM   1938  HZ2 LYS A 122      27.657 119.978 106.959  1.00  0.00           H  
ATOM   1939  HZ3 LYS A 122      26.653 118.730 107.454  1.00  0.00           H  
ATOM   1940  N   ASP A 123      30.695 113.986 103.429  1.00  0.00           N  
ATOM   1941  CA  ASP A 123      32.132 113.667 103.446  1.00  0.00           C  
ATOM   1942  C   ASP A 123      32.648 112.839 102.286  1.00  0.00           C  
ATOM   1943  O   ASP A 123      33.874 113.053 102.053  1.00  0.00           O  
ATOM   1944  CB  ASP A 123      32.554 112.943 104.757  1.00  0.00           C  
ATOM   1945  CG  ASP A 123      32.446 113.823 106.031  1.00  0.00           C  
ATOM   1946  OD1 ASP A 123      32.589 113.292 107.137  1.00  0.00           O  
ATOM   1947  OD2 ASP A 123      32.225 115.064 105.834  1.00  0.00           O1-
ATOM   1948  H   ASP A 123      30.097 113.490 104.073  1.00  0.00           H  
ATOM   1949  HA  ASP A 123      32.587 114.658 103.443  1.00  0.00           H  
ATOM   1950  HB2 ASP A 123      31.963 112.031 104.839  1.00  0.00           H  
ATOM   1951  HB3 ASP A 123      33.579 112.574 104.723  1.00  0.00           H  
ATOM   1952  N   VAL A 124      31.842 112.125 101.513  1.00  0.00           N  
ATOM   1953  CA  VAL A 124      32.355 111.399 100.359  1.00  0.00           C  
ATOM   1954  C   VAL A 124      32.225 112.391  99.220  1.00  0.00           C  
ATOM   1955  O   VAL A 124      31.280 113.159  99.155  1.00  0.00           O  
ATOM   1956  CB  VAL A 124      31.739 110.031 100.141  1.00  0.00           C  
ATOM   1957  CG1 VAL A 124      32.036 109.341  98.745  1.00  0.00           C  
ATOM   1958  CG2 VAL A 124      32.003 109.019 101.304  1.00  0.00           C  
ATOM   1959  H   VAL A 124      30.897 112.008 101.849  1.00  0.00           H  
ATOM   1960  HA  VAL A 124      33.413 111.186 100.512  1.00  0.00           H  
ATOM   1961  HB  VAL A 124      30.652 110.119 100.136  1.00  0.00           H  
ATOM   1962 HG11 VAL A 124      31.757 109.860  97.827  1.00  0.00           H  
ATOM   1963 HG12 VAL A 124      33.106 109.153  98.664  1.00  0.00           H  
ATOM   1964 HG13 VAL A 124      31.630 108.335  98.650  1.00  0.00           H  
ATOM   1965 HG21 VAL A 124      32.975 109.323 101.690  1.00  0.00           H  
ATOM   1966 HG22 VAL A 124      31.287 109.102 102.121  1.00  0.00           H  
ATOM   1967 HG23 VAL A 124      31.975 107.953 101.079  1.00  0.00           H  
ATOM   1968  N   PRO A 125      33.254 112.448  98.307  1.00  0.00           N  
ATOM   1969  CA  PRO A 125      33.113 113.202  97.023  1.00  0.00           C  
ATOM   1970  C   PRO A 125      31.812 112.918  96.300  1.00  0.00           C  
ATOM   1971  O   PRO A 125      31.341 111.766  96.177  1.00  0.00           O  
ATOM   1972  CB  PRO A 125      34.340 112.832  96.182  1.00  0.00           C  
ATOM   1973  CG  PRO A 125      35.422 112.489  97.192  1.00  0.00           C  
ATOM   1974  CD  PRO A 125      34.619 111.854  98.378  1.00  0.00           C  
ATOM   1975  HA  PRO A 125      32.996 114.241  97.331  1.00  0.00           H  
ATOM   1976  HB2 PRO A 125      34.124 112.012  95.498  1.00  0.00           H  
ATOM   1977  HB3 PRO A 125      34.641 113.717  95.621  1.00  0.00           H  
ATOM   1978  HG2 PRO A 125      36.194 111.784  96.883  1.00  0.00           H  
ATOM   1979  HG3 PRO A 125      35.996 113.355  97.519  1.00  0.00           H  
ATOM   1980  HD2 PRO A 125      34.563 110.797  98.115  1.00  0.00           H  
ATOM   1981  HD3 PRO A 125      35.107 112.010  99.340  1.00  0.00           H  
ATOM   1982  N   ALA A 126      31.182 114.039  95.906  1.00  0.00           N  
ATOM   1983  CA  ALA A 126      29.763 114.033  95.463  1.00  0.00           C  
ATOM   1984  C   ALA A 126      29.566 113.219  94.183  1.00  0.00           C  
ATOM   1985  O   ALA A 126      30.392 113.297  93.261  1.00  0.00           O  
ATOM   1986  CB  ALA A 126      29.235 115.434  95.462  1.00  0.00           C  
ATOM   1987  H   ALA A 126      31.516 114.972  96.104  1.00  0.00           H  
ATOM   1988  HA  ALA A 126      29.109 113.564  96.197  1.00  0.00           H  
ATOM   1989  HB1 ALA A 126      29.107 115.850  96.461  1.00  0.00           H  
ATOM   1990  HB2 ALA A 126      29.910 116.080  94.899  1.00  0.00           H  
ATOM   1991  HB3 ALA A 126      28.250 115.371  95.001  1.00  0.00           H  
ATOM   1992  N   GLY A 127      28.448 112.404  94.166  1.00  0.00           N  
ATOM   1993  CA  GLY A 127      28.125 111.450  93.121  1.00  0.00           C  
ATOM   1994  C   GLY A 127      26.765 110.785  93.302  1.00  0.00           C  
ATOM   1995  O   GLY A 127      25.861 111.419  93.915  1.00  0.00           O  
ATOM   1996  H   GLY A 127      27.985 112.337  95.061  1.00  0.00           H  
ATOM   1997  HA2 GLY A 127      28.091 112.013  92.187  1.00  0.00           H  
ATOM   1998  HA3 GLY A 127      28.896 110.691  92.988  1.00  0.00           H  
ATOM   1999  N   ASP A 128      26.589 109.562  92.818  1.00  0.00           N  
ATOM   2000  CA  ASP A 128      25.322 108.861  92.786  1.00  0.00           C  
ATOM   2001  C   ASP A 128      25.330 107.551  93.601  1.00  0.00           C  
ATOM   2002  O   ASP A 128      24.512 106.653  93.306  1.00  0.00           O  
ATOM   2003  CB  ASP A 128      24.880 108.684  91.295  1.00  0.00           C  
ATOM   2004  CG  ASP A 128      25.895 107.851  90.458  1.00  0.00           C  
ATOM   2005  OD1 ASP A 128      26.757 107.197  91.078  1.00  0.00           O  
ATOM   2006  OD2 ASP A 128      25.621 107.609  89.270  1.00  0.00           O1-
ATOM   2007  H   ASP A 128      27.404 109.143  92.394  1.00  0.00           H  
ATOM   2008  HA  ASP A 128      24.519 109.374  93.315  1.00  0.00           H  
ATOM   2009  HB2 ASP A 128      23.886 108.239  91.270  1.00  0.00           H  
ATOM   2010  HB3 ASP A 128      24.938 109.703  90.913  1.00  0.00           H  
ATOM   2011  N   GLY A 129      26.251 107.499  94.534  1.00  0.00           N  
ATOM   2012  CA  GLY A 129      26.144 106.505  95.546  1.00  0.00           C  
ATOM   2013  C   GLY A 129      26.575 105.087  95.046  1.00  0.00           C  
ATOM   2014  O   GLY A 129      27.379 104.983  94.168  1.00  0.00           O  
ATOM   2015  H   GLY A 129      26.814 108.317  94.721  1.00  0.00           H  
ATOM   2016  HA2 GLY A 129      26.817 106.710  96.379  1.00  0.00           H  
ATOM   2017  HA3 GLY A 129      25.099 106.468  95.853  1.00  0.00           H  
ATOM   2018  N   PHE A 130      26.105 104.052  95.730  1.00  0.00           N  
ATOM   2019  CA  PHE A 130      26.724 102.733  95.685  1.00  0.00           C  
ATOM   2020  C   PHE A 130      25.650 101.626  95.858  1.00  0.00           C  
ATOM   2021  O   PHE A 130      24.590 101.776  96.459  1.00  0.00           O  
ATOM   2022  CB  PHE A 130      27.684 102.655  96.952  1.00  0.00           C  
ATOM   2023  CG  PHE A 130      28.876 103.644  97.039  1.00  0.00           C  
ATOM   2024  CD1 PHE A 130      28.701 104.873  97.665  1.00  0.00           C  
ATOM   2025  CD2 PHE A 130      30.071 103.288  96.348  1.00  0.00           C  
ATOM   2026  CE1 PHE A 130      29.774 105.800  97.683  1.00  0.00           C  
ATOM   2027  CE2 PHE A 130      31.096 104.225  96.310  1.00  0.00           C  
ATOM   2028  CZ  PHE A 130      30.974 105.480  97.021  1.00  0.00           C  
ATOM   2029  H   PHE A 130      25.400 104.208  96.437  1.00  0.00           H  
ATOM   2030  HA  PHE A 130      27.255 102.639  94.739  1.00  0.00           H  
ATOM   2031  HB2 PHE A 130      27.188 102.870  97.899  1.00  0.00           H  
ATOM   2032  HB3 PHE A 130      28.047 101.635  97.088  1.00  0.00           H  
ATOM   2033  HD1 PHE A 130      27.842 105.202  98.231  1.00  0.00           H  
ATOM   2034  HD2 PHE A 130      30.280 102.343  95.873  1.00  0.00           H  
ATOM   2035  HE1 PHE A 130      29.579 106.645  98.327  1.00  0.00           H  
ATOM   2036  HE2 PHE A 130      32.028 104.068  95.788  1.00  0.00           H  
ATOM   2037  HZ  PHE A 130      31.770 106.207  96.947  1.00  0.00           H  
ATOM   2038  N   ASP A 131      26.036 100.535  95.198  1.00  0.00           N  
ATOM   2039  CA  ASP A 131      25.352  99.200  95.141  1.00  0.00           C  
ATOM   2040  C   ASP A 131      25.352  98.409  96.413  1.00  0.00           C  
ATOM   2041  O   ASP A 131      24.531  97.495  96.588  1.00  0.00           O  
ATOM   2042  CB  ASP A 131      26.235  98.519  94.013  1.00  0.00           C  
ATOM   2043  CG  ASP A 131      26.385  99.203  92.634  1.00  0.00           C  
ATOM   2044  OD1 ASP A 131      27.423  98.969  92.049  1.00  0.00           O  
ATOM   2045  OD2 ASP A 131      25.466  99.885  92.208  1.00  0.00           O1-
ATOM   2046  H   ASP A 131      26.930 100.537  94.729  1.00  0.00           H  
ATOM   2047  HA  ASP A 131      24.327  99.342  94.796  1.00  0.00           H  
ATOM   2048  HB2 ASP A 131      27.231  98.290  94.391  1.00  0.00           H  
ATOM   2049  HB3 ASP A 131      25.624  97.643  93.794  1.00  0.00           H  
ATOM   2050  N   ALA A 132      26.298  98.686  97.326  1.00  0.00           N  
ATOM   2051  CA  ALA A 132      26.444  97.988  98.521  1.00  0.00           C  
ATOM   2052  C   ALA A 132      27.279  98.786  99.524  1.00  0.00           C  
ATOM   2053  O   ALA A 132      28.209  99.506  99.180  1.00  0.00           O  
ATOM   2054  CB  ALA A 132      27.167  96.683  98.284  1.00  0.00           C  
ATOM   2055  H   ALA A 132      26.995  99.394  97.146  1.00  0.00           H  
ATOM   2056  HA  ALA A 132      25.487  97.806  99.009  1.00  0.00           H  
ATOM   2057  HB1 ALA A 132      27.241  96.290  99.298  1.00  0.00           H  
ATOM   2058  HB2 ALA A 132      26.615  96.027  97.610  1.00  0.00           H  
ATOM   2059  HB3 ALA A 132      28.235  96.648  98.072  1.00  0.00           H  
ATOM   2060  N   VAL A 133      26.862  98.901 100.779  1.00  0.00           N  
ATOM   2061  CA  VAL A 133      27.538  99.586 101.841  1.00  0.00           C  
ATOM   2062  C   VAL A 133      27.771  98.557 102.945  1.00  0.00           C  
ATOM   2063  O   VAL A 133      26.864  97.791 103.320  1.00  0.00           O  
ATOM   2064  CB  VAL A 133      26.573 100.759 102.325  1.00  0.00           C  
ATOM   2065  CG1 VAL A 133      27.149 101.569 103.490  1.00  0.00           C  
ATOM   2066  CG2 VAL A 133      26.372 101.750 101.134  1.00  0.00           C  
ATOM   2067  H   VAL A 133      26.037  98.429 101.122  1.00  0.00           H  
ATOM   2068  HA  VAL A 133      28.459 100.049 101.489  1.00  0.00           H  
ATOM   2069  HB  VAL A 133      25.579 100.373 102.550  1.00  0.00           H  
ATOM   2070 HG11 VAL A 133      27.279 100.965 104.388  1.00  0.00           H  
ATOM   2071 HG12 VAL A 133      28.147 101.981 103.343  1.00  0.00           H  
ATOM   2072 HG13 VAL A 133      26.546 102.472 103.586  1.00  0.00           H  
ATOM   2073 HG21 VAL A 133      25.703 102.582 101.361  1.00  0.00           H  
ATOM   2074 HG22 VAL A 133      27.331 102.130 100.783  1.00  0.00           H  
ATOM   2075 HG23 VAL A 133      25.762 101.276 100.365  1.00  0.00           H  
ATOM   2076  N   ILE A 134      28.995  98.554 103.486  1.00  0.00           N  
ATOM   2077  CA  ILE A 134      29.538  97.466 104.392  1.00  0.00           C  
ATOM   2078  C   ILE A 134      30.447  98.053 105.417  1.00  0.00           C  
ATOM   2079  O   ILE A 134      31.193  99.016 105.266  1.00  0.00           O  
ATOM   2080  CB  ILE A 134      30.285  96.369 103.640  1.00  0.00           C  
ATOM   2081  CG1 ILE A 134      31.185  97.014 102.548  1.00  0.00           C  
ATOM   2082  CG2 ILE A 134      29.277  95.430 102.984  1.00  0.00           C  
ATOM   2083  CD1 ILE A 134      32.289  96.158 101.917  1.00  0.00           C  
ATOM   2084  H   ILE A 134      29.635  99.274 103.185  1.00  0.00           H  
ATOM   2085  HA  ILE A 134      28.710  97.068 104.979  1.00  0.00           H  
ATOM   2086  HB  ILE A 134      30.834  95.819 104.404  1.00  0.00           H  
ATOM   2087 HG12 ILE A 134      30.546  97.468 101.790  1.00  0.00           H  
ATOM   2088 HG13 ILE A 134      31.686  97.878 102.983  1.00  0.00           H  
ATOM   2089 HG21 ILE A 134      28.530  95.075 103.694  1.00  0.00           H  
ATOM   2090 HG22 ILE A 134      28.689  95.918 102.206  1.00  0.00           H  
ATOM   2091 HG23 ILE A 134      29.856  94.657 102.478  1.00  0.00           H  
ATOM   2092 HD11 ILE A 134      32.797  96.770 101.172  1.00  0.00           H  
ATOM   2093 HD12 ILE A 134      32.974  95.924 102.732  1.00  0.00           H  
ATOM   2094 HD13 ILE A 134      31.924  95.207 101.530  1.00  0.00           H  
ATOM   2095  N   CYS A 135      30.385  97.562 106.682  1.00  0.00           N  
ATOM   2096  CA  CYS A 135      31.124  98.159 107.799  1.00  0.00           C  
ATOM   2097  C   CYS A 135      32.144  97.088 108.246  1.00  0.00           C  
ATOM   2098  O   CYS A 135      33.277  97.204 107.877  1.00  0.00           O  
ATOM   2099  CB  CYS A 135      30.074  98.702 108.775  1.00  0.00           C  
ATOM   2100  SG  CYS A 135      28.476  99.393 108.097  1.00  0.00           S  
ATOM   2101  H   CYS A 135      29.493  97.177 106.958  1.00  0.00           H  
ATOM   2102  HA  CYS A 135      31.765  99.006 107.555  1.00  0.00           H  
ATOM   2103  HB2 CYS A 135      29.691  97.930 109.442  1.00  0.00           H  
ATOM   2104  HB3 CYS A 135      30.515  99.436 109.449  1.00  0.00           H  
ATOM   2105  HG  CYS A 135      27.791  98.246 108.108  1.00  0.00           H  
ATOM   2106  N   LEU A 136      31.691  96.072 109.004  1.00  0.00           N  
ATOM   2107  CA  LEU A 136      32.463  94.857 109.357  1.00  0.00           C  
ATOM   2108  C   LEU A 136      33.647  95.003 110.392  1.00  0.00           C  
ATOM   2109  O   LEU A 136      34.216  96.063 110.589  1.00  0.00           O  
ATOM   2110  CB  LEU A 136      32.811  94.023 108.072  1.00  0.00           C  
ATOM   2111  CG  LEU A 136      31.585  93.432 107.433  1.00  0.00           C  
ATOM   2112  CD1 LEU A 136      31.785  92.903 106.007  1.00  0.00           C  
ATOM   2113  CD2 LEU A 136      30.925  92.303 108.210  1.00  0.00           C  
ATOM   2114  H   LEU A 136      30.911  96.244 109.623  1.00  0.00           H  
ATOM   2115  HA  LEU A 136      31.727  94.281 109.919  1.00  0.00           H  
ATOM   2116  HB2 LEU A 136      33.446  94.614 107.412  1.00  0.00           H  
ATOM   2117  HB3 LEU A 136      33.401  93.175 108.418  1.00  0.00           H  
ATOM   2118  HG  LEU A 136      30.766  94.150 107.408  1.00  0.00           H  
ATOM   2119 HD11 LEU A 136      30.831  92.654 105.544  1.00  0.00           H  
ATOM   2120 HD12 LEU A 136      32.186  93.686 105.364  1.00  0.00           H  
ATOM   2121 HD13 LEU A 136      32.471  92.058 105.946  1.00  0.00           H  
ATOM   2122 HD21 LEU A 136      29.921  92.121 107.828  1.00  0.00           H  
ATOM   2123 HD22 LEU A 136      31.479  91.362 108.195  1.00  0.00           H  
ATOM   2124 HD23 LEU A 136      30.886  92.551 109.269  1.00  0.00           H  
ATOM   2125  N   GLY A 137      33.943  93.817 110.993  1.00  0.00           N  
ATOM   2126  CA  GLY A 137      34.935  93.567 111.973  1.00  0.00           C  
ATOM   2127  C   GLY A 137      34.685  94.366 113.270  1.00  0.00           C  
ATOM   2128  O   GLY A 137      35.396  95.308 113.560  1.00  0.00           O  
ATOM   2129  H   GLY A 137      33.448  92.977 110.732  1.00  0.00           H  
ATOM   2130  HA2 GLY A 137      35.048  92.515 112.231  1.00  0.00           H  
ATOM   2131  HA3 GLY A 137      35.872  93.958 111.577  1.00  0.00           H  
ATOM   2132  N   ASN A 138      33.571  94.094 114.012  1.00  0.00           N  
ATOM   2133  CA  ASN A 138      33.022  94.954 115.105  1.00  0.00           C  
ATOM   2134  C   ASN A 138      32.793  96.423 114.704  1.00  0.00           C  
ATOM   2135  O   ASN A 138      32.993  97.373 115.449  1.00  0.00           O  
ATOM   2136  CB  ASN A 138      33.934  94.871 116.327  1.00  0.00           C  
ATOM   2137  CG  ASN A 138      33.195  95.284 117.546  1.00  0.00           C  
ATOM   2138  ND2 ASN A 138      33.923  95.706 118.553  1.00  0.00           N  
ATOM   2139  OD1 ASN A 138      31.994  95.375 117.683  1.00  0.00           O  
ATOM   2140  H   ASN A 138      32.913  93.417 113.649  1.00  0.00           H  
ATOM   2141  HA  ASN A 138      32.021  94.657 115.422  1.00  0.00           H  
ATOM   2142  HB2 ASN A 138      34.397  93.898 116.490  1.00  0.00           H  
ATOM   2143  HB3 ASN A 138      34.817  95.453 116.063  1.00  0.00           H  
ATOM   2144 HD21 ASN A 138      33.476  96.295 119.242  1.00  0.00           H  
ATOM   2145 HD22 ASN A 138      34.824  95.254 118.613  1.00  0.00           H  
ATOM   2146  N   SER A 139      32.533  96.673 113.409  1.00  0.00           N  
ATOM   2147  CA  SER A 139      32.555  98.046 112.812  1.00  0.00           C  
ATOM   2148  C   SER A 139      31.797  99.227 113.541  1.00  0.00           C  
ATOM   2149  O   SER A 139      32.491 100.248 113.730  1.00  0.00           O  
ATOM   2150  CB  SER A 139      31.858  98.111 111.483  1.00  0.00           C  
ATOM   2151  OG  SER A 139      30.561  97.516 111.553  1.00  0.00           O  
ATOM   2152  H   SER A 139      32.356  95.823 112.892  1.00  0.00           H  
ATOM   2153  HA  SER A 139      33.585  98.352 112.630  1.00  0.00           H  
ATOM   2154  HB2 SER A 139      31.746  99.153 111.185  1.00  0.00           H  
ATOM   2155  HB3 SER A 139      32.543  97.653 110.769  1.00  0.00           H  
ATOM   2156  HG  SER A 139      30.646  96.569 111.684  1.00  0.00           H  
ATOM   2157  N   PHE A 140      30.578  99.147 114.047  1.00  0.00           N  
ATOM   2158  CA  PHE A 140      29.835 100.337 114.553  1.00  0.00           C  
ATOM   2159  C   PHE A 140      29.895 100.585 116.062  1.00  0.00           C  
ATOM   2160  O   PHE A 140      29.608 101.728 116.503  1.00  0.00           O  
ATOM   2161  CB  PHE A 140      28.405 100.152 114.141  1.00  0.00           C  
ATOM   2162  CG  PHE A 140      27.517 101.384 114.260  1.00  0.00           C  
ATOM   2163  CD1 PHE A 140      27.636 102.435 113.276  1.00  0.00           C  
ATOM   2164  CD2 PHE A 140      26.618 101.636 115.282  1.00  0.00           C  
ATOM   2165  CE1 PHE A 140      26.840 103.560 113.271  1.00  0.00           C  
ATOM   2166  CE2 PHE A 140      25.833 102.818 115.399  1.00  0.00           C  
ATOM   2167  CZ  PHE A 140      25.881 103.651 114.268  1.00  0.00           C  
ATOM   2168  H   PHE A 140      30.155  98.230 114.039  1.00  0.00           H  
ATOM   2169  HA  PHE A 140      30.306 101.209 114.098  1.00  0.00           H  
ATOM   2170  HB2 PHE A 140      28.361  99.809 113.107  1.00  0.00           H  
ATOM   2171  HB3 PHE A 140      27.936  99.334 114.686  1.00  0.00           H  
ATOM   2172  HD1 PHE A 140      28.420 102.406 112.534  1.00  0.00           H  
ATOM   2173  HD2 PHE A 140      26.543 100.836 116.004  1.00  0.00           H  
ATOM   2174  HE1 PHE A 140      27.019 104.340 112.547  1.00  0.00           H  
ATOM   2175  HE2 PHE A 140      25.022 102.991 116.090  1.00  0.00           H  
ATOM   2176  HZ  PHE A 140      25.188 104.478 114.210  1.00  0.00           H  
ATOM   2177  N   ALA A 141      30.277  99.586 116.792  1.00  0.00           N  
ATOM   2178  CA  ALA A 141      30.278  99.569 118.250  1.00  0.00           C  
ATOM   2179  C   ALA A 141      30.899 100.760 118.995  1.00  0.00           C  
ATOM   2180  O   ALA A 141      30.399 100.990 120.120  1.00  0.00           O  
ATOM   2181  CB  ALA A 141      30.914  98.259 118.695  1.00  0.00           C  
ATOM   2182  H   ALA A 141      30.589  98.757 116.307  1.00  0.00           H  
ATOM   2183  HA  ALA A 141      29.260  99.633 118.633  1.00  0.00           H  
ATOM   2184  HB1 ALA A 141      30.230  97.462 118.402  1.00  0.00           H  
ATOM   2185  HB2 ALA A 141      31.881  98.091 118.219  1.00  0.00           H  
ATOM   2186  HB3 ALA A 141      31.054  98.204 119.774  1.00  0.00           H  
ATOM   2187  N   HID A 142      31.890 101.498 118.497  1.00  0.00           N  
ATOM   2188  CA  HID A 142      32.443 102.623 119.218  1.00  0.00           C  
ATOM   2189  C   HID A 142      31.490 103.833 119.347  1.00  0.00           C  
ATOM   2190  O   HID A 142      31.597 104.606 120.357  1.00  0.00           O  
ATOM   2191  CB  HID A 142      33.667 103.075 118.346  1.00  0.00           C  
ATOM   2192  CG  HID A 142      34.763 102.128 118.404  1.00  0.00           C  
ATOM   2193  CD2 HID A 142      35.596 101.785 117.359  1.00  0.00           C  
ATOM   2194  ND1 HID A 142      35.378 101.676 119.570  1.00  0.00           N  
ATOM   2195  CE1 HID A 142      36.420 100.964 119.233  1.00  0.00           C  
ATOM   2196  NE2 HID A 142      36.585 100.928 117.915  1.00  0.00           N  
ATOM   2197  H   HID A 142      32.244 101.229 117.590  1.00  0.00           H  
ATOM   2198  HA  HID A 142      32.815 102.360 120.209  1.00  0.00           H  
ATOM   2199  HB2 HID A 142      33.453 103.380 117.322  1.00  0.00           H  
ATOM   2200  HB3 HID A 142      34.098 103.929 118.869  1.00  0.00           H  
ATOM   2201  HD1 HID A 142      34.978 101.637 120.496  1.00  0.00           H  
ATOM   2202  HD2 HID A 142      35.481 102.061 116.320  1.00  0.00           H  
ATOM   2203  HE1 HID A 142      37.125 100.541 119.934  1.00  0.00           H  
ATOM   2204  N   LEU A 143      30.614 104.105 118.380  1.00  0.00           N  
ATOM   2205  CA  LEU A 143      29.821 105.356 118.449  1.00  0.00           C  
ATOM   2206  C   LEU A 143      29.016 105.502 119.749  1.00  0.00           C  
ATOM   2207  O   LEU A 143      28.137 104.670 120.017  1.00  0.00           O  
ATOM   2208  CB  LEU A 143      28.955 105.412 117.163  1.00  0.00           C  
ATOM   2209  CG  LEU A 143      28.348 106.786 116.970  1.00  0.00           C  
ATOM   2210  CD1 LEU A 143      29.398 107.729 116.379  1.00  0.00           C  
ATOM   2211  CD2 LEU A 143      27.223 106.739 115.942  1.00  0.00           C  
ATOM   2212  H   LEU A 143      30.694 103.596 117.512  1.00  0.00           H  
ATOM   2213  HA  LEU A 143      30.538 106.171 118.351  1.00  0.00           H  
ATOM   2214  HB2 LEU A 143      29.542 105.085 116.306  1.00  0.00           H  
ATOM   2215  HB3 LEU A 143      28.137 104.739 117.422  1.00  0.00           H  
ATOM   2216  HG  LEU A 143      28.073 107.265 117.910  1.00  0.00           H  
ATOM   2217 HD11 LEU A 143      29.779 107.395 115.414  1.00  0.00           H  
ATOM   2218 HD12 LEU A 143      28.995 108.735 116.258  1.00  0.00           H  
ATOM   2219 HD13 LEU A 143      30.184 107.964 117.096  1.00  0.00           H  
ATOM   2220 HD21 LEU A 143      26.764 107.724 115.851  1.00  0.00           H  
ATOM   2221 HD22 LEU A 143      27.519 106.507 114.919  1.00  0.00           H  
ATOM   2222 HD23 LEU A 143      26.486 105.965 116.153  1.00  0.00           H  
ATOM   2223  N   PRO A 144      29.279 106.586 120.472  1.00  0.00           N  
ATOM   2224  CA  PRO A 144      28.790 106.701 121.892  1.00  0.00           C  
ATOM   2225  C   PRO A 144      27.374 107.363 121.821  1.00  0.00           C  
ATOM   2226  O   PRO A 144      26.969 107.952 120.811  1.00  0.00           O  
ATOM   2227  CB  PRO A 144      29.703 107.679 122.558  1.00  0.00           C  
ATOM   2228  CG  PRO A 144      29.896 108.632 121.363  1.00  0.00           C  
ATOM   2229  CD  PRO A 144      30.056 107.740 120.175  1.00  0.00           C  
ATOM   2230  HA  PRO A 144      28.740 105.741 122.407  1.00  0.00           H  
ATOM   2231  HB2 PRO A 144      29.232 108.139 123.426  1.00  0.00           H  
ATOM   2232  HB3 PRO A 144      30.646 107.216 122.846  1.00  0.00           H  
ATOM   2233  HG2 PRO A 144      29.108 109.386 121.342  1.00  0.00           H  
ATOM   2234  HG3 PRO A 144      30.811 109.223 121.370  1.00  0.00           H  
ATOM   2235  HD2 PRO A 144      29.587 108.234 119.324  1.00  0.00           H  
ATOM   2236  HD3 PRO A 144      31.091 107.532 119.903  1.00  0.00           H  
ATOM   2237  N   ASP A 145      26.676 107.413 122.936  1.00  0.00           N  
ATOM   2238  CA  ASP A 145      25.747 108.494 123.214  1.00  0.00           C  
ATOM   2239  C   ASP A 145      26.572 109.692 123.761  1.00  0.00           C  
ATOM   2240  O   ASP A 145      27.335 109.487 124.726  1.00  0.00           O  
ATOM   2241  CB  ASP A 145      24.672 108.067 124.145  1.00  0.00           C  
ATOM   2242  CG  ASP A 145      23.517 109.062 124.460  1.00  0.00           C  
ATOM   2243  OD1 ASP A 145      23.633 110.255 124.105  1.00  0.00           O  
ATOM   2244  OD2 ASP A 145      22.550 108.627 125.132  1.00  0.00           O1-
ATOM   2245  H   ASP A 145      26.945 106.879 123.749  1.00  0.00           H  
ATOM   2246  HA  ASP A 145      25.309 108.824 122.272  1.00  0.00           H  
ATOM   2247  HB2 ASP A 145      24.243 107.165 123.707  1.00  0.00           H  
ATOM   2248  HB3 ASP A 145      25.102 107.772 125.102  1.00  0.00           H  
ATOM   2249  N   SER A 146      26.431 110.901 123.212  1.00  0.00           N  
ATOM   2250  CA  SER A 146      27.165 112.109 123.756  1.00  0.00           C  
ATOM   2251  C   SER A 146      26.183 113.215 123.957  1.00  0.00           C  
ATOM   2252  O   SER A 146      26.647 114.287 124.387  1.00  0.00           O  
ATOM   2253  CB  SER A 146      28.328 112.556 122.802  1.00  0.00           C  
ATOM   2254  OG  SER A 146      27.813 113.271 121.616  1.00  0.00           O  
ATOM   2255  H   SER A 146      25.811 111.015 122.424  1.00  0.00           H  
ATOM   2256  HA  SER A 146      27.628 111.903 124.721  1.00  0.00           H  
ATOM   2257  HB2 SER A 146      29.039 113.266 123.223  1.00  0.00           H  
ATOM   2258  HB3 SER A 146      28.989 111.754 122.475  1.00  0.00           H  
ATOM   2259  HG  SER A 146      27.385 112.601 121.077  1.00  0.00           H  
ATOM   2260  N   LYS A 147      24.849 112.946 123.978  1.00  0.00           N  
ATOM   2261  CA  LYS A 147      23.865 114.030 124.255  1.00  0.00           C  
ATOM   2262  C   LYS A 147      22.649 113.658 125.091  1.00  0.00           C  
ATOM   2263  O   LYS A 147      21.734 114.457 125.352  1.00  0.00           O  
ATOM   2264  CB  LYS A 147      23.394 114.593 122.895  1.00  0.00           C  
ATOM   2265  CG  LYS A 147      24.529 115.012 122.000  1.00  0.00           C  
ATOM   2266  CD  LYS A 147      23.938 115.697 120.697  1.00  0.00           C  
ATOM   2267  CE  LYS A 147      25.166 116.154 119.779  1.00  0.00           C  
ATOM   2268  NZ  LYS A 147      24.555 116.904 118.604  1.00  0.00           N1+
ATOM   2269  H   LYS A 147      24.554 112.079 123.551  1.00  0.00           H  
ATOM   2270  HA  LYS A 147      24.313 114.853 124.811  1.00  0.00           H  
ATOM   2271  HB2 LYS A 147      22.860 113.863 122.286  1.00  0.00           H  
ATOM   2272  HB3 LYS A 147      22.768 115.464 123.086  1.00  0.00           H  
ATOM   2273  HG2 LYS A 147      25.059 115.729 122.627  1.00  0.00           H  
ATOM   2274  HG3 LYS A 147      25.113 114.140 121.705  1.00  0.00           H  
ATOM   2275  HD2 LYS A 147      23.330 114.966 120.164  1.00  0.00           H  
ATOM   2276  HD3 LYS A 147      23.358 116.590 120.929  1.00  0.00           H  
ATOM   2277  HE2 LYS A 147      25.899 116.735 120.338  1.00  0.00           H  
ATOM   2278  HE3 LYS A 147      25.752 115.286 119.473  1.00  0.00           H  
ATOM   2279  HZ1 LYS A 147      23.930 117.615 118.957  1.00  0.00           H  
ATOM   2280  HZ2 LYS A 147      25.333 117.291 118.088  1.00  0.00           H  
ATOM   2281  HZ3 LYS A 147      23.946 116.393 117.980  1.00  0.00           H  
ATOM   2282  N   GLY A 148      22.537 112.421 125.589  1.00  0.00           N  
ATOM   2283  CA  GLY A 148      21.416 111.887 126.285  1.00  0.00           C  
ATOM   2284  C   GLY A 148      20.230 111.459 125.354  1.00  0.00           C  
ATOM   2285  O   GLY A 148      19.061 111.682 125.733  1.00  0.00           O  
ATOM   2286  H   GLY A 148      23.281 111.774 125.370  1.00  0.00           H  
ATOM   2287  HA2 GLY A 148      21.771 111.032 126.861  1.00  0.00           H  
ATOM   2288  HA3 GLY A 148      20.991 112.608 126.983  1.00  0.00           H  
ATOM   2289  N   ASP A 149      20.466 110.958 124.114  1.00  0.00           N  
ATOM   2290  CA  ASP A 149      19.443 110.595 123.115  1.00  0.00           C  
ATOM   2291  C   ASP A 149      20.042 109.557 122.156  1.00  0.00           C  
ATOM   2292  O   ASP A 149      21.106 109.891 121.580  1.00  0.00           O  
ATOM   2293  CB  ASP A 149      18.835 111.854 122.437  1.00  0.00           C  
ATOM   2294  CG  ASP A 149      17.564 111.506 121.640  1.00  0.00           C  
ATOM   2295  OD1 ASP A 149      16.774 112.419 121.342  1.00  0.00           O  
ATOM   2296  OD2 ASP A 149      17.257 110.345 121.267  1.00  0.00           O1-
ATOM   2297  H   ASP A 149      21.432 110.821 123.851  1.00  0.00           H  
ATOM   2298  HA  ASP A 149      18.606 110.078 123.581  1.00  0.00           H  
ATOM   2299  HB2 ASP A 149      18.603 112.577 123.219  1.00  0.00           H  
ATOM   2300  HB3 ASP A 149      19.516 112.450 121.829  1.00  0.00           H  
ATOM   2301  N   GLN A 150      19.309 108.491 121.868  1.00  0.00           N  
ATOM   2302  CA  GLN A 150      19.648 107.571 120.769  1.00  0.00           C  
ATOM   2303  C   GLN A 150      19.530 108.136 119.330  1.00  0.00           C  
ATOM   2304  O   GLN A 150      19.864 107.475 118.357  1.00  0.00           O  
ATOM   2305  CB  GLN A 150      18.641 106.418 120.928  1.00  0.00           C  
ATOM   2306  CG  GLN A 150      19.069 105.153 120.244  1.00  0.00           C  
ATOM   2307  CD  GLN A 150      18.244 103.960 120.731  1.00  0.00           C  
ATOM   2308  NE2 GLN A 150      18.771 103.036 121.552  1.00  0.00           N  
ATOM   2309  OE1 GLN A 150      17.123 103.801 120.317  1.00  0.00           O  
ATOM   2310  H   GLN A 150      18.465 108.315 122.396  1.00  0.00           H  
ATOM   2311  HA  GLN A 150      20.569 107.018 120.958  1.00  0.00           H  
ATOM   2312  HB2 GLN A 150      18.578 106.149 121.982  1.00  0.00           H  
ATOM   2313  HB3 GLN A 150      17.722 106.714 120.421  1.00  0.00           H  
ATOM   2314  HG2 GLN A 150      18.929 105.373 119.186  1.00  0.00           H  
ATOM   2315  HG3 GLN A 150      20.125 104.947 120.415  1.00  0.00           H  
ATOM   2316 HE21 GLN A 150      18.201 102.231 121.767  1.00  0.00           H  
ATOM   2317 HE22 GLN A 150      19.771 102.902 121.508  1.00  0.00           H  
ATOM   2318  N   SER A 151      19.062 109.371 119.169  1.00  0.00           N  
ATOM   2319  CA  SER A 151      18.771 110.047 117.872  1.00  0.00           C  
ATOM   2320  C   SER A 151      20.062 110.403 117.123  1.00  0.00           C  
ATOM   2321  O   SER A 151      20.020 110.403 115.888  1.00  0.00           O  
ATOM   2322  CB  SER A 151      17.877 111.253 118.116  1.00  0.00           C  
ATOM   2323  OG  SER A 151      16.691 110.833 118.679  1.00  0.00           O  
ATOM   2324  H   SER A 151      18.828 109.828 120.037  1.00  0.00           H  
ATOM   2325  HA  SER A 151      18.261 109.251 117.328  1.00  0.00           H  
ATOM   2326  HB2 SER A 151      18.414 111.916 118.794  1.00  0.00           H  
ATOM   2327  HB3 SER A 151      17.787 111.763 117.157  1.00  0.00           H  
ATOM   2328  HG  SER A 151      16.744 110.736 119.633  1.00  0.00           H  
ATOM   2329  N   GLU A 152      21.251 110.451 117.711  1.00  0.00           N  
ATOM   2330  CA  GLU A 152      22.508 110.540 117.003  1.00  0.00           C  
ATOM   2331  C   GLU A 152      22.926 109.228 116.404  1.00  0.00           C  
ATOM   2332  O   GLU A 152      23.526 109.155 115.310  1.00  0.00           O  
ATOM   2333  CB  GLU A 152      23.611 111.135 117.966  1.00  0.00           C  
ATOM   2334  CG  GLU A 152      23.156 112.473 118.618  1.00  0.00           C  
ATOM   2335  CD  GLU A 152      22.788 113.500 117.498  1.00  0.00           C  
ATOM   2336  OE1 GLU A 152      23.691 114.335 117.272  1.00  0.00           O  
ATOM   2337  OE2 GLU A 152      21.632 113.564 116.992  1.00  0.00           O1-
ATOM   2338  H   GLU A 152      21.347 110.344 118.712  1.00  0.00           H  
ATOM   2339  HA  GLU A 152      22.450 111.233 116.164  1.00  0.00           H  
ATOM   2340  HB2 GLU A 152      23.820 110.442 118.782  1.00  0.00           H  
ATOM   2341  HB3 GLU A 152      24.538 111.270 117.408  1.00  0.00           H  
ATOM   2342  HG2 GLU A 152      22.314 112.274 119.282  1.00  0.00           H  
ATOM   2343  HG3 GLU A 152      23.993 112.898 119.171  1.00  0.00           H  
ATOM   2344  N   HIE A 153      22.599 108.113 117.055  1.00  0.00           N  
ATOM   2345  CA  HIE A 153      22.782 106.821 116.483  1.00  0.00           C  
ATOM   2346  C   HIE A 153      21.877 106.636 115.245  1.00  0.00           C  
ATOM   2347  O   HIE A 153      22.256 106.280 114.136  1.00  0.00           O  
ATOM   2348  CB  HIE A 153      22.614 105.638 117.474  1.00  0.00           C  
ATOM   2349  CG  HIE A 153      23.598 105.507 118.635  1.00  0.00           C  
ATOM   2350  CD2 HIE A 153      24.896 105.080 118.621  1.00  0.00           C  
ATOM   2351  ND1 HIE A 153      23.159 105.387 120.007  1.00  0.00           N  
ATOM   2352  CE1 HIE A 153      24.235 105.229 120.753  1.00  0.00           C  
ATOM   2353  NE2 HIE A 153      25.308 105.010 119.956  1.00  0.00           N  
ATOM   2354  H   HIE A 153      22.223 108.191 117.990  1.00  0.00           H  
ATOM   2355  HA  HIE A 153      23.795 106.806 116.078  1.00  0.00           H  
ATOM   2356  HB2 HIE A 153      21.602 105.688 117.876  1.00  0.00           H  
ATOM   2357  HB3 HIE A 153      22.633 104.673 116.966  1.00  0.00           H  
ATOM   2358  HD2 HIE A 153      25.501 105.107 117.728  1.00  0.00           H  
ATOM   2359  HE1 HIE A 153      24.368 105.171 121.824  1.00  0.00           H  
ATOM   2360  HE2 HIE A 153      26.290 105.030 120.187  1.00  0.00           H  
ATOM   2361  N   ARG A 154      20.606 106.964 115.433  1.00  0.00           N  
ATOM   2362  CA  ARG A 154      19.719 106.973 114.290  1.00  0.00           C  
ATOM   2363  C   ARG A 154      20.223 107.794 113.129  1.00  0.00           C  
ATOM   2364  O   ARG A 154      20.233 107.355 111.967  1.00  0.00           O  
ATOM   2365  CB  ARG A 154      18.278 107.406 114.663  1.00  0.00           C  
ATOM   2366  CG  ARG A 154      17.214 107.126 113.595  1.00  0.00           C  
ATOM   2367  CD  ARG A 154      15.986 107.989 113.860  1.00  0.00           C  
ATOM   2368  NE  ARG A 154      15.368 107.670 115.142  1.00  0.00           N  
ATOM   2369  CZ  ARG A 154      15.280 108.480 116.182  1.00  0.00           C  
ATOM   2370  NH1 ARG A 154      15.106 107.992 117.361  1.00  0.00           N1+
ATOM   2371  NH2 ARG A 154      15.518 109.772 116.197  1.00  0.00           N  
ATOM   2372  H   ARG A 154      20.221 107.269 116.315  1.00  0.00           H  
ATOM   2373  HA  ARG A 154      19.637 105.930 113.983  1.00  0.00           H  
ATOM   2374  HB2 ARG A 154      17.898 107.070 115.628  1.00  0.00           H  
ATOM   2375  HB3 ARG A 154      18.415 108.480 114.786  1.00  0.00           H  
ATOM   2376  HG2 ARG A 154      17.651 107.439 112.647  1.00  0.00           H  
ATOM   2377  HG3 ARG A 154      16.852 106.100 113.535  1.00  0.00           H  
ATOM   2378  HD2 ARG A 154      16.380 109.005 113.862  1.00  0.00           H  
ATOM   2379  HD3 ARG A 154      15.308 107.847 113.019  1.00  0.00           H  
ATOM   2380  HE  ARG A 154      15.101 106.714 115.332  1.00  0.00           H  
ATOM   2381 HH11 ARG A 154      14.888 107.009 117.441  1.00  0.00           H  
ATOM   2382 HH12 ARG A 154      14.785 108.561 118.131  1.00  0.00           H  
ATOM   2383 HH21 ARG A 154      15.730 110.239 115.327  1.00  0.00           H  
ATOM   2384 HH22 ARG A 154      15.655 110.273 117.064  1.00  0.00           H  
ATOM   2385  N   LEU A 155      20.681 109.035 113.451  1.00  0.00           N  
ATOM   2386  CA  LEU A 155      21.227 109.853 112.391  1.00  0.00           C  
ATOM   2387  C   LEU A 155      22.472 109.292 111.721  1.00  0.00           C  
ATOM   2388  O   LEU A 155      22.482 109.306 110.523  1.00  0.00           O  
ATOM   2389  CB  LEU A 155      21.409 111.235 112.984  1.00  0.00           C  
ATOM   2390  CG  LEU A 155      22.241 112.256 112.023  1.00  0.00           C  
ATOM   2391  CD1 LEU A 155      21.472 112.557 110.848  1.00  0.00           C  
ATOM   2392  CD2 LEU A 155      22.717 113.541 112.663  1.00  0.00           C  
ATOM   2393  H   LEU A 155      20.643 109.410 114.388  1.00  0.00           H  
ATOM   2394  HA  LEU A 155      20.463 109.814 111.615  1.00  0.00           H  
ATOM   2395  HB2 LEU A 155      20.496 111.717 113.334  1.00  0.00           H  
ATOM   2396  HB3 LEU A 155      22.107 111.149 113.815  1.00  0.00           H  
ATOM   2397  HG  LEU A 155      23.139 111.682 111.797  1.00  0.00           H  
ATOM   2398 HD11 LEU A 155      20.527 113.042 111.089  1.00  0.00           H  
ATOM   2399 HD12 LEU A 155      22.148 113.042 110.144  1.00  0.00           H  
ATOM   2400 HD13 LEU A 155      21.225 111.667 110.268  1.00  0.00           H  
ATOM   2401 HD21 LEU A 155      23.190 114.244 111.977  1.00  0.00           H  
ATOM   2402 HD22 LEU A 155      22.007 114.018 113.339  1.00  0.00           H  
ATOM   2403 HD23 LEU A 155      23.543 113.316 113.336  1.00  0.00           H  
ATOM   2404  N   ALA A 156      23.462 108.753 112.469  1.00  0.00           N  
ATOM   2405  CA  ALA A 156      24.623 108.071 111.926  1.00  0.00           C  
ATOM   2406  C   ALA A 156      24.249 106.884 110.974  1.00  0.00           C  
ATOM   2407  O   ALA A 156      24.590 106.945 109.802  1.00  0.00           O  
ATOM   2408  CB  ALA A 156      25.438 107.626 113.096  1.00  0.00           C  
ATOM   2409  H   ALA A 156      23.429 108.731 113.479  1.00  0.00           H  
ATOM   2410  HA  ALA A 156      25.260 108.764 111.376  1.00  0.00           H  
ATOM   2411  HB1 ALA A 156      24.912 106.978 113.798  1.00  0.00           H  
ATOM   2412  HB2 ALA A 156      26.321 106.999 112.978  1.00  0.00           H  
ATOM   2413  HB3 ALA A 156      25.691 108.559 113.600  1.00  0.00           H  
ATOM   2414  N   LEU A 157      23.374 105.931 111.457  1.00  0.00           N  
ATOM   2415  CA  LEU A 157      22.829 104.880 110.558  1.00  0.00           C  
ATOM   2416  C   LEU A 157      22.103 105.455 109.332  1.00  0.00           C  
ATOM   2417  O   LEU A 157      22.149 104.884 108.261  1.00  0.00           O  
ATOM   2418  CB  LEU A 157      21.925 103.959 111.395  1.00  0.00           C  
ATOM   2419  CG  LEU A 157      22.704 103.124 112.524  1.00  0.00           C  
ATOM   2420  CD1 LEU A 157      21.707 102.420 113.454  1.00  0.00           C  
ATOM   2421  CD2 LEU A 157      23.668 102.088 111.938  1.00  0.00           C  
ATOM   2422  H   LEU A 157      22.961 106.084 112.365  1.00  0.00           H  
ATOM   2423  HA  LEU A 157      23.624 104.304 110.085  1.00  0.00           H  
ATOM   2424  HB2 LEU A 157      21.122 104.469 111.927  1.00  0.00           H  
ATOM   2425  HB3 LEU A 157      21.443 103.264 110.707  1.00  0.00           H  
ATOM   2426  HG  LEU A 157      23.356 103.852 113.007  1.00  0.00           H  
ATOM   2427 HD11 LEU A 157      20.974 101.884 112.851  1.00  0.00           H  
ATOM   2428 HD12 LEU A 157      22.283 101.748 114.089  1.00  0.00           H  
ATOM   2429 HD13 LEU A 157      21.184 103.087 114.140  1.00  0.00           H  
ATOM   2430 HD21 LEU A 157      23.112 101.224 111.574  1.00  0.00           H  
ATOM   2431 HD22 LEU A 157      24.223 102.655 111.190  1.00  0.00           H  
ATOM   2432 HD23 LEU A 157      24.250 101.636 112.740  1.00  0.00           H  
ATOM   2433  N   LYS A 158      21.332 106.520 109.516  1.00  0.00           N  
ATOM   2434  CA  LYS A 158      20.523 107.210 108.400  1.00  0.00           C  
ATOM   2435  C   LYS A 158      21.539 107.630 107.288  1.00  0.00           C  
ATOM   2436  O   LYS A 158      21.248 107.488 106.118  1.00  0.00           O  
ATOM   2437  CB  LYS A 158      19.738 108.355 109.018  1.00  0.00           C  
ATOM   2438  CG  LYS A 158      18.778 109.043 107.994  1.00  0.00           C  
ATOM   2439  CD  LYS A 158      18.024 110.182 108.635  1.00  0.00           C  
ATOM   2440  CE  LYS A 158      17.024 110.545 107.558  1.00  0.00           C  
ATOM   2441  NZ  LYS A 158      15.948 111.324 108.210  1.00  0.00           N1+
ATOM   2442  H   LYS A 158      21.185 106.837 110.463  1.00  0.00           H  
ATOM   2443  HA  LYS A 158      19.901 106.448 107.929  1.00  0.00           H  
ATOM   2444  HB2 LYS A 158      19.137 108.009 109.858  1.00  0.00           H  
ATOM   2445  HB3 LYS A 158      20.345 109.228 109.256  1.00  0.00           H  
ATOM   2446  HG2 LYS A 158      19.314 109.476 107.151  1.00  0.00           H  
ATOM   2447  HG3 LYS A 158      18.017 108.316 107.709  1.00  0.00           H  
ATOM   2448  HD2 LYS A 158      17.586 109.842 109.573  1.00  0.00           H  
ATOM   2449  HD3 LYS A 158      18.683 111.001 108.917  1.00  0.00           H  
ATOM   2450  HE2 LYS A 158      17.441 111.041 106.680  1.00  0.00           H  
ATOM   2451  HE3 LYS A 158      16.594 109.616 107.186  1.00  0.00           H  
ATOM   2452  HZ1 LYS A 158      15.360 110.713 108.759  1.00  0.00           H  
ATOM   2453  HZ2 LYS A 158      16.374 112.018 108.808  1.00  0.00           H  
ATOM   2454  HZ3 LYS A 158      15.358 111.855 107.586  1.00  0.00           H  
ATOM   2455  N   ASN A 159      22.696 108.184 107.660  1.00  0.00           N  
ATOM   2456  CA  ASN A 159      23.807 108.550 106.786  1.00  0.00           C  
ATOM   2457  C   ASN A 159      24.480 107.407 106.131  1.00  0.00           C  
ATOM   2458  O   ASN A 159      24.756 107.531 104.920  1.00  0.00           O  
ATOM   2459  CB  ASN A 159      24.819 109.364 107.474  1.00  0.00           C  
ATOM   2460  CG  ASN A 159      24.351 110.735 107.952  1.00  0.00           C  
ATOM   2461  ND2 ASN A 159      24.742 111.183 109.110  1.00  0.00           N  
ATOM   2462  OD1 ASN A 159      23.624 111.454 107.328  1.00  0.00           O  
ATOM   2463  H   ASN A 159      22.792 108.396 108.643  1.00  0.00           H  
ATOM   2464  HA  ASN A 159      23.324 109.120 105.990  1.00  0.00           H  
ATOM   2465  HB2 ASN A 159      25.190 108.762 108.303  1.00  0.00           H  
ATOM   2466  HB3 ASN A 159      25.651 109.592 106.807  1.00  0.00           H  
ATOM   2467 HD21 ASN A 159      24.294 112.033 109.421  1.00  0.00           H  
ATOM   2468 HD22 ASN A 159      25.374 110.683 109.720  1.00  0.00           H  
ATOM   2469  N   ILE A 160      24.781 106.273 106.756  1.00  0.00           N  
ATOM   2470  CA  ILE A 160      25.384 105.081 106.012  1.00  0.00           C  
ATOM   2471  C   ILE A 160      24.251 104.583 105.105  1.00  0.00           C  
ATOM   2472  O   ILE A 160      24.587 104.331 103.930  1.00  0.00           O  
ATOM   2473  CB  ILE A 160      25.782 104.120 107.189  1.00  0.00           C  
ATOM   2474  CG1 ILE A 160      26.878 104.750 108.140  1.00  0.00           C  
ATOM   2475  CG2 ILE A 160      26.083 102.701 106.722  1.00  0.00           C  
ATOM   2476  CD1 ILE A 160      27.223 103.984 109.409  1.00  0.00           C  
ATOM   2477  H   ILE A 160      24.718 106.175 107.759  1.00  0.00           H  
ATOM   2478  HA  ILE A 160      26.226 105.313 105.360  1.00  0.00           H  
ATOM   2479  HB  ILE A 160      24.946 103.939 107.865  1.00  0.00           H  
ATOM   2480 HG12 ILE A 160      27.791 105.061 107.632  1.00  0.00           H  
ATOM   2481 HG13 ILE A 160      26.578 105.715 108.549  1.00  0.00           H  
ATOM   2482 HG21 ILE A 160      25.297 102.378 106.040  1.00  0.00           H  
ATOM   2483 HG22 ILE A 160      26.967 102.792 106.091  1.00  0.00           H  
ATOM   2484 HG23 ILE A 160      26.227 101.967 107.515  1.00  0.00           H  
ATOM   2485 HD11 ILE A 160      26.345 103.899 110.050  1.00  0.00           H  
ATOM   2486 HD12 ILE A 160      27.515 102.957 109.185  1.00  0.00           H  
ATOM   2487 HD13 ILE A 160      28.037 104.483 109.934  1.00  0.00           H  
ATOM   2488  N   ALA A 161      22.954 104.501 105.528  1.00  0.00           N  
ATOM   2489  CA  ALA A 161      21.883 104.156 104.584  1.00  0.00           C  
ATOM   2490  C   ALA A 161      21.725 105.208 103.455  1.00  0.00           C  
ATOM   2491  O   ALA A 161      21.287 104.854 102.381  1.00  0.00           O  
ATOM   2492  CB  ALA A 161      20.592 103.839 105.325  1.00  0.00           C  
ATOM   2493  H   ALA A 161      22.730 104.622 106.506  1.00  0.00           H  
ATOM   2494  HA  ALA A 161      22.248 103.309 104.003  1.00  0.00           H  
ATOM   2495  HB1 ALA A 161      19.810 103.535 104.629  1.00  0.00           H  
ATOM   2496  HB2 ALA A 161      20.671 103.069 106.091  1.00  0.00           H  
ATOM   2497  HB3 ALA A 161      20.099 104.700 105.778  1.00  0.00           H  
ATOM   2498  N   SER A 162      22.088 106.493 103.604  1.00  0.00           N  
ATOM   2499  CA  SER A 162      21.799 107.443 102.515  1.00  0.00           C  
ATOM   2500  C   SER A 162      22.703 107.246 101.217  1.00  0.00           C  
ATOM   2501  O   SER A 162      22.496 107.822 100.126  1.00  0.00           O  
ATOM   2502  CB  SER A 162      21.892 108.883 103.060  1.00  0.00           C  
ATOM   2503  OG  SER A 162      23.271 109.419 103.158  1.00  0.00           O  
ATOM   2504  H   SER A 162      22.355 106.816 104.523  1.00  0.00           H  
ATOM   2505  HA  SER A 162      20.737 107.422 102.269  1.00  0.00           H  
ATOM   2506  HB2 SER A 162      21.370 109.574 102.399  1.00  0.00           H  
ATOM   2507  HB3 SER A 162      21.551 108.919 104.095  1.00  0.00           H  
ATOM   2508  HG  SER A 162      23.740 108.862 103.785  1.00  0.00           H  
ATOM   2509  N   MET A 163      23.763 106.380 101.338  1.00  0.00           N  
ATOM   2510  CA  MET A 163      24.774 105.988 100.306  1.00  0.00           C  
ATOM   2511  C   MET A 163      24.319 104.744  99.496  1.00  0.00           C  
ATOM   2512  O   MET A 163      24.804 104.511  98.365  1.00  0.00           O  
ATOM   2513  CB  MET A 163      26.077 105.738 100.983  1.00  0.00           C  
ATOM   2514  CG  MET A 163      26.402 106.742 102.083  1.00  0.00           C  
ATOM   2515  SD  MET A 163      26.306 108.434 101.337  1.00  0.00           S  
ATOM   2516  CE  MET A 163      27.852 108.464 100.435  1.00  0.00           C  
ATOM   2517  H   MET A 163      23.950 106.040 102.270  1.00  0.00           H  
ATOM   2518  HA  MET A 163      24.946 106.786  99.584  1.00  0.00           H  
ATOM   2519  HB2 MET A 163      26.133 104.788 101.513  1.00  0.00           H  
ATOM   2520  HB3 MET A 163      26.859 105.857 100.232  1.00  0.00           H  
ATOM   2521  HG2 MET A 163      25.608 106.588 102.814  1.00  0.00           H  
ATOM   2522  HG3 MET A 163      27.403 106.563 102.475  1.00  0.00           H  
ATOM   2523  HE1 MET A 163      28.602 107.984 101.064  1.00  0.00           H  
ATOM   2524  HE2 MET A 163      27.785 108.029  99.439  1.00  0.00           H  
ATOM   2525  HE3 MET A 163      28.070 109.515 100.245  1.00  0.00           H  
ATOM   2526  N   VAL A 164      23.252 104.004  99.972  1.00  0.00           N  
ATOM   2527  CA  VAL A 164      22.594 102.915  99.196  1.00  0.00           C  
ATOM   2528  C   VAL A 164      21.621 103.357  98.094  1.00  0.00           C  
ATOM   2529  O   VAL A 164      20.565 104.008  98.253  1.00  0.00           O  
ATOM   2530  CB  VAL A 164      21.907 101.892 100.196  1.00  0.00           C  
ATOM   2531  CG1 VAL A 164      21.592 100.564  99.511  1.00  0.00           C  
ATOM   2532  CG2 VAL A 164      22.645 101.574 101.498  1.00  0.00           C  
ATOM   2533  H   VAL A 164      22.871 104.293 100.862  1.00  0.00           H  
ATOM   2534  HA  VAL A 164      23.448 102.405  98.751  1.00  0.00           H  
ATOM   2535  HB  VAL A 164      20.895 102.226 100.421  1.00  0.00           H  
ATOM   2536 HG11 VAL A 164      22.466 100.019  99.152  1.00  0.00           H  
ATOM   2537 HG12 VAL A 164      20.943  99.854 100.022  1.00  0.00           H  
ATOM   2538 HG13 VAL A 164      20.977 100.766  98.635  1.00  0.00           H  
ATOM   2539 HG21 VAL A 164      22.225 100.742 102.063  1.00  0.00           H  
ATOM   2540 HG22 VAL A 164      23.637 101.296 101.142  1.00  0.00           H  
ATOM   2541 HG23 VAL A 164      22.586 102.456 102.136  1.00  0.00           H  
ATOM   2542  N   ARG A 165      22.040 102.987  96.840  1.00  0.00           N  
ATOM   2543  CA  ARG A 165      21.189 103.005  95.657  1.00  0.00           C  
ATOM   2544  C   ARG A 165      19.963 102.120  95.854  1.00  0.00           C  
ATOM   2545  O   ARG A 165      19.975 101.065  96.515  1.00  0.00           O  
ATOM   2546  CB  ARG A 165      21.937 102.516  94.454  1.00  0.00           C  
ATOM   2547  CG  ARG A 165      23.001 103.539  93.983  1.00  0.00           C  
ATOM   2548  CD  ARG A 165      24.005 102.966  92.979  1.00  0.00           C  
ATOM   2549  NE  ARG A 165      25.019 103.906  92.500  1.00  0.00           N  
ATOM   2550  CZ  ARG A 165      26.059 103.599  91.689  1.00  0.00           C  
ATOM   2551  NH1 ARG A 165      26.852 104.532  91.274  1.00  0.00           N1+
ATOM   2552  NH2 ARG A 165      26.309 102.368  91.356  1.00  0.00           N  
ATOM   2553  H   ARG A 165      22.948 102.552  96.746  1.00  0.00           H  
ATOM   2554  HA  ARG A 165      20.865 104.043  95.576  1.00  0.00           H  
ATOM   2555  HB2 ARG A 165      22.468 101.626  94.793  1.00  0.00           H  
ATOM   2556  HB3 ARG A 165      21.211 102.314  93.668  1.00  0.00           H  
ATOM   2557  HG2 ARG A 165      22.481 104.364  93.495  1.00  0.00           H  
ATOM   2558  HG3 ARG A 165      23.549 103.960  94.826  1.00  0.00           H  
ATOM   2559  HD2 ARG A 165      24.607 102.330  93.626  1.00  0.00           H  
ATOM   2560  HD3 ARG A 165      23.484 102.407  92.201  1.00  0.00           H  
ATOM   2561  HE  ARG A 165      24.952 104.900  92.668  1.00  0.00           H  
ATOM   2562 HH11 ARG A 165      26.656 105.521  91.338  1.00  0.00           H  
ATOM   2563 HH12 ARG A 165      27.531 104.355  90.548  1.00  0.00           H  
ATOM   2564 HH21 ARG A 165      25.846 101.646  91.891  1.00  0.00           H  
ATOM   2565 HH22 ARG A 165      27.109 102.107  90.798  1.00  0.00           H  
ATOM   2566  N   PRO A 166      18.852 102.342  95.077  1.00  0.00           N  
ATOM   2567  CA  PRO A 166      17.693 101.472  95.157  1.00  0.00           C  
ATOM   2568  C   PRO A 166      18.086 100.032  94.698  1.00  0.00           C  
ATOM   2569  O   PRO A 166      18.811  99.752  93.724  1.00  0.00           O  
ATOM   2570  CB  PRO A 166      16.574 102.104  94.350  1.00  0.00           C  
ATOM   2571  CG  PRO A 166      17.298 103.015  93.418  1.00  0.00           C  
ATOM   2572  CD  PRO A 166      18.553 103.498  94.200  1.00  0.00           C  
ATOM   2573  HA  PRO A 166      17.388 101.509  96.203  1.00  0.00           H  
ATOM   2574  HB2 PRO A 166      16.060 101.310  93.807  1.00  0.00           H  
ATOM   2575  HB3 PRO A 166      15.970 102.684  95.048  1.00  0.00           H  
ATOM   2576  HG2 PRO A 166      17.712 102.454  92.581  1.00  0.00           H  
ATOM   2577  HG3 PRO A 166      16.672 103.849  93.098  1.00  0.00           H  
ATOM   2578  HD2 PRO A 166      19.383 103.758  93.543  1.00  0.00           H  
ATOM   2579  HD3 PRO A 166      18.327 104.299  94.904  1.00  0.00           H  
ATOM   2580  N   GLY A 167      17.581  99.045  95.525  1.00  0.00           N  
ATOM   2581  CA  GLY A 167      18.001  97.630  95.508  1.00  0.00           C  
ATOM   2582  C   GLY A 167      19.358  97.307  96.102  1.00  0.00           C  
ATOM   2583  O   GLY A 167      19.693  96.087  96.116  1.00  0.00           O  
ATOM   2584  H   GLY A 167      16.965  99.425  96.230  1.00  0.00           H  
ATOM   2585  HA2 GLY A 167      17.259  96.972  95.958  1.00  0.00           H  
ATOM   2586  HA3 GLY A 167      18.178  97.320  94.479  1.00  0.00           H  
ATOM   2587  N   GLY A 168      20.075  98.235  96.671  1.00  0.00           N  
ATOM   2588  CA  GLY A 168      21.426  97.944  97.184  1.00  0.00           C  
ATOM   2589  C   GLY A 168      21.312  97.306  98.580  1.00  0.00           C  
ATOM   2590  O   GLY A 168      20.262  97.261  99.256  1.00  0.00           O  
ATOM   2591  H   GLY A 168      19.704  99.172  96.598  1.00  0.00           H  
ATOM   2592  HA2 GLY A 168      22.019  97.321  96.515  1.00  0.00           H  
ATOM   2593  HA3 GLY A 168      21.994  98.871  97.259  1.00  0.00           H  
ATOM   2594  N   LEU A 169      22.425  96.678  98.991  1.00  0.00           N  
ATOM   2595  CA  LEU A 169      22.615  95.959 100.236  1.00  0.00           C  
ATOM   2596  C   LEU A 169      23.371  96.778 101.350  1.00  0.00           C  
ATOM   2597  O   LEU A 169      24.199  97.610 100.991  1.00  0.00           O  
ATOM   2598  CB  LEU A 169      23.568  94.824  99.920  1.00  0.00           C  
ATOM   2599  CG  LEU A 169      23.621  93.766 101.022  1.00  0.00           C  
ATOM   2600  CD1 LEU A 169      22.257  93.113 101.253  1.00  0.00           C  
ATOM   2601  CD2 LEU A 169      24.602  92.649 100.573  1.00  0.00           C  
ATOM   2602  H   LEU A 169      23.245  96.760  98.407  1.00  0.00           H  
ATOM   2603  HA  LEU A 169      21.656  95.636 100.641  1.00  0.00           H  
ATOM   2604  HB2 LEU A 169      23.340  94.406  98.940  1.00  0.00           H  
ATOM   2605  HB3 LEU A 169      24.609  95.134  99.839  1.00  0.00           H  
ATOM   2606  HG  LEU A 169      24.122  94.144 101.914  1.00  0.00           H  
ATOM   2607 HD11 LEU A 169      21.914  92.719 100.296  1.00  0.00           H  
ATOM   2608 HD12 LEU A 169      22.273  92.373 102.053  1.00  0.00           H  
ATOM   2609 HD13 LEU A 169      21.468  93.778 101.606  1.00  0.00           H  
ATOM   2610 HD21 LEU A 169      25.552  93.136 100.352  1.00  0.00           H  
ATOM   2611 HD22 LEU A 169      24.704  91.914 101.371  1.00  0.00           H  
ATOM   2612 HD23 LEU A 169      24.151  92.210  99.682  1.00  0.00           H  
ATOM   2613  N   LEU A 170      23.108  96.419 102.616  1.00  0.00           N  
ATOM   2614  CA  LEU A 170      23.720  96.995 103.792  1.00  0.00           C  
ATOM   2615  C   LEU A 170      23.962  95.933 104.834  1.00  0.00           C  
ATOM   2616  O   LEU A 170      23.069  95.258 105.266  1.00  0.00           O  
ATOM   2617  CB  LEU A 170      22.909  98.224 104.350  1.00  0.00           C  
ATOM   2618  CG  LEU A 170      23.314  98.731 105.741  1.00  0.00           C  
ATOM   2619  CD1 LEU A 170      24.690  99.277 105.700  1.00  0.00           C  
ATOM   2620  CD2 LEU A 170      22.318  99.761 106.282  1.00  0.00           C  
ATOM   2621  H   LEU A 170      22.336  95.783 102.754  1.00  0.00           H  
ATOM   2622  HA  LEU A 170      24.654  97.441 103.449  1.00  0.00           H  
ATOM   2623  HB2 LEU A 170      23.025  99.023 103.619  1.00  0.00           H  
ATOM   2624  HB3 LEU A 170      21.875  97.911 104.490  1.00  0.00           H  
ATOM   2625  HG  LEU A 170      23.305  97.867 106.407  1.00  0.00           H  
ATOM   2626 HD11 LEU A 170      24.665 100.280 105.273  1.00  0.00           H  
ATOM   2627 HD12 LEU A 170      25.020  99.495 106.715  1.00  0.00           H  
ATOM   2628 HD13 LEU A 170      25.389  98.713 105.083  1.00  0.00           H  
ATOM   2629 HD21 LEU A 170      22.241 100.671 105.686  1.00  0.00           H  
ATOM   2630 HD22 LEU A 170      21.343  99.276 106.282  1.00  0.00           H  
ATOM   2631 HD23 LEU A 170      22.599  99.959 107.316  1.00  0.00           H  
ATOM   2632  N   VAL A 171      25.239  95.839 105.295  1.00  0.00           N  
ATOM   2633  CA  VAL A 171      25.653  94.930 106.297  1.00  0.00           C  
ATOM   2634  C   VAL A 171      26.491  95.696 107.280  1.00  0.00           C  
ATOM   2635  O   VAL A 171      27.326  96.509 106.973  1.00  0.00           O  
ATOM   2636  CB  VAL A 171      26.491  93.745 105.669  1.00  0.00           C  
ATOM   2637  CG1 VAL A 171      27.132  92.867 106.761  1.00  0.00           C  
ATOM   2638  CG2 VAL A 171      25.687  92.869 104.696  1.00  0.00           C  
ATOM   2639  H   VAL A 171      25.870  96.560 104.976  1.00  0.00           H  
ATOM   2640  HA  VAL A 171      24.777  94.413 106.690  1.00  0.00           H  
ATOM   2641  HB  VAL A 171      27.343  94.170 105.138  1.00  0.00           H  
ATOM   2642 HG11 VAL A 171      27.413  91.915 106.313  1.00  0.00           H  
ATOM   2643 HG12 VAL A 171      27.941  93.354 107.306  1.00  0.00           H  
ATOM   2644 HG13 VAL A 171      26.478  92.790 107.630  1.00  0.00           H  
ATOM   2645 HG21 VAL A 171      26.357  92.145 104.231  1.00  0.00           H  
ATOM   2646 HG22 VAL A 171      24.862  92.451 105.274  1.00  0.00           H  
ATOM   2647 HG23 VAL A 171      25.283  93.466 103.879  1.00  0.00           H  
ATOM   2648  N   ILE A 172      26.215  95.427 108.514  1.00  0.00           N  
ATOM   2649  CA  ILE A 172      26.689  96.142 109.675  1.00  0.00           C  
ATOM   2650  C   ILE A 172      26.728  95.322 110.992  1.00  0.00           C  
ATOM   2651  O   ILE A 172      25.724  94.650 111.391  1.00  0.00           O  
ATOM   2652  CB  ILE A 172      25.797  97.423 110.019  1.00  0.00           C  
ATOM   2653  CG1 ILE A 172      26.261  98.155 111.321  1.00  0.00           C  
ATOM   2654  CG2 ILE A 172      24.277  97.091 110.082  1.00  0.00           C  
ATOM   2655  CD1 ILE A 172      25.612  99.572 111.420  1.00  0.00           C  
ATOM   2656  H   ILE A 172      25.640  94.626 108.732  1.00  0.00           H  
ATOM   2657  HA  ILE A 172      27.689  96.539 109.507  1.00  0.00           H  
ATOM   2658  HB  ILE A 172      25.845  98.090 109.159  1.00  0.00           H  
ATOM   2659 HG12 ILE A 172      26.000  97.679 112.267  1.00  0.00           H  
ATOM   2660 HG13 ILE A 172      27.347  98.235 111.291  1.00  0.00           H  
ATOM   2661 HG21 ILE A 172      24.076  96.838 111.123  1.00  0.00           H  
ATOM   2662 HG22 ILE A 172      23.589  97.880 109.776  1.00  0.00           H  
ATOM   2663 HG23 ILE A 172      24.017  96.190 109.528  1.00  0.00           H  
ATOM   2664 HD11 ILE A 172      26.069 100.129 112.238  1.00  0.00           H  
ATOM   2665 HD12 ILE A 172      25.769 100.235 110.569  1.00  0.00           H  
ATOM   2666 HD13 ILE A 172      24.539  99.391 111.474  1.00  0.00           H  
ATOM   2667  N   ASP A 173      27.820  95.488 111.748  1.00  0.00           N  
ATOM   2668  CA  ASP A 173      28.158  94.658 112.914  1.00  0.00           C  
ATOM   2669  C   ASP A 173      28.709  95.386 114.109  1.00  0.00           C  
ATOM   2670  O   ASP A 173      29.279  96.496 114.128  1.00  0.00           O  
ATOM   2671  CB  ASP A 173      29.118  93.483 112.600  1.00  0.00           C  
ATOM   2672  CG  ASP A 173      30.601  93.980 112.440  1.00  0.00           C  
ATOM   2673  OD1 ASP A 173      31.401  93.095 112.628  1.00  0.00           O  
ATOM   2674  OD2 ASP A 173      30.881  95.093 111.920  1.00  0.00           O1-
ATOM   2675  H   ASP A 173      28.432  96.274 111.585  1.00  0.00           H  
ATOM   2676  HA  ASP A 173      27.196  94.247 113.216  1.00  0.00           H  
ATOM   2677  HB2 ASP A 173      29.078  92.742 113.399  1.00  0.00           H  
ATOM   2678  HB3 ASP A 173      28.670  92.879 111.810  1.00  0.00           H  
ATOM   2679  N   HIE A 174      28.539  94.750 115.265  1.00  0.00           N  
ATOM   2680  CA  HIE A 174      28.904  95.252 116.593  1.00  0.00           C  
ATOM   2681  C   HIE A 174      28.845  94.072 117.641  1.00  0.00           C  
ATOM   2682  O   HIE A 174      28.080  93.116 117.550  1.00  0.00           O  
ATOM   2683  CB  HIE A 174      27.933  96.433 116.981  1.00  0.00           C  
ATOM   2684  CG  HIE A 174      26.498  95.963 117.167  1.00  0.00           C  
ATOM   2685  CD2 HIE A 174      25.767  95.170 116.363  1.00  0.00           C  
ATOM   2686  ND1 HIE A 174      25.643  96.552 118.016  1.00  0.00           N  
ATOM   2687  CE1 HIE A 174      24.368  96.227 117.731  1.00  0.00           C  
ATOM   2688  NE2 HIE A 174      24.407  95.289 116.785  1.00  0.00           N  
ATOM   2689  H   HIE A 174      28.081  93.852 115.198  1.00  0.00           H  
ATOM   2690  HA  HIE A 174      29.921  95.641 116.644  1.00  0.00           H  
ATOM   2691  HB2 HIE A 174      28.301  96.722 117.966  1.00  0.00           H  
ATOM   2692  HB3 HIE A 174      27.974  97.347 116.389  1.00  0.00           H  
ATOM   2693  HD2 HIE A 174      26.090  94.579 115.518  1.00  0.00           H  
ATOM   2694  HE1 HIE A 174      23.530  96.689 118.232  1.00  0.00           H  
ATOM   2695  HE2 HIE A 174      23.620  95.029 116.208  1.00  0.00           H  
ATOM   2696  N   ARG A 175      29.586  94.272 118.735  1.00  0.00           N  
ATOM   2697  CA  ARG A 175      29.735  93.308 119.925  1.00  0.00           C  
ATOM   2698  C   ARG A 175      28.457  93.040 120.659  1.00  0.00           C  
ATOM   2699  O   ARG A 175      27.636  93.927 120.860  1.00  0.00           O  
ATOM   2700  CB  ARG A 175      30.818  93.757 120.895  1.00  0.00           C  
ATOM   2701  CG  ARG A 175      32.152  93.187 120.363  1.00  0.00           C  
ATOM   2702  CD  ARG A 175      33.252  93.385 121.399  1.00  0.00           C  
ATOM   2703  NE  ARG A 175      34.476  92.671 120.953  1.00  0.00           N  
ATOM   2704  CZ  ARG A 175      34.977  91.556 121.411  1.00  0.00           C  
ATOM   2705  NH1 ARG A 175      34.423  90.915 122.399  1.00  0.00           N1+
ATOM   2706  NH2 ARG A 175      36.094  91.139 120.963  1.00  0.00           N  
ATOM   2707  H   ARG A 175      30.202  95.060 118.878  1.00  0.00           H  
ATOM   2708  HA  ARG A 175      30.098  92.380 119.484  1.00  0.00           H  
ATOM   2709  HB2 ARG A 175      30.716  94.841 120.953  1.00  0.00           H  
ATOM   2710  HB3 ARG A 175      30.555  93.501 121.921  1.00  0.00           H  
ATOM   2711  HG2 ARG A 175      32.030  92.139 120.085  1.00  0.00           H  
ATOM   2712  HG3 ARG A 175      32.365  93.687 119.419  1.00  0.00           H  
ATOM   2713  HD2 ARG A 175      33.447  94.436 121.611  1.00  0.00           H  
ATOM   2714  HD3 ARG A 175      32.997  92.939 122.361  1.00  0.00           H  
ATOM   2715  HE  ARG A 175      35.023  92.982 120.163  1.00  0.00           H  
ATOM   2716 HH11 ARG A 175      33.429  91.023 122.541  1.00  0.00           H  
ATOM   2717 HH12 ARG A 175      34.848  90.035 122.653  1.00  0.00           H  
ATOM   2718 HH21 ARG A 175      36.518  91.719 120.252  1.00  0.00           H  
ATOM   2719 HH22 ARG A 175      36.340  90.174 121.131  1.00  0.00           H  
ATOM   2720  N   ASN A 176      28.233  91.852 121.200  1.00  0.00           N  
ATOM   2721  CA  ASN A 176      27.161  91.502 122.180  1.00  0.00           C  
ATOM   2722  C   ASN A 176      27.786  91.714 123.615  1.00  0.00           C  
ATOM   2723  O   ASN A 176      28.982  91.440 123.892  1.00  0.00           O  
ATOM   2724  CB  ASN A 176      26.714  90.076 121.757  1.00  0.00           C  
ATOM   2725  CG  ASN A 176      25.716  89.528 122.765  1.00  0.00           C  
ATOM   2726  ND2 ASN A 176      25.755  88.264 123.073  1.00  0.00           N  
ATOM   2727  OD1 ASN A 176      24.957  90.268 123.281  1.00  0.00           O  
ATOM   2728  H   ASN A 176      29.001  91.199 121.156  1.00  0.00           H  
ATOM   2729  HA  ASN A 176      26.338  92.207 122.066  1.00  0.00           H  
ATOM   2730  HB2 ASN A 176      26.239  90.107 120.777  1.00  0.00           H  
ATOM   2731  HB3 ASN A 176      27.553  89.381 121.816  1.00  0.00           H  
ATOM   2732 HD21 ASN A 176      25.290  87.978 123.922  1.00  0.00           H  
ATOM   2733 HD22 ASN A 176      26.326  87.570 122.612  1.00  0.00           H  
ATOM   2734  N   TYR A 177      26.928  92.277 124.460  1.00  0.00           N  
ATOM   2735  CA  TYR A 177      27.286  92.635 125.830  1.00  0.00           C  
ATOM   2736  C   TYR A 177      26.568  91.851 126.894  1.00  0.00           C  
ATOM   2737  O   TYR A 177      26.714  92.071 128.063  1.00  0.00           O  
ATOM   2738  CB  TYR A 177      27.156  94.171 126.056  1.00  0.00           C  
ATOM   2739  CG  TYR A 177      27.550  95.027 124.870  1.00  0.00           C  
ATOM   2740  CD1 TYR A 177      28.891  95.506 124.717  1.00  0.00           C  
ATOM   2741  CD2 TYR A 177      26.637  95.337 123.791  1.00  0.00           C  
ATOM   2742  CE1 TYR A 177      29.278  96.283 123.647  1.00  0.00           C  
ATOM   2743  CE2 TYR A 177      27.076  96.172 122.727  1.00  0.00           C  
ATOM   2744  CZ  TYR A 177      28.426  96.523 122.619  1.00  0.00           C  
ATOM   2745  OH  TYR A 177      28.796  97.338 121.646  1.00  0.00           O  
ATOM   2746  H   TYR A 177      25.988  92.463 124.140  1.00  0.00           H  
ATOM   2747  HA  TYR A 177      28.358  92.485 125.957  1.00  0.00           H  
ATOM   2748  HB2 TYR A 177      26.114  94.397 126.281  1.00  0.00           H  
ATOM   2749  HB3 TYR A 177      27.717  94.526 126.921  1.00  0.00           H  
ATOM   2750  HD1 TYR A 177      29.686  95.266 125.407  1.00  0.00           H  
ATOM   2751  HD2 TYR A 177      25.658  94.882 123.831  1.00  0.00           H  
ATOM   2752  HE1 TYR A 177      30.310  96.590 123.554  1.00  0.00           H  
ATOM   2753  HE2 TYR A 177      26.495  96.387 121.843  1.00  0.00           H  
ATOM   2754  HH  TYR A 177      28.385  98.204 121.699  1.00  0.00           H  
ATOM   2755  N   ASP A 178      25.588  90.954 126.495  1.00  0.00           N  
ATOM   2756  CA  ASP A 178      24.722  90.279 127.571  1.00  0.00           C  
ATOM   2757  C   ASP A 178      25.500  89.338 128.501  1.00  0.00           C  
ATOM   2758  O   ASP A 178      25.007  88.991 129.540  1.00  0.00           O  
ATOM   2759  CB  ASP A 178      23.505  89.599 126.923  1.00  0.00           C  
ATOM   2760  CG  ASP A 178      23.892  88.338 126.149  1.00  0.00           C  
ATOM   2761  OD1 ASP A 178      25.040  88.106 125.690  1.00  0.00           O  
ATOM   2762  OD2 ASP A 178      22.908  87.626 125.797  1.00  0.00           O1-
ATOM   2763  H   ASP A 178      25.433  90.764 125.515  1.00  0.00           H  
ATOM   2764  HA  ASP A 178      24.282  91.103 128.134  1.00  0.00           H  
ATOM   2765  HB2 ASP A 178      22.794  89.280 127.686  1.00  0.00           H  
ATOM   2766  HB3 ASP A 178      22.914  90.293 126.326  1.00  0.00           H  
ATOM   2767  N   TYR A 179      26.700  88.817 128.155  1.00  0.00           N  
ATOM   2768  CA  TYR A 179      27.432  87.940 129.026  1.00  0.00           C  
ATOM   2769  C   TYR A 179      28.450  88.801 129.761  1.00  0.00           C  
ATOM   2770  O   TYR A 179      28.765  88.579 130.944  1.00  0.00           O  
ATOM   2771  CB  TYR A 179      28.071  86.878 128.255  1.00  0.00           C  
ATOM   2772  CG  TYR A 179      28.735  85.823 129.117  1.00  0.00           C  
ATOM   2773  CD1 TYR A 179      30.152  85.775 129.219  1.00  0.00           C  
ATOM   2774  CD2 TYR A 179      27.971  84.833 129.716  1.00  0.00           C  
ATOM   2775  CE1 TYR A 179      30.816  84.682 129.774  1.00  0.00           C  
ATOM   2776  CE2 TYR A 179      28.665  83.783 130.376  1.00  0.00           C  
ATOM   2777  CZ  TYR A 179      30.079  83.674 130.398  1.00  0.00           C  
ATOM   2778  OH  TYR A 179      30.714  82.713 131.181  1.00  0.00           O  
ATOM   2779  H   TYR A 179      26.996  88.907 127.194  1.00  0.00           H  
ATOM   2780  HA  TYR A 179      26.820  87.486 129.806  1.00  0.00           H  
ATOM   2781  HB2 TYR A 179      27.411  86.348 127.569  1.00  0.00           H  
ATOM   2782  HB3 TYR A 179      28.796  87.285 127.550  1.00  0.00           H  
ATOM   2783  HD1 TYR A 179      30.729  86.614 128.861  1.00  0.00           H  
ATOM   2784  HD2 TYR A 179      26.901  84.862 129.579  1.00  0.00           H  
ATOM   2785  HE1 TYR A 179      31.896  84.677 129.828  1.00  0.00           H  
ATOM   2786  HE2 TYR A 179      28.179  82.885 130.728  1.00  0.00           H  
ATOM   2787  HH  TYR A 179      31.579  82.520 130.813  1.00  0.00           H  
ATOM   2788  N   ILE A 180      28.948  89.899 129.157  1.00  0.00           N  
ATOM   2789  CA  ILE A 180      29.791  90.861 129.860  1.00  0.00           C  
ATOM   2790  C   ILE A 180      29.075  91.586 131.048  1.00  0.00           C  
ATOM   2791  O   ILE A 180      29.702  91.744 132.085  1.00  0.00           O  
ATOM   2792  CB  ILE A 180      30.290  91.985 128.894  1.00  0.00           C  
ATOM   2793  CG1 ILE A 180      31.478  91.335 128.048  1.00  0.00           C  
ATOM   2794  CG2 ILE A 180      30.817  93.254 129.628  1.00  0.00           C  
ATOM   2795  CD1 ILE A 180      31.680  91.942 126.614  1.00  0.00           C  
ATOM   2796  H   ILE A 180      28.861  90.114 128.174  1.00  0.00           H  
ATOM   2797  HA  ILE A 180      30.704  90.354 130.173  1.00  0.00           H  
ATOM   2798  HB  ILE A 180      29.477  92.278 128.230  1.00  0.00           H  
ATOM   2799 HG12 ILE A 180      32.427  91.369 128.585  1.00  0.00           H  
ATOM   2800 HG13 ILE A 180      31.286  90.281 127.844  1.00  0.00           H  
ATOM   2801 HG21 ILE A 180      31.497  92.908 130.405  1.00  0.00           H  
ATOM   2802 HG22 ILE A 180      31.346  93.825 128.865  1.00  0.00           H  
ATOM   2803 HG23 ILE A 180      30.031  93.913 130.000  1.00  0.00           H  
ATOM   2804 HD11 ILE A 180      30.708  91.809 126.138  1.00  0.00           H  
ATOM   2805 HD12 ILE A 180      31.887  93.012 126.612  1.00  0.00           H  
ATOM   2806 HD13 ILE A 180      32.477  91.462 126.045  1.00  0.00           H  
ATOM   2807  N   LEU A 181      27.814  91.958 130.847  1.00  0.00           N  
ATOM   2808  CA  LEU A 181      26.874  92.589 131.786  1.00  0.00           C  
ATOM   2809  C   LEU A 181      26.328  91.561 132.793  1.00  0.00           C  
ATOM   2810  O   LEU A 181      25.573  91.890 133.715  1.00  0.00           O  
ATOM   2811  CB  LEU A 181      25.742  93.255 130.935  1.00  0.00           C  
ATOM   2812  CG  LEU A 181      26.252  94.403 129.973  1.00  0.00           C  
ATOM   2813  CD1 LEU A 181      25.169  94.661 128.933  1.00  0.00           C  
ATOM   2814  CD2 LEU A 181      26.774  95.652 130.635  1.00  0.00           C  
ATOM   2815  H   LEU A 181      27.451  91.705 129.938  1.00  0.00           H  
ATOM   2816  HA  LEU A 181      27.483  93.340 132.289  1.00  0.00           H  
ATOM   2817  HB2 LEU A 181      25.275  92.535 130.263  1.00  0.00           H  
ATOM   2818  HB3 LEU A 181      25.101  93.796 131.633  1.00  0.00           H  
ATOM   2819  HG  LEU A 181      27.084  93.980 129.408  1.00  0.00           H  
ATOM   2820 HD11 LEU A 181      24.820  93.745 128.458  1.00  0.00           H  
ATOM   2821 HD12 LEU A 181      24.344  95.089 129.504  1.00  0.00           H  
ATOM   2822 HD13 LEU A 181      25.524  95.381 128.197  1.00  0.00           H  
ATOM   2823 HD21 LEU A 181      27.309  96.353 129.996  1.00  0.00           H  
ATOM   2824 HD22 LEU A 181      25.945  96.168 131.119  1.00  0.00           H  
ATOM   2825 HD23 LEU A 181      27.385  95.470 131.520  1.00  0.00           H  
ATOM   2826  N   SER A 182      26.722  90.272 132.806  1.00  0.00           N  
ATOM   2827  CA  SER A 182      26.330  89.266 133.781  1.00  0.00           C  
ATOM   2828  C   SER A 182      27.491  88.436 134.350  1.00  0.00           C  
ATOM   2829  O   SER A 182      27.352  87.735 135.386  1.00  0.00           O  
ATOM   2830  CB  SER A 182      25.298  88.341 133.168  1.00  0.00           C  
ATOM   2831  OG  SER A 182      25.757  87.611 131.987  1.00  0.00           O  
ATOM   2832  H   SER A 182      27.416  89.969 132.137  1.00  0.00           H  
ATOM   2833  HA  SER A 182      25.878  89.705 134.669  1.00  0.00           H  
ATOM   2834  HB2 SER A 182      24.947  87.674 133.954  1.00  0.00           H  
ATOM   2835  HB3 SER A 182      24.449  88.918 132.797  1.00  0.00           H  
ATOM   2836  HG  SER A 182      25.533  88.075 131.177  1.00  0.00           H  
ATOM   2837  N   THR A 183      28.686  88.564 133.800  1.00  0.00           N  
ATOM   2838  CA  THR A 183      29.950  87.936 134.326  1.00  0.00           C  
ATOM   2839  C   THR A 183      31.167  88.862 134.468  1.00  0.00           C  
ATOM   2840  O   THR A 183      32.205  88.451 134.922  1.00  0.00           O  
ATOM   2841  CB  THR A 183      30.349  86.578 133.615  1.00  0.00           C  
ATOM   2842  CG2 THR A 183      29.150  85.675 133.573  1.00  0.00           C  
ATOM   2843  OG1 THR A 183      30.847  86.813 132.349  1.00  0.00           O  
ATOM   2844  H   THR A 183      28.767  89.085 132.939  1.00  0.00           H  
ATOM   2845  HA  THR A 183      29.835  87.646 135.370  1.00  0.00           H  
ATOM   2846  HB  THR A 183      31.071  86.093 134.272  1.00  0.00           H  
ATOM   2847  HG1 THR A 183      30.180  86.931 131.670  1.00  0.00           H  
ATOM   2848 HG21 THR A 183      29.462  84.658 133.336  1.00  0.00           H  
ATOM   2849 HG22 THR A 183      28.727  85.615 134.575  1.00  0.00           H  
ATOM   2850 HG23 THR A 183      28.416  86.053 132.862  1.00  0.00           H  
ATOM   2851  N   GLY A 184      31.036  90.142 134.078  1.00  0.00           N  
ATOM   2852  CA  GLY A 184      32.205  91.068 133.865  1.00  0.00           C  
ATOM   2853  C   GLY A 184      33.295  90.558 132.908  1.00  0.00           C  
ATOM   2854  O   GLY A 184      34.364  91.183 132.917  1.00  0.00           O  
ATOM   2855  H   GLY A 184      30.148  90.492 133.747  1.00  0.00           H  
ATOM   2856  HA2 GLY A 184      31.989  92.059 133.467  1.00  0.00           H  
ATOM   2857  HA3 GLY A 184      32.713  91.243 134.813  1.00  0.00           H  
ATOM   2858  N   CYS A 185      33.021  89.543 132.088  1.00  0.00           N  
ATOM   2859  CA  CYS A 185      34.061  88.949 131.210  1.00  0.00           C  
ATOM   2860  C   CYS A 185      33.608  88.847 129.805  1.00  0.00           C  
ATOM   2861  O   CYS A 185      32.425  88.659 129.565  1.00  0.00           O  
ATOM   2862  CB  CYS A 185      34.493  87.634 131.875  1.00  0.00           C  
ATOM   2863  SG  CYS A 185      36.016  87.003 131.082  1.00  0.00           S  
ATOM   2864  H   CYS A 185      32.100  89.137 132.014  1.00  0.00           H  
ATOM   2865  HA  CYS A 185      34.899  89.646 131.231  1.00  0.00           H  
ATOM   2866  HB2 CYS A 185      34.682  87.899 132.915  1.00  0.00           H  
ATOM   2867  HB3 CYS A 185      33.690  86.920 131.690  1.00  0.00           H  
ATOM   2868  HG  CYS A 185      36.749  87.321 132.153  1.00  0.00           H  
ATOM   2869  N   ALA A 186      34.540  88.920 128.806  1.00  0.00           N  
ATOM   2870  CA  ALA A 186      34.309  88.752 127.373  1.00  0.00           C  
ATOM   2871  C   ALA A 186      33.609  87.395 127.103  1.00  0.00           C  
ATOM   2872  O   ALA A 186      33.752  86.410 127.881  1.00  0.00           O  
ATOM   2873  CB  ALA A 186      35.577  89.026 126.566  1.00  0.00           C  
ATOM   2874  H   ALA A 186      35.523  89.041 129.006  1.00  0.00           H  
ATOM   2875  HA  ALA A 186      33.615  89.543 127.088  1.00  0.00           H  
ATOM   2876  HB1 ALA A 186      35.985  90.000 126.836  1.00  0.00           H  
ATOM   2877  HB2 ALA A 186      36.397  88.358 126.831  1.00  0.00           H  
ATOM   2878  HB3 ALA A 186      35.403  88.982 125.491  1.00  0.00           H  
ATOM   2879  N   PRO A 187      32.933  87.258 125.933  1.00  0.00           N  
ATOM   2880  CA  PRO A 187      32.256  86.062 125.551  1.00  0.00           C  
ATOM   2881  C   PRO A 187      33.161  84.804 125.547  1.00  0.00           C  
ATOM   2882  O   PRO A 187      34.372  84.753 125.228  1.00  0.00           O  
ATOM   2883  CB  PRO A 187      31.481  86.432 124.332  1.00  0.00           C  
ATOM   2884  CG  PRO A 187      31.298  87.934 124.501  1.00  0.00           C  
ATOM   2885  CD  PRO A 187      32.655  88.302 124.962  1.00  0.00           C  
ATOM   2886  HA  PRO A 187      31.555  85.868 126.363  1.00  0.00           H  
ATOM   2887  HB2 PRO A 187      32.020  86.229 123.406  1.00  0.00           H  
ATOM   2888  HB3 PRO A 187      30.572  85.833 124.276  1.00  0.00           H  
ATOM   2889  HG2 PRO A 187      30.997  88.529 123.637  1.00  0.00           H  
ATOM   2890  HG3 PRO A 187      30.606  88.010 125.339  1.00  0.00           H  
ATOM   2891  HD2 PRO A 187      33.404  88.172 124.181  1.00  0.00           H  
ATOM   2892  HD3 PRO A 187      32.798  89.297 125.383  1.00  0.00           H  
ATOM   2893  N   PRO A 188      32.584  83.640 125.699  1.00  0.00           N  
ATOM   2894  CA  PRO A 188      33.392  82.356 125.760  1.00  0.00           C  
ATOM   2895  C   PRO A 188      33.925  82.020 124.405  1.00  0.00           C  
ATOM   2896  O   PRO A 188      33.325  82.288 123.370  1.00  0.00           O  
ATOM   2897  CB  PRO A 188      32.390  81.329 126.368  1.00  0.00           C  
ATOM   2898  CG  PRO A 188      31.043  81.817 125.832  1.00  0.00           C  
ATOM   2899  CD  PRO A 188      31.153  83.280 125.774  1.00  0.00           C  
ATOM   2900  HA  PRO A 188      34.268  82.416 126.405  1.00  0.00           H  
ATOM   2901  HB2 PRO A 188      32.543  80.298 126.050  1.00  0.00           H  
ATOM   2902  HB3 PRO A 188      32.468  81.402 127.452  1.00  0.00           H  
ATOM   2903  HG2 PRO A 188      30.986  81.464 124.803  1.00  0.00           H  
ATOM   2904  HG3 PRO A 188      30.185  81.506 126.429  1.00  0.00           H  
ATOM   2905  HD2 PRO A 188      30.519  83.634 124.961  1.00  0.00           H  
ATOM   2906  HD3 PRO A 188      30.742  83.710 126.688  1.00  0.00           H  
ATOM   2907  N   GLY A 189      35.062  81.312 124.320  1.00  0.00           N  
ATOM   2908  CA  GLY A 189      35.500  80.677 123.026  1.00  0.00           C  
ATOM   2909  C   GLY A 189      36.447  81.503 122.135  1.00  0.00           C  
ATOM   2910  O   GLY A 189      36.995  82.583 122.453  1.00  0.00           O  
ATOM   2911  H   GLY A 189      35.624  81.217 125.153  1.00  0.00           H  
ATOM   2912  HA2 GLY A 189      36.015  79.728 123.177  1.00  0.00           H  
ATOM   2913  HA3 GLY A 189      34.570  80.473 122.496  1.00  0.00           H  
ATOM   2914  N   LYS A 190      36.768  80.891 121.032  1.00  0.00           N  
ATOM   2915  CA  LYS A 190      37.691  81.540 120.023  1.00  0.00           C  
ATOM   2916  C   LYS A 190      37.027  82.618 119.196  1.00  0.00           C  
ATOM   2917  O   LYS A 190      35.927  82.344 118.652  1.00  0.00           O  
ATOM   2918  CB  LYS A 190      38.132  80.395 119.103  1.00  0.00           C  
ATOM   2919  CG  LYS A 190      39.246  80.832 118.190  1.00  0.00           C  
ATOM   2920  CD  LYS A 190      39.986  79.618 117.473  1.00  0.00           C  
ATOM   2921  CE  LYS A 190      40.824  80.081 116.229  1.00  0.00           C  
ATOM   2922  NZ  LYS A 190      41.891  79.169 115.992  1.00  0.00           N1+
ATOM   2923  H   LYS A 190      36.469  79.931 120.935  1.00  0.00           H  
ATOM   2924  HA  LYS A 190      38.467  82.031 120.609  1.00  0.00           H  
ATOM   2925  HB2 LYS A 190      38.626  79.589 119.648  1.00  0.00           H  
ATOM   2926  HB3 LYS A 190      37.310  80.096 118.454  1.00  0.00           H  
ATOM   2927  HG2 LYS A 190      38.840  81.497 117.428  1.00  0.00           H  
ATOM   2928  HG3 LYS A 190      39.972  81.424 118.748  1.00  0.00           H  
ATOM   2929  HD2 LYS A 190      40.671  79.295 118.257  1.00  0.00           H  
ATOM   2930  HD3 LYS A 190      39.338  78.744 117.398  1.00  0.00           H  
ATOM   2931  HE2 LYS A 190      40.328  80.339 115.293  1.00  0.00           H  
ATOM   2932  HE3 LYS A 190      41.314  81.008 116.528  1.00  0.00           H  
ATOM   2933  HZ1 LYS A 190      42.648  79.563 115.451  1.00  0.00           H  
ATOM   2934  HZ2 LYS A 190      42.232  78.915 116.908  1.00  0.00           H  
ATOM   2935  HZ3 LYS A 190      41.556  78.350 115.507  1.00  0.00           H  
ATOM   2936  N   ASN A 191      37.512  83.840 119.017  1.00  0.00           N  
ATOM   2937  CA  ASN A 191      36.888  84.960 118.279  1.00  0.00           C  
ATOM   2938  C   ASN A 191      36.596  84.689 116.780  1.00  0.00           C  
ATOM   2939  O   ASN A 191      37.505  84.235 116.105  1.00  0.00           O  
ATOM   2940  CB  ASN A 191      37.790  86.250 118.434  1.00  0.00           C  
ATOM   2941  CG  ASN A 191      36.923  87.426 117.958  1.00  0.00           C  
ATOM   2942  ND2 ASN A 191      36.279  88.083 118.905  1.00  0.00           N  
ATOM   2943  OD1 ASN A 191      36.816  87.726 116.787  1.00  0.00           O  
ATOM   2944  H   ASN A 191      38.401  84.041 119.451  1.00  0.00           H  
ATOM   2945  HA  ASN A 191      35.902  85.067 118.732  1.00  0.00           H  
ATOM   2946  HB2 ASN A 191      37.931  86.363 119.508  1.00  0.00           H  
ATOM   2947  HB3 ASN A 191      38.717  86.279 117.862  1.00  0.00           H  
ATOM   2948 HD21 ASN A 191      35.702  88.886 118.697  1.00  0.00           H  
ATOM   2949 HD22 ASN A 191      36.383  87.814 119.873  1.00  0.00           H  
ATOM   2950  N   ILE A 192      35.364  84.998 116.241  1.00  0.00           N  
ATOM   2951  CA  ILE A 192      35.195  84.930 114.745  1.00  0.00           C  
ATOM   2952  C   ILE A 192      36.177  85.654 113.844  1.00  0.00           C  
ATOM   2953  O   ILE A 192      36.477  85.063 112.755  1.00  0.00           O  
ATOM   2954  CB  ILE A 192      33.678  85.203 114.385  1.00  0.00           C  
ATOM   2955  CG1 ILE A 192      33.132  84.428 113.193  1.00  0.00           C  
ATOM   2956  CG2 ILE A 192      33.502  86.714 114.327  1.00  0.00           C  
ATOM   2957  CD1 ILE A 192      33.109  82.930 113.351  1.00  0.00           C  
ATOM   2958  H   ILE A 192      34.620  85.481 116.723  1.00  0.00           H  
ATOM   2959  HA  ILE A 192      35.335  83.889 114.452  1.00  0.00           H  
ATOM   2960  HB  ILE A 192      33.109  84.773 115.208  1.00  0.00           H  
ATOM   2961 HG12 ILE A 192      32.127  84.828 113.059  1.00  0.00           H  
ATOM   2962 HG13 ILE A 192      33.725  84.708 112.322  1.00  0.00           H  
ATOM   2963 HG21 ILE A 192      33.865  87.182 113.411  1.00  0.00           H  
ATOM   2964 HG22 ILE A 192      32.415  86.784 114.286  1.00  0.00           H  
ATOM   2965 HG23 ILE A 192      33.826  87.323 115.170  1.00  0.00           H  
ATOM   2966 HD11 ILE A 192      32.586  82.783 114.296  1.00  0.00           H  
ATOM   2967 HD12 ILE A 192      32.575  82.567 112.473  1.00  0.00           H  
ATOM   2968 HD13 ILE A 192      34.150  82.610 113.359  1.00  0.00           H  
ATOM   2969  N   TYR A 193      36.601  86.900 114.145  1.00  0.00           N  
ATOM   2970  CA  TYR A 193      37.484  87.742 113.264  1.00  0.00           C  
ATOM   2971  C   TYR A 193      38.937  87.848 113.762  1.00  0.00           C  
ATOM   2972  O   TYR A 193      39.869  88.071 113.003  1.00  0.00           O  
ATOM   2973  CB  TYR A 193      37.030  89.221 113.284  1.00  0.00           C  
ATOM   2974  CG  TYR A 193      35.678  89.637 112.729  1.00  0.00           C  
ATOM   2975  CD1 TYR A 193      34.629  89.910 113.690  1.00  0.00           C  
ATOM   2976  CD2 TYR A 193      35.497  89.882 111.357  1.00  0.00           C  
ATOM   2977  CE1 TYR A 193      33.398  90.382 113.126  1.00  0.00           C  
ATOM   2978  CE2 TYR A 193      34.247  90.373 110.845  1.00  0.00           C  
ATOM   2979  CZ  TYR A 193      33.237  90.700 111.714  1.00  0.00           C  
ATOM   2980  OH  TYR A 193      32.084  91.131 111.087  1.00  0.00           O  
ATOM   2981  H   TYR A 193      36.476  87.252 115.082  1.00  0.00           H  
ATOM   2982  HA  TYR A 193      37.444  87.354 112.246  1.00  0.00           H  
ATOM   2983  HB2 TYR A 193      37.135  89.691 114.261  1.00  0.00           H  
ATOM   2984  HB3 TYR A 193      37.773  89.672 112.625  1.00  0.00           H  
ATOM   2985  HD1 TYR A 193      34.779  89.806 114.755  1.00  0.00           H  
ATOM   2986  HD2 TYR A 193      36.275  89.617 110.656  1.00  0.00           H  
ATOM   2987  HE1 TYR A 193      32.602  90.596 113.824  1.00  0.00           H  
ATOM   2988  HE2 TYR A 193      34.021  90.474 109.794  1.00  0.00           H  
ATOM   2989  HH  TYR A 193      31.554  91.677 111.673  1.00  0.00           H  
ATOM   2990  N   TYR A 194      39.161  87.639 115.065  1.00  0.00           N  
ATOM   2991  CA  TYR A 194      40.467  87.922 115.794  1.00  0.00           C  
ATOM   2992  C   TYR A 194      40.882  86.585 116.420  1.00  0.00           C  
ATOM   2993  O   TYR A 194      40.997  86.451 117.651  1.00  0.00           O  
ATOM   2994  CB  TYR A 194      40.300  89.110 116.755  1.00  0.00           C  
ATOM   2995  CG  TYR A 194      39.769  90.347 116.011  1.00  0.00           C  
ATOM   2996  CD1 TYR A 194      38.397  90.708 116.149  1.00  0.00           C  
ATOM   2997  CD2 TYR A 194      40.600  91.162 115.270  1.00  0.00           C  
ATOM   2998  CE1 TYR A 194      37.939  91.955 115.620  1.00  0.00           C  
ATOM   2999  CE2 TYR A 194      40.113  92.328 114.611  1.00  0.00           C  
ATOM   3000  CZ  TYR A 194      38.795  92.749 114.805  1.00  0.00           C  
ATOM   3001  OH  TYR A 194      38.355  93.872 114.205  1.00  0.00           O  
ATOM   3002  H   TYR A 194      38.357  87.589 115.674  1.00  0.00           H  
ATOM   3003  HA  TYR A 194      41.176  88.252 115.036  1.00  0.00           H  
ATOM   3004  HB2 TYR A 194      39.592  88.726 117.490  1.00  0.00           H  
ATOM   3005  HB3 TYR A 194      41.142  89.312 117.415  1.00  0.00           H  
ATOM   3006  HD1 TYR A 194      37.774  90.018 116.701  1.00  0.00           H  
ATOM   3007  HD2 TYR A 194      41.667  91.001 115.309  1.00  0.00           H  
ATOM   3008  HE1 TYR A 194      36.958  92.322 115.884  1.00  0.00           H  
ATOM   3009  HE2 TYR A 194      40.723  92.871 113.904  1.00  0.00           H  
ATOM   3010  HH  TYR A 194      37.604  94.329 114.591  1.00  0.00           H  
ATOM   3011  N   LYS A 195      41.083  85.615 115.474  1.00  0.00           N  
ATOM   3012  CA  LYS A 195      41.566  84.271 115.697  1.00  0.00           C  
ATOM   3013  C   LYS A 195      42.932  84.088 116.332  1.00  0.00           C  
ATOM   3014  O   LYS A 195      43.126  82.901 116.568  1.00  0.00           O  
ATOM   3015  CB  LYS A 195      41.491  83.549 114.321  1.00  0.00           C  
ATOM   3016  CG  LYS A 195      40.049  83.404 113.846  1.00  0.00           C  
ATOM   3017  CD  LYS A 195      40.099  82.622 112.548  1.00  0.00           C  
ATOM   3018  CE  LYS A 195      38.684  82.036 112.236  1.00  0.00           C  
ATOM   3019  NZ  LYS A 195      38.802  81.031 111.193  1.00  0.00           N1+
ATOM   3020  H   LYS A 195      40.941  85.944 114.530  1.00  0.00           H  
ATOM   3021  HA  LYS A 195      40.804  83.871 116.365  1.00  0.00           H  
ATOM   3022  HB2 LYS A 195      42.119  84.053 113.586  1.00  0.00           H  
ATOM   3023  HB3 LYS A 195      41.735  82.497 114.463  1.00  0.00           H  
ATOM   3024  HG2 LYS A 195      39.405  82.948 114.597  1.00  0.00           H  
ATOM   3025  HG3 LYS A 195      39.577  84.352 113.585  1.00  0.00           H  
ATOM   3026  HD2 LYS A 195      40.371  83.407 111.843  1.00  0.00           H  
ATOM   3027  HD3 LYS A 195      40.837  81.833 112.684  1.00  0.00           H  
ATOM   3028  HE2 LYS A 195      38.297  81.610 113.162  1.00  0.00           H  
ATOM   3029  HE3 LYS A 195      37.900  82.726 111.921  1.00  0.00           H  
ATOM   3030  HZ1 LYS A 195      39.087  81.541 110.370  1.00  0.00           H  
ATOM   3031  HZ2 LYS A 195      39.550  80.362 111.312  1.00  0.00           H  
ATOM   3032  HZ3 LYS A 195      37.901  80.632 110.972  1.00  0.00           H  
ATOM   3033  N   SER A 196      43.739  85.080 116.562  1.00  0.00           N  
ATOM   3034  CA  SER A 196      45.170  84.968 116.887  1.00  0.00           C  
ATOM   3035  C   SER A 196      45.490  84.522 118.280  1.00  0.00           C  
ATOM   3036  O   SER A 196      44.899  85.024 119.228  1.00  0.00           O  
ATOM   3037  CB  SER A 196      45.872  86.300 116.698  1.00  0.00           C  
ATOM   3038  OG  SER A 196      47.265  86.092 116.745  1.00  0.00           O  
ATOM   3039  H   SER A 196      43.312  85.989 116.456  1.00  0.00           H  
ATOM   3040  HA  SER A 196      45.593  84.270 116.164  1.00  0.00           H  
ATOM   3041  HB2 SER A 196      45.592  86.806 115.774  1.00  0.00           H  
ATOM   3042  HB3 SER A 196      45.578  86.964 117.512  1.00  0.00           H  
ATOM   3043  HG  SER A 196      47.654  86.954 116.582  1.00  0.00           H  
ATOM   3044  N   ASP A 197      46.396  83.560 118.472  1.00  0.00           N  
ATOM   3045  CA  ASP A 197      46.874  83.037 119.744  1.00  0.00           C  
ATOM   3046  C   ASP A 197      47.974  83.944 120.442  1.00  0.00           C  
ATOM   3047  O   ASP A 197      48.292  83.847 121.646  1.00  0.00           O  
ATOM   3048  CB  ASP A 197      47.398  81.509 119.581  1.00  0.00           C  
ATOM   3049  CG  ASP A 197      46.405  80.494 119.044  1.00  0.00           C  
ATOM   3050  OD1 ASP A 197      45.149  80.584 119.317  1.00  0.00           O  
ATOM   3051  OD2 ASP A 197      46.743  79.553 118.285  1.00  0.00           O1-
ATOM   3052  H   ASP A 197      46.775  83.212 117.602  1.00  0.00           H  
ATOM   3053  HA  ASP A 197      45.974  82.957 120.355  1.00  0.00           H  
ATOM   3054  HB2 ASP A 197      48.279  81.553 118.942  1.00  0.00           H  
ATOM   3055  HB3 ASP A 197      47.690  81.177 120.576  1.00  0.00           H  
ATOM   3056  N   LEU A 198      48.402  84.981 119.736  1.00  0.00           N  
ATOM   3057  CA  LEU A 198      49.321  85.960 120.226  1.00  0.00           C  
ATOM   3058  C   LEU A 198      48.818  86.823 121.411  1.00  0.00           C  
ATOM   3059  O   LEU A 198      49.627  87.500 122.059  1.00  0.00           O  
ATOM   3060  CB  LEU A 198      49.726  86.889 119.060  1.00  0.00           C  
ATOM   3061  CG  LEU A 198      50.488  86.189 117.904  1.00  0.00           C  
ATOM   3062  CD1 LEU A 198      50.907  87.376 116.955  1.00  0.00           C  
ATOM   3063  CD2 LEU A 198      51.692  85.412 118.257  1.00  0.00           C  
ATOM   3064  H   LEU A 198      48.040  85.143 118.807  1.00  0.00           H  
ATOM   3065  HA  LEU A 198      50.201  85.465 120.637  1.00  0.00           H  
ATOM   3066  HB2 LEU A 198      48.872  87.445 118.670  1.00  0.00           H  
ATOM   3067  HB3 LEU A 198      50.427  87.521 119.606  1.00  0.00           H  
ATOM   3068  HG  LEU A 198      49.817  85.470 117.433  1.00  0.00           H  
ATOM   3069 HD11 LEU A 198      49.968  87.776 116.573  1.00  0.00           H  
ATOM   3070 HD12 LEU A 198      51.482  88.025 117.615  1.00  0.00           H  
ATOM   3071 HD13 LEU A 198      51.421  86.931 116.103  1.00  0.00           H  
ATOM   3072 HD21 LEU A 198      52.108  84.979 117.347  1.00  0.00           H  
ATOM   3073 HD22 LEU A 198      52.459  86.079 118.652  1.00  0.00           H  
ATOM   3074 HD23 LEU A 198      51.376  84.588 118.896  1.00  0.00           H  
ATOM   3075  N   THR A 199      47.470  86.951 121.425  1.00  0.00           N  
ATOM   3076  CA  THR A 199      46.695  87.793 122.330  1.00  0.00           C  
ATOM   3077  C   THR A 199      46.479  87.194 123.675  1.00  0.00           C  
ATOM   3078  O   THR A 199      46.163  85.986 123.700  1.00  0.00           O  
ATOM   3079  CB  THR A 199      45.266  88.097 121.795  1.00  0.00           C  
ATOM   3080  CG2 THR A 199      44.404  89.189 122.481  1.00  0.00           C  
ATOM   3081  OG1 THR A 199      45.453  88.494 120.476  1.00  0.00           O  
ATOM   3082  H   THR A 199      47.072  86.498 120.614  1.00  0.00           H  
ATOM   3083  HA  THR A 199      47.195  88.746 122.508  1.00  0.00           H  
ATOM   3084  HB  THR A 199      44.672  87.183 121.821  1.00  0.00           H  
ATOM   3085  HG1 THR A 199      44.784  88.098 119.913  1.00  0.00           H  
ATOM   3086 HG21 THR A 199      44.750  90.210 122.319  1.00  0.00           H  
ATOM   3087 HG22 THR A 199      43.350  89.103 122.217  1.00  0.00           H  
ATOM   3088 HG23 THR A 199      44.439  89.000 123.554  1.00  0.00           H  
ATOM   3089  N   LYS A 200      46.579  87.870 124.792  1.00  0.00           N  
ATOM   3090  CA  LYS A 200      46.443  87.250 126.142  1.00  0.00           C  
ATOM   3091  C   LYS A 200      45.761  88.386 127.046  1.00  0.00           C  
ATOM   3092  O   LYS A 200      45.709  89.568 126.649  1.00  0.00           O  
ATOM   3093  CB  LYS A 200      47.750  86.746 126.721  1.00  0.00           C  
ATOM   3094  CG  LYS A 200      48.734  87.876 126.952  1.00  0.00           C  
ATOM   3095  CD  LYS A 200      49.945  87.235 127.625  1.00  0.00           C  
ATOM   3096  CE  LYS A 200      50.915  88.262 128.175  1.00  0.00           C  
ATOM   3097  NZ  LYS A 200      50.594  88.637 129.555  1.00  0.00           N1+
ATOM   3098  H   LYS A 200      46.805  88.855 124.769  1.00  0.00           H  
ATOM   3099  HA  LYS A 200      45.715  86.445 126.045  1.00  0.00           H  
ATOM   3100  HB2 LYS A 200      47.546  86.331 127.707  1.00  0.00           H  
ATOM   3101  HB3 LYS A 200      48.203  85.952 126.126  1.00  0.00           H  
ATOM   3102  HG2 LYS A 200      49.101  88.409 126.075  1.00  0.00           H  
ATOM   3103  HG3 LYS A 200      48.158  88.586 127.548  1.00  0.00           H  
ATOM   3104  HD2 LYS A 200      49.599  86.586 128.429  1.00  0.00           H  
ATOM   3105  HD3 LYS A 200      50.498  86.551 126.981  1.00  0.00           H  
ATOM   3106  HE2 LYS A 200      51.906  87.807 128.192  1.00  0.00           H  
ATOM   3107  HE3 LYS A 200      51.002  89.099 127.482  1.00  0.00           H  
ATOM   3108  HZ1 LYS A 200      51.143  89.399 129.925  1.00  0.00           H  
ATOM   3109  HZ2 LYS A 200      49.638  88.782 129.845  1.00  0.00           H  
ATOM   3110  HZ3 LYS A 200      50.685  87.800 130.112  1.00  0.00           H  
ATOM   3111  N   ASP A 201      45.426  87.963 128.208  1.00  0.00           N  
ATOM   3112  CA  ASP A 201      44.791  88.841 129.214  1.00  0.00           C  
ATOM   3113  C   ASP A 201      43.725  89.714 128.643  1.00  0.00           C  
ATOM   3114  O   ASP A 201      43.825  90.947 128.769  1.00  0.00           O  
ATOM   3115  CB  ASP A 201      45.849  89.703 129.941  1.00  0.00           C  
ATOM   3116  CG  ASP A 201      46.973  88.820 130.636  1.00  0.00           C  
ATOM   3117  OD1 ASP A 201      46.651  87.756 131.266  1.00  0.00           O  
ATOM   3118  OD2 ASP A 201      48.171  89.209 130.516  1.00  0.00           O1-
ATOM   3119  H   ASP A 201      45.282  86.997 128.467  1.00  0.00           H  
ATOM   3120  HA  ASP A 201      44.222  88.181 129.869  1.00  0.00           H  
ATOM   3121  HB2 ASP A 201      46.319  90.335 129.188  1.00  0.00           H  
ATOM   3122  HB3 ASP A 201      45.305  90.252 130.709  1.00  0.00           H  
ATOM   3123  N   ILE A 202      42.778  89.129 127.852  1.00  0.00           N  
ATOM   3124  CA  ILE A 202      41.572  89.808 127.391  1.00  0.00           C  
ATOM   3125  C   ILE A 202      40.859  90.372 128.625  1.00  0.00           C  
ATOM   3126  O   ILE A 202      40.306  89.585 129.365  1.00  0.00           O  
ATOM   3127  CB  ILE A 202      40.713  88.935 126.419  1.00  0.00           C  
ATOM   3128  CG1 ILE A 202      41.583  88.579 125.159  1.00  0.00           C  
ATOM   3129  CG2 ILE A 202      39.471  89.724 125.998  1.00  0.00           C  
ATOM   3130  CD1 ILE A 202      41.257  87.251 124.583  1.00  0.00           C  
ATOM   3131  H   ILE A 202      42.706  88.121 127.852  1.00  0.00           H  
ATOM   3132  HA  ILE A 202      41.846  90.688 126.809  1.00  0.00           H  
ATOM   3133  HB  ILE A 202      40.571  87.973 126.912  1.00  0.00           H  
ATOM   3134 HG12 ILE A 202      41.629  89.410 124.455  1.00  0.00           H  
ATOM   3135 HG13 ILE A 202      42.614  88.517 125.507  1.00  0.00           H  
ATOM   3136 HG21 ILE A 202      38.771  89.920 126.810  1.00  0.00           H  
ATOM   3137 HG22 ILE A 202      39.711  90.741 125.689  1.00  0.00           H  
ATOM   3138 HG23 ILE A 202      38.960  89.166 125.213  1.00  0.00           H  
ATOM   3139 HD11 ILE A 202      41.995  86.939 123.844  1.00  0.00           H  
ATOM   3140 HD12 ILE A 202      41.003  86.563 125.389  1.00  0.00           H  
ATOM   3141 HD13 ILE A 202      40.338  87.313 124.000  1.00  0.00           H  
ATOM   3142  N   THR A 203      40.942  91.661 128.865  1.00  0.00           N  
ATOM   3143  CA  THR A 203      40.592  92.322 130.212  1.00  0.00           C  
ATOM   3144  C   THR A 203      39.361  93.264 130.030  1.00  0.00           C  
ATOM   3145  O   THR A 203      39.488  94.308 129.399  1.00  0.00           O  
ATOM   3146  CB  THR A 203      41.770  93.107 130.765  1.00  0.00           C  
ATOM   3147  CG2 THR A 203      41.631  93.988 131.902  1.00  0.00           C  
ATOM   3148  OG1 THR A 203      42.716  92.158 131.040  1.00  0.00           O  
ATOM   3149  H   THR A 203      41.397  92.197 128.139  1.00  0.00           H  
ATOM   3150  HA  THR A 203      40.377  91.511 130.908  1.00  0.00           H  
ATOM   3151  HB  THR A 203      42.164  93.727 129.960  1.00  0.00           H  
ATOM   3152  HG1 THR A 203      42.923  91.649 130.253  1.00  0.00           H  
ATOM   3153 HG21 THR A 203      42.482  94.669 131.936  1.00  0.00           H  
ATOM   3154 HG22 THR A 203      40.729  94.589 131.797  1.00  0.00           H  
ATOM   3155 HG23 THR A 203      41.534  93.440 132.839  1.00  0.00           H  
ATOM   3156  N   THR A 204      38.234  92.967 130.702  1.00  0.00           N  
ATOM   3157  CA  THR A 204      37.022  93.717 130.536  1.00  0.00           C  
ATOM   3158  C   THR A 204      36.529  94.466 131.737  1.00  0.00           C  
ATOM   3159  O   THR A 204      36.530  94.040 132.825  1.00  0.00           O  
ATOM   3160  CB  THR A 204      35.878  92.710 130.202  1.00  0.00           C  
ATOM   3161  CG2 THR A 204      34.631  93.489 129.877  1.00  0.00           C  
ATOM   3162  OG1 THR A 204      36.271  91.992 129.042  1.00  0.00           O  
ATOM   3163  H   THR A 204      38.202  92.091 131.204  1.00  0.00           H  
ATOM   3164  HA  THR A 204      37.070  94.426 129.710  1.00  0.00           H  
ATOM   3165  HB  THR A 204      35.774  92.079 131.083  1.00  0.00           H  
ATOM   3166  HG1 THR A 204      36.885  91.326 129.362  1.00  0.00           H  
ATOM   3167 HG21 THR A 204      33.965  92.989 129.174  1.00  0.00           H  
ATOM   3168 HG22 THR A 204      34.108  93.617 130.825  1.00  0.00           H  
ATOM   3169 HG23 THR A 204      34.794  94.394 129.293  1.00  0.00           H  
ATOM   3170  N   SER A 205      36.027  95.695 131.501  1.00  0.00           N  
ATOM   3171  CA  SER A 205      35.296  96.526 132.499  1.00  0.00           C  
ATOM   3172  C   SER A 205      34.006  97.200 131.955  1.00  0.00           C  
ATOM   3173  O   SER A 205      33.967  97.402 130.763  1.00  0.00           O  
ATOM   3174  CB  SER A 205      36.375  97.446 132.993  1.00  0.00           C  
ATOM   3175  OG  SER A 205      35.989  98.198 134.092  1.00  0.00           O  
ATOM   3176  H   SER A 205      36.308  96.028 130.591  1.00  0.00           H  
ATOM   3177  HA  SER A 205      35.002  95.953 133.379  1.00  0.00           H  
ATOM   3178  HB2 SER A 205      37.175  96.787 133.331  1.00  0.00           H  
ATOM   3179  HB3 SER A 205      36.743  98.123 132.223  1.00  0.00           H  
ATOM   3180  HG  SER A 205      36.754  98.625 134.487  1.00  0.00           H  
ATOM   3181  N   VAL A 206      33.099  97.621 132.803  1.00  0.00           N  
ATOM   3182  CA  VAL A 206      31.840  98.228 132.474  1.00  0.00           C  
ATOM   3183  C   VAL A 206      31.943  99.577 133.154  1.00  0.00           C  
ATOM   3184  O   VAL A 206      32.420  99.738 134.328  1.00  0.00           O  
ATOM   3185  CB  VAL A 206      30.659  97.454 133.047  1.00  0.00           C  
ATOM   3186  CG1 VAL A 206      29.345  98.064 132.637  1.00  0.00           C  
ATOM   3187  CG2 VAL A 206      30.631  95.938 132.663  1.00  0.00           C  
ATOM   3188  H   VAL A 206      33.250  97.333 133.759  1.00  0.00           H  
ATOM   3189  HA  VAL A 206      31.773  98.351 131.392  1.00  0.00           H  
ATOM   3190  HB  VAL A 206      30.685  97.589 134.130  1.00  0.00           H  
ATOM   3191 HG11 VAL A 206      29.356  98.463 131.623  1.00  0.00           H  
ATOM   3192 HG12 VAL A 206      28.502  97.436 132.923  1.00  0.00           H  
ATOM   3193 HG13 VAL A 206      29.212  98.952 133.256  1.00  0.00           H  
ATOM   3194 HG21 VAL A 206      30.171  95.813 131.683  1.00  0.00           H  
ATOM   3195 HG22 VAL A 206      31.571  95.407 132.811  1.00  0.00           H  
ATOM   3196 HG23 VAL A 206      29.900  95.448 133.307  1.00  0.00           H  
ATOM   3197  N   LEU A 207      31.404 100.637 132.538  1.00  0.00           N  
ATOM   3198  CA  LEU A 207      31.468 102.067 132.902  1.00  0.00           C  
ATOM   3199  C   LEU A 207      30.055 102.562 133.024  1.00  0.00           C  
ATOM   3200  O   LEU A 207      29.201 102.285 132.141  1.00  0.00           O  
ATOM   3201  CB  LEU A 207      32.462 102.810 131.971  1.00  0.00           C  
ATOM   3202  CG  LEU A 207      33.788 101.960 131.922  1.00  0.00           C  
ATOM   3203  CD1 LEU A 207      34.552 102.524 130.710  1.00  0.00           C  
ATOM   3204  CD2 LEU A 207      34.578 102.287 133.168  1.00  0.00           C  
ATOM   3205  H   LEU A 207      30.806 100.445 131.746  1.00  0.00           H  
ATOM   3206  HA  LEU A 207      31.916 102.180 133.890  1.00  0.00           H  
ATOM   3207  HB2 LEU A 207      32.035 103.036 130.994  1.00  0.00           H  
ATOM   3208  HB3 LEU A 207      32.696 103.775 132.420  1.00  0.00           H  
ATOM   3209  HG  LEU A 207      33.663 100.885 131.793  1.00  0.00           H  
ATOM   3210 HD11 LEU A 207      34.585 103.614 130.730  1.00  0.00           H  
ATOM   3211 HD12 LEU A 207      35.559 102.109 130.701  1.00  0.00           H  
ATOM   3212 HD13 LEU A 207      34.043 102.259 129.784  1.00  0.00           H  
ATOM   3213 HD21 LEU A 207      35.405 101.586 133.286  1.00  0.00           H  
ATOM   3214 HD22 LEU A 207      34.988 103.297 133.179  1.00  0.00           H  
ATOM   3215 HD23 LEU A 207      33.942 102.207 134.050  1.00  0.00           H  
ATOM   3216  N   THR A 208      29.649 103.361 134.034  1.00  0.00           N  
ATOM   3217  CA  THR A 208      28.260 103.770 134.329  1.00  0.00           C  
ATOM   3218  C   THR A 208      28.034 105.265 134.531  1.00  0.00           C  
ATOM   3219  O   THR A 208      28.907 105.982 135.072  1.00  0.00           O  
ATOM   3220  CB  THR A 208      27.838 103.053 135.625  1.00  0.00           C  
ATOM   3221  CG2 THR A 208      26.458 103.373 136.194  1.00  0.00           C  
ATOM   3222  OG1 THR A 208      27.749 101.651 135.556  1.00  0.00           O  
ATOM   3223  H   THR A 208      30.333 103.385 134.777  1.00  0.00           H  
ATOM   3224  HA  THR A 208      27.633 103.424 133.506  1.00  0.00           H  
ATOM   3225  HB  THR A 208      28.658 103.287 136.303  1.00  0.00           H  
ATOM   3226  HG1 THR A 208      28.654 101.359 135.430  1.00  0.00           H  
ATOM   3227 HG21 THR A 208      26.246 102.703 137.028  1.00  0.00           H  
ATOM   3228 HG22 THR A 208      26.359 104.419 136.483  1.00  0.00           H  
ATOM   3229 HG23 THR A 208      25.622 103.235 135.509  1.00  0.00           H  
ATOM   3230  N   VAL A 209      26.784 105.646 134.233  1.00  0.00           N  
ATOM   3231  CA  VAL A 209      26.094 106.953 134.343  1.00  0.00           C  
ATOM   3232  C   VAL A 209      24.672 106.779 134.591  1.00  0.00           C  
ATOM   3233  O   VAL A 209      24.034 106.192 133.750  1.00  0.00           O  
ATOM   3234  CB  VAL A 209      26.262 107.859 133.149  1.00  0.00           C  
ATOM   3235  CG1 VAL A 209      25.565 109.232 133.317  1.00  0.00           C  
ATOM   3236  CG2 VAL A 209      27.769 108.109 132.953  1.00  0.00           C  
ATOM   3237  H   VAL A 209      26.168 104.958 133.823  1.00  0.00           H  
ATOM   3238  HA  VAL A 209      26.555 107.482 135.177  1.00  0.00           H  
ATOM   3239  HB  VAL A 209      25.941 107.455 132.189  1.00  0.00           H  
ATOM   3240 HG11 VAL A 209      25.893 109.833 132.470  1.00  0.00           H  
ATOM   3241 HG12 VAL A 209      24.476 109.226 133.366  1.00  0.00           H  
ATOM   3242 HG13 VAL A 209      26.035 109.627 134.217  1.00  0.00           H  
ATOM   3243 HG21 VAL A 209      28.381 107.266 132.629  1.00  0.00           H  
ATOM   3244 HG22 VAL A 209      27.990 108.883 132.218  1.00  0.00           H  
ATOM   3245 HG23 VAL A 209      28.145 108.268 133.963  1.00  0.00           H  
ATOM   3246  N   ASN A 210      24.023 107.404 135.599  1.00  0.00           N  
ATOM   3247  CA  ASN A 210      22.591 107.417 135.863  1.00  0.00           C  
ATOM   3248  C   ASN A 210      22.138 105.983 136.144  1.00  0.00           C  
ATOM   3249  O   ASN A 210      21.178 105.425 135.687  1.00  0.00           O  
ATOM   3250  CB  ASN A 210      21.797 108.151 134.809  1.00  0.00           C  
ATOM   3251  CG  ASN A 210      22.121 109.652 134.562  1.00  0.00           C  
ATOM   3252  ND2 ASN A 210      21.391 110.255 133.683  1.00  0.00           N  
ATOM   3253  OD1 ASN A 210      22.988 110.351 135.156  1.00  0.00           O  
ATOM   3254  H   ASN A 210      24.604 108.057 136.107  1.00  0.00           H  
ATOM   3255  HA  ASN A 210      22.380 107.916 136.809  1.00  0.00           H  
ATOM   3256  HB2 ASN A 210      21.931 107.596 133.881  1.00  0.00           H  
ATOM   3257  HB3 ASN A 210      20.739 108.044 135.050  1.00  0.00           H  
ATOM   3258 HD21 ASN A 210      21.509 111.258 133.678  1.00  0.00           H  
ATOM   3259 HD22 ASN A 210      20.466 109.934 133.433  1.00  0.00           H  
ATOM   3260  N   ASN A 211      22.946 105.251 136.914  1.00  0.00           N  
ATOM   3261  CA  ASN A 211      22.956 103.854 137.359  1.00  0.00           C  
ATOM   3262  C   ASN A 211      22.871 102.850 136.218  1.00  0.00           C  
ATOM   3263  O   ASN A 211      22.950 101.657 136.517  1.00  0.00           O  
ATOM   3264  CB  ASN A 211      21.943 103.670 138.472  1.00  0.00           C  
ATOM   3265  CG  ASN A 211      22.377 104.455 139.670  1.00  0.00           C  
ATOM   3266  ND2 ASN A 211      22.182 105.757 139.787  1.00  0.00           N  
ATOM   3267  OD1 ASN A 211      23.172 104.013 140.523  1.00  0.00           O  
ATOM   3268  H   ASN A 211      23.698 105.751 137.363  1.00  0.00           H  
ATOM   3269  HA  ASN A 211      23.943 103.692 137.791  1.00  0.00           H  
ATOM   3270  HB2 ASN A 211      20.978 104.090 138.187  1.00  0.00           H  
ATOM   3271  HB3 ASN A 211      21.817 102.603 138.652  1.00  0.00           H  
ATOM   3272 HD21 ASN A 211      22.443 106.258 140.625  1.00  0.00           H  
ATOM   3273 HD22 ASN A 211      21.704 106.201 139.017  1.00  0.00           H  
ATOM   3274  N   LYS A 212      22.778 103.250 134.950  1.00  0.00           N  
ATOM   3275  CA  LYS A 212      22.939 102.418 133.756  1.00  0.00           C  
ATOM   3276  C   LYS A 212      24.295 102.547 133.077  1.00  0.00           C  
ATOM   3277  O   LYS A 212      24.893 103.591 133.003  1.00  0.00           O  
ATOM   3278  CB  LYS A 212      21.756 102.738 132.793  1.00  0.00           C  
ATOM   3279  CG  LYS A 212      21.505 101.674 131.638  1.00  0.00           C  
ATOM   3280  CD  LYS A 212      20.182 101.917 131.035  1.00  0.00           C  
ATOM   3281  CE  LYS A 212      20.027 101.226 129.730  1.00  0.00           C  
ATOM   3282  NZ  LYS A 212      18.583 100.945 129.247  1.00  0.00           N1+
ATOM   3283  H   LYS A 212      22.714 104.243 134.774  1.00  0.00           H  
ATOM   3284  HA  LYS A 212      22.839 101.383 134.079  1.00  0.00           H  
ATOM   3285  HB2 LYS A 212      20.849 102.688 133.397  1.00  0.00           H  
ATOM   3286  HB3 LYS A 212      21.733 103.776 132.463  1.00  0.00           H  
ATOM   3287  HG2 LYS A 212      22.283 101.834 130.892  1.00  0.00           H  
ATOM   3288  HG3 LYS A 212      21.548 100.637 131.968  1.00  0.00           H  
ATOM   3289  HD2 LYS A 212      19.437 101.730 131.809  1.00  0.00           H  
ATOM   3290  HD3 LYS A 212      20.083 102.993 130.894  1.00  0.00           H  
ATOM   3291  HE2 LYS A 212      20.539 101.859 129.005  1.00  0.00           H  
ATOM   3292  HE3 LYS A 212      20.469 100.232 129.790  1.00  0.00           H  
ATOM   3293  HZ1 LYS A 212      18.132 101.847 129.197  1.00  0.00           H  
ATOM   3294  HZ2 LYS A 212      18.651 100.496 128.344  1.00  0.00           H  
ATOM   3295  HZ3 LYS A 212      17.945 100.392 129.801  1.00  0.00           H  
ATOM   3296  N   ALA A 213      24.862 101.439 132.564  1.00  0.00           N  
ATOM   3297  CA  ALA A 213      26.132 101.525 131.902  1.00  0.00           C  
ATOM   3298  C   ALA A 213      26.111 102.486 130.658  1.00  0.00           C  
ATOM   3299  O   ALA A 213      25.145 102.429 129.930  1.00  0.00           O  
ATOM   3300  CB  ALA A 213      26.554 100.131 131.426  1.00  0.00           C  
ATOM   3301  H   ALA A 213      24.558 100.507 132.810  1.00  0.00           H  
ATOM   3302  HA  ALA A 213      26.859 101.919 132.610  1.00  0.00           H  
ATOM   3303  HB1 ALA A 213      27.436 100.118 130.786  1.00  0.00           H  
ATOM   3304  HB2 ALA A 213      26.655  99.416 132.244  1.00  0.00           H  
ATOM   3305  HB3 ALA A 213      25.753  99.741 130.799  1.00  0.00           H  
ATOM   3306  N   HIE A 214      27.151 103.292 130.379  1.00  0.00           N  
ATOM   3307  CA  HIE A 214      27.274 104.173 129.150  1.00  0.00           C  
ATOM   3308  C   HIE A 214      28.409 103.681 128.161  1.00  0.00           C  
ATOM   3309  O   HIE A 214      28.402 103.972 126.976  1.00  0.00           O  
ATOM   3310  CB  HIE A 214      27.482 105.619 129.636  1.00  0.00           C  
ATOM   3311  CG  HIE A 214      28.817 106.004 130.061  1.00  0.00           C  
ATOM   3312  CD2 HIE A 214      29.693 106.868 129.400  1.00  0.00           C  
ATOM   3313  ND1 HIE A 214      29.622 105.363 131.042  1.00  0.00           N  
ATOM   3314  CE1 HIE A 214      30.807 105.903 130.953  1.00  0.00           C  
ATOM   3315  NE2 HIE A 214      30.915 106.866 130.053  1.00  0.00           N  
ATOM   3316  H   HIE A 214      27.881 103.419 131.066  1.00  0.00           H  
ATOM   3317  HA  HIE A 214      26.434 104.085 128.461  1.00  0.00           H  
ATOM   3318  HB2 HIE A 214      27.218 106.290 128.819  1.00  0.00           H  
ATOM   3319  HB3 HIE A 214      26.829 105.753 130.498  1.00  0.00           H  
ATOM   3320  HD2 HIE A 214      29.461 107.470 128.533  1.00  0.00           H  
ATOM   3321  HE1 HIE A 214      31.602 105.746 131.666  1.00  0.00           H  
ATOM   3322  HE2 HIE A 214      31.747 107.240 129.619  1.00  0.00           H  
ATOM   3323  N   MET A 215      29.370 102.973 128.698  1.00  0.00           N  
ATOM   3324  CA  MET A 215      30.475 102.433 127.830  1.00  0.00           C  
ATOM   3325  C   MET A 215      31.025 101.179 128.469  1.00  0.00           C  
ATOM   3326  O   MET A 215      31.118 101.115 129.679  1.00  0.00           O  
ATOM   3327  CB  MET A 215      31.522 103.529 127.573  1.00  0.00           C  
ATOM   3328  CG  MET A 215      32.089 103.722 126.194  1.00  0.00           C  
ATOM   3329  SD  MET A 215      31.090 104.590 125.050  1.00  0.00           S  
ATOM   3330  CE  MET A 215      32.166 104.602 123.564  1.00  0.00           C  
ATOM   3331  H   MET A 215      29.493 102.764 129.678  1.00  0.00           H  
ATOM   3332  HA  MET A 215      30.089 102.223 126.833  1.00  0.00           H  
ATOM   3333  HB2 MET A 215      31.188 104.506 127.920  1.00  0.00           H  
ATOM   3334  HB3 MET A 215      32.335 103.317 128.266  1.00  0.00           H  
ATOM   3335  HG2 MET A 215      33.016 104.278 126.326  1.00  0.00           H  
ATOM   3336  HG3 MET A 215      32.420 102.789 125.738  1.00  0.00           H  
ATOM   3337  HE1 MET A 215      31.740 105.332 122.877  1.00  0.00           H  
ATOM   3338  HE2 MET A 215      33.154 104.952 123.864  1.00  0.00           H  
ATOM   3339  HE3 MET A 215      32.299 103.601 123.155  1.00  0.00           H  
ATOM   3340  N   VAL A 216      31.583 100.247 127.662  1.00  0.00           N  
ATOM   3341  CA  VAL A 216      32.272  98.973 128.032  1.00  0.00           C  
ATOM   3342  C   VAL A 216      33.709  99.094 127.441  1.00  0.00           C  
ATOM   3343  O   VAL A 216      33.774  99.442 126.301  1.00  0.00           O  
ATOM   3344  CB  VAL A 216      31.533  97.711 127.511  1.00  0.00           C  
ATOM   3345  CG1 VAL A 216      32.312  96.378 127.583  1.00  0.00           C  
ATOM   3346  CG2 VAL A 216      30.241  97.514 128.387  1.00  0.00           C  
ATOM   3347  H   VAL A 216      31.445 100.373 126.670  1.00  0.00           H  
ATOM   3348  HA  VAL A 216      32.272  98.802 129.108  1.00  0.00           H  
ATOM   3349  HB  VAL A 216      31.286  97.899 126.466  1.00  0.00           H  
ATOM   3350 HG11 VAL A 216      33.205  96.433 126.959  1.00  0.00           H  
ATOM   3351 HG12 VAL A 216      32.688  96.224 128.594  1.00  0.00           H  
ATOM   3352 HG13 VAL A 216      31.799  95.499 127.195  1.00  0.00           H  
ATOM   3353 HG21 VAL A 216      30.547  97.129 129.360  1.00  0.00           H  
ATOM   3354 HG22 VAL A 216      29.700  98.460 128.381  1.00  0.00           H  
ATOM   3355 HG23 VAL A 216      29.720  96.654 127.968  1.00  0.00           H  
ATOM   3356  N   THR A 217      34.707  98.715 128.222  1.00  0.00           N  
ATOM   3357  CA  THR A 217      36.129  98.865 127.906  1.00  0.00           C  
ATOM   3358  C   THR A 217      36.903  97.551 127.958  1.00  0.00           C  
ATOM   3359  O   THR A 217      36.822  96.841 128.952  1.00  0.00           O  
ATOM   3360  CB  THR A 217      36.690  99.934 128.795  1.00  0.00           C  
ATOM   3361  CG2 THR A 217      38.195 100.149 128.577  1.00  0.00           C  
ATOM   3362  OG1 THR A 217      36.194 101.172 128.359  1.00  0.00           O  
ATOM   3363  H   THR A 217      34.539  98.202 129.076  1.00  0.00           H  
ATOM   3364  HA  THR A 217      36.240  99.143 126.858  1.00  0.00           H  
ATOM   3365  HB  THR A 217      36.480  99.737 129.846  1.00  0.00           H  
ATOM   3366  HG1 THR A 217      36.817 101.826 128.684  1.00  0.00           H  
ATOM   3367 HG21 THR A 217      38.444 100.361 127.538  1.00  0.00           H  
ATOM   3368 HG22 THR A 217      38.537 100.824 129.361  1.00  0.00           H  
ATOM   3369 HG23 THR A 217      38.707  99.207 128.773  1.00  0.00           H  
ATOM   3370  N   LEU A 218      37.570  97.207 126.888  1.00  0.00           N  
ATOM   3371  CA  LEU A 218      38.577  96.132 126.790  1.00  0.00           C  
ATOM   3372  C   LEU A 218      39.993  96.777 126.782  1.00  0.00           C  
ATOM   3373  O   LEU A 218      40.322  97.808 126.245  1.00  0.00           O  
ATOM   3374  CB  LEU A 218      38.276  95.247 125.523  1.00  0.00           C  
ATOM   3375  CG  LEU A 218      37.383  94.060 125.824  1.00  0.00           C  
ATOM   3376  CD1 LEU A 218      35.966  94.201 126.340  1.00  0.00           C  
ATOM   3377  CD2 LEU A 218      37.348  93.075 124.661  1.00  0.00           C  
ATOM   3378  H   LEU A 218      37.523  97.802 126.073  1.00  0.00           H  
ATOM   3379  HA  LEU A 218      38.509  95.557 127.713  1.00  0.00           H  
ATOM   3380  HB2 LEU A 218      37.834  95.865 124.741  1.00  0.00           H  
ATOM   3381  HB3 LEU A 218      39.237  94.841 125.203  1.00  0.00           H  
ATOM   3382  HG  LEU A 218      37.803  93.490 126.652  1.00  0.00           H  
ATOM   3383 HD11 LEU A 218      35.643  93.271 126.807  1.00  0.00           H  
ATOM   3384 HD12 LEU A 218      35.966  94.933 127.146  1.00  0.00           H  
ATOM   3385 HD13 LEU A 218      35.244  94.632 125.646  1.00  0.00           H  
ATOM   3386 HD21 LEU A 218      38.329  92.603 124.611  1.00  0.00           H  
ATOM   3387 HD22 LEU A 218      36.700  92.243 124.932  1.00  0.00           H  
ATOM   3388 HD23 LEU A 218      37.071  93.509 123.701  1.00  0.00           H  
ATOM   3389  N   ASP A 219      40.813  96.044 127.491  1.00  0.00           N  
ATOM   3390  CA  ASP A 219      42.224  96.010 127.264  1.00  0.00           C  
ATOM   3391  C   ASP A 219      42.641  94.629 126.685  1.00  0.00           C  
ATOM   3392  O   ASP A 219      42.009  93.592 127.042  1.00  0.00           O  
ATOM   3393  CB  ASP A 219      42.966  96.343 128.597  1.00  0.00           C  
ATOM   3394  CG  ASP A 219      42.522  97.569 129.374  1.00  0.00           C  
ATOM   3395  OD1 ASP A 219      43.116  98.669 129.118  1.00  0.00           O  
ATOM   3396  OD2 ASP A 219      41.845  97.504 130.360  1.00  0.00           O1-
ATOM   3397  H   ASP A 219      40.442  95.219 127.941  1.00  0.00           H  
ATOM   3398  HA  ASP A 219      42.463  96.777 126.526  1.00  0.00           H  
ATOM   3399  HB2 ASP A 219      43.058  95.520 129.305  1.00  0.00           H  
ATOM   3400  HB3 ASP A 219      43.972  96.544 128.229  1.00  0.00           H  
ATOM   3401  N   TYR A 220      43.569  94.701 125.756  1.00  0.00           N  
ATOM   3402  CA  TYR A 220      44.059  93.625 124.868  1.00  0.00           C  
ATOM   3403  C   TYR A 220      45.599  93.618 124.859  1.00  0.00           C  
ATOM   3404  O   TYR A 220      46.188  94.608 124.431  1.00  0.00           O  
ATOM   3405  CB  TYR A 220      43.542  93.808 123.436  1.00  0.00           C  
ATOM   3406  CG  TYR A 220      41.998  93.915 123.322  1.00  0.00           C  
ATOM   3407  CD1 TYR A 220      41.292  95.129 123.204  1.00  0.00           C  
ATOM   3408  CD2 TYR A 220      41.269  92.773 122.996  1.00  0.00           C  
ATOM   3409  CE1 TYR A 220      39.990  95.224 122.624  1.00  0.00           C  
ATOM   3410  CE2 TYR A 220      39.955  92.836 122.418  1.00  0.00           C  
ATOM   3411  CZ  TYR A 220      39.312  94.088 122.136  1.00  0.00           C  
ATOM   3412  OH  TYR A 220      38.067  94.174 121.640  1.00  0.00           O  
ATOM   3413  H   TYR A 220      43.936  95.626 125.582  1.00  0.00           H  
ATOM   3414  HA  TYR A 220      43.680  92.670 125.234  1.00  0.00           H  
ATOM   3415  HB2 TYR A 220      43.911  94.753 123.036  1.00  0.00           H  
ATOM   3416  HB3 TYR A 220      43.870  92.959 122.838  1.00  0.00           H  
ATOM   3417  HD1 TYR A 220      41.898  95.991 123.440  1.00  0.00           H  
ATOM   3418  HD2 TYR A 220      41.641  91.795 123.260  1.00  0.00           H  
ATOM   3419  HE1 TYR A 220      39.532  96.189 122.460  1.00  0.00           H  
ATOM   3420  HE2 TYR A 220      39.513  91.889 122.148  1.00  0.00           H  
ATOM   3421  HH  TYR A 220      37.907  93.556 120.923  1.00  0.00           H  
ATOM   3422  N   THR A 221      46.189  92.654 125.534  1.00  0.00           N  
ATOM   3423  CA  THR A 221      47.651  92.555 125.439  1.00  0.00           C  
ATOM   3424  C   THR A 221      48.082  91.580 124.278  1.00  0.00           C  
ATOM   3425  O   THR A 221      47.505  90.520 124.192  1.00  0.00           O  
ATOM   3426  CB  THR A 221      48.238  92.090 126.767  1.00  0.00           C  
ATOM   3427  CG2 THR A 221      49.753  91.959 126.745  1.00  0.00           C  
ATOM   3428  OG1 THR A 221      48.039  92.998 127.795  1.00  0.00           O  
ATOM   3429  H   THR A 221      45.644  91.953 126.016  1.00  0.00           H  
ATOM   3430  HA  THR A 221      48.081  93.540 125.259  1.00  0.00           H  
ATOM   3431  HB  THR A 221      47.781  91.128 126.997  1.00  0.00           H  
ATOM   3432  HG1 THR A 221      47.094  93.031 127.964  1.00  0.00           H  
ATOM   3433 HG21 THR A 221      50.178  92.080 127.742  1.00  0.00           H  
ATOM   3434 HG22 THR A 221      50.058  91.035 126.255  1.00  0.00           H  
ATOM   3435 HG23 THR A 221      50.201  92.793 126.203  1.00  0.00           H  
ATOM   3436  N   VAL A 222      48.951  91.939 123.340  1.00  0.00           N  
ATOM   3437  CA  VAL A 222      49.342  91.110 122.214  1.00  0.00           C  
ATOM   3438  C   VAL A 222      50.890  90.956 122.177  1.00  0.00           C  
ATOM   3439  O   VAL A 222      51.643  91.718 122.785  1.00  0.00           O  
ATOM   3440  CB  VAL A 222      48.821  91.706 120.860  1.00  0.00           C  
ATOM   3441  CG1 VAL A 222      48.924  90.829 119.637  1.00  0.00           C  
ATOM   3442  CG2 VAL A 222      47.375  92.299 120.968  1.00  0.00           C  
ATOM   3443  H   VAL A 222      49.274  92.889 123.449  1.00  0.00           H  
ATOM   3444  HA  VAL A 222      49.036  90.066 122.275  1.00  0.00           H  
ATOM   3445  HB  VAL A 222      49.439  92.597 120.759  1.00  0.00           H  
ATOM   3446 HG11 VAL A 222      48.109  91.081 118.958  1.00  0.00           H  
ATOM   3447 HG12 VAL A 222      49.854  91.169 119.181  1.00  0.00           H  
ATOM   3448 HG13 VAL A 222      48.863  89.763 119.857  1.00  0.00           H  
ATOM   3449 HG21 VAL A 222      47.296  93.078 121.726  1.00  0.00           H  
ATOM   3450 HG22 VAL A 222      46.977  92.720 120.045  1.00  0.00           H  
ATOM   3451 HG23 VAL A 222      46.654  91.533 121.250  1.00  0.00           H  
ATOM   3452  N   GLN A 223      51.363  89.834 121.648  1.00  0.00           N  
ATOM   3453  CA  GLN A 223      52.809  89.602 121.167  1.00  0.00           C  
ATOM   3454  C   GLN A 223      53.285  90.430 119.962  1.00  0.00           C  
ATOM   3455  O   GLN A 223      52.699  90.491 118.864  1.00  0.00           O  
ATOM   3456  CB  GLN A 223      53.101  88.171 121.006  1.00  0.00           C  
ATOM   3457  CG  GLN A 223      54.521  87.634 121.157  1.00  0.00           C  
ATOM   3458  CD  GLN A 223      54.772  87.094 122.569  1.00  0.00           C  
ATOM   3459  NE2 GLN A 223      55.383  87.904 123.450  1.00  0.00           N  
ATOM   3460  OE1 GLN A 223      54.342  86.024 122.940  1.00  0.00           O  
ATOM   3461  H   GLN A 223      50.656  89.156 121.402  1.00  0.00           H  
ATOM   3462  HA  GLN A 223      53.287  90.064 122.031  1.00  0.00           H  
ATOM   3463  HB2 GLN A 223      52.457  87.574 121.652  1.00  0.00           H  
ATOM   3464  HB3 GLN A 223      52.780  87.843 120.017  1.00  0.00           H  
ATOM   3465  HG2 GLN A 223      54.733  86.924 120.357  1.00  0.00           H  
ATOM   3466  HG3 GLN A 223      55.236  88.416 120.902  1.00  0.00           H  
ATOM   3467 HE21 GLN A 223      55.316  87.733 124.444  1.00  0.00           H  
ATOM   3468 HE22 GLN A 223      55.799  88.789 123.198  1.00  0.00           H  
ATOM   3469  N   VAL A 224      54.441  91.030 120.196  1.00  0.00           N  
ATOM   3470  CA  VAL A 224      55.226  91.849 119.178  1.00  0.00           C  
ATOM   3471  C   VAL A 224      56.589  91.140 119.101  1.00  0.00           C  
ATOM   3472  O   VAL A 224      57.308  91.272 120.134  1.00  0.00           O  
ATOM   3473  CB  VAL A 224      55.206  93.351 119.509  1.00  0.00           C  
ATOM   3474  CG1 VAL A 224      55.834  94.180 118.335  1.00  0.00           C  
ATOM   3475  CG2 VAL A 224      53.823  93.999 119.839  1.00  0.00           C  
ATOM   3476  H   VAL A 224      54.754  91.089 121.154  1.00  0.00           H  
ATOM   3477  HA  VAL A 224      54.683  91.778 118.236  1.00  0.00           H  
ATOM   3478  HB  VAL A 224      55.837  93.484 120.388  1.00  0.00           H  
ATOM   3479 HG11 VAL A 224      56.855  93.848 118.147  1.00  0.00           H  
ATOM   3480 HG12 VAL A 224      55.271  94.126 117.404  1.00  0.00           H  
ATOM   3481 HG13 VAL A 224      55.769  95.230 118.625  1.00  0.00           H  
ATOM   3482 HG21 VAL A 224      53.220  93.697 118.982  1.00  0.00           H  
ATOM   3483 HG22 VAL A 224      53.531  93.539 120.782  1.00  0.00           H  
ATOM   3484 HG23 VAL A 224      53.850  95.082 119.960  1.00  0.00           H  
ATOM   3485  N   PRO A 225      56.968  90.398 118.041  1.00  0.00           N  
ATOM   3486  CA  PRO A 225      58.343  89.846 117.856  1.00  0.00           C  
ATOM   3487  C   PRO A 225      59.449  90.878 117.918  1.00  0.00           C  
ATOM   3488  O   PRO A 225      59.223  92.019 117.503  1.00  0.00           O  
ATOM   3489  CB  PRO A 225      58.327  89.259 116.459  1.00  0.00           C  
ATOM   3490  CG  PRO A 225      56.865  88.938 116.203  1.00  0.00           C  
ATOM   3491  CD  PRO A 225      56.171  90.103 116.840  1.00  0.00           C  
ATOM   3492  HA  PRO A 225      58.475  88.995 118.527  1.00  0.00           H  
ATOM   3493  HB2 PRO A 225      58.657  90.029 115.762  1.00  0.00           H  
ATOM   3494  HB3 PRO A 225      58.916  88.346 116.373  1.00  0.00           H  
ATOM   3495  HG2 PRO A 225      56.642  88.781 115.148  1.00  0.00           H  
ATOM   3496  HG3 PRO A 225      56.463  88.069 116.724  1.00  0.00           H  
ATOM   3497  HD2 PRO A 225      56.006  90.997 116.238  1.00  0.00           H  
ATOM   3498  HD3 PRO A 225      55.176  89.840 117.196  1.00  0.00           H  
ATOM   3499  N   GLY A 226      60.640  90.458 118.365  1.00  0.00           N  
ATOM   3500  CA  GLY A 226      61.916  91.160 118.455  1.00  0.00           C  
ATOM   3501  C   GLY A 226      61.949  92.408 119.333  1.00  0.00           C  
ATOM   3502  O   GLY A 226      62.977  93.010 119.489  1.00  0.00           O  
ATOM   3503  H   GLY A 226      60.684  89.541 118.787  1.00  0.00           H  
ATOM   3504  HA2 GLY A 226      62.743  90.501 118.720  1.00  0.00           H  
ATOM   3505  HA3 GLY A 226      62.063  91.505 117.431  1.00  0.00           H  
ATOM   3506  N   ALA A 227      60.823  92.773 119.942  1.00  0.00           N  
ATOM   3507  CA  ALA A 227      60.823  93.705 121.029  1.00  0.00           C  
ATOM   3508  C   ALA A 227      61.505  93.276 122.352  1.00  0.00           C  
ATOM   3509  O   ALA A 227      61.803  94.072 123.170  1.00  0.00           O  
ATOM   3510  CB  ALA A 227      59.317  93.973 121.269  1.00  0.00           C  
ATOM   3511  H   ALA A 227      59.902  92.399 119.765  1.00  0.00           H  
ATOM   3512  HA  ALA A 227      61.190  94.684 120.721  1.00  0.00           H  
ATOM   3513  HB1 ALA A 227      58.919  94.463 120.380  1.00  0.00           H  
ATOM   3514  HB2 ALA A 227      58.753  93.054 121.427  1.00  0.00           H  
ATOM   3515  HB3 ALA A 227      59.265  94.742 122.040  1.00  0.00           H  
ATOM   3516  N   GLY A 228      61.540  91.990 122.618  1.00  0.00           N  
ATOM   3517  CA  GLY A 228      62.022  91.514 123.901  1.00  0.00           C  
ATOM   3518  C   GLY A 228      63.583  91.461 123.908  1.00  0.00           C  
ATOM   3519  O   GLY A 228      64.229  91.468 122.904  1.00  0.00           O  
ATOM   3520  H   GLY A 228      61.291  91.281 121.943  1.00  0.00           H  
ATOM   3521  HA2 GLY A 228      61.560  92.085 124.707  1.00  0.00           H  
ATOM   3522  HA3 GLY A 228      61.626  90.529 124.148  1.00  0.00           H  
ATOM   3523  N   ARG A 229      64.051  91.295 125.165  1.00  0.00           N  
ATOM   3524  CA  ARG A 229      65.484  91.062 125.495  1.00  0.00           C  
ATOM   3525  C   ARG A 229      66.033  89.856 124.673  1.00  0.00           C  
ATOM   3526  O   ARG A 229      65.454  88.746 124.564  1.00  0.00           O  
ATOM   3527  CB  ARG A 229      65.831  90.815 126.909  1.00  0.00           C  
ATOM   3528  CG  ARG A 229      65.293  91.928 127.861  1.00  0.00           C  
ATOM   3529  CD  ARG A 229      65.787  91.657 129.326  1.00  0.00           C  
ATOM   3530  NE  ARG A 229      65.142  90.582 130.041  1.00  0.00           N  
ATOM   3531  CZ  ARG A 229      64.015  90.598 130.704  1.00  0.00           C  
ATOM   3532  NH1 ARG A 229      63.395  91.722 130.973  1.00  0.00           N1+
ATOM   3533  NH2 ARG A 229      63.519  89.514 131.166  1.00  0.00           N  
ATOM   3534  H   ARG A 229      63.419  91.330 125.953  1.00  0.00           H  
ATOM   3535  HA  ARG A 229      65.930  91.984 125.120  1.00  0.00           H  
ATOM   3536  HB2 ARG A 229      65.424  89.848 127.202  1.00  0.00           H  
ATOM   3537  HB3 ARG A 229      66.919  90.775 126.951  1.00  0.00           H  
ATOM   3538  HG2 ARG A 229      65.743  92.855 127.507  1.00  0.00           H  
ATOM   3539  HG3 ARG A 229      64.205  91.987 127.834  1.00  0.00           H  
ATOM   3540  HD2 ARG A 229      66.823  91.317 129.296  1.00  0.00           H  
ATOM   3541  HD3 ARG A 229      65.836  92.536 129.969  1.00  0.00           H  
ATOM   3542  HE  ARG A 229      65.463  89.648 129.831  1.00  0.00           H  
ATOM   3543 HH11 ARG A 229      63.817  92.553 130.582  1.00  0.00           H  
ATOM   3544 HH12 ARG A 229      62.686  91.821 131.685  1.00  0.00           H  
ATOM   3545 HH21 ARG A 229      64.151  88.728 131.105  1.00  0.00           H  
ATOM   3546 HH22 ARG A 229      62.655  89.578 131.685  1.00  0.00           H  
ATOM   3547  N   ASP A 230      67.354  90.000 124.286  1.00  0.00           N  
ATOM   3548  CA  ASP A 230      68.073  89.187 123.345  1.00  0.00           C  
ATOM   3549  C   ASP A 230      67.325  88.613 122.141  1.00  0.00           C  
ATOM   3550  O   ASP A 230      67.447  87.501 121.716  1.00  0.00           O  
ATOM   3551  CB  ASP A 230      68.784  88.066 124.179  1.00  0.00           C  
ATOM   3552  CG  ASP A 230      69.435  88.495 125.493  1.00  0.00           C  
ATOM   3553  OD1 ASP A 230      69.535  87.713 126.465  1.00  0.00           O  
ATOM   3554  OD2 ASP A 230      69.997  89.592 125.520  1.00  0.00           O1-
ATOM   3555  H   ASP A 230      67.868  90.826 124.556  1.00  0.00           H  
ATOM   3556  HA  ASP A 230      68.890  89.748 122.891  1.00  0.00           H  
ATOM   3557  HB2 ASP A 230      68.142  87.210 124.385  1.00  0.00           H  
ATOM   3558  HB3 ASP A 230      69.571  87.674 123.535  1.00  0.00           H  
ATOM   3559  N   GLY A 231      66.526  89.501 121.614  1.00  0.00           N  
ATOM   3560  CA  GLY A 231      65.714  89.259 120.413  1.00  0.00           C  
ATOM   3561  C   GLY A 231      64.380  88.554 120.567  1.00  0.00           C  
ATOM   3562  O   GLY A 231      63.740  88.286 119.557  1.00  0.00           O  
ATOM   3563  H   GLY A 231      66.348  90.295 122.214  1.00  0.00           H  
ATOM   3564  HA2 GLY A 231      65.503  90.246 120.000  1.00  0.00           H  
ATOM   3565  HA3 GLY A 231      66.388  88.679 119.783  1.00  0.00           H  
ATOM   3566  N   ALA A 232      63.934  88.309 121.789  1.00  0.00           N  
ATOM   3567  CA  ALA A 232      62.691  87.587 122.037  1.00  0.00           C  
ATOM   3568  C   ALA A 232      61.467  88.292 121.419  1.00  0.00           C  
ATOM   3569  O   ALA A 232      61.471  89.544 121.243  1.00  0.00           O  
ATOM   3570  CB  ALA A 232      62.550  87.417 123.588  1.00  0.00           C  
ATOM   3571  H   ALA A 232      64.530  88.385 122.601  1.00  0.00           H  
ATOM   3572  HA  ALA A 232      62.798  86.616 121.554  1.00  0.00           H  
ATOM   3573  HB1 ALA A 232      61.534  87.071 123.779  1.00  0.00           H  
ATOM   3574  HB2 ALA A 232      63.201  86.596 123.887  1.00  0.00           H  
ATOM   3575  HB3 ALA A 232      62.833  88.350 124.076  1.00  0.00           H  
ATOM   3576  N   PRO A 233      60.360  87.557 121.234  1.00  0.00           N  
ATOM   3577  CA  PRO A 233      59.083  88.274 121.388  1.00  0.00           C  
ATOM   3578  C   PRO A 233      58.885  88.937 122.763  1.00  0.00           C  
ATOM   3579  O   PRO A 233      59.108  88.305 123.826  1.00  0.00           O  
ATOM   3580  CB  PRO A 233      58.053  87.169 121.087  1.00  0.00           C  
ATOM   3581  CG  PRO A 233      58.678  85.811 121.277  1.00  0.00           C  
ATOM   3582  CD  PRO A 233      60.191  86.097 121.521  1.00  0.00           C  
ATOM   3583  HA  PRO A 233      58.917  88.999 120.591  1.00  0.00           H  
ATOM   3584  HB2 PRO A 233      57.192  87.361 121.728  1.00  0.00           H  
ATOM   3585  HB3 PRO A 233      57.686  87.211 120.060  1.00  0.00           H  
ATOM   3586  HG2 PRO A 233      58.287  85.408 122.210  1.00  0.00           H  
ATOM   3587  HG3 PRO A 233      58.432  85.194 120.412  1.00  0.00           H  
ATOM   3588  HD2 PRO A 233      60.572  85.712 122.467  1.00  0.00           H  
ATOM   3589  HD3 PRO A 233      60.740  85.649 120.693  1.00  0.00           H  
ATOM   3590  N   GLY A 234      58.449  90.135 122.639  1.00  0.00           N  
ATOM   3591  CA  GLY A 234      57.932  91.023 123.592  1.00  0.00           C  
ATOM   3592  C   GLY A 234      56.371  91.188 123.533  1.00  0.00           C  
ATOM   3593  O   GLY A 234      55.733  90.654 122.727  1.00  0.00           O  
ATOM   3594  H   GLY A 234      58.271  90.457 121.699  1.00  0.00           H  
ATOM   3595  HA2 GLY A 234      58.129  90.771 124.634  1.00  0.00           H  
ATOM   3596  HA3 GLY A 234      58.369  92.007 123.417  1.00  0.00           H  
ATOM   3597  N   PHE A 235      55.830  91.745 124.565  1.00  0.00           N  
ATOM   3598  CA  PHE A 235      54.364  92.065 124.607  1.00  0.00           C  
ATOM   3599  C   PHE A 235      53.995  93.609 124.594  1.00  0.00           C  
ATOM   3600  O   PHE A 235      54.807  94.405 125.042  1.00  0.00           O  
ATOM   3601  CB  PHE A 235      53.626  91.397 125.827  1.00  0.00           C  
ATOM   3602  CG  PHE A 235      53.432  89.876 125.817  1.00  0.00           C  
ATOM   3603  CD1 PHE A 235      52.336  89.318 125.202  1.00  0.00           C  
ATOM   3604  CD2 PHE A 235      54.361  89.009 126.418  1.00  0.00           C  
ATOM   3605  CE1 PHE A 235      52.149  87.947 125.132  1.00  0.00           C  
ATOM   3606  CE2 PHE A 235      54.161  87.650 126.471  1.00  0.00           C  
ATOM   3607  CZ  PHE A 235      53.069  87.104 125.770  1.00  0.00           C  
ATOM   3608  H   PHE A 235      56.395  92.161 125.292  1.00  0.00           H  
ATOM   3609  HA  PHE A 235      53.916  91.634 123.712  1.00  0.00           H  
ATOM   3610  HB2 PHE A 235      54.085  91.767 126.744  1.00  0.00           H  
ATOM   3611  HB3 PHE A 235      52.611  91.777 125.944  1.00  0.00           H  
ATOM   3612  HD1 PHE A 235      51.651  89.956 124.662  1.00  0.00           H  
ATOM   3613  HD2 PHE A 235      55.141  89.537 126.947  1.00  0.00           H  
ATOM   3614  HE1 PHE A 235      51.229  87.556 124.722  1.00  0.00           H  
ATOM   3615  HE2 PHE A 235      54.810  87.088 127.125  1.00  0.00           H  
ATOM   3616  HZ  PHE A 235      53.059  86.024 125.758  1.00  0.00           H  
ATOM   3617  N   SER A 236      52.787  93.971 124.124  1.00  0.00           N  
ATOM   3618  CA  SER A 236      52.347  95.357 124.189  1.00  0.00           C  
ATOM   3619  C   SER A 236      50.849  95.459 124.192  1.00  0.00           C  
ATOM   3620  O   SER A 236      50.085  94.778 123.452  1.00  0.00           O  
ATOM   3621  CB  SER A 236      52.778  96.059 122.916  1.00  0.00           C  
ATOM   3622  OG  SER A 236      52.482  97.428 122.777  1.00  0.00           O  
ATOM   3623  H   SER A 236      52.163  93.268 123.752  1.00  0.00           H  
ATOM   3624  HA  SER A 236      52.829  95.920 124.990  1.00  0.00           H  
ATOM   3625  HB2 SER A 236      53.855  95.978 122.775  1.00  0.00           H  
ATOM   3626  HB3 SER A 236      52.358  95.501 122.080  1.00  0.00           H  
ATOM   3627  HG  SER A 236      52.280  97.535 121.845  1.00  0.00           H  
ATOM   3628  N   LYS A 237      50.408  96.259 125.180  1.00  0.00           N  
ATOM   3629  CA  LYS A 237      48.939  96.413 125.521  1.00  0.00           C  
ATOM   3630  C   LYS A 237      48.272  97.504 124.613  1.00  0.00           C  
ATOM   3631  O   LYS A 237      48.939  98.509 124.296  1.00  0.00           O  
ATOM   3632  CB  LYS A 237      48.803  96.762 126.982  1.00  0.00           C  
ATOM   3633  CG  LYS A 237      47.404  96.549 127.490  1.00  0.00           C  
ATOM   3634  CD  LYS A 237      47.393  97.022 128.973  1.00  0.00           C  
ATOM   3635  CE  LYS A 237      46.125  96.802 129.831  1.00  0.00           C  
ATOM   3636  NZ  LYS A 237      46.291  97.296 131.217  1.00  0.00           N1+
ATOM   3637  H   LYS A 237      51.100  96.481 125.881  1.00  0.00           H  
ATOM   3638  HA  LYS A 237      48.428  95.470 125.326  1.00  0.00           H  
ATOM   3639  HB2 LYS A 237      49.434  96.045 127.508  1.00  0.00           H  
ATOM   3640  HB3 LYS A 237      49.155  97.777 127.163  1.00  0.00           H  
ATOM   3641  HG2 LYS A 237      46.674  97.148 126.947  1.00  0.00           H  
ATOM   3642  HG3 LYS A 237      47.195  95.488 127.353  1.00  0.00           H  
ATOM   3643  HD2 LYS A 237      48.246  96.489 129.391  1.00  0.00           H  
ATOM   3644  HD3 LYS A 237      47.698  98.067 128.923  1.00  0.00           H  
ATOM   3645  HE2 LYS A 237      45.322  97.396 129.394  1.00  0.00           H  
ATOM   3646  HE3 LYS A 237      45.971  95.725 129.768  1.00  0.00           H  
ATOM   3647  HZ1 LYS A 237      46.555  98.261 131.072  1.00  0.00           H  
ATOM   3648  HZ2 LYS A 237      45.452  97.200 131.771  1.00  0.00           H  
ATOM   3649  HZ3 LYS A 237      47.032  96.778 131.668  1.00  0.00           H  
ATOM   3650  N   PHE A 238      47.009  97.396 124.247  1.00  0.00           N  
ATOM   3651  CA  PHE A 238      46.093  98.461 123.722  1.00  0.00           C  
ATOM   3652  C   PHE A 238      44.711  98.490 124.382  1.00  0.00           C  
ATOM   3653  O   PHE A 238      44.177  97.466 124.850  1.00  0.00           O  
ATOM   3654  CB  PHE A 238      46.158  98.471 122.191  1.00  0.00           C  
ATOM   3655  CG  PHE A 238      45.283  97.371 121.582  1.00  0.00           C  
ATOM   3656  CD1 PHE A 238      45.927  96.243 121.095  1.00  0.00           C  
ATOM   3657  CD2 PHE A 238      43.864  97.425 121.585  1.00  0.00           C  
ATOM   3658  CE1 PHE A 238      45.208  95.336 120.307  1.00  0.00           C  
ATOM   3659  CE2 PHE A 238      43.133  96.558 120.785  1.00  0.00           C  
ATOM   3660  CZ  PHE A 238      43.804  95.523 120.148  1.00  0.00           C  
ATOM   3661  H   PHE A 238      46.488  96.540 124.370  1.00  0.00           H  
ATOM   3662  HA  PHE A 238      46.479  99.422 124.065  1.00  0.00           H  
ATOM   3663  HB2 PHE A 238      45.766  99.392 121.758  1.00  0.00           H  
ATOM   3664  HB3 PHE A 238      47.167  98.334 121.803  1.00  0.00           H  
ATOM   3665  HD1 PHE A 238      46.983  96.093 121.265  1.00  0.00           H  
ATOM   3666  HD2 PHE A 238      43.388  98.321 121.954  1.00  0.00           H  
ATOM   3667  HE1 PHE A 238      45.624  94.453 119.847  1.00  0.00           H  
ATOM   3668  HE2 PHE A 238      42.084  96.714 120.581  1.00  0.00           H  
ATOM   3669  HZ  PHE A 238      43.280  94.975 119.379  1.00  0.00           H  
ATOM   3670  N   ARG A 239      44.039  99.667 124.465  1.00  0.00           N  
ATOM   3671  CA  ARG A 239      42.725  99.922 125.057  1.00  0.00           C  
ATOM   3672  C   ARG A 239      41.742 100.172 123.928  1.00  0.00           C  
ATOM   3673  O   ARG A 239      42.267 100.618 122.911  1.00  0.00           O  
ATOM   3674  CB  ARG A 239      42.769 101.128 126.079  1.00  0.00           C  
ATOM   3675  CG  ARG A 239      41.497 101.468 126.756  1.00  0.00           C  
ATOM   3676  CD  ARG A 239      41.702 102.109 128.131  1.00  0.00           C  
ATOM   3677  NE  ARG A 239      41.685 101.035 129.200  1.00  0.00           N  
ATOM   3678  CZ  ARG A 239      41.099 101.077 130.408  1.00  0.00           C  
ATOM   3679  NH1 ARG A 239      40.642 102.135 131.043  1.00  0.00           N1+
ATOM   3680  NH2 ARG A 239      40.900  99.969 131.111  1.00  0.00           N  
ATOM   3681  H   ARG A 239      44.655 100.455 124.325  1.00  0.00           H  
ATOM   3682  HA  ARG A 239      42.386  99.022 125.569  1.00  0.00           H  
ATOM   3683  HB2 ARG A 239      43.516 100.808 126.805  1.00  0.00           H  
ATOM   3684  HB3 ARG A 239      43.145 102.008 125.556  1.00  0.00           H  
ATOM   3685  HG2 ARG A 239      40.929 102.247 126.247  1.00  0.00           H  
ATOM   3686  HG3 ARG A 239      40.856 100.604 126.927  1.00  0.00           H  
ATOM   3687  HD2 ARG A 239      42.644 102.653 128.209  1.00  0.00           H  
ATOM   3688  HD3 ARG A 239      40.836 102.709 128.409  1.00  0.00           H  
ATOM   3689  HE  ARG A 239      42.129 100.159 128.961  1.00  0.00           H  
ATOM   3690 HH11 ARG A 239      40.692 103.056 130.633  1.00  0.00           H  
ATOM   3691 HH12 ARG A 239      40.419 102.008 132.019  1.00  0.00           H  
ATOM   3692 HH21 ARG A 239      41.232  99.085 130.751  1.00  0.00           H  
ATOM   3693 HH22 ARG A 239      40.381  99.924 131.976  1.00  0.00           H  
ATOM   3694  N   LEU A 240      40.435  99.859 124.071  1.00  0.00           N  
ATOM   3695  CA  LEU A 240      39.283 100.279 123.210  1.00  0.00           C  
ATOM   3696  C   LEU A 240      38.063 100.258 124.021  1.00  0.00           C  
ATOM   3697  O   LEU A 240      38.049  99.674 125.125  1.00  0.00           O  
ATOM   3698  CB  LEU A 240      39.089  99.463 121.897  1.00  0.00           C  
ATOM   3699  CG  LEU A 240      40.069  99.793 120.742  1.00  0.00           C  
ATOM   3700  CD1 LEU A 240      39.908  98.760 119.596  1.00  0.00           C  
ATOM   3701  CD2 LEU A 240      39.921 101.189 120.131  1.00  0.00           C  
ATOM   3702  H   LEU A 240      40.271  99.347 124.926  1.00  0.00           H  
ATOM   3703  HA  LEU A 240      39.439 101.320 122.929  1.00  0.00           H  
ATOM   3704  HB2 LEU A 240      39.186  98.429 122.225  1.00  0.00           H  
ATOM   3705  HB3 LEU A 240      38.074  99.678 121.563  1.00  0.00           H  
ATOM   3706  HG  LEU A 240      41.097  99.750 121.106  1.00  0.00           H  
ATOM   3707 HD11 LEU A 240      40.149  97.720 119.814  1.00  0.00           H  
ATOM   3708 HD12 LEU A 240      38.833  98.726 119.424  1.00  0.00           H  
ATOM   3709 HD13 LEU A 240      40.393  99.189 118.719  1.00  0.00           H  
ATOM   3710 HD21 LEU A 240      39.019 101.359 119.542  1.00  0.00           H  
ATOM   3711 HD22 LEU A 240      39.990 101.941 120.917  1.00  0.00           H  
ATOM   3712 HD23 LEU A 240      40.770 101.505 119.526  1.00  0.00           H  
ATOM   3713  N   SER A 241      37.002 100.796 123.524  1.00  0.00           N  
ATOM   3714  CA  SER A 241      35.733 100.820 124.226  1.00  0.00           C  
ATOM   3715  C   SER A 241      34.543 100.883 123.350  1.00  0.00           C  
ATOM   3716  O   SER A 241      34.583 101.467 122.247  1.00  0.00           O  
ATOM   3717  CB  SER A 241      35.740 102.069 125.086  1.00  0.00           C  
ATOM   3718  OG  SER A 241      34.935 102.136 126.148  1.00  0.00           O  
ATOM   3719  H   SER A 241      37.007 101.264 122.629  1.00  0.00           H  
ATOM   3720  HA  SER A 241      35.724  99.948 124.879  1.00  0.00           H  
ATOM   3721  HB2 SER A 241      36.720 102.281 125.514  1.00  0.00           H  
ATOM   3722  HB3 SER A 241      35.337 102.861 124.454  1.00  0.00           H  
ATOM   3723  HG  SER A 241      35.298 101.560 126.825  1.00  0.00           H  
ATOM   3724  N   TYR A 242      33.345 100.528 123.844  1.00  0.00           N  
ATOM   3725  CA  TYR A 242      32.171 100.262 122.993  1.00  0.00           C  
ATOM   3726  C   TYR A 242      30.869 100.685 123.720  1.00  0.00           C  
ATOM   3727  O   TYR A 242      30.706 100.646 124.975  1.00  0.00           O  
ATOM   3728  CB  TYR A 242      32.091  98.701 122.838  1.00  0.00           C  
ATOM   3729  CG  TYR A 242      33.336  98.069 122.189  1.00  0.00           C  
ATOM   3730  CD1 TYR A 242      33.807  98.447 120.892  1.00  0.00           C  
ATOM   3731  CD2 TYR A 242      33.993  97.115 122.965  1.00  0.00           C  
ATOM   3732  CE1 TYR A 242      35.093  97.984 120.484  1.00  0.00           C  
ATOM   3733  CE2 TYR A 242      35.321  96.806 122.643  1.00  0.00           C  
ATOM   3734  CZ  TYR A 242      35.831  97.165 121.344  1.00  0.00           C  
ATOM   3735  OH  TYR A 242      37.042  96.789 120.995  1.00  0.00           O  
ATOM   3736  H   TYR A 242      33.266 100.429 124.846  1.00  0.00           H  
ATOM   3737  HA  TYR A 242      32.214 100.698 121.996  1.00  0.00           H  
ATOM   3738  HB2 TYR A 242      31.927  98.263 123.823  1.00  0.00           H  
ATOM   3739  HB3 TYR A 242      31.278  98.397 122.179  1.00  0.00           H  
ATOM   3740  HD1 TYR A 242      33.256  99.121 120.253  1.00  0.00           H  
ATOM   3741  HD2 TYR A 242      33.561  96.843 123.916  1.00  0.00           H  
ATOM   3742  HE1 TYR A 242      35.595  98.358 119.604  1.00  0.00           H  
ATOM   3743  HE2 TYR A 242      35.849  96.196 123.360  1.00  0.00           H  
ATOM   3744  HH  TYR A 242      37.271  95.990 121.474  1.00  0.00           H  
ATOM   3745  N   TYR A 243      29.856 101.132 122.981  1.00  0.00           N  
ATOM   3746  CA  TYR A 243      28.595 101.610 123.541  1.00  0.00           C  
ATOM   3747  C   TYR A 243      27.691 100.419 123.758  1.00  0.00           C  
ATOM   3748  O   TYR A 243      27.499  99.648 122.834  1.00  0.00           O  
ATOM   3749  CB  TYR A 243      27.950 102.661 122.664  1.00  0.00           C  
ATOM   3750  CG  TYR A 243      26.537 103.180 123.201  1.00  0.00           C  
ATOM   3751  CD1 TYR A 243      26.629 104.267 123.994  1.00  0.00           C  
ATOM   3752  CD2 TYR A 243      25.370 102.418 123.031  1.00  0.00           C  
ATOM   3753  CE1 TYR A 243      25.476 104.736 124.653  1.00  0.00           C  
ATOM   3754  CE2 TYR A 243      24.281 102.767 123.829  1.00  0.00           C  
ATOM   3755  CZ  TYR A 243      24.298 103.973 124.566  1.00  0.00           C  
ATOM   3756  OH  TYR A 243      23.107 104.372 125.169  1.00  0.00           O  
ATOM   3757  H   TYR A 243      29.934 101.145 121.974  1.00  0.00           H  
ATOM   3758  HA  TYR A 243      28.649 102.123 124.500  1.00  0.00           H  
ATOM   3759  HB2 TYR A 243      28.537 103.575 122.582  1.00  0.00           H  
ATOM   3760  HB3 TYR A 243      27.696 102.334 121.655  1.00  0.00           H  
ATOM   3761  HD1 TYR A 243      27.622 104.644 124.192  1.00  0.00           H  
ATOM   3762  HD2 TYR A 243      25.469 101.476 122.512  1.00  0.00           H  
ATOM   3763  HE1 TYR A 243      25.574 105.540 125.367  1.00  0.00           H  
ATOM   3764  HE2 TYR A 243      23.354 102.218 123.915  1.00  0.00           H  
ATOM   3765  HH  TYR A 243      23.176 105.166 125.703  1.00  0.00           H  
ATOM   3766  N   PRO A 244      27.020 100.147 124.881  1.00  0.00           N  
ATOM   3767  CA  PRO A 244      26.285  98.852 125.175  1.00  0.00           C  
ATOM   3768  C   PRO A 244      24.822  98.776 124.600  1.00  0.00           C  
ATOM   3769  O   PRO A 244      23.849  98.934 125.345  1.00  0.00           O  
ATOM   3770  CB  PRO A 244      26.432  98.663 126.676  1.00  0.00           C  
ATOM   3771  CG  PRO A 244      26.447 100.093 127.263  1.00  0.00           C  
ATOM   3772  CD  PRO A 244      27.070 100.926 126.103  1.00  0.00           C  
ATOM   3773  HA  PRO A 244      26.852  98.083 124.648  1.00  0.00           H  
ATOM   3774  HB2 PRO A 244      25.660  98.054 127.144  1.00  0.00           H  
ATOM   3775  HB3 PRO A 244      27.384  98.186 126.906  1.00  0.00           H  
ATOM   3776  HG2 PRO A 244      25.462 100.517 127.454  1.00  0.00           H  
ATOM   3777  HG3 PRO A 244      27.005 100.090 128.199  1.00  0.00           H  
ATOM   3778  HD2 PRO A 244      26.520 101.866 126.049  1.00  0.00           H  
ATOM   3779  HD3 PRO A 244      28.133 101.067 126.296  1.00  0.00           H  
ATOM   3780  N   HIE A 245      24.729  98.499 123.278  1.00  0.00           N  
ATOM   3781  CA  HIE A 245      23.498  98.407 122.512  1.00  0.00           C  
ATOM   3782  C   HIE A 245      22.649  97.243 122.975  1.00  0.00           C  
ATOM   3783  O   HIE A 245      23.180  96.192 123.272  1.00  0.00           O  
ATOM   3784  CB  HIE A 245      23.776  98.219 120.995  1.00  0.00           C  
ATOM   3785  CG  HIE A 245      24.314  99.450 120.255  1.00  0.00           C  
ATOM   3786  CD2 HIE A 245      25.466  99.544 119.553  1.00  0.00           C  
ATOM   3787  ND1 HIE A 245      23.676 100.724 120.243  1.00  0.00           N  
ATOM   3788  CE1 HIE A 245      24.595 101.566 119.640  1.00  0.00           C  
ATOM   3789  NE2 HIE A 245      25.608 100.841 119.180  1.00  0.00           N  
ATOM   3790  H   HIE A 245      25.634  98.472 122.830  1.00  0.00           H  
ATOM   3791  HA  HIE A 245      22.904  99.317 122.588  1.00  0.00           H  
ATOM   3792  HB2 HIE A 245      24.378  97.321 120.858  1.00  0.00           H  
ATOM   3793  HB3 HIE A 245      22.786  98.036 120.579  1.00  0.00           H  
ATOM   3794  HD2 HIE A 245      26.262  98.813 119.532  1.00  0.00           H  
ATOM   3795  HE1 HIE A 245      24.461 102.637 119.672  1.00  0.00           H  
ATOM   3796  HE2 HIE A 245      26.489 101.207 118.845  1.00  0.00           H  
ATOM   3797  N   CYS A 246      21.304  97.394 123.116  1.00  0.00           N  
ATOM   3798  CA  CYS A 246      20.322  96.307 123.350  1.00  0.00           C  
ATOM   3799  C   CYS A 246      19.940  95.716 121.964  1.00  0.00           C  
ATOM   3800  O   CYS A 246      19.537  96.440 121.047  1.00  0.00           O  
ATOM   3801  CB  CYS A 246      19.052  96.890 124.043  1.00  0.00           C  
ATOM   3802  SG  CYS A 246      17.783  95.555 124.025  1.00  0.00           S  
ATOM   3803  H   CYS A 246      21.016  98.332 122.874  1.00  0.00           H  
ATOM   3804  HA  CYS A 246      20.731  95.490 123.943  1.00  0.00           H  
ATOM   3805  HB2 CYS A 246      19.317  97.147 125.069  1.00  0.00           H  
ATOM   3806  HB3 CYS A 246      18.679  97.789 123.554  1.00  0.00           H  
ATOM   3807  HG  CYS A 246      17.932  94.855 125.154  1.00  0.00           H  
ATOM   3808  N   LEU A 247      20.107  94.416 121.767  1.00  0.00           N  
ATOM   3809  CA  LEU A 247      19.824  93.728 120.420  1.00  0.00           C  
ATOM   3810  C   LEU A 247      18.429  94.068 119.789  1.00  0.00           C  
ATOM   3811  O   LEU A 247      18.367  94.437 118.657  1.00  0.00           O  
ATOM   3812  CB  LEU A 247      20.176  92.195 120.521  1.00  0.00           C  
ATOM   3813  CG  LEU A 247      19.881  91.184 119.362  1.00  0.00           C  
ATOM   3814  CD1 LEU A 247      18.444  90.759 119.262  1.00  0.00           C  
ATOM   3815  CD2 LEU A 247      20.465  91.665 118.006  1.00  0.00           C  
ATOM   3816  H   LEU A 247      20.603  93.861 122.450  1.00  0.00           H  
ATOM   3817  HA  LEU A 247      20.548  94.016 119.657  1.00  0.00           H  
ATOM   3818  HB2 LEU A 247      21.222  92.103 120.813  1.00  0.00           H  
ATOM   3819  HB3 LEU A 247      19.611  91.943 121.419  1.00  0.00           H  
ATOM   3820  HG  LEU A 247      20.463  90.307 119.644  1.00  0.00           H  
ATOM   3821 HD11 LEU A 247      17.884  91.647 118.968  1.00  0.00           H  
ATOM   3822 HD12 LEU A 247      18.382  89.982 118.501  1.00  0.00           H  
ATOM   3823 HD13 LEU A 247      18.005  90.389 120.188  1.00  0.00           H  
ATOM   3824 HD21 LEU A 247      19.797  92.415 117.583  1.00  0.00           H  
ATOM   3825 HD22 LEU A 247      21.480  92.022 118.187  1.00  0.00           H  
ATOM   3826 HD23 LEU A 247      20.607  90.819 117.335  1.00  0.00           H  
ATOM   3827  N   ALA A 248      17.358  93.946 120.636  1.00  0.00           N  
ATOM   3828  CA  ALA A 248      15.969  94.115 120.319  1.00  0.00           C  
ATOM   3829  C   ALA A 248      15.555  95.603 120.024  1.00  0.00           C  
ATOM   3830  O   ALA A 248      14.727  95.915 119.147  1.00  0.00           O  
ATOM   3831  CB  ALA A 248      15.209  93.585 121.560  1.00  0.00           C  
ATOM   3832  H   ALA A 248      17.585  93.494 121.510  1.00  0.00           H  
ATOM   3833  HA  ALA A 248      15.759  93.524 119.428  1.00  0.00           H  
ATOM   3834  HB1 ALA A 248      15.410  94.213 122.427  1.00  0.00           H  
ATOM   3835  HB2 ALA A 248      14.147  93.730 121.361  1.00  0.00           H  
ATOM   3836  HB3 ALA A 248      15.456  92.526 121.630  1.00  0.00           H  
ATOM   3837  N   SER A 249      16.209  96.595 120.680  1.00  0.00           N  
ATOM   3838  CA  SER A 249      16.180  98.011 120.292  1.00  0.00           C  
ATOM   3839  C   SER A 249      17.024  98.405 119.067  1.00  0.00           C  
ATOM   3840  O   SER A 249      16.620  99.256 118.358  1.00  0.00           O  
ATOM   3841  CB  SER A 249      16.488  98.861 121.537  1.00  0.00           C  
ATOM   3842  OG  SER A 249      16.653 100.217 121.260  1.00  0.00           O  
ATOM   3843  H   SER A 249      16.876  96.343 121.395  1.00  0.00           H  
ATOM   3844  HA  SER A 249      15.178  98.313 119.991  1.00  0.00           H  
ATOM   3845  HB2 SER A 249      15.725  98.660 122.290  1.00  0.00           H  
ATOM   3846  HB3 SER A 249      17.391  98.590 122.083  1.00  0.00           H  
ATOM   3847  HG  SER A 249      15.879 100.457 120.746  1.00  0.00           H  
ATOM   3848  N   PHE A 250      18.237  97.904 118.858  1.00  0.00           N  
ATOM   3849  CA  PHE A 250      19.102  98.092 117.694  1.00  0.00           C  
ATOM   3850  C   PHE A 250      18.404  97.475 116.436  1.00  0.00           C  
ATOM   3851  O   PHE A 250      18.348  98.024 115.314  1.00  0.00           O  
ATOM   3852  CB  PHE A 250      20.429  97.460 117.835  1.00  0.00           C  
ATOM   3853  CG  PHE A 250      21.464  97.962 116.880  1.00  0.00           C  
ATOM   3854  CD1 PHE A 250      22.106  99.147 117.241  1.00  0.00           C  
ATOM   3855  CD2 PHE A 250      21.644  97.327 115.669  1.00  0.00           C  
ATOM   3856  CE1 PHE A 250      23.018  99.708 116.336  1.00  0.00           C  
ATOM   3857  CE2 PHE A 250      22.678  97.878 114.821  1.00  0.00           C  
ATOM   3858  CZ  PHE A 250      23.237  99.159 115.090  1.00  0.00           C  
ATOM   3859  H   PHE A 250      18.592  97.225 119.516  1.00  0.00           H  
ATOM   3860  HA  PHE A 250      19.203  99.135 117.394  1.00  0.00           H  
ATOM   3861  HB2 PHE A 250      20.816  97.781 118.803  1.00  0.00           H  
ATOM   3862  HB3 PHE A 250      20.404  96.373 117.764  1.00  0.00           H  
ATOM   3863  HD1 PHE A 250      21.830  99.665 118.148  1.00  0.00           H  
ATOM   3864  HD2 PHE A 250      21.104  96.450 115.346  1.00  0.00           H  
ATOM   3865  HE1 PHE A 250      23.518 100.621 116.622  1.00  0.00           H  
ATOM   3866  HE2 PHE A 250      22.924  97.432 113.869  1.00  0.00           H  
ATOM   3867  HZ  PHE A 250      23.944  99.618 114.414  1.00  0.00           H  
ATOM   3868  N   THR A 251      17.778  96.257 116.697  1.00  0.00           N  
ATOM   3869  CA  THR A 251      16.994  95.592 115.666  1.00  0.00           C  
ATOM   3870  C   THR A 251      15.897  96.504 115.102  1.00  0.00           C  
ATOM   3871  O   THR A 251      15.558  96.478 113.924  1.00  0.00           O  
ATOM   3872  CB  THR A 251      16.307  94.368 116.267  1.00  0.00           C  
ATOM   3873  CG2 THR A 251      15.256  93.721 115.300  1.00  0.00           C  
ATOM   3874  OG1 THR A 251      17.216  93.323 116.446  1.00  0.00           O  
ATOM   3875  H   THR A 251      17.826  95.774 117.584  1.00  0.00           H  
ATOM   3876  HA  THR A 251      17.549  95.288 114.778  1.00  0.00           H  
ATOM   3877  HB  THR A 251      15.771  94.578 117.193  1.00  0.00           H  
ATOM   3878  HG1 THR A 251      17.668  93.538 117.266  1.00  0.00           H  
ATOM   3879 HG21 THR A 251      15.667  93.703 114.291  1.00  0.00           H  
ATOM   3880 HG22 THR A 251      14.953  92.724 115.623  1.00  0.00           H  
ATOM   3881 HG23 THR A 251      14.356  94.333 115.248  1.00  0.00           H  
ATOM   3882  N   GLU A 252      15.347  97.338 115.956  1.00  0.00           N  
ATOM   3883  CA  GLU A 252      14.311  98.325 115.546  1.00  0.00           C  
ATOM   3884  C   GLU A 252      15.039  99.583 114.946  1.00  0.00           C  
ATOM   3885  O   GLU A 252      14.685 100.006 113.859  1.00  0.00           O  
ATOM   3886  CB  GLU A 252      13.435  98.773 116.731  1.00  0.00           C  
ATOM   3887  CG  GLU A 252      12.288  97.675 116.912  1.00  0.00           C  
ATOM   3888  CD  GLU A 252      10.980  97.958 116.163  1.00  0.00           C  
ATOM   3889  OE1 GLU A 252       9.930  98.043 116.825  1.00  0.00           O  
ATOM   3890  OE2 GLU A 252      11.005  98.176 114.954  1.00  0.00           O1-
ATOM   3891  H   GLU A 252      15.595  97.334 116.936  1.00  0.00           H  
ATOM   3892  HA  GLU A 252      13.663  97.904 114.776  1.00  0.00           H  
ATOM   3893  HB2 GLU A 252      14.104  98.807 117.591  1.00  0.00           H  
ATOM   3894  HB3 GLU A 252      13.056  99.770 116.509  1.00  0.00           H  
ATOM   3895  HG2 GLU A 252      12.595  96.644 116.733  1.00  0.00           H  
ATOM   3896  HG3 GLU A 252      12.069  97.684 117.979  1.00  0.00           H  
ATOM   3897  N   LEU A 253      16.020 100.116 115.619  1.00  0.00           N  
ATOM   3898  CA  LEU A 253      16.642 101.468 115.296  1.00  0.00           C  
ATOM   3899  C   LEU A 253      17.258 101.376 113.878  1.00  0.00           C  
ATOM   3900  O   LEU A 253      17.188 102.335 113.128  1.00  0.00           O  
ATOM   3901  CB  LEU A 253      17.688 101.692 116.380  1.00  0.00           C  
ATOM   3902  CG  LEU A 253      18.350 103.068 116.237  1.00  0.00           C  
ATOM   3903  CD1 LEU A 253      17.515 104.301 116.578  1.00  0.00           C  
ATOM   3904  CD2 LEU A 253      19.495 103.147 117.251  1.00  0.00           C  
ATOM   3905  H   LEU A 253      16.237  99.702 116.514  1.00  0.00           H  
ATOM   3906  HA  LEU A 253      15.878 102.244 115.271  1.00  0.00           H  
ATOM   3907  HB2 LEU A 253      17.170 101.528 117.324  1.00  0.00           H  
ATOM   3908  HB3 LEU A 253      18.436 100.908 116.257  1.00  0.00           H  
ATOM   3909  HG  LEU A 253      18.805 103.205 115.256  1.00  0.00           H  
ATOM   3910 HD11 LEU A 253      17.147 104.197 117.599  1.00  0.00           H  
ATOM   3911 HD12 LEU A 253      18.224 105.129 116.554  1.00  0.00           H  
ATOM   3912 HD13 LEU A 253      16.695 104.495 115.886  1.00  0.00           H  
ATOM   3913 HD21 LEU A 253      19.910 104.139 117.430  1.00  0.00           H  
ATOM   3914 HD22 LEU A 253      19.035 102.841 118.191  1.00  0.00           H  
ATOM   3915 HD23 LEU A 253      20.303 102.442 117.054  1.00  0.00           H  
ATOM   3916  N   VAL A 254      17.802 100.232 113.401  1.00  0.00           N  
ATOM   3917  CA  VAL A 254      18.445 100.068 112.038  1.00  0.00           C  
ATOM   3918  C   VAL A 254      17.430  99.938 110.949  1.00  0.00           C  
ATOM   3919  O   VAL A 254      17.655 100.381 109.820  1.00  0.00           O  
ATOM   3920  CB  VAL A 254      19.358  98.824 112.097  1.00  0.00           C  
ATOM   3921  CG1 VAL A 254      18.705  97.405 111.888  1.00  0.00           C  
ATOM   3922  CG2 VAL A 254      20.528  98.930 111.077  1.00  0.00           C  
ATOM   3923  H   VAL A 254      17.685  99.452 114.032  1.00  0.00           H  
ATOM   3924  HA  VAL A 254      19.097 100.922 111.851  1.00  0.00           H  
ATOM   3925  HB  VAL A 254      19.840  98.777 113.073  1.00  0.00           H  
ATOM   3926 HG11 VAL A 254      17.863  97.341 112.576  1.00  0.00           H  
ATOM   3927 HG12 VAL A 254      18.285  97.350 110.883  1.00  0.00           H  
ATOM   3928 HG13 VAL A 254      19.459  96.630 112.024  1.00  0.00           H  
ATOM   3929 HG21 VAL A 254      21.222  98.090 111.063  1.00  0.00           H  
ATOM   3930 HG22 VAL A 254      20.245  99.030 110.029  1.00  0.00           H  
ATOM   3931 HG23 VAL A 254      21.221  99.741 111.295  1.00  0.00           H  
ATOM   3932  N   GLN A 255      16.231  99.392 111.220  1.00  0.00           N  
ATOM   3933  CA  GLN A 255      15.074  99.426 110.288  1.00  0.00           C  
ATOM   3934  C   GLN A 255      14.374 100.800 110.259  1.00  0.00           C  
ATOM   3935  O   GLN A 255      13.948 101.294 109.235  1.00  0.00           O  
ATOM   3936  CB  GLN A 255      14.116  98.290 110.723  1.00  0.00           C  
ATOM   3937  CG  GLN A 255      14.585  96.821 110.283  1.00  0.00           C  
ATOM   3938  CD  GLN A 255      13.590  95.848 110.884  1.00  0.00           C  
ATOM   3939  NE2 GLN A 255      13.873  95.245 112.068  1.00  0.00           N  
ATOM   3940  OE1 GLN A 255      12.617  95.461 110.262  1.00  0.00           O  
ATOM   3941  H   GLN A 255      15.998  99.225 112.189  1.00  0.00           H  
ATOM   3942  HA  GLN A 255      15.483  99.161 109.312  1.00  0.00           H  
ATOM   3943  HB2 GLN A 255      14.024  98.392 111.804  1.00  0.00           H  
ATOM   3944  HB3 GLN A 255      13.142  98.391 110.244  1.00  0.00           H  
ATOM   3945  HG2 GLN A 255      14.565  96.722 109.198  1.00  0.00           H  
ATOM   3946  HG3 GLN A 255      15.550  96.653 110.761  1.00  0.00           H  
ATOM   3947 HE21 GLN A 255      13.377  94.429 112.397  1.00  0.00           H  
ATOM   3948 HE22 GLN A 255      14.629  95.566 112.657  1.00  0.00           H  
ATOM   3949  N   GLU A 256      14.408 101.506 111.367  1.00  0.00           N  
ATOM   3950  CA  GLU A 256      13.891 102.884 111.433  1.00  0.00           C  
ATOM   3951  C   GLU A 256      14.837 103.858 110.708  1.00  0.00           C  
ATOM   3952  O   GLU A 256      14.400 104.664 109.902  1.00  0.00           O  
ATOM   3953  CB  GLU A 256      13.530 103.377 112.855  1.00  0.00           C  
ATOM   3954  CG  GLU A 256      12.844 104.733 112.904  1.00  0.00           C  
ATOM   3955  CD  GLU A 256      11.574 104.758 112.140  1.00  0.00           C  
ATOM   3956  OE1 GLU A 256      11.374 105.808 111.495  1.00  0.00           O  
ATOM   3957  OE2 GLU A 256      10.794 103.766 112.273  1.00  0.00           O1-
ATOM   3958  H   GLU A 256      14.887 101.251 112.219  1.00  0.00           H  
ATOM   3959  HA  GLU A 256      12.954 102.903 110.877  1.00  0.00           H  
ATOM   3960  HB2 GLU A 256      12.938 102.676 113.443  1.00  0.00           H  
ATOM   3961  HB3 GLU A 256      14.447 103.373 113.444  1.00  0.00           H  
ATOM   3962  HG2 GLU A 256      12.706 105.018 113.947  1.00  0.00           H  
ATOM   3963  HG3 GLU A 256      13.523 105.497 112.529  1.00  0.00           H  
ATOM   3964  N   ALA A 257      16.119 103.740 110.827  1.00  0.00           N  
ATOM   3965  CA  ALA A 257      17.032 104.625 110.105  1.00  0.00           C  
ATOM   3966  C   ALA A 257      17.105 104.285 108.585  1.00  0.00           C  
ATOM   3967  O   ALA A 257      17.377 105.224 107.807  1.00  0.00           O  
ATOM   3968  CB  ALA A 257      18.397 104.373 110.771  1.00  0.00           C  
ATOM   3969  H   ALA A 257      16.490 103.119 111.532  1.00  0.00           H  
ATOM   3970  HA  ALA A 257      16.763 105.664 110.298  1.00  0.00           H  
ATOM   3971  HB1 ALA A 257      19.154 105.055 110.382  1.00  0.00           H  
ATOM   3972  HB2 ALA A 257      18.265 104.610 111.827  1.00  0.00           H  
ATOM   3973  HB3 ALA A 257      18.817 103.378 110.622  1.00  0.00           H  
ATOM   3974  N   PHE A 258      16.931 102.989 108.269  1.00  0.00           N  
ATOM   3975  CA  PHE A 258      16.954 102.552 106.890  1.00  0.00           C  
ATOM   3976  C   PHE A 258      15.654 102.800 106.126  1.00  0.00           C  
ATOM   3977  O   PHE A 258      15.669 103.296 105.008  1.00  0.00           O  
ATOM   3978  CB  PHE A 258      17.364 101.104 106.873  1.00  0.00           C  
ATOM   3979  CG  PHE A 258      17.572 100.569 105.489  1.00  0.00           C  
ATOM   3980  CD1 PHE A 258      16.557  99.784 104.845  1.00  0.00           C  
ATOM   3981  CD2 PHE A 258      18.844 100.596 104.863  1.00  0.00           C  
ATOM   3982  CE1 PHE A 258      16.879  99.043 103.664  1.00  0.00           C  
ATOM   3983  CE2 PHE A 258      19.152  99.951 103.693  1.00  0.00           C  
ATOM   3984  CZ  PHE A 258      18.146  99.176 103.053  1.00  0.00           C  
ATOM   3985  H   PHE A 258      16.955 102.349 109.050  1.00  0.00           H  
ATOM   3986  HA  PHE A 258      17.686 103.177 106.379  1.00  0.00           H  
ATOM   3987  HB2 PHE A 258      18.289 100.913 107.416  1.00  0.00           H  
ATOM   3988  HB3 PHE A 258      16.612 100.493 107.373  1.00  0.00           H  
ATOM   3989  HD1 PHE A 258      15.517  99.775 105.136  1.00  0.00           H  
ATOM   3990  HD2 PHE A 258      19.648 101.147 105.331  1.00  0.00           H  
ATOM   3991  HE1 PHE A 258      16.148  98.455 103.129  1.00  0.00           H  
ATOM   3992  HE2 PHE A 258      20.112 100.031 103.205  1.00  0.00           H  
ATOM   3993  HZ  PHE A 258      18.394  98.662 102.136  1.00  0.00           H  
ATOM   3994  N   GLY A 259      14.501 102.640 106.705  1.00  0.00           N  
ATOM   3995  CA  GLY A 259      13.173 102.898 106.022  1.00  0.00           C  
ATOM   3996  C   GLY A 259      12.630 101.894 105.080  1.00  0.00           C  
ATOM   3997  O   GLY A 259      13.352 100.948 104.622  1.00  0.00           O  
ATOM   3998  H   GLY A 259      14.479 102.389 107.682  1.00  0.00           H  
ATOM   3999  HA2 GLY A 259      12.439 103.066 106.809  1.00  0.00           H  
ATOM   4000  HA3 GLY A 259      13.161 103.765 105.362  1.00  0.00           H  
ATOM   4001  N   GLY A 260      11.338 102.050 104.891  1.00  0.00           N  
ATOM   4002  CA  GLY A 260      10.541 101.192 103.945  1.00  0.00           C  
ATOM   4003  C   GLY A 260      10.611  99.707 104.240  1.00  0.00           C  
ATOM   4004  O   GLY A 260      10.943  99.214 105.321  1.00  0.00           O  
ATOM   4005  H   GLY A 260      10.935 102.870 105.321  1.00  0.00           H  
ATOM   4006  HA2 GLY A 260       9.532 101.581 103.809  1.00  0.00           H  
ATOM   4007  HA3 GLY A 260      10.922 101.390 102.943  1.00  0.00           H  
ATOM   4008  N   ARG A 261      10.178  98.935 103.185  1.00  0.00           N  
ATOM   4009  CA  ARG A 261      10.457  97.465 103.161  1.00  0.00           C  
ATOM   4010  C   ARG A 261      11.974  97.140 103.346  1.00  0.00           C  
ATOM   4011  O   ARG A 261      12.763  97.429 102.410  1.00  0.00           O  
ATOM   4012  CB  ARG A 261       9.821  96.737 101.977  1.00  0.00           C  
ATOM   4013  CG  ARG A 261       8.353  96.432 102.180  1.00  0.00           C  
ATOM   4014  CD  ARG A 261       7.644  95.748 100.942  1.00  0.00           C  
ATOM   4015  NE  ARG A 261       6.268  95.231 101.234  1.00  0.00           N  
ATOM   4016  CZ  ARG A 261       5.517  94.445 100.527  1.00  0.00           C  
ATOM   4017  NH1 ARG A 261       4.259  94.192 100.933  1.00  0.00           N1+
ATOM   4018  NH2 ARG A 261       5.784  93.897  99.410  1.00  0.00           N  
ATOM   4019  H   ARG A 261       9.738  99.275 102.342  1.00  0.00           H  
ATOM   4020  HA  ARG A 261       9.858  97.057 103.975  1.00  0.00           H  
ATOM   4021  HB2 ARG A 261       9.972  97.272 101.038  1.00  0.00           H  
ATOM   4022  HB3 ARG A 261      10.457  95.865 101.826  1.00  0.00           H  
ATOM   4023  HG2 ARG A 261       8.290  95.680 102.966  1.00  0.00           H  
ATOM   4024  HG3 ARG A 261       7.811  97.361 102.359  1.00  0.00           H  
ATOM   4025  HD2 ARG A 261       7.586  96.510 100.165  1.00  0.00           H  
ATOM   4026  HD3 ARG A 261       8.118  94.806 100.669  1.00  0.00           H  
ATOM   4027  HE  ARG A 261       5.881  95.455 102.140  1.00  0.00           H  
ATOM   4028 HH11 ARG A 261       3.950  94.270 101.891  1.00  0.00           H  
ATOM   4029 HH12 ARG A 261       3.572  93.777 100.321  1.00  0.00           H  
ATOM   4030 HH21 ARG A 261       6.659  94.120  98.957  1.00  0.00           H  
ATOM   4031 HH22 ARG A 261       5.034  93.530  98.843  1.00  0.00           H  
ATOM   4032  N   CYS A 262      12.308  96.745 104.565  1.00  0.00           N  
ATOM   4033  CA  CYS A 262      13.762  96.510 105.002  1.00  0.00           C  
ATOM   4034  C   CYS A 262      14.508  95.179 104.576  1.00  0.00           C  
ATOM   4035  O   CYS A 262      15.755  95.271 104.566  1.00  0.00           O  
ATOM   4036  CB  CYS A 262      13.716  96.716 106.548  1.00  0.00           C  
ATOM   4037  SG  CYS A 262      13.666  98.427 106.992  1.00  0.00           S  
ATOM   4038  H   CYS A 262      11.489  96.653 105.148  1.00  0.00           H  
ATOM   4039  HA  CYS A 262      14.343  97.338 104.596  1.00  0.00           H  
ATOM   4040  HB2 CYS A 262      12.875  96.136 106.927  1.00  0.00           H  
ATOM   4041  HB3 CYS A 262      14.582  96.315 107.074  1.00  0.00           H  
ATOM   4042  HG  CYS A 262      12.719  98.693 106.088  1.00  0.00           H  
ATOM   4043  N   GLN A 263      13.801  94.037 104.289  1.00  0.00           N  
ATOM   4044  CA  GLN A 263      14.459  92.722 104.115  1.00  0.00           C  
ATOM   4045  C   GLN A 263      15.602  92.372 105.120  1.00  0.00           C  
ATOM   4046  O   GLN A 263      16.666  91.790 104.801  1.00  0.00           O  
ATOM   4047  CB  GLN A 263      14.988  92.618 102.636  1.00  0.00           C  
ATOM   4048  CG  GLN A 263      13.829  92.490 101.586  1.00  0.00           C  
ATOM   4049  CD  GLN A 263      14.373  92.081 100.150  1.00  0.00           C  
ATOM   4050  NE2 GLN A 263      14.480  90.791  99.812  1.00  0.00           N  
ATOM   4051  OE1 GLN A 263      14.655  92.909  99.313  1.00  0.00           O  
ATOM   4052  H   GLN A 263      12.791  94.037 104.297  1.00  0.00           H  
ATOM   4053  HA  GLN A 263      13.669  91.973 104.132  1.00  0.00           H  
ATOM   4054  HB2 GLN A 263      15.568  93.505 102.378  1.00  0.00           H  
ATOM   4055  HB3 GLN A 263      15.639  91.746 102.573  1.00  0.00           H  
ATOM   4056  HG2 GLN A 263      13.126  91.704 101.865  1.00  0.00           H  
ATOM   4057  HG3 GLN A 263      13.329  93.458 101.612  1.00  0.00           H  
ATOM   4058 HE21 GLN A 263      14.726  90.516  98.872  1.00  0.00           H  
ATOM   4059 HE22 GLN A 263      14.359  90.127 100.563  1.00  0.00           H  
ATOM   4060  N   HID A 264      15.260  92.696 106.367  1.00  0.00           N  
ATOM   4061  CA  HID A 264      16.173  92.646 107.549  1.00  0.00           C  
ATOM   4062  C   HID A 264      16.451  91.174 107.862  1.00  0.00           C  
ATOM   4063  O   HID A 264      15.615  90.320 107.616  1.00  0.00           O  
ATOM   4064  CB  HID A 264      15.604  93.473 108.717  1.00  0.00           C  
ATOM   4065  CG  HID A 264      16.439  93.263 109.973  1.00  0.00           C  
ATOM   4066  CD2 HID A 264      17.558  93.995 110.466  1.00  0.00           C  
ATOM   4067  ND1 HID A 264      16.298  92.202 110.927  1.00  0.00           N  
ATOM   4068  CE1 HID A 264      17.184  92.354 111.895  1.00  0.00           C  
ATOM   4069  NE2 HID A 264      17.866  93.481 111.770  1.00  0.00           N  
ATOM   4070  H   HID A 264      14.285  92.923 106.502  1.00  0.00           H  
ATOM   4071  HA  HID A 264      17.064  93.106 107.122  1.00  0.00           H  
ATOM   4072  HB2 HID A 264      15.630  94.554 108.578  1.00  0.00           H  
ATOM   4073  HB3 HID A 264      14.637  93.034 108.956  1.00  0.00           H  
ATOM   4074  HD1 HID A 264      15.538  91.538 110.870  1.00  0.00           H  
ATOM   4075  HD2 HID A 264      17.942  94.924 110.074  1.00  0.00           H  
ATOM   4076  HE1 HID A 264      17.214  91.738 112.783  1.00  0.00           H  
ATOM   4077  N   SER A 265      17.683  90.834 108.357  1.00  0.00           N  
ATOM   4078  CA  SER A 265      18.050  89.550 108.956  1.00  0.00           C  
ATOM   4079  C   SER A 265      19.265  89.832 109.938  1.00  0.00           C  
ATOM   4080  O   SER A 265      19.914  90.894 109.837  1.00  0.00           O  
ATOM   4081  CB  SER A 265      18.397  88.521 107.845  1.00  0.00           C  
ATOM   4082  OG  SER A 265      18.605  87.268 108.369  1.00  0.00           O  
ATOM   4083  H   SER A 265      18.356  91.585 108.297  1.00  0.00           H  
ATOM   4084  HA  SER A 265      17.262  89.153 109.595  1.00  0.00           H  
ATOM   4085  HB2 SER A 265      17.663  88.424 107.044  1.00  0.00           H  
ATOM   4086  HB3 SER A 265      19.358  88.786 107.402  1.00  0.00           H  
ATOM   4087  HG  SER A 265      18.718  86.794 107.542  1.00  0.00           H  
ATOM   4088  N   VAL A 266      19.405  88.994 110.966  1.00  0.00           N  
ATOM   4089  CA  VAL A 266      20.548  89.149 111.877  1.00  0.00           C  
ATOM   4090  C   VAL A 266      21.074  87.815 112.169  1.00  0.00           C  
ATOM   4091  O   VAL A 266      20.256  86.895 112.359  1.00  0.00           O  
ATOM   4092  CB  VAL A 266      20.194  90.011 113.135  1.00  0.00           C  
ATOM   4093  CG1 VAL A 266      19.178  89.313 114.024  1.00  0.00           C  
ATOM   4094  CG2 VAL A 266      21.368  90.239 114.074  1.00  0.00           C  
ATOM   4095  H   VAL A 266      18.729  88.269 111.162  1.00  0.00           H  
ATOM   4096  HA  VAL A 266      21.344  89.632 111.310  1.00  0.00           H  
ATOM   4097  HB  VAL A 266      19.688  90.947 112.895  1.00  0.00           H  
ATOM   4098 HG11 VAL A 266      19.016  89.890 114.935  1.00  0.00           H  
ATOM   4099 HG12 VAL A 266      18.252  89.079 113.500  1.00  0.00           H  
ATOM   4100 HG13 VAL A 266      19.607  88.407 114.452  1.00  0.00           H  
ATOM   4101 HG21 VAL A 266      21.732  89.351 114.591  1.00  0.00           H  
ATOM   4102 HG22 VAL A 266      22.263  90.607 113.571  1.00  0.00           H  
ATOM   4103 HG23 VAL A 266      21.030  90.905 114.868  1.00  0.00           H  
ATOM   4104  N   LEU A 267      22.409  87.727 112.316  1.00  0.00           N  
ATOM   4105  CA  LEU A 267      23.199  86.561 112.551  1.00  0.00           C  
ATOM   4106  C   LEU A 267      24.134  86.822 113.775  1.00  0.00           C  
ATOM   4107  O   LEU A 267      24.512  87.975 114.071  1.00  0.00           O  
ATOM   4108  CB  LEU A 267      24.052  86.295 111.267  1.00  0.00           C  
ATOM   4109  CG  LEU A 267      23.341  86.268 109.888  1.00  0.00           C  
ATOM   4110  CD1 LEU A 267      24.362  85.954 108.841  1.00  0.00           C  
ATOM   4111  CD2 LEU A 267      22.223  85.182 109.811  1.00  0.00           C  
ATOM   4112  H   LEU A 267      22.945  88.541 112.052  1.00  0.00           H  
ATOM   4113  HA  LEU A 267      22.635  85.657 112.777  1.00  0.00           H  
ATOM   4114  HB2 LEU A 267      24.701  87.169 111.199  1.00  0.00           H  
ATOM   4115  HB3 LEU A 267      24.687  85.433 111.463  1.00  0.00           H  
ATOM   4116  HG  LEU A 267      22.900  87.262 109.811  1.00  0.00           H  
ATOM   4117 HD11 LEU A 267      24.942  85.072 109.116  1.00  0.00           H  
ATOM   4118 HD12 LEU A 267      23.831  85.847 107.895  1.00  0.00           H  
ATOM   4119 HD13 LEU A 267      25.062  86.786 108.777  1.00  0.00           H  
ATOM   4120 HD21 LEU A 267      22.696  84.254 110.133  1.00  0.00           H  
ATOM   4121 HD22 LEU A 267      21.379  85.423 110.456  1.00  0.00           H  
ATOM   4122 HD23 LEU A 267      21.933  85.094 108.764  1.00  0.00           H  
ATOM   4123  N   GLY A 268      24.473  85.726 114.476  1.00  0.00           N  
ATOM   4124  CA  GLY A 268      25.261  85.749 115.689  1.00  0.00           C  
ATOM   4125  C   GLY A 268      26.504  84.955 115.507  1.00  0.00           C  
ATOM   4126  O   GLY A 268      26.538  83.743 115.317  1.00  0.00           O  
ATOM   4127  H   GLY A 268      24.190  84.851 114.058  1.00  0.00           H  
ATOM   4128  HA2 GLY A 268      25.530  86.781 115.915  1.00  0.00           H  
ATOM   4129  HA3 GLY A 268      24.603  85.421 116.495  1.00  0.00           H  
ATOM   4130  N   ASP A 269      27.685  85.599 115.483  1.00  0.00           N  
ATOM   4131  CA  ASP A 269      28.952  85.103 114.901  1.00  0.00           C  
ATOM   4132  C   ASP A 269      28.793  84.392 113.538  1.00  0.00           C  
ATOM   4133  O   ASP A 269      29.390  83.364 113.229  1.00  0.00           O  
ATOM   4134  CB  ASP A 269      29.709  84.166 115.797  1.00  0.00           C  
ATOM   4135  CG  ASP A 269      30.028  84.773 117.137  1.00  0.00           C  
ATOM   4136  OD1 ASP A 269      29.883  85.946 117.466  1.00  0.00           O  
ATOM   4137  OD2 ASP A 269      30.520  84.010 117.982  1.00  0.00           O1-
ATOM   4138  H   ASP A 269      27.683  86.534 115.865  1.00  0.00           H  
ATOM   4139  HA  ASP A 269      29.628  85.914 114.634  1.00  0.00           H  
ATOM   4140  HB2 ASP A 269      28.962  83.449 116.139  1.00  0.00           H  
ATOM   4141  HB3 ASP A 269      30.638  83.864 115.313  1.00  0.00           H  
ATOM   4142  N   PHE A 270      27.907  84.899 112.670  1.00  0.00           N  
ATOM   4143  CA  PHE A 270      27.502  84.242 111.391  1.00  0.00           C  
ATOM   4144  C   PHE A 270      26.921  82.824 111.474  1.00  0.00           C  
ATOM   4145  O   PHE A 270      26.643  82.228 110.417  1.00  0.00           O  
ATOM   4146  CB  PHE A 270      28.587  84.384 110.287  1.00  0.00           C  
ATOM   4147  CG  PHE A 270      29.156  85.757 110.259  1.00  0.00           C  
ATOM   4148  CD1 PHE A 270      30.418  85.991 110.860  1.00  0.00           C  
ATOM   4149  CD2 PHE A 270      28.659  86.692 109.309  1.00  0.00           C  
ATOM   4150  CE1 PHE A 270      30.972  87.268 110.858  1.00  0.00           C  
ATOM   4151  CE2 PHE A 270      29.359  87.870 109.088  1.00  0.00           C  
ATOM   4152  CZ  PHE A 270      30.501  88.123 109.825  1.00  0.00           C  
ATOM   4153  H   PHE A 270      27.331  85.660 113.000  1.00  0.00           H  
ATOM   4154  HA  PHE A 270      26.671  84.847 111.027  1.00  0.00           H  
ATOM   4155  HB2 PHE A 270      29.399  83.675 110.447  1.00  0.00           H  
ATOM   4156  HB3 PHE A 270      28.208  84.067 109.316  1.00  0.00           H  
ATOM   4157  HD1 PHE A 270      30.861  85.191 111.437  1.00  0.00           H  
ATOM   4158  HD2 PHE A 270      27.761  86.520 108.734  1.00  0.00           H  
ATOM   4159  HE1 PHE A 270      31.900  87.530 111.342  1.00  0.00           H  
ATOM   4160  HE2 PHE A 270      29.158  88.610 108.328  1.00  0.00           H  
ATOM   4161  HZ  PHE A 270      31.136  88.982 109.668  1.00  0.00           H  
ATOM   4162  N   LYS A 271      26.578  82.370 112.695  1.00  0.00           N  
ATOM   4163  CA  LYS A 271      25.506  81.378 112.874  1.00  0.00           C  
ATOM   4164  C   LYS A 271      24.189  82.123 112.995  1.00  0.00           C  
ATOM   4165  O   LYS A 271      24.228  83.314 113.288  1.00  0.00           O  
ATOM   4166  CB  LYS A 271      25.727  80.552 114.174  1.00  0.00           C  
ATOM   4167  CG  LYS A 271      26.780  79.454 114.068  1.00  0.00           C  
ATOM   4168  CD  LYS A 271      28.194  79.929 113.712  1.00  0.00           C  
ATOM   4169  CE  LYS A 271      28.492  80.033 112.261  1.00  0.00           C  
ATOM   4170  NZ  LYS A 271      29.788  80.697 111.974  1.00  0.00           N1+
ATOM   4171  H   LYS A 271      26.627  82.988 113.492  1.00  0.00           H  
ATOM   4172  HA  LYS A 271      25.419  80.697 112.027  1.00  0.00           H  
ATOM   4173  HB2 LYS A 271      26.177  81.205 114.922  1.00  0.00           H  
ATOM   4174  HB3 LYS A 271      24.813  80.168 114.628  1.00  0.00           H  
ATOM   4175  HG2 LYS A 271      26.817  79.060 115.083  1.00  0.00           H  
ATOM   4176  HG3 LYS A 271      26.436  78.623 113.452  1.00  0.00           H  
ATOM   4177  HD2 LYS A 271      28.400  80.840 114.273  1.00  0.00           H  
ATOM   4178  HD3 LYS A 271      28.815  79.201 114.234  1.00  0.00           H  
ATOM   4179  HE2 LYS A 271      28.629  79.036 111.842  1.00  0.00           H  
ATOM   4180  HE3 LYS A 271      27.663  80.550 111.778  1.00  0.00           H  
ATOM   4181  HZ1 LYS A 271      30.124  80.533 111.036  1.00  0.00           H  
ATOM   4182  HZ2 LYS A 271      29.663  81.680 112.171  1.00  0.00           H  
ATOM   4183  HZ3 LYS A 271      30.496  80.271 112.554  1.00  0.00           H  
ATOM   4184  N   PRO A 272      23.018  81.482 112.680  1.00  0.00           N  
ATOM   4185  CA  PRO A 272      21.734  82.149 112.875  1.00  0.00           C  
ATOM   4186  C   PRO A 272      21.584  82.386 114.364  1.00  0.00           C  
ATOM   4187  O   PRO A 272      22.345  81.887 115.185  1.00  0.00           O  
ATOM   4188  CB  PRO A 272      20.680  81.109 112.325  1.00  0.00           C  
ATOM   4189  CG  PRO A 272      21.521  80.228 111.418  1.00  0.00           C  
ATOM   4190  CD  PRO A 272      22.857  80.133 112.140  1.00  0.00           C  
ATOM   4191  HA  PRO A 272      21.664  83.021 112.225  1.00  0.00           H  
ATOM   4192  HB2 PRO A 272      20.295  80.521 113.159  1.00  0.00           H  
ATOM   4193  HB3 PRO A 272      19.874  81.624 111.803  1.00  0.00           H  
ATOM   4194  HG2 PRO A 272      21.095  79.225 111.445  1.00  0.00           H  
ATOM   4195  HG3 PRO A 272      21.608  80.504 110.367  1.00  0.00           H  
ATOM   4196  HD2 PRO A 272      22.907  79.540 113.054  1.00  0.00           H  
ATOM   4197  HD3 PRO A 272      23.665  79.932 111.438  1.00  0.00           H  
ATOM   4198  N   TYR A 273      20.565  83.204 114.726  1.00  0.00           N  
ATOM   4199  CA  TYR A 273      20.382  83.660 116.097  1.00  0.00           C  
ATOM   4200  C   TYR A 273      18.892  83.809 116.481  1.00  0.00           C  
ATOM   4201  O   TYR A 273      18.109  84.178 115.589  1.00  0.00           O  
ATOM   4202  CB  TYR A 273      21.102  84.945 116.291  1.00  0.00           C  
ATOM   4203  CG  TYR A 273      20.903  85.614 117.647  1.00  0.00           C  
ATOM   4204  CD1 TYR A 273      21.450  84.988 118.758  1.00  0.00           C  
ATOM   4205  CD2 TYR A 273      19.954  86.630 117.815  1.00  0.00           C  
ATOM   4206  CE1 TYR A 273      21.067  85.464 120.051  1.00  0.00           C  
ATOM   4207  CE2 TYR A 273      19.604  87.064 119.084  1.00  0.00           C  
ATOM   4208  CZ  TYR A 273      20.109  86.515 120.207  1.00  0.00           C  
ATOM   4209  OH  TYR A 273      19.567  86.910 121.407  1.00  0.00           O  
ATOM   4210  H   TYR A 273      19.943  83.562 114.015  1.00  0.00           H  
ATOM   4211  HA  TYR A 273      20.823  82.966 116.813  1.00  0.00           H  
ATOM   4212  HB2 TYR A 273      22.152  84.801 116.033  1.00  0.00           H  
ATOM   4213  HB3 TYR A 273      20.785  85.717 115.591  1.00  0.00           H  
ATOM   4214  HD1 TYR A 273      22.100  84.127 118.715  1.00  0.00           H  
ATOM   4215  HD2 TYR A 273      19.432  87.009 116.950  1.00  0.00           H  
ATOM   4216  HE1 TYR A 273      21.454  85.017 120.955  1.00  0.00           H  
ATOM   4217  HE2 TYR A 273      18.906  87.883 119.178  1.00  0.00           H  
ATOM   4218  HH  TYR A 273      19.918  86.385 122.130  1.00  0.00           H  
ATOM   4219  N   ARG A 274      18.508  83.542 117.772  1.00  0.00           N  
ATOM   4220  CA  ARG A 274      17.266  83.801 118.352  1.00  0.00           C  
ATOM   4221  C   ARG A 274      17.487  84.041 119.850  1.00  0.00           C  
ATOM   4222  O   ARG A 274      18.387  83.470 120.399  1.00  0.00           O  
ATOM   4223  CB  ARG A 274      16.185  82.758 117.992  1.00  0.00           C  
ATOM   4224  CG  ARG A 274      16.393  81.431 118.677  1.00  0.00           C  
ATOM   4225  CD  ARG A 274      15.602  80.347 118.006  1.00  0.00           C  
ATOM   4226  NE  ARG A 274      15.615  79.074 118.737  1.00  0.00           N  
ATOM   4227  CZ  ARG A 274      16.531  78.149 118.725  1.00  0.00           C  
ATOM   4228  NH1 ARG A 274      17.622  78.216 118.018  1.00  0.00           N1+
ATOM   4229  NH2 ARG A 274      16.339  77.097 119.472  1.00  0.00           N  
ATOM   4230  H   ARG A 274      19.137  83.036 118.378  1.00  0.00           H  
ATOM   4231  HA  ARG A 274      16.946  84.781 118.000  1.00  0.00           H  
ATOM   4232  HB2 ARG A 274      15.280  83.091 118.498  1.00  0.00           H  
ATOM   4233  HB3 ARG A 274      16.014  82.545 116.936  1.00  0.00           H  
ATOM   4234  HG2 ARG A 274      17.437  81.115 118.667  1.00  0.00           H  
ATOM   4235  HG3 ARG A 274      16.050  81.534 119.707  1.00  0.00           H  
ATOM   4236  HD2 ARG A 274      14.582  80.731 117.996  1.00  0.00           H  
ATOM   4237  HD3 ARG A 274      15.992  80.235 116.994  1.00  0.00           H  
ATOM   4238  HE  ARG A 274      14.821  78.878 119.330  1.00  0.00           H  
ATOM   4239 HH11 ARG A 274      17.925  78.949 117.392  1.00  0.00           H  
ATOM   4240 HH12 ARG A 274      18.162  77.368 118.114  1.00  0.00           H  
ATOM   4241 HH21 ARG A 274      15.386  77.119 119.805  1.00  0.00           H  
ATOM   4242 HH22 ARG A 274      16.914  76.270 119.400  1.00  0.00           H  
ATOM   4243  N   PRO A 275      16.564  84.791 120.475  1.00  0.00           N  
ATOM   4244  CA  PRO A 275      16.546  84.835 121.987  1.00  0.00           C  
ATOM   4245  C   PRO A 275      16.331  83.482 122.726  1.00  0.00           C  
ATOM   4246  O   PRO A 275      15.668  82.582 122.276  1.00  0.00           O  
ATOM   4247  CB  PRO A 275      15.328  85.717 122.311  1.00  0.00           C  
ATOM   4248  CG  PRO A 275      14.485  85.438 121.069  1.00  0.00           C  
ATOM   4249  CD  PRO A 275      15.433  85.489 119.872  1.00  0.00           C  
ATOM   4250  HA  PRO A 275      17.367  85.379 122.456  1.00  0.00           H  
ATOM   4251  HB2 PRO A 275      14.867  85.489 123.272  1.00  0.00           H  
ATOM   4252  HB3 PRO A 275      15.626  86.764 122.368  1.00  0.00           H  
ATOM   4253  HG2 PRO A 275      13.879  84.532 121.024  1.00  0.00           H  
ATOM   4254  HG3 PRO A 275      13.848  86.322 121.100  1.00  0.00           H  
ATOM   4255  HD2 PRO A 275      14.873  84.953 119.105  1.00  0.00           H  
ATOM   4256  HD3 PRO A 275      15.742  86.466 119.499  1.00  0.00           H  
ATOM   4257  N   GLY A 276      17.066  83.293 123.836  1.00  0.00           N  
ATOM   4258  CA  GLY A 276      16.902  82.056 124.611  1.00  0.00           C  
ATOM   4259  C   GLY A 276      17.516  80.788 124.066  1.00  0.00           C  
ATOM   4260  O   GLY A 276      17.364  79.758 124.729  1.00  0.00           O  
ATOM   4261  H   GLY A 276      17.544  84.091 124.229  1.00  0.00           H  
ATOM   4262  HA2 GLY A 276      17.243  82.166 125.640  1.00  0.00           H  
ATOM   4263  HA3 GLY A 276      15.840  81.809 124.643  1.00  0.00           H  
ATOM   4264  N   GLN A 277      18.257  81.015 122.992  1.00  0.00           N  
ATOM   4265  CA  GLN A 277      19.125  80.011 122.401  1.00  0.00           C  
ATOM   4266  C   GLN A 277      20.236  79.609 123.357  1.00  0.00           C  
ATOM   4267  O   GLN A 277      20.495  80.305 124.348  1.00  0.00           O  
ATOM   4268  CB  GLN A 277      19.674  80.435 121.049  1.00  0.00           C  
ATOM   4269  CG  GLN A 277      20.997  81.290 120.994  1.00  0.00           C  
ATOM   4270  CD  GLN A 277      21.422  81.488 119.528  1.00  0.00           C  
ATOM   4271  NE2 GLN A 277      22.679  81.694 119.214  1.00  0.00           N  
ATOM   4272  OE1 GLN A 277      20.598  81.463 118.624  1.00  0.00           O  
ATOM   4273  H   GLN A 277      18.369  81.956 122.642  1.00  0.00           H  
ATOM   4274  HA  GLN A 277      18.535  79.098 122.318  1.00  0.00           H  
ATOM   4275  HB2 GLN A 277      19.937  79.493 120.569  1.00  0.00           H  
ATOM   4276  HB3 GLN A 277      18.888  80.734 120.355  1.00  0.00           H  
ATOM   4277  HG2 GLN A 277      20.728  82.280 121.363  1.00  0.00           H  
ATOM   4278  HG3 GLN A 277      21.818  80.818 121.533  1.00  0.00           H  
ATOM   4279 HE21 GLN A 277      22.901  81.915 118.254  1.00  0.00           H  
ATOM   4280 HE22 GLN A 277      23.308  81.819 119.995  1.00  0.00           H  
ATOM   4281  N   ALA A 278      20.979  78.496 123.007  1.00  0.00           N  
ATOM   4282  CA  ALA A 278      22.101  77.981 123.810  1.00  0.00           C  
ATOM   4283  C   ALA A 278      23.478  78.501 123.394  1.00  0.00           C  
ATOM   4284  O   ALA A 278      24.317  78.642 124.267  1.00  0.00           O  
ATOM   4285  CB  ALA A 278      22.052  76.466 123.651  1.00  0.00           C  
ATOM   4286  H   ALA A 278      20.754  78.089 122.112  1.00  0.00           H  
ATOM   4287  HA  ALA A 278      21.963  78.250 124.857  1.00  0.00           H  
ATOM   4288  HB1 ALA A 278      22.308  76.186 122.629  1.00  0.00           H  
ATOM   4289  HB2 ALA A 278      22.679  75.970 124.391  1.00  0.00           H  
ATOM   4290  HB3 ALA A 278      21.057  76.035 123.760  1.00  0.00           H  
ATOM   4291  N   TYR A 279      23.874  78.694 122.107  1.00  0.00           N  
ATOM   4292  CA  TYR A 279      25.091  79.358 121.623  1.00  0.00           C  
ATOM   4293  C   TYR A 279      25.104  80.871 122.022  1.00  0.00           C  
ATOM   4294  O   TYR A 279      24.267  81.643 121.593  1.00  0.00           O  
ATOM   4295  CB  TYR A 279      25.275  79.039 120.141  1.00  0.00           C  
ATOM   4296  CG  TYR A 279      26.447  79.611 119.319  1.00  0.00           C  
ATOM   4297  CD1 TYR A 279      26.266  80.824 118.602  1.00  0.00           C  
ATOM   4298  CD2 TYR A 279      27.658  78.956 119.311  1.00  0.00           C  
ATOM   4299  CE1 TYR A 279      27.264  81.366 117.721  1.00  0.00           C  
ATOM   4300  CE2 TYR A 279      28.666  79.545 118.508  1.00  0.00           C  
ATOM   4301  CZ  TYR A 279      28.455  80.649 117.648  1.00  0.00           C  
ATOM   4302  OH  TYR A 279      29.483  81.015 116.861  1.00  0.00           O  
ATOM   4303  H   TYR A 279      23.258  78.410 121.360  1.00  0.00           H  
ATOM   4304  HA  TYR A 279      25.903  78.941 122.216  1.00  0.00           H  
ATOM   4305  HB2 TYR A 279      25.360  77.960 120.011  1.00  0.00           H  
ATOM   4306  HB3 TYR A 279      24.365  79.278 119.591  1.00  0.00           H  
ATOM   4307  HD1 TYR A 279      25.314  81.334 118.614  1.00  0.00           H  
ATOM   4308  HD2 TYR A 279      27.885  78.174 120.021  1.00  0.00           H  
ATOM   4309  HE1 TYR A 279      27.183  82.363 117.313  1.00  0.00           H  
ATOM   4310  HE2 TYR A 279      29.663  79.162 118.347  1.00  0.00           H  
ATOM   4311  HH  TYR A 279      29.294  81.812 116.359  1.00  0.00           H  
ATOM   4312  N   VAL A 280      26.190  81.319 122.665  1.00  0.00           N  
ATOM   4313  CA  VAL A 280      26.572  82.695 122.956  1.00  0.00           C  
ATOM   4314  C   VAL A 280      27.434  83.324 121.821  1.00  0.00           C  
ATOM   4315  O   VAL A 280      28.636  83.092 121.732  1.00  0.00           O  
ATOM   4316  CB  VAL A 280      27.308  82.807 124.344  1.00  0.00           C  
ATOM   4317  CG1 VAL A 280      27.372  84.264 124.942  1.00  0.00           C  
ATOM   4318  CG2 VAL A 280      26.610  82.024 125.467  1.00  0.00           C  
ATOM   4319  H   VAL A 280      26.803  80.541 122.865  1.00  0.00           H  
ATOM   4320  HA  VAL A 280      25.644  83.263 123.020  1.00  0.00           H  
ATOM   4321  HB  VAL A 280      28.351  82.494 124.313  1.00  0.00           H  
ATOM   4322 HG11 VAL A 280      27.680  84.884 124.099  1.00  0.00           H  
ATOM   4323 HG12 VAL A 280      26.346  84.457 125.253  1.00  0.00           H  
ATOM   4324 HG13 VAL A 280      28.084  84.381 125.760  1.00  0.00           H  
ATOM   4325 HG21 VAL A 280      26.528  80.953 125.286  1.00  0.00           H  
ATOM   4326 HG22 VAL A 280      27.114  82.125 126.429  1.00  0.00           H  
ATOM   4327 HG23 VAL A 280      25.611  82.429 125.629  1.00  0.00           H  
ATOM   4328  N   PRO A 281      26.869  84.219 120.942  1.00  0.00           N  
ATOM   4329  CA  PRO A 281      27.607  84.962 119.995  1.00  0.00           C  
ATOM   4330  C   PRO A 281      28.398  86.147 120.629  1.00  0.00           C  
ATOM   4331  O   PRO A 281      28.002  86.704 121.661  1.00  0.00           O  
ATOM   4332  CB  PRO A 281      26.666  85.466 118.947  1.00  0.00           C  
ATOM   4333  CG  PRO A 281      25.361  85.644 119.730  1.00  0.00           C  
ATOM   4334  CD  PRO A 281      25.363  84.445 120.698  1.00  0.00           C  
ATOM   4335  HA  PRO A 281      28.354  84.293 119.567  1.00  0.00           H  
ATOM   4336  HB2 PRO A 281      27.075  86.374 118.503  1.00  0.00           H  
ATOM   4337  HB3 PRO A 281      26.482  84.710 118.183  1.00  0.00           H  
ATOM   4338  HG2 PRO A 281      25.462  86.593 120.260  1.00  0.00           H  
ATOM   4339  HG3 PRO A 281      24.482  85.512 119.100  1.00  0.00           H  
ATOM   4340  HD2 PRO A 281      24.912  84.603 121.678  1.00  0.00           H  
ATOM   4341  HD3 PRO A 281      25.043  83.508 120.243  1.00  0.00           H  
ATOM   4342  N   CYS A 282      29.598  86.365 120.133  1.00  0.00           N  
ATOM   4343  CA  CYS A 282      30.389  87.491 120.528  1.00  0.00           C  
ATOM   4344  C   CYS A 282      29.936  88.815 119.837  1.00  0.00           C  
ATOM   4345  O   CYS A 282      30.078  89.909 120.403  1.00  0.00           O  
ATOM   4346  CB  CYS A 282      31.841  87.132 120.207  1.00  0.00           C  
ATOM   4347  SG  CYS A 282      32.888  88.443 120.770  1.00  0.00           S  
ATOM   4348  H   CYS A 282      29.953  85.835 119.350  1.00  0.00           H  
ATOM   4349  HA  CYS A 282      30.400  87.739 121.589  1.00  0.00           H  
ATOM   4350  HB2 CYS A 282      32.114  86.319 120.881  1.00  0.00           H  
ATOM   4351  HB3 CYS A 282      32.119  87.014 119.159  1.00  0.00           H  
ATOM   4352  HG  CYS A 282      34.022  87.738 120.733  1.00  0.00           H  
ATOM   4353  N   TYR A 283      29.416  88.821 118.623  1.00  0.00           N  
ATOM   4354  CA  TYR A 283      28.942  89.922 117.793  1.00  0.00           C  
ATOM   4355  C   TYR A 283      27.503  89.572 117.275  1.00  0.00           C  
ATOM   4356  O   TYR A 283      27.123  88.386 116.963  1.00  0.00           O  
ATOM   4357  CB  TYR A 283      29.896  90.260 116.558  1.00  0.00           C  
ATOM   4358  CG  TYR A 283      31.316  90.440 116.864  1.00  0.00           C  
ATOM   4359  CD1 TYR A 283      32.155  89.289 116.895  1.00  0.00           C  
ATOM   4360  CD2 TYR A 283      31.853  91.718 117.134  1.00  0.00           C  
ATOM   4361  CE1 TYR A 283      33.505  89.405 117.231  1.00  0.00           C  
ATOM   4362  CE2 TYR A 283      33.164  91.743 117.597  1.00  0.00           C  
ATOM   4363  CZ  TYR A 283      34.022  90.663 117.532  1.00  0.00           C  
ATOM   4364  OH  TYR A 283      35.345  90.896 117.892  1.00  0.00           O  
ATOM   4365  H   TYR A 283      29.520  87.956 118.113  1.00  0.00           H  
ATOM   4366  HA  TYR A 283      28.986  90.818 118.413  1.00  0.00           H  
ATOM   4367  HB2 TYR A 283      29.845  89.443 115.838  1.00  0.00           H  
ATOM   4368  HB3 TYR A 283      29.541  91.163 116.065  1.00  0.00           H  
ATOM   4369  HD1 TYR A 283      31.769  88.303 116.681  1.00  0.00           H  
ATOM   4370  HD2 TYR A 283      31.336  92.664 117.204  1.00  0.00           H  
ATOM   4371  HE1 TYR A 283      34.205  88.585 117.165  1.00  0.00           H  
ATOM   4372  HE2 TYR A 283      33.526  92.680 117.992  1.00  0.00           H  
ATOM   4373  HH  TYR A 283      35.473  91.839 118.022  1.00  0.00           H  
ATOM   4374  N   PHE A 284      26.858  90.639 116.889  1.00  0.00           N  
ATOM   4375  CA  PHE A 284      25.759  90.616 115.908  1.00  0.00           C  
ATOM   4376  C   PHE A 284      26.103  91.290 114.538  1.00  0.00           C  
ATOM   4377  O   PHE A 284      26.607  92.415 114.553  1.00  0.00           O  
ATOM   4378  CB  PHE A 284      24.640  91.432 116.595  1.00  0.00           C  
ATOM   4379  CG  PHE A 284      23.995  90.737 117.798  1.00  0.00           C  
ATOM   4380  CD1 PHE A 284      24.037  91.389 119.067  1.00  0.00           C  
ATOM   4381  CD2 PHE A 284      23.303  89.526 117.779  1.00  0.00           C  
ATOM   4382  CE1 PHE A 284      23.494  90.824 120.208  1.00  0.00           C  
ATOM   4383  CE2 PHE A 284      22.869  88.906 118.955  1.00  0.00           C  
ATOM   4384  CZ  PHE A 284      22.924  89.564 120.173  1.00  0.00           C  
ATOM   4385  H   PHE A 284      27.397  91.492 116.914  1.00  0.00           H  
ATOM   4386  HA  PHE A 284      25.453  89.581 115.750  1.00  0.00           H  
ATOM   4387  HB2 PHE A 284      25.261  92.217 117.028  1.00  0.00           H  
ATOM   4388  HB3 PHE A 284      23.957  91.846 115.853  1.00  0.00           H  
ATOM   4389  HD1 PHE A 284      24.470  92.377 119.128  1.00  0.00           H  
ATOM   4390  HD2 PHE A 284      23.158  89.047 116.822  1.00  0.00           H  
ATOM   4391  HE1 PHE A 284      23.523  91.344 121.155  1.00  0.00           H  
ATOM   4392  HE2 PHE A 284      22.324  87.983 118.828  1.00  0.00           H  
ATOM   4393  HZ  PHE A 284      22.625  89.128 121.115  1.00  0.00           H  
ATOM   4394  N   ILE A 285      25.713  90.627 113.459  1.00  0.00           N  
ATOM   4395  CA  ILE A 285      25.874  91.048 112.095  1.00  0.00           C  
ATOM   4396  C   ILE A 285      24.464  91.040 111.473  1.00  0.00           C  
ATOM   4397  O   ILE A 285      23.860  89.972 111.355  1.00  0.00           O  
ATOM   4398  CB  ILE A 285      26.849  90.103 111.344  1.00  0.00           C  
ATOM   4399  CG1 ILE A 285      28.278  89.824 111.917  1.00  0.00           C  
ATOM   4400  CG2 ILE A 285      27.092  90.861 110.059  1.00  0.00           C  
ATOM   4401  CD1 ILE A 285      28.369  88.553 112.836  1.00  0.00           C  
ATOM   4402  H   ILE A 285      25.237  89.741 113.548  1.00  0.00           H  
ATOM   4403  HA  ILE A 285      26.325  92.034 111.982  1.00  0.00           H  
ATOM   4404  HB  ILE A 285      26.433  89.139 111.051  1.00  0.00           H  
ATOM   4405 HG12 ILE A 285      28.997  89.856 111.099  1.00  0.00           H  
ATOM   4406 HG13 ILE A 285      28.496  90.661 112.579  1.00  0.00           H  
ATOM   4407 HG21 ILE A 285      27.564  90.219 109.316  1.00  0.00           H  
ATOM   4408 HG22 ILE A 285      26.133  91.134 109.617  1.00  0.00           H  
ATOM   4409 HG23 ILE A 285      27.663  91.770 110.250  1.00  0.00           H  
ATOM   4410 HD11 ILE A 285      27.676  88.565 113.678  1.00  0.00           H  
ATOM   4411 HD12 ILE A 285      28.327  87.567 112.374  1.00  0.00           H  
ATOM   4412 HD13 ILE A 285      29.278  88.664 113.429  1.00  0.00           H  
ATOM   4413  N   HID A 286      23.978  92.257 111.262  1.00  0.00           N  
ATOM   4414  CA  HID A 286      22.673  92.670 110.801  1.00  0.00           C  
ATOM   4415  C   HID A 286      22.757  92.843 109.326  1.00  0.00           C  
ATOM   4416  O   HID A 286      23.779  93.299 108.853  1.00  0.00           O  
ATOM   4417  CB  HID A 286      22.169  93.935 111.462  1.00  0.00           C  
ATOM   4418  CG  HID A 286      21.785  93.906 112.989  1.00  0.00           C  
ATOM   4419  CD2 HID A 286      22.661  94.016 114.033  1.00  0.00           C  
ATOM   4420  ND1 HID A 286      20.542  93.794 113.487  1.00  0.00           N  
ATOM   4421  CE1 HID A 286      20.630  93.811 114.808  1.00  0.00           C  
ATOM   4422  NE2 HID A 286      21.886  94.001 115.193  1.00  0.00           N  
ATOM   4423  H   HID A 286      24.611  93.040 111.345  1.00  0.00           H  
ATOM   4424  HA  HID A 286      21.986  91.848 111.004  1.00  0.00           H  
ATOM   4425  HB2 HID A 286      22.917  94.727 111.417  1.00  0.00           H  
ATOM   4426  HB3 HID A 286      21.335  94.363 110.905  1.00  0.00           H  
ATOM   4427  HD1 HID A 286      19.682  93.699 112.965  1.00  0.00           H  
ATOM   4428  HD2 HID A 286      23.736  94.095 114.088  1.00  0.00           H  
ATOM   4429  HE1 HID A 286      19.753  93.731 115.434  1.00  0.00           H  
ATOM   4430  N   VAL A 287      21.748  92.552 108.523  1.00  0.00           N  
ATOM   4431  CA  VAL A 287      21.722  92.752 107.094  1.00  0.00           C  
ATOM   4432  C   VAL A 287      20.421  93.342 106.666  1.00  0.00           C  
ATOM   4433  O   VAL A 287      19.406  92.860 107.131  1.00  0.00           O  
ATOM   4434  CB  VAL A 287      21.806  91.331 106.440  1.00  0.00           C  
ATOM   4435  CG1 VAL A 287      21.905  91.479 104.871  1.00  0.00           C  
ATOM   4436  CG2 VAL A 287      22.963  90.518 106.887  1.00  0.00           C  
ATOM   4437  H   VAL A 287      20.831  92.347 108.891  1.00  0.00           H  
ATOM   4438  HA  VAL A 287      22.558  93.382 106.791  1.00  0.00           H  
ATOM   4439  HB  VAL A 287      20.898  90.756 106.624  1.00  0.00           H  
ATOM   4440 HG11 VAL A 287      21.100  92.095 104.469  1.00  0.00           H  
ATOM   4441 HG12 VAL A 287      22.865  91.896 104.566  1.00  0.00           H  
ATOM   4442 HG13 VAL A 287      21.835  90.531 104.338  1.00  0.00           H  
ATOM   4443 HG21 VAL A 287      23.859  91.113 106.710  1.00  0.00           H  
ATOM   4444 HG22 VAL A 287      22.900  90.202 107.929  1.00  0.00           H  
ATOM   4445 HG23 VAL A 287      22.988  89.602 106.296  1.00  0.00           H  
ATOM   4446  N   LEU A 288      20.375  94.261 105.701  1.00  0.00           N  
ATOM   4447  CA  LEU A 288      19.216  94.874 105.039  1.00  0.00           C  
ATOM   4448  C   LEU A 288      19.390  95.291 103.524  1.00  0.00           C  
ATOM   4449  O   LEU A 288      20.500  95.604 103.101  1.00  0.00           O  
ATOM   4450  CB  LEU A 288      18.912  96.240 105.797  1.00  0.00           C  
ATOM   4451  CG  LEU A 288      18.563  96.222 107.295  1.00  0.00           C  
ATOM   4452  CD1 LEU A 288      19.807  96.496 108.227  1.00  0.00           C  
ATOM   4453  CD2 LEU A 288      17.523  97.235 107.732  1.00  0.00           C  
ATOM   4454  H   LEU A 288      21.299  94.530 105.393  1.00  0.00           H  
ATOM   4455  HA  LEU A 288      18.389  94.165 105.077  1.00  0.00           H  
ATOM   4456  HB2 LEU A 288      19.860  96.770 105.708  1.00  0.00           H  
ATOM   4457  HB3 LEU A 288      18.083  96.731 105.286  1.00  0.00           H  
ATOM   4458  HG  LEU A 288      18.204  95.239 107.600  1.00  0.00           H  
ATOM   4459 HD11 LEU A 288      19.498  96.534 109.271  1.00  0.00           H  
ATOM   4460 HD12 LEU A 288      20.483  95.641 108.202  1.00  0.00           H  
ATOM   4461 HD13 LEU A 288      20.287  97.437 107.960  1.00  0.00           H  
ATOM   4462 HD21 LEU A 288      17.368  97.139 108.806  1.00  0.00           H  
ATOM   4463 HD22 LEU A 288      17.761  98.276 107.517  1.00  0.00           H  
ATOM   4464 HD23 LEU A 288      16.559  97.053 107.257  1.00  0.00           H  
ATOM   4465  N   LYS A 289      18.271  95.296 102.779  1.00  0.00           N  
ATOM   4466  CA  LYS A 289      18.207  95.419 101.320  1.00  0.00           C  
ATOM   4467  C   LYS A 289      17.121  96.322 100.811  1.00  0.00           C  
ATOM   4468  O   LYS A 289      15.978  96.146 101.228  1.00  0.00           O  
ATOM   4469  CB  LYS A 289      18.084  94.046 100.642  1.00  0.00           C  
ATOM   4470  CG  LYS A 289      18.333  94.163  99.048  1.00  0.00           C  
ATOM   4471  CD  LYS A 289      18.135  92.733  98.458  1.00  0.00           C  
ATOM   4472  CE  LYS A 289      18.479  92.837  96.968  1.00  0.00           C  
ATOM   4473  NZ  LYS A 289      17.361  93.328  96.187  1.00  0.00           N1+
ATOM   4474  H   LYS A 289      17.429  95.123 103.310  1.00  0.00           H  
ATOM   4475  HA  LYS A 289      19.160  95.890 101.079  1.00  0.00           H  
ATOM   4476  HB2 LYS A 289      18.670  93.249 101.102  1.00  0.00           H  
ATOM   4477  HB3 LYS A 289      17.027  93.805 100.747  1.00  0.00           H  
ATOM   4478  HG2 LYS A 289      17.769  94.941  98.533  1.00  0.00           H  
ATOM   4479  HG3 LYS A 289      19.367  94.451  98.854  1.00  0.00           H  
ATOM   4480  HD2 LYS A 289      18.785  91.999  98.934  1.00  0.00           H  
ATOM   4481  HD3 LYS A 289      17.103  92.411  98.596  1.00  0.00           H  
ATOM   4482  HE2 LYS A 289      19.271  93.544  96.716  1.00  0.00           H  
ATOM   4483  HE3 LYS A 289      18.813  91.866  96.602  1.00  0.00           H  
ATOM   4484  HZ1 LYS A 289      17.620  93.772  95.317  1.00  0.00           H  
ATOM   4485  HZ2 LYS A 289      16.808  92.542  95.879  1.00  0.00           H  
ATOM   4486  HZ3 LYS A 289      16.736  93.936  96.696  1.00  0.00           H  
ATOM   4487  N   LYS A 290      17.402  97.319 100.012  1.00  0.00           N  
ATOM   4488  CA  LYS A 290      16.495  98.451  99.681  1.00  0.00           C  
ATOM   4489  C   LYS A 290      15.496  98.057  98.581  1.00  0.00           C  
ATOM   4490  O   LYS A 290      15.689  97.088  97.813  1.00  0.00           O  
ATOM   4491  CB  LYS A 290      17.428  99.609  99.258  1.00  0.00           C  
ATOM   4492  CG  LYS A 290      16.780 100.961  99.365  1.00  0.00           C  
ATOM   4493  CD  LYS A 290      17.733 102.145  99.013  1.00  0.00           C  
ATOM   4494  CE  LYS A 290      17.072 103.528  99.260  1.00  0.00           C  
ATOM   4495  NZ  LYS A 290      16.911 103.873 100.690  1.00  0.00           N1+
ATOM   4496  H   LYS A 290      18.255  97.271  99.474  1.00  0.00           H  
ATOM   4497  HA  LYS A 290      15.982  98.628 100.627  1.00  0.00           H  
ATOM   4498  HB2 LYS A 290      18.334  99.709  99.857  1.00  0.00           H  
ATOM   4499  HB3 LYS A 290      17.788  99.531  98.232  1.00  0.00           H  
ATOM   4500  HG2 LYS A 290      15.954 100.945  98.654  1.00  0.00           H  
ATOM   4501  HG3 LYS A 290      16.417 101.068 100.388  1.00  0.00           H  
ATOM   4502  HD2 LYS A 290      18.634 102.090  99.623  1.00  0.00           H  
ATOM   4503  HD3 LYS A 290      17.997 102.108  97.956  1.00  0.00           H  
ATOM   4504  HE2 LYS A 290      17.705 104.331  98.880  1.00  0.00           H  
ATOM   4505  HE3 LYS A 290      16.121 103.550  98.727  1.00  0.00           H  
ATOM   4506  HZ1 LYS A 290      17.784 104.159 101.111  1.00  0.00           H  
ATOM   4507  HZ2 LYS A 290      16.347 104.705 100.790  1.00  0.00           H  
ATOM   4508  HZ3 LYS A 290      16.471 103.207 101.308  1.00  0.00           H  
ATOM   4509  N   THR A 291      14.346  98.763  98.551  1.00  0.00           N  
ATOM   4510  CA  THR A 291      13.418  98.580  97.361  1.00  0.00           C  
ATOM   4511  C   THR A 291      13.983  99.258  96.085  1.00  0.00           C  
ATOM   4512  O   THR A 291      14.689 100.268  96.129  1.00  0.00           O  
ATOM   4513  CB  THR A 291      12.060  99.183  97.620  1.00  0.00           C  
ATOM   4514  CG2 THR A 291      11.291  98.716  98.881  1.00  0.00           C  
ATOM   4515  OG1 THR A 291      12.063 100.599  97.585  1.00  0.00           O  
ATOM   4516  H   THR A 291      14.344  99.603  99.113  1.00  0.00           H  
ATOM   4517  HA  THR A 291      13.282  97.512  97.195  1.00  0.00           H  
ATOM   4518  HB  THR A 291      11.445  98.902  96.765  1.00  0.00           H  
ATOM   4519  HG1 THR A 291      12.609 100.948  98.293  1.00  0.00           H  
ATOM   4520 HG21 THR A 291      11.728  99.247  99.727  1.00  0.00           H  
ATOM   4521 HG22 THR A 291      10.270  99.093  98.824  1.00  0.00           H  
ATOM   4522 HG23 THR A 291      11.253  97.627  98.872  1.00  0.00           H  
ATOM   4523  N   GLY A 292      13.607  98.606  94.945  1.00  0.00           N  
ATOM   4524  CA  GLY A 292      13.898  98.959  93.516  1.00  0.00           C  
ATOM   4525  C   GLY A 292      13.299  97.961  92.515  1.00  0.00           C  
ATOM   4526  O   GLY A 292      12.441  98.289  91.678  1.00  0.00           O  
ATOM   4527  OXT GLY A 292      13.726  96.794  92.682  1.00  0.00           O1-
ATOM   4528  H   GLY A 292      13.093  97.756  95.124  1.00  0.00           H  
ATOM   4529  HA2 GLY A 292      13.431  99.925  93.320  1.00  0.00           H  
ATOM   4530  HA3 GLY A 292      14.957  98.928  93.263  1.00  0.00           H  
ATOM   4531  CA' SAM A 293      37.709  97.168 109.977  1.00  0.00           C  
ATOM   4532  CB  SAM A 293      37.413  98.273 111.036  1.00  0.00           C  
ATOM   4533  CG  SAM A 293      36.891  97.751 112.371  1.00  0.00           C  
ATOM   4534  SD  SAM A 293      37.386  98.771 113.862  1.00  0.00           S  
ATOM   4535  CE  SAM A 293      36.342  97.795 115.098  1.00  0.00           C  
ATOM   4536  C5' SAM A 293      36.198 100.154 113.752  1.00  0.00           C  
ATOM   4537  C4' SAM A 293      36.824 101.270 112.833  1.00  0.00           C  
ATOM   4538  O4' SAM A 293      35.879 102.327 112.830  1.00  0.00           O  
ATOM   4539  C3' SAM A 293      38.183 101.982 113.252  1.00  0.00           C  
ATOM   4540  O3' SAM A 293      39.178 101.940 112.211  1.00  0.00           O  
ATOM   4541  C2' SAM A 293      37.800 103.351 113.634  1.00  0.00           C  
ATOM   4542  O2' SAM A 293      38.901 104.326 113.541  1.00  0.00           O  
ATOM   4543  C1' SAM A 293      36.515 103.631 112.749  1.00  0.00           C  
ATOM   4544  OXT SAM A 293      39.771  96.174 110.594  1.00  0.00           O  
ATOM   4545  N1  SAM A 293      33.252 107.614 111.744  1.00  0.00           N  
ATOM   4546  C2  SAM A 293      34.038 106.924 110.920  1.00  0.00           C  
ATOM   4547  N3  SAM A 293      34.872 105.988 111.280  1.00  0.00           N  
ATOM   4548  C4  SAM A 293      34.856 105.573 112.558  1.00  0.00           C  
ATOM   4549  C5  SAM A 293      34.097 106.219 113.491  1.00  0.00           C  
ATOM   4550  C6  SAM A 293      33.317 107.295 113.047  1.00  0.00           C  
ATOM   4551  N6  SAM A 293      32.325 107.857 113.831  1.00  0.00           N  
ATOM   4552  N7  SAM A 293      34.212 105.747 114.739  1.00  0.00           N  
ATOM   4553  C8  SAM A 293      35.149 104.788 114.602  1.00  0.00           C  
ATOM   4554  N9  SAM A 293      35.622 104.697 113.267  1.00  0.00           N  
ATOM   4555  C'  SAM A 293      38.568  95.987 110.555  1.00  0.00           C  
ATOM   4556  N'  SAM A 293      36.468  96.743 109.255  1.00  0.00           N  
ATOM   4557  O'  SAM A 293      38.053  95.026 111.143  1.00  0.00           O  
ATOM   4558 HN61 SAM A 293      31.880 108.702 113.495  1.00  0.00           H  
ATOM   4559 HN62 SAM A 293      32.244 107.637 114.817  1.00  0.00           H  
ATOM   4560  HA  SAM A 293      38.426  97.517 109.232  1.00  0.00           H  
ATOM   4561  HB1 SAM A 293      36.678  99.011 110.691  1.00  0.00           H  
ATOM   4562  HB2 SAM A 293      38.317  98.866 111.221  1.00  0.00           H  
ATOM   4563  HG1 SAM A 293      37.262  96.760 112.663  1.00  0.00           H  
ATOM   4564  HG2 SAM A 293      35.796  97.714 112.358  1.00  0.00           H  
ATOM   4565  HE1 SAM A 293      35.281  97.839 114.827  1.00  0.00           H  
ATOM   4566  HE2 SAM A 293      36.413  98.287 116.076  1.00  0.00           H  
ATOM   4567  HE3 SAM A 293      36.681  96.756 115.198  1.00  0.00           H  
ATOM   4568 HO2' SAM A 293      39.066 104.371 112.584  1.00  0.00           H  
ATOM   4569 HO3' SAM A 293      38.793 102.393 111.441  1.00  0.00           H  
ATOM   4570  H01 SAM A 293      35.442 104.150 115.427  1.00  0.00           H  
ATOM   4571  H02 SAM A 293      36.935 100.861 111.821  1.00  0.00           H  
ATOM   4572  H03 SAM A 293      38.642 101.504 114.125  1.00  0.00           H  
ATOM   4573  H04 SAM A 293      37.424 103.228 114.657  1.00  0.00           H  
ATOM   4574  H05 SAM A 293      36.718 103.903 111.707  1.00  0.00           H  
ATOM   4575  H06 SAM A 293      33.976 107.314 109.906  1.00  0.00           H  
ATOM   4576  H07 SAM A 293      35.708  96.550 109.924  1.00  0.00           H  
ATOM   4577  H08 SAM A 293      36.637  95.897 108.691  1.00  0.00           H  
ATOM   4578  H09 SAM A 293      36.100  97.475 108.630  1.00  0.00           H  
ATOM   4579 H5'1 SAM A 293      35.957 100.498 114.765  1.00  0.00           H  
ATOM   4580 H5'2 SAM A 293      35.353  99.829 113.134  1.00  0.00           H  
ATOM   4581  N   ACT A 294      36.856  95.966 117.825  1.00  0.00           N  
ATOM   4582  CA  ACT A 294      37.658  94.703 117.982  1.00  0.00           C  
ATOM   4583  C   ACT A 294      37.081  93.483 118.686  1.00  0.00           C  
ATOM   4584  O   ACT A 294      35.898  93.379 118.638  1.00  0.00           O  
ATOM   4585  OXT ACT A 294      37.714  92.769 119.443  1.00  0.00           O1-
ATOM   4586  H1  ACT A 294      38.589  94.933 118.514  1.00  0.00           H  
ATOM   4587  H3  ACT A 294      37.975  94.323 117.003  1.00  0.00           H  
ATOM   4588  H01 ACT A 294      37.464  96.666 117.403  1.00  0.00           H  
ATOM   4589  H02 ACT A 294      36.725  96.324 118.770  1.00  0.00           H  
END
