# Supplementary material for: Computational Investigation of GNMT-Catalyzed Methyl Transfer Reaction: Integrating MD, QM, and ML Approaches
Source: J Comput Chem. Author manuscript; Available in PMC 2026 Jun 29. (PMC13312424; doi:10.1002/jcc.70434)
Supplement: SI-3 [file NIHMS2188582-supplement-SI-3.zip › MD-frame-pdbs/sampling-R1-27500.pdb]

ATOM      1  N   VAL A   1      44.421 112.813 127.738  1.00  0.00           N  
ATOM      2  CA  VAL A   1      44.535 112.637 126.338  1.00  0.00           C  
ATOM      3  C   VAL A   1      43.924 113.856 125.610  1.00  0.00           C  
ATOM      4  O   VAL A   1      42.738 114.105 125.643  1.00  0.00           O  
ATOM      5  CB  VAL A   1      43.871 111.355 125.921  1.00  0.00           C  
ATOM      6  CG1 VAL A   1      44.157 111.106 124.360  1.00  0.00           C  
ATOM      7  CG2 VAL A   1      44.204 110.049 126.691  1.00  0.00           C  
ATOM      8  HA  VAL A   1      45.586 112.627 126.053  1.00  0.00           H  
ATOM      9  HB  VAL A   1      42.792 111.453 126.042  1.00  0.00           H  
ATOM     10 HG11 VAL A   1      45.233 111.196 124.211  1.00  0.00           H  
ATOM     11 HG12 VAL A   1      43.833 110.145 123.960  1.00  0.00           H  
ATOM     12 HG13 VAL A   1      43.630 111.754 123.658  1.00  0.00           H  
ATOM     13 HG21 VAL A   1      43.688 109.274 126.125  1.00  0.00           H  
ATOM     14 HG22 VAL A   1      45.277 109.854 126.701  1.00  0.00           H  
ATOM     15 HG23 VAL A   1      43.776 110.093 127.693  1.00  0.00           H  
ATOM     16  H1  VAL A   1      43.444 112.734 127.983  1.00  0.00           H  
ATOM     17  H2  VAL A   1      44.578 113.766 128.033  1.00  0.00           H  
ATOM     18  H3  VAL A   1      45.080 112.207 128.207  1.00  0.00           H  
ATOM     19  N   ASP A   2      44.736 114.512 124.791  1.00  0.00           N  
ATOM     20  CA  ASP A   2      44.304 115.642 123.974  1.00  0.00           C  
ATOM     21  C   ASP A   2      43.290 115.473 122.828  1.00  0.00           C  
ATOM     22  O   ASP A   2      43.096 116.398 122.019  1.00  0.00           O  
ATOM     23  CB  ASP A   2      45.606 116.393 123.549  1.00  0.00           C  
ATOM     24  CG  ASP A   2      46.348 115.830 122.357  1.00  0.00           C  
ATOM     25  OD1 ASP A   2      46.436 114.589 122.337  1.00  0.00           O  
ATOM     26  OD2 ASP A   2      46.637 116.656 121.503  1.00  0.00           O1-
ATOM     27  H   ASP A   2      45.716 114.290 124.890  1.00  0.00           H  
ATOM     28  HA  ASP A   2      43.855 116.323 124.698  1.00  0.00           H  
ATOM     29  HB2 ASP A   2      45.501 117.476 123.492  1.00  0.00           H  
ATOM     30  HB3 ASP A   2      46.259 116.261 124.411  1.00  0.00           H  
ATOM     31  N   SER A   3      42.690 114.297 122.639  1.00  0.00           N  
ATOM     32  CA  SER A   3      41.866 114.114 121.452  1.00  0.00           C  
ATOM     33  C   SER A   3      40.713 115.042 121.314  1.00  0.00           C  
ATOM     34  O   SER A   3      40.403 115.234 120.150  1.00  0.00           O  
ATOM     35  CB  SER A   3      41.292 112.721 121.470  1.00  0.00           C  
ATOM     36  OG  SER A   3      40.369 112.435 122.515  1.00  0.00           O  
ATOM     37  H   SER A   3      42.726 113.609 123.377  1.00  0.00           H  
ATOM     38  HA  SER A   3      42.572 114.198 120.625  1.00  0.00           H  
ATOM     39  HB2 SER A   3      40.887 112.487 120.485  1.00  0.00           H  
ATOM     40  HB3 SER A   3      42.134 112.078 121.720  1.00  0.00           H  
ATOM     41  HG  SER A   3      39.566 112.948 122.400  1.00  0.00           H  
ATOM     42  N   VAL A   4      40.113 115.454 122.437  1.00  0.00           N  
ATOM     43  CA  VAL A   4      38.916 116.313 122.355  1.00  0.00           C  
ATOM     44  C   VAL A   4      39.221 117.763 121.882  1.00  0.00           C  
ATOM     45  O   VAL A   4      38.229 118.389 121.467  1.00  0.00           O  
ATOM     46  CB  VAL A   4      38.246 116.340 123.696  1.00  0.00           C  
ATOM     47  CG1 VAL A   4      37.425 115.074 123.866  1.00  0.00           C  
ATOM     48  CG2 VAL A   4      39.072 116.456 124.972  1.00  0.00           C  
ATOM     49  H   VAL A   4      40.573 115.289 123.321  1.00  0.00           H  
ATOM     50  HA  VAL A   4      38.187 115.824 121.710  1.00  0.00           H  
ATOM     51  HB  VAL A   4      37.554 117.179 123.609  1.00  0.00           H  
ATOM     52 HG11 VAL A   4      36.684 114.929 123.080  1.00  0.00           H  
ATOM     53 HG12 VAL A   4      38.123 114.247 123.737  1.00  0.00           H  
ATOM     54 HG13 VAL A   4      36.992 114.991 124.864  1.00  0.00           H  
ATOM     55 HG21 VAL A   4      38.323 116.636 125.743  1.00  0.00           H  
ATOM     56 HG22 VAL A   4      39.671 115.568 125.177  1.00  0.00           H  
ATOM     57 HG23 VAL A   4      39.736 117.311 124.852  1.00  0.00           H  
ATOM     58  N   TYR A   5      40.525 118.146 121.797  1.00  0.00           N  
ATOM     59  CA  TYR A   5      40.905 119.436 121.248  1.00  0.00           C  
ATOM     60  C   TYR A   5      40.892 119.574 119.699  1.00  0.00           C  
ATOM     61  O   TYR A   5      40.844 120.661 119.153  1.00  0.00           O  
ATOM     62  CB  TYR A   5      42.224 119.928 121.847  1.00  0.00           C  
ATOM     63  CG  TYR A   5      42.305 119.716 123.324  1.00  0.00           C  
ATOM     64  CD1 TYR A   5      43.549 119.322 123.857  1.00  0.00           C  
ATOM     65  CD2 TYR A   5      41.170 119.882 124.141  1.00  0.00           C  
ATOM     66  CE1 TYR A   5      43.676 119.118 125.250  1.00  0.00           C  
ATOM     67  CE2 TYR A   5      41.327 119.660 125.507  1.00  0.00           C  
ATOM     68  CZ  TYR A   5      42.511 119.144 126.077  1.00  0.00           C  
ATOM     69  OH  TYR A   5      42.589 118.963 127.412  1.00  0.00           O  
ATOM     70  H   TYR A   5      41.252 117.572 122.200  1.00  0.00           H  
ATOM     71  HA  TYR A   5      40.190 120.194 121.566  1.00  0.00           H  
ATOM     72  HB2 TYR A   5      42.979 119.306 121.366  1.00  0.00           H  
ATOM     73  HB3 TYR A   5      42.313 120.982 121.584  1.00  0.00           H  
ATOM     74  HD1 TYR A   5      44.445 119.298 123.254  1.00  0.00           H  
ATOM     75  HD2 TYR A   5      40.193 120.209 123.818  1.00  0.00           H  
ATOM     76  HE1 TYR A   5      44.636 118.871 125.681  1.00  0.00           H  
ATOM     77  HE2 TYR A   5      40.493 119.651 126.192  1.00  0.00           H  
ATOM     78  HH  TYR A   5      43.446 118.557 127.560  1.00  0.00           H  
ATOM     79  N   ARG A   6      40.942 118.420 118.912  1.00  0.00           N  
ATOM     80  CA  ARG A   6      40.999 118.483 117.464  1.00  0.00           C  
ATOM     81  C   ARG A   6      39.929 119.412 116.791  1.00  0.00           C  
ATOM     82  O   ARG A   6      38.834 119.626 117.334  1.00  0.00           O  
ATOM     83  CB  ARG A   6      40.913 117.007 116.912  1.00  0.00           C  
ATOM     84  CG  ARG A   6      42.061 116.129 117.411  1.00  0.00           C  
ATOM     85  CD  ARG A   6      41.941 114.738 116.882  1.00  0.00           C  
ATOM     86  NE  ARG A   6      40.802 114.058 117.347  1.00  0.00           N  
ATOM     87  CZ  ARG A   6      40.561 112.724 117.433  1.00  0.00           C  
ATOM     88  NH1 ARG A   6      39.467 112.388 118.075  1.00  0.00           N1+
ATOM     89  NH2 ARG A   6      41.315 111.709 117.026  1.00  0.00           N  
ATOM     90  H   ARG A   6      40.695 117.559 119.379  1.00  0.00           H  
ATOM     91  HA  ARG A   6      41.977 118.825 117.126  1.00  0.00           H  
ATOM     92  HB2 ARG A   6      39.942 116.659 117.267  1.00  0.00           H  
ATOM     93  HB3 ARG A   6      41.010 116.959 115.828  1.00  0.00           H  
ATOM     94  HG2 ARG A   6      43.020 116.543 117.104  1.00  0.00           H  
ATOM     95  HG3 ARG A   6      42.051 116.094 118.501  1.00  0.00           H  
ATOM     96  HD2 ARG A   6      41.877 114.956 115.816  1.00  0.00           H  
ATOM     97  HD3 ARG A   6      42.845 114.129 116.900  1.00  0.00           H  
ATOM     98  HE  ARG A   6      40.103 114.651 117.770  1.00  0.00           H  
ATOM     99 HH11 ARG A   6      38.868 113.051 118.544  1.00  0.00           H  
ATOM    100 HH12 ARG A   6      39.381 111.389 118.203  1.00  0.00           H  
ATOM    101 HH21 ARG A   6      42.190 111.855 116.543  1.00  0.00           H  
ATOM    102 HH22 ARG A   6      41.065 110.760 117.265  1.00  0.00           H  
ATOM    103  N   THR A   7      40.260 119.905 115.609  1.00  0.00           N  
ATOM    104  CA  THR A   7      39.344 120.762 114.786  1.00  0.00           C  
ATOM    105  C   THR A   7      38.414 119.901 113.918  1.00  0.00           C  
ATOM    106  O   THR A   7      37.622 120.394 113.144  1.00  0.00           O  
ATOM    107  CB  THR A   7      40.205 121.790 113.987  1.00  0.00           C  
ATOM    108  CG2 THR A   7      39.371 123.001 113.461  1.00  0.00           C  
ATOM    109  OG1 THR A   7      41.254 122.328 114.732  1.00  0.00           O  
ATOM    110  H   THR A   7      41.219 119.760 115.326  1.00  0.00           H  
ATOM    111  HA  THR A   7      38.736 121.439 115.386  1.00  0.00           H  
ATOM    112  HB  THR A   7      40.681 121.297 113.138  1.00  0.00           H  
ATOM    113  HG1 THR A   7      41.055 122.908 115.470  1.00  0.00           H  
ATOM    114 HG21 THR A   7      38.406 123.176 113.937  1.00  0.00           H  
ATOM    115 HG22 THR A   7      40.086 123.817 113.562  1.00  0.00           H  
ATOM    116 HG23 THR A   7      39.190 122.877 112.393  1.00  0.00           H  
ATOM    117  N   ARG A   8      38.498 118.591 114.114  1.00  0.00           N  
ATOM    118  CA  ARG A   8      37.661 117.584 113.496  1.00  0.00           C  
ATOM    119  C   ARG A   8      37.392 116.328 114.328  1.00  0.00           C  
ATOM    120  O   ARG A   8      38.049 116.186 115.372  1.00  0.00           O  
ATOM    121  CB  ARG A   8      38.409 117.231 112.180  1.00  0.00           C  
ATOM    122  CG  ARG A   8      37.562 116.303 111.333  1.00  0.00           C  
ATOM    123  CD  ARG A   8      38.142 116.297 109.877  1.00  0.00           C  
ATOM    124  NE  ARG A   8      37.612 115.023 109.301  1.00  0.00           N  
ATOM    125  CZ  ARG A   8      36.733 114.774 108.352  1.00  0.00           C  
ATOM    126  NH1 ARG A   8      36.675 113.496 107.974  1.00  0.00           N1+
ATOM    127  NH2 ARG A   8      35.963 115.672 107.770  1.00  0.00           N  
ATOM    128  H   ARG A   8      39.288 118.290 114.666  1.00  0.00           H  
ATOM    129  HA  ARG A   8      36.716 118.090 113.301  1.00  0.00           H  
ATOM    130  HB2 ARG A   8      38.738 118.104 111.615  1.00  0.00           H  
ATOM    131  HB3 ARG A   8      39.339 116.710 112.408  1.00  0.00           H  
ATOM    132  HG2 ARG A   8      37.619 115.324 111.808  1.00  0.00           H  
ATOM    133  HG3 ARG A   8      36.531 116.654 111.331  1.00  0.00           H  
ATOM    134  HD2 ARG A   8      37.770 117.185 109.365  1.00  0.00           H  
ATOM    135  HD3 ARG A   8      39.228 116.241 109.956  1.00  0.00           H  
ATOM    136  HE  ARG A   8      38.139 114.217 109.610  1.00  0.00           H  
ATOM    137 HH11 ARG A   8      37.214 112.802 108.473  1.00  0.00           H  
ATOM    138 HH12 ARG A   8      35.832 113.246 107.478  1.00  0.00           H  
ATOM    139 HH21 ARG A   8      35.949 116.629 108.092  1.00  0.00           H  
ATOM    140 HH22 ARG A   8      35.317 115.321 107.077  1.00  0.00           H  
ATOM    141  N   SER A   9      36.467 115.469 113.941  1.00  0.00           N  
ATOM    142  CA  SER A   9      35.787 114.508 114.764  1.00  0.00           C  
ATOM    143  C   SER A   9      35.103 115.239 115.970  1.00  0.00           C  
ATOM    144  O   SER A   9      34.898 114.668 117.035  1.00  0.00           O  
ATOM    145  CB  SER A   9      36.700 113.312 115.161  1.00  0.00           C  
ATOM    146  OG  SER A   9      36.632 112.431 114.062  1.00  0.00           O  
ATOM    147  H   SER A   9      36.053 115.737 113.059  1.00  0.00           H  
ATOM    148  HA  SER A   9      34.985 114.104 114.147  1.00  0.00           H  
ATOM    149  HB2 SER A   9      37.725 113.587 115.410  1.00  0.00           H  
ATOM    150  HB3 SER A   9      36.146 112.970 116.035  1.00  0.00           H  
ATOM    151  HG  SER A   9      37.030 111.576 114.239  1.00  0.00           H  
ATOM    152  N   LEU A  10      34.521 116.428 115.753  1.00  0.00           N  
ATOM    153  CA  LEU A  10      33.905 117.342 116.721  1.00  0.00           C  
ATOM    154  C   LEU A  10      32.753 116.754 117.487  1.00  0.00           C  
ATOM    155  O   LEU A  10      32.727 116.730 118.741  1.00  0.00           O  
ATOM    156  CB  LEU A  10      33.413 118.627 115.978  1.00  0.00           C  
ATOM    157  CG  LEU A  10      34.515 119.424 115.183  1.00  0.00           C  
ATOM    158  CD1 LEU A  10      33.987 120.583 114.359  1.00  0.00           C  
ATOM    159  CD2 LEU A  10      35.594 119.795 116.199  1.00  0.00           C  
ATOM    160  H   LEU A  10      34.509 116.746 114.794  1.00  0.00           H  
ATOM    161  HA  LEU A  10      34.673 117.647 117.432  1.00  0.00           H  
ATOM    162  HB2 LEU A  10      32.652 118.404 115.230  1.00  0.00           H  
ATOM    163  HB3 LEU A  10      32.914 119.293 116.681  1.00  0.00           H  
ATOM    164  HG  LEU A  10      35.066 118.759 114.519  1.00  0.00           H  
ATOM    165 HD11 LEU A  10      33.658 121.340 115.071  1.00  0.00           H  
ATOM    166 HD12 LEU A  10      34.786 120.887 113.682  1.00  0.00           H  
ATOM    167 HD13 LEU A  10      33.147 120.188 113.788  1.00  0.00           H  
ATOM    168 HD21 LEU A  10      36.284 120.464 115.686  1.00  0.00           H  
ATOM    169 HD22 LEU A  10      35.332 120.471 117.013  1.00  0.00           H  
ATOM    170 HD23 LEU A  10      36.332 119.013 116.374  1.00  0.00           H  
ATOM    171  N   GLY A  11      31.839 116.059 116.820  1.00  0.00           N  
ATOM    172  CA  GLY A  11      30.660 115.374 117.385  1.00  0.00           C  
ATOM    173  C   GLY A  11      30.947 114.216 118.336  1.00  0.00           C  
ATOM    174  O   GLY A  11      30.076 113.872 119.179  1.00  0.00           O  
ATOM    175  H   GLY A  11      31.812 116.016 115.811  1.00  0.00           H  
ATOM    176  HA2 GLY A  11      29.862 116.003 117.782  1.00  0.00           H  
ATOM    177  HA3 GLY A  11      30.254 114.825 116.536  1.00  0.00           H  
ATOM    178  N   VAL A  12      32.184 113.679 118.386  1.00  0.00           N  
ATOM    179  CA  VAL A  12      32.576 112.850 119.517  1.00  0.00           C  
ATOM    180  C   VAL A  12      32.862 113.530 120.827  1.00  0.00           C  
ATOM    181  O   VAL A  12      32.394 113.196 121.921  1.00  0.00           O  
ATOM    182  CB  VAL A  12      33.653 111.961 118.940  1.00  0.00           C  
ATOM    183  CG1 VAL A  12      34.296 111.042 120.018  1.00  0.00           C  
ATOM    184  CG2 VAL A  12      32.991 110.984 117.806  1.00  0.00           C  
ATOM    185  H   VAL A  12      32.856 114.158 117.804  1.00  0.00           H  
ATOM    186  HA  VAL A  12      31.716 112.200 119.678  1.00  0.00           H  
ATOM    187  HB  VAL A  12      34.430 112.559 118.463  1.00  0.00           H  
ATOM    188 HG11 VAL A  12      35.055 110.522 119.433  1.00  0.00           H  
ATOM    189 HG12 VAL A  12      34.651 111.676 120.830  1.00  0.00           H  
ATOM    190 HG13 VAL A  12      33.621 110.368 120.546  1.00  0.00           H  
ATOM    191 HG21 VAL A  12      32.399 111.544 117.082  1.00  0.00           H  
ATOM    192 HG22 VAL A  12      33.740 110.443 117.227  1.00  0.00           H  
ATOM    193 HG23 VAL A  12      32.368 110.255 118.325  1.00  0.00           H  
ATOM    194  N   ALA A  13      33.598 114.611 120.769  1.00  0.00           N  
ATOM    195  CA  ALA A  13      33.829 115.542 121.898  1.00  0.00           C  
ATOM    196  C   ALA A  13      32.615 116.375 122.391  1.00  0.00           C  
ATOM    197  O   ALA A  13      32.660 116.801 123.511  1.00  0.00           O  
ATOM    198  CB  ALA A  13      34.899 116.498 121.345  1.00  0.00           C  
ATOM    199  H   ALA A  13      33.970 114.906 119.878  1.00  0.00           H  
ATOM    200  HA  ALA A  13      34.082 114.917 122.754  1.00  0.00           H  
ATOM    201  HB1 ALA A  13      35.069 117.371 121.975  1.00  0.00           H  
ATOM    202  HB2 ALA A  13      35.867 116.023 121.182  1.00  0.00           H  
ATOM    203  HB3 ALA A  13      34.619 116.842 120.350  1.00  0.00           H  
ATOM    204  N   ALA A  14      31.527 116.385 121.617  1.00  0.00           N  
ATOM    205  CA  ALA A  14      30.275 116.893 122.091  1.00  0.00           C  
ATOM    206  C   ALA A  14      29.742 116.071 123.272  1.00  0.00           C  
ATOM    207  O   ALA A  14      29.050 116.627 124.142  1.00  0.00           O  
ATOM    208  CB  ALA A  14      29.234 116.792 120.966  1.00  0.00           C  
ATOM    209  H   ALA A  14      31.602 116.032 120.673  1.00  0.00           H  
ATOM    210  HA  ALA A  14      30.498 117.926 122.356  1.00  0.00           H  
ATOM    211  HB1 ALA A  14      29.580 117.349 120.094  1.00  0.00           H  
ATOM    212  HB2 ALA A  14      29.047 115.758 120.677  1.00  0.00           H  
ATOM    213  HB3 ALA A  14      28.284 117.181 121.332  1.00  0.00           H  
ATOM    214  N   GLU A  15      30.064 114.745 123.310  1.00  0.00           N  
ATOM    215  CA  GLU A  15      29.941 113.787 124.395  1.00  0.00           C  
ATOM    216  C   GLU A  15      30.993 113.731 125.513  1.00  0.00           C  
ATOM    217  O   GLU A  15      30.806 113.053 126.551  1.00  0.00           O  
ATOM    218  CB  GLU A  15      29.514 112.403 123.822  1.00  0.00           C  
ATOM    219  CG  GLU A  15      28.652 112.456 122.482  1.00  0.00           C  
ATOM    220  CD  GLU A  15      27.380 113.315 122.462  1.00  0.00           C  
ATOM    221  OE1 GLU A  15      26.897 113.749 121.384  1.00  0.00           O  
ATOM    222  OE2 GLU A  15      26.712 113.401 123.532  1.00  0.00           O1-
ATOM    223  H   GLU A  15      30.741 114.411 122.639  1.00  0.00           H  
ATOM    224  HA  GLU A  15      29.065 114.210 124.889  1.00  0.00           H  
ATOM    225  HB2 GLU A  15      30.464 111.952 123.540  1.00  0.00           H  
ATOM    226  HB3 GLU A  15      29.179 111.705 124.589  1.00  0.00           H  
ATOM    227  HG2 GLU A  15      29.290 112.788 121.663  1.00  0.00           H  
ATOM    228  HG3 GLU A  15      28.282 111.442 122.333  1.00  0.00           H  
ATOM    229  N   GLY A  16      32.081 114.592 125.369  1.00  0.00           N  
ATOM    230  CA  GLY A  16      33.232 114.692 126.279  1.00  0.00           C  
ATOM    231  C   GLY A  16      34.182 113.549 126.264  1.00  0.00           C  
ATOM    232  O   GLY A  16      35.101 113.418 127.036  1.00  0.00           O  
ATOM    233  H   GLY A  16      32.100 115.183 124.550  1.00  0.00           H  
ATOM    234  HA2 GLY A  16      33.837 115.571 126.061  1.00  0.00           H  
ATOM    235  HA3 GLY A  16      32.851 114.774 127.298  1.00  0.00           H  
ATOM    236  N   ILE A  17      33.963 112.659 125.333  1.00  0.00           N  
ATOM    237  CA  ILE A  17      34.531 111.324 125.323  1.00  0.00           C  
ATOM    238  C   ILE A  17      35.860 111.401 124.613  1.00  0.00           C  
ATOM    239  O   ILE A  17      35.862 111.863 123.453  1.00  0.00           O  
ATOM    240  CB  ILE A  17      33.673 110.284 124.642  1.00  0.00           C  
ATOM    241  CG1 ILE A  17      32.330 110.088 125.359  1.00  0.00           C  
ATOM    242  CG2 ILE A  17      34.391 108.983 124.208  1.00  0.00           C  
ATOM    243  CD1 ILE A  17      32.306 109.007 126.484  1.00  0.00           C  
ATOM    244  H   ILE A  17      33.326 112.803 124.562  1.00  0.00           H  
ATOM    245  HA  ILE A  17      34.653 111.015 126.361  1.00  0.00           H  
ATOM    246  HB  ILE A  17      33.389 110.804 123.727  1.00  0.00           H  
ATOM    247 HG12 ILE A  17      31.909 111.082 125.512  1.00  0.00           H  
ATOM    248 HG13 ILE A  17      31.653 109.691 124.603  1.00  0.00           H  
ATOM    249 HG21 ILE A  17      33.670 108.176 124.079  1.00  0.00           H  
ATOM    250 HG22 ILE A  17      34.977 109.166 123.308  1.00  0.00           H  
ATOM    251 HG23 ILE A  17      35.048 108.707 125.035  1.00  0.00           H  
ATOM    252 HD11 ILE A  17      32.801 109.491 127.326  1.00  0.00           H  
ATOM    253 HD12 ILE A  17      31.275 108.820 126.785  1.00  0.00           H  
ATOM    254 HD13 ILE A  17      32.859 108.108 126.214  1.00  0.00           H  
ATOM    255  N   PRO A  18      36.980 110.995 125.293  1.00  0.00           N  
ATOM    256  CA  PRO A  18      38.230 110.849 124.555  1.00  0.00           C  
ATOM    257  C   PRO A  18      38.164 109.716 123.523  1.00  0.00           C  
ATOM    258  O   PRO A  18      37.669 108.659 123.731  1.00  0.00           O  
ATOM    259  CB  PRO A  18      39.298 110.522 125.646  1.00  0.00           C  
ATOM    260  CG  PRO A  18      38.654 111.093 126.866  1.00  0.00           C  
ATOM    261  CD  PRO A  18      37.219 110.755 126.694  1.00  0.00           C  
ATOM    262  HA  PRO A  18      38.514 111.771 124.046  1.00  0.00           H  
ATOM    263  HB2 PRO A  18      39.487 109.455 125.764  1.00  0.00           H  
ATOM    264  HB3 PRO A  18      40.314 110.892 125.509  1.00  0.00           H  
ATOM    265  HG2 PRO A  18      39.100 110.586 127.721  1.00  0.00           H  
ATOM    266  HG3 PRO A  18      38.807 112.172 126.872  1.00  0.00           H  
ATOM    267  HD2 PRO A  18      36.964 109.709 126.869  1.00  0.00           H  
ATOM    268  HD3 PRO A  18      36.742 111.424 127.410  1.00  0.00           H  
ATOM    269  N   ASP A  19      38.658 110.006 122.381  1.00  0.00           N  
ATOM    270  CA  ASP A  19      38.681 109.068 121.256  1.00  0.00           C  
ATOM    271  C   ASP A  19      39.608 107.830 121.643  1.00  0.00           C  
ATOM    272  O   ASP A  19      40.852 108.142 121.799  1.00  0.00           O  
ATOM    273  CB  ASP A  19      38.982 109.732 119.980  1.00  0.00           C  
ATOM    274  CG  ASP A  19      39.329 108.852 118.771  1.00  0.00           C  
ATOM    275  OD1 ASP A  19      39.048 107.635 118.641  1.00  0.00           O  
ATOM    276  OD2 ASP A  19      39.933 109.499 117.874  1.00  0.00           O1-
ATOM    277  H   ASP A  19      39.052 110.935 122.335  1.00  0.00           H  
ATOM    278  HA  ASP A  19      37.667 108.677 121.169  1.00  0.00           H  
ATOM    279  HB2 ASP A  19      38.103 110.232 119.573  1.00  0.00           H  
ATOM    280  HB3 ASP A  19      39.839 110.390 120.130  1.00  0.00           H  
ATOM    281  N   GLN A  20      39.100 106.615 121.695  1.00  0.00           N  
ATOM    282  CA  GLN A  20      39.802 105.344 122.005  1.00  0.00           C  
ATOM    283  C   GLN A  20      40.765 104.900 120.900  1.00  0.00           C  
ATOM    284  O   GLN A  20      41.569 104.015 121.176  1.00  0.00           O  
ATOM    285  CB  GLN A  20      38.724 104.278 122.363  1.00  0.00           C  
ATOM    286  CG  GLN A  20      37.916 103.790 121.147  1.00  0.00           C  
ATOM    287  CD  GLN A  20      36.790 102.812 121.438  1.00  0.00           C  
ATOM    288  NE2 GLN A  20      35.635 103.242 121.849  1.00  0.00           N  
ATOM    289  OE1 GLN A  20      36.953 101.579 121.340  1.00  0.00           O  
ATOM    290  H   GLN A  20      38.137 106.561 121.396  1.00  0.00           H  
ATOM    291  HA  GLN A  20      40.314 105.510 122.951  1.00  0.00           H  
ATOM    292  HB2 GLN A  20      39.129 103.354 122.774  1.00  0.00           H  
ATOM    293  HB3 GLN A  20      38.056 104.650 123.140  1.00  0.00           H  
ATOM    294  HG2 GLN A  20      37.550 104.661 120.604  1.00  0.00           H  
ATOM    295  HG3 GLN A  20      38.628 103.358 120.445  1.00  0.00           H  
ATOM    296 HE21 GLN A  20      34.954 102.565 122.161  1.00  0.00           H  
ATOM    297 HE22 GLN A  20      35.373 104.208 121.983  1.00  0.00           H  
ATOM    298  N   TYR A  21      40.652 105.497 119.706  1.00  0.00           N  
ATOM    299  CA  TYR A  21      41.672 105.221 118.664  1.00  0.00           C  
ATOM    300  C   TYR A  21      42.764 106.339 118.434  1.00  0.00           C  
ATOM    301  O   TYR A  21      43.829 105.961 117.881  1.00  0.00           O  
ATOM    302  CB  TYR A  21      40.982 104.883 117.345  1.00  0.00           C  
ATOM    303  CG  TYR A  21      40.279 103.620 117.364  1.00  0.00           C  
ATOM    304  CD1 TYR A  21      38.900 103.525 117.589  1.00  0.00           C  
ATOM    305  CD2 TYR A  21      40.990 102.438 116.997  1.00  0.00           C  
ATOM    306  CE1 TYR A  21      38.252 102.315 117.483  1.00  0.00           C  
ATOM    307  CE2 TYR A  21      40.310 101.226 116.822  1.00  0.00           C  
ATOM    308  CZ  TYR A  21      38.965 101.137 117.210  1.00  0.00           C  
ATOM    309  OH  TYR A  21      38.398  99.903 117.046  1.00  0.00           O  
ATOM    310  H   TYR A  21      39.886 106.109 119.465  1.00  0.00           H  
ATOM    311  HA  TYR A  21      42.299 104.378 118.952  1.00  0.00           H  
ATOM    312  HB2 TYR A  21      40.343 105.719 117.062  1.00  0.00           H  
ATOM    313  HB3 TYR A  21      41.841 104.787 116.681  1.00  0.00           H  
ATOM    314  HD1 TYR A  21      38.384 104.461 117.748  1.00  0.00           H  
ATOM    315  HD2 TYR A  21      42.057 102.557 116.885  1.00  0.00           H  
ATOM    316  HE1 TYR A  21      37.226 102.268 117.817  1.00  0.00           H  
ATOM    317  HE2 TYR A  21      40.805 100.331 116.473  1.00  0.00           H  
ATOM    318  HH  TYR A  21      37.465 100.049 117.217  1.00  0.00           H  
ATOM    319  N   ALA A  22      42.629 107.544 119.014  1.00  0.00           N  
ATOM    320  CA  ALA A  22      43.418 108.693 118.660  1.00  0.00           C  
ATOM    321  C   ALA A  22      44.901 108.428 118.798  1.00  0.00           C  
ATOM    322  O   ALA A  22      45.683 108.935 117.966  1.00  0.00           O  
ATOM    323  CB  ALA A  22      42.925 109.881 119.471  1.00  0.00           C  
ATOM    324  H   ALA A  22      41.775 107.752 119.510  1.00  0.00           H  
ATOM    325  HA  ALA A  22      43.178 109.030 117.652  1.00  0.00           H  
ATOM    326  HB1 ALA A  22      43.633 110.662 119.193  1.00  0.00           H  
ATOM    327  HB2 ALA A  22      41.978 110.229 119.060  1.00  0.00           H  
ATOM    328  HB3 ALA A  22      42.928 109.716 120.549  1.00  0.00           H  
ATOM    329  N   ASP A  23      45.349 107.640 119.809  1.00  0.00           N  
ATOM    330  CA  ASP A  23      46.764 107.309 120.100  1.00  0.00           C  
ATOM    331  C   ASP A  23      47.447 106.423 119.052  1.00  0.00           C  
ATOM    332  O   ASP A  23      48.658 106.209 118.916  1.00  0.00           O  
ATOM    333  CB  ASP A  23      46.946 106.672 121.543  1.00  0.00           C  
ATOM    334  CG  ASP A  23      46.376 105.321 121.821  1.00  0.00           C  
ATOM    335  OD1 ASP A  23      46.037 104.576 120.887  1.00  0.00           O  
ATOM    336  OD2 ASP A  23      46.147 105.031 123.039  1.00  0.00           O1-
ATOM    337  H   ASP A  23      44.657 107.370 120.494  1.00  0.00           H  
ATOM    338  HA  ASP A  23      47.336 108.230 120.220  1.00  0.00           H  
ATOM    339  HB2 ASP A  23      48.006 106.799 121.762  1.00  0.00           H  
ATOM    340  HB3 ASP A  23      46.473 107.371 122.233  1.00  0.00           H  
ATOM    341  N   GLY A  24      46.676 105.898 118.103  1.00  0.00           N  
ATOM    342  CA  GLY A  24      47.264 105.073 116.977  1.00  0.00           C  
ATOM    343  C   GLY A  24      47.573 103.641 117.342  1.00  0.00           C  
ATOM    344  O   GLY A  24      48.027 102.892 116.502  1.00  0.00           O  
ATOM    345  H   GLY A  24      45.705 106.176 118.109  1.00  0.00           H  
ATOM    346  HA2 GLY A  24      46.530 105.109 116.173  1.00  0.00           H  
ATOM    347  HA3 GLY A  24      48.181 105.564 116.652  1.00  0.00           H  
ATOM    348  N   GLU A  25      47.428 103.222 118.638  1.00  0.00           N  
ATOM    349  CA  GLU A  25      48.153 102.026 119.093  1.00  0.00           C  
ATOM    350  C   GLU A  25      47.454 100.746 118.768  1.00  0.00           C  
ATOM    351  O   GLU A  25      48.130  99.720 118.631  1.00  0.00           O  
ATOM    352  CB  GLU A  25      48.299 102.154 120.635  1.00  0.00           C  
ATOM    353  CG  GLU A  25      49.292 103.214 120.923  1.00  0.00           C  
ATOM    354  CD  GLU A  25      50.710 102.845 120.550  1.00  0.00           C  
ATOM    355  OE1 GLU A  25      51.108 101.830 121.139  1.00  0.00           O  
ATOM    356  OE2 GLU A  25      51.320 103.369 119.590  1.00  0.00           O1-
ATOM    357  H   GLU A  25      46.987 103.832 119.312  1.00  0.00           H  
ATOM    358  HA  GLU A  25      49.086 101.991 118.531  1.00  0.00           H  
ATOM    359  HB2 GLU A  25      47.316 102.288 121.084  1.00  0.00           H  
ATOM    360  HB3 GLU A  25      48.619 101.195 121.041  1.00  0.00           H  
ATOM    361  HG2 GLU A  25      49.096 104.086 120.298  1.00  0.00           H  
ATOM    362  HG3 GLU A  25      49.174 103.453 121.980  1.00  0.00           H  
ATOM    363  N   ALA A  26      46.145 100.599 118.748  1.00  0.00           N  
ATOM    364  CA  ALA A  26      45.515  99.388 118.258  1.00  0.00           C  
ATOM    365  C   ALA A  26      45.798  99.246 116.755  1.00  0.00           C  
ATOM    366  O   ALA A  26      46.213  98.151 116.326  1.00  0.00           O  
ATOM    367  CB  ALA A  26      43.995  99.450 118.546  1.00  0.00           C  
ATOM    368  H   ALA A  26      45.553 101.388 118.967  1.00  0.00           H  
ATOM    369  HA  ALA A  26      45.848  98.493 118.785  1.00  0.00           H  
ATOM    370  HB1 ALA A  26      44.016  99.768 119.588  1.00  0.00           H  
ATOM    371  HB2 ALA A  26      43.464 100.079 117.831  1.00  0.00           H  
ATOM    372  HB3 ALA A  26      43.638  98.422 118.473  1.00  0.00           H  
ATOM    373  N   ALA A  27      45.738 100.352 116.013  1.00  0.00           N  
ATOM    374  CA  ALA A  27      46.182 100.317 114.589  1.00  0.00           C  
ATOM    375  C   ALA A  27      47.646  99.877 114.348  1.00  0.00           C  
ATOM    376  O   ALA A  27      47.824  99.114 113.359  1.00  0.00           O  
ATOM    377  CB  ALA A  27      46.006 101.767 114.057  1.00  0.00           C  
ATOM    378  H   ALA A  27      45.310 101.133 116.489  1.00  0.00           H  
ATOM    379  HA  ALA A  27      45.458  99.776 113.982  1.00  0.00           H  
ATOM    380  HB1 ALA A  27      46.960 102.227 114.312  1.00  0.00           H  
ATOM    381  HB2 ALA A  27      45.735 101.796 113.001  1.00  0.00           H  
ATOM    382  HB3 ALA A  27      45.223 102.331 114.565  1.00  0.00           H  
ATOM    383  N   ARG A  28      48.576 100.209 115.265  1.00  0.00           N  
ATOM    384  CA  ARG A  28      50.029  99.911 115.261  1.00  0.00           C  
ATOM    385  C   ARG A  28      50.388  98.454 115.398  1.00  0.00           C  
ATOM    386  O   ARG A  28      51.507  98.046 114.998  1.00  0.00           O  
ATOM    387  CB  ARG A  28      50.625 100.724 116.376  1.00  0.00           C  
ATOM    388  CG  ARG A  28      52.195 100.790 116.216  1.00  0.00           C  
ATOM    389  CD  ARG A  28      52.863 101.670 117.302  1.00  0.00           C  
ATOM    390  NE  ARG A  28      52.711 101.044 118.681  1.00  0.00           N  
ATOM    391  CZ  ARG A  28      53.234  99.942 119.168  1.00  0.00           C  
ATOM    392  NH1 ARG A  28      54.150  99.202 118.609  1.00  0.00           N1+
ATOM    393  NH2 ARG A  28      52.822  99.690 120.381  1.00  0.00           N  
ATOM    394  H   ARG A  28      48.284 100.790 116.037  1.00  0.00           H  
ATOM    395  HA  ARG A  28      50.448 100.280 114.324  1.00  0.00           H  
ATOM    396  HB2 ARG A  28      50.289 101.754 116.255  1.00  0.00           H  
ATOM    397  HB3 ARG A  28      50.387 100.383 117.383  1.00  0.00           H  
ATOM    398  HG2 ARG A  28      52.691  99.820 116.225  1.00  0.00           H  
ATOM    399  HG3 ARG A  28      52.379 101.165 115.209  1.00  0.00           H  
ATOM    400  HD2 ARG A  28      53.918 101.676 117.026  1.00  0.00           H  
ATOM    401  HD3 ARG A  28      52.320 102.615 117.306  1.00  0.00           H  
ATOM    402  HE  ARG A  28      52.284 101.686 119.332  1.00  0.00           H  
ATOM    403 HH11 ARG A  28      54.651  99.577 117.817  1.00  0.00           H  
ATOM    404 HH12 ARG A  28      54.563  98.394 119.053  1.00  0.00           H  
ATOM    405 HH21 ARG A  28      52.139 100.334 120.755  1.00  0.00           H  
ATOM    406 HH22 ARG A  28      53.043  98.836 120.871  1.00  0.00           H  
ATOM    407  N   VAL A  29      49.485  97.579 115.869  1.00  0.00           N  
ATOM    408  CA  VAL A  29      49.472  96.085 115.910  1.00  0.00           C  
ATOM    409  C   VAL A  29      48.254  95.329 115.246  1.00  0.00           C  
ATOM    410  O   VAL A  29      48.243  94.161 115.443  1.00  0.00           O  
ATOM    411  CB  VAL A  29      49.651  95.541 117.311  1.00  0.00           C  
ATOM    412  CG1 VAL A  29      50.954  96.013 118.028  1.00  0.00           C  
ATOM    413  CG2 VAL A  29      48.502  95.934 118.295  1.00  0.00           C  
ATOM    414  H   VAL A  29      48.632  98.083 116.063  1.00  0.00           H  
ATOM    415  HA  VAL A  29      50.349  95.809 115.326  1.00  0.00           H  
ATOM    416  HB  VAL A  29      49.610  94.454 117.244  1.00  0.00           H  
ATOM    417 HG11 VAL A  29      51.055  97.086 118.189  1.00  0.00           H  
ATOM    418 HG12 VAL A  29      50.995  95.511 118.996  1.00  0.00           H  
ATOM    419 HG13 VAL A  29      51.830  95.786 117.420  1.00  0.00           H  
ATOM    420 HG21 VAL A  29      48.377  97.011 118.199  1.00  0.00           H  
ATOM    421 HG22 VAL A  29      47.519  95.518 118.074  1.00  0.00           H  
ATOM    422 HG23 VAL A  29      48.903  95.612 119.257  1.00  0.00           H  
ATOM    423  N   TRP A  30      47.436  96.033 114.437  1.00  0.00           N  
ATOM    424  CA  TRP A  30      46.151  95.454 114.141  1.00  0.00           C  
ATOM    425  C   TRP A  30      46.114  94.095 113.364  1.00  0.00           C  
ATOM    426  O   TRP A  30      45.238  93.248 113.513  1.00  0.00           O  
ATOM    427  CB  TRP A  30      45.236  96.513 113.451  1.00  0.00           C  
ATOM    428  CG  TRP A  30      43.758  96.213 113.528  1.00  0.00           C  
ATOM    429  CD1 TRP A  30      42.920  95.839 112.458  1.00  0.00           C  
ATOM    430  CD2 TRP A  30      42.932  96.228 114.774  1.00  0.00           C  
ATOM    431  CE2 TRP A  30      41.556  95.965 114.350  1.00  0.00           C  
ATOM    432  CE3 TRP A  30      43.118  96.416 116.187  1.00  0.00           C  
ATOM    433  NE1 TRP A  30      41.618  95.691 112.969  1.00  0.00           N  
ATOM    434  CZ2 TRP A  30      40.459  96.033 115.196  1.00  0.00           C  
ATOM    435  CZ3 TRP A  30      41.972  96.516 117.051  1.00  0.00           C  
ATOM    436  CH2 TRP A  30      40.664  96.314 116.548  1.00  0.00           C  
ATOM    437  H   TRP A  30      47.697  97.005 114.348  1.00  0.00           H  
ATOM    438  HA  TRP A  30      45.759  95.344 115.151  1.00  0.00           H  
ATOM    439  HB2 TRP A  30      45.418  97.497 113.882  1.00  0.00           H  
ATOM    440  HB3 TRP A  30      45.526  96.539 112.400  1.00  0.00           H  
ATOM    441  HD1 TRP A  30      43.203  95.689 111.426  1.00  0.00           H  
ATOM    442  HE1 TRP A  30      40.858  95.405 112.368  1.00  0.00           H  
ATOM    443  HE3 TRP A  30      44.071  96.448 116.694  1.00  0.00           H  
ATOM    444  HZ2 TRP A  30      39.508  95.707 114.798  1.00  0.00           H  
ATOM    445  HZ3 TRP A  30      41.984  96.696 118.116  1.00  0.00           H  
ATOM    446  HH2 TRP A  30      39.819  96.205 117.211  1.00  0.00           H  
ATOM    447  N   GLN A  31      47.160  93.841 112.539  1.00  0.00           N  
ATOM    448  CA  GLN A  31      47.336  92.552 111.806  1.00  0.00           C  
ATOM    449  C   GLN A  31      47.748  91.429 112.762  1.00  0.00           C  
ATOM    450  O   GLN A  31      47.303  90.314 112.561  1.00  0.00           O  
ATOM    451  CB  GLN A  31      48.311  92.797 110.664  1.00  0.00           C  
ATOM    452  CG  GLN A  31      47.867  93.657 109.442  1.00  0.00           C  
ATOM    453  CD  GLN A  31      46.498  93.274 108.821  1.00  0.00           C  
ATOM    454  NE2 GLN A  31      46.095  92.042 108.668  1.00  0.00           N  
ATOM    455  OE1 GLN A  31      45.721  94.147 108.487  1.00  0.00           O  
ATOM    456  H   GLN A  31      47.955  94.461 112.596  1.00  0.00           H  
ATOM    457  HA  GLN A  31      46.366  92.214 111.441  1.00  0.00           H  
ATOM    458  HB2 GLN A  31      49.278  93.150 111.022  1.00  0.00           H  
ATOM    459  HB3 GLN A  31      48.581  91.782 110.373  1.00  0.00           H  
ATOM    460  HG2 GLN A  31      47.943  94.701 109.745  1.00  0.00           H  
ATOM    461  HG3 GLN A  31      48.571  93.447 108.637  1.00  0.00           H  
ATOM    462 HE21 GLN A  31      45.158  91.868 108.335  1.00  0.00           H  
ATOM    463 HE22 GLN A  31      46.785  91.326 108.845  1.00  0.00           H  
ATOM    464  N   LEU A  32      48.661  91.615 113.819  1.00  0.00           N  
ATOM    465  CA  LEU A  32      48.869  90.738 114.948  1.00  0.00           C  
ATOM    466  C   LEU A  32      47.592  90.396 115.681  1.00  0.00           C  
ATOM    467  O   LEU A  32      47.479  89.269 116.159  1.00  0.00           O  
ATOM    468  CB  LEU A  32      49.940  91.262 115.942  1.00  0.00           C  
ATOM    469  CG  LEU A  32      51.259  91.735 115.170  1.00  0.00           C  
ATOM    470  CD1 LEU A  32      52.143  92.819 115.811  1.00  0.00           C  
ATOM    471  CD2 LEU A  32      52.115  90.459 114.766  1.00  0.00           C  
ATOM    472  H   LEU A  32      49.037  92.547 113.921  1.00  0.00           H  
ATOM    473  HA  LEU A  32      49.278  89.843 114.482  1.00  0.00           H  
ATOM    474  HB2 LEU A  32      49.530  92.076 116.539  1.00  0.00           H  
ATOM    475  HB3 LEU A  32      50.173  90.472 116.656  1.00  0.00           H  
ATOM    476  HG  LEU A  32      51.055  92.156 114.185  1.00  0.00           H  
ATOM    477 HD11 LEU A  32      52.650  92.469 116.710  1.00  0.00           H  
ATOM    478 HD12 LEU A  32      52.973  93.043 115.141  1.00  0.00           H  
ATOM    479 HD13 LEU A  32      51.526  93.695 116.011  1.00  0.00           H  
ATOM    480 HD21 LEU A  32      52.408  89.886 115.645  1.00  0.00           H  
ATOM    481 HD22 LEU A  32      51.493  89.758 114.208  1.00  0.00           H  
ATOM    482 HD23 LEU A  32      52.997  90.732 114.186  1.00  0.00           H  
ATOM    483  N   TYR A  33      46.614  91.274 115.662  1.00  0.00           N  
ATOM    484  CA  TYR A  33      45.332  91.032 116.189  1.00  0.00           C  
ATOM    485  C   TYR A  33      44.333  90.308 115.294  1.00  0.00           C  
ATOM    486  O   TYR A  33      43.558  89.459 115.718  1.00  0.00           O  
ATOM    487  CB  TYR A  33      44.721  92.334 116.697  1.00  0.00           C  
ATOM    488  CG  TYR A  33      43.406  92.305 117.515  1.00  0.00           C  
ATOM    489  CD1 TYR A  33      42.352  93.085 117.021  1.00  0.00           C  
ATOM    490  CD2 TYR A  33      43.388  91.649 118.743  1.00  0.00           C  
ATOM    491  CE1 TYR A  33      41.063  93.052 117.667  1.00  0.00           C  
ATOM    492  CE2 TYR A  33      42.089  91.581 119.331  1.00  0.00           C  
ATOM    493  CZ  TYR A  33      40.930  92.315 118.864  1.00  0.00           C  
ATOM    494  OH  TYR A  33      39.738  92.219 119.526  1.00  0.00           O  
ATOM    495  H   TYR A  33      46.861  92.159 115.242  1.00  0.00           H  
ATOM    496  HA  TYR A  33      45.428  90.522 117.148  1.00  0.00           H  
ATOM    497  HB2 TYR A  33      45.486  92.808 117.311  1.00  0.00           H  
ATOM    498  HB3 TYR A  33      44.558  93.024 115.869  1.00  0.00           H  
ATOM    499  HD1 TYR A  33      42.521  93.747 116.184  1.00  0.00           H  
ATOM    500  HD2 TYR A  33      44.277  91.150 119.097  1.00  0.00           H  
ATOM    501  HE1 TYR A  33      40.294  93.750 117.370  1.00  0.00           H  
ATOM    502  HE2 TYR A  33      41.932  91.142 120.306  1.00  0.00           H  
ATOM    503  HH  TYR A  33      39.075  92.782 119.120  1.00  0.00           H  
ATOM    504  N   ILE A  34      44.361  90.618 113.954  1.00  0.00           N  
ATOM    505  CA  ILE A  34      43.695  89.812 112.974  1.00  0.00           C  
ATOM    506  C   ILE A  34      44.161  88.364 113.057  1.00  0.00           C  
ATOM    507  O   ILE A  34      43.448  87.368 113.150  1.00  0.00           O  
ATOM    508  CB  ILE A  34      43.662  90.425 111.545  1.00  0.00           C  
ATOM    509  CG1 ILE A  34      42.819  91.782 111.622  1.00  0.00           C  
ATOM    510  CG2 ILE A  34      43.029  89.481 110.491  1.00  0.00           C  
ATOM    511  CD1 ILE A  34      43.042  92.739 110.485  1.00  0.00           C  
ATOM    512  H   ILE A  34      45.030  91.349 113.761  1.00  0.00           H  
ATOM    513  HA  ILE A  34      42.634  89.734 113.212  1.00  0.00           H  
ATOM    514  HB  ILE A  34      44.671  90.655 111.207  1.00  0.00           H  
ATOM    515 HG12 ILE A  34      41.753  91.592 111.498  1.00  0.00           H  
ATOM    516 HG13 ILE A  34      42.781  92.198 112.628  1.00  0.00           H  
ATOM    517 HG21 ILE A  34      43.518  88.510 110.587  1.00  0.00           H  
ATOM    518 HG22 ILE A  34      41.979  89.253 110.675  1.00  0.00           H  
ATOM    519 HG23 ILE A  34      43.088  89.838 109.463  1.00  0.00           H  
ATOM    520 HD11 ILE A  34      42.972  92.201 109.540  1.00  0.00           H  
ATOM    521 HD12 ILE A  34      42.301  93.511 110.693  1.00  0.00           H  
ATOM    522 HD13 ILE A  34      44.082  93.052 110.575  1.00  0.00           H  
ATOM    523  N   GLY A  35      45.469  88.160 112.842  1.00  0.00           N  
ATOM    524  CA  GLY A  35      46.072  86.847 112.376  1.00  0.00           C  
ATOM    525  C   GLY A  35      45.951  86.570 110.871  1.00  0.00           C  
ATOM    526  O   GLY A  35      45.821  87.422 110.012  1.00  0.00           O  
ATOM    527  H   GLY A  35      46.146  88.895 112.695  1.00  0.00           H  
ATOM    528  HA2 GLY A  35      47.144  86.949 112.544  1.00  0.00           H  
ATOM    529  HA3 GLY A  35      45.557  86.006 112.840  1.00  0.00           H  
ATOM    530  N   ASP A  36      46.119  85.276 110.555  1.00  0.00           N  
ATOM    531  CA  ASP A  36      45.915  84.726 109.249  1.00  0.00           C  
ATOM    532  C   ASP A  36      44.530  85.153 108.689  1.00  0.00           C  
ATOM    533  O   ASP A  36      43.526  84.588 109.087  1.00  0.00           O  
ATOM    534  CB  ASP A  36      46.014  83.200 109.329  1.00  0.00           C  
ATOM    535  CG  ASP A  36      45.539  82.540 107.990  1.00  0.00           C  
ATOM    536  OD1 ASP A  36      45.058  81.337 108.029  1.00  0.00           O  
ATOM    537  OD2 ASP A  36      45.823  83.080 106.905  1.00  0.00           O1-
ATOM    538  H   ASP A  36      46.179  84.602 111.305  1.00  0.00           H  
ATOM    539  HA  ASP A  36      46.739  85.059 108.615  1.00  0.00           H  
ATOM    540  HB2 ASP A  36      47.052  82.936 109.531  1.00  0.00           H  
ATOM    541  HB3 ASP A  36      45.382  82.931 110.176  1.00  0.00           H  
ATOM    542  N   THR A  37      44.546  86.110 107.745  1.00  0.00           N  
ATOM    543  CA  THR A  37      43.415  86.736 107.020  1.00  0.00           C  
ATOM    544  C   THR A  37      42.560  85.653 106.519  1.00  0.00           C  
ATOM    545  O   THR A  37      41.377  85.844 106.508  1.00  0.00           O  
ATOM    546  CB  THR A  37      43.667  87.903 106.023  1.00  0.00           C  
ATOM    547  CG2 THR A  37      44.718  88.876 106.554  1.00  0.00           C  
ATOM    548  OG1 THR A  37      44.162  87.554 104.763  1.00  0.00           O  
ATOM    549  H   THR A  37      45.425  86.598 107.652  1.00  0.00           H  
ATOM    550  HA  THR A  37      42.938  87.207 107.880  1.00  0.00           H  
ATOM    551  HB  THR A  37      42.734  88.424 105.807  1.00  0.00           H  
ATOM    552  HG1 THR A  37      43.496  86.975 104.385  1.00  0.00           H  
ATOM    553 HG21 THR A  37      44.438  89.086 107.586  1.00  0.00           H  
ATOM    554 HG22 THR A  37      45.704  88.412 106.500  1.00  0.00           H  
ATOM    555 HG23 THR A  37      44.814  89.824 106.024  1.00  0.00           H  
ATOM    556  N   ARG A  38      43.059  84.515 105.979  1.00  0.00           N  
ATOM    557  CA  ARG A  38      42.286  83.473 105.335  1.00  0.00           C  
ATOM    558  C   ARG A  38      41.285  82.770 106.281  1.00  0.00           C  
ATOM    559  O   ARG A  38      40.118  82.485 105.918  1.00  0.00           O  
ATOM    560  CB  ARG A  38      43.213  82.466 104.665  1.00  0.00           C  
ATOM    561  CG  ARG A  38      42.494  81.217 103.945  1.00  0.00           C  
ATOM    562  CD  ARG A  38      43.417  80.406 103.088  1.00  0.00           C  
ATOM    563  NE  ARG A  38      42.723  79.153 102.614  1.00  0.00           N  
ATOM    564  CZ  ARG A  38      42.686  78.062 103.265  1.00  0.00           C  
ATOM    565  NH1 ARG A  38      43.039  77.973 104.516  1.00  0.00           N1+
ATOM    566  NH2 ARG A  38      42.350  76.952 102.673  1.00  0.00           N  
ATOM    567  H   ARG A  38      43.997  84.290 106.276  1.00  0.00           H  
ATOM    568  HA  ARG A  38      41.682  84.036 104.624  1.00  0.00           H  
ATOM    569  HB2 ARG A  38      43.813  82.832 103.832  1.00  0.00           H  
ATOM    570  HB3 ARG A  38      43.704  82.123 105.575  1.00  0.00           H  
ATOM    571  HG2 ARG A  38      42.054  80.615 104.740  1.00  0.00           H  
ATOM    572  HG3 ARG A  38      41.702  81.509 103.254  1.00  0.00           H  
ATOM    573  HD2 ARG A  38      43.653  81.008 102.210  1.00  0.00           H  
ATOM    574  HD3 ARG A  38      44.352  80.159 103.590  1.00  0.00           H  
ATOM    575  HE  ARG A  38      42.331  79.090 101.685  1.00  0.00           H  
ATOM    576 HH11 ARG A  38      43.564  78.708 104.968  1.00  0.00           H  
ATOM    577 HH12 ARG A  38      42.862  77.179 105.114  1.00  0.00           H  
ATOM    578 HH21 ARG A  38      41.980  77.015 101.736  1.00  0.00           H  
ATOM    579 HH22 ARG A  38      42.100  76.159 103.248  1.00  0.00           H  
ATOM    580  N   SER A  39      41.720  82.591 107.547  1.00  0.00           N  
ATOM    581  CA  SER A  39      40.900  82.019 108.651  1.00  0.00           C  
ATOM    582  C   SER A  39      39.731  82.867 109.099  1.00  0.00           C  
ATOM    583  O   SER A  39      38.833  82.294 109.721  1.00  0.00           O  
ATOM    584  CB  SER A  39      41.949  81.807 109.875  1.00  0.00           C  
ATOM    585  OG  SER A  39      41.382  81.013 110.864  1.00  0.00           O  
ATOM    586  H   SER A  39      42.657  82.863 107.807  1.00  0.00           H  
ATOM    587  HA  SER A  39      40.476  81.052 108.379  1.00  0.00           H  
ATOM    588  HB2 SER A  39      42.882  81.364 109.529  1.00  0.00           H  
ATOM    589  HB3 SER A  39      42.240  82.775 110.283  1.00  0.00           H  
ATOM    590  HG  SER A  39      41.971  80.734 111.568  1.00  0.00           H  
ATOM    591  N   ARG A  40      39.625  84.082 108.739  1.00  0.00           N  
ATOM    592  CA  ARG A  40      38.538  85.059 108.981  1.00  0.00           C  
ATOM    593  C   ARG A  40      37.641  85.045 107.760  1.00  0.00           C  
ATOM    594  O   ARG A  40      36.437  84.821 107.837  1.00  0.00           O  
ATOM    595  CB  ARG A  40      39.114  86.436 109.244  1.00  0.00           C  
ATOM    596  CG  ARG A  40      38.245  87.660 109.201  1.00  0.00           C  
ATOM    597  CD  ARG A  40      38.979  89.019 109.486  1.00  0.00           C  
ATOM    598  NE  ARG A  40      38.023  90.216 109.349  1.00  0.00           N  
ATOM    599  CZ  ARG A  40      38.002  91.251 110.078  1.00  0.00           C  
ATOM    600  NH1 ARG A  40      38.470  91.309 111.290  1.00  0.00           N1+
ATOM    601  NH2 ARG A  40      37.470  92.312 109.645  1.00  0.00           N  
ATOM    602  H   ARG A  40      40.449  84.494 108.324  1.00  0.00           H  
ATOM    603  HA  ARG A  40      37.931  84.660 109.794  1.00  0.00           H  
ATOM    604  HB2 ARG A  40      39.575  86.342 110.228  1.00  0.00           H  
ATOM    605  HB3 ARG A  40      40.020  86.590 108.659  1.00  0.00           H  
ATOM    606  HG2 ARG A  40      37.818  87.732 108.201  1.00  0.00           H  
ATOM    607  HG3 ARG A  40      37.474  87.592 109.969  1.00  0.00           H  
ATOM    608  HD2 ARG A  40      39.545  88.979 110.417  1.00  0.00           H  
ATOM    609  HD3 ARG A  40      39.788  89.022 108.754  1.00  0.00           H  
ATOM    610  HE  ARG A  40      37.296  90.235 108.647  1.00  0.00           H  
ATOM    611 HH11 ARG A  40      38.827  90.486 111.756  1.00  0.00           H  
ATOM    612 HH12 ARG A  40      38.390  92.175 111.803  1.00  0.00           H  
ATOM    613 HH21 ARG A  40      37.074  92.355 108.716  1.00  0.00           H  
ATOM    614 HH22 ARG A  40      37.574  93.154 110.193  1.00  0.00           H  
ATOM    615  N   THR A  41      38.229  85.310 106.642  1.00  0.00           N  
ATOM    616  CA  THR A  41      37.453  85.531 105.343  1.00  0.00           C  
ATOM    617  C   THR A  41      36.792  84.291 104.770  1.00  0.00           C  
ATOM    618  O   THR A  41      35.739  84.322 104.196  1.00  0.00           O  
ATOM    619  CB  THR A  41      38.270  86.214 104.271  1.00  0.00           C  
ATOM    620  CG2 THR A  41      38.803  87.570 104.677  1.00  0.00           C  
ATOM    621  OG1 THR A  41      39.379  85.417 103.996  1.00  0.00           O  
ATOM    622  H   THR A  41      39.239  85.300 106.622  1.00  0.00           H  
ATOM    623  HA  THR A  41      36.615  86.188 105.572  1.00  0.00           H  
ATOM    624  HB  THR A  41      37.694  86.374 103.359  1.00  0.00           H  
ATOM    625  HG1 THR A  41      39.280  84.730 103.332  1.00  0.00           H  
ATOM    626 HG21 THR A  41      39.595  87.522 105.425  1.00  0.00           H  
ATOM    627 HG22 THR A  41      39.162  88.012 103.748  1.00  0.00           H  
ATOM    628 HG23 THR A  41      38.028  88.238 105.051  1.00  0.00           H  
ATOM    629  N   ALA A  42      37.398  83.085 104.976  1.00  0.00           N  
ATOM    630  CA  ALA A  42      36.892  81.744 104.752  1.00  0.00           C  
ATOM    631  C   ALA A  42      35.583  81.474 105.582  1.00  0.00           C  
ATOM    632  O   ALA A  42      34.837  80.513 105.254  1.00  0.00           O  
ATOM    633  CB  ALA A  42      37.947  80.672 105.049  1.00  0.00           C  
ATOM    634  H   ALA A  42      38.388  83.163 105.165  1.00  0.00           H  
ATOM    635  HA  ALA A  42      36.622  81.627 103.702  1.00  0.00           H  
ATOM    636  HB1 ALA A  42      38.792  80.763 104.365  1.00  0.00           H  
ATOM    637  HB2 ALA A  42      38.177  80.765 106.110  1.00  0.00           H  
ATOM    638  HB3 ALA A  42      37.399  79.731 105.061  1.00  0.00           H  
ATOM    639  N   GLU A  43      35.249  82.275 106.569  1.00  0.00           N  
ATOM    640  CA  GLU A  43      33.966  82.265 107.278  1.00  0.00           C  
ATOM    641  C   GLU A  43      32.842  82.778 106.484  1.00  0.00           C  
ATOM    642  O   GLU A  43      31.767  82.183 106.486  1.00  0.00           O  
ATOM    643  CB  GLU A  43      34.089  82.950 108.618  1.00  0.00           C  
ATOM    644  CG  GLU A  43      35.120  82.235 109.561  1.00  0.00           C  
ATOM    645  CD  GLU A  43      34.985  80.717 109.731  1.00  0.00           C  
ATOM    646  OE1 GLU A  43      33.931  80.134 109.470  1.00  0.00           O  
ATOM    647  OE2 GLU A  43      35.926  80.086 110.376  1.00  0.00           O1-
ATOM    648  H   GLU A  43      35.848  83.046 106.826  1.00  0.00           H  
ATOM    649  HA  GLU A  43      33.722  81.206 107.354  1.00  0.00           H  
ATOM    650  HB2 GLU A  43      34.108  84.040 108.596  1.00  0.00           H  
ATOM    651  HB3 GLU A  43      33.176  82.746 109.177  1.00  0.00           H  
ATOM    652  HG2 GLU A  43      36.110  82.527 109.212  1.00  0.00           H  
ATOM    653  HG3 GLU A  43      35.075  82.789 110.498  1.00  0.00           H  
ATOM    654  N   TYR A  44      33.015  83.953 105.815  1.00  0.00           N  
ATOM    655  CA  TYR A  44      31.887  84.682 105.119  1.00  0.00           C  
ATOM    656  C   TYR A  44      32.039  84.852 103.591  1.00  0.00           C  
ATOM    657  O   TYR A  44      31.079  85.144 102.921  1.00  0.00           O  
ATOM    658  CB  TYR A  44      31.646  86.021 105.833  1.00  0.00           C  
ATOM    659  CG  TYR A  44      32.836  86.961 106.072  1.00  0.00           C  
ATOM    660  CD1 TYR A  44      33.516  86.903 107.278  1.00  0.00           C  
ATOM    661  CD2 TYR A  44      33.200  87.925 105.138  1.00  0.00           C  
ATOM    662  CE1 TYR A  44      34.699  87.673 107.493  1.00  0.00           C  
ATOM    663  CE2 TYR A  44      34.260  88.853 105.371  1.00  0.00           C  
ATOM    664  CZ  TYR A  44      35.044  88.735 106.546  1.00  0.00           C  
ATOM    665  OH  TYR A  44      36.038  89.588 106.881  1.00  0.00           O  
ATOM    666  H   TYR A  44      33.828  84.545 105.899  1.00  0.00           H  
ATOM    667  HA  TYR A  44      30.964  84.108 105.198  1.00  0.00           H  
ATOM    668  HB2 TYR A  44      30.845  86.590 105.361  1.00  0.00           H  
ATOM    669  HB3 TYR A  44      31.180  85.748 106.780  1.00  0.00           H  
ATOM    670  HD1 TYR A  44      33.069  86.272 108.032  1.00  0.00           H  
ATOM    671  HD2 TYR A  44      32.596  88.049 104.252  1.00  0.00           H  
ATOM    672  HE1 TYR A  44      35.320  87.590 108.373  1.00  0.00           H  
ATOM    673  HE2 TYR A  44      34.479  89.664 104.693  1.00  0.00           H  
ATOM    674  HH  TYR A  44      35.846  90.474 106.564  1.00  0.00           H  
ATOM    675  N   LYS A  45      33.251  84.775 103.004  1.00  0.00           N  
ATOM    676  CA  LYS A  45      33.495  85.211 101.664  1.00  0.00           C  
ATOM    677  C   LYS A  45      32.487  84.672 100.627  1.00  0.00           C  
ATOM    678  O   LYS A  45      31.961  85.431  99.859  1.00  0.00           O  
ATOM    679  CB  LYS A  45      34.962  84.840 101.303  1.00  0.00           C  
ATOM    680  CG  LYS A  45      35.278  85.048  99.762  1.00  0.00           C  
ATOM    681  CD  LYS A  45      36.601  84.477  99.421  1.00  0.00           C  
ATOM    682  CE  LYS A  45      37.003  85.000  97.980  1.00  0.00           C  
ATOM    683  NZ  LYS A  45      36.747  83.954  96.983  1.00  0.00           N1+
ATOM    684  H   LYS A  45      34.082  84.585 103.545  1.00  0.00           H  
ATOM    685  HA  LYS A  45      33.385  86.294 101.728  1.00  0.00           H  
ATOM    686  HB2 LYS A  45      35.575  85.480 101.938  1.00  0.00           H  
ATOM    687  HB3 LYS A  45      35.129  83.791 101.546  1.00  0.00           H  
ATOM    688  HG2 LYS A  45      34.583  84.358  99.281  1.00  0.00           H  
ATOM    689  HG3 LYS A  45      35.204  86.097  99.475  1.00  0.00           H  
ATOM    690  HD2 LYS A  45      37.317  84.794 100.178  1.00  0.00           H  
ATOM    691  HD3 LYS A  45      36.550  83.392  99.507  1.00  0.00           H  
ATOM    692  HE2 LYS A  45      36.419  85.854  97.635  1.00  0.00           H  
ATOM    693  HE3 LYS A  45      38.057  85.276  97.949  1.00  0.00           H  
ATOM    694  HZ1 LYS A  45      35.767  83.724  97.059  1.00  0.00           H  
ATOM    695  HZ2 LYS A  45      36.866  84.301  96.041  1.00  0.00           H  
ATOM    696  HZ3 LYS A  45      37.344  83.158  97.154  1.00  0.00           H  
ATOM    697  N   ALA A  46      32.284  83.380 100.613  1.00  0.00           N  
ATOM    698  CA  ALA A  46      31.445  82.668  99.714  1.00  0.00           C  
ATOM    699  C   ALA A  46      29.891  82.959  99.959  1.00  0.00           C  
ATOM    700  O   ALA A  46      29.197  82.919  98.934  1.00  0.00           O  
ATOM    701  CB  ALA A  46      31.607  81.182 100.022  1.00  0.00           C  
ATOM    702  H   ALA A  46      32.898  82.798 101.164  1.00  0.00           H  
ATOM    703  HA  ALA A  46      31.662  82.971  98.690  1.00  0.00           H  
ATOM    704  HB1 ALA A  46      31.250  80.967 101.030  1.00  0.00           H  
ATOM    705  HB2 ALA A  46      30.865  80.576  99.503  1.00  0.00           H  
ATOM    706  HB3 ALA A  46      32.670  80.951  99.958  1.00  0.00           H  
ATOM    707  N   TRP A  47      29.349  83.143 101.140  1.00  0.00           N  
ATOM    708  CA  TRP A  47      27.995  83.528 101.381  1.00  0.00           C  
ATOM    709  C   TRP A  47      27.833  85.026 101.037  1.00  0.00           C  
ATOM    710  O   TRP A  47      26.764  85.308 100.535  1.00  0.00           O  
ATOM    711  CB  TRP A  47      27.772  83.314 102.903  1.00  0.00           C  
ATOM    712  CG  TRP A  47      26.743  84.178 103.645  1.00  0.00           C  
ATOM    713  CD1 TRP A  47      25.445  83.917 103.861  1.00  0.00           C  
ATOM    714  CD2 TRP A  47      26.956  85.451 104.243  1.00  0.00           C  
ATOM    715  CE2 TRP A  47      25.725  85.911 104.880  1.00  0.00           C  
ATOM    716  CE3 TRP A  47      28.064  86.244 104.450  1.00  0.00           C  
ATOM    717  NE1 TRP A  47      24.790  84.968 104.451  1.00  0.00           N  
ATOM    718  CZ2 TRP A  47      25.678  87.089 105.586  1.00  0.00           C  
ATOM    719  CZ3 TRP A  47      28.006  87.478 105.102  1.00  0.00           C  
ATOM    720  CH2 TRP A  47      26.831  87.891 105.758  1.00  0.00           C  
ATOM    721  H   TRP A  47      30.027  83.252 101.881  1.00  0.00           H  
ATOM    722  HA  TRP A  47      27.318  82.883 100.821  1.00  0.00           H  
ATOM    723  HB2 TRP A  47      27.441  82.282 103.019  1.00  0.00           H  
ATOM    724  HB3 TRP A  47      28.713  83.540 103.405  1.00  0.00           H  
ATOM    725  HD1 TRP A  47      24.968  82.969 103.662  1.00  0.00           H  
ATOM    726  HE1 TRP A  47      23.802  85.002 104.657  1.00  0.00           H  
ATOM    727  HE3 TRP A  47      28.973  85.926 103.960  1.00  0.00           H  
ATOM    728  HZ2 TRP A  47      24.679  87.433 105.810  1.00  0.00           H  
ATOM    729  HZ3 TRP A  47      28.872  88.117 105.199  1.00  0.00           H  
ATOM    730  HH2 TRP A  47      26.823  88.841 106.271  1.00  0.00           H  
ATOM    731  N   LEU A  48      28.870  85.901 101.243  1.00  0.00           N  
ATOM    732  CA  LEU A  48      28.669  87.308 100.930  1.00  0.00           C  
ATOM    733  C   LEU A  48      28.608  87.471  99.443  1.00  0.00           C  
ATOM    734  O   LEU A  48      27.769  88.225  98.951  1.00  0.00           O  
ATOM    735  CB  LEU A  48      29.782  88.193 101.492  1.00  0.00           C  
ATOM    736  CG  LEU A  48      29.434  89.696 101.414  1.00  0.00           C  
ATOM    737  CD1 LEU A  48      28.252  90.002 102.363  1.00  0.00           C  
ATOM    738  CD2 LEU A  48      30.577  90.557 101.902  1.00  0.00           C  
ATOM    739  H   LEU A  48      29.761  85.600 101.609  1.00  0.00           H  
ATOM    740  HA  LEU A  48      27.677  87.536 101.318  1.00  0.00           H  
ATOM    741  HB2 LEU A  48      29.999  87.989 102.541  1.00  0.00           H  
ATOM    742  HB3 LEU A  48      30.697  87.903 100.975  1.00  0.00           H  
ATOM    743  HG  LEU A  48      29.211  89.965 100.382  1.00  0.00           H  
ATOM    744 HD11 LEU A  48      27.441  89.295 102.189  1.00  0.00           H  
ATOM    745 HD12 LEU A  48      28.551  89.943 103.409  1.00  0.00           H  
ATOM    746 HD13 LEU A  48      27.920  90.991 102.046  1.00  0.00           H  
ATOM    747 HD21 LEU A  48      30.858  90.626 102.953  1.00  0.00           H  
ATOM    748 HD22 LEU A  48      31.460  90.339 101.302  1.00  0.00           H  
ATOM    749 HD23 LEU A  48      30.345  91.613 101.761  1.00  0.00           H  
ATOM    750  N   LEU A  49      29.488  86.784  98.697  1.00  0.00           N  
ATOM    751  CA  LEU A  49      29.482  86.642  97.228  1.00  0.00           C  
ATOM    752  C   LEU A  49      28.160  86.086  96.635  1.00  0.00           C  
ATOM    753  O   LEU A  49      27.730  86.511  95.562  1.00  0.00           O  
ATOM    754  CB  LEU A  49      30.673  85.815  96.730  1.00  0.00           C  
ATOM    755  CG  LEU A  49      31.979  86.646  96.814  1.00  0.00           C  
ATOM    756  CD1 LEU A  49      33.145  85.667  96.539  1.00  0.00           C  
ATOM    757  CD2 LEU A  49      32.052  87.676  95.717  1.00  0.00           C  
ATOM    758  H   LEU A  49      30.044  86.120  99.217  1.00  0.00           H  
ATOM    759  HA  LEU A  49      29.516  87.662  96.845  1.00  0.00           H  
ATOM    760  HB2 LEU A  49      30.871  84.951  97.363  1.00  0.00           H  
ATOM    761  HB3 LEU A  49      30.569  85.482  95.697  1.00  0.00           H  
ATOM    762  HG  LEU A  49      32.085  86.966  97.851  1.00  0.00           H  
ATOM    763 HD11 LEU A  49      34.026  86.305  96.600  1.00  0.00           H  
ATOM    764 HD12 LEU A  49      33.239  84.934  97.340  1.00  0.00           H  
ATOM    765 HD13 LEU A  49      33.056  85.243  95.539  1.00  0.00           H  
ATOM    766 HD21 LEU A  49      33.020  88.176  95.745  1.00  0.00           H  
ATOM    767 HD22 LEU A  49      32.077  87.215  94.729  1.00  0.00           H  
ATOM    768 HD23 LEU A  49      31.302  88.427  95.961  1.00  0.00           H  
ATOM    769  N   GLY A  50      27.473  85.175  97.382  1.00  0.00           N  
ATOM    770  CA  GLY A  50      26.121  84.788  97.027  1.00  0.00           C  
ATOM    771  C   GLY A  50      25.121  85.951  97.022  1.00  0.00           C  
ATOM    772  O   GLY A  50      24.399  86.046  96.040  1.00  0.00           O  
ATOM    773  H   GLY A  50      27.987  84.902  98.207  1.00  0.00           H  
ATOM    774  HA2 GLY A  50      26.125  84.386  96.013  1.00  0.00           H  
ATOM    775  HA3 GLY A  50      25.734  83.945  97.599  1.00  0.00           H  
ATOM    776  N   LEU A  51      25.041  86.740  98.057  1.00  0.00           N  
ATOM    777  CA  LEU A  51      24.142  87.897  98.053  1.00  0.00           C  
ATOM    778  C   LEU A  51      24.523  88.984  97.006  1.00  0.00           C  
ATOM    779  O   LEU A  51      23.596  89.545  96.385  1.00  0.00           O  
ATOM    780  CB  LEU A  51      24.154  88.664  99.418  1.00  0.00           C  
ATOM    781  CG  LEU A  51      24.044  87.773 100.622  1.00  0.00           C  
ATOM    782  CD1 LEU A  51      24.092  88.543 101.890  1.00  0.00           C  
ATOM    783  CD2 LEU A  51      22.746  87.026 100.644  1.00  0.00           C  
ATOM    784  H   LEU A  51      25.685  86.668  98.832  1.00  0.00           H  
ATOM    785  HA  LEU A  51      23.127  87.601  97.786  1.00  0.00           H  
ATOM    786  HB2 LEU A  51      25.119  89.153  99.554  1.00  0.00           H  
ATOM    787  HB3 LEU A  51      23.341  89.382  99.519  1.00  0.00           H  
ATOM    788  HG  LEU A  51      24.855  87.045 100.616  1.00  0.00           H  
ATOM    789 HD11 LEU A  51      24.894  89.282 101.921  1.00  0.00           H  
ATOM    790 HD12 LEU A  51      23.184  89.098 102.127  1.00  0.00           H  
ATOM    791 HD13 LEU A  51      24.326  87.802 102.654  1.00  0.00           H  
ATOM    792 HD21 LEU A  51      22.690  86.391 101.529  1.00  0.00           H  
ATOM    793 HD22 LEU A  51      21.977  87.791 100.745  1.00  0.00           H  
ATOM    794 HD23 LEU A  51      22.613  86.454  99.726  1.00  0.00           H  
ATOM    795  N   LEU A  52      25.814  89.190  96.791  1.00  0.00           N  
ATOM    796  CA  LEU A  52      26.335  90.118  95.722  1.00  0.00           C  
ATOM    797  C   LEU A  52      25.854  89.647  94.321  1.00  0.00           C  
ATOM    798  O   LEU A  52      25.260  90.394  93.531  1.00  0.00           O  
ATOM    799  CB  LEU A  52      27.819  90.240  95.778  1.00  0.00           C  
ATOM    800  CG  LEU A  52      28.344  90.953  96.997  1.00  0.00           C  
ATOM    801  CD1 LEU A  52      29.812  91.365  96.675  1.00  0.00           C  
ATOM    802  CD2 LEU A  52      27.514  92.244  97.227  1.00  0.00           C  
ATOM    803  H   LEU A  52      26.477  88.659  97.338  1.00  0.00           H  
ATOM    804  HA  LEU A  52      25.757  91.041  95.744  1.00  0.00           H  
ATOM    805  HB2 LEU A  52      28.251  89.246  95.668  1.00  0.00           H  
ATOM    806  HB3 LEU A  52      28.135  90.809  94.903  1.00  0.00           H  
ATOM    807  HG  LEU A  52      28.236  90.242  97.816  1.00  0.00           H  
ATOM    808 HD11 LEU A  52      30.441  90.480  96.575  1.00  0.00           H  
ATOM    809 HD12 LEU A  52      29.884  91.763  95.663  1.00  0.00           H  
ATOM    810 HD13 LEU A  52      30.356  92.028  97.348  1.00  0.00           H  
ATOM    811 HD21 LEU A  52      27.287  92.760  96.294  1.00  0.00           H  
ATOM    812 HD22 LEU A  52      26.620  92.020  97.809  1.00  0.00           H  
ATOM    813 HD23 LEU A  52      28.011  92.971  97.869  1.00  0.00           H  
ATOM    814  N   ARG A  53      26.180  88.393  94.066  1.00  0.00           N  
ATOM    815  CA  ARG A  53      25.737  87.778  92.745  1.00  0.00           C  
ATOM    816  C   ARG A  53      24.219  87.797  92.560  1.00  0.00           C  
ATOM    817  O   ARG A  53      23.781  87.948  91.412  1.00  0.00           O  
ATOM    818  CB  ARG A  53      26.275  86.331  92.628  1.00  0.00           C  
ATOM    819  CG  ARG A  53      27.804  86.158  92.422  1.00  0.00           C  
ATOM    820  CD  ARG A  53      28.283  84.733  92.555  1.00  0.00           C  
ATOM    821  NE  ARG A  53      29.713  84.639  92.730  1.00  0.00           N  
ATOM    822  CZ  ARG A  53      30.378  83.838  93.509  1.00  0.00           C  
ATOM    823  NH1 ARG A  53      29.777  82.938  94.265  1.00  0.00           N1+
ATOM    824  NH2 ARG A  53      31.616  83.858  93.558  1.00  0.00           N  
ATOM    825  H   ARG A  53      26.717  87.774  94.657  1.00  0.00           H  
ATOM    826  HA  ARG A  53      26.101  88.364  91.901  1.00  0.00           H  
ATOM    827  HB2 ARG A  53      26.100  85.876  93.603  1.00  0.00           H  
ATOM    828  HB3 ARG A  53      25.824  85.715  91.850  1.00  0.00           H  
ATOM    829  HG2 ARG A  53      28.098  86.637  91.487  1.00  0.00           H  
ATOM    830  HG3 ARG A  53      28.293  86.645  93.265  1.00  0.00           H  
ATOM    831  HD2 ARG A  53      27.815  84.348  93.461  1.00  0.00           H  
ATOM    832  HD3 ARG A  53      27.956  84.249  91.636  1.00  0.00           H  
ATOM    833  HE  ARG A  53      30.280  85.325  92.254  1.00  0.00           H  
ATOM    834 HH11 ARG A  53      28.780  82.825  94.158  1.00  0.00           H  
ATOM    835 HH12 ARG A  53      30.275  82.405  94.964  1.00  0.00           H  
ATOM    836 HH21 ARG A  53      32.098  84.430  92.880  1.00  0.00           H  
ATOM    837 HH22 ARG A  53      32.156  83.043  93.814  1.00  0.00           H  
ATOM    838  N   GLN A  54      23.460  87.712  93.613  1.00  0.00           N  
ATOM    839  CA  GLN A  54      21.964  87.833  93.690  1.00  0.00           C  
ATOM    840  C   GLN A  54      21.523  89.290  93.310  1.00  0.00           C  
ATOM    841  O   GLN A  54      20.433  89.422  92.779  1.00  0.00           O  
ATOM    842  CB  GLN A  54      21.396  87.451  95.064  1.00  0.00           C  
ATOM    843  CG  GLN A  54      20.909  86.046  95.041  1.00  0.00           C  
ATOM    844  CD  GLN A  54      20.548  85.575  96.514  1.00  0.00           C  
ATOM    845  NE2 GLN A  54      20.612  84.332  96.884  1.00  0.00           N  
ATOM    846  OE1 GLN A  54      20.195  86.352  97.374  1.00  0.00           O  
ATOM    847  H   GLN A  54      23.967  87.551  94.471  1.00  0.00           H  
ATOM    848  HA  GLN A  54      21.454  87.332  92.868  1.00  0.00           H  
ATOM    849  HB2 GLN A  54      22.182  87.451  95.819  1.00  0.00           H  
ATOM    850  HB3 GLN A  54      20.593  88.157  95.274  1.00  0.00           H  
ATOM    851  HG2 GLN A  54      20.018  85.914  94.429  1.00  0.00           H  
ATOM    852  HG3 GLN A  54      21.682  85.376  94.663  1.00  0.00           H  
ATOM    853 HE21 GLN A  54      20.508  84.102  97.862  1.00  0.00           H  
ATOM    854 HE22 GLN A  54      20.978  83.660  96.224  1.00  0.00           H  
ATOM    855  N   HIP A  55      22.346  90.321  93.481  1.00  0.00           N  
ATOM    856  CA  HIP A  55      21.955  91.660  92.982  1.00  0.00           C  
ATOM    857  C   HIP A  55      22.521  91.999  91.644  1.00  0.00           C  
ATOM    858  O   HIP A  55      21.911  92.906  91.072  1.00  0.00           O  
ATOM    859  CB  HIP A  55      22.385  92.801  93.970  1.00  0.00           C  
ATOM    860  CG  HIP A  55      21.816  94.187  93.785  1.00  0.00           C  
ATOM    861  CD2 HIP A  55      22.504  95.379  93.619  1.00  0.00           C  
ATOM    862  ND1 HIP A  55      20.456  94.387  93.600  1.00  0.00           N1+
ATOM    863  CE1 HIP A  55      20.240  95.765  93.469  1.00  0.00           C  
ATOM    864  NE2 HIP A  55      21.459  96.329  93.352  1.00  0.00           N  
ATOM    865  H   HIP A  55      23.207  90.163  93.985  1.00  0.00           H  
ATOM    866  HA  HIP A  55      20.872  91.708  92.863  1.00  0.00           H  
ATOM    867  HB2 HIP A  55      22.231  92.413  94.977  1.00  0.00           H  
ATOM    868  HB3 HIP A  55      23.470  92.913  93.960  1.00  0.00           H  
ATOM    869  HD1 HIP A  55      19.787  93.679  93.863  1.00  0.00           H  
ATOM    870  HD2 HIP A  55      23.554  95.609  93.725  1.00  0.00           H  
ATOM    871  HE1 HIP A  55      19.269  96.180  93.244  1.00  0.00           H  
ATOM    872  HE2 HIP A  55      21.593  97.322  93.220  1.00  0.00           H  
ATOM    873  N   GLY A  56      23.501  91.303  91.007  1.00  0.00           N  
ATOM    874  CA  GLY A  56      24.267  91.791  89.815  1.00  0.00           C  
ATOM    875  C   GLY A  56      25.220  92.944  90.271  1.00  0.00           C  
ATOM    876  O   GLY A  56      25.360  93.957  89.634  1.00  0.00           O  
ATOM    877  H   GLY A  56      23.857  90.482  91.477  1.00  0.00           H  
ATOM    878  HA2 GLY A  56      24.924  91.093  89.295  1.00  0.00           H  
ATOM    879  HA3 GLY A  56      23.614  92.186  89.036  1.00  0.00           H  
ATOM    880  N   CYS A  57      25.793  92.912  91.497  1.00  0.00           N  
ATOM    881  CA  CYS A  57      26.710  93.902  92.132  1.00  0.00           C  
ATOM    882  C   CYS A  57      28.130  93.981  91.514  1.00  0.00           C  
ATOM    883  O   CYS A  57      28.769  93.021  91.113  1.00  0.00           O  
ATOM    884  CB  CYS A  57      26.710  93.677  93.664  1.00  0.00           C  
ATOM    885  SG  CYS A  57      28.028  94.704  94.362  1.00  0.00           S  
ATOM    886  H   CYS A  57      25.606  92.076  92.033  1.00  0.00           H  
ATOM    887  HA  CYS A  57      26.323  94.912  91.992  1.00  0.00           H  
ATOM    888  HB2 CYS A  57      25.792  94.022  94.137  1.00  0.00           H  
ATOM    889  HB3 CYS A  57      26.835  92.612  93.859  1.00  0.00           H  
ATOM    890  HG  CYS A  57      27.593  95.851  93.833  1.00  0.00           H  
ATOM    891  N   HIE A  58      28.602  95.244  91.447  1.00  0.00           N  
ATOM    892  CA  HIE A  58      30.021  95.445  91.266  1.00  0.00           C  
ATOM    893  C   HIE A  58      30.632  96.406  92.364  1.00  0.00           C  
ATOM    894  O   HIE A  58      31.802  96.395  92.745  1.00  0.00           O  
ATOM    895  CB  HIE A  58      30.435  95.837  89.812  1.00  0.00           C  
ATOM    896  CG  HIE A  58      31.901  95.608  89.555  1.00  0.00           C  
ATOM    897  CD2 HIE A  58      32.863  96.518  89.218  1.00  0.00           C  
ATOM    898  ND1 HIE A  58      32.543  94.374  89.608  1.00  0.00           N  
ATOM    899  CE1 HIE A  58      33.837  94.568  89.255  1.00  0.00           C  
ATOM    900  NE2 HIE A  58      34.101  95.842  89.016  1.00  0.00           N  
ATOM    901  H   HIE A  58      28.014  96.030  91.686  1.00  0.00           H  
ATOM    902  HA  HIE A  58      30.602  94.531  91.389  1.00  0.00           H  
ATOM    903  HB2 HIE A  58      29.818  95.255  89.127  1.00  0.00           H  
ATOM    904  HB3 HIE A  58      30.184  96.871  89.576  1.00  0.00           H  
ATOM    905  HD2 HIE A  58      32.733  97.581  89.084  1.00  0.00           H  
ATOM    906  HE1 HIE A  58      34.565  93.782  89.126  1.00  0.00           H  
ATOM    907  HE2 HIE A  58      35.009  96.241  88.824  1.00  0.00           H  
ATOM    908  N   ARG A  59      29.815  97.384  92.877  1.00  0.00           N  
ATOM    909  CA  ARG A  59      30.346  98.644  93.462  1.00  0.00           C  
ATOM    910  C   ARG A  59      29.986  98.812  94.949  1.00  0.00           C  
ATOM    911  O   ARG A  59      28.872  99.124  95.346  1.00  0.00           O  
ATOM    912  CB  ARG A  59      29.719  99.817  92.726  1.00  0.00           C  
ATOM    913  CG  ARG A  59      30.448 101.089  93.224  1.00  0.00           C  
ATOM    914  CD  ARG A  59      30.014 102.372  92.493  1.00  0.00           C  
ATOM    915  NE  ARG A  59      30.896 103.529  92.656  1.00  0.00           N  
ATOM    916  CZ  ARG A  59      30.720 104.631  93.360  1.00  0.00           C  
ATOM    917  NH1 ARG A  59      29.575 105.081  93.832  1.00  0.00           N1+
ATOM    918  NH2 ARG A  59      31.698 105.449  93.392  1.00  0.00           N  
ATOM    919  H   ARG A  59      28.841  97.327  92.617  1.00  0.00           H  
ATOM    920  HA  ARG A  59      31.434  98.614  93.417  1.00  0.00           H  
ATOM    921  HB2 ARG A  59      29.976  99.819  91.668  1.00  0.00           H  
ATOM    922  HB3 ARG A  59      28.643  99.919  92.868  1.00  0.00           H  
ATOM    923  HG2 ARG A  59      30.339 101.305  94.287  1.00  0.00           H  
ATOM    924  HG3 ARG A  59      31.475 100.930  92.896  1.00  0.00           H  
ATOM    925  HD2 ARG A  59      29.920 102.247  91.415  1.00  0.00           H  
ATOM    926  HD3 ARG A  59      28.989 102.664  92.723  1.00  0.00           H  
ATOM    927  HE  ARG A  59      31.763 103.424  92.150  1.00  0.00           H  
ATOM    928 HH11 ARG A  59      28.752 104.502  93.907  1.00  0.00           H  
ATOM    929 HH12 ARG A  59      29.600 105.770  94.572  1.00  0.00           H  
ATOM    930 HH21 ARG A  59      32.640 105.099  93.289  1.00  0.00           H  
ATOM    931 HH22 ARG A  59      31.523 106.387  93.725  1.00  0.00           H  
ATOM    932  N   VAL A  60      30.969  98.509  95.751  1.00  0.00           N  
ATOM    933  CA  VAL A  60      30.833  98.195  97.176  1.00  0.00           C  
ATOM    934  C   VAL A  60      31.566  99.226  98.097  1.00  0.00           C  
ATOM    935  O   VAL A  60      32.701  99.581  97.864  1.00  0.00           O  
ATOM    936  CB  VAL A  60      31.139  96.680  97.548  1.00  0.00           C  
ATOM    937  CG1 VAL A  60      30.704  96.374  98.984  1.00  0.00           C  
ATOM    938  CG2 VAL A  60      30.368  95.759  96.626  1.00  0.00           C  
ATOM    939  H   VAL A  60      31.882  98.431  95.326  1.00  0.00           H  
ATOM    940  HA  VAL A  60      29.787  98.364  97.430  1.00  0.00           H  
ATOM    941  HB  VAL A  60      32.218  96.553  97.442  1.00  0.00           H  
ATOM    942 HG11 VAL A  60      29.632  96.457  99.165  1.00  0.00           H  
ATOM    943 HG12 VAL A  60      30.968  95.323  99.093  1.00  0.00           H  
ATOM    944 HG13 VAL A  60      31.171  96.962  99.775  1.00  0.00           H  
ATOM    945 HG21 VAL A  60      30.776  95.777  95.616  1.00  0.00           H  
ATOM    946 HG22 VAL A  60      30.417  94.710  96.919  1.00  0.00           H  
ATOM    947 HG23 VAL A  60      29.318  96.049  96.658  1.00  0.00           H  
ATOM    948  N   LEU A  61      30.857  99.649  99.167  1.00  0.00           N  
ATOM    949  CA  LEU A  61      31.356 100.694 100.138  1.00  0.00           C  
ATOM    950  C   LEU A  61      31.630 100.044 101.489  1.00  0.00           C  
ATOM    951  O   LEU A  61      30.607  99.736 102.134  1.00  0.00           O  
ATOM    952  CB  LEU A  61      30.345 101.873 100.156  1.00  0.00           C  
ATOM    953  CG  LEU A  61      30.662 103.034 101.089  1.00  0.00           C  
ATOM    954  CD1 LEU A  61      31.695 103.896 100.505  1.00  0.00           C  
ATOM    955  CD2 LEU A  61      29.460 103.905 101.490  1.00  0.00           C  
ATOM    956  H   LEU A  61      29.926  99.268  99.262  1.00  0.00           H  
ATOM    957  HA  LEU A  61      32.298 101.074  99.742  1.00  0.00           H  
ATOM    958  HB2 LEU A  61      30.260 102.145  99.104  1.00  0.00           H  
ATOM    959  HB3 LEU A  61      29.392 101.513 100.541  1.00  0.00           H  
ATOM    960  HG  LEU A  61      31.099 102.619 101.997  1.00  0.00           H  
ATOM    961 HD11 LEU A  61      31.244 104.303  99.601  1.00  0.00           H  
ATOM    962 HD12 LEU A  61      31.898 104.735 101.172  1.00  0.00           H  
ATOM    963 HD13 LEU A  61      32.538 103.242 100.276  1.00  0.00           H  
ATOM    964 HD21 LEU A  61      28.571 103.367 101.821  1.00  0.00           H  
ATOM    965 HD22 LEU A  61      29.722 104.538 102.338  1.00  0.00           H  
ATOM    966 HD23 LEU A  61      29.098 104.484 100.640  1.00  0.00           H  
ATOM    967  N   ASH A  62      32.891  99.970 101.974  1.00  0.00           N  
ATOM    968  CA  ASH A  62      33.108  99.584 103.413  1.00  0.00           C  
ATOM    969  C   ASH A  62      33.077 100.850 104.359  1.00  0.00           C  
ATOM    970  O   ASH A  62      34.045 101.638 104.418  1.00  0.00           O  
ATOM    971  CB  ASH A  62      34.386  98.735 103.539  1.00  0.00           C  
ATOM    972  CG  ASH A  62      34.591  98.074 104.894  1.00  0.00           C  
ATOM    973  OD1 ASH A  62      35.438  97.235 105.120  1.00  0.00           O  
ATOM    974  OD2 ASH A  62      33.913  98.449 105.965  1.00  0.00           O  
ATOM    975  H   ASH A  62      33.635 100.436 101.473  1.00  0.00           H  
ATOM    976  HA  ASH A  62      32.277  98.984 103.781  1.00  0.00           H  
ATOM    977  HB2 ASH A  62      34.299  97.990 102.746  1.00  0.00           H  
ATOM    978  HB3 ASH A  62      35.289  99.319 103.359  1.00  0.00           H  
ATOM    979  HD2 ASH A  62      34.078  97.806 106.658  1.00  0.00           H  
ATOM    980  N   VAL A  63      32.072 100.977 105.198  1.00  0.00           N  
ATOM    981  CA  VAL A  63      31.860 102.184 106.065  1.00  0.00           C  
ATOM    982  C   VAL A  63      32.709 102.114 107.373  1.00  0.00           C  
ATOM    983  O   VAL A  63      32.649 102.946 108.200  1.00  0.00           O  
ATOM    984  CB  VAL A  63      30.415 102.441 106.445  1.00  0.00           C  
ATOM    985  CG1 VAL A  63      29.580 102.744 105.113  1.00  0.00           C  
ATOM    986  CG2 VAL A  63      29.739 101.150 107.072  1.00  0.00           C  
ATOM    987  H   VAL A  63      31.327 100.296 105.178  1.00  0.00           H  
ATOM    988  HA  VAL A  63      32.251 103.093 105.608  1.00  0.00           H  
ATOM    989  HB  VAL A  63      30.288 103.265 107.147  1.00  0.00           H  
ATOM    990 HG11 VAL A  63      29.534 101.847 104.495  1.00  0.00           H  
ATOM    991 HG12 VAL A  63      28.578 103.089 105.368  1.00  0.00           H  
ATOM    992 HG13 VAL A  63      30.056 103.551 104.558  1.00  0.00           H  
ATOM    993 HG21 VAL A  63      29.553 100.451 106.257  1.00  0.00           H  
ATOM    994 HG22 VAL A  63      30.419 100.658 107.769  1.00  0.00           H  
ATOM    995 HG23 VAL A  63      28.737 101.305 107.471  1.00  0.00           H  
ATOM    996  N   ALA A  64      33.609 101.046 107.587  1.00  0.00           N  
ATOM    997  CA  ALA A  64      34.420 100.773 108.783  1.00  0.00           C  
ATOM    998  C   ALA A  64      35.626  99.963 108.422  1.00  0.00           C  
ATOM    999  O   ALA A  64      35.725  98.738 108.701  1.00  0.00           O  
ATOM   1000  CB  ALA A  64      33.571 100.296 109.991  1.00  0.00           C  
ATOM   1001  H   ALA A  64      33.568 100.277 106.934  1.00  0.00           H  
ATOM   1002  HA  ALA A  64      34.864 101.743 109.004  1.00  0.00           H  
ATOM   1003  HB1 ALA A  64      33.002  99.475 109.556  1.00  0.00           H  
ATOM   1004  HB2 ALA A  64      34.290 100.035 110.766  1.00  0.00           H  
ATOM   1005  HB3 ALA A  64      32.852 101.038 110.340  1.00  0.00           H  
ATOM   1006  N   CYS A  65      36.493 100.496 107.556  1.00  0.00           N  
ATOM   1007  CA  CYS A  65      37.557  99.878 106.763  1.00  0.00           C  
ATOM   1008  C   CYS A  65      38.680  99.332 107.644  1.00  0.00           C  
ATOM   1009  O   CYS A  65      39.200  98.264 107.408  1.00  0.00           O  
ATOM   1010  CB  CYS A  65      38.130 100.871 105.683  1.00  0.00           C  
ATOM   1011  SG  CYS A  65      39.653 100.148 104.923  1.00  0.00           S  
ATOM   1012  H   CYS A  65      36.203 101.416 107.258  1.00  0.00           H  
ATOM   1013  HA  CYS A  65      37.240  99.010 106.185  1.00  0.00           H  
ATOM   1014  HB2 CYS A  65      37.411 101.130 104.905  1.00  0.00           H  
ATOM   1015  HB3 CYS A  65      38.387 101.779 106.230  1.00  0.00           H  
ATOM   1016  HG  CYS A  65      40.371 100.214 106.046  1.00  0.00           H  
ATOM   1017  N   GLY A  66      39.038 100.113 108.683  1.00  0.00           N  
ATOM   1018  CA  GLY A  66      40.383  99.961 109.395  1.00  0.00           C  
ATOM   1019  C   GLY A  66      41.604  99.891 108.428  1.00  0.00           C  
ATOM   1020  O   GLY A  66      41.650 100.681 107.535  1.00  0.00           O  
ATOM   1021  H   GLY A  66      38.575 100.993 108.861  1.00  0.00           H  
ATOM   1022  HA2 GLY A  66      40.485 100.768 110.122  1.00  0.00           H  
ATOM   1023  HA3 GLY A  66      40.384  98.981 109.872  1.00  0.00           H  
ATOM   1024  N   THR A  67      42.501  98.856 108.616  1.00  0.00           N  
ATOM   1025  CA  THR A  67      43.851  98.727 108.028  1.00  0.00           C  
ATOM   1026  C   THR A  67      43.771  98.173 106.646  1.00  0.00           C  
ATOM   1027  O   THR A  67      44.560  98.655 105.837  1.00  0.00           O  
ATOM   1028  CB  THR A  67      44.796  97.892 108.874  1.00  0.00           C  
ATOM   1029  CG2 THR A  67      45.209  98.629 110.151  1.00  0.00           C  
ATOM   1030  OG1 THR A  67      44.222  96.637 109.271  1.00  0.00           O  
ATOM   1031  H   THR A  67      42.328  98.281 109.428  1.00  0.00           H  
ATOM   1032  HA  THR A  67      44.303  99.719 107.993  1.00  0.00           H  
ATOM   1033  HB  THR A  67      45.724  97.677 108.342  1.00  0.00           H  
ATOM   1034  HG1 THR A  67      44.826  95.920 109.064  1.00  0.00           H  
ATOM   1035 HG21 THR A  67      45.563  99.636 109.929  1.00  0.00           H  
ATOM   1036 HG22 THR A  67      44.288  98.796 110.711  1.00  0.00           H  
ATOM   1037 HG23 THR A  67      45.905  98.091 110.796  1.00  0.00           H  
ATOM   1038  N   GLY A  68      42.763  97.378 106.380  1.00  0.00           N  
ATOM   1039  CA  GLY A  68      42.208  97.190 105.029  1.00  0.00           C  
ATOM   1040  C   GLY A  68      41.615  95.800 104.711  1.00  0.00           C  
ATOM   1041  O   GLY A  68      41.289  95.557 103.564  1.00  0.00           O  
ATOM   1042  H   GLY A  68      42.125  97.020 107.075  1.00  0.00           H  
ATOM   1043  HA2 GLY A  68      41.424  97.931 104.874  1.00  0.00           H  
ATOM   1044  HA3 GLY A  68      43.025  97.457 104.358  1.00  0.00           H  
ATOM   1045  N   VAL A  69      41.468  94.858 105.623  1.00  0.00           N  
ATOM   1046  CA  VAL A  69      41.307  93.443 105.330  1.00  0.00           C  
ATOM   1047  C   VAL A  69      39.980  93.081 104.673  1.00  0.00           C  
ATOM   1048  O   VAL A  69      39.991  92.237 103.755  1.00  0.00           O  
ATOM   1049  CB  VAL A  69      41.536  92.532 106.588  1.00  0.00           C  
ATOM   1050  CG1 VAL A  69      40.292  92.383 107.520  1.00  0.00           C  
ATOM   1051  CG2 VAL A  69      41.866  91.110 106.216  1.00  0.00           C  
ATOM   1052  H   VAL A  69      41.615  95.150 106.577  1.00  0.00           H  
ATOM   1053  HA  VAL A  69      42.200  93.308 104.721  1.00  0.00           H  
ATOM   1054  HB  VAL A  69      42.420  92.926 107.088  1.00  0.00           H  
ATOM   1055 HG11 VAL A  69      39.484  91.867 107.001  1.00  0.00           H  
ATOM   1056 HG12 VAL A  69      40.464  91.906 108.484  1.00  0.00           H  
ATOM   1057 HG13 VAL A  69      39.947  93.405 107.683  1.00  0.00           H  
ATOM   1058 HG21 VAL A  69      42.672  91.070 105.481  1.00  0.00           H  
ATOM   1059 HG22 VAL A  69      42.173  90.639 107.150  1.00  0.00           H  
ATOM   1060 HG23 VAL A  69      41.037  90.566 105.763  1.00  0.00           H  
ATOM   1061  N   ASP A  70      38.904  93.716 105.097  1.00  0.00           N  
ATOM   1062  CA  ASP A  70      37.623  93.481 104.504  1.00  0.00           C  
ATOM   1063  C   ASP A  70      37.554  94.006 103.073  1.00  0.00           C  
ATOM   1064  O   ASP A  70      37.153  93.331 102.132  1.00  0.00           O  
ATOM   1065  CB  ASP A  70      36.467  94.021 105.319  1.00  0.00           C  
ATOM   1066  CG  ASP A  70      36.665  93.501 106.749  1.00  0.00           C  
ATOM   1067  OD1 ASP A  70      37.216  94.292 107.609  1.00  0.00           O  
ATOM   1068  OD2 ASP A  70      36.358  92.363 107.105  1.00  0.00           O1-
ATOM   1069  H   ASP A  70      39.000  94.396 105.838  1.00  0.00           H  
ATOM   1070  HA  ASP A  70      37.428  92.408 104.497  1.00  0.00           H  
ATOM   1071  HB2 ASP A  70      36.379  95.105 105.385  1.00  0.00           H  
ATOM   1072  HB3 ASP A  70      35.548  93.754 104.797  1.00  0.00           H  
ATOM   1073  N   SER A  71      38.130  95.182 102.855  1.00  0.00           N  
ATOM   1074  CA  SER A  71      38.276  95.662 101.518  1.00  0.00           C  
ATOM   1075  C   SER A  71      39.149  94.672 100.702  1.00  0.00           C  
ATOM   1076  O   SER A  71      38.743  94.342  99.605  1.00  0.00           O  
ATOM   1077  CB  SER A  71      38.878  97.047 101.579  1.00  0.00           C  
ATOM   1078  OG  SER A  71      38.082  97.771 102.463  1.00  0.00           O  
ATOM   1079  H   SER A  71      38.583  95.634 103.636  1.00  0.00           H  
ATOM   1080  HA  SER A  71      37.264  95.714 101.118  1.00  0.00           H  
ATOM   1081  HB2 SER A  71      39.886  96.968 101.988  1.00  0.00           H  
ATOM   1082  HB3 SER A  71      38.900  97.405 100.550  1.00  0.00           H  
ATOM   1083  HG  SER A  71      38.371  97.564 103.355  1.00  0.00           H  
ATOM   1084  N   ILE A  72      40.279  94.265 101.220  1.00  0.00           N  
ATOM   1085  CA  ILE A  72      41.227  93.542 100.381  1.00  0.00           C  
ATOM   1086  C   ILE A  72      40.793  92.128  99.973  1.00  0.00           C  
ATOM   1087  O   ILE A  72      41.043  91.778  98.817  1.00  0.00           O  
ATOM   1088  CB  ILE A  72      42.605  93.415 101.114  1.00  0.00           C  
ATOM   1089  CG1 ILE A  72      43.184  94.796 101.268  1.00  0.00           C  
ATOM   1090  CG2 ILE A  72      43.532  92.508 100.347  1.00  0.00           C  
ATOM   1091  CD1 ILE A  72      44.164  94.824 102.428  1.00  0.00           C  
ATOM   1092  H   ILE A  72      40.575  94.553 102.142  1.00  0.00           H  
ATOM   1093  HA  ILE A  72      41.411  94.003  99.410  1.00  0.00           H  
ATOM   1094  HB  ILE A  72      42.334  93.052 102.105  1.00  0.00           H  
ATOM   1095 HG12 ILE A  72      43.618  95.123 100.323  1.00  0.00           H  
ATOM   1096 HG13 ILE A  72      42.400  95.510 101.524  1.00  0.00           H  
ATOM   1097 HG21 ILE A  72      44.393  92.309 100.985  1.00  0.00           H  
ATOM   1098 HG22 ILE A  72      43.073  91.535 100.170  1.00  0.00           H  
ATOM   1099 HG23 ILE A  72      43.716  93.008  99.395  1.00  0.00           H  
ATOM   1100 HD11 ILE A  72      44.994  94.131 102.293  1.00  0.00           H  
ATOM   1101 HD12 ILE A  72      44.650  95.799 102.458  1.00  0.00           H  
ATOM   1102 HD13 ILE A  72      43.644  94.743 103.383  1.00  0.00           H  
ATOM   1103  N   MET A  73      39.807  91.575 100.659  1.00  0.00           N  
ATOM   1104  CA  MET A  73      38.946  90.352 100.302  1.00  0.00           C  
ATOM   1105  C   MET A  73      38.225  90.602  98.949  1.00  0.00           C  
ATOM   1106  O   MET A  73      38.131  89.701  98.079  1.00  0.00           O  
ATOM   1107  CB  MET A  73      37.914  89.918 101.376  1.00  0.00           C  
ATOM   1108  CG  MET A  73      37.137  88.619 101.042  1.00  0.00           C  
ATOM   1109  SD  MET A  73      35.735  88.150 102.001  1.00  0.00           S  
ATOM   1110  CE  MET A  73      34.645  89.556 101.784  1.00  0.00           C  
ATOM   1111  H   MET A  73      39.554  92.062 101.507  1.00  0.00           H  
ATOM   1112  HA  MET A  73      39.562  89.463 100.168  1.00  0.00           H  
ATOM   1113  HB2 MET A  73      38.501  89.805 102.287  1.00  0.00           H  
ATOM   1114  HB3 MET A  73      37.292  90.799 101.535  1.00  0.00           H  
ATOM   1115  HG2 MET A  73      36.832  88.632  99.995  1.00  0.00           H  
ATOM   1116  HG3 MET A  73      37.846  87.795 101.112  1.00  0.00           H  
ATOM   1117  HE1 MET A  73      35.232  90.456 101.973  1.00  0.00           H  
ATOM   1118  HE2 MET A  73      34.312  89.520 100.747  1.00  0.00           H  
ATOM   1119  HE3 MET A  73      33.797  89.439 102.459  1.00  0.00           H  
ATOM   1120  N   LEU A  74      37.635  91.788  98.706  1.00  0.00           N  
ATOM   1121  CA  LEU A  74      36.805  92.230  97.539  1.00  0.00           C  
ATOM   1122  C   LEU A  74      37.578  92.787  96.335  1.00  0.00           C  
ATOM   1123  O   LEU A  74      37.170  92.495  95.194  1.00  0.00           O  
ATOM   1124  CB  LEU A  74      35.688  93.216  97.921  1.00  0.00           C  
ATOM   1125  CG  LEU A  74      34.553  92.680  98.911  1.00  0.00           C  
ATOM   1126  CD1 LEU A  74      33.829  93.933  99.516  1.00  0.00           C  
ATOM   1127  CD2 LEU A  74      33.717  91.520  98.340  1.00  0.00           C  
ATOM   1128  H   LEU A  74      37.803  92.481  99.422  1.00  0.00           H  
ATOM   1129  HA  LEU A  74      36.403  91.289  97.165  1.00  0.00           H  
ATOM   1130  HB2 LEU A  74      36.148  94.090  98.380  1.00  0.00           H  
ATOM   1131  HB3 LEU A  74      35.167  93.564  97.029  1.00  0.00           H  
ATOM   1132  HG  LEU A  74      35.172  92.172  99.650  1.00  0.00           H  
ATOM   1133 HD11 LEU A  74      33.713  94.491  98.587  1.00  0.00           H  
ATOM   1134 HD12 LEU A  74      32.806  93.836  99.881  1.00  0.00           H  
ATOM   1135 HD13 LEU A  74      34.469  94.426 100.248  1.00  0.00           H  
ATOM   1136 HD21 LEU A  74      34.397  90.757  97.961  1.00  0.00           H  
ATOM   1137 HD22 LEU A  74      33.112  91.000  99.084  1.00  0.00           H  
ATOM   1138 HD23 LEU A  74      33.099  91.813  97.492  1.00  0.00           H  
ATOM   1139  N   VAL A  75      38.540  93.663  96.497  1.00  0.00           N  
ATOM   1140  CA  VAL A  75      39.406  94.102  95.470  1.00  0.00           C  
ATOM   1141  C   VAL A  75      40.168  92.925  94.805  1.00  0.00           C  
ATOM   1142  O   VAL A  75      40.172  92.790  93.613  1.00  0.00           O  
ATOM   1143  CB  VAL A  75      40.442  95.070  96.057  1.00  0.00           C  
ATOM   1144  CG1 VAL A  75      41.351  95.679  94.912  1.00  0.00           C  
ATOM   1145  CG2 VAL A  75      39.742  96.322  96.576  1.00  0.00           C  
ATOM   1146  H   VAL A  75      38.658  94.003  97.441  1.00  0.00           H  
ATOM   1147  HA  VAL A  75      38.894  94.702  94.718  1.00  0.00           H  
ATOM   1148  HB  VAL A  75      41.142  94.590  96.742  1.00  0.00           H  
ATOM   1149 HG11 VAL A  75      42.125  96.385  95.215  1.00  0.00           H  
ATOM   1150 HG12 VAL A  75      41.937  94.894  94.433  1.00  0.00           H  
ATOM   1151 HG13 VAL A  75      40.770  96.040  94.064  1.00  0.00           H  
ATOM   1152 HG21 VAL A  75      39.228  96.083  97.507  1.00  0.00           H  
ATOM   1153 HG22 VAL A  75      40.452  97.081  96.904  1.00  0.00           H  
ATOM   1154 HG23 VAL A  75      39.160  96.812  95.796  1.00  0.00           H  
ATOM   1155  N   GLU A  76      40.491  91.882  95.569  1.00  0.00           N  
ATOM   1156  CA  GLU A  76      41.146  90.640  95.102  1.00  0.00           C  
ATOM   1157  C   GLU A  76      40.203  89.866  94.170  1.00  0.00           C  
ATOM   1158  O   GLU A  76      40.669  89.380  93.129  1.00  0.00           O  
ATOM   1159  CB  GLU A  76      41.607  89.915  96.409  1.00  0.00           C  
ATOM   1160  CG  GLU A  76      42.393  88.590  96.337  1.00  0.00           C  
ATOM   1161  CD  GLU A  76      43.870  88.790  95.995  1.00  0.00           C  
ATOM   1162  OE1 GLU A  76      44.260  89.020  94.809  1.00  0.00           O  
ATOM   1163  OE2 GLU A  76      44.704  88.896  96.932  1.00  0.00           O1-
ATOM   1164  H   GLU A  76      40.431  92.053  96.561  1.00  0.00           H  
ATOM   1165  HA  GLU A  76      42.040  90.968  94.572  1.00  0.00           H  
ATOM   1166  HB2 GLU A  76      42.110  90.646  97.043  1.00  0.00           H  
ATOM   1167  HB3 GLU A  76      40.722  89.676  96.997  1.00  0.00           H  
ATOM   1168  HG2 GLU A  76      42.368  88.138  97.328  1.00  0.00           H  
ATOM   1169  HG3 GLU A  76      41.954  87.948  95.573  1.00  0.00           H  
ATOM   1170  N   GLU A  77      38.884  89.872  94.493  1.00  0.00           N  
ATOM   1171  CA  GLU A  77      37.884  89.296  93.612  1.00  0.00           C  
ATOM   1172  C   GLU A  77      37.248  90.179  92.460  1.00  0.00           C  
ATOM   1173  O   GLU A  77      36.200  89.872  91.876  1.00  0.00           O  
ATOM   1174  CB  GLU A  77      36.656  88.824  94.559  1.00  0.00           C  
ATOM   1175  CG  GLU A  77      36.939  87.562  95.408  1.00  0.00           C  
ATOM   1176  CD  GLU A  77      37.136  86.367  94.534  1.00  0.00           C  
ATOM   1177  OE1 GLU A  77      37.804  85.511  95.076  1.00  0.00           O  
ATOM   1178  OE2 GLU A  77      36.461  86.130  93.485  1.00  0.00           O1-
ATOM   1179  H   GLU A  77      38.602  90.591  95.144  1.00  0.00           H  
ATOM   1180  HA  GLU A  77      38.333  88.352  93.303  1.00  0.00           H  
ATOM   1181  HB2 GLU A  77      36.322  89.644  95.194  1.00  0.00           H  
ATOM   1182  HB3 GLU A  77      35.870  88.528  93.864  1.00  0.00           H  
ATOM   1183  HG2 GLU A  77      37.785  87.619  96.093  1.00  0.00           H  
ATOM   1184  HG3 GLU A  77      36.076  87.356  96.041  1.00  0.00           H  
ATOM   1185  N   GLY A  78      37.915  91.323  92.207  1.00  0.00           N  
ATOM   1186  CA  GLY A  78      37.731  92.282  91.092  1.00  0.00           C  
ATOM   1187  C   GLY A  78      36.764  93.447  91.381  1.00  0.00           C  
ATOM   1188  O   GLY A  78      36.700  94.320  90.499  1.00  0.00           O  
ATOM   1189  H   GLY A  78      38.729  91.523  92.770  1.00  0.00           H  
ATOM   1190  HA2 GLY A  78      38.706  92.687  90.821  1.00  0.00           H  
ATOM   1191  HA3 GLY A  78      37.297  91.678  90.295  1.00  0.00           H  
ATOM   1192  N   PHE A  79      36.076  93.520  92.531  1.00  0.00           N  
ATOM   1193  CA  PHE A  79      34.978  94.431  92.743  1.00  0.00           C  
ATOM   1194  C   PHE A  79      35.422  95.912  92.890  1.00  0.00           C  
ATOM   1195  O   PHE A  79      36.591  96.099  93.248  1.00  0.00           O  
ATOM   1196  CB  PHE A  79      34.216  94.055  93.964  1.00  0.00           C  
ATOM   1197  CG  PHE A  79      33.397  92.829  93.914  1.00  0.00           C  
ATOM   1198  CD1 PHE A  79      32.048  92.905  93.685  1.00  0.00           C  
ATOM   1199  CD2 PHE A  79      33.997  91.571  94.132  1.00  0.00           C  
ATOM   1200  CE1 PHE A  79      31.247  91.738  93.538  1.00  0.00           C  
ATOM   1201  CE2 PHE A  79      33.266  90.378  93.808  1.00  0.00           C  
ATOM   1202  CZ  PHE A  79      31.906  90.473  93.596  1.00  0.00           C  
ATOM   1203  H   PHE A  79      36.419  93.006  93.330  1.00  0.00           H  
ATOM   1204  HA  PHE A  79      34.264  94.473  91.920  1.00  0.00           H  
ATOM   1205  HB2 PHE A  79      34.894  94.002  94.816  1.00  0.00           H  
ATOM   1206  HB3 PHE A  79      33.561  94.888  94.218  1.00  0.00           H  
ATOM   1207  HD1 PHE A  79      31.564  93.863  93.807  1.00  0.00           H  
ATOM   1208  HD2 PHE A  79      35.060  91.522  94.312  1.00  0.00           H  
ATOM   1209  HE1 PHE A  79      30.214  92.011  93.381  1.00  0.00           H  
ATOM   1210  HE2 PHE A  79      33.736  89.408  93.874  1.00  0.00           H  
ATOM   1211  HZ  PHE A  79      31.347  89.552  93.516  1.00  0.00           H  
ATOM   1212  N   SER A  80      34.656  96.851  92.509  1.00  0.00           N  
ATOM   1213  CA  SER A  80      34.849  98.318  92.621  1.00  0.00           C  
ATOM   1214  C   SER A  80      34.625  98.697  94.107  1.00  0.00           C  
ATOM   1215  O   SER A  80      33.546  98.472  94.622  1.00  0.00           O  
ATOM   1216  CB  SER A  80      33.899  99.014  91.594  1.00  0.00           C  
ATOM   1217  OG  SER A  80      33.650 100.290  92.012  1.00  0.00           O  
ATOM   1218  H   SER A  80      33.735  96.650  92.145  1.00  0.00           H  
ATOM   1219  HA  SER A  80      35.882  98.512  92.332  1.00  0.00           H  
ATOM   1220  HB2 SER A  80      34.209  98.986  90.549  1.00  0.00           H  
ATOM   1221  HB3 SER A  80      32.998  98.401  91.616  1.00  0.00           H  
ATOM   1222  HG  SER A  80      34.407 100.814  91.738  1.00  0.00           H  
ATOM   1223  N   VAL A  81      35.699  99.055  94.902  1.00  0.00           N  
ATOM   1224  CA  VAL A  81      35.697  99.151  96.349  1.00  0.00           C  
ATOM   1225  C   VAL A  81      36.097 100.587  96.769  1.00  0.00           C  
ATOM   1226  O   VAL A  81      37.118 101.154  96.409  1.00  0.00           O  
ATOM   1227  CB  VAL A  81      36.660  98.150  97.066  1.00  0.00           C  
ATOM   1228  CG1 VAL A  81      36.458  98.216  98.585  1.00  0.00           C  
ATOM   1229  CG2 VAL A  81      36.297  96.731  96.702  1.00  0.00           C  
ATOM   1230  H   VAL A  81      36.628  99.234  94.549  1.00  0.00           H  
ATOM   1231  HA  VAL A  81      34.671  98.935  96.643  1.00  0.00           H  
ATOM   1232  HB  VAL A  81      37.696  98.458  96.934  1.00  0.00           H  
ATOM   1233 HG11 VAL A  81      35.389  98.169  98.788  1.00  0.00           H  
ATOM   1234 HG12 VAL A  81      36.899  97.381  99.131  1.00  0.00           H  
ATOM   1235 HG13 VAL A  81      36.834  99.177  98.940  1.00  0.00           H  
ATOM   1236 HG21 VAL A  81      36.930  95.948  97.120  1.00  0.00           H  
ATOM   1237 HG22 VAL A  81      35.351  96.515  97.198  1.00  0.00           H  
ATOM   1238 HG23 VAL A  81      36.289  96.595  95.621  1.00  0.00           H  
ATOM   1239  N   THR A  82      35.232 101.168  97.643  1.00  0.00           N  
ATOM   1240  CA  THR A  82      35.485 102.392  98.417  1.00  0.00           C  
ATOM   1241  C   THR A  82      35.498 102.067  99.951  1.00  0.00           C  
ATOM   1242  O   THR A  82      34.693 101.285 100.399  1.00  0.00           O  
ATOM   1243  CB  THR A  82      34.370 103.415  98.083  1.00  0.00           C  
ATOM   1244  CG2 THR A  82      34.468 104.769  98.698  1.00  0.00           C  
ATOM   1245  OG1 THR A  82      34.177 103.612  96.725  1.00  0.00           O  
ATOM   1246  H   THR A  82      34.424 100.622  97.904  1.00  0.00           H  
ATOM   1247  HA  THR A  82      36.411 102.871  98.102  1.00  0.00           H  
ATOM   1248  HB  THR A  82      33.476 102.827  98.296  1.00  0.00           H  
ATOM   1249  HG1 THR A  82      33.968 102.764  96.329  1.00  0.00           H  
ATOM   1250 HG21 THR A  82      34.206 104.726  99.756  1.00  0.00           H  
ATOM   1251 HG22 THR A  82      35.472 105.186  98.617  1.00  0.00           H  
ATOM   1252 HG23 THR A  82      33.838 105.570  98.314  1.00  0.00           H  
ATOM   1253  N   SER A  83      36.426 102.654 100.679  1.00  0.00           N  
ATOM   1254  CA  SER A  83      36.875 102.265 102.021  1.00  0.00           C  
ATOM   1255  C   SER A  83      37.096 103.501 102.842  1.00  0.00           C  
ATOM   1256  O   SER A  83      38.002 104.250 102.616  1.00  0.00           O  
ATOM   1257  CB  SER A  83      38.199 101.497 101.825  1.00  0.00           C  
ATOM   1258  OG  SER A  83      37.991 100.177 101.228  1.00  0.00           O  
ATOM   1259  H   SER A  83      37.105 103.180 100.147  1.00  0.00           H  
ATOM   1260  HA  SER A  83      36.173 101.607 102.531  1.00  0.00           H  
ATOM   1261  HB2 SER A  83      38.739 102.050 101.057  1.00  0.00           H  
ATOM   1262  HB3 SER A  83      38.785 101.441 102.743  1.00  0.00           H  
ATOM   1263  HG  SER A  83      38.131  99.455 101.844  1.00  0.00           H  
ATOM   1264  N   VAL A  84      36.207 103.646 103.844  1.00  0.00           N  
ATOM   1265  CA  VAL A  84      36.298 104.800 104.756  1.00  0.00           C  
ATOM   1266  C   VAL A  84      36.360 104.291 106.181  1.00  0.00           C  
ATOM   1267  O   VAL A  84      36.106 103.133 106.519  1.00  0.00           O  
ATOM   1268  CB  VAL A  84      35.135 105.709 104.502  1.00  0.00           C  
ATOM   1269  CG1 VAL A  84      35.057 106.266 103.058  1.00  0.00           C  
ATOM   1270  CG2 VAL A  84      33.722 105.313 104.919  1.00  0.00           C  
ATOM   1271  H   VAL A  84      35.512 102.929 103.999  1.00  0.00           H  
ATOM   1272  HA  VAL A  84      37.252 105.309 104.613  1.00  0.00           H  
ATOM   1273  HB  VAL A  84      35.373 106.536 105.170  1.00  0.00           H  
ATOM   1274 HG11 VAL A  84      34.380 107.111 102.934  1.00  0.00           H  
ATOM   1275 HG12 VAL A  84      36.044 106.661 102.818  1.00  0.00           H  
ATOM   1276 HG13 VAL A  84      34.838 105.454 102.365  1.00  0.00           H  
ATOM   1277 HG21 VAL A  84      33.590 104.348 104.434  1.00  0.00           H  
ATOM   1278 HG22 VAL A  84      33.743 105.095 105.988  1.00  0.00           H  
ATOM   1279 HG23 VAL A  84      32.898 106.005 104.743  1.00  0.00           H  
ATOM   1280  N   ASP A  85      36.934 105.119 107.058  1.00  0.00           N  
ATOM   1281  CA  ASP A  85      37.178 104.961 108.506  1.00  0.00           C  
ATOM   1282  C   ASP A  85      37.483 106.372 109.038  1.00  0.00           C  
ATOM   1283  O   ASP A  85      38.064 107.208 108.429  1.00  0.00           O  
ATOM   1284  CB  ASP A  85      38.322 103.974 108.758  1.00  0.00           C  
ATOM   1285  CG  ASP A  85      38.345 103.477 110.176  1.00  0.00           C  
ATOM   1286  OD1 ASP A  85      38.181 102.226 110.412  1.00  0.00           O  
ATOM   1287  OD2 ASP A  85      38.521 104.292 111.087  1.00  0.00           O1-
ATOM   1288  H   ASP A  85      37.372 105.954 106.700  1.00  0.00           H  
ATOM   1289  HA  ASP A  85      36.277 104.525 108.939  1.00  0.00           H  
ATOM   1290  HB2 ASP A  85      38.341 103.106 108.097  1.00  0.00           H  
ATOM   1291  HB3 ASP A  85      39.272 104.487 108.615  1.00  0.00           H  
ATOM   1292  N   ALA A  86      37.186 106.647 110.266  1.00  0.00           N  
ATOM   1293  CA  ALA A  86      37.677 107.880 110.915  1.00  0.00           C  
ATOM   1294  C   ALA A  86      39.159 107.996 111.273  1.00  0.00           C  
ATOM   1295  O   ALA A  86      39.667 109.107 111.337  1.00  0.00           O  
ATOM   1296  CB  ALA A  86      36.707 108.040 112.107  1.00  0.00           C  
ATOM   1297  H   ALA A  86      36.552 106.052 110.780  1.00  0.00           H  
ATOM   1298  HA  ALA A  86      37.393 108.715 110.275  1.00  0.00           H  
ATOM   1299  HB1 ALA A  86      36.727 107.190 112.790  1.00  0.00           H  
ATOM   1300  HB2 ALA A  86      37.095 108.977 112.506  1.00  0.00           H  
ATOM   1301  HB3 ALA A  86      35.693 108.136 111.722  1.00  0.00           H  
ATOM   1302  N   SER A  87      39.802 106.904 111.620  1.00  0.00           N  
ATOM   1303  CA  SER A  87      41.173 106.872 112.010  1.00  0.00           C  
ATOM   1304  C   SER A  87      42.116 106.819 110.798  1.00  0.00           C  
ATOM   1305  O   SER A  87      42.281 105.870 110.101  1.00  0.00           O  
ATOM   1306  CB  SER A  87      41.476 105.685 112.948  1.00  0.00           C  
ATOM   1307  OG  SER A  87      42.893 105.750 113.207  1.00  0.00           O  
ATOM   1308  H   SER A  87      39.321 106.031 111.457  1.00  0.00           H  
ATOM   1309  HA  SER A  87      41.316 107.744 112.647  1.00  0.00           H  
ATOM   1310  HB2 SER A  87      40.876 105.856 113.842  1.00  0.00           H  
ATOM   1311  HB3 SER A  87      41.376 104.686 112.521  1.00  0.00           H  
ATOM   1312  HG  SER A  87      43.054 106.341 113.946  1.00  0.00           H  
ATOM   1313  N   ASP A  88      42.885 107.856 110.660  1.00  0.00           N  
ATOM   1314  CA  ASP A  88      43.992 107.917 109.702  1.00  0.00           C  
ATOM   1315  C   ASP A  88      45.230 107.081 110.051  1.00  0.00           C  
ATOM   1316  O   ASP A  88      45.976 106.630 109.229  1.00  0.00           O  
ATOM   1317  CB  ASP A  88      44.385 109.418 109.473  1.00  0.00           C  
ATOM   1318  CG  ASP A  88      44.660 110.257 110.785  1.00  0.00           C  
ATOM   1319  OD1 ASP A  88      45.563 111.119 110.729  1.00  0.00           O  
ATOM   1320  OD2 ASP A  88      44.050 110.001 111.801  1.00  0.00           O1-
ATOM   1321  H   ASP A  88      42.853 108.606 111.337  1.00  0.00           H  
ATOM   1322  HA  ASP A  88      43.629 107.527 108.750  1.00  0.00           H  
ATOM   1323  HB2 ASP A  88      45.334 109.401 108.937  1.00  0.00           H  
ATOM   1324  HB3 ASP A  88      43.562 109.920 108.964  1.00  0.00           H  
ATOM   1325  N   LYS A  89      45.224 106.701 111.335  1.00  0.00           N  
ATOM   1326  CA  LYS A  89      46.345 105.818 111.891  1.00  0.00           C  
ATOM   1327  C   LYS A  89      45.952 104.397 111.534  1.00  0.00           C  
ATOM   1328  O   LYS A  89      46.828 103.517 111.350  1.00  0.00           O  
ATOM   1329  CB  LYS A  89      46.465 105.971 113.406  1.00  0.00           C  
ATOM   1330  CG  LYS A  89      47.006 107.382 113.645  1.00  0.00           C  
ATOM   1331  CD  LYS A  89      47.253 107.803 115.043  1.00  0.00           C  
ATOM   1332  CE  LYS A  89      47.619 109.269 115.156  1.00  0.00           C  
ATOM   1333  NZ  LYS A  89      47.766 109.744 116.537  1.00  0.00           N1+
ATOM   1334  H   LYS A  89      44.612 107.118 112.022  1.00  0.00           H  
ATOM   1335  HA  LYS A  89      47.283 106.125 111.429  1.00  0.00           H  
ATOM   1336  HB2 LYS A  89      45.494 105.944 113.900  1.00  0.00           H  
ATOM   1337  HB3 LYS A  89      47.199 105.267 113.796  1.00  0.00           H  
ATOM   1338  HG2 LYS A  89      48.028 107.415 113.269  1.00  0.00           H  
ATOM   1339  HG3 LYS A  89      46.326 108.085 113.163  1.00  0.00           H  
ATOM   1340  HD2 LYS A  89      46.353 107.796 115.656  1.00  0.00           H  
ATOM   1341  HD3 LYS A  89      48.057 107.212 115.482  1.00  0.00           H  
ATOM   1342  HE2 LYS A  89      48.483 109.421 114.510  1.00  0.00           H  
ATOM   1343  HE3 LYS A  89      46.786 109.776 114.668  1.00  0.00           H  
ATOM   1344  HZ1 LYS A  89      47.929 110.739 116.611  1.00  0.00           H  
ATOM   1345  HZ2 LYS A  89      46.987 109.506 117.135  1.00  0.00           H  
ATOM   1346  HZ3 LYS A  89      48.589 109.255 116.857  1.00  0.00           H  
ATOM   1347  N   MET A  90      44.677 104.157 111.286  1.00  0.00           N  
ATOM   1348  CA  MET A  90      44.232 102.931 110.601  1.00  0.00           C  
ATOM   1349  C   MET A  90      44.387 103.005 109.080  1.00  0.00           C  
ATOM   1350  O   MET A  90      44.945 102.044 108.542  1.00  0.00           O  
ATOM   1351  CB  MET A  90      42.803 102.651 111.045  1.00  0.00           C  
ATOM   1352  CG  MET A  90      42.668 101.977 112.468  1.00  0.00           C  
ATOM   1353  SD  MET A  90      43.035 100.251 112.390  1.00  0.00           S  
ATOM   1354  CE  MET A  90      42.422  99.836 114.029  1.00  0.00           C  
ATOM   1355  H   MET A  90      44.007 104.761 111.740  1.00  0.00           H  
ATOM   1356  HA  MET A  90      44.897 102.129 110.921  1.00  0.00           H  
ATOM   1357  HB2 MET A  90      42.184 103.540 110.930  1.00  0.00           H  
ATOM   1358  HB3 MET A  90      42.389 101.877 110.399  1.00  0.00           H  
ATOM   1359  HG2 MET A  90      43.320 102.478 113.185  1.00  0.00           H  
ATOM   1360  HG3 MET A  90      41.643 102.058 112.831  1.00  0.00           H  
ATOM   1361  HE1 MET A  90      41.462 100.327 114.186  1.00  0.00           H  
ATOM   1362  HE2 MET A  90      42.239  98.762 114.093  1.00  0.00           H  
ATOM   1363  HE3 MET A  90      43.081 100.103 114.856  1.00  0.00           H  
ATOM   1364  N   LEU A  91      43.821 104.067 108.436  1.00  0.00           N  
ATOM   1365  CA  LEU A  91      43.950 104.194 106.969  1.00  0.00           C  
ATOM   1366  C   LEU A  91      45.357 104.287 106.401  1.00  0.00           C  
ATOM   1367  O   LEU A  91      45.563 104.082 105.218  1.00  0.00           O  
ATOM   1368  CB  LEU A  91      43.006 105.383 106.524  1.00  0.00           C  
ATOM   1369  CG  LEU A  91      41.516 105.134 106.679  1.00  0.00           C  
ATOM   1370  CD1 LEU A  91      40.835 106.402 106.067  1.00  0.00           C  
ATOM   1371  CD2 LEU A  91      40.884 103.957 105.967  1.00  0.00           C  
ATOM   1372  H   LEU A  91      43.321 104.716 109.026  1.00  0.00           H  
ATOM   1373  HA  LEU A  91      43.594 103.222 106.630  1.00  0.00           H  
ATOM   1374  HB2 LEU A  91      43.301 106.317 107.001  1.00  0.00           H  
ATOM   1375  HB3 LEU A  91      43.178 105.600 105.469  1.00  0.00           H  
ATOM   1376  HG  LEU A  91      41.277 105.092 107.742  1.00  0.00           H  
ATOM   1377 HD11 LEU A  91      39.807 106.439 106.429  1.00  0.00           H  
ATOM   1378 HD12 LEU A  91      41.343 107.261 106.508  1.00  0.00           H  
ATOM   1379 HD13 LEU A  91      40.913 106.370 104.981  1.00  0.00           H  
ATOM   1380 HD21 LEU A  91      41.453 103.031 106.043  1.00  0.00           H  
ATOM   1381 HD22 LEU A  91      39.913 103.760 106.421  1.00  0.00           H  
ATOM   1382 HD23 LEU A  91      40.716 104.072 104.897  1.00  0.00           H  
ATOM   1383  N   LYS A  92      46.310 104.519 107.300  1.00  0.00           N  
ATOM   1384  CA  LYS A  92      47.765 104.468 106.992  1.00  0.00           C  
ATOM   1385  C   LYS A  92      48.237 103.195 106.239  1.00  0.00           C  
ATOM   1386  O   LYS A  92      48.931 103.294 105.245  1.00  0.00           O  
ATOM   1387  CB  LYS A  92      48.506 104.469 108.384  1.00  0.00           C  
ATOM   1388  CG  LYS A  92      50.046 104.299 108.369  1.00  0.00           C  
ATOM   1389  CD  LYS A  92      50.826 104.442 109.697  1.00  0.00           C  
ATOM   1390  CE  LYS A  92      50.080 103.873 110.876  1.00  0.00           C  
ATOM   1391  NZ  LYS A  92      50.969 103.143 111.825  1.00  0.00           N1+
ATOM   1392  H   LYS A  92      46.050 104.924 108.188  1.00  0.00           H  
ATOM   1393  HA  LYS A  92      47.949 105.319 106.336  1.00  0.00           H  
ATOM   1394  HB2 LYS A  92      48.387 105.370 108.984  1.00  0.00           H  
ATOM   1395  HB3 LYS A  92      48.067 103.632 108.927  1.00  0.00           H  
ATOM   1396  HG2 LYS A  92      50.214 103.264 108.070  1.00  0.00           H  
ATOM   1397  HG3 LYS A  92      50.407 104.986 107.604  1.00  0.00           H  
ATOM   1398  HD2 LYS A  92      51.793 103.953 109.584  1.00  0.00           H  
ATOM   1399  HD3 LYS A  92      51.005 105.512 109.796  1.00  0.00           H  
ATOM   1400  HE2 LYS A  92      49.518 104.693 111.325  1.00  0.00           H  
ATOM   1401  HE3 LYS A  92      49.344 103.130 110.566  1.00  0.00           H  
ATOM   1402  HZ1 LYS A  92      51.145 102.185 111.557  1.00  0.00           H  
ATOM   1403  HZ2 LYS A  92      51.790 103.686 112.048  1.00  0.00           H  
ATOM   1404  HZ3 LYS A  92      50.585 103.144 112.759  1.00  0.00           H  
ATOM   1405  N   TYR A  93      47.838 101.982 106.808  1.00  0.00           N  
ATOM   1406  CA  TYR A  93      48.083 100.731 106.093  1.00  0.00           C  
ATOM   1407  C   TYR A  93      47.360 100.545 104.781  1.00  0.00           C  
ATOM   1408  O   TYR A  93      47.973  99.935 103.834  1.00  0.00           O  
ATOM   1409  CB  TYR A  93      47.666  99.448 107.009  1.00  0.00           C  
ATOM   1410  CG  TYR A  93      48.440  99.485 108.319  1.00  0.00           C  
ATOM   1411  CD1 TYR A  93      49.641  98.810 108.505  1.00  0.00           C  
ATOM   1412  CD2 TYR A  93      48.005 100.369 109.313  1.00  0.00           C  
ATOM   1413  CE1 TYR A  93      50.433  99.101 109.647  1.00  0.00           C  
ATOM   1414  CE2 TYR A  93      48.716 100.664 110.443  1.00  0.00           C  
ATOM   1415  CZ  TYR A  93      50.007 100.044 110.624  1.00  0.00           C  
ATOM   1416  OH  TYR A  93      50.829 100.224 111.630  1.00  0.00           O  
ATOM   1417  H   TYR A  93      47.145 101.995 107.543  1.00  0.00           H  
ATOM   1418  HA  TYR A  93      49.162 100.653 105.960  1.00  0.00           H  
ATOM   1419  HB2 TYR A  93      46.663  99.419 107.435  1.00  0.00           H  
ATOM   1420  HB3 TYR A  93      48.002  98.564 106.468  1.00  0.00           H  
ATOM   1421  HD1 TYR A  93      49.930  98.297 107.599  1.00  0.00           H  
ATOM   1422  HD2 TYR A  93      47.035 100.800 109.112  1.00  0.00           H  
ATOM   1423  HE1 TYR A  93      51.389  98.599 109.695  1.00  0.00           H  
ATOM   1424  HE2 TYR A  93      48.177 101.263 111.161  1.00  0.00           H  
ATOM   1425  HH  TYR A  93      51.480  99.540 111.804  1.00  0.00           H  
ATOM   1426  N   ALA A  94      46.151 101.148 104.653  1.00  0.00           N  
ATOM   1427  CA  ALA A  94      45.394 100.956 103.466  1.00  0.00           C  
ATOM   1428  C   ALA A  94      45.854 101.886 102.280  1.00  0.00           C  
ATOM   1429  O   ALA A  94      46.080 101.547 101.116  1.00  0.00           O  
ATOM   1430  CB  ALA A  94      43.921 101.121 103.771  1.00  0.00           C  
ATOM   1431  H   ALA A  94      45.722 101.402 105.531  1.00  0.00           H  
ATOM   1432  HA  ALA A  94      45.599  99.955 103.087  1.00  0.00           H  
ATOM   1433  HB1 ALA A  94      43.790 102.181 103.989  1.00  0.00           H  
ATOM   1434  HB2 ALA A  94      43.324 100.737 102.945  1.00  0.00           H  
ATOM   1435  HB3 ALA A  94      43.606 100.608 104.680  1.00  0.00           H  
ATOM   1436  N   LEU A  95      46.185 103.110 102.640  1.00  0.00           N  
ATOM   1437  CA  LEU A  95      46.941 104.073 101.819  1.00  0.00           C  
ATOM   1438  C   LEU A  95      48.318 103.536 101.369  1.00  0.00           C  
ATOM   1439  O   LEU A  95      48.771 103.998 100.345  1.00  0.00           O  
ATOM   1440  CB  LEU A  95      47.098 105.459 102.463  1.00  0.00           C  
ATOM   1441  CG  LEU A  95      45.801 106.265 102.671  1.00  0.00           C  
ATOM   1442  CD1 LEU A  95      45.961 107.226 103.856  1.00  0.00           C  
ATOM   1443  CD2 LEU A  95      45.281 106.991 101.449  1.00  0.00           C  
ATOM   1444  H   LEU A  95      46.035 103.344 103.611  1.00  0.00           H  
ATOM   1445  HA  LEU A  95      46.326 104.082 100.919  1.00  0.00           H  
ATOM   1446  HB2 LEU A  95      47.484 105.311 103.472  1.00  0.00           H  
ATOM   1447  HB3 LEU A  95      47.928 105.924 101.929  1.00  0.00           H  
ATOM   1448  HG  LEU A  95      45.024 105.593 103.035  1.00  0.00           H  
ATOM   1449 HD11 LEU A  95      45.053 107.704 104.220  1.00  0.00           H  
ATOM   1450 HD12 LEU A  95      46.342 106.655 104.702  1.00  0.00           H  
ATOM   1451 HD13 LEU A  95      46.637 108.004 103.499  1.00  0.00           H  
ATOM   1452 HD21 LEU A  95      44.374 107.550 101.682  1.00  0.00           H  
ATOM   1453 HD22 LEU A  95      46.134 107.561 101.084  1.00  0.00           H  
ATOM   1454 HD23 LEU A  95      44.889 106.276 100.725  1.00  0.00           H  
ATOM   1455  N   LYS A  96      48.985 102.620 102.154  1.00  0.00           N  
ATOM   1456  CA  LYS A  96      50.283 102.134 101.806  1.00  0.00           C  
ATOM   1457  C   LYS A  96      50.126 100.939 100.891  1.00  0.00           C  
ATOM   1458  O   LYS A  96      50.781 100.872  99.882  1.00  0.00           O  
ATOM   1459  CB  LYS A  96      51.122 101.769 102.991  1.00  0.00           C  
ATOM   1460  CG  LYS A  96      52.548 101.509 102.499  1.00  0.00           C  
ATOM   1461  CD  LYS A  96      53.641 101.353 103.571  1.00  0.00           C  
ATOM   1462  CE  LYS A  96      55.094 101.399 103.013  1.00  0.00           C  
ATOM   1463  NZ  LYS A  96      55.451 102.744 102.572  1.00  0.00           N1+
ATOM   1464  H   LYS A  96      48.723 102.440 103.113  1.00  0.00           H  
ATOM   1465  HA  LYS A  96      50.755 102.818 101.101  1.00  0.00           H  
ATOM   1466  HB2 LYS A  96      51.154 102.601 103.695  1.00  0.00           H  
ATOM   1467  HB3 LYS A  96      50.787 100.885 103.534  1.00  0.00           H  
ATOM   1468  HG2 LYS A  96      52.645 100.586 101.926  1.00  0.00           H  
ATOM   1469  HG3 LYS A  96      52.740 102.341 101.821  1.00  0.00           H  
ATOM   1470  HD2 LYS A  96      53.524 101.959 104.469  1.00  0.00           H  
ATOM   1471  HD3 LYS A  96      53.503 100.314 103.867  1.00  0.00           H  
ATOM   1472  HE2 LYS A  96      55.845 101.123 103.752  1.00  0.00           H  
ATOM   1473  HE3 LYS A  96      55.176 100.637 102.237  1.00  0.00           H  
ATOM   1474  HZ1 LYS A  96      55.421 103.368 103.366  1.00  0.00           H  
ATOM   1475  HZ2 LYS A  96      56.367 102.824 102.154  1.00  0.00           H  
ATOM   1476  HZ3 LYS A  96      54.791 103.086 101.889  1.00  0.00           H  
ATOM   1477  N   GLU A  97      49.167  99.946 101.126  1.00  0.00           N  
ATOM   1478  CA  GLU A  97      49.063  98.692 100.339  1.00  0.00           C  
ATOM   1479  C   GLU A  97      48.506  98.942  98.903  1.00  0.00           C  
ATOM   1480  O   GLU A  97      48.883  98.380  97.865  1.00  0.00           O  
ATOM   1481  CB  GLU A  97      48.148  97.719 101.046  1.00  0.00           C  
ATOM   1482  CG  GLU A  97      47.811  96.336 100.383  1.00  0.00           C  
ATOM   1483  CD  GLU A  97      49.007  95.478 100.154  1.00  0.00           C  
ATOM   1484  OE1 GLU A  97      48.758  94.321  99.715  1.00  0.00           O  
ATOM   1485  OE2 GLU A  97      50.228  95.859 100.268  1.00  0.00           O1-
ATOM   1486  H   GLU A  97      48.706  99.937 102.025  1.00  0.00           H  
ATOM   1487  HA  GLU A  97      50.060  98.282 100.180  1.00  0.00           H  
ATOM   1488  HB2 GLU A  97      48.729  97.552 101.953  1.00  0.00           H  
ATOM   1489  HB3 GLU A  97      47.196  98.195 101.278  1.00  0.00           H  
ATOM   1490  HG2 GLU A  97      47.183  95.843 101.125  1.00  0.00           H  
ATOM   1491  HG3 GLU A  97      47.214  96.486  99.484  1.00  0.00           H  
ATOM   1492  N   ARG A  98      47.692  99.966  98.821  1.00  0.00           N  
ATOM   1493  CA  ARG A  98      47.131 100.454  97.527  1.00  0.00           C  
ATOM   1494  C   ARG A  98      48.239 100.959  96.570  1.00  0.00           C  
ATOM   1495  O   ARG A  98      48.040 100.878  95.350  1.00  0.00           O  
ATOM   1496  CB  ARG A  98      46.038 101.508  97.926  1.00  0.00           C  
ATOM   1497  CG  ARG A  98      45.309 101.979  96.564  1.00  0.00           C  
ATOM   1498  CD  ARG A  98      44.107 102.865  96.812  1.00  0.00           C  
ATOM   1499  NE  ARG A  98      44.446 104.155  97.420  1.00  0.00           N  
ATOM   1500  CZ  ARG A  98      43.785 105.346  97.321  1.00  0.00           C  
ATOM   1501  NH1 ARG A  98      42.542 105.439  96.847  1.00  0.00           N1+
ATOM   1502  NH2 ARG A  98      44.397 106.404  97.821  1.00  0.00           N  
ATOM   1503  H   ARG A  98      47.473 100.442  99.685  1.00  0.00           H  
ATOM   1504  HA  ARG A  98      46.710  99.566  97.056  1.00  0.00           H  
ATOM   1505  HB2 ARG A  98      45.295 101.120  98.622  1.00  0.00           H  
ATOM   1506  HB3 ARG A  98      46.537 102.402  98.301  1.00  0.00           H  
ATOM   1507  HG2 ARG A  98      46.025 102.505  95.933  1.00  0.00           H  
ATOM   1508  HG3 ARG A  98      45.062 100.970  96.232  1.00  0.00           H  
ATOM   1509  HD2 ARG A  98      43.705 103.035  95.812  1.00  0.00           H  
ATOM   1510  HD3 ARG A  98      43.391 102.367  97.466  1.00  0.00           H  
ATOM   1511  HE  ARG A  98      45.369 104.253  97.816  1.00  0.00           H  
ATOM   1512 HH11 ARG A  98      42.009 104.661  96.485  1.00  0.00           H  
ATOM   1513 HH12 ARG A  98      42.165 106.372  96.759  1.00  0.00           H  
ATOM   1514 HH21 ARG A  98      45.321 106.221  98.186  1.00  0.00           H  
ATOM   1515 HH22 ARG A  98      43.931 107.299  97.773  1.00  0.00           H  
ATOM   1516  N   TRP A  99      49.394 101.359  97.027  1.00  0.00           N  
ATOM   1517  CA  TRP A  99      50.568 101.607  96.177  1.00  0.00           C  
ATOM   1518  C   TRP A  99      51.551 100.435  96.036  1.00  0.00           C  
ATOM   1519  O   TRP A  99      52.158 100.231  94.954  1.00  0.00           O  
ATOM   1520  CB  TRP A  99      51.349 102.692  96.792  1.00  0.00           C  
ATOM   1521  CG  TRP A  99      52.453 103.380  96.011  1.00  0.00           C  
ATOM   1522  CD1 TRP A  99      53.778 103.549  96.327  1.00  0.00           C  
ATOM   1523  CD2 TRP A  99      52.283 103.988  94.729  1.00  0.00           C  
ATOM   1524  CE2 TRP A  99      53.495 104.481  94.289  1.00  0.00           C  
ATOM   1525  CE3 TRP A  99      51.141 104.163  93.869  1.00  0.00           C  
ATOM   1526  NE1 TRP A  99      54.449 104.273  95.292  1.00  0.00           N  
ATOM   1527  CZ2 TRP A  99      53.561 105.171  93.049  1.00  0.00           C  
ATOM   1528  CZ3 TRP A  99      51.264 104.702  92.581  1.00  0.00           C  
ATOM   1529  CH2 TRP A  99      52.499 105.287  92.168  1.00  0.00           C  
ATOM   1530  H   TRP A  99      49.431 101.661  97.990  1.00  0.00           H  
ATOM   1531  HA  TRP A  99      50.257 101.875  95.168  1.00  0.00           H  
ATOM   1532  HB2 TRP A  99      50.629 103.495  96.946  1.00  0.00           H  
ATOM   1533  HB3 TRP A  99      51.778 102.289  97.709  1.00  0.00           H  
ATOM   1534  HD1 TRP A  99      54.243 103.136  97.209  1.00  0.00           H  
ATOM   1535  HE1 TRP A  99      55.434 104.486  95.372  1.00  0.00           H  
ATOM   1536  HE3 TRP A  99      50.241 103.664  94.196  1.00  0.00           H  
ATOM   1537  HZ2 TRP A  99      54.488 105.709  92.915  1.00  0.00           H  
ATOM   1538  HZ3 TRP A  99      50.389 104.805  91.957  1.00  0.00           H  
ATOM   1539  HH2 TRP A  99      52.627 105.909  91.294  1.00  0.00           H  
ATOM   1540  N   ASN A 100      51.453  99.512  96.976  1.00  0.00           N  
ATOM   1541  CA  ASN A 100      52.157  98.207  96.829  1.00  0.00           C  
ATOM   1542  C   ASN A 100      51.477  97.200  95.773  1.00  0.00           C  
ATOM   1543  O   ASN A 100      52.100  96.279  95.324  1.00  0.00           O  
ATOM   1544  CB  ASN A 100      52.171  97.577  98.186  1.00  0.00           C  
ATOM   1545  CG  ASN A 100      52.994  96.358  98.256  1.00  0.00           C  
ATOM   1546  ND2 ASN A 100      52.418  95.332  98.785  1.00  0.00           N  
ATOM   1547  OD1 ASN A 100      54.117  96.273  97.863  1.00  0.00           O  
ATOM   1548  H   ASN A 100      50.677  99.518  97.622  1.00  0.00           H  
ATOM   1549  HA  ASN A 100      53.204  98.295  96.536  1.00  0.00           H  
ATOM   1550  HB2 ASN A 100      52.443  98.316  98.940  1.00  0.00           H  
ATOM   1551  HB3 ASN A 100      51.142  97.299  98.412  1.00  0.00           H  
ATOM   1552 HD21 ASN A 100      53.071  94.619  99.077  1.00  0.00           H  
ATOM   1553 HD22 ASN A 100      51.518  95.494  99.215  1.00  0.00           H  
ATOM   1554  N   ARG A 101      50.159  97.460  95.394  1.00  0.00           N  
ATOM   1555  CA  ARG A 101      49.470  96.690  94.373  1.00  0.00           C  
ATOM   1556  C   ARG A 101      49.037  97.498  93.061  1.00  0.00           C  
ATOM   1557  O   ARG A 101      48.322  97.007  92.189  1.00  0.00           O  
ATOM   1558  CB  ARG A 101      48.365  95.827  94.949  1.00  0.00           C  
ATOM   1559  CG  ARG A 101      48.929  94.586  95.718  1.00  0.00           C  
ATOM   1560  CD  ARG A 101      47.845  93.595  96.113  1.00  0.00           C  
ATOM   1561  NE  ARG A 101      47.426  92.674  95.016  1.00  0.00           N  
ATOM   1562  CZ  ARG A 101      46.708  91.622  95.228  1.00  0.00           C  
ATOM   1563  NH1 ARG A 101      46.279  91.275  96.399  1.00  0.00           N1+
ATOM   1564  NH2 ARG A 101      46.441  90.815  94.315  1.00  0.00           N  
ATOM   1565  H   ARG A 101      49.621  98.084  95.978  1.00  0.00           H  
ATOM   1566  HA  ARG A 101      50.227  96.013  93.980  1.00  0.00           H  
ATOM   1567  HB2 ARG A 101      47.744  96.425  95.616  1.00  0.00           H  
ATOM   1568  HB3 ARG A 101      47.751  95.417  94.147  1.00  0.00           H  
ATOM   1569  HG2 ARG A 101      49.495  94.010  94.986  1.00  0.00           H  
ATOM   1570  HG3 ARG A 101      49.492  94.917  96.590  1.00  0.00           H  
ATOM   1571  HD2 ARG A 101      48.237  93.029  96.958  1.00  0.00           H  
ATOM   1572  HD3 ARG A 101      47.018  94.146  96.563  1.00  0.00           H  
ATOM   1573  HE  ARG A 101      47.825  92.891  94.113  1.00  0.00           H  
ATOM   1574 HH11 ARG A 101      46.464  91.885  97.183  1.00  0.00           H  
ATOM   1575 HH12 ARG A 101      45.781  90.417  96.586  1.00  0.00           H  
ATOM   1576 HH21 ARG A 101      46.440  91.267  93.412  1.00  0.00           H  
ATOM   1577 HH22 ARG A 101      45.776  90.091  94.548  1.00  0.00           H  
ATOM   1578  N   ARG A 102      49.558  98.691  92.890  1.00  0.00           N  
ATOM   1579  CA  ARG A 102      49.304  99.614  91.900  1.00  0.00           C  
ATOM   1580  C   ARG A 102      49.146  99.161  90.418  1.00  0.00           C  
ATOM   1581  O   ARG A 102      48.467  99.892  89.697  1.00  0.00           O  
ATOM   1582  CB  ARG A 102      50.400 100.698  91.983  1.00  0.00           C  
ATOM   1583  CG  ARG A 102      51.848 100.269  91.649  1.00  0.00           C  
ATOM   1584  CD  ARG A 102      52.883 101.385  91.818  1.00  0.00           C  
ATOM   1585  NE  ARG A 102      54.217 100.783  91.560  1.00  0.00           N  
ATOM   1586  CZ  ARG A 102      54.970 100.244  92.448  1.00  0.00           C  
ATOM   1587  NH1 ARG A 102      54.587  99.958  93.645  1.00  0.00           N1+
ATOM   1588  NH2 ARG A 102      56.187  99.939  92.153  1.00  0.00           N  
ATOM   1589  H   ARG A 102      50.309  98.892  93.536  1.00  0.00           H  
ATOM   1590  HA  ARG A 102      48.330  99.997  92.201  1.00  0.00           H  
ATOM   1591  HB2 ARG A 102      50.161 101.585  91.396  1.00  0.00           H  
ATOM   1592  HB3 ARG A 102      50.472 101.050  93.013  1.00  0.00           H  
ATOM   1593  HG2 ARG A 102      52.142  99.330  92.118  1.00  0.00           H  
ATOM   1594  HG3 ARG A 102      51.846 100.013  90.590  1.00  0.00           H  
ATOM   1595  HD2 ARG A 102      52.629 102.164  91.098  1.00  0.00           H  
ATOM   1596  HD3 ARG A 102      52.917 101.805  92.823  1.00  0.00           H  
ATOM   1597  HE  ARG A 102      54.556 100.758  90.609  1.00  0.00           H  
ATOM   1598 HH11 ARG A 102      53.593  99.951  93.818  1.00  0.00           H  
ATOM   1599 HH12 ARG A 102      55.206  99.575  94.345  1.00  0.00           H  
ATOM   1600 HH21 ARG A 102      56.562 100.031  91.219  1.00  0.00           H  
ATOM   1601 HH22 ARG A 102      56.737  99.486  92.868  1.00  0.00           H  
ATOM   1602  N   LYS A 103      49.805  98.060  89.926  1.00  0.00           N  
ATOM   1603  CA  LYS A 103      49.734  97.575  88.507  1.00  0.00           C  
ATOM   1604  C   LYS A 103      48.395  96.933  88.183  1.00  0.00           C  
ATOM   1605  O   LYS A 103      47.928  96.968  87.055  1.00  0.00           O  
ATOM   1606  CB  LYS A 103      50.888  96.666  88.175  1.00  0.00           C  
ATOM   1607  CG  LYS A 103      52.280  97.300  88.237  1.00  0.00           C  
ATOM   1608  CD  LYS A 103      53.238  96.217  87.714  1.00  0.00           C  
ATOM   1609  CE  LYS A 103      54.628  96.899  87.696  1.00  0.00           C  
ATOM   1610  NZ  LYS A 103      54.800  98.002  86.710  1.00  0.00           N1+
ATOM   1611  H   LYS A 103      50.399  97.513  90.533  1.00  0.00           H  
ATOM   1612  HA  LYS A 103      49.791  98.460  87.873  1.00  0.00           H  
ATOM   1613  HB2 LYS A 103      50.872  95.804  88.843  1.00  0.00           H  
ATOM   1614  HB3 LYS A 103      50.661  96.247  87.195  1.00  0.00           H  
ATOM   1615  HG2 LYS A 103      52.261  98.184  87.599  1.00  0.00           H  
ATOM   1616  HG3 LYS A 103      52.513  97.588  89.263  1.00  0.00           H  
ATOM   1617  HD2 LYS A 103      53.178  95.291  88.287  1.00  0.00           H  
ATOM   1618  HD3 LYS A 103      53.002  95.950  86.684  1.00  0.00           H  
ATOM   1619  HE2 LYS A 103      54.843  97.236  88.711  1.00  0.00           H  
ATOM   1620  HE3 LYS A 103      55.454  96.197  87.580  1.00  0.00           H  
ATOM   1621  HZ1 LYS A 103      54.467  97.669  85.817  1.00  0.00           H  
ATOM   1622  HZ2 LYS A 103      54.189  98.737  87.037  1.00  0.00           H  
ATOM   1623  HZ3 LYS A 103      55.715  98.419  86.624  1.00  0.00           H  
ATOM   1624  N   GLU A 104      47.738  96.396  89.204  1.00  0.00           N  
ATOM   1625  CA  GLU A 104      46.492  95.659  89.098  1.00  0.00           C  
ATOM   1626  C   GLU A 104      45.211  96.539  89.030  1.00  0.00           C  
ATOM   1627  O   GLU A 104      45.007  97.354  89.908  1.00  0.00           O  
ATOM   1628  CB  GLU A 104      46.392  94.638  90.275  1.00  0.00           C  
ATOM   1629  CG  GLU A 104      47.502  93.612  90.169  1.00  0.00           C  
ATOM   1630  CD  GLU A 104      47.518  92.756  91.455  1.00  0.00           C  
ATOM   1631  OE1 GLU A 104      48.452  92.838  92.299  1.00  0.00           O  
ATOM   1632  OE2 GLU A 104      46.512  92.091  91.694  1.00  0.00           O1-
ATOM   1633  H   GLU A 104      48.238  96.289  90.075  1.00  0.00           H  
ATOM   1634  HA  GLU A 104      46.624  95.052  88.203  1.00  0.00           H  
ATOM   1635  HB2 GLU A 104      46.637  95.109  91.228  1.00  0.00           H  
ATOM   1636  HB3 GLU A 104      45.396  94.198  90.255  1.00  0.00           H  
ATOM   1637  HG2 GLU A 104      47.416  93.048  89.240  1.00  0.00           H  
ATOM   1638  HG3 GLU A 104      48.495  94.058  90.130  1.00  0.00           H  
ATOM   1639  N   PRO A 105      44.315  96.464  88.033  1.00  0.00           N  
ATOM   1640  CA  PRO A 105      43.301  97.463  87.791  1.00  0.00           C  
ATOM   1641  C   PRO A 105      42.309  97.752  88.972  1.00  0.00           C  
ATOM   1642  O   PRO A 105      41.940  98.898  89.216  1.00  0.00           O  
ATOM   1643  CB  PRO A 105      42.688  97.118  86.373  1.00  0.00           C  
ATOM   1644  CG  PRO A 105      42.920  95.626  86.269  1.00  0.00           C  
ATOM   1645  CD  PRO A 105      44.281  95.472  87.019  1.00  0.00           C  
ATOM   1646  HA  PRO A 105      43.904  98.368  87.719  1.00  0.00           H  
ATOM   1647  HB2 PRO A 105      41.646  97.422  86.280  1.00  0.00           H  
ATOM   1648  HB3 PRO A 105      43.297  97.449  85.531  1.00  0.00           H  
ATOM   1649  HG2 PRO A 105      42.082  95.124  86.754  1.00  0.00           H  
ATOM   1650  HG3 PRO A 105      43.088  95.271  85.252  1.00  0.00           H  
ATOM   1651  HD2 PRO A 105      44.261  94.492  87.492  1.00  0.00           H  
ATOM   1652  HD3 PRO A 105      45.077  95.582  86.282  1.00  0.00           H  
ATOM   1653  N   ALA A 106      41.940  96.739  89.791  1.00  0.00           N  
ATOM   1654  CA  ALA A 106      40.986  96.907  90.983  1.00  0.00           C  
ATOM   1655  C   ALA A 106      41.574  97.653  92.193  1.00  0.00           C  
ATOM   1656  O   ALA A 106      40.936  98.473  92.858  1.00  0.00           O  
ATOM   1657  CB  ALA A 106      40.498  95.484  91.318  1.00  0.00           C  
ATOM   1658  H   ALA A 106      42.476  95.885  89.738  1.00  0.00           H  
ATOM   1659  HA  ALA A 106      40.140  97.454  90.570  1.00  0.00           H  
ATOM   1660  HB1 ALA A 106      40.110  94.940  90.458  1.00  0.00           H  
ATOM   1661  HB2 ALA A 106      41.314  94.836  91.637  1.00  0.00           H  
ATOM   1662  HB3 ALA A 106      39.715  95.580  92.069  1.00  0.00           H  
ATOM   1663  N   PHE A 107      42.937  97.436  92.304  1.00  0.00           N  
ATOM   1664  CA  PHE A 107      43.789  98.164  93.237  1.00  0.00           C  
ATOM   1665  C   PHE A 107      43.953  99.663  92.829  1.00  0.00           C  
ATOM   1666  O   PHE A 107      44.224 100.510  93.687  1.00  0.00           O  
ATOM   1667  CB  PHE A 107      45.135  97.506  93.387  1.00  0.00           C  
ATOM   1668  CG  PHE A 107      45.031  96.265  94.244  1.00  0.00           C  
ATOM   1669  CD1 PHE A 107      44.822  95.029  93.613  1.00  0.00           C  
ATOM   1670  CD2 PHE A 107      44.901  96.310  95.614  1.00  0.00           C  
ATOM   1671  CE1 PHE A 107      44.494  93.816  94.245  1.00  0.00           C  
ATOM   1672  CE2 PHE A 107      44.633  95.159  96.293  1.00  0.00           C  
ATOM   1673  CZ  PHE A 107      44.303  93.941  95.623  1.00  0.00           C  
ATOM   1674  H   PHE A 107      43.420  96.906  91.591  1.00  0.00           H  
ATOM   1675  HA  PHE A 107      43.368  98.226  94.240  1.00  0.00           H  
ATOM   1676  HB2 PHE A 107      45.565  97.321  92.403  1.00  0.00           H  
ATOM   1677  HB3 PHE A 107      45.775  98.293  93.785  1.00  0.00           H  
ATOM   1678  HD1 PHE A 107      44.943  95.157  92.547  1.00  0.00           H  
ATOM   1679  HD2 PHE A 107      44.830  97.258  96.128  1.00  0.00           H  
ATOM   1680  HE1 PHE A 107      44.218  92.922  93.706  1.00  0.00           H  
ATOM   1681  HE2 PHE A 107      44.541  95.295  97.360  1.00  0.00           H  
ATOM   1682  HZ  PHE A 107      44.047  93.035  96.151  1.00  0.00           H  
ATOM   1683  N   ASP A 108      43.781 100.004  91.534  1.00  0.00           N  
ATOM   1684  CA  ASP A 108      43.724 101.460  91.138  1.00  0.00           C  
ATOM   1685  C   ASP A 108      42.299 102.008  91.301  1.00  0.00           C  
ATOM   1686  O   ASP A 108      42.063 103.135  91.701  1.00  0.00           O  
ATOM   1687  CB  ASP A 108      44.238 101.647  89.755  1.00  0.00           C  
ATOM   1688  CG  ASP A 108      44.325 103.059  89.248  1.00  0.00           C  
ATOM   1689  OD1 ASP A 108      44.818 103.895  90.060  1.00  0.00           O  
ATOM   1690  OD2 ASP A 108      44.106 103.306  88.017  1.00  0.00           O1-
ATOM   1691  H   ASP A 108      43.642  99.263  90.863  1.00  0.00           H  
ATOM   1692  HA  ASP A 108      44.396 102.015  91.793  1.00  0.00           H  
ATOM   1693  HB2 ASP A 108      45.209 101.155  89.695  1.00  0.00           H  
ATOM   1694  HB3 ASP A 108      43.733 101.025  89.017  1.00  0.00           H  
ATOM   1695  N   LYS A 109      41.304 101.159  91.056  1.00  0.00           N  
ATOM   1696  CA  LYS A 109      39.887 101.500  91.271  1.00  0.00           C  
ATOM   1697  C   LYS A 109      39.573 101.700  92.785  1.00  0.00           C  
ATOM   1698  O   LYS A 109      38.629 102.433  92.992  1.00  0.00           O  
ATOM   1699  CB  LYS A 109      39.018 100.440  90.672  1.00  0.00           C  
ATOM   1700  CG  LYS A 109      38.909 100.577  89.172  1.00  0.00           C  
ATOM   1701  CD  LYS A 109      38.022  99.472  88.528  1.00  0.00           C  
ATOM   1702  CE  LYS A 109      37.731  99.838  87.088  1.00  0.00           C  
ATOM   1703  NZ  LYS A 109      38.575  99.073  86.119  1.00  0.00           N1+
ATOM   1704  H   LYS A 109      41.535 100.244  90.695  1.00  0.00           H  
ATOM   1705  HA  LYS A 109      39.774 102.442  90.734  1.00  0.00           H  
ATOM   1706  HB2 LYS A 109      39.420  99.461  90.934  1.00  0.00           H  
ATOM   1707  HB3 LYS A 109      38.035 100.551  91.129  1.00  0.00           H  
ATOM   1708  HG2 LYS A 109      38.488 101.552  88.925  1.00  0.00           H  
ATOM   1709  HG3 LYS A 109      39.913 100.481  88.758  1.00  0.00           H  
ATOM   1710  HD2 LYS A 109      38.381  98.446  88.592  1.00  0.00           H  
ATOM   1711  HD3 LYS A 109      37.062  99.516  89.043  1.00  0.00           H  
ATOM   1712  HE2 LYS A 109      36.675  99.722  86.846  1.00  0.00           H  
ATOM   1713  HE3 LYS A 109      37.810 100.915  86.943  1.00  0.00           H  
ATOM   1714  HZ1 LYS A 109      38.459  99.316  85.145  1.00  0.00           H  
ATOM   1715  HZ2 LYS A 109      39.538  99.257  86.360  1.00  0.00           H  
ATOM   1716  HZ3 LYS A 109      38.461  98.081  86.272  1.00  0.00           H  
ATOM   1717  N   TRP A 110      40.302 101.144  93.749  1.00  0.00           N  
ATOM   1718  CA  TRP A 110      40.178 101.271  95.192  1.00  0.00           C  
ATOM   1719  C   TRP A 110      40.145 102.719  95.601  1.00  0.00           C  
ATOM   1720  O   TRP A 110      41.113 103.441  95.459  1.00  0.00           O  
ATOM   1721  CB  TRP A 110      41.318 100.506  95.985  1.00  0.00           C  
ATOM   1722  CG  TRP A 110      41.084 100.213  97.480  1.00  0.00           C  
ATOM   1723  CD1 TRP A 110      39.864 100.425  98.037  1.00  0.00           C  
ATOM   1724  CD2 TRP A 110      41.923  99.481  98.440  1.00  0.00           C  
ATOM   1725  CE2 TRP A 110      41.224  99.343  99.583  1.00  0.00           C  
ATOM   1726  CE3 TRP A 110      43.291  99.178  98.418  1.00  0.00           C  
ATOM   1727  NE1 TRP A 110      40.002  99.966  99.343  1.00  0.00           N  
ATOM   1728  CZ2 TRP A 110      41.745  98.763 100.739  1.00  0.00           C  
ATOM   1729  CZ3 TRP A 110      43.883  98.524  99.540  1.00  0.00           C  
ATOM   1730  CH2 TRP A 110      43.052  98.288 100.645  1.00  0.00           C  
ATOM   1731  H   TRP A 110      41.027 100.520  93.424  1.00  0.00           H  
ATOM   1732  HA  TRP A 110      39.258 100.757  95.466  1.00  0.00           H  
ATOM   1733  HB2 TRP A 110      41.474  99.521  95.547  1.00  0.00           H  
ATOM   1734  HB3 TRP A 110      42.279 101.000  95.837  1.00  0.00           H  
ATOM   1735  HD1 TRP A 110      39.007 100.863  97.546  1.00  0.00           H  
ATOM   1736  HE1 TRP A 110      39.307 100.077 100.068  1.00  0.00           H  
ATOM   1737  HE3 TRP A 110      43.865  99.345  97.518  1.00  0.00           H  
ATOM   1738  HZ2 TRP A 110      41.242  98.660 101.688  1.00  0.00           H  
ATOM   1739  HZ3 TRP A 110      44.854  98.056  99.619  1.00  0.00           H  
ATOM   1740  HH2 TRP A 110      43.501  97.849 101.522  1.00  0.00           H  
ATOM   1741  N   VAL A 111      39.115 103.153  96.266  1.00  0.00           N  
ATOM   1742  CA  VAL A 111      38.946 104.467  96.933  1.00  0.00           C  
ATOM   1743  C   VAL A 111      39.158 104.389  98.403  1.00  0.00           C  
ATOM   1744  O   VAL A 111      38.540 103.547  99.034  1.00  0.00           O  
ATOM   1745  CB  VAL A 111      37.669 105.232  96.434  1.00  0.00           C  
ATOM   1746  CG1 VAL A 111      37.520 106.565  97.191  1.00  0.00           C  
ATOM   1747  CG2 VAL A 111      37.713 105.342  94.879  1.00  0.00           C  
ATOM   1748  H   VAL A 111      38.432 102.480  96.581  1.00  0.00           H  
ATOM   1749  HA  VAL A 111      39.701 105.186  96.614  1.00  0.00           H  
ATOM   1750  HB  VAL A 111      36.844 104.546  96.621  1.00  0.00           H  
ATOM   1751 HG11 VAL A 111      36.752 107.083  96.616  1.00  0.00           H  
ATOM   1752 HG12 VAL A 111      37.101 106.407  98.185  1.00  0.00           H  
ATOM   1753 HG13 VAL A 111      38.451 107.130  97.173  1.00  0.00           H  
ATOM   1754 HG21 VAL A 111      36.991 106.134  94.680  1.00  0.00           H  
ATOM   1755 HG22 VAL A 111      38.687 105.799  94.702  1.00  0.00           H  
ATOM   1756 HG23 VAL A 111      37.757 104.473  94.225  1.00  0.00           H  
ATOM   1757  N   ILE A 112      39.931 105.288  98.988  1.00  0.00           N  
ATOM   1758  CA  ILE A 112      40.197 105.354 100.519  1.00  0.00           C  
ATOM   1759  C   ILE A 112      40.064 106.760 100.969  1.00  0.00           C  
ATOM   1760  O   ILE A 112      40.552 107.718 100.266  1.00  0.00           O  
ATOM   1761  CB  ILE A 112      41.652 104.742 100.748  1.00  0.00           C  
ATOM   1762  CG1 ILE A 112      41.901 103.438 100.021  1.00  0.00           C  
ATOM   1763  CG2 ILE A 112      41.948 104.643 102.202  1.00  0.00           C  
ATOM   1764  CD1 ILE A 112      43.177 102.739 100.285  1.00  0.00           C  
ATOM   1765  H   ILE A 112      40.416 105.964  98.416  1.00  0.00           H  
ATOM   1766  HA  ILE A 112      39.408 104.756 100.975  1.00  0.00           H  
ATOM   1767  HB  ILE A 112      42.296 105.505 100.311  1.00  0.00           H  
ATOM   1768 HG12 ILE A 112      41.138 102.693 100.246  1.00  0.00           H  
ATOM   1769 HG13 ILE A 112      41.887 103.474  98.931  1.00  0.00           H  
ATOM   1770 HG21 ILE A 112      42.924 104.212 102.429  1.00  0.00           H  
ATOM   1771 HG22 ILE A 112      42.098 105.671 102.532  1.00  0.00           H  
ATOM   1772 HG23 ILE A 112      41.169 104.056 102.687  1.00  0.00           H  
ATOM   1773 HD11 ILE A 112      44.031 103.410 100.192  1.00  0.00           H  
ATOM   1774 HD12 ILE A 112      43.137 102.338 101.297  1.00  0.00           H  
ATOM   1775 HD13 ILE A 112      43.312 101.956  99.538  1.00  0.00           H  
ATOM   1776  N   GLU A 113      39.408 106.921 102.085  1.00  0.00           N  
ATOM   1777  CA  GLU A 113      39.209 108.323 102.610  1.00  0.00           C  
ATOM   1778  C   GLU A 113      38.891 108.381 104.103  1.00  0.00           C  
ATOM   1779  O   GLU A 113      38.158 107.499 104.593  1.00  0.00           O  
ATOM   1780  CB  GLU A 113      38.092 108.957 101.801  1.00  0.00           C  
ATOM   1781  CG  GLU A 113      37.936 110.464 102.031  1.00  0.00           C  
ATOM   1782  CD  GLU A 113      39.255 111.284 101.897  1.00  0.00           C  
ATOM   1783  OE1 GLU A 113      40.096 111.509 102.812  1.00  0.00           O  
ATOM   1784  OE2 GLU A 113      39.613 111.524 100.658  1.00  0.00           O1-
ATOM   1785  H   GLU A 113      39.130 106.056 102.526  1.00  0.00           H  
ATOM   1786  HA  GLU A 113      40.158 108.851 102.509  1.00  0.00           H  
ATOM   1787  HB2 GLU A 113      38.407 108.885 100.760  1.00  0.00           H  
ATOM   1788  HB3 GLU A 113      37.116 108.477 101.868  1.00  0.00           H  
ATOM   1789  HG2 GLU A 113      37.189 110.814 101.318  1.00  0.00           H  
ATOM   1790  HG3 GLU A 113      37.498 110.781 102.977  1.00  0.00           H  
ATOM   1791  N   GLU A 114      39.270 109.437 104.693  1.00  0.00           N  
ATOM   1792  CA  GLU A 114      38.925 109.590 106.126  1.00  0.00           C  
ATOM   1793  C   GLU A 114      37.552 110.192 106.305  1.00  0.00           C  
ATOM   1794  O   GLU A 114      37.379 111.382 105.888  1.00  0.00           O  
ATOM   1795  CB  GLU A 114      39.941 110.524 106.886  1.00  0.00           C  
ATOM   1796  CG  GLU A 114      39.743 110.654 108.418  1.00  0.00           C  
ATOM   1797  CD  GLU A 114      39.921 112.063 108.981  1.00  0.00           C  
ATOM   1798  OE1 GLU A 114      39.051 112.576 109.642  1.00  0.00           O  
ATOM   1799  OE2 GLU A 114      41.073 112.594 108.777  1.00  0.00           O1-
ATOM   1800  H   GLU A 114      39.445 110.290 104.183  1.00  0.00           H  
ATOM   1801  HA  GLU A 114      38.919 108.669 106.709  1.00  0.00           H  
ATOM   1802  HB2 GLU A 114      40.940 110.183 106.616  1.00  0.00           H  
ATOM   1803  HB3 GLU A 114      39.924 111.544 106.505  1.00  0.00           H  
ATOM   1804  HG2 GLU A 114      38.708 110.401 108.643  1.00  0.00           H  
ATOM   1805  HG3 GLU A 114      40.290 109.870 108.943  1.00  0.00           H  
ATOM   1806  N   ALA A 115      36.599 109.468 106.924  1.00  0.00           N  
ATOM   1807  CA  ALA A 115      35.245 109.922 107.207  1.00  0.00           C  
ATOM   1808  C   ALA A 115      34.666 109.510 108.593  1.00  0.00           C  
ATOM   1809  O   ALA A 115      34.557 108.296 108.878  1.00  0.00           O  
ATOM   1810  CB  ALA A 115      34.342 109.565 106.018  1.00  0.00           C  
ATOM   1811  H   ALA A 115      36.837 108.540 107.242  1.00  0.00           H  
ATOM   1812  HA  ALA A 115      35.325 111.009 107.186  1.00  0.00           H  
ATOM   1813  HB1 ALA A 115      34.846 109.375 105.071  1.00  0.00           H  
ATOM   1814  HB2 ALA A 115      33.794 108.646 106.225  1.00  0.00           H  
ATOM   1815  HB3 ALA A 115      33.529 110.263 105.815  1.00  0.00           H  
ATOM   1816  N   ASN A 116      34.281 110.484 109.414  1.00  0.00           N  
ATOM   1817  CA  ASN A 116      33.358 110.119 110.537  1.00  0.00           C  
ATOM   1818  C   ASN A 116      31.946 109.763 109.898  1.00  0.00           C  
ATOM   1819  O   ASN A 116      31.483 110.480 109.025  1.00  0.00           O  
ATOM   1820  CB  ASN A 116      33.325 111.235 111.605  1.00  0.00           C  
ATOM   1821  CG  ASN A 116      32.706 110.760 112.958  1.00  0.00           C  
ATOM   1822  ND2 ASN A 116      33.495 110.866 114.011  1.00  0.00           N  
ATOM   1823  OD1 ASN A 116      31.734 110.024 113.000  1.00  0.00           O  
ATOM   1824  H   ASN A 116      34.342 111.453 109.136  1.00  0.00           H  
ATOM   1825  HA  ASN A 116      33.728 109.260 111.096  1.00  0.00           H  
ATOM   1826  HB2 ASN A 116      34.362 111.521 111.779  1.00  0.00           H  
ATOM   1827  HB3 ASN A 116      32.758 112.070 111.192  1.00  0.00           H  
ATOM   1828 HD21 ASN A 116      33.059 110.401 114.795  1.00  0.00           H  
ATOM   1829 HD22 ASN A 116      34.401 111.314 114.010  1.00  0.00           H  
ATOM   1830  N   TRP A 117      31.216 108.796 110.455  1.00  0.00           N  
ATOM   1831  CA  TRP A 117      29.799 108.522 110.011  1.00  0.00           C  
ATOM   1832  C   TRP A 117      28.849 109.739 110.273  1.00  0.00           C  
ATOM   1833  O   TRP A 117      27.705 109.782 109.859  1.00  0.00           O  
ATOM   1834  CB  TRP A 117      29.192 107.330 110.831  1.00  0.00           C  
ATOM   1835  CG  TRP A 117      29.908 106.026 110.768  1.00  0.00           C  
ATOM   1836  CD1 TRP A 117      30.635 105.530 109.678  1.00  0.00           C  
ATOM   1837  CD2 TRP A 117      30.159 105.104 111.908  1.00  0.00           C  
ATOM   1838  CE2 TRP A 117      31.225 104.243 111.513  1.00  0.00           C  
ATOM   1839  CE3 TRP A 117      29.784 105.205 113.249  1.00  0.00           C  
ATOM   1840  NE1 TRP A 117      31.224 104.347 110.145  1.00  0.00           N  
ATOM   1841  CZ2 TRP A 117      31.759 103.352 112.444  1.00  0.00           C  
ATOM   1842  CZ3 TRP A 117      30.413 104.374 114.207  1.00  0.00           C  
ATOM   1843  CH2 TRP A 117      31.404 103.424 113.785  1.00  0.00           C  
ATOM   1844  H   TRP A 117      31.609 108.176 111.149  1.00  0.00           H  
ATOM   1845  HA  TRP A 117      29.832 108.364 108.933  1.00  0.00           H  
ATOM   1846  HB2 TRP A 117      29.290 107.681 111.857  1.00  0.00           H  
ATOM   1847  HB3 TRP A 117      28.134 107.126 110.670  1.00  0.00           H  
ATOM   1848  HD1 TRP A 117      30.948 106.108 108.822  1.00  0.00           H  
ATOM   1849  HE1 TRP A 117      31.880 103.942 109.492  1.00  0.00           H  
ATOM   1850  HE3 TRP A 117      29.010 105.914 113.506  1.00  0.00           H  
ATOM   1851  HZ2 TRP A 117      32.602 102.732 112.180  1.00  0.00           H  
ATOM   1852  HZ3 TRP A 117      30.040 104.454 115.218  1.00  0.00           H  
ATOM   1853  HH2 TRP A 117      31.790 102.777 114.559  1.00  0.00           H  
ATOM   1854  N   LEU A 118      29.290 110.636 111.213  1.00  0.00           N  
ATOM   1855  CA  LEU A 118      28.511 111.903 111.401  1.00  0.00           C  
ATOM   1856  C   LEU A 118      28.643 112.868 110.134  1.00  0.00           C  
ATOM   1857  O   LEU A 118      27.773 113.744 109.906  1.00  0.00           O  
ATOM   1858  CB  LEU A 118      28.952 112.667 112.666  1.00  0.00           C  
ATOM   1859  CG  LEU A 118      28.351 111.880 113.872  1.00  0.00           C  
ATOM   1860  CD1 LEU A 118      29.051 112.221 115.211  1.00  0.00           C  
ATOM   1861  CD2 LEU A 118      26.850 112.139 114.168  1.00  0.00           C  
ATOM   1862  H   LEU A 118      30.094 110.463 111.799  1.00  0.00           H  
ATOM   1863  HA  LEU A 118      27.458 111.645 111.520  1.00  0.00           H  
ATOM   1864  HB2 LEU A 118      30.024 112.616 112.851  1.00  0.00           H  
ATOM   1865  HB3 LEU A 118      28.544 113.678 112.650  1.00  0.00           H  
ATOM   1866  HG  LEU A 118      28.523 110.811 113.742  1.00  0.00           H  
ATOM   1867 HD11 LEU A 118      28.887 113.269 115.465  1.00  0.00           H  
ATOM   1868 HD12 LEU A 118      28.639 111.656 116.047  1.00  0.00           H  
ATOM   1869 HD13 LEU A 118      30.113 112.006 115.093  1.00  0.00           H  
ATOM   1870 HD21 LEU A 118      26.431 111.328 114.763  1.00  0.00           H  
ATOM   1871 HD22 LEU A 118      26.681 113.136 114.573  1.00  0.00           H  
ATOM   1872 HD23 LEU A 118      26.225 112.243 113.280  1.00  0.00           H  
ATOM   1873  N   THR A 119      29.802 112.768 109.395  1.00  0.00           N  
ATOM   1874  CA  THR A 119      30.201 113.703 108.319  1.00  0.00           C  
ATOM   1875  C   THR A 119      30.339 112.985 106.932  1.00  0.00           C  
ATOM   1876  O   THR A 119      30.461 113.609 105.882  1.00  0.00           O  
ATOM   1877  CB  THR A 119      31.451 114.490 108.806  1.00  0.00           C  
ATOM   1878  CG2 THR A 119      31.153 115.326 110.046  1.00  0.00           C  
ATOM   1879  OG1 THR A 119      32.473 113.586 109.234  1.00  0.00           O  
ATOM   1880  H   THR A 119      30.353 111.997 109.744  1.00  0.00           H  
ATOM   1881  HA  THR A 119      29.473 114.496 108.148  1.00  0.00           H  
ATOM   1882  HB  THR A 119      31.703 115.123 107.955  1.00  0.00           H  
ATOM   1883  HG1 THR A 119      32.770 113.086 108.471  1.00  0.00           H  
ATOM   1884 HG21 THR A 119      31.156 114.681 110.925  1.00  0.00           H  
ATOM   1885 HG22 THR A 119      31.932 116.083 110.137  1.00  0.00           H  
ATOM   1886 HG23 THR A 119      30.200 115.844 109.937  1.00  0.00           H  
ATOM   1887  N   LEU A 120      30.060 111.664 106.910  1.00  0.00           N  
ATOM   1888  CA  LEU A 120      30.288 110.823 105.707  1.00  0.00           C  
ATOM   1889  C   LEU A 120      29.344 111.211 104.522  1.00  0.00           C  
ATOM   1890  O   LEU A 120      29.455 110.698 103.379  1.00  0.00           O  
ATOM   1891  CB  LEU A 120      29.872 109.385 106.183  1.00  0.00           C  
ATOM   1892  CG  LEU A 120      29.566 108.189 105.236  1.00  0.00           C  
ATOM   1893  CD1 LEU A 120      30.816 107.876 104.378  1.00  0.00           C  
ATOM   1894  CD2 LEU A 120      29.070 106.907 105.958  1.00  0.00           C  
ATOM   1895  H   LEU A 120      30.031 111.290 107.848  1.00  0.00           H  
ATOM   1896  HA  LEU A 120      31.308 110.827 105.320  1.00  0.00           H  
ATOM   1897  HB2 LEU A 120      30.646 109.064 106.880  1.00  0.00           H  
ATOM   1898  HB3 LEU A 120      28.992 109.542 106.807  1.00  0.00           H  
ATOM   1899  HG  LEU A 120      28.740 108.570 104.636  1.00  0.00           H  
ATOM   1900 HD11 LEU A 120      30.826 108.529 103.505  1.00  0.00           H  
ATOM   1901 HD12 LEU A 120      31.703 107.979 105.005  1.00  0.00           H  
ATOM   1902 HD13 LEU A 120      30.753 106.862 103.985  1.00  0.00           H  
ATOM   1903 HD21 LEU A 120      29.840 106.528 106.628  1.00  0.00           H  
ATOM   1904 HD22 LEU A 120      28.094 107.078 106.414  1.00  0.00           H  
ATOM   1905 HD23 LEU A 120      29.054 106.123 105.201  1.00  0.00           H  
ATOM   1906  N   ASP A 121      28.406 112.084 104.766  1.00  0.00           N  
ATOM   1907  CA  ASP A 121      27.560 112.692 103.737  1.00  0.00           C  
ATOM   1908  C   ASP A 121      28.351 113.752 102.825  1.00  0.00           C  
ATOM   1909  O   ASP A 121      27.835 114.347 101.895  1.00  0.00           O  
ATOM   1910  CB  ASP A 121      26.295 113.386 104.410  1.00  0.00           C  
ATOM   1911  CG  ASP A 121      25.097 113.545 103.452  1.00  0.00           C  
ATOM   1912  OD1 ASP A 121      25.158 113.171 102.275  1.00  0.00           O  
ATOM   1913  OD2 ASP A 121      24.056 114.048 103.853  1.00  0.00           O1-
ATOM   1914  H   ASP A 121      28.372 112.341 105.742  1.00  0.00           H  
ATOM   1915  HA  ASP A 121      27.135 111.911 103.108  1.00  0.00           H  
ATOM   1916  HB2 ASP A 121      25.983 112.792 105.268  1.00  0.00           H  
ATOM   1917  HB3 ASP A 121      26.487 114.300 104.970  1.00  0.00           H  
ATOM   1918  N   LYS A 122      29.511 114.138 103.304  1.00  0.00           N  
ATOM   1919  CA  LYS A 122      30.240 115.300 102.840  1.00  0.00           C  
ATOM   1920  C   LYS A 122      31.673 114.952 102.638  1.00  0.00           C  
ATOM   1921  O   LYS A 122      32.362 115.562 101.754  1.00  0.00           O  
ATOM   1922  CB  LYS A 122      30.133 116.481 103.858  1.00  0.00           C  
ATOM   1923  CG  LYS A 122      28.731 117.046 103.946  1.00  0.00           C  
ATOM   1924  CD  LYS A 122      28.585 118.042 105.115  1.00  0.00           C  
ATOM   1925  CE  LYS A 122      27.034 118.396 105.103  1.00  0.00           C  
ATOM   1926  NZ  LYS A 122      26.826 119.285 106.181  1.00  0.00           N1+
ATOM   1927  H   LYS A 122      29.750 113.600 104.124  1.00  0.00           H  
ATOM   1928  HA  LYS A 122      29.998 115.590 101.817  1.00  0.00           H  
ATOM   1929  HB2 LYS A 122      30.391 116.151 104.864  1.00  0.00           H  
ATOM   1930  HB3 LYS A 122      30.811 117.305 103.636  1.00  0.00           H  
ATOM   1931  HG2 LYS A 122      28.628 117.629 103.030  1.00  0.00           H  
ATOM   1932  HG3 LYS A 122      27.939 116.299 104.004  1.00  0.00           H  
ATOM   1933  HD2 LYS A 122      28.655 117.495 106.055  1.00  0.00           H  
ATOM   1934  HD3 LYS A 122      29.330 118.811 104.912  1.00  0.00           H  
ATOM   1935  HE2 LYS A 122      26.644 118.920 104.230  1.00  0.00           H  
ATOM   1936  HE3 LYS A 122      26.431 117.490 105.160  1.00  0.00           H  
ATOM   1937  HZ1 LYS A 122      27.318 120.163 106.094  1.00  0.00           H  
ATOM   1938  HZ2 LYS A 122      25.881 119.626 106.289  1.00  0.00           H  
ATOM   1939  HZ3 LYS A 122      27.080 118.843 107.054  1.00  0.00           H  
ATOM   1940  N   ASP A 123      32.229 114.110 103.529  1.00  0.00           N  
ATOM   1941  CA  ASP A 123      33.607 113.727 103.442  1.00  0.00           C  
ATOM   1942  C   ASP A 123      34.079 112.978 102.173  1.00  0.00           C  
ATOM   1943  O   ASP A 123      35.292 112.766 102.143  1.00  0.00           O  
ATOM   1944  CB  ASP A 123      33.850 112.791 104.678  1.00  0.00           C  
ATOM   1945  CG  ASP A 123      33.977 113.598 105.955  1.00  0.00           C  
ATOM   1946  OD1 ASP A 123      33.968 114.848 105.908  1.00  0.00           O  
ATOM   1947  OD2 ASP A 123      34.112 112.988 107.031  1.00  0.00           O1-
ATOM   1948  H   ASP A 123      31.782 113.872 104.402  1.00  0.00           H  
ATOM   1949  HA  ASP A 123      34.253 114.606 103.444  1.00  0.00           H  
ATOM   1950  HB2 ASP A 123      32.944 112.195 104.779  1.00  0.00           H  
ATOM   1951  HB3 ASP A 123      34.735 112.166 104.554  1.00  0.00           H  
ATOM   1952  N   VAL A 124      33.198 112.496 101.271  1.00  0.00           N  
ATOM   1953  CA  VAL A 124      33.540 111.616 100.075  1.00  0.00           C  
ATOM   1954  C   VAL A 124      32.230 111.627  99.176  1.00  0.00           C  
ATOM   1955  O   VAL A 124      31.125 111.497  99.728  1.00  0.00           O  
ATOM   1956  CB  VAL A 124      33.923 110.200 100.514  1.00  0.00           C  
ATOM   1957  CG1 VAL A 124      33.016 109.537 101.603  1.00  0.00           C  
ATOM   1958  CG2 VAL A 124      34.076 109.251  99.327  1.00  0.00           C  
ATOM   1959  H   VAL A 124      32.251 112.609 101.603  1.00  0.00           H  
ATOM   1960  HA  VAL A 124      34.383 111.994  99.496  1.00  0.00           H  
ATOM   1961  HB  VAL A 124      34.943 110.210 100.899  1.00  0.00           H  
ATOM   1962 HG11 VAL A 124      33.464 108.549 101.715  1.00  0.00           H  
ATOM   1963 HG12 VAL A 124      33.083 110.180 102.480  1.00  0.00           H  
ATOM   1964 HG13 VAL A 124      31.961 109.484 101.339  1.00  0.00           H  
ATOM   1965 HG21 VAL A 124      33.171 109.199  98.723  1.00  0.00           H  
ATOM   1966 HG22 VAL A 124      34.786 109.798  98.707  1.00  0.00           H  
ATOM   1967 HG23 VAL A 124      34.310 108.245  99.673  1.00  0.00           H  
ATOM   1968  N   PRO A 125      32.245 112.016  97.891  1.00  0.00           N  
ATOM   1969  CA  PRO A 125      31.072 111.998  96.928  1.00  0.00           C  
ATOM   1970  C   PRO A 125      30.559 110.570  96.865  1.00  0.00           C  
ATOM   1971  O   PRO A 125      31.365 109.677  96.583  1.00  0.00           O  
ATOM   1972  CB  PRO A 125      31.607 112.413  95.520  1.00  0.00           C  
ATOM   1973  CG  PRO A 125      32.854 113.102  95.960  1.00  0.00           C  
ATOM   1974  CD  PRO A 125      33.462 112.418  97.204  1.00  0.00           C  
ATOM   1975  HA  PRO A 125      30.285 112.696  97.216  1.00  0.00           H  
ATOM   1976  HB2 PRO A 125      31.821 111.577  94.855  1.00  0.00           H  
ATOM   1977  HB3 PRO A 125      31.043 113.198  95.014  1.00  0.00           H  
ATOM   1978  HG2 PRO A 125      33.588 113.080  95.155  1.00  0.00           H  
ATOM   1979  HG3 PRO A 125      32.637 114.138  96.223  1.00  0.00           H  
ATOM   1980  HD2 PRO A 125      34.120 111.613  96.879  1.00  0.00           H  
ATOM   1981  HD3 PRO A 125      34.020 113.176  97.752  1.00  0.00           H  
ATOM   1982  N   ALA A 126      29.287 110.303  97.271  1.00  0.00           N  
ATOM   1983  CA  ALA A 126      28.572 109.055  96.980  1.00  0.00           C  
ATOM   1984  C   ALA A 126      28.056 108.884  95.558  1.00  0.00           C  
ATOM   1985  O   ALA A 126      27.914 107.819  95.027  1.00  0.00           O  
ATOM   1986  CB  ALA A 126      27.406 108.986  98.037  1.00  0.00           C  
ATOM   1987  H   ALA A 126      28.803 111.068  97.719  1.00  0.00           H  
ATOM   1988  HA  ALA A 126      29.224 108.196  97.139  1.00  0.00           H  
ATOM   1989  HB1 ALA A 126      27.732 109.136  99.066  1.00  0.00           H  
ATOM   1990  HB2 ALA A 126      26.622 109.710  97.819  1.00  0.00           H  
ATOM   1991  HB3 ALA A 126      27.017 107.985  97.846  1.00  0.00           H  
ATOM   1992  N   GLY A 127      27.834 110.032  94.954  1.00  0.00           N  
ATOM   1993  CA  GLY A 127      27.219 110.043  93.591  1.00  0.00           C  
ATOM   1994  C   GLY A 127      25.741 109.618  93.746  1.00  0.00           C  
ATOM   1995  O   GLY A 127      25.090 110.121  94.712  1.00  0.00           O  
ATOM   1996  H   GLY A 127      28.277 110.882  95.273  1.00  0.00           H  
ATOM   1997  HA2 GLY A 127      27.224 111.090  93.290  1.00  0.00           H  
ATOM   1998  HA3 GLY A 127      27.710 109.350  92.909  1.00  0.00           H  
ATOM   1999  N   ASP A 128      25.189 108.823  92.850  1.00  0.00           N  
ATOM   2000  CA  ASP A 128      24.023 107.925  92.977  1.00  0.00           C  
ATOM   2001  C   ASP A 128      24.127 106.742  94.040  1.00  0.00           C  
ATOM   2002  O   ASP A 128      23.206 105.943  94.140  1.00  0.00           O  
ATOM   2003  CB  ASP A 128      23.640 107.384  91.597  1.00  0.00           C  
ATOM   2004  CG  ASP A 128      24.699 106.418  91.038  1.00  0.00           C  
ATOM   2005  OD1 ASP A 128      24.288 105.273  90.629  1.00  0.00           O  
ATOM   2006  OD2 ASP A 128      25.900 106.775  90.959  1.00  0.00           O1-
ATOM   2007  H   ASP A 128      25.828 108.728  92.074  1.00  0.00           H  
ATOM   2008  HA  ASP A 128      23.147 108.503  93.268  1.00  0.00           H  
ATOM   2009  HB2 ASP A 128      22.636 106.964  91.660  1.00  0.00           H  
ATOM   2010  HB3 ASP A 128      23.520 108.303  91.023  1.00  0.00           H  
ATOM   2011  N   GLY A 129      25.266 106.602  94.738  1.00  0.00           N  
ATOM   2012  CA  GLY A 129      25.578 105.590  95.806  1.00  0.00           C  
ATOM   2013  C   GLY A 129      26.380 104.403  95.316  1.00  0.00           C  
ATOM   2014  O   GLY A 129      27.020 104.349  94.273  1.00  0.00           O  
ATOM   2015  H   GLY A 129      25.991 107.290  94.596  1.00  0.00           H  
ATOM   2016  HA2 GLY A 129      26.153 106.185  96.516  1.00  0.00           H  
ATOM   2017  HA3 GLY A 129      24.630 105.296  96.257  1.00  0.00           H  
ATOM   2018  N   PHE A 130      26.137 103.354  96.074  1.00  0.00           N  
ATOM   2019  CA  PHE A 130      26.918 102.112  96.105  1.00  0.00           C  
ATOM   2020  C   PHE A 130      25.987 100.923  96.222  1.00  0.00           C  
ATOM   2021  O   PHE A 130      24.957 101.082  96.894  1.00  0.00           O  
ATOM   2022  CB  PHE A 130      27.965 102.161  97.273  1.00  0.00           C  
ATOM   2023  CG  PHE A 130      28.832 103.412  97.188  1.00  0.00           C  
ATOM   2024  CD1 PHE A 130      28.344 104.553  97.769  1.00  0.00           C  
ATOM   2025  CD2 PHE A 130      30.084 103.382  96.614  1.00  0.00           C  
ATOM   2026  CE1 PHE A 130      29.155 105.674  97.823  1.00  0.00           C  
ATOM   2027  CE2 PHE A 130      30.958 104.492  96.697  1.00  0.00           C  
ATOM   2028  CZ  PHE A 130      30.471 105.654  97.305  1.00  0.00           C  
ATOM   2029  H   PHE A 130      25.382 103.368  96.743  1.00  0.00           H  
ATOM   2030  HA  PHE A 130      27.510 101.999  95.196  1.00  0.00           H  
ATOM   2031  HB2 PHE A 130      27.469 102.154  98.244  1.00  0.00           H  
ATOM   2032  HB3 PHE A 130      28.584 101.268  97.198  1.00  0.00           H  
ATOM   2033  HD1 PHE A 130      27.383 104.578  98.261  1.00  0.00           H  
ATOM   2034  HD2 PHE A 130      30.457 102.503  96.110  1.00  0.00           H  
ATOM   2035  HE1 PHE A 130      28.794 106.535  98.367  1.00  0.00           H  
ATOM   2036  HE2 PHE A 130      31.936 104.494  96.240  1.00  0.00           H  
ATOM   2037  HZ  PHE A 130      31.115 106.515  97.411  1.00  0.00           H  
ATOM   2038  N   ASP A 131      26.173  99.864  95.481  1.00  0.00           N  
ATOM   2039  CA  ASP A 131      25.259  98.760  95.326  1.00  0.00           C  
ATOM   2040  C   ASP A 131      25.078  98.006  96.549  1.00  0.00           C  
ATOM   2041  O   ASP A 131      24.078  97.292  96.791  1.00  0.00           O  
ATOM   2042  CB  ASP A 131      26.012  97.762  94.434  1.00  0.00           C  
ATOM   2043  CG  ASP A 131      26.225  98.176  93.006  1.00  0.00           C  
ATOM   2044  OD1 ASP A 131      26.997  97.386  92.360  1.00  0.00           O  
ATOM   2045  OD2 ASP A 131      25.639  99.132  92.545  1.00  0.00           O1-
ATOM   2046  H   ASP A 131      27.038  99.875  94.961  1.00  0.00           H  
ATOM   2047  HA  ASP A 131      24.324  99.061  94.854  1.00  0.00           H  
ATOM   2048  HB2 ASP A 131      26.965  97.500  94.892  1.00  0.00           H  
ATOM   2049  HB3 ASP A 131      25.457  96.827  94.369  1.00  0.00           H  
ATOM   2050  N   ALA A 132      26.137  97.965  97.386  1.00  0.00           N  
ATOM   2051  CA  ALA A 132      26.190  97.364  98.678  1.00  0.00           C  
ATOM   2052  C   ALA A 132      27.080  98.278  99.528  1.00  0.00           C  
ATOM   2053  O   ALA A 132      28.136  98.783  99.128  1.00  0.00           O  
ATOM   2054  CB  ALA A 132      26.757  95.910  98.543  1.00  0.00           C  
ATOM   2055  H   ALA A 132      26.966  98.520  97.230  1.00  0.00           H  
ATOM   2056  HA  ALA A 132      25.207  97.286  99.142  1.00  0.00           H  
ATOM   2057  HB1 ALA A 132      27.764  95.940  98.129  1.00  0.00           H  
ATOM   2058  HB2 ALA A 132      26.828  95.376  99.490  1.00  0.00           H  
ATOM   2059  HB3 ALA A 132      26.202  95.351  97.789  1.00  0.00           H  
ATOM   2060  N   VAL A 133      26.745  98.222 100.837  1.00  0.00           N  
ATOM   2061  CA  VAL A 133      27.492  98.894 101.872  1.00  0.00           C  
ATOM   2062  C   VAL A 133      27.719  97.919 103.031  1.00  0.00           C  
ATOM   2063  O   VAL A 133      26.806  97.139 103.366  1.00  0.00           O  
ATOM   2064  CB  VAL A 133      26.666 100.188 102.147  1.00  0.00           C  
ATOM   2065  CG1 VAL A 133      27.461 101.081 103.054  1.00  0.00           C  
ATOM   2066  CG2 VAL A 133      26.358 101.031 100.911  1.00  0.00           C  
ATOM   2067  H   VAL A 133      26.081  97.535 101.164  1.00  0.00           H  
ATOM   2068  HA  VAL A 133      28.476  99.232 101.545  1.00  0.00           H  
ATOM   2069  HB  VAL A 133      25.743  99.953 102.677  1.00  0.00           H  
ATOM   2070 HG11 VAL A 133      28.526 100.989 102.836  1.00  0.00           H  
ATOM   2071 HG12 VAL A 133      27.172 102.131 103.040  1.00  0.00           H  
ATOM   2072 HG13 VAL A 133      27.405 100.753 104.092  1.00  0.00           H  
ATOM   2073 HG21 VAL A 133      25.566 100.485 100.398  1.00  0.00           H  
ATOM   2074 HG22 VAL A 133      25.903 101.982 101.190  1.00  0.00           H  
ATOM   2075 HG23 VAL A 133      27.198 101.210 100.241  1.00  0.00           H  
ATOM   2076  N   ILE A 134      28.891  97.942 103.700  1.00  0.00           N  
ATOM   2077  CA  ILE A 134      29.299  96.894 104.647  1.00  0.00           C  
ATOM   2078  C   ILE A 134      30.047  97.569 105.799  1.00  0.00           C  
ATOM   2079  O   ILE A 134      30.814  98.498 105.619  1.00  0.00           O  
ATOM   2080  CB  ILE A 134      30.163  95.783 103.930  1.00  0.00           C  
ATOM   2081  CG1 ILE A 134      31.485  96.333 103.505  1.00  0.00           C  
ATOM   2082  CG2 ILE A 134      29.345  94.970 102.863  1.00  0.00           C  
ATOM   2083  CD1 ILE A 134      32.243  95.394 102.558  1.00  0.00           C  
ATOM   2084  H   ILE A 134      29.630  98.550 103.377  1.00  0.00           H  
ATOM   2085  HA  ILE A 134      28.392  96.488 105.097  1.00  0.00           H  
ATOM   2086  HB  ILE A 134      30.299  94.996 104.672  1.00  0.00           H  
ATOM   2087 HG12 ILE A 134      31.214  97.248 102.979  1.00  0.00           H  
ATOM   2088 HG13 ILE A 134      32.145  96.552 104.345  1.00  0.00           H  
ATOM   2089 HG21 ILE A 134      29.793  93.976 102.848  1.00  0.00           H  
ATOM   2090 HG22 ILE A 134      28.364  94.778 103.299  1.00  0.00           H  
ATOM   2091 HG23 ILE A 134      29.248  95.585 101.970  1.00  0.00           H  
ATOM   2092 HD11 ILE A 134      32.252  94.354 102.886  1.00  0.00           H  
ATOM   2093 HD12 ILE A 134      31.807  95.290 101.564  1.00  0.00           H  
ATOM   2094 HD13 ILE A 134      33.251  95.804 102.506  1.00  0.00           H  
ATOM   2095  N   CYS A 135      29.898  96.920 107.002  1.00  0.00           N  
ATOM   2096  CA  CYS A 135      30.791  97.428 108.123  1.00  0.00           C  
ATOM   2097  C   CYS A 135      31.996  96.457 108.408  1.00  0.00           C  
ATOM   2098  O   CYS A 135      33.147  96.826 108.151  1.00  0.00           O  
ATOM   2099  CB  CYS A 135      29.994  97.660 109.404  1.00  0.00           C  
ATOM   2100  SG  CYS A 135      28.620  98.807 109.242  1.00  0.00           S  
ATOM   2101  H   CYS A 135      29.175  96.224 107.116  1.00  0.00           H  
ATOM   2102  HA  CYS A 135      31.237  98.350 107.750  1.00  0.00           H  
ATOM   2103  HB2 CYS A 135      29.467  96.723 109.584  1.00  0.00           H  
ATOM   2104  HB3 CYS A 135      30.718  97.955 110.163  1.00  0.00           H  
ATOM   2105  HG  CYS A 135      28.206  98.094 108.191  1.00  0.00           H  
ATOM   2106  N   LEU A 136      31.733  95.244 108.882  1.00  0.00           N  
ATOM   2107  CA  LEU A 136      32.575  94.040 109.091  1.00  0.00           C  
ATOM   2108  C   LEU A 136      33.776  94.046 110.060  1.00  0.00           C  
ATOM   2109  O   LEU A 136      34.327  95.123 110.294  1.00  0.00           O  
ATOM   2110  CB  LEU A 136      33.028  93.498 107.654  1.00  0.00           C  
ATOM   2111  CG  LEU A 136      31.834  93.007 106.780  1.00  0.00           C  
ATOM   2112  CD1 LEU A 136      32.450  92.480 105.458  1.00  0.00           C  
ATOM   2113  CD2 LEU A 136      31.052  91.892 107.284  1.00  0.00           C  
ATOM   2114  H   LEU A 136      30.824  95.146 109.312  1.00  0.00           H  
ATOM   2115  HA  LEU A 136      31.857  93.349 109.534  1.00  0.00           H  
ATOM   2116  HB2 LEU A 136      33.533  94.306 107.124  1.00  0.00           H  
ATOM   2117  HB3 LEU A 136      33.734  92.685 107.821  1.00  0.00           H  
ATOM   2118  HG  LEU A 136      31.086  93.774 106.576  1.00  0.00           H  
ATOM   2119 HD11 LEU A 136      33.043  93.281 105.016  1.00  0.00           H  
ATOM   2120 HD12 LEU A 136      33.046  91.586 105.636  1.00  0.00           H  
ATOM   2121 HD13 LEU A 136      31.633  92.272 104.766  1.00  0.00           H  
ATOM   2122 HD21 LEU A 136      31.599  91.058 107.728  1.00  0.00           H  
ATOM   2123 HD22 LEU A 136      30.517  92.320 108.131  1.00  0.00           H  
ATOM   2124 HD23 LEU A 136      30.334  91.476 106.577  1.00  0.00           H  
ATOM   2125  N   GLY A 137      34.046  92.960 110.738  1.00  0.00           N  
ATOM   2126  CA  GLY A 137      34.945  93.021 111.918  1.00  0.00           C  
ATOM   2127  C   GLY A 137      34.384  93.822 113.117  1.00  0.00           C  
ATOM   2128  O   GLY A 137      35.171  94.102 114.024  1.00  0.00           O  
ATOM   2129  H   GLY A 137      33.541  92.098 110.590  1.00  0.00           H  
ATOM   2130  HA2 GLY A 137      35.280  92.081 112.360  1.00  0.00           H  
ATOM   2131  HA3 GLY A 137      35.805  93.588 111.562  1.00  0.00           H  
ATOM   2132  N   ASN A 138      33.045  94.145 113.143  1.00  0.00           N  
ATOM   2133  CA  ASN A 138      32.264  95.002 114.042  1.00  0.00           C  
ATOM   2134  C   ASN A 138      32.703  96.455 114.240  1.00  0.00           C  
ATOM   2135  O   ASN A 138      33.874  96.785 114.088  1.00  0.00           O  
ATOM   2136  CB  ASN A 138      31.910  94.338 115.332  1.00  0.00           C  
ATOM   2137  CG  ASN A 138      32.556  94.956 116.514  1.00  0.00           C  
ATOM   2138  ND2 ASN A 138      33.810  94.866 116.519  1.00  0.00           N  
ATOM   2139  OD1 ASN A 138      31.945  95.618 117.338  1.00  0.00           O  
ATOM   2140  H   ASN A 138      32.520  93.880 112.322  1.00  0.00           H  
ATOM   2141  HA  ASN A 138      31.338  95.061 113.470  1.00  0.00           H  
ATOM   2142  HB2 ASN A 138      30.836  94.365 115.513  1.00  0.00           H  
ATOM   2143  HB3 ASN A 138      32.148  93.274 115.331  1.00  0.00           H  
ATOM   2144 HD21 ASN A 138      34.327  95.278 117.281  1.00  0.00           H  
ATOM   2145 HD22 ASN A 138      34.353  94.444 115.780  1.00  0.00           H  
ATOM   2146  N   SER A 139      31.743  97.295 114.452  1.00  0.00           N  
ATOM   2147  CA  SER A 139      32.054  98.767 114.460  1.00  0.00           C  
ATOM   2148  C   SER A 139      31.165  99.714 115.230  1.00  0.00           C  
ATOM   2149  O   SER A 139      31.702 100.464 116.010  1.00  0.00           O  
ATOM   2150  CB  SER A 139      31.943  99.204 113.033  1.00  0.00           C  
ATOM   2151  OG  SER A 139      30.665  99.044 112.430  1.00  0.00           O  
ATOM   2152  H   SER A 139      30.776  97.006 114.430  1.00  0.00           H  
ATOM   2153  HA  SER A 139      33.081  98.998 114.744  1.00  0.00           H  
ATOM   2154  HB2 SER A 139      32.207 100.261 112.989  1.00  0.00           H  
ATOM   2155  HB3 SER A 139      32.623  98.563 112.472  1.00  0.00           H  
ATOM   2156  HG  SER A 139      30.421  99.766 111.846  1.00  0.00           H  
ATOM   2157  N   PHE A 140      29.817  99.679 114.970  1.00  0.00           N  
ATOM   2158  CA  PHE A 140      28.923 100.762 115.384  1.00  0.00           C  
ATOM   2159  C   PHE A 140      28.946 101.274 116.875  1.00  0.00           C  
ATOM   2160  O   PHE A 140      28.608 102.434 117.115  1.00  0.00           O  
ATOM   2161  CB  PHE A 140      27.498 100.406 114.905  1.00  0.00           C  
ATOM   2162  CG  PHE A 140      26.589 101.610 114.989  1.00  0.00           C  
ATOM   2163  CD1 PHE A 140      26.595 102.547 113.952  1.00  0.00           C  
ATOM   2164  CD2 PHE A 140      25.720 101.716 116.115  1.00  0.00           C  
ATOM   2165  CE1 PHE A 140      25.817 103.677 114.095  1.00  0.00           C  
ATOM   2166  CE2 PHE A 140      24.987 102.891 116.319  1.00  0.00           C  
ATOM   2167  CZ  PHE A 140      25.102 103.865 115.291  1.00  0.00           C  
ATOM   2168  H   PHE A 140      29.507  99.124 114.185  1.00  0.00           H  
ATOM   2169  HA  PHE A 140      29.238 101.641 114.820  1.00  0.00           H  
ATOM   2170  HB2 PHE A 140      27.611 100.012 113.895  1.00  0.00           H  
ATOM   2171  HB3 PHE A 140      27.081  99.683 115.606  1.00  0.00           H  
ATOM   2172  HD1 PHE A 140      27.246 102.543 113.090  1.00  0.00           H  
ATOM   2173  HD2 PHE A 140      25.716 100.958 116.884  1.00  0.00           H  
ATOM   2174  HE1 PHE A 140      25.774 104.411 113.304  1.00  0.00           H  
ATOM   2175  HE2 PHE A 140      24.430 102.989 117.238  1.00  0.00           H  
ATOM   2176  HZ  PHE A 140      24.477 104.742 115.373  1.00  0.00           H  
ATOM   2177  N   ALA A 141      29.254 100.449 117.935  1.00  0.00           N  
ATOM   2178  CA  ALA A 141      29.220 100.839 119.322  1.00  0.00           C  
ATOM   2179  C   ALA A 141      30.336 101.805 119.746  1.00  0.00           C  
ATOM   2180  O   ALA A 141      30.209 102.396 120.828  1.00  0.00           O  
ATOM   2181  CB  ALA A 141      29.168  99.582 120.256  1.00  0.00           C  
ATOM   2182  H   ALA A 141      29.657  99.566 117.657  1.00  0.00           H  
ATOM   2183  HA  ALA A 141      28.336 101.464 119.458  1.00  0.00           H  
ATOM   2184  HB1 ALA A 141      28.879  99.944 121.243  1.00  0.00           H  
ATOM   2185  HB2 ALA A 141      28.352  98.907 119.999  1.00  0.00           H  
ATOM   2186  HB3 ALA A 141      30.124  99.059 120.228  1.00  0.00           H  
ATOM   2187  N   HID A 142      31.318 102.107 118.873  1.00  0.00           N  
ATOM   2188  CA  HID A 142      32.319 103.168 119.177  1.00  0.00           C  
ATOM   2189  C   HID A 142      31.829 104.609 119.204  1.00  0.00           C  
ATOM   2190  O   HID A 142      32.630 105.531 119.338  1.00  0.00           O  
ATOM   2191  CB  HID A 142      33.544 102.893 118.286  1.00  0.00           C  
ATOM   2192  CG  HID A 142      34.190 101.511 118.275  1.00  0.00           C  
ATOM   2193  CD2 HID A 142      34.552 100.827 117.201  1.00  0.00           C  
ATOM   2194  ND1 HID A 142      34.954 100.954 119.299  1.00  0.00           N  
ATOM   2195  CE1 HID A 142      35.659  99.895 118.822  1.00  0.00           C  
ATOM   2196  NE2 HID A 142      35.390  99.784 117.503  1.00  0.00           N  
ATOM   2197  H   HID A 142      31.367 101.549 118.033  1.00  0.00           H  
ATOM   2198  HA  HID A 142      32.675 103.008 120.195  1.00  0.00           H  
ATOM   2199  HB2 HID A 142      33.321 103.224 117.272  1.00  0.00           H  
ATOM   2200  HB3 HID A 142      34.250 103.681 118.548  1.00  0.00           H  
ATOM   2201  HD1 HID A 142      35.178 101.416 120.169  1.00  0.00           H  
ATOM   2202  HD2 HID A 142      34.089 101.023 116.245  1.00  0.00           H  
ATOM   2203  HE1 HID A 142      36.307  99.280 119.429  1.00  0.00           H  
ATOM   2204  N   LEU A 143      30.518 104.802 118.925  1.00  0.00           N  
ATOM   2205  CA  LEU A 143      29.791 106.135 118.787  1.00  0.00           C  
ATOM   2206  C   LEU A 143      29.201 106.425 120.146  1.00  0.00           C  
ATOM   2207  O   LEU A 143      28.282 105.742 120.598  1.00  0.00           O  
ATOM   2208  CB  LEU A 143      28.716 106.069 117.721  1.00  0.00           C  
ATOM   2209  CG  LEU A 143      28.015 107.354 117.282  1.00  0.00           C  
ATOM   2210  CD1 LEU A 143      28.726 108.318 116.322  1.00  0.00           C  
ATOM   2211  CD2 LEU A 143      26.750 106.917 116.588  1.00  0.00           C  
ATOM   2212  H   LEU A 143      29.986 103.943 118.945  1.00  0.00           H  
ATOM   2213  HA  LEU A 143      30.485 106.868 118.376  1.00  0.00           H  
ATOM   2214  HB2 LEU A 143      29.196 105.704 116.813  1.00  0.00           H  
ATOM   2215  HB3 LEU A 143      27.940 105.369 118.031  1.00  0.00           H  
ATOM   2216  HG  LEU A 143      27.705 107.874 118.188  1.00  0.00           H  
ATOM   2217 HD11 LEU A 143      29.477 108.946 116.802  1.00  0.00           H  
ATOM   2218 HD12 LEU A 143      29.212 107.672 115.590  1.00  0.00           H  
ATOM   2219 HD13 LEU A 143      27.973 108.969 115.878  1.00  0.00           H  
ATOM   2220 HD21 LEU A 143      26.181 107.811 116.330  1.00  0.00           H  
ATOM   2221 HD22 LEU A 143      27.079 106.382 115.697  1.00  0.00           H  
ATOM   2222 HD23 LEU A 143      26.162 106.200 117.160  1.00  0.00           H  
ATOM   2223  N   PRO A 144      29.662 107.529 120.801  1.00  0.00           N  
ATOM   2224  CA  PRO A 144      29.056 107.937 122.152  1.00  0.00           C  
ATOM   2225  C   PRO A 144      27.648 108.605 122.100  1.00  0.00           C  
ATOM   2226  O   PRO A 144      27.156 108.955 121.072  1.00  0.00           O  
ATOM   2227  CB  PRO A 144      30.129 108.851 122.685  1.00  0.00           C  
ATOM   2228  CG  PRO A 144      30.655 109.571 121.430  1.00  0.00           C  
ATOM   2229  CD  PRO A 144      30.578 108.524 120.339  1.00  0.00           C  
ATOM   2230  HA  PRO A 144      29.054 107.104 122.856  1.00  0.00           H  
ATOM   2231  HB2 PRO A 144      29.781 109.580 123.418  1.00  0.00           H  
ATOM   2232  HB3 PRO A 144      30.980 108.281 123.057  1.00  0.00           H  
ATOM   2233  HG2 PRO A 144      30.048 110.450 121.213  1.00  0.00           H  
ATOM   2234  HG3 PRO A 144      31.593 110.042 121.723  1.00  0.00           H  
ATOM   2235  HD2 PRO A 144      30.254 108.950 119.389  1.00  0.00           H  
ATOM   2236  HD3 PRO A 144      31.519 107.981 120.256  1.00  0.00           H  
ATOM   2237  N   ASP A 145      27.120 108.627 123.311  1.00  0.00           N  
ATOM   2238  CA  ASP A 145      25.955 109.490 123.792  1.00  0.00           C  
ATOM   2239  C   ASP A 145      26.012 109.814 125.318  1.00  0.00           C  
ATOM   2240  O   ASP A 145      25.771 108.966 126.107  1.00  0.00           O  
ATOM   2241  CB  ASP A 145      24.589 108.903 123.421  1.00  0.00           C  
ATOM   2242  CG  ASP A 145      23.378 109.550 123.943  1.00  0.00           C  
ATOM   2243  OD1 ASP A 145      23.449 110.800 123.839  1.00  0.00           O  
ATOM   2244  OD2 ASP A 145      22.375 108.916 124.411  1.00  0.00           O1-
ATOM   2245  H   ASP A 145      27.565 108.053 124.012  1.00  0.00           H  
ATOM   2246  HA  ASP A 145      25.990 110.453 123.281  1.00  0.00           H  
ATOM   2247  HB2 ASP A 145      24.586 108.982 122.334  1.00  0.00           H  
ATOM   2248  HB3 ASP A 145      24.602 107.882 123.802  1.00  0.00           H  
ATOM   2249  N   SER A 146      26.241 111.104 125.550  1.00  0.00           N  
ATOM   2250  CA  SER A 146      26.118 111.676 126.909  1.00  0.00           C  
ATOM   2251  C   SER A 146      24.708 112.065 127.309  1.00  0.00           C  
ATOM   2252  O   SER A 146      24.521 112.600 128.445  1.00  0.00           O  
ATOM   2253  CB  SER A 146      27.044 112.915 126.951  1.00  0.00           C  
ATOM   2254  OG  SER A 146      26.617 113.972 126.098  1.00  0.00           O  
ATOM   2255  H   SER A 146      26.521 111.692 124.778  1.00  0.00           H  
ATOM   2256  HA  SER A 146      26.540 110.940 127.593  1.00  0.00           H  
ATOM   2257  HB2 SER A 146      27.072 113.310 127.966  1.00  0.00           H  
ATOM   2258  HB3 SER A 146      28.001 112.482 126.665  1.00  0.00           H  
ATOM   2259  HG  SER A 146      26.701 113.675 125.188  1.00  0.00           H  
ATOM   2260  N   LYS A 147      23.713 111.932 126.426  1.00  0.00           N  
ATOM   2261  CA  LYS A 147      22.372 112.585 126.499  1.00  0.00           C  
ATOM   2262  C   LYS A 147      21.221 111.690 127.009  1.00  0.00           C  
ATOM   2263  O   LYS A 147      20.238 112.202 127.597  1.00  0.00           O  
ATOM   2264  CB  LYS A 147      21.941 113.236 125.168  1.00  0.00           C  
ATOM   2265  CG  LYS A 147      23.043 114.216 124.763  1.00  0.00           C  
ATOM   2266  CD  LYS A 147      22.816 114.817 123.360  1.00  0.00           C  
ATOM   2267  CE  LYS A 147      22.751 113.799 122.180  1.00  0.00           C  
ATOM   2268  NZ  LYS A 147      23.941 112.968 122.247  1.00  0.00           N1+
ATOM   2269  H   LYS A 147      24.004 111.579 125.526  1.00  0.00           H  
ATOM   2270  HA  LYS A 147      22.385 113.445 127.169  1.00  0.00           H  
ATOM   2271  HB2 LYS A 147      21.743 112.472 124.417  1.00  0.00           H  
ATOM   2272  HB3 LYS A 147      21.022 113.802 125.321  1.00  0.00           H  
ATOM   2273  HG2 LYS A 147      23.090 114.975 125.543  1.00  0.00           H  
ATOM   2274  HG3 LYS A 147      24.035 113.767 124.715  1.00  0.00           H  
ATOM   2275  HD2 LYS A 147      21.918 115.432 123.278  1.00  0.00           H  
ATOM   2276  HD3 LYS A 147      23.667 115.473 123.178  1.00  0.00           H  
ATOM   2277  HE2 LYS A 147      21.794 113.296 122.317  1.00  0.00           H  
ATOM   2278  HE3 LYS A 147      22.727 114.428 121.289  1.00  0.00           H  
ATOM   2279  HZ1 LYS A 147      24.776 113.526 122.363  1.00  0.00           H  
ATOM   2280  HZ2 LYS A 147      23.863 112.191 122.885  1.00  0.00           H  
ATOM   2281  HZ3 LYS A 147      24.216 112.513 121.388  1.00  0.00           H  
ATOM   2282  N   GLY A 148      21.331 110.375 126.847  1.00  0.00           N  
ATOM   2283  CA  GLY A 148      20.072 109.613 126.832  1.00  0.00           C  
ATOM   2284  C   GLY A 148      19.191 109.918 125.595  1.00  0.00           C  
ATOM   2285  O   GLY A 148      17.981 109.859 125.798  1.00  0.00           O  
ATOM   2286  H   GLY A 148      22.124 109.886 126.458  1.00  0.00           H  
ATOM   2287  HA2 GLY A 148      20.294 108.554 126.701  1.00  0.00           H  
ATOM   2288  HA3 GLY A 148      19.518 109.659 127.770  1.00  0.00           H  
ATOM   2289  N   ASP A 149      19.767 110.285 124.483  1.00  0.00           N  
ATOM   2290  CA  ASP A 149      19.006 110.608 123.294  1.00  0.00           C  
ATOM   2291  C   ASP A 149      19.678 110.058 121.945  1.00  0.00           C  
ATOM   2292  O   ASP A 149      20.835 110.349 121.673  1.00  0.00           O  
ATOM   2293  CB  ASP A 149      18.865 112.132 123.210  1.00  0.00           C  
ATOM   2294  CG  ASP A 149      18.341 112.606 121.852  1.00  0.00           C  
ATOM   2295  OD1 ASP A 149      18.431 113.800 121.552  1.00  0.00           O  
ATOM   2296  OD2 ASP A 149      17.698 111.904 121.039  1.00  0.00           O1-
ATOM   2297  H   ASP A 149      20.765 110.136 124.437  1.00  0.00           H  
ATOM   2298  HA  ASP A 149      17.995 110.217 123.410  1.00  0.00           H  
ATOM   2299  HB2 ASP A 149      18.227 112.426 124.043  1.00  0.00           H  
ATOM   2300  HB3 ASP A 149      19.843 112.611 123.258  1.00  0.00           H  
ATOM   2301  N   GLN A 150      18.932 109.257 121.210  1.00  0.00           N  
ATOM   2302  CA  GLN A 150      19.265 108.499 120.036  1.00  0.00           C  
ATOM   2303  C   GLN A 150      19.462 109.316 118.746  1.00  0.00           C  
ATOM   2304  O   GLN A 150      19.816 108.701 117.716  1.00  0.00           O  
ATOM   2305  CB  GLN A 150      18.424 107.260 119.956  1.00  0.00           C  
ATOM   2306  CG  GLN A 150      16.974 107.584 119.555  1.00  0.00           C  
ATOM   2307  CD  GLN A 150      16.016 106.333 119.696  1.00  0.00           C  
ATOM   2308  NE2 GLN A 150      14.723 106.647 119.783  1.00  0.00           N  
ATOM   2309  OE1 GLN A 150      16.424 105.237 119.862  1.00  0.00           O  
ATOM   2310  H   GLN A 150      17.986 109.117 121.534  1.00  0.00           H  
ATOM   2311  HA  GLN A 150      20.238 108.021 120.153  1.00  0.00           H  
ATOM   2312  HB2 GLN A 150      18.810 106.567 119.209  1.00  0.00           H  
ATOM   2313  HB3 GLN A 150      18.477 106.743 120.914  1.00  0.00           H  
ATOM   2314  HG2 GLN A 150      16.513 108.342 120.190  1.00  0.00           H  
ATOM   2315  HG3 GLN A 150      16.953 107.902 118.513  1.00  0.00           H  
ATOM   2316 HE21 GLN A 150      14.110 105.910 120.097  1.00  0.00           H  
ATOM   2317 HE22 GLN A 150      14.410 107.604 119.697  1.00  0.00           H  
ATOM   2318  N   SER A 151      19.300 110.641 118.776  1.00  0.00           N  
ATOM   2319  CA  SER A 151      19.208 111.531 117.591  1.00  0.00           C  
ATOM   2320  C   SER A 151      20.487 111.548 116.746  1.00  0.00           C  
ATOM   2321  O   SER A 151      20.341 111.512 115.550  1.00  0.00           O  
ATOM   2322  CB  SER A 151      18.744 112.973 118.057  1.00  0.00           C  
ATOM   2323  OG  SER A 151      17.447 113.021 118.565  1.00  0.00           O  
ATOM   2324  H   SER A 151      18.959 111.022 119.647  1.00  0.00           H  
ATOM   2325  HA  SER A 151      18.524 111.163 116.826  1.00  0.00           H  
ATOM   2326  HB2 SER A 151      19.389 113.328 118.861  1.00  0.00           H  
ATOM   2327  HB3 SER A 151      18.979 113.752 117.331  1.00  0.00           H  
ATOM   2328  HG  SER A 151      17.473 113.013 119.524  1.00  0.00           H  
ATOM   2329  N   GLU A 152      21.646 111.723 117.329  1.00  0.00           N  
ATOM   2330  CA  GLU A 152      22.897 111.707 116.620  1.00  0.00           C  
ATOM   2331  C   GLU A 152      23.278 110.262 116.320  1.00  0.00           C  
ATOM   2332  O   GLU A 152      24.099 109.944 115.436  1.00  0.00           O  
ATOM   2333  CB  GLU A 152      24.079 112.361 117.373  1.00  0.00           C  
ATOM   2334  CG  GLU A 152      24.053 113.907 117.597  1.00  0.00           C  
ATOM   2335  CD  GLU A 152      22.626 114.398 117.984  1.00  0.00           C  
ATOM   2336  OE1 GLU A 152      21.995 115.155 117.219  1.00  0.00           O  
ATOM   2337  OE2 GLU A 152      22.090 114.019 119.077  1.00  0.00           O1-
ATOM   2338  H   GLU A 152      21.697 111.709 118.338  1.00  0.00           H  
ATOM   2339  HA  GLU A 152      22.747 112.201 115.660  1.00  0.00           H  
ATOM   2340  HB2 GLU A 152      24.147 111.815 118.314  1.00  0.00           H  
ATOM   2341  HB3 GLU A 152      24.973 112.174 116.779  1.00  0.00           H  
ATOM   2342  HG2 GLU A 152      24.724 114.236 118.390  1.00  0.00           H  
ATOM   2343  HG3 GLU A 152      24.265 114.333 116.617  1.00  0.00           H  
ATOM   2344  N   HIE A 153      22.754 109.253 117.068  1.00  0.00           N  
ATOM   2345  CA  HIE A 153      22.900 107.868 116.597  1.00  0.00           C  
ATOM   2346  C   HIE A 153      22.154 107.538 115.286  1.00  0.00           C  
ATOM   2347  O   HIE A 153      22.624 106.792 114.473  1.00  0.00           O  
ATOM   2348  CB  HIE A 153      22.552 106.887 117.709  1.00  0.00           C  
ATOM   2349  CG  HIE A 153      23.637 106.538 118.695  1.00  0.00           C  
ATOM   2350  CD2 HIE A 153      24.624 107.326 119.092  1.00  0.00           C  
ATOM   2351  ND1 HIE A 153      23.709 105.320 119.423  1.00  0.00           N  
ATOM   2352  CE1 HIE A 153      24.777 105.420 120.185  1.00  0.00           C  
ATOM   2353  NE2 HIE A 153      25.319 106.677 120.070  1.00  0.00           N  
ATOM   2354  H   HIE A 153      22.030 109.382 117.758  1.00  0.00           H  
ATOM   2355  HA  HIE A 153      23.927 107.742 116.255  1.00  0.00           H  
ATOM   2356  HB2 HIE A 153      21.633 107.153 118.233  1.00  0.00           H  
ATOM   2357  HB3 HIE A 153      22.353 105.909 117.270  1.00  0.00           H  
ATOM   2358  HD2 HIE A 153      24.874 108.285 118.664  1.00  0.00           H  
ATOM   2359  HE1 HIE A 153      24.986 104.664 120.929  1.00  0.00           H  
ATOM   2360  HE2 HIE A 153      26.213 107.083 120.308  1.00  0.00           H  
ATOM   2361  N   ARG A 154      20.934 108.144 115.220  1.00  0.00           N  
ATOM   2362  CA  ARG A 154      20.062 108.022 114.085  1.00  0.00           C  
ATOM   2363  C   ARG A 154      20.653 108.728 112.879  1.00  0.00           C  
ATOM   2364  O   ARG A 154      20.540 108.143 111.824  1.00  0.00           O  
ATOM   2365  CB  ARG A 154      18.687 108.577 114.469  1.00  0.00           C  
ATOM   2366  CG  ARG A 154      17.580 108.012 113.474  1.00  0.00           C  
ATOM   2367  CD  ARG A 154      16.315 108.872 113.747  1.00  0.00           C  
ATOM   2368  NE  ARG A 154      15.683 108.454 115.019  1.00  0.00           N  
ATOM   2369  CZ  ARG A 154      15.302 109.209 116.033  1.00  0.00           C  
ATOM   2370  NH1 ARG A 154      14.479 108.580 116.868  1.00  0.00           N1+
ATOM   2371  NH2 ARG A 154      15.585 110.484 116.149  1.00  0.00           N  
ATOM   2372  H   ARG A 154      20.573 108.704 115.981  1.00  0.00           H  
ATOM   2373  HA  ARG A 154      20.023 106.959 113.850  1.00  0.00           H  
ATOM   2374  HB2 ARG A 154      18.406 108.372 115.503  1.00  0.00           H  
ATOM   2375  HB3 ARG A 154      18.628 109.663 114.530  1.00  0.00           H  
ATOM   2376  HG2 ARG A 154      17.891 108.054 112.430  1.00  0.00           H  
ATOM   2377  HG3 ARG A 154      17.414 106.948 113.642  1.00  0.00           H  
ATOM   2378  HD2 ARG A 154      16.612 109.914 113.626  1.00  0.00           H  
ATOM   2379  HD3 ARG A 154      15.561 108.715 112.976  1.00  0.00           H  
ATOM   2380  HE  ARG A 154      15.326 107.520 115.160  1.00  0.00           H  
ATOM   2381 HH11 ARG A 154      14.264 107.594 116.821  1.00  0.00           H  
ATOM   2382 HH12 ARG A 154      14.134 109.050 117.693  1.00  0.00           H  
ATOM   2383 HH21 ARG A 154      16.101 110.917 115.397  1.00  0.00           H  
ATOM   2384 HH22 ARG A 154      15.406 111.028 116.981  1.00  0.00           H  
ATOM   2385  N   LEU A 155      21.240 109.894 113.060  1.00  0.00           N  
ATOM   2386  CA  LEU A 155      22.043 110.604 112.015  1.00  0.00           C  
ATOM   2387  C   LEU A 155      23.201 109.696 111.523  1.00  0.00           C  
ATOM   2388  O   LEU A 155      23.427 109.568 110.331  1.00  0.00           O  
ATOM   2389  CB  LEU A 155      22.506 111.960 112.568  1.00  0.00           C  
ATOM   2390  CG  LEU A 155      23.268 112.909 111.613  1.00  0.00           C  
ATOM   2391  CD1 LEU A 155      22.415 113.355 110.372  1.00  0.00           C  
ATOM   2392  CD2 LEU A 155      23.858 113.959 112.516  1.00  0.00           C  
ATOM   2393  H   LEU A 155      21.239 110.228 114.013  1.00  0.00           H  
ATOM   2394  HA  LEU A 155      21.384 110.773 111.163  1.00  0.00           H  
ATOM   2395  HB2 LEU A 155      21.629 112.525 112.885  1.00  0.00           H  
ATOM   2396  HB3 LEU A 155      23.143 111.683 113.407  1.00  0.00           H  
ATOM   2397  HG  LEU A 155      24.103 112.394 111.139  1.00  0.00           H  
ATOM   2398 HD11 LEU A 155      23.098 113.928 109.745  1.00  0.00           H  
ATOM   2399 HD12 LEU A 155      22.144 112.447 109.833  1.00  0.00           H  
ATOM   2400 HD13 LEU A 155      21.632 114.035 110.706  1.00  0.00           H  
ATOM   2401 HD21 LEU A 155      24.375 113.568 113.393  1.00  0.00           H  
ATOM   2402 HD22 LEU A 155      24.695 114.400 111.976  1.00  0.00           H  
ATOM   2403 HD23 LEU A 155      23.108 114.644 112.911  1.00  0.00           H  
ATOM   2404  N   ALA A 156      23.992 108.992 112.317  1.00  0.00           N  
ATOM   2405  CA  ALA A 156      25.132 108.147 111.938  1.00  0.00           C  
ATOM   2406  C   ALA A 156      24.615 106.887 111.193  1.00  0.00           C  
ATOM   2407  O   ALA A 156      25.228 106.625 110.165  1.00  0.00           O  
ATOM   2408  CB  ALA A 156      25.929 107.693 113.159  1.00  0.00           C  
ATOM   2409  H   ALA A 156      23.963 109.297 113.280  1.00  0.00           H  
ATOM   2410  HA  ALA A 156      25.890 108.727 111.411  1.00  0.00           H  
ATOM   2411  HB1 ALA A 156      26.764 107.052 112.874  1.00  0.00           H  
ATOM   2412  HB2 ALA A 156      26.226 108.548 113.768  1.00  0.00           H  
ATOM   2413  HB3 ALA A 156      25.254 107.122 113.796  1.00  0.00           H  
ATOM   2414  N   LEU A 157      23.481 106.315 111.586  1.00  0.00           N  
ATOM   2415  CA  LEU A 157      22.835 105.190 110.801  1.00  0.00           C  
ATOM   2416  C   LEU A 157      22.269 105.835 109.465  1.00  0.00           C  
ATOM   2417  O   LEU A 157      22.363 105.159 108.420  1.00  0.00           O  
ATOM   2418  CB  LEU A 157      21.864 104.343 111.619  1.00  0.00           C  
ATOM   2419  CG  LEU A 157      22.373 103.535 112.833  1.00  0.00           C  
ATOM   2420  CD1 LEU A 157      21.277 103.041 113.716  1.00  0.00           C  
ATOM   2421  CD2 LEU A 157      23.197 102.334 112.374  1.00  0.00           C  
ATOM   2422  H   LEU A 157      22.992 106.617 112.417  1.00  0.00           H  
ATOM   2423  HA  LEU A 157      23.619 104.506 110.473  1.00  0.00           H  
ATOM   2424  HB2 LEU A 157      21.134 105.045 112.022  1.00  0.00           H  
ATOM   2425  HB3 LEU A 157      21.313 103.654 110.979  1.00  0.00           H  
ATOM   2426  HG  LEU A 157      23.118 104.080 113.412  1.00  0.00           H  
ATOM   2427 HD11 LEU A 157      20.940 103.866 114.343  1.00  0.00           H  
ATOM   2428 HD12 LEU A 157      20.471 102.563 113.159  1.00  0.00           H  
ATOM   2429 HD13 LEU A 157      21.754 102.349 114.410  1.00  0.00           H  
ATOM   2430 HD21 LEU A 157      23.779 102.614 111.497  1.00  0.00           H  
ATOM   2431 HD22 LEU A 157      23.838 102.049 113.207  1.00  0.00           H  
ATOM   2432 HD23 LEU A 157      22.601 101.474 112.064  1.00  0.00           H  
ATOM   2433  N   LYS A 158      21.572 106.978 109.486  1.00  0.00           N  
ATOM   2434  CA  LYS A 158      20.927 107.472 108.233  1.00  0.00           C  
ATOM   2435  C   LYS A 158      21.972 107.935 107.193  1.00  0.00           C  
ATOM   2436  O   LYS A 158      21.770 107.820 106.016  1.00  0.00           O  
ATOM   2437  CB  LYS A 158      19.956 108.625 108.570  1.00  0.00           C  
ATOM   2438  CG  LYS A 158      19.049 109.031 107.382  1.00  0.00           C  
ATOM   2439  CD  LYS A 158      17.817 109.835 107.990  1.00  0.00           C  
ATOM   2440  CE  LYS A 158      16.743 110.266 107.028  1.00  0.00           C  
ATOM   2441  NZ  LYS A 158      15.897 109.165 106.500  1.00  0.00           N1+
ATOM   2442  H   LYS A 158      21.402 107.374 110.399  1.00  0.00           H  
ATOM   2443  HA  LYS A 158      20.392 106.608 107.840  1.00  0.00           H  
ATOM   2444  HB2 LYS A 158      19.465 108.293 109.485  1.00  0.00           H  
ATOM   2445  HB3 LYS A 158      20.530 109.498 108.882  1.00  0.00           H  
ATOM   2446  HG2 LYS A 158      19.608 109.668 106.696  1.00  0.00           H  
ATOM   2447  HG3 LYS A 158      18.751 108.147 106.818  1.00  0.00           H  
ATOM   2448  HD2 LYS A 158      17.272 109.156 108.645  1.00  0.00           H  
ATOM   2449  HD3 LYS A 158      18.115 110.708 108.570  1.00  0.00           H  
ATOM   2450  HE2 LYS A 158      16.078 111.010 107.467  1.00  0.00           H  
ATOM   2451  HE3 LYS A 158      17.355 110.756 106.271  1.00  0.00           H  
ATOM   2452  HZ1 LYS A 158      16.231 108.728 105.653  1.00  0.00           H  
ATOM   2453  HZ2 LYS A 158      15.825 108.342 107.081  1.00  0.00           H  
ATOM   2454  HZ3 LYS A 158      14.961 109.463 106.269  1.00  0.00           H  
ATOM   2455  N   ASN A 159      23.198 108.332 107.584  1.00  0.00           N  
ATOM   2456  CA  ASN A 159      24.419 108.577 106.740  1.00  0.00           C  
ATOM   2457  C   ASN A 159      25.034 107.366 106.140  1.00  0.00           C  
ATOM   2458  O   ASN A 159      25.413 107.452 104.976  1.00  0.00           O  
ATOM   2459  CB  ASN A 159      25.416 109.465 107.425  1.00  0.00           C  
ATOM   2460  CG  ASN A 159      25.088 110.912 107.385  1.00  0.00           C  
ATOM   2461  ND2 ASN A 159      25.848 111.685 108.120  1.00  0.00           N  
ATOM   2462  OD1 ASN A 159      24.199 111.361 106.758  1.00  0.00           O  
ATOM   2463  H   ASN A 159      23.284 108.477 108.579  1.00  0.00           H  
ATOM   2464  HA  ASN A 159      24.096 109.135 105.861  1.00  0.00           H  
ATOM   2465  HB2 ASN A 159      25.401 109.188 108.479  1.00  0.00           H  
ATOM   2466  HB3 ASN A 159      26.378 109.220 106.977  1.00  0.00           H  
ATOM   2467 HD21 ASN A 159      25.512 112.628 108.254  1.00  0.00           H  
ATOM   2468 HD22 ASN A 159      26.459 111.206 108.767  1.00  0.00           H  
ATOM   2469  N   ILE A 160      25.163 106.269 106.890  1.00  0.00           N  
ATOM   2470  CA  ILE A 160      25.367 104.895 106.286  1.00  0.00           C  
ATOM   2471  C   ILE A 160      24.253 104.509 105.271  1.00  0.00           C  
ATOM   2472  O   ILE A 160      24.578 104.093 104.144  1.00  0.00           O  
ATOM   2473  CB  ILE A 160      25.480 103.933 107.530  1.00  0.00           C  
ATOM   2474  CG1 ILE A 160      26.837 104.098 108.273  1.00  0.00           C  
ATOM   2475  CG2 ILE A 160      25.443 102.469 107.124  1.00  0.00           C  
ATOM   2476  CD1 ILE A 160      26.813 103.573 109.730  1.00  0.00           C  
ATOM   2477  H   ILE A 160      24.950 106.356 107.873  1.00  0.00           H  
ATOM   2478  HA  ILE A 160      26.293 104.692 105.747  1.00  0.00           H  
ATOM   2479  HB  ILE A 160      24.656 104.086 108.225  1.00  0.00           H  
ATOM   2480 HG12 ILE A 160      27.620 103.689 107.634  1.00  0.00           H  
ATOM   2481 HG13 ILE A 160      26.997 105.174 108.349  1.00  0.00           H  
ATOM   2482 HG21 ILE A 160      24.468 102.083 106.824  1.00  0.00           H  
ATOM   2483 HG22 ILE A 160      26.032 102.162 106.259  1.00  0.00           H  
ATOM   2484 HG23 ILE A 160      25.802 101.822 107.924  1.00  0.00           H  
ATOM   2485 HD11 ILE A 160      26.740 102.485 109.766  1.00  0.00           H  
ATOM   2486 HD12 ILE A 160      27.760 103.912 110.149  1.00  0.00           H  
ATOM   2487 HD13 ILE A 160      25.990 104.028 110.282  1.00  0.00           H  
ATOM   2488  N   ALA A 161      22.980 104.783 105.593  1.00  0.00           N  
ATOM   2489  CA  ALA A 161      21.919 104.391 104.702  1.00  0.00           C  
ATOM   2490  C   ALA A 161      21.677 105.330 103.469  1.00  0.00           C  
ATOM   2491  O   ALA A 161      21.184 104.825 102.446  1.00  0.00           O  
ATOM   2492  CB  ALA A 161      20.613 104.257 105.606  1.00  0.00           C  
ATOM   2493  H   ALA A 161      22.745 105.145 106.507  1.00  0.00           H  
ATOM   2494  HA  ALA A 161      22.192 103.402 104.335  1.00  0.00           H  
ATOM   2495  HB1 ALA A 161      20.788 103.713 106.534  1.00  0.00           H  
ATOM   2496  HB2 ALA A 161      20.095 105.213 105.682  1.00  0.00           H  
ATOM   2497  HB3 ALA A 161      19.890 103.720 104.991  1.00  0.00           H  
ATOM   2498  N   SER A 162      22.144 106.567 103.469  1.00  0.00           N  
ATOM   2499  CA  SER A 162      21.984 107.404 102.240  1.00  0.00           C  
ATOM   2500  C   SER A 162      22.817 106.848 101.060  1.00  0.00           C  
ATOM   2501  O   SER A 162      22.458 106.902  99.878  1.00  0.00           O  
ATOM   2502  CB  SER A 162      22.390 108.870 102.578  1.00  0.00           C  
ATOM   2503  OG  SER A 162      22.400 109.561 101.340  1.00  0.00           O  
ATOM   2504  H   SER A 162      22.333 106.956 104.382  1.00  0.00           H  
ATOM   2505  HA  SER A 162      20.923 107.445 101.989  1.00  0.00           H  
ATOM   2506  HB2 SER A 162      21.717 109.449 103.209  1.00  0.00           H  
ATOM   2507  HB3 SER A 162      23.409 108.898 102.967  1.00  0.00           H  
ATOM   2508  HG  SER A 162      22.533 110.494 101.517  1.00  0.00           H  
ATOM   2509  N   MET A 163      23.906 106.091 101.429  1.00  0.00           N  
ATOM   2510  CA  MET A 163      24.823 105.513 100.468  1.00  0.00           C  
ATOM   2511  C   MET A 163      24.194 104.462  99.545  1.00  0.00           C  
ATOM   2512  O   MET A 163      24.871 104.072  98.588  1.00  0.00           O  
ATOM   2513  CB  MET A 163      25.982 104.848 101.267  1.00  0.00           C  
ATOM   2514  CG  MET A 163      26.776 105.777 102.170  1.00  0.00           C  
ATOM   2515  SD  MET A 163      27.701 107.112 101.428  1.00  0.00           S  
ATOM   2516  CE  MET A 163      26.826 108.544 102.125  1.00  0.00           C  
ATOM   2517  H   MET A 163      24.180 106.081 102.401  1.00  0.00           H  
ATOM   2518  HA  MET A 163      25.205 106.338  99.866  1.00  0.00           H  
ATOM   2519  HB2 MET A 163      25.647 104.130 102.015  1.00  0.00           H  
ATOM   2520  HB3 MET A 163      26.628 104.281 100.598  1.00  0.00           H  
ATOM   2521  HG2 MET A 163      26.195 106.077 103.041  1.00  0.00           H  
ATOM   2522  HG3 MET A 163      27.485 105.094 102.638  1.00  0.00           H  
ATOM   2523  HE1 MET A 163      25.741 108.439 102.102  1.00  0.00           H  
ATOM   2524  HE2 MET A 163      27.148 108.659 103.159  1.00  0.00           H  
ATOM   2525  HE3 MET A 163      27.222 109.402 101.581  1.00  0.00           H  
ATOM   2526  N   VAL A 164      23.002 103.864  99.842  1.00  0.00           N  
ATOM   2527  CA  VAL A 164      22.559 102.594  99.218  1.00  0.00           C  
ATOM   2528  C   VAL A 164      21.701 102.857  97.970  1.00  0.00           C  
ATOM   2529  O   VAL A 164      20.607 103.539  98.010  1.00  0.00           O  
ATOM   2530  CB  VAL A 164      21.896 101.785 100.368  1.00  0.00           C  
ATOM   2531  CG1 VAL A 164      21.423 100.440  99.838  1.00  0.00           C  
ATOM   2532  CG2 VAL A 164      22.811 101.507 101.599  1.00  0.00           C  
ATOM   2533  H   VAL A 164      22.603 104.157 100.722  1.00  0.00           H  
ATOM   2534  HA  VAL A 164      23.402 101.978  98.905  1.00  0.00           H  
ATOM   2535  HB  VAL A 164      21.046 102.362 100.731  1.00  0.00           H  
ATOM   2536 HG11 VAL A 164      20.711 100.683  99.049  1.00  0.00           H  
ATOM   2537 HG12 VAL A 164      22.194  99.711  99.588  1.00  0.00           H  
ATOM   2538 HG13 VAL A 164      20.813  99.976 100.613  1.00  0.00           H  
ATOM   2539 HG21 VAL A 164      22.321 100.894 102.355  1.00  0.00           H  
ATOM   2540 HG22 VAL A 164      23.644 100.846 101.357  1.00  0.00           H  
ATOM   2541 HG23 VAL A 164      23.054 102.414 102.152  1.00  0.00           H  
ATOM   2542  N   ARG A 165      22.063 102.187  96.864  1.00  0.00           N  
ATOM   2543  CA  ARG A 165      21.348 102.168  95.624  1.00  0.00           C  
ATOM   2544  C   ARG A 165      19.983 101.433  95.799  1.00  0.00           C  
ATOM   2545  O   ARG A 165      19.829 100.619  96.696  1.00  0.00           O  
ATOM   2546  CB  ARG A 165      22.046 101.438  94.476  1.00  0.00           C  
ATOM   2547  CG  ARG A 165      23.096 102.429  93.930  1.00  0.00           C  
ATOM   2548  CD  ARG A 165      23.847 101.802  92.832  1.00  0.00           C  
ATOM   2549  NE  ARG A 165      24.609 102.777  91.974  1.00  0.00           N  
ATOM   2550  CZ  ARG A 165      25.635 102.537  91.325  1.00  0.00           C  
ATOM   2551  NH1 ARG A 165      26.052 103.418  90.453  1.00  0.00           N1+
ATOM   2552  NH2 ARG A 165      26.300 101.456  91.373  1.00  0.00           N  
ATOM   2553  H   ARG A 165      22.912 101.657  97.004  1.00  0.00           H  
ATOM   2554  HA  ARG A 165      21.154 103.183  95.278  1.00  0.00           H  
ATOM   2555  HB2 ARG A 165      22.611 100.581  94.840  1.00  0.00           H  
ATOM   2556  HB3 ARG A 165      21.344 101.272  93.660  1.00  0.00           H  
ATOM   2557  HG2 ARG A 165      22.724 103.414  93.650  1.00  0.00           H  
ATOM   2558  HG3 ARG A 165      23.810 102.580  94.740  1.00  0.00           H  
ATOM   2559  HD2 ARG A 165      24.540 101.126  93.333  1.00  0.00           H  
ATOM   2560  HD3 ARG A 165      23.185 101.222  92.190  1.00  0.00           H  
ATOM   2561  HE  ARG A 165      24.166 103.678  91.859  1.00  0.00           H  
ATOM   2562 HH11 ARG A 165      25.502 104.251  90.304  1.00  0.00           H  
ATOM   2563 HH12 ARG A 165      27.014 103.371  90.146  1.00  0.00           H  
ATOM   2564 HH21 ARG A 165      25.853 100.650  91.784  1.00  0.00           H  
ATOM   2565 HH22 ARG A 165      27.124 101.417  90.789  1.00  0.00           H  
ATOM   2566  N   PRO A 166      18.887 101.769  94.984  1.00  0.00           N  
ATOM   2567  CA  PRO A 166      17.632 101.056  95.052  1.00  0.00           C  
ATOM   2568  C   PRO A 166      17.718  99.484  94.889  1.00  0.00           C  
ATOM   2569  O   PRO A 166      18.449  99.040  93.977  1.00  0.00           O  
ATOM   2570  CB  PRO A 166      16.857 101.616  93.798  1.00  0.00           C  
ATOM   2571  CG  PRO A 166      17.504 102.987  93.590  1.00  0.00           C  
ATOM   2572  CD  PRO A 166      18.932 102.670  93.895  1.00  0.00           C  
ATOM   2573  HA  PRO A 166      17.107 101.384  95.948  1.00  0.00           H  
ATOM   2574  HB2 PRO A 166      16.978 101.088  92.852  1.00  0.00           H  
ATOM   2575  HB3 PRO A 166      15.812 101.770  94.067  1.00  0.00           H  
ATOM   2576  HG2 PRO A 166      17.382 103.315  92.557  1.00  0.00           H  
ATOM   2577  HG3 PRO A 166      16.996 103.717  94.220  1.00  0.00           H  
ATOM   2578  HD2 PRO A 166      19.350 102.114  93.056  1.00  0.00           H  
ATOM   2579  HD3 PRO A 166      19.570 103.533  94.091  1.00  0.00           H  
ATOM   2580  N   GLY A 167      17.093  98.684  95.728  1.00  0.00           N  
ATOM   2581  CA  GLY A 167      17.253  97.206  95.755  1.00  0.00           C  
ATOM   2582  C   GLY A 167      18.556  96.807  96.436  1.00  0.00           C  
ATOM   2583  O   GLY A 167      18.905  95.710  96.422  1.00  0.00           O  
ATOM   2584  H   GLY A 167      16.618  99.083  96.524  1.00  0.00           H  
ATOM   2585  HA2 GLY A 167      16.417  96.804  96.330  1.00  0.00           H  
ATOM   2586  HA3 GLY A 167      17.162  96.786  94.753  1.00  0.00           H  
ATOM   2587  N   GLY A 168      19.290  97.780  96.980  1.00  0.00           N  
ATOM   2588  CA  GLY A 168      20.711  97.713  97.364  1.00  0.00           C  
ATOM   2589  C   GLY A 168      20.951  96.905  98.637  1.00  0.00           C  
ATOM   2590  O   GLY A 168      20.077  96.774  99.531  1.00  0.00           O  
ATOM   2591  H   GLY A 168      18.938  98.715  96.836  1.00  0.00           H  
ATOM   2592  HA2 GLY A 168      21.403  97.416  96.574  1.00  0.00           H  
ATOM   2593  HA3 GLY A 168      21.047  98.727  97.579  1.00  0.00           H  
ATOM   2594  N   LEU A 169      22.132  96.346  98.805  1.00  0.00           N  
ATOM   2595  CA  LEU A 169      22.429  95.638 100.076  1.00  0.00           C  
ATOM   2596  C   LEU A 169      22.974  96.571 101.167  1.00  0.00           C  
ATOM   2597  O   LEU A 169      23.634  97.543 100.865  1.00  0.00           O  
ATOM   2598  CB  LEU A 169      23.351  94.426  99.761  1.00  0.00           C  
ATOM   2599  CG  LEU A 169      23.546  93.339 100.876  1.00  0.00           C  
ATOM   2600  CD1 LEU A 169      22.402  92.347 101.157  1.00  0.00           C  
ATOM   2601  CD2 LEU A 169      24.818  92.477 100.569  1.00  0.00           C  
ATOM   2602  H   LEU A 169      22.913  96.561  98.203  1.00  0.00           H  
ATOM   2603  HA  LEU A 169      21.481  95.197 100.380  1.00  0.00           H  
ATOM   2604  HB2 LEU A 169      22.960  93.943  98.865  1.00  0.00           H  
ATOM   2605  HB3 LEU A 169      24.365  94.720  99.490  1.00  0.00           H  
ATOM   2606  HG  LEU A 169      23.629  93.808 101.857  1.00  0.00           H  
ATOM   2607 HD11 LEU A 169      22.752  91.723 101.980  1.00  0.00           H  
ATOM   2608 HD12 LEU A 169      21.503  92.946 101.300  1.00  0.00           H  
ATOM   2609 HD13 LEU A 169      22.334  91.695 100.286  1.00  0.00           H  
ATOM   2610 HD21 LEU A 169      25.045  91.932 101.485  1.00  0.00           H  
ATOM   2611 HD22 LEU A 169      24.673  91.892  99.660  1.00  0.00           H  
ATOM   2612 HD23 LEU A 169      25.668  93.143 100.421  1.00  0.00           H  
ATOM   2613  N   LEU A 170      22.813  96.257 102.477  1.00  0.00           N  
ATOM   2614  CA  LEU A 170      23.556  96.865 103.594  1.00  0.00           C  
ATOM   2615  C   LEU A 170      23.830  95.854 104.732  1.00  0.00           C  
ATOM   2616  O   LEU A 170      22.959  95.108 105.072  1.00  0.00           O  
ATOM   2617  CB  LEU A 170      22.696  98.095 104.077  1.00  0.00           C  
ATOM   2618  CG  LEU A 170      23.203  98.876 105.352  1.00  0.00           C  
ATOM   2619  CD1 LEU A 170      24.693  99.423 105.158  1.00  0.00           C  
ATOM   2620  CD2 LEU A 170      22.257 100.091 105.617  1.00  0.00           C  
ATOM   2621  H   LEU A 170      22.175  95.496 102.661  1.00  0.00           H  
ATOM   2622  HA  LEU A 170      24.549  97.186 103.283  1.00  0.00           H  
ATOM   2623  HB2 LEU A 170      22.582  98.785 103.241  1.00  0.00           H  
ATOM   2624  HB3 LEU A 170      21.728  97.656 104.317  1.00  0.00           H  
ATOM   2625  HG  LEU A 170      23.173  98.219 106.221  1.00  0.00           H  
ATOM   2626 HD11 LEU A 170      24.728 100.394 104.665  1.00  0.00           H  
ATOM   2627 HD12 LEU A 170      25.150  99.451 106.146  1.00  0.00           H  
ATOM   2628 HD13 LEU A 170      25.229  98.734 104.503  1.00  0.00           H  
ATOM   2629 HD21 LEU A 170      22.579 101.016 105.137  1.00  0.00           H  
ATOM   2630 HD22 LEU A 170      21.215  99.866 105.389  1.00  0.00           H  
ATOM   2631 HD23 LEU A 170      22.350 100.381 106.662  1.00  0.00           H  
ATOM   2632  N   VAL A 171      25.076  95.798 105.294  1.00  0.00           N  
ATOM   2633  CA  VAL A 171      25.457  94.966 106.463  1.00  0.00           C  
ATOM   2634  C   VAL A 171      26.055  95.888 107.489  1.00  0.00           C  
ATOM   2635  O   VAL A 171      26.836  96.781 107.211  1.00  0.00           O  
ATOM   2636  CB  VAL A 171      26.486  93.820 106.122  1.00  0.00           C  
ATOM   2637  CG1 VAL A 171      26.908  93.041 107.334  1.00  0.00           C  
ATOM   2638  CG2 VAL A 171      26.027  92.971 104.949  1.00  0.00           C  
ATOM   2639  H   VAL A 171      25.794  96.448 105.010  1.00  0.00           H  
ATOM   2640  HA  VAL A 171      24.552  94.451 106.783  1.00  0.00           H  
ATOM   2641  HB  VAL A 171      27.358  94.372 105.770  1.00  0.00           H  
ATOM   2642 HG11 VAL A 171      27.466  92.162 107.007  1.00  0.00           H  
ATOM   2643 HG12 VAL A 171      27.426  93.593 108.117  1.00  0.00           H  
ATOM   2644 HG13 VAL A 171      26.082  92.484 107.778  1.00  0.00           H  
ATOM   2645 HG21 VAL A 171      25.084  92.509 105.243  1.00  0.00           H  
ATOM   2646 HG22 VAL A 171      25.873  93.507 104.013  1.00  0.00           H  
ATOM   2647 HG23 VAL A 171      26.760  92.177 104.804  1.00  0.00           H  
ATOM   2648  N   ILE A 172      25.746  95.660 108.794  1.00  0.00           N  
ATOM   2649  CA  ILE A 172      26.170  96.382 109.983  1.00  0.00           C  
ATOM   2650  C   ILE A 172      26.280  95.551 111.258  1.00  0.00           C  
ATOM   2651  O   ILE A 172      25.330  94.837 111.567  1.00  0.00           O  
ATOM   2652  CB  ILE A 172      25.348  97.725 110.132  1.00  0.00           C  
ATOM   2653  CG1 ILE A 172      25.756  98.527 111.369  1.00  0.00           C  
ATOM   2654  CG2 ILE A 172      23.834  97.538 110.135  1.00  0.00           C  
ATOM   2655  CD1 ILE A 172      25.139  99.886 111.501  1.00  0.00           C  
ATOM   2656  H   ILE A 172      25.170  94.832 108.851  1.00  0.00           H  
ATOM   2657  HA  ILE A 172      27.216  96.615 109.783  1.00  0.00           H  
ATOM   2658  HB  ILE A 172      25.556  98.383 109.288  1.00  0.00           H  
ATOM   2659 HG12 ILE A 172      25.504  97.977 112.276  1.00  0.00           H  
ATOM   2660 HG13 ILE A 172      26.840  98.626 111.313  1.00  0.00           H  
ATOM   2661 HG21 ILE A 172      23.548  96.883 109.311  1.00  0.00           H  
ATOM   2662 HG22 ILE A 172      23.503  97.070 111.062  1.00  0.00           H  
ATOM   2663 HG23 ILE A 172      23.310  98.487 110.017  1.00  0.00           H  
ATOM   2664 HD11 ILE A 172      25.239 100.466 110.585  1.00  0.00           H  
ATOM   2665 HD12 ILE A 172      24.067  99.821 111.695  1.00  0.00           H  
ATOM   2666 HD13 ILE A 172      25.543 100.369 112.390  1.00  0.00           H  
ATOM   2667  N   ASP A 173      27.412  95.631 111.981  1.00  0.00           N  
ATOM   2668  CA  ASP A 173      27.788  94.641 113.013  1.00  0.00           C  
ATOM   2669  C   ASP A 173      28.267  95.298 114.318  1.00  0.00           C  
ATOM   2670  O   ASP A 173      28.930  96.419 114.365  1.00  0.00           O  
ATOM   2671  CB  ASP A 173      28.827  93.588 112.501  1.00  0.00           C  
ATOM   2672  CG  ASP A 173      30.013  93.985 111.637  1.00  0.00           C  
ATOM   2673  OD1 ASP A 173      30.961  93.167 111.671  1.00  0.00           O  
ATOM   2674  OD2 ASP A 173      29.839  94.961 110.871  1.00  0.00           O1-
ATOM   2675  H   ASP A 173      28.181  96.181 111.626  1.00  0.00           H  
ATOM   2676  HA  ASP A 173      26.903  94.128 113.391  1.00  0.00           H  
ATOM   2677  HB2 ASP A 173      29.202  93.124 113.413  1.00  0.00           H  
ATOM   2678  HB3 ASP A 173      28.230  92.893 111.908  1.00  0.00           H  
ATOM   2679  N   HIE A 174      27.848  94.677 115.425  1.00  0.00           N  
ATOM   2680  CA  HIE A 174      28.117  95.226 116.768  1.00  0.00           C  
ATOM   2681  C   HIE A 174      28.483  94.201 117.828  1.00  0.00           C  
ATOM   2682  O   HIE A 174      28.178  93.022 117.701  1.00  0.00           O  
ATOM   2683  CB  HIE A 174      26.970  96.139 117.163  1.00  0.00           C  
ATOM   2684  CG  HIE A 174      25.671  95.444 117.360  1.00  0.00           C  
ATOM   2685  CD2 HIE A 174      24.624  95.606 116.574  1.00  0.00           C  
ATOM   2686  ND1 HIE A 174      25.277  94.691 118.466  1.00  0.00           N  
ATOM   2687  CE1 HIE A 174      23.976  94.413 118.298  1.00  0.00           C  
ATOM   2688  NE2 HIE A 174      23.582  94.918 117.133  1.00  0.00           N  
ATOM   2689  H   HIE A 174      27.137  93.966 115.323  1.00  0.00           H  
ATOM   2690  HA  HIE A 174      28.945  95.934 116.731  1.00  0.00           H  
ATOM   2691  HB2 HIE A 174      27.236  96.591 118.119  1.00  0.00           H  
ATOM   2692  HB3 HIE A 174      26.870  96.898 116.388  1.00  0.00           H  
ATOM   2693  HD2 HIE A 174      24.622  96.157 115.645  1.00  0.00           H  
ATOM   2694  HE1 HIE A 174      23.374  93.734 118.884  1.00  0.00           H  
ATOM   2695  HE2 HIE A 174      22.710  94.710 116.668  1.00  0.00           H  
ATOM   2696  N   ARG A 175      29.062  94.608 118.931  1.00  0.00           N  
ATOM   2697  CA  ARG A 175      29.446  93.721 120.090  1.00  0.00           C  
ATOM   2698  C   ARG A 175      28.259  93.219 120.850  1.00  0.00           C  
ATOM   2699  O   ARG A 175      27.393  94.015 121.172  1.00  0.00           O  
ATOM   2700  CB  ARG A 175      30.549  94.394 120.965  1.00  0.00           C  
ATOM   2701  CG  ARG A 175      31.984  94.055 120.643  1.00  0.00           C  
ATOM   2702  CD  ARG A 175      32.912  93.913 121.860  1.00  0.00           C  
ATOM   2703  NE  ARG A 175      34.285  93.398 121.536  1.00  0.00           N  
ATOM   2704  CZ  ARG A 175      34.737  92.148 121.665  1.00  0.00           C  
ATOM   2705  NH1 ARG A 175      34.073  91.131 122.157  1.00  0.00           N1+
ATOM   2706  NH2 ARG A 175      35.909  91.877 121.347  1.00  0.00           N  
ATOM   2707  H   ARG A 175      29.282  95.591 119.005  1.00  0.00           H  
ATOM   2708  HA  ARG A 175      29.944  92.871 119.622  1.00  0.00           H  
ATOM   2709  HB2 ARG A 175      30.369  95.461 121.107  1.00  0.00           H  
ATOM   2710  HB3 ARG A 175      30.509  94.065 122.003  1.00  0.00           H  
ATOM   2711  HG2 ARG A 175      32.033  93.061 120.196  1.00  0.00           H  
ATOM   2712  HG3 ARG A 175      32.370  94.758 119.905  1.00  0.00           H  
ATOM   2713  HD2 ARG A 175      32.949  94.873 122.375  1.00  0.00           H  
ATOM   2714  HD3 ARG A 175      32.469  93.254 122.606  1.00  0.00           H  
ATOM   2715  HE  ARG A 175      34.991  94.110 121.417  1.00  0.00           H  
ATOM   2716 HH11 ARG A 175      33.191  91.227 122.641  1.00  0.00           H  
ATOM   2717 HH12 ARG A 175      34.513  90.222 122.165  1.00  0.00           H  
ATOM   2718 HH21 ARG A 175      36.410  92.542 120.776  1.00  0.00           H  
ATOM   2719 HH22 ARG A 175      36.135  90.901 121.479  1.00  0.00           H  
ATOM   2720  N   ASN A 176      28.222  91.979 121.383  1.00  0.00           N  
ATOM   2721  CA  ASN A 176      27.248  91.428 122.312  1.00  0.00           C  
ATOM   2722  C   ASN A 176      27.738  91.597 123.738  1.00  0.00           C  
ATOM   2723  O   ASN A 176      28.870  91.268 124.018  1.00  0.00           O  
ATOM   2724  CB  ASN A 176      26.945  89.979 121.859  1.00  0.00           C  
ATOM   2725  CG  ASN A 176      25.974  89.278 122.699  1.00  0.00           C  
ATOM   2726  ND2 ASN A 176      25.931  87.984 122.699  1.00  0.00           N  
ATOM   2727  OD1 ASN A 176      25.279  89.859 123.520  1.00  0.00           O  
ATOM   2728  H   ASN A 176      28.940  91.317 121.123  1.00  0.00           H  
ATOM   2729  HA  ASN A 176      26.329  91.957 122.061  1.00  0.00           H  
ATOM   2730  HB2 ASN A 176      26.685  89.912 120.803  1.00  0.00           H  
ATOM   2731  HB3 ASN A 176      27.864  89.395 121.862  1.00  0.00           H  
ATOM   2732 HD21 ASN A 176      25.392  87.478 123.386  1.00  0.00           H  
ATOM   2733 HD22 ASN A 176      26.669  87.527 122.182  1.00  0.00           H  
ATOM   2734  N   TYR A 177      26.879  92.021 124.657  1.00  0.00           N  
ATOM   2735  CA  TYR A 177      27.288  92.132 126.078  1.00  0.00           C  
ATOM   2736  C   TYR A 177      26.649  91.116 127.048  1.00  0.00           C  
ATOM   2737  O   TYR A 177      26.659  91.167 128.290  1.00  0.00           O  
ATOM   2738  CB  TYR A 177      26.940  93.620 126.654  1.00  0.00           C  
ATOM   2739  CG  TYR A 177      27.336  94.722 125.627  1.00  0.00           C  
ATOM   2740  CD1 TYR A 177      28.638  95.232 125.460  1.00  0.00           C  
ATOM   2741  CD2 TYR A 177      26.342  95.243 124.772  1.00  0.00           C  
ATOM   2742  CE1 TYR A 177      29.032  96.135 124.530  1.00  0.00           C  
ATOM   2743  CE2 TYR A 177      26.730  96.109 123.718  1.00  0.00           C  
ATOM   2744  CZ  TYR A 177      28.062  96.547 123.633  1.00  0.00           C  
ATOM   2745  OH  TYR A 177      28.498  97.336 122.599  1.00  0.00           O  
ATOM   2746  H   TYR A 177      25.908  92.004 124.376  1.00  0.00           H  
ATOM   2747  HA  TYR A 177      28.349  91.951 126.252  1.00  0.00           H  
ATOM   2748  HB2 TYR A 177      25.856  93.628 126.776  1.00  0.00           H  
ATOM   2749  HB3 TYR A 177      27.386  93.814 127.629  1.00  0.00           H  
ATOM   2750  HD1 TYR A 177      29.506  94.849 125.976  1.00  0.00           H  
ATOM   2751  HD2 TYR A 177      25.326  94.923 124.949  1.00  0.00           H  
ATOM   2752  HE1 TYR A 177      30.060  96.437 124.397  1.00  0.00           H  
ATOM   2753  HE2 TYR A 177      25.996  96.654 123.142  1.00  0.00           H  
ATOM   2754  HH  TYR A 177      27.803  97.559 121.976  1.00  0.00           H  
ATOM   2755  N   ASP A 178      26.052  90.085 126.465  1.00  0.00           N  
ATOM   2756  CA  ASP A 178      25.380  89.050 127.365  1.00  0.00           C  
ATOM   2757  C   ASP A 178      26.242  88.371 128.429  1.00  0.00           C  
ATOM   2758  O   ASP A 178      26.028  88.435 129.645  1.00  0.00           O  
ATOM   2759  CB  ASP A 178      24.381  88.199 126.614  1.00  0.00           C  
ATOM   2760  CG  ASP A 178      24.910  87.179 125.583  1.00  0.00           C  
ATOM   2761  OD1 ASP A 178      26.020  86.651 125.767  1.00  0.00           O  
ATOM   2762  OD2 ASP A 178      24.123  86.684 124.719  1.00  0.00           O1-
ATOM   2763  H   ASP A 178      25.942  89.981 125.466  1.00  0.00           H  
ATOM   2764  HA  ASP A 178      24.665  89.704 127.866  1.00  0.00           H  
ATOM   2765  HB2 ASP A 178      23.856  87.589 127.349  1.00  0.00           H  
ATOM   2766  HB3 ASP A 178      23.742  88.896 126.069  1.00  0.00           H  
ATOM   2767  N   TYR A 179      27.381  87.792 127.996  1.00  0.00           N  
ATOM   2768  CA  TYR A 179      28.450  87.369 128.865  1.00  0.00           C  
ATOM   2769  C   TYR A 179      29.122  88.485 129.718  1.00  0.00           C  
ATOM   2770  O   TYR A 179      29.486  88.182 130.812  1.00  0.00           O  
ATOM   2771  CB  TYR A 179      29.516  86.581 128.010  1.00  0.00           C  
ATOM   2772  CG  TYR A 179      30.257  85.427 128.748  1.00  0.00           C  
ATOM   2773  CD1 TYR A 179      31.597  85.510 129.185  1.00  0.00           C  
ATOM   2774  CD2 TYR A 179      29.523  84.245 129.034  1.00  0.00           C  
ATOM   2775  CE1 TYR A 179      32.170  84.434 129.876  1.00  0.00           C  
ATOM   2776  CE2 TYR A 179      30.136  83.193 129.717  1.00  0.00           C  
ATOM   2777  CZ  TYR A 179      31.414  83.282 130.250  1.00  0.00           C  
ATOM   2778  OH  TYR A 179      31.962  82.208 130.854  1.00  0.00           O  
ATOM   2779  H   TYR A 179      27.601  87.786 127.011  1.00  0.00           H  
ATOM   2780  HA  TYR A 179      28.043  86.608 129.530  1.00  0.00           H  
ATOM   2781  HB2 TYR A 179      29.009  86.031 127.217  1.00  0.00           H  
ATOM   2782  HB3 TYR A 179      30.207  87.290 127.552  1.00  0.00           H  
ATOM   2783  HD1 TYR A 179      32.246  86.333 128.928  1.00  0.00           H  
ATOM   2784  HD2 TYR A 179      28.569  84.024 128.579  1.00  0.00           H  
ATOM   2785  HE1 TYR A 179      33.221  84.475 130.121  1.00  0.00           H  
ATOM   2786  HE2 TYR A 179      29.587  82.264 129.744  1.00  0.00           H  
ATOM   2787  HH  TYR A 179      32.918  82.156 130.784  1.00  0.00           H  
ATOM   2788  N   ILE A 180      29.301  89.664 129.139  1.00  0.00           N  
ATOM   2789  CA  ILE A 180      29.995  90.817 129.873  1.00  0.00           C  
ATOM   2790  C   ILE A 180      29.231  91.328 131.111  1.00  0.00           C  
ATOM   2791  O   ILE A 180      29.804  91.504 132.200  1.00  0.00           O  
ATOM   2792  CB  ILE A 180      30.255  91.923 128.820  1.00  0.00           C  
ATOM   2793  CG1 ILE A 180      31.373  91.555 127.682  1.00  0.00           C  
ATOM   2794  CG2 ILE A 180      30.718  93.214 129.503  1.00  0.00           C  
ATOM   2795  CD1 ILE A 180      31.718  92.564 126.591  1.00  0.00           C  
ATOM   2796  H   ILE A 180      29.212  89.776 128.139  1.00  0.00           H  
ATOM   2797  HA  ILE A 180      30.956  90.487 130.268  1.00  0.00           H  
ATOM   2798  HB  ILE A 180      29.376  92.145 128.215  1.00  0.00           H  
ATOM   2799 HG12 ILE A 180      32.270  91.098 128.098  1.00  0.00           H  
ATOM   2800 HG13 ILE A 180      31.021  90.677 127.139  1.00  0.00           H  
ATOM   2801 HG21 ILE A 180      30.637  93.983 128.735  1.00  0.00           H  
ATOM   2802 HG22 ILE A 180      30.011  93.572 130.251  1.00  0.00           H  
ATOM   2803 HG23 ILE A 180      31.657  93.095 130.043  1.00  0.00           H  
ATOM   2804 HD11 ILE A 180      32.230  93.418 127.035  1.00  0.00           H  
ATOM   2805 HD12 ILE A 180      32.208  92.091 125.740  1.00  0.00           H  
ATOM   2806 HD13 ILE A 180      30.793  92.992 126.204  1.00  0.00           H  
ATOM   2807  N   LEU A 181      27.912  91.379 130.946  1.00  0.00           N  
ATOM   2808  CA  LEU A 181      26.939  91.762 132.023  1.00  0.00           C  
ATOM   2809  C   LEU A 181      26.734  90.627 133.060  1.00  0.00           C  
ATOM   2810  O   LEU A 181      26.690  90.924 134.241  1.00  0.00           O  
ATOM   2811  CB  LEU A 181      25.610  92.092 131.339  1.00  0.00           C  
ATOM   2812  CG  LEU A 181      25.716  93.361 130.546  1.00  0.00           C  
ATOM   2813  CD1 LEU A 181      24.411  93.379 129.752  1.00  0.00           C  
ATOM   2814  CD2 LEU A 181      25.660  94.579 131.475  1.00  0.00           C  
ATOM   2815  H   LEU A 181      27.521  91.223 130.029  1.00  0.00           H  
ATOM   2816  HA  LEU A 181      27.329  92.609 132.589  1.00  0.00           H  
ATOM   2817  HB2 LEU A 181      25.238  91.235 130.776  1.00  0.00           H  
ATOM   2818  HB3 LEU A 181      24.940  92.268 132.181  1.00  0.00           H  
ATOM   2819  HG  LEU A 181      26.543  93.502 129.851  1.00  0.00           H  
ATOM   2820 HD11 LEU A 181      24.293  92.423 129.243  1.00  0.00           H  
ATOM   2821 HD12 LEU A 181      23.550  93.585 130.389  1.00  0.00           H  
ATOM   2822 HD13 LEU A 181      24.554  94.258 129.124  1.00  0.00           H  
ATOM   2823 HD21 LEU A 181      25.695  95.406 130.765  1.00  0.00           H  
ATOM   2824 HD22 LEU A 181      24.706  94.691 131.991  1.00  0.00           H  
ATOM   2825 HD23 LEU A 181      26.526  94.554 132.136  1.00  0.00           H  
ATOM   2826  N   SER A 182      26.667  89.393 132.505  1.00  0.00           N  
ATOM   2827  CA  SER A 182      26.586  88.117 133.276  1.00  0.00           C  
ATOM   2828  C   SER A 182      27.801  87.778 134.093  1.00  0.00           C  
ATOM   2829  O   SER A 182      27.619  87.173 135.189  1.00  0.00           O  
ATOM   2830  CB  SER A 182      26.256  86.952 132.308  1.00  0.00           C  
ATOM   2831  OG  SER A 182      26.054  85.734 133.019  1.00  0.00           O  
ATOM   2832  H   SER A 182      26.732  89.309 131.500  1.00  0.00           H  
ATOM   2833  HA  SER A 182      25.701  88.139 133.911  1.00  0.00           H  
ATOM   2834  HB2 SER A 182      25.359  87.320 131.808  1.00  0.00           H  
ATOM   2835  HB3 SER A 182      27.064  86.941 131.577  1.00  0.00           H  
ATOM   2836  HG  SER A 182      25.338  85.894 133.638  1.00  0.00           H  
ATOM   2837  N   THR A 183      29.034  88.073 133.646  1.00  0.00           N  
ATOM   2838  CA  THR A 183      30.219  87.453 134.260  1.00  0.00           C  
ATOM   2839  C   THR A 183      31.393  88.445 134.391  1.00  0.00           C  
ATOM   2840  O   THR A 183      32.340  88.103 135.090  1.00  0.00           O  
ATOM   2841  CB  THR A 183      30.740  86.246 133.378  1.00  0.00           C  
ATOM   2842  CG2 THR A 183      29.603  85.116 133.103  1.00  0.00           C  
ATOM   2843  OG1 THR A 183      31.202  86.788 132.146  1.00  0.00           O  
ATOM   2844  H   THR A 183      29.096  88.477 132.722  1.00  0.00           H  
ATOM   2845  HA  THR A 183      30.090  87.076 135.275  1.00  0.00           H  
ATOM   2846  HB  THR A 183      31.619  85.796 133.838  1.00  0.00           H  
ATOM   2847  HG1 THR A 183      30.440  87.002 131.602  1.00  0.00           H  
ATOM   2848 HG21 THR A 183      30.131  84.162 133.081  1.00  0.00           H  
ATOM   2849 HG22 THR A 183      28.873  85.145 133.912  1.00  0.00           H  
ATOM   2850 HG23 THR A 183      29.067  85.332 132.179  1.00  0.00           H  
ATOM   2851  N   GLY A 184      31.281  89.588 133.761  1.00  0.00           N  
ATOM   2852  CA  GLY A 184      32.383  90.504 133.799  1.00  0.00           C  
ATOM   2853  C   GLY A 184      33.544  90.016 132.920  1.00  0.00           C  
ATOM   2854  O   GLY A 184      34.719  90.194 133.286  1.00  0.00           O  
ATOM   2855  H   GLY A 184      30.466  89.939 133.279  1.00  0.00           H  
ATOM   2856  HA2 GLY A 184      32.117  91.478 133.390  1.00  0.00           H  
ATOM   2857  HA3 GLY A 184      32.744  90.767 134.794  1.00  0.00           H  
ATOM   2858  N   CYS A 185      33.280  89.313 131.842  1.00  0.00           N  
ATOM   2859  CA  CYS A 185      34.283  88.578 130.992  1.00  0.00           C  
ATOM   2860  C   CYS A 185      33.869  88.869 129.539  1.00  0.00           C  
ATOM   2861  O   CYS A 185      32.650  88.963 129.195  1.00  0.00           O  
ATOM   2862  CB  CYS A 185      34.156  87.136 131.259  1.00  0.00           C  
ATOM   2863  SG  CYS A 185      35.657  86.418 130.727  1.00  0.00           S  
ATOM   2864  H   CYS A 185      32.301  89.160 131.646  1.00  0.00           H  
ATOM   2865  HA  CYS A 185      35.319  88.896 131.112  1.00  0.00           H  
ATOM   2866  HB2 CYS A 185      34.255  86.972 132.332  1.00  0.00           H  
ATOM   2867  HB3 CYS A 185      33.248  86.756 130.791  1.00  0.00           H  
ATOM   2868  HG  CYS A 185      35.432  86.824 129.474  1.00  0.00           H  
ATOM   2869  N   ALA A 186      34.883  88.876 128.577  1.00  0.00           N  
ATOM   2870  CA  ALA A 186      34.649  88.742 127.173  1.00  0.00           C  
ATOM   2871  C   ALA A 186      33.990  87.375 126.905  1.00  0.00           C  
ATOM   2872  O   ALA A 186      34.177  86.430 127.690  1.00  0.00           O  
ATOM   2873  CB  ALA A 186      35.866  88.862 126.344  1.00  0.00           C  
ATOM   2874  H   ALA A 186      35.819  88.951 128.949  1.00  0.00           H  
ATOM   2875  HA  ALA A 186      33.972  89.553 126.907  1.00  0.00           H  
ATOM   2876  HB1 ALA A 186      36.509  87.998 126.517  1.00  0.00           H  
ATOM   2877  HB2 ALA A 186      35.624  88.832 125.282  1.00  0.00           H  
ATOM   2878  HB3 ALA A 186      36.382  89.769 126.659  1.00  0.00           H  
ATOM   2879  N   PRO A 187      33.136  87.230 125.879  1.00  0.00           N  
ATOM   2880  CA  PRO A 187      32.479  85.977 125.490  1.00  0.00           C  
ATOM   2881  C   PRO A 187      33.438  84.730 125.367  1.00  0.00           C  
ATOM   2882  O   PRO A 187      34.638  84.842 125.043  1.00  0.00           O  
ATOM   2883  CB  PRO A 187      31.813  86.172 124.115  1.00  0.00           C  
ATOM   2884  CG  PRO A 187      31.470  87.665 124.275  1.00  0.00           C  
ATOM   2885  CD  PRO A 187      32.665  88.276 125.017  1.00  0.00           C  
ATOM   2886  HA  PRO A 187      31.762  85.728 126.271  1.00  0.00           H  
ATOM   2887  HB2 PRO A 187      32.575  86.016 123.351  1.00  0.00           H  
ATOM   2888  HB3 PRO A 187      30.920  85.583 123.906  1.00  0.00           H  
ATOM   2889  HG2 PRO A 187      31.456  88.142 123.296  1.00  0.00           H  
ATOM   2890  HG3 PRO A 187      30.547  87.845 124.826  1.00  0.00           H  
ATOM   2891  HD2 PRO A 187      33.384  88.497 124.228  1.00  0.00           H  
ATOM   2892  HD3 PRO A 187      32.406  89.122 125.654  1.00  0.00           H  
ATOM   2893  N   PRO A 188      32.968  83.528 125.764  1.00  0.00           N  
ATOM   2894  CA  PRO A 188      33.818  82.356 125.743  1.00  0.00           C  
ATOM   2895  C   PRO A 188      33.995  81.757 124.352  1.00  0.00           C  
ATOM   2896  O   PRO A 188      33.053  81.801 123.489  1.00  0.00           O  
ATOM   2897  CB  PRO A 188      33.007  81.385 126.534  1.00  0.00           C  
ATOM   2898  CG  PRO A 188      31.572  81.647 126.306  1.00  0.00           C  
ATOM   2899  CD  PRO A 188      31.599  83.209 126.182  1.00  0.00           C  
ATOM   2900  HA  PRO A 188      34.788  82.597 126.176  1.00  0.00           H  
ATOM   2901  HB2 PRO A 188      33.214  80.380 126.169  1.00  0.00           H  
ATOM   2902  HB3 PRO A 188      33.149  81.426 127.615  1.00  0.00           H  
ATOM   2903  HG2 PRO A 188      31.246  81.217 125.360  1.00  0.00           H  
ATOM   2904  HG3 PRO A 188      31.017  81.450 127.224  1.00  0.00           H  
ATOM   2905  HD2 PRO A 188      30.903  83.578 125.429  1.00  0.00           H  
ATOM   2906  HD3 PRO A 188      31.306  83.477 127.197  1.00  0.00           H  
ATOM   2907  N   GLY A 189      35.215  81.342 124.034  1.00  0.00           N  
ATOM   2908  CA  GLY A 189      35.588  80.747 122.780  1.00  0.00           C  
ATOM   2909  C   GLY A 189      36.386  81.651 121.906  1.00  0.00           C  
ATOM   2910  O   GLY A 189      36.278  82.919 122.010  1.00  0.00           O  
ATOM   2911  H   GLY A 189      35.928  81.734 124.633  1.00  0.00           H  
ATOM   2912  HA2 GLY A 189      36.245  79.901 122.984  1.00  0.00           H  
ATOM   2913  HA3 GLY A 189      34.664  80.469 122.274  1.00  0.00           H  
ATOM   2914  N   LYS A 190      37.056  81.083 120.930  1.00  0.00           N  
ATOM   2915  CA  LYS A 190      37.968  81.799 119.974  1.00  0.00           C  
ATOM   2916  C   LYS A 190      37.270  82.800 119.106  1.00  0.00           C  
ATOM   2917  O   LYS A 190      36.205  82.496 118.600  1.00  0.00           O  
ATOM   2918  CB  LYS A 190      38.814  80.790 119.243  1.00  0.00           C  
ATOM   2919  CG  LYS A 190      40.030  81.392 118.505  1.00  0.00           C  
ATOM   2920  CD  LYS A 190      40.867  80.447 117.714  1.00  0.00           C  
ATOM   2921  CE  LYS A 190      42.143  79.990 118.392  1.00  0.00           C  
ATOM   2922  NZ  LYS A 190      43.003  81.121 118.737  1.00  0.00           N1+
ATOM   2923  H   LYS A 190      37.076  80.074 120.893  1.00  0.00           H  
ATOM   2924  HA  LYS A 190      38.668  82.238 120.686  1.00  0.00           H  
ATOM   2925  HB2 LYS A 190      39.234  80.005 119.871  1.00  0.00           H  
ATOM   2926  HB3 LYS A 190      38.215  80.230 118.525  1.00  0.00           H  
ATOM   2927  HG2 LYS A 190      39.662  82.086 117.749  1.00  0.00           H  
ATOM   2928  HG3 LYS A 190      40.685  81.994 119.135  1.00  0.00           H  
ATOM   2929  HD2 LYS A 190      40.346  79.586 117.293  1.00  0.00           H  
ATOM   2930  HD3 LYS A 190      41.215  80.966 116.821  1.00  0.00           H  
ATOM   2931  HE2 LYS A 190      41.881  79.539 119.349  1.00  0.00           H  
ATOM   2932  HE3 LYS A 190      42.669  79.346 117.687  1.00  0.00           H  
ATOM   2933  HZ1 LYS A 190      42.716  81.532 119.613  1.00  0.00           H  
ATOM   2934  HZ2 LYS A 190      43.979  80.877 118.650  1.00  0.00           H  
ATOM   2935  HZ3 LYS A 190      42.977  81.782 117.974  1.00  0.00           H  
ATOM   2936  N   ASN A 191      37.756  83.989 118.946  1.00  0.00           N  
ATOM   2937  CA  ASN A 191      37.113  85.022 118.149  1.00  0.00           C  
ATOM   2938  C   ASN A 191      37.016  84.714 116.622  1.00  0.00           C  
ATOM   2939  O   ASN A 191      38.053  84.378 116.027  1.00  0.00           O  
ATOM   2940  CB  ASN A 191      37.863  86.338 118.352  1.00  0.00           C  
ATOM   2941  CG  ASN A 191      37.028  87.466 118.013  1.00  0.00           C  
ATOM   2942  ND2 ASN A 191      36.682  88.342 118.929  1.00  0.00           N  
ATOM   2943  OD1 ASN A 191      36.476  87.592 116.934  1.00  0.00           O  
ATOM   2944  H   ASN A 191      38.681  84.205 119.288  1.00  0.00           H  
ATOM   2945  HA  ASN A 191      36.116  85.209 118.549  1.00  0.00           H  
ATOM   2946  HB2 ASN A 191      38.349  86.499 119.313  1.00  0.00           H  
ATOM   2947  HB3 ASN A 191      38.665  86.484 117.627  1.00  0.00           H  
ATOM   2948 HD21 ASN A 191      35.909  88.981 118.811  1.00  0.00           H  
ATOM   2949 HD22 ASN A 191      37.150  88.378 119.823  1.00  0.00           H  
ATOM   2950  N   ILE A 192      35.835  84.862 115.969  1.00  0.00           N  
ATOM   2951  CA  ILE A 192      35.540  84.518 114.570  1.00  0.00           C  
ATOM   2952  C   ILE A 192      36.334  85.427 113.612  1.00  0.00           C  
ATOM   2953  O   ILE A 192      36.885  84.911 112.606  1.00  0.00           O  
ATOM   2954  CB  ILE A 192      34.000  84.481 114.404  1.00  0.00           C  
ATOM   2955  CG1 ILE A 192      33.506  84.002 112.990  1.00  0.00           C  
ATOM   2956  CG2 ILE A 192      33.358  85.871 114.699  1.00  0.00           C  
ATOM   2957  CD1 ILE A 192      33.871  82.517 112.806  1.00  0.00           C  
ATOM   2958  H   ILE A 192      35.097  85.430 116.359  1.00  0.00           H  
ATOM   2959  HA  ILE A 192      35.910  83.532 114.291  1.00  0.00           H  
ATOM   2960  HB  ILE A 192      33.557  83.768 115.099  1.00  0.00           H  
ATOM   2961 HG12 ILE A 192      32.435  84.185 112.902  1.00  0.00           H  
ATOM   2962 HG13 ILE A 192      34.102  84.391 112.164  1.00  0.00           H  
ATOM   2963 HG21 ILE A 192      33.362  86.033 115.777  1.00  0.00           H  
ATOM   2964 HG22 ILE A 192      33.778  86.669 114.086  1.00  0.00           H  
ATOM   2965 HG23 ILE A 192      32.292  85.916 114.475  1.00  0.00           H  
ATOM   2966 HD11 ILE A 192      34.932  82.341 112.631  1.00  0.00           H  
ATOM   2967 HD12 ILE A 192      33.430  81.890 113.581  1.00  0.00           H  
ATOM   2968 HD13 ILE A 192      33.405  82.138 111.897  1.00  0.00           H  
ATOM   2969  N   TYR A 193      36.372  86.699 113.962  1.00  0.00           N  
ATOM   2970  CA  TYR A 193      36.936  87.794 113.129  1.00  0.00           C  
ATOM   2971  C   TYR A 193      38.410  88.090 113.412  1.00  0.00           C  
ATOM   2972  O   TYR A 193      39.054  88.939 112.747  1.00  0.00           O  
ATOM   2973  CB  TYR A 193      36.155  89.126 113.389  1.00  0.00           C  
ATOM   2974  CG  TYR A 193      34.806  89.300 112.646  1.00  0.00           C  
ATOM   2975  CD1 TYR A 193      33.693  89.686 113.420  1.00  0.00           C  
ATOM   2976  CD2 TYR A 193      34.788  89.285 111.243  1.00  0.00           C  
ATOM   2977  CE1 TYR A 193      32.586  90.132 112.760  1.00  0.00           C  
ATOM   2978  CE2 TYR A 193      33.660  89.794 110.623  1.00  0.00           C  
ATOM   2979  CZ  TYR A 193      32.494  90.173 111.315  1.00  0.00           C  
ATOM   2980  OH  TYR A 193      31.416  90.827 110.761  1.00  0.00           O  
ATOM   2981  H   TYR A 193      36.048  86.909 114.896  1.00  0.00           H  
ATOM   2982  HA  TYR A 193      36.778  87.669 112.058  1.00  0.00           H  
ATOM   2983  HB2 TYR A 193      35.955  89.371 114.432  1.00  0.00           H  
ATOM   2984  HB3 TYR A 193      36.713  90.006 113.069  1.00  0.00           H  
ATOM   2985  HD1 TYR A 193      33.843  89.849 114.477  1.00  0.00           H  
ATOM   2986  HD2 TYR A 193      35.672  89.189 110.628  1.00  0.00           H  
ATOM   2987  HE1 TYR A 193      31.717  90.503 113.286  1.00  0.00           H  
ATOM   2988  HE2 TYR A 193      33.658  89.919 109.550  1.00  0.00           H  
ATOM   2989  HH  TYR A 193      31.236  91.663 111.196  1.00  0.00           H  
ATOM   2990  N   TYR A 194      38.954  87.651 114.552  1.00  0.00           N  
ATOM   2991  CA  TYR A 194      40.229  88.024 115.108  1.00  0.00           C  
ATOM   2992  C   TYR A 194      40.884  86.799 115.683  1.00  0.00           C  
ATOM   2993  O   TYR A 194      41.290  86.794 116.848  1.00  0.00           O  
ATOM   2994  CB  TYR A 194      40.068  89.088 116.206  1.00  0.00           C  
ATOM   2995  CG  TYR A 194      39.385  90.357 115.746  1.00  0.00           C  
ATOM   2996  CD1 TYR A 194      38.029  90.671 116.070  1.00  0.00           C  
ATOM   2997  CD2 TYR A 194      40.133  91.346 115.009  1.00  0.00           C  
ATOM   2998  CE1 TYR A 194      37.523  91.918 115.613  1.00  0.00           C  
ATOM   2999  CE2 TYR A 194      39.596  92.476 114.483  1.00  0.00           C  
ATOM   3000  CZ  TYR A 194      38.323  92.797 114.821  1.00  0.00           C  
ATOM   3001  OH  TYR A 194      37.766  93.989 114.371  1.00  0.00           O  
ATOM   3002  H   TYR A 194      38.309  87.124 115.122  1.00  0.00           H  
ATOM   3003  HA  TYR A 194      40.782  88.349 114.227  1.00  0.00           H  
ATOM   3004  HB2 TYR A 194      39.480  88.718 117.047  1.00  0.00           H  
ATOM   3005  HB3 TYR A 194      40.983  89.378 116.721  1.00  0.00           H  
ATOM   3006  HD1 TYR A 194      37.415  90.044 116.699  1.00  0.00           H  
ATOM   3007  HD2 TYR A 194      41.196  91.278 114.833  1.00  0.00           H  
ATOM   3008  HE1 TYR A 194      36.528  92.256 115.862  1.00  0.00           H  
ATOM   3009  HE2 TYR A 194      40.133  93.073 113.760  1.00  0.00           H  
ATOM   3010  HH  TYR A 194      36.821  93.997 114.209  1.00  0.00           H  
ATOM   3011  N   LYS A 195      40.913  85.671 114.996  1.00  0.00           N  
ATOM   3012  CA  LYS A 195      41.302  84.289 115.459  1.00  0.00           C  
ATOM   3013  C   LYS A 195      42.654  84.283 116.218  1.00  0.00           C  
ATOM   3014  O   LYS A 195      42.810  83.357 117.003  1.00  0.00           O  
ATOM   3015  CB  LYS A 195      41.469  83.336 114.246  1.00  0.00           C  
ATOM   3016  CG  LYS A 195      40.203  83.157 113.437  1.00  0.00           C  
ATOM   3017  CD  LYS A 195      39.299  82.077 114.089  1.00  0.00           C  
ATOM   3018  CE  LYS A 195      38.047  81.889 113.330  1.00  0.00           C  
ATOM   3019  NZ  LYS A 195      38.115  81.043 112.074  1.00  0.00           N1+
ATOM   3020  H   LYS A 195      40.663  85.771 114.022  1.00  0.00           H  
ATOM   3021  HA  LYS A 195      40.449  84.106 116.111  1.00  0.00           H  
ATOM   3022  HB2 LYS A 195      42.197  83.783 113.568  1.00  0.00           H  
ATOM   3023  HB3 LYS A 195      41.915  82.412 114.615  1.00  0.00           H  
ATOM   3024  HG2 LYS A 195      39.678  84.112 113.426  1.00  0.00           H  
ATOM   3025  HG3 LYS A 195      40.498  82.877 112.426  1.00  0.00           H  
ATOM   3026  HD2 LYS A 195      39.900  81.176 113.967  1.00  0.00           H  
ATOM   3027  HD3 LYS A 195      39.128  82.377 115.123  1.00  0.00           H  
ATOM   3028  HE2 LYS A 195      37.388  81.407 114.051  1.00  0.00           H  
ATOM   3029  HE3 LYS A 195      37.712  82.905 113.122  1.00  0.00           H  
ATOM   3030  HZ1 LYS A 195      38.763  80.289 112.249  1.00  0.00           H  
ATOM   3031  HZ2 LYS A 195      37.211  80.671 111.818  1.00  0.00           H  
ATOM   3032  HZ3 LYS A 195      38.241  81.563 111.218  1.00  0.00           H  
ATOM   3033  N   SER A 196      43.570  85.256 116.048  1.00  0.00           N  
ATOM   3034  CA  SER A 196      44.988  85.199 116.384  1.00  0.00           C  
ATOM   3035  C   SER A 196      45.334  84.635 117.738  1.00  0.00           C  
ATOM   3036  O   SER A 196      45.037  85.268 118.720  1.00  0.00           O  
ATOM   3037  CB  SER A 196      45.639  86.601 116.303  1.00  0.00           C  
ATOM   3038  OG  SER A 196      47.069  86.536 116.150  1.00  0.00           O  
ATOM   3039  H   SER A 196      43.349  85.964 115.363  1.00  0.00           H  
ATOM   3040  HA  SER A 196      45.552  84.614 115.657  1.00  0.00           H  
ATOM   3041  HB2 SER A 196      45.415  87.051 115.336  1.00  0.00           H  
ATOM   3042  HB3 SER A 196      45.238  87.135 117.165  1.00  0.00           H  
ATOM   3043  HG  SER A 196      47.364  87.447 116.082  1.00  0.00           H  
ATOM   3044  N   ASP A 197      46.004  83.514 117.813  1.00  0.00           N  
ATOM   3045  CA  ASP A 197      46.737  83.047 119.030  1.00  0.00           C  
ATOM   3046  C   ASP A 197      47.659  84.063 119.697  1.00  0.00           C  
ATOM   3047  O   ASP A 197      47.994  83.820 120.844  1.00  0.00           O  
ATOM   3048  CB  ASP A 197      47.581  81.734 118.716  1.00  0.00           C  
ATOM   3049  CG  ASP A 197      46.869  80.551 118.126  1.00  0.00           C  
ATOM   3050  OD1 ASP A 197      47.545  79.721 117.434  1.00  0.00           O  
ATOM   3051  OD2 ASP A 197      45.604  80.425 118.172  1.00  0.00           O1-
ATOM   3052  H   ASP A 197      46.246  83.060 116.944  1.00  0.00           H  
ATOM   3053  HA  ASP A 197      46.018  82.744 119.792  1.00  0.00           H  
ATOM   3054  HB2 ASP A 197      48.418  82.028 118.082  1.00  0.00           H  
ATOM   3055  HB3 ASP A 197      48.091  81.447 119.635  1.00  0.00           H  
ATOM   3056  N   LEU A 198      48.146  85.060 118.960  1.00  0.00           N  
ATOM   3057  CA  LEU A 198      49.102  86.024 119.442  1.00  0.00           C  
ATOM   3058  C   LEU A 198      48.508  86.818 120.568  1.00  0.00           C  
ATOM   3059  O   LEU A 198      49.230  87.365 121.392  1.00  0.00           O  
ATOM   3060  CB  LEU A 198      49.607  86.905 118.296  1.00  0.00           C  
ATOM   3061  CG  LEU A 198      50.237  86.106 117.161  1.00  0.00           C  
ATOM   3062  CD1 LEU A 198      50.926  87.078 116.161  1.00  0.00           C  
ATOM   3063  CD2 LEU A 198      51.324  85.075 117.512  1.00  0.00           C  
ATOM   3064  H   LEU A 198      47.855  85.164 117.998  1.00  0.00           H  
ATOM   3065  HA  LEU A 198      49.919  85.437 119.859  1.00  0.00           H  
ATOM   3066  HB2 LEU A 198      48.773  87.458 117.862  1.00  0.00           H  
ATOM   3067  HB3 LEU A 198      50.307  87.647 118.681  1.00  0.00           H  
ATOM   3068  HG  LEU A 198      49.452  85.566 116.632  1.00  0.00           H  
ATOM   3069 HD11 LEU A 198      50.274  87.870 115.792  1.00  0.00           H  
ATOM   3070 HD12 LEU A 198      51.750  87.416 116.789  1.00  0.00           H  
ATOM   3071 HD13 LEU A 198      51.335  86.613 115.265  1.00  0.00           H  
ATOM   3072 HD21 LEU A 198      52.091  85.581 118.097  1.00  0.00           H  
ATOM   3073 HD22 LEU A 198      50.949  84.163 117.977  1.00  0.00           H  
ATOM   3074 HD23 LEU A 198      51.713  84.654 116.586  1.00  0.00           H  
ATOM   3075  N   THR A 199      47.266  87.091 120.575  1.00  0.00           N  
ATOM   3076  CA  THR A 199      46.513  87.851 121.579  1.00  0.00           C  
ATOM   3077  C   THR A 199      46.445  87.137 122.911  1.00  0.00           C  
ATOM   3078  O   THR A 199      46.388  85.925 122.828  1.00  0.00           O  
ATOM   3079  CB  THR A 199      45.052  88.227 121.116  1.00  0.00           C  
ATOM   3080  CG2 THR A 199      44.341  89.142 122.053  1.00  0.00           C  
ATOM   3081  OG1 THR A 199      44.957  88.839 119.893  1.00  0.00           O  
ATOM   3082  H   THR A 199      46.734  86.689 119.817  1.00  0.00           H  
ATOM   3083  HA  THR A 199      47.117  88.742 121.746  1.00  0.00           H  
ATOM   3084  HB  THR A 199      44.425  87.339 121.033  1.00  0.00           H  
ATOM   3085  HG1 THR A 199      44.249  88.445 119.378  1.00  0.00           H  
ATOM   3086 HG21 THR A 199      43.407  89.453 121.585  1.00  0.00           H  
ATOM   3087 HG22 THR A 199      44.117  88.694 123.022  1.00  0.00           H  
ATOM   3088 HG23 THR A 199      45.026  89.988 122.089  1.00  0.00           H  
ATOM   3089  N   LYS A 200      46.435  87.864 124.053  1.00  0.00           N  
ATOM   3090  CA  LYS A 200      46.513  87.263 125.412  1.00  0.00           C  
ATOM   3091  C   LYS A 200      45.934  88.163 126.494  1.00  0.00           C  
ATOM   3092  O   LYS A 200      45.793  89.353 126.355  1.00  0.00           O  
ATOM   3093  CB  LYS A 200      47.903  86.803 125.818  1.00  0.00           C  
ATOM   3094  CG  LYS A 200      48.866  88.002 126.228  1.00  0.00           C  
ATOM   3095  CD  LYS A 200      50.259  87.376 126.485  1.00  0.00           C  
ATOM   3096  CE  LYS A 200      50.432  86.273 127.564  1.00  0.00           C  
ATOM   3097  NZ  LYS A 200      50.371  86.759 128.938  1.00  0.00           N1+
ATOM   3098  H   LYS A 200      46.379  88.871 123.991  1.00  0.00           H  
ATOM   3099  HA  LYS A 200      45.808  86.431 125.389  1.00  0.00           H  
ATOM   3100  HB2 LYS A 200      47.786  86.146 126.681  1.00  0.00           H  
ATOM   3101  HB3 LYS A 200      48.366  86.274 124.984  1.00  0.00           H  
ATOM   3102  HG2 LYS A 200      48.917  88.696 125.389  1.00  0.00           H  
ATOM   3103  HG3 LYS A 200      48.541  88.578 127.094  1.00  0.00           H  
ATOM   3104  HD2 LYS A 200      50.636  86.973 125.546  1.00  0.00           H  
ATOM   3105  HD3 LYS A 200      50.988  88.151 126.723  1.00  0.00           H  
ATOM   3106  HE2 LYS A 200      49.635  85.547 127.403  1.00  0.00           H  
ATOM   3107  HE3 LYS A 200      51.346  85.733 127.312  1.00  0.00           H  
ATOM   3108  HZ1 LYS A 200      49.446  87.080 129.185  1.00  0.00           H  
ATOM   3109  HZ2 LYS A 200      50.553  86.103 129.685  1.00  0.00           H  
ATOM   3110  HZ3 LYS A 200      50.968  87.535 129.191  1.00  0.00           H  
ATOM   3111  N   ASP A 201      45.487  87.562 127.573  1.00  0.00           N  
ATOM   3112  CA  ASP A 201      45.083  88.100 128.851  1.00  0.00           C  
ATOM   3113  C   ASP A 201      43.973  89.145 128.741  1.00  0.00           C  
ATOM   3114  O   ASP A 201      43.882  90.106 129.520  1.00  0.00           O  
ATOM   3115  CB  ASP A 201      46.273  88.656 129.629  1.00  0.00           C  
ATOM   3116  CG  ASP A 201      47.579  87.867 129.758  1.00  0.00           C  
ATOM   3117  OD1 ASP A 201      47.657  86.725 129.277  1.00  0.00           O  
ATOM   3118  OD2 ASP A 201      48.586  88.369 130.290  1.00  0.00           O1-
ATOM   3119  H   ASP A 201      45.434  86.555 127.627  1.00  0.00           H  
ATOM   3120  HA  ASP A 201      44.710  87.219 129.375  1.00  0.00           H  
ATOM   3121  HB2 ASP A 201      46.651  89.594 129.220  1.00  0.00           H  
ATOM   3122  HB3 ASP A 201      45.954  88.824 130.658  1.00  0.00           H  
ATOM   3123  N   ILE A 202      43.005  88.873 127.860  1.00  0.00           N  
ATOM   3124  CA  ILE A 202      41.858  89.845 127.626  1.00  0.00           C  
ATOM   3125  C   ILE A 202      41.122  90.185 128.929  1.00  0.00           C  
ATOM   3126  O   ILE A 202      40.622  89.332 129.676  1.00  0.00           O  
ATOM   3127  CB  ILE A 202      40.878  89.412 126.453  1.00  0.00           C  
ATOM   3128  CG1 ILE A 202      41.720  89.571 125.225  1.00  0.00           C  
ATOM   3129  CG2 ILE A 202      39.538  90.201 126.460  1.00  0.00           C  
ATOM   3130  CD1 ILE A 202      41.082  89.291 123.866  1.00  0.00           C  
ATOM   3131  H   ILE A 202      43.043  87.981 127.388  1.00  0.00           H  
ATOM   3132  HA  ILE A 202      42.307  90.752 127.223  1.00  0.00           H  
ATOM   3133  HB  ILE A 202      40.593  88.367 126.575  1.00  0.00           H  
ATOM   3134 HG12 ILE A 202      42.006  90.614 125.100  1.00  0.00           H  
ATOM   3135 HG13 ILE A 202      42.641  88.991 125.160  1.00  0.00           H  
ATOM   3136 HG21 ILE A 202      38.864  89.539 127.004  1.00  0.00           H  
ATOM   3137 HG22 ILE A 202      39.579  91.160 126.977  1.00  0.00           H  
ATOM   3138 HG23 ILE A 202      39.026  90.341 125.508  1.00  0.00           H  
ATOM   3139 HD11 ILE A 202      40.713  88.268 123.798  1.00  0.00           H  
ATOM   3140 HD12 ILE A 202      40.303  90.011 123.619  1.00  0.00           H  
ATOM   3141 HD13 ILE A 202      41.858  89.369 123.104  1.00  0.00           H  
ATOM   3142  N   THR A 203      40.973  91.439 129.193  1.00  0.00           N  
ATOM   3143  CA  THR A 203      40.517  91.938 130.532  1.00  0.00           C  
ATOM   3144  C   THR A 203      39.274  92.795 130.348  1.00  0.00           C  
ATOM   3145  O   THR A 203      39.236  93.700 129.496  1.00  0.00           O  
ATOM   3146  CB  THR A 203      41.687  92.638 131.233  1.00  0.00           C  
ATOM   3147  CG2 THR A 203      41.408  93.563 132.356  1.00  0.00           C  
ATOM   3148  OG1 THR A 203      42.617  91.717 131.617  1.00  0.00           O  
ATOM   3149  H   THR A 203      41.203  92.157 128.521  1.00  0.00           H  
ATOM   3150  HA  THR A 203      40.209  91.082 131.133  1.00  0.00           H  
ATOM   3151  HB  THR A 203      42.148  93.270 130.474  1.00  0.00           H  
ATOM   3152  HG1 THR A 203      42.702  91.100 130.887  1.00  0.00           H  
ATOM   3153 HG21 THR A 203      40.806  92.995 133.065  1.00  0.00           H  
ATOM   3154 HG22 THR A 203      42.274  94.015 132.841  1.00  0.00           H  
ATOM   3155 HG23 THR A 203      40.921  94.434 131.915  1.00  0.00           H  
ATOM   3156  N   THR A 204      38.202  92.628 131.094  1.00  0.00           N  
ATOM   3157  CA  THR A 204      36.895  93.296 130.931  1.00  0.00           C  
ATOM   3158  C   THR A 204      36.493  94.156 132.190  1.00  0.00           C  
ATOM   3159  O   THR A 204      36.486  93.615 133.284  1.00  0.00           O  
ATOM   3160  CB  THR A 204      35.877  92.186 130.494  1.00  0.00           C  
ATOM   3161  CG2 THR A 204      34.562  92.846 130.101  1.00  0.00           C  
ATOM   3162  OG1 THR A 204      36.328  91.504 129.322  1.00  0.00           O  
ATOM   3163  H   THR A 204      38.258  92.081 131.941  1.00  0.00           H  
ATOM   3164  HA  THR A 204      36.955  94.010 130.110  1.00  0.00           H  
ATOM   3165  HB  THR A 204      35.662  91.463 131.282  1.00  0.00           H  
ATOM   3166  HG1 THR A 204      37.182  91.122 129.539  1.00  0.00           H  
ATOM   3167 HG21 THR A 204      34.004  93.174 130.978  1.00  0.00           H  
ATOM   3168 HG22 THR A 204      34.893  93.756 129.601  1.00  0.00           H  
ATOM   3169 HG23 THR A 204      34.035  92.225 129.377  1.00  0.00           H  
ATOM   3170  N   SER A 205      36.000  95.446 131.992  1.00  0.00           N  
ATOM   3171  CA  SER A 205      35.351  96.330 133.011  1.00  0.00           C  
ATOM   3172  C   SER A 205      34.111  97.023 132.541  1.00  0.00           C  
ATOM   3173  O   SER A 205      33.952  97.134 131.340  1.00  0.00           O  
ATOM   3174  CB  SER A 205      36.381  97.369 133.370  1.00  0.00           C  
ATOM   3175  OG  SER A 205      36.067  98.031 134.631  1.00  0.00           O  
ATOM   3176  H   SER A 205      35.980  95.859 131.070  1.00  0.00           H  
ATOM   3177  HA  SER A 205      35.042  95.839 133.933  1.00  0.00           H  
ATOM   3178  HB2 SER A 205      37.343  96.889 133.551  1.00  0.00           H  
ATOM   3179  HB3 SER A 205      36.545  98.065 132.548  1.00  0.00           H  
ATOM   3180  HG  SER A 205      36.817  98.626 134.708  1.00  0.00           H  
ATOM   3181  N   VAL A 206      33.227  97.266 133.455  1.00  0.00           N  
ATOM   3182  CA  VAL A 206      31.870  97.864 133.222  1.00  0.00           C  
ATOM   3183  C   VAL A 206      31.554  98.958 134.290  1.00  0.00           C  
ATOM   3184  O   VAL A 206      31.586  98.780 135.454  1.00  0.00           O  
ATOM   3185  CB  VAL A 206      30.822  96.743 133.348  1.00  0.00           C  
ATOM   3186  CG1 VAL A 206      29.426  97.321 133.098  1.00  0.00           C  
ATOM   3187  CG2 VAL A 206      31.164  95.556 132.471  1.00  0.00           C  
ATOM   3188  H   VAL A 206      33.566  97.311 134.405  1.00  0.00           H  
ATOM   3189  HA  VAL A 206      31.792  98.250 132.206  1.00  0.00           H  
ATOM   3190  HB  VAL A 206      30.884  96.495 134.408  1.00  0.00           H  
ATOM   3191 HG11 VAL A 206      29.318  97.998 132.251  1.00  0.00           H  
ATOM   3192 HG12 VAL A 206      28.797  96.478 132.811  1.00  0.00           H  
ATOM   3193 HG13 VAL A 206      29.004  97.798 133.983  1.00  0.00           H  
ATOM   3194 HG21 VAL A 206      31.496  95.924 131.499  1.00  0.00           H  
ATOM   3195 HG22 VAL A 206      31.942  94.907 132.872  1.00  0.00           H  
ATOM   3196 HG23 VAL A 206      30.292  94.911 132.362  1.00  0.00           H  
ATOM   3197  N   LEU A 207      31.297 100.115 133.765  1.00  0.00           N  
ATOM   3198  CA  LEU A 207      31.145 101.307 134.580  1.00  0.00           C  
ATOM   3199  C   LEU A 207      29.641 101.638 134.765  1.00  0.00           C  
ATOM   3200  O   LEU A 207      28.930 101.775 133.826  1.00  0.00           O  
ATOM   3201  CB  LEU A 207      31.933 102.517 133.990  1.00  0.00           C  
ATOM   3202  CG  LEU A 207      33.268 102.322 133.343  1.00  0.00           C  
ATOM   3203  CD1 LEU A 207      33.995 103.636 132.983  1.00  0.00           C  
ATOM   3204  CD2 LEU A 207      34.229 101.637 134.392  1.00  0.00           C  
ATOM   3205  H   LEU A 207      31.302 100.244 132.764  1.00  0.00           H  
ATOM   3206  HA  LEU A 207      31.621 101.148 135.547  1.00  0.00           H  
ATOM   3207  HB2 LEU A 207      31.348 103.071 133.256  1.00  0.00           H  
ATOM   3208  HB3 LEU A 207      32.072 103.282 134.754  1.00  0.00           H  
ATOM   3209  HG  LEU A 207      33.155 101.638 132.503  1.00  0.00           H  
ATOM   3210 HD11 LEU A 207      34.890 103.406 132.405  1.00  0.00           H  
ATOM   3211 HD12 LEU A 207      33.447 104.204 132.231  1.00  0.00           H  
ATOM   3212 HD13 LEU A 207      34.035 104.193 133.919  1.00  0.00           H  
ATOM   3213 HD21 LEU A 207      34.407 102.297 135.242  1.00  0.00           H  
ATOM   3214 HD22 LEU A 207      33.854 100.682 134.757  1.00  0.00           H  
ATOM   3215 HD23 LEU A 207      35.131 101.319 133.869  1.00  0.00           H  
ATOM   3216  N   THR A 208      29.170 101.739 136.016  1.00  0.00           N  
ATOM   3217  CA  THR A 208      27.788 101.888 136.435  1.00  0.00           C  
ATOM   3218  C   THR A 208      27.382 103.363 136.637  1.00  0.00           C  
ATOM   3219  O   THR A 208      28.011 104.029 137.473  1.00  0.00           O  
ATOM   3220  CB  THR A 208      27.484 101.075 137.719  1.00  0.00           C  
ATOM   3221  CG2 THR A 208      25.968 100.977 137.880  1.00  0.00           C  
ATOM   3222  OG1 THR A 208      27.844  99.717 137.618  1.00  0.00           O  
ATOM   3223  H   THR A 208      29.813 101.716 136.795  1.00  0.00           H  
ATOM   3224  HA  THR A 208      27.110 101.474 135.689  1.00  0.00           H  
ATOM   3225  HB  THR A 208      27.926 101.372 138.671  1.00  0.00           H  
ATOM   3226  HG1 THR A 208      28.803  99.680 137.652  1.00  0.00           H  
ATOM   3227 HG21 THR A 208      25.606 100.091 137.358  1.00  0.00           H  
ATOM   3228 HG22 THR A 208      25.837 100.787 138.945  1.00  0.00           H  
ATOM   3229 HG23 THR A 208      25.409 101.850 137.541  1.00  0.00           H  
ATOM   3230  N   VAL A 209      26.205 103.762 136.187  1.00  0.00           N  
ATOM   3231  CA  VAL A 209      25.589 105.120 136.335  1.00  0.00           C  
ATOM   3232  C   VAL A 209      24.112 104.934 136.453  1.00  0.00           C  
ATOM   3233  O   VAL A 209      23.508 104.123 135.768  1.00  0.00           O  
ATOM   3234  CB  VAL A 209      26.047 105.903 135.059  1.00  0.00           C  
ATOM   3235  CG1 VAL A 209      25.527 107.411 135.070  1.00  0.00           C  
ATOM   3236  CG2 VAL A 209      27.558 105.912 134.826  1.00  0.00           C  
ATOM   3237  H   VAL A 209      25.653 103.084 135.682  1.00  0.00           H  
ATOM   3238  HA  VAL A 209      26.054 105.745 137.098  1.00  0.00           H  
ATOM   3239  HB  VAL A 209      25.612 105.376 134.208  1.00  0.00           H  
ATOM   3240 HG11 VAL A 209      25.523 107.780 134.044  1.00  0.00           H  
ATOM   3241 HG12 VAL A 209      24.529 107.567 135.478  1.00  0.00           H  
ATOM   3242 HG13 VAL A 209      26.253 108.019 135.609  1.00  0.00           H  
ATOM   3243 HG21 VAL A 209      28.097 106.195 135.730  1.00  0.00           H  
ATOM   3244 HG22 VAL A 209      28.018 104.967 134.542  1.00  0.00           H  
ATOM   3245 HG23 VAL A 209      27.900 106.672 134.123  1.00  0.00           H  
ATOM   3246  N   ASN A 210      23.514 105.757 137.326  1.00  0.00           N  
ATOM   3247  CA  ASN A 210      22.091 105.734 137.705  1.00  0.00           C  
ATOM   3248  C   ASN A 210      21.520 104.311 138.185  1.00  0.00           C  
ATOM   3249  O   ASN A 210      20.378 103.976 138.012  1.00  0.00           O  
ATOM   3250  CB  ASN A 210      21.276 106.570 136.653  1.00  0.00           C  
ATOM   3251  CG  ASN A 210      21.887 107.952 136.450  1.00  0.00           C  
ATOM   3252  ND2 ASN A 210      21.842 108.476 135.244  1.00  0.00           N  
ATOM   3253  OD1 ASN A 210      22.461 108.498 137.367  1.00  0.00           O  
ATOM   3254  H   ASN A 210      24.153 106.308 137.882  1.00  0.00           H  
ATOM   3255  HA  ASN A 210      22.053 106.343 138.607  1.00  0.00           H  
ATOM   3256  HB2 ASN A 210      21.219 106.117 135.664  1.00  0.00           H  
ATOM   3257  HB3 ASN A 210      20.238 106.739 136.942  1.00  0.00           H  
ATOM   3258 HD21 ASN A 210      22.126 109.442 135.168  1.00  0.00           H  
ATOM   3259 HD22 ASN A 210      21.401 108.019 134.459  1.00  0.00           H  
ATOM   3260  N   ASN A 211      22.408 103.518 138.662  1.00  0.00           N  
ATOM   3261  CA  ASN A 211      22.382 102.073 139.008  1.00  0.00           C  
ATOM   3262  C   ASN A 211      22.326 100.998 137.899  1.00  0.00           C  
ATOM   3263  O   ASN A 211      21.779  99.942 138.072  1.00  0.00           O  
ATOM   3264  CB  ASN A 211      21.343 102.003 140.186  1.00  0.00           C  
ATOM   3265  CG  ASN A 211      21.696 102.702 141.513  1.00  0.00           C  
ATOM   3266  ND2 ASN A 211      22.084 101.945 142.550  1.00  0.00           N  
ATOM   3267  OD1 ASN A 211      21.537 103.855 141.702  1.00  0.00           O  
ATOM   3268  H   ASN A 211      23.219 104.059 138.926  1.00  0.00           H  
ATOM   3269  HA  ASN A 211      23.310 101.850 139.535  1.00  0.00           H  
ATOM   3270  HB2 ASN A 211      20.349 102.236 139.803  1.00  0.00           H  
ATOM   3271  HB3 ASN A 211      21.207 100.967 140.497  1.00  0.00           H  
ATOM   3272 HD21 ASN A 211      22.228 102.358 143.460  1.00  0.00           H  
ATOM   3273 HD22 ASN A 211      22.292 100.969 142.397  1.00  0.00           H  
ATOM   3274  N   LYS A 212      22.714 101.390 136.725  1.00  0.00           N  
ATOM   3275  CA  LYS A 212      22.787 100.638 135.533  1.00  0.00           C  
ATOM   3276  C   LYS A 212      24.165 100.660 134.835  1.00  0.00           C  
ATOM   3277  O   LYS A 212      24.888 101.651 134.889  1.00  0.00           O  
ATOM   3278  CB  LYS A 212      21.863 101.246 134.407  1.00  0.00           C  
ATOM   3279  CG  LYS A 212      20.329 101.210 134.571  1.00  0.00           C  
ATOM   3280  CD  LYS A 212      19.886  99.743 134.856  1.00  0.00           C  
ATOM   3281  CE  LYS A 212      18.403  99.523 135.069  1.00  0.00           C  
ATOM   3282  NZ  LYS A 212      17.772 100.449 136.066  1.00  0.00           N1+
ATOM   3283  H   LYS A 212      23.101 102.315 136.607  1.00  0.00           H  
ATOM   3284  HA  LYS A 212      22.558  99.591 135.727  1.00  0.00           H  
ATOM   3285  HB2 LYS A 212      22.066 102.316 134.371  1.00  0.00           H  
ATOM   3286  HB3 LYS A 212      22.112 100.809 133.440  1.00  0.00           H  
ATOM   3287  HG2 LYS A 212      20.138 101.897 135.396  1.00  0.00           H  
ATOM   3288  HG3 LYS A 212      19.806 101.484 133.654  1.00  0.00           H  
ATOM   3289  HD2 LYS A 212      20.128  99.160 133.967  1.00  0.00           H  
ATOM   3290  HD3 LYS A 212      20.322  99.300 135.751  1.00  0.00           H  
ATOM   3291  HE2 LYS A 212      17.781  99.613 134.178  1.00  0.00           H  
ATOM   3292  HE3 LYS A 212      18.208  98.481 135.318  1.00  0.00           H  
ATOM   3293  HZ1 LYS A 212      17.933 100.273 137.048  1.00  0.00           H  
ATOM   3294  HZ2 LYS A 212      17.841 101.453 135.993  1.00  0.00           H  
ATOM   3295  HZ3 LYS A 212      16.775 100.289 136.033  1.00  0.00           H  
ATOM   3296  N   ALA A 213      24.573  99.552 134.127  1.00  0.00           N  
ATOM   3297  CA  ALA A 213      25.722  99.574 133.233  1.00  0.00           C  
ATOM   3298  C   ALA A 213      25.601 100.655 132.205  1.00  0.00           C  
ATOM   3299  O   ALA A 213      24.623 100.829 131.537  1.00  0.00           O  
ATOM   3300  CB  ALA A 213      25.813  98.171 132.529  1.00  0.00           C  
ATOM   3301  H   ALA A 213      24.009  98.715 134.140  1.00  0.00           H  
ATOM   3302  HA  ALA A 213      26.697  99.697 133.706  1.00  0.00           H  
ATOM   3303  HB1 ALA A 213      25.860  97.374 133.270  1.00  0.00           H  
ATOM   3304  HB2 ALA A 213      24.907  97.947 131.964  1.00  0.00           H  
ATOM   3305  HB3 ALA A 213      26.744  98.043 131.978  1.00  0.00           H  
ATOM   3306  N   HIE A 214      26.558 101.660 132.239  1.00  0.00           N  
ATOM   3307  CA  HIE A 214      26.650 102.841 131.295  1.00  0.00           C  
ATOM   3308  C   HIE A 214      27.657 102.664 130.176  1.00  0.00           C  
ATOM   3309  O   HIE A 214      27.404 103.147 129.124  1.00  0.00           O  
ATOM   3310  CB  HIE A 214      27.193 104.015 132.034  1.00  0.00           C  
ATOM   3311  CG  HIE A 214      26.967 105.325 131.278  1.00  0.00           C  
ATOM   3312  CD2 HIE A 214      25.909 106.184 131.289  1.00  0.00           C  
ATOM   3313  ND1 HIE A 214      28.053 105.916 130.585  1.00  0.00           N  
ATOM   3314  CE1 HIE A 214      27.588 107.053 130.214  1.00  0.00           C  
ATOM   3315  NE2 HIE A 214      26.371 107.280 130.654  1.00  0.00           N  
ATOM   3316  H   HIE A 214      27.227 101.513 132.981  1.00  0.00           H  
ATOM   3317  HA  HIE A 214      25.721 103.099 130.786  1.00  0.00           H  
ATOM   3318  HB2 HIE A 214      26.584 104.007 132.939  1.00  0.00           H  
ATOM   3319  HB3 HIE A 214      28.252 103.940 132.277  1.00  0.00           H  
ATOM   3320  HD2 HIE A 214      24.963 106.037 131.787  1.00  0.00           H  
ATOM   3321  HE1 HIE A 214      28.134 107.831 129.699  1.00  0.00           H  
ATOM   3322  HE2 HIE A 214      25.830 108.126 130.546  1.00  0.00           H  
ATOM   3323  N   MET A 215      28.744 101.898 130.407  1.00  0.00           N  
ATOM   3324  CA  MET A 215      29.879 101.767 129.463  1.00  0.00           C  
ATOM   3325  C   MET A 215      30.587 100.495 129.664  1.00  0.00           C  
ATOM   3326  O   MET A 215      30.986 100.102 130.779  1.00  0.00           O  
ATOM   3327  CB  MET A 215      30.824 102.985 129.680  1.00  0.00           C  
ATOM   3328  CG  MET A 215      32.280 102.739 129.167  1.00  0.00           C  
ATOM   3329  SD  MET A 215      33.501 104.027 129.380  1.00  0.00           S  
ATOM   3330  CE  MET A 215      33.080 105.119 127.884  1.00  0.00           C  
ATOM   3331  H   MET A 215      28.714 101.479 131.325  1.00  0.00           H  
ATOM   3332  HA  MET A 215      29.610 101.795 128.407  1.00  0.00           H  
ATOM   3333  HB2 MET A 215      30.358 103.854 129.215  1.00  0.00           H  
ATOM   3334  HB3 MET A 215      30.805 103.370 130.699  1.00  0.00           H  
ATOM   3335  HG2 MET A 215      32.791 102.005 129.791  1.00  0.00           H  
ATOM   3336  HG3 MET A 215      32.138 102.397 128.142  1.00  0.00           H  
ATOM   3337  HE1 MET A 215      33.904 105.823 127.763  1.00  0.00           H  
ATOM   3338  HE2 MET A 215      33.027 104.647 126.903  1.00  0.00           H  
ATOM   3339  HE3 MET A 215      32.251 105.751 128.200  1.00  0.00           H  
ATOM   3340  N   VAL A 216      31.051  99.826 128.591  1.00  0.00           N  
ATOM   3341  CA  VAL A 216      31.860  98.615 128.597  1.00  0.00           C  
ATOM   3342  C   VAL A 216      33.251  98.912 128.075  1.00  0.00           C  
ATOM   3343  O   VAL A 216      33.343  99.625 127.082  1.00  0.00           O  
ATOM   3344  CB  VAL A 216      31.125  97.459 127.769  1.00  0.00           C  
ATOM   3345  CG1 VAL A 216      32.018  96.217 127.480  1.00  0.00           C  
ATOM   3346  CG2 VAL A 216      29.686  97.170 128.300  1.00  0.00           C  
ATOM   3347  H   VAL A 216      30.699 100.173 127.712  1.00  0.00           H  
ATOM   3348  HA  VAL A 216      31.948  98.225 129.612  1.00  0.00           H  
ATOM   3349  HB  VAL A 216      30.831  97.938 126.836  1.00  0.00           H  
ATOM   3350 HG11 VAL A 216      31.436  95.505 126.894  1.00  0.00           H  
ATOM   3351 HG12 VAL A 216      32.944  96.486 126.972  1.00  0.00           H  
ATOM   3352 HG13 VAL A 216      32.279  95.823 128.463  1.00  0.00           H  
ATOM   3353 HG21 VAL A 216      29.041  96.905 127.461  1.00  0.00           H  
ATOM   3354 HG22 VAL A 216      29.603  96.540 129.185  1.00  0.00           H  
ATOM   3355 HG23 VAL A 216      29.158  98.079 128.590  1.00  0.00           H  
ATOM   3356  N   THR A 217      34.243  98.272 128.631  1.00  0.00           N  
ATOM   3357  CA  THR A 217      35.640  98.446 128.200  1.00  0.00           C  
ATOM   3358  C   THR A 217      36.356  97.112 128.266  1.00  0.00           C  
ATOM   3359  O   THR A 217      36.420  96.482 129.301  1.00  0.00           O  
ATOM   3360  CB  THR A 217      36.373  99.583 128.952  1.00  0.00           C  
ATOM   3361  CG2 THR A 217      36.608  99.523 130.449  1.00  0.00           C  
ATOM   3362  OG1 THR A 217      37.586  99.643 128.363  1.00  0.00           O  
ATOM   3363  H   THR A 217      33.975  97.750 129.453  1.00  0.00           H  
ATOM   3364  HA  THR A 217      35.578  98.732 127.150  1.00  0.00           H  
ATOM   3365  HB  THR A 217      35.746 100.460 128.789  1.00  0.00           H  
ATOM   3366  HG1 THR A 217      37.535  99.756 127.410  1.00  0.00           H  
ATOM   3367 HG21 THR A 217      37.367  98.814 130.779  1.00  0.00           H  
ATOM   3368 HG22 THR A 217      36.844 100.545 130.744  1.00  0.00           H  
ATOM   3369 HG23 THR A 217      35.603  99.311 130.814  1.00  0.00           H  
ATOM   3370  N   LEU A 218      37.110  96.703 127.205  1.00  0.00           N  
ATOM   3371  CA  LEU A 218      38.061  95.524 127.121  1.00  0.00           C  
ATOM   3372  C   LEU A 218      39.470  96.082 126.874  1.00  0.00           C  
ATOM   3373  O   LEU A 218      39.664  96.883 125.924  1.00  0.00           O  
ATOM   3374  CB  LEU A 218      37.571  94.489 126.018  1.00  0.00           C  
ATOM   3375  CG  LEU A 218      36.489  93.451 126.370  1.00  0.00           C  
ATOM   3376  CD1 LEU A 218      35.099  94.062 126.622  1.00  0.00           C  
ATOM   3377  CD2 LEU A 218      36.277  92.547 125.231  1.00  0.00           C  
ATOM   3378  H   LEU A 218      37.230  97.437 126.522  1.00  0.00           H  
ATOM   3379  HA  LEU A 218      37.988  94.929 128.031  1.00  0.00           H  
ATOM   3380  HB2 LEU A 218      37.323  95.025 125.102  1.00  0.00           H  
ATOM   3381  HB3 LEU A 218      38.451  93.855 125.916  1.00  0.00           H  
ATOM   3382  HG  LEU A 218      36.760  92.824 127.220  1.00  0.00           H  
ATOM   3383 HD11 LEU A 218      35.217  94.747 127.463  1.00  0.00           H  
ATOM   3384 HD12 LEU A 218      34.811  94.544 125.687  1.00  0.00           H  
ATOM   3385 HD13 LEU A 218      34.397  93.260 126.842  1.00  0.00           H  
ATOM   3386 HD21 LEU A 218      37.153  91.952 124.970  1.00  0.00           H  
ATOM   3387 HD22 LEU A 218      35.403  91.944 125.475  1.00  0.00           H  
ATOM   3388 HD23 LEU A 218      35.965  93.092 124.340  1.00  0.00           H  
ATOM   3389  N   ASP A 219      40.398  95.532 127.646  1.00  0.00           N  
ATOM   3390  CA  ASP A 219      41.815  95.811 127.701  1.00  0.00           C  
ATOM   3391  C   ASP A 219      42.553  94.623 127.192  1.00  0.00           C  
ATOM   3392  O   ASP A 219      42.456  93.541 127.745  1.00  0.00           O  
ATOM   3393  CB  ASP A 219      42.258  96.188 129.126  1.00  0.00           C  
ATOM   3394  CG  ASP A 219      43.761  96.384 129.329  1.00  0.00           C  
ATOM   3395  OD1 ASP A 219      44.170  96.339 130.513  1.00  0.00           O  
ATOM   3396  OD2 ASP A 219      44.483  96.512 128.333  1.00  0.00           O1-
ATOM   3397  H   ASP A 219      40.045  94.795 128.239  1.00  0.00           H  
ATOM   3398  HA  ASP A 219      42.038  96.679 127.079  1.00  0.00           H  
ATOM   3399  HB2 ASP A 219      41.746  97.091 129.461  1.00  0.00           H  
ATOM   3400  HB3 ASP A 219      41.987  95.300 129.698  1.00  0.00           H  
ATOM   3401  N   TYR A 220      43.429  94.814 126.205  1.00  0.00           N  
ATOM   3402  CA  TYR A 220      44.147  93.741 125.358  1.00  0.00           C  
ATOM   3403  C   TYR A 220      45.670  93.735 125.527  1.00  0.00           C  
ATOM   3404  O   TYR A 220      46.304  94.758 125.675  1.00  0.00           O  
ATOM   3405  CB  TYR A 220      43.645  93.832 123.882  1.00  0.00           C  
ATOM   3406  CG  TYR A 220      42.168  93.770 123.556  1.00  0.00           C  
ATOM   3407  CD1 TYR A 220      41.350  94.925 123.729  1.00  0.00           C  
ATOM   3408  CD2 TYR A 220      41.606  92.602 123.064  1.00  0.00           C  
ATOM   3409  CE1 TYR A 220      39.975  94.868 123.620  1.00  0.00           C  
ATOM   3410  CE2 TYR A 220      40.177  92.676 122.745  1.00  0.00           C  
ATOM   3411  CZ  TYR A 220      39.355  93.797 123.050  1.00  0.00           C  
ATOM   3412  OH  TYR A 220      38.029  93.856 122.639  1.00  0.00           O  
ATOM   3413  H   TYR A 220      43.497  95.749 125.831  1.00  0.00           H  
ATOM   3414  HA  TYR A 220      43.818  92.799 125.797  1.00  0.00           H  
ATOM   3415  HB2 TYR A 220      44.040  94.711 123.372  1.00  0.00           H  
ATOM   3416  HB3 TYR A 220      44.078  93.011 123.311  1.00  0.00           H  
ATOM   3417  HD1 TYR A 220      41.907  95.803 124.024  1.00  0.00           H  
ATOM   3418  HD2 TYR A 220      42.184  91.728 122.802  1.00  0.00           H  
ATOM   3419  HE1 TYR A 220      39.407  95.784 123.693  1.00  0.00           H  
ATOM   3420  HE2 TYR A 220      39.661  91.848 122.281  1.00  0.00           H  
ATOM   3421  HH  TYR A 220      37.619  94.717 122.526  1.00  0.00           H  
ATOM   3422  N   THR A 221      46.258  92.550 125.435  1.00  0.00           N  
ATOM   3423  CA  THR A 221      47.700  92.397 125.162  1.00  0.00           C  
ATOM   3424  C   THR A 221      48.020  91.446 123.980  1.00  0.00           C  
ATOM   3425  O   THR A 221      47.298  90.458 123.760  1.00  0.00           O  
ATOM   3426  CB  THR A 221      48.289  91.901 126.548  1.00  0.00           C  
ATOM   3427  CG2 THR A 221      49.829  91.881 126.431  1.00  0.00           C  
ATOM   3428  OG1 THR A 221      47.889  92.596 127.676  1.00  0.00           O  
ATOM   3429  H   THR A 221      45.710  91.702 125.438  1.00  0.00           H  
ATOM   3430  HA  THR A 221      48.097  93.348 124.808  1.00  0.00           H  
ATOM   3431  HB  THR A 221      47.983  90.882 126.779  1.00  0.00           H  
ATOM   3432  HG1 THR A 221      46.965  92.356 127.783  1.00  0.00           H  
ATOM   3433 HG21 THR A 221      50.211  91.927 127.452  1.00  0.00           H  
ATOM   3434 HG22 THR A 221      50.118  90.946 125.952  1.00  0.00           H  
ATOM   3435 HG23 THR A 221      50.258  92.754 125.939  1.00  0.00           H  
ATOM   3436  N   VAL A 222      49.121  91.692 123.233  1.00  0.00           N  
ATOM   3437  CA  VAL A 222      49.398  90.880 121.975  1.00  0.00           C  
ATOM   3438  C   VAL A 222      50.881  90.736 121.815  1.00  0.00           C  
ATOM   3439  O   VAL A 222      51.639  91.611 122.352  1.00  0.00           O  
ATOM   3440  CB  VAL A 222      48.733  91.519 120.682  1.00  0.00           C  
ATOM   3441  CG1 VAL A 222      48.776  90.545 119.523  1.00  0.00           C  
ATOM   3442  CG2 VAL A 222      47.302  91.900 120.815  1.00  0.00           C  
ATOM   3443  H   VAL A 222      49.619  92.558 123.382  1.00  0.00           H  
ATOM   3444  HA  VAL A 222      49.065  89.863 122.180  1.00  0.00           H  
ATOM   3445  HB  VAL A 222      49.279  92.445 120.507  1.00  0.00           H  
ATOM   3446 HG11 VAL A 222      48.316  91.027 118.660  1.00  0.00           H  
ATOM   3447 HG12 VAL A 222      49.802  90.386 119.191  1.00  0.00           H  
ATOM   3448 HG13 VAL A 222      48.340  89.587 119.804  1.00  0.00           H  
ATOM   3449 HG21 VAL A 222      46.678  91.018 120.960  1.00  0.00           H  
ATOM   3450 HG22 VAL A 222      47.151  92.622 121.617  1.00  0.00           H  
ATOM   3451 HG23 VAL A 222      46.849  92.261 119.892  1.00  0.00           H  
ATOM   3452  N   GLN A 223      51.358  89.672 121.122  1.00  0.00           N  
ATOM   3453  CA  GLN A 223      52.792  89.484 120.848  1.00  0.00           C  
ATOM   3454  C   GLN A 223      53.229  90.135 119.518  1.00  0.00           C  
ATOM   3455  O   GLN A 223      52.404  90.224 118.590  1.00  0.00           O  
ATOM   3456  CB  GLN A 223      53.018  87.888 120.872  1.00  0.00           C  
ATOM   3457  CG  GLN A 223      53.133  87.322 122.303  1.00  0.00           C  
ATOM   3458  CD  GLN A 223      53.815  85.975 122.279  1.00  0.00           C  
ATOM   3459  NE2 GLN A 223      55.168  85.887 122.212  1.00  0.00           N  
ATOM   3460  OE1 GLN A 223      53.320  84.888 122.408  1.00  0.00           O  
ATOM   3461  H   GLN A 223      50.648  89.039 120.779  1.00  0.00           H  
ATOM   3462  HA  GLN A 223      53.379  89.896 121.669  1.00  0.00           H  
ATOM   3463  HB2 GLN A 223      52.350  87.408 120.157  1.00  0.00           H  
ATOM   3464  HB3 GLN A 223      54.019  87.711 120.477  1.00  0.00           H  
ATOM   3465  HG2 GLN A 223      53.612  88.038 122.973  1.00  0.00           H  
ATOM   3466  HG3 GLN A 223      52.117  87.277 122.696  1.00  0.00           H  
ATOM   3467 HE21 GLN A 223      55.584  84.969 122.283  1.00  0.00           H  
ATOM   3468 HE22 GLN A 223      55.783  86.641 121.940  1.00  0.00           H  
ATOM   3469  N   VAL A 224      54.535  90.575 119.514  1.00  0.00           N  
ATOM   3470  CA  VAL A 224      55.118  91.465 118.493  1.00  0.00           C  
ATOM   3471  C   VAL A 224      56.481  90.975 118.014  1.00  0.00           C  
ATOM   3472  O   VAL A 224      57.440  90.915 118.854  1.00  0.00           O  
ATOM   3473  CB  VAL A 224      55.172  92.944 118.909  1.00  0.00           C  
ATOM   3474  CG1 VAL A 224      55.383  93.905 117.735  1.00  0.00           C  
ATOM   3475  CG2 VAL A 224      53.814  93.486 119.439  1.00  0.00           C  
ATOM   3476  H   VAL A 224      55.034  90.388 120.372  1.00  0.00           H  
ATOM   3477  HA  VAL A 224      54.457  91.331 117.637  1.00  0.00           H  
ATOM   3478  HB  VAL A 224      55.950  93.144 119.646  1.00  0.00           H  
ATOM   3479 HG11 VAL A 224      54.817  93.541 116.879  1.00  0.00           H  
ATOM   3480 HG12 VAL A 224      55.275  94.970 117.938  1.00  0.00           H  
ATOM   3481 HG13 VAL A 224      56.431  93.800 117.454  1.00  0.00           H  
ATOM   3482 HG21 VAL A 224      53.137  93.439 118.585  1.00  0.00           H  
ATOM   3483 HG22 VAL A 224      53.321  92.937 120.242  1.00  0.00           H  
ATOM   3484 HG23 VAL A 224      53.869  94.539 119.713  1.00  0.00           H  
ATOM   3485  N   PRO A 225      56.695  90.719 116.713  1.00  0.00           N  
ATOM   3486  CA  PRO A 225      57.972  90.560 116.073  1.00  0.00           C  
ATOM   3487  C   PRO A 225      58.782  91.866 116.198  1.00  0.00           C  
ATOM   3488  O   PRO A 225      58.295  93.005 116.051  1.00  0.00           O  
ATOM   3489  CB  PRO A 225      57.683  90.291 114.557  1.00  0.00           C  
ATOM   3490  CG  PRO A 225      56.226  89.841 114.499  1.00  0.00           C  
ATOM   3491  CD  PRO A 225      55.670  90.642 115.661  1.00  0.00           C  
ATOM   3492  HA  PRO A 225      58.454  89.703 116.542  1.00  0.00           H  
ATOM   3493  HB2 PRO A 225      57.824  91.117 113.860  1.00  0.00           H  
ATOM   3494  HB3 PRO A 225      58.289  89.463 114.190  1.00  0.00           H  
ATOM   3495  HG2 PRO A 225      55.825  90.112 113.522  1.00  0.00           H  
ATOM   3496  HG3 PRO A 225      56.233  88.781 114.753  1.00  0.00           H  
ATOM   3497  HD2 PRO A 225      55.448  91.644 115.295  1.00  0.00           H  
ATOM   3498  HD3 PRO A 225      54.725  90.213 115.995  1.00  0.00           H  
ATOM   3499  N   GLY A 226      60.083  91.799 116.560  1.00  0.00           N  
ATOM   3500  CA  GLY A 226      61.032  92.861 116.395  1.00  0.00           C  
ATOM   3501  C   GLY A 226      61.064  93.936 117.452  1.00  0.00           C  
ATOM   3502  O   GLY A 226      61.822  94.879 117.318  1.00  0.00           O  
ATOM   3503  H   GLY A 226      60.404  90.902 116.898  1.00  0.00           H  
ATOM   3504  HA2 GLY A 226      62.024  92.412 116.456  1.00  0.00           H  
ATOM   3505  HA3 GLY A 226      60.955  93.447 115.479  1.00  0.00           H  
ATOM   3506  N   ALA A 227      60.205  93.918 118.501  1.00  0.00           N  
ATOM   3507  CA  ALA A 227      60.042  94.998 119.433  1.00  0.00           C  
ATOM   3508  C   ALA A 227      61.089  94.994 120.580  1.00  0.00           C  
ATOM   3509  O   ALA A 227      61.116  95.912 121.395  1.00  0.00           O  
ATOM   3510  CB  ALA A 227      58.598  95.004 119.880  1.00  0.00           C  
ATOM   3511  H   ALA A 227      59.544  93.166 118.632  1.00  0.00           H  
ATOM   3512  HA  ALA A 227      60.154  95.970 118.951  1.00  0.00           H  
ATOM   3513  HB1 ALA A 227      58.328  94.169 120.526  1.00  0.00           H  
ATOM   3514  HB2 ALA A 227      58.363  95.934 120.397  1.00  0.00           H  
ATOM   3515  HB3 ALA A 227      57.921  95.073 119.029  1.00  0.00           H  
ATOM   3516  N   GLY A 228      61.944  93.970 120.718  1.00  0.00           N  
ATOM   3517  CA  GLY A 228      63.030  93.862 121.685  1.00  0.00           C  
ATOM   3518  C   GLY A 228      64.302  94.428 121.148  1.00  0.00           C  
ATOM   3519  O   GLY A 228      64.432  95.002 120.084  1.00  0.00           O  
ATOM   3520  H   GLY A 228      61.852  93.198 120.074  1.00  0.00           H  
ATOM   3521  HA2 GLY A 228      62.704  94.397 122.576  1.00  0.00           H  
ATOM   3522  HA3 GLY A 228      63.214  92.822 121.959  1.00  0.00           H  
ATOM   3523  N   ARG A 229      65.377  94.235 121.941  1.00  0.00           N  
ATOM   3524  CA  ARG A 229      66.770  94.625 121.682  1.00  0.00           C  
ATOM   3525  C   ARG A 229      67.554  93.740 120.737  1.00  0.00           C  
ATOM   3526  O   ARG A 229      67.320  92.534 120.742  1.00  0.00           O  
ATOM   3527  CB  ARG A 229      67.532  94.809 123.022  1.00  0.00           C  
ATOM   3528  CG  ARG A 229      67.021  95.941 123.953  1.00  0.00           C  
ATOM   3529  CD  ARG A 229      67.870  95.856 125.258  1.00  0.00           C  
ATOM   3530  NE  ARG A 229      67.724  96.992 126.203  1.00  0.00           N  
ATOM   3531  CZ  ARG A 229      68.665  97.448 127.015  1.00  0.00           C  
ATOM   3532  NH1 ARG A 229      69.746  96.773 127.352  1.00  0.00           N1+
ATOM   3533  NH2 ARG A 229      68.458  98.597 127.590  1.00  0.00           N  
ATOM   3534  H   ARG A 229      65.070  93.817 122.809  1.00  0.00           H  
ATOM   3535  HA  ARG A 229      66.743  95.611 121.216  1.00  0.00           H  
ATOM   3536  HB2 ARG A 229      67.672  93.835 123.489  1.00  0.00           H  
ATOM   3537  HB3 ARG A 229      68.501  95.198 122.709  1.00  0.00           H  
ATOM   3538  HG2 ARG A 229      67.017  96.953 123.550  1.00  0.00           H  
ATOM   3539  HG3 ARG A 229      65.981  95.808 124.253  1.00  0.00           H  
ATOM   3540  HD2 ARG A 229      67.640  94.953 125.823  1.00  0.00           H  
ATOM   3541  HD3 ARG A 229      68.915  95.816 124.948  1.00  0.00           H  
ATOM   3542  HE  ARG A 229      66.863  97.519 126.163  1.00  0.00           H  
ATOM   3543 HH11 ARG A 229      69.888  95.825 127.033  1.00  0.00           H  
ATOM   3544 HH12 ARG A 229      70.326  97.070 128.122  1.00  0.00           H  
ATOM   3545 HH21 ARG A 229      67.587  99.101 127.500  1.00  0.00           H  
ATOM   3546 HH22 ARG A 229      69.249  98.888 128.145  1.00  0.00           H  
ATOM   3547  N   ASP A 230      68.430  94.368 119.930  1.00  0.00           N  
ATOM   3548  CA  ASP A 230      69.098  93.820 118.699  1.00  0.00           C  
ATOM   3549  C   ASP A 230      68.068  93.064 117.834  1.00  0.00           C  
ATOM   3550  O   ASP A 230      68.388  92.218 117.050  1.00  0.00           O  
ATOM   3551  CB  ASP A 230      70.238  92.861 119.158  1.00  0.00           C  
ATOM   3552  CG  ASP A 230      71.097  93.367 120.316  1.00  0.00           C  
ATOM   3553  OD1 ASP A 230      71.514  94.518 120.306  1.00  0.00           O  
ATOM   3554  OD2 ASP A 230      71.470  92.494 121.174  1.00  0.00           O1-
ATOM   3555  H   ASP A 230      68.465  95.355 120.144  1.00  0.00           H  
ATOM   3556  HA  ASP A 230      69.553  94.646 118.151  1.00  0.00           H  
ATOM   3557  HB2 ASP A 230      69.763  91.940 119.496  1.00  0.00           H  
ATOM   3558  HB3 ASP A 230      70.906  92.570 118.348  1.00  0.00           H  
ATOM   3559  N   GLY A 231      66.734  93.341 118.062  1.00  0.00           N  
ATOM   3560  CA  GLY A 231      65.625  92.883 117.197  1.00  0.00           C  
ATOM   3561  C   GLY A 231      64.921  91.543 117.569  1.00  0.00           C  
ATOM   3562  O   GLY A 231      64.178  90.958 116.757  1.00  0.00           O  
ATOM   3563  H   GLY A 231      66.524  94.157 118.619  1.00  0.00           H  
ATOM   3564  HA2 GLY A 231      64.754  93.536 117.246  1.00  0.00           H  
ATOM   3565  HA3 GLY A 231      65.990  92.760 116.177  1.00  0.00           H  
ATOM   3566  N   ALA A 232      65.157  91.037 118.794  1.00  0.00           N  
ATOM   3567  CA  ALA A 232      64.313  90.024 119.475  1.00  0.00           C  
ATOM   3568  C   ALA A 232      62.803  90.387 119.610  1.00  0.00           C  
ATOM   3569  O   ALA A 232      62.413  91.568 119.496  1.00  0.00           O  
ATOM   3570  CB  ALA A 232      65.077  89.650 120.707  1.00  0.00           C  
ATOM   3571  H   ALA A 232      65.831  91.540 119.353  1.00  0.00           H  
ATOM   3572  HA  ALA A 232      64.293  89.197 118.766  1.00  0.00           H  
ATOM   3573  HB1 ALA A 232      66.151  89.694 120.529  1.00  0.00           H  
ATOM   3574  HB2 ALA A 232      64.827  90.287 121.555  1.00  0.00           H  
ATOM   3575  HB3 ALA A 232      64.891  88.610 120.979  1.00  0.00           H  
ATOM   3576  N   PRO A 233      61.941  89.374 119.807  1.00  0.00           N  
ATOM   3577  CA  PRO A 233      60.532  89.635 119.974  1.00  0.00           C  
ATOM   3578  C   PRO A 233      60.124  90.410 121.244  1.00  0.00           C  
ATOM   3579  O   PRO A 233      60.931  90.785 122.085  1.00  0.00           O  
ATOM   3580  CB  PRO A 233      59.918  88.214 119.907  1.00  0.00           C  
ATOM   3581  CG  PRO A 233      60.947  87.295 120.380  1.00  0.00           C  
ATOM   3582  CD  PRO A 233      62.181  87.915 119.830  1.00  0.00           C  
ATOM   3583  HA  PRO A 233      60.261  90.228 119.101  1.00  0.00           H  
ATOM   3584  HB2 PRO A 233      59.075  88.101 120.587  1.00  0.00           H  
ATOM   3585  HB3 PRO A 233      59.632  88.002 118.877  1.00  0.00           H  
ATOM   3586  HG2 PRO A 233      60.973  87.126 121.457  1.00  0.00           H  
ATOM   3587  HG3 PRO A 233      60.777  86.286 120.003  1.00  0.00           H  
ATOM   3588  HD2 PRO A 233      63.008  87.741 120.518  1.00  0.00           H  
ATOM   3589  HD3 PRO A 233      62.580  87.644 118.852  1.00  0.00           H  
ATOM   3590  N   GLY A 234      58.793  90.822 121.313  1.00  0.00           N  
ATOM   3591  CA  GLY A 234      58.285  91.766 122.361  1.00  0.00           C  
ATOM   3592  C   GLY A 234      56.778  91.805 122.392  1.00  0.00           C  
ATOM   3593  O   GLY A 234      56.000  90.913 121.943  1.00  0.00           O  
ATOM   3594  H   GLY A 234      58.195  90.618 120.525  1.00  0.00           H  
ATOM   3595  HA2 GLY A 234      58.620  91.403 123.333  1.00  0.00           H  
ATOM   3596  HA3 GLY A 234      58.775  92.730 122.218  1.00  0.00           H  
ATOM   3597  N   PHE A 235      56.220  92.820 123.064  1.00  0.00           N  
ATOM   3598  CA  PHE A 235      54.830  92.929 123.435  1.00  0.00           C  
ATOM   3599  C   PHE A 235      54.238  94.330 123.047  1.00  0.00           C  
ATOM   3600  O   PHE A 235      54.933  95.226 122.682  1.00  0.00           O  
ATOM   3601  CB  PHE A 235      54.619  92.565 124.925  1.00  0.00           C  
ATOM   3602  CG  PHE A 235      54.817  91.141 125.246  1.00  0.00           C  
ATOM   3603  CD1 PHE A 235      53.714  90.271 125.196  1.00  0.00           C  
ATOM   3604  CD2 PHE A 235      55.999  90.662 125.775  1.00  0.00           C  
ATOM   3605  CE1 PHE A 235      53.866  88.878 125.435  1.00  0.00           C  
ATOM   3606  CE2 PHE A 235      56.146  89.308 126.065  1.00  0.00           C  
ATOM   3607  CZ  PHE A 235      55.102  88.375 125.906  1.00  0.00           C  
ATOM   3608  H   PHE A 235      56.833  93.590 123.289  1.00  0.00           H  
ATOM   3609  HA  PHE A 235      54.259  92.257 122.793  1.00  0.00           H  
ATOM   3610  HB2 PHE A 235      55.376  93.177 125.416  1.00  0.00           H  
ATOM   3611  HB3 PHE A 235      53.712  92.900 125.429  1.00  0.00           H  
ATOM   3612  HD1 PHE A 235      52.792  90.726 124.865  1.00  0.00           H  
ATOM   3613  HD2 PHE A 235      56.832  91.349 125.775  1.00  0.00           H  
ATOM   3614  HE1 PHE A 235      52.939  88.330 125.341  1.00  0.00           H  
ATOM   3615  HE2 PHE A 235      57.100  88.921 126.390  1.00  0.00           H  
ATOM   3616  HZ  PHE A 235      55.247  87.308 126.003  1.00  0.00           H  
ATOM   3617  N   SER A 236      52.893  94.377 122.926  1.00  0.00           N  
ATOM   3618  CA  SER A 236      52.190  95.593 123.067  1.00  0.00           C  
ATOM   3619  C   SER A 236      50.718  95.437 123.601  1.00  0.00           C  
ATOM   3620  O   SER A 236      50.137  94.356 123.643  1.00  0.00           O  
ATOM   3621  CB  SER A 236      52.081  96.232 121.662  1.00  0.00           C  
ATOM   3622  OG  SER A 236      51.718  97.558 121.854  1.00  0.00           O  
ATOM   3623  H   SER A 236      52.422  93.490 123.035  1.00  0.00           H  
ATOM   3624  HA  SER A 236      52.907  96.195 123.628  1.00  0.00           H  
ATOM   3625  HB2 SER A 236      53.031  96.127 121.140  1.00  0.00           H  
ATOM   3626  HB3 SER A 236      51.223  95.739 121.204  1.00  0.00           H  
ATOM   3627  HG  SER A 236      50.939  97.793 121.345  1.00  0.00           H  
ATOM   3628  N   LYS A 237      50.143  96.551 124.088  1.00  0.00           N  
ATOM   3629  CA  LYS A 237      48.788  96.680 124.603  1.00  0.00           C  
ATOM   3630  C   LYS A 237      47.971  97.757 123.848  1.00  0.00           C  
ATOM   3631  O   LYS A 237      48.575  98.616 123.161  1.00  0.00           O  
ATOM   3632  CB  LYS A 237      48.909  96.985 126.055  1.00  0.00           C  
ATOM   3633  CG  LYS A 237      49.565  95.790 126.819  1.00  0.00           C  
ATOM   3634  CD  LYS A 237      49.560  96.039 128.280  1.00  0.00           C  
ATOM   3635  CE  LYS A 237      48.254  96.324 129.021  1.00  0.00           C  
ATOM   3636  NZ  LYS A 237      47.116  95.458 128.492  1.00  0.00           N1+
ATOM   3637  H   LYS A 237      50.645  97.409 123.912  1.00  0.00           H  
ATOM   3638  HA  LYS A 237      48.320  95.699 124.510  1.00  0.00           H  
ATOM   3639  HB2 LYS A 237      49.562  97.825 126.297  1.00  0.00           H  
ATOM   3640  HB3 LYS A 237      47.940  97.378 126.366  1.00  0.00           H  
ATOM   3641  HG2 LYS A 237      49.059  94.849 126.602  1.00  0.00           H  
ATOM   3642  HG3 LYS A 237      50.623  95.664 126.586  1.00  0.00           H  
ATOM   3643  HD2 LYS A 237      49.931  95.141 128.774  1.00  0.00           H  
ATOM   3644  HD3 LYS A 237      50.312  96.793 128.513  1.00  0.00           H  
ATOM   3645  HE2 LYS A 237      48.485  96.138 130.071  1.00  0.00           H  
ATOM   3646  HE3 LYS A 237      48.062  97.394 128.961  1.00  0.00           H  
ATOM   3647  HZ1 LYS A 237      46.181  95.694 128.791  1.00  0.00           H  
ATOM   3648  HZ2 LYS A 237      46.979  95.494 127.492  1.00  0.00           H  
ATOM   3649  HZ3 LYS A 237      47.175  94.476 128.720  1.00  0.00           H  
ATOM   3650  N   PHE A 238      46.660  97.676 124.020  1.00  0.00           N  
ATOM   3651  CA  PHE A 238      45.656  98.741 123.625  1.00  0.00           C  
ATOM   3652  C   PHE A 238      44.349  98.357 124.398  1.00  0.00           C  
ATOM   3653  O   PHE A 238      44.117  97.225 124.811  1.00  0.00           O  
ATOM   3654  CB  PHE A 238      45.501  98.905 122.022  1.00  0.00           C  
ATOM   3655  CG  PHE A 238      45.052  97.524 121.435  1.00  0.00           C  
ATOM   3656  CD1 PHE A 238      46.046  96.714 120.907  1.00  0.00           C  
ATOM   3657  CD2 PHE A 238      43.696  97.052 121.484  1.00  0.00           C  
ATOM   3658  CE1 PHE A 238      45.710  95.549 120.244  1.00  0.00           C  
ATOM   3659  CE2 PHE A 238      43.355  95.822 120.887  1.00  0.00           C  
ATOM   3660  CZ  PHE A 238      44.367  95.073 120.288  1.00  0.00           C  
ATOM   3661  H   PHE A 238      46.358  96.948 124.651  1.00  0.00           H  
ATOM   3662  HA  PHE A 238      45.971  99.649 124.137  1.00  0.00           H  
ATOM   3663  HB2 PHE A 238      44.671  99.565 121.770  1.00  0.00           H  
ATOM   3664  HB3 PHE A 238      46.428  99.307 121.615  1.00  0.00           H  
ATOM   3665  HD1 PHE A 238      47.084  97.013 120.913  1.00  0.00           H  
ATOM   3666  HD2 PHE A 238      42.998  97.727 121.956  1.00  0.00           H  
ATOM   3667  HE1 PHE A 238      46.484  94.928 119.817  1.00  0.00           H  
ATOM   3668  HE2 PHE A 238      42.386  95.345 120.918  1.00  0.00           H  
ATOM   3669  HZ  PHE A 238      44.051  94.257 119.656  1.00  0.00           H  
ATOM   3670  N   ARG A 239      43.438  99.360 124.496  1.00  0.00           N  
ATOM   3671  CA  ARG A 239      42.140  99.180 125.163  1.00  0.00           C  
ATOM   3672  C   ARG A 239      41.045 100.008 124.437  1.00  0.00           C  
ATOM   3673  O   ARG A 239      41.274 101.183 124.067  1.00  0.00           O  
ATOM   3674  CB  ARG A 239      42.269  99.477 126.628  1.00  0.00           C  
ATOM   3675  CG  ARG A 239      40.982  99.519 127.433  1.00  0.00           C  
ATOM   3676  CD  ARG A 239      41.184 100.171 128.758  1.00  0.00           C  
ATOM   3677  NE  ARG A 239      41.140 101.592 128.581  1.00  0.00           N  
ATOM   3678  CZ  ARG A 239      40.159 102.424 128.708  1.00  0.00           C  
ATOM   3679  NH1 ARG A 239      38.939 102.030 128.954  1.00  0.00           N1+
ATOM   3680  NH2 ARG A 239      40.326 103.681 128.663  1.00  0.00           N  
ATOM   3681  H   ARG A 239      43.645 100.207 123.985  1.00  0.00           H  
ATOM   3682  HA  ARG A 239      41.787  98.152 125.078  1.00  0.00           H  
ATOM   3683  HB2 ARG A 239      43.016  98.839 127.098  1.00  0.00           H  
ATOM   3684  HB3 ARG A 239      42.558 100.528 126.625  1.00  0.00           H  
ATOM   3685  HG2 ARG A 239      40.197 100.023 126.869  1.00  0.00           H  
ATOM   3686  HG3 ARG A 239      40.839  98.439 127.417  1.00  0.00           H  
ATOM   3687  HD2 ARG A 239      40.330  99.874 129.367  1.00  0.00           H  
ATOM   3688  HD3 ARG A 239      42.125  99.968 129.270  1.00  0.00           H  
ATOM   3689  HE  ARG A 239      42.026 102.066 128.486  1.00  0.00           H  
ATOM   3690 HH11 ARG A 239      38.731 101.045 128.875  1.00  0.00           H  
ATOM   3691 HH12 ARG A 239      38.122 102.597 129.134  1.00  0.00           H  
ATOM   3692 HH21 ARG A 239      41.248 104.091 128.713  1.00  0.00           H  
ATOM   3693 HH22 ARG A 239      39.573 104.355 128.685  1.00  0.00           H  
ATOM   3694  N   LEU A 240      39.882  99.405 124.308  1.00  0.00           N  
ATOM   3695  CA  LEU A 240      38.685  99.835 123.628  1.00  0.00           C  
ATOM   3696  C   LEU A 240      37.512 100.033 124.537  1.00  0.00           C  
ATOM   3697  O   LEU A 240      37.496  99.464 125.626  1.00  0.00           O  
ATOM   3698  CB  LEU A 240      38.363  98.721 122.548  1.00  0.00           C  
ATOM   3699  CG  LEU A 240      39.437  98.466 121.414  1.00  0.00           C  
ATOM   3700  CD1 LEU A 240      38.910  97.391 120.469  1.00  0.00           C  
ATOM   3701  CD2 LEU A 240      39.859  99.643 120.576  1.00  0.00           C  
ATOM   3702  H   LEU A 240      39.784  98.560 124.853  1.00  0.00           H  
ATOM   3703  HA  LEU A 240      38.801 100.777 123.093  1.00  0.00           H  
ATOM   3704  HB2 LEU A 240      38.254  97.846 123.188  1.00  0.00           H  
ATOM   3705  HB3 LEU A 240      37.360  98.897 122.160  1.00  0.00           H  
ATOM   3706  HG  LEU A 240      40.316  98.078 121.929  1.00  0.00           H  
ATOM   3707 HD11 LEU A 240      38.590  96.573 121.114  1.00  0.00           H  
ATOM   3708 HD12 LEU A 240      38.257  97.778 119.687  1.00  0.00           H  
ATOM   3709 HD13 LEU A 240      39.786  97.048 119.921  1.00  0.00           H  
ATOM   3710 HD21 LEU A 240      40.348 100.451 121.122  1.00  0.00           H  
ATOM   3711 HD22 LEU A 240      40.425  99.339 119.696  1.00  0.00           H  
ATOM   3712 HD23 LEU A 240      38.919 100.002 120.155  1.00  0.00           H  
ATOM   3713  N   SER A 241      36.519 100.783 124.148  1.00  0.00           N  
ATOM   3714  CA  SER A 241      35.307 100.924 124.930  1.00  0.00           C  
ATOM   3715  C   SER A 241      34.075 100.960 123.982  1.00  0.00           C  
ATOM   3716  O   SER A 241      34.199 101.193 122.764  1.00  0.00           O  
ATOM   3717  CB  SER A 241      35.406 102.222 125.778  1.00  0.00           C  
ATOM   3718  OG  SER A 241      36.363 102.122 126.750  1.00  0.00           O  
ATOM   3719  H   SER A 241      36.551 101.181 123.221  1.00  0.00           H  
ATOM   3720  HA  SER A 241      35.272 100.093 125.633  1.00  0.00           H  
ATOM   3721  HB2 SER A 241      35.778 103.004 125.116  1.00  0.00           H  
ATOM   3722  HB3 SER A 241      34.405 102.333 126.194  1.00  0.00           H  
ATOM   3723  HG  SER A 241      37.203 102.182 126.290  1.00  0.00           H  
ATOM   3724  N   TYR A 242      32.889 100.857 124.553  1.00  0.00           N  
ATOM   3725  CA  TYR A 242      31.717 100.614 123.717  1.00  0.00           C  
ATOM   3726  C   TYR A 242      30.383 101.120 124.360  1.00  0.00           C  
ATOM   3727  O   TYR A 242      30.241 101.068 125.565  1.00  0.00           O  
ATOM   3728  CB  TYR A 242      31.549  99.108 123.445  1.00  0.00           C  
ATOM   3729  CG  TYR A 242      32.752  98.282 123.231  1.00  0.00           C  
ATOM   3730  CD1 TYR A 242      33.108  97.927 121.878  1.00  0.00           C  
ATOM   3731  CD2 TYR A 242      33.661  97.916 124.323  1.00  0.00           C  
ATOM   3732  CE1 TYR A 242      34.247  97.173 121.647  1.00  0.00           C  
ATOM   3733  CE2 TYR A 242      34.775  97.207 123.985  1.00  0.00           C  
ATOM   3734  CZ  TYR A 242      35.061  96.704 122.709  1.00  0.00           C  
ATOM   3735  OH  TYR A 242      36.209  96.017 122.526  1.00  0.00           O  
ATOM   3736  H   TYR A 242      32.832 100.637 125.537  1.00  0.00           H  
ATOM   3737  HA  TYR A 242      31.923 101.197 122.818  1.00  0.00           H  
ATOM   3738  HB2 TYR A 242      31.142  98.685 124.363  1.00  0.00           H  
ATOM   3739  HB3 TYR A 242      30.795  98.821 122.712  1.00  0.00           H  
ATOM   3740  HD1 TYR A 242      32.529  98.152 120.995  1.00  0.00           H  
ATOM   3741  HD2 TYR A 242      33.521  98.285 125.328  1.00  0.00           H  
ATOM   3742  HE1 TYR A 242      34.383  96.836 120.630  1.00  0.00           H  
ATOM   3743  HE2 TYR A 242      35.473  96.869 124.737  1.00  0.00           H  
ATOM   3744  HH  TYR A 242      36.290  95.675 121.632  1.00  0.00           H  
ATOM   3745  N   TYR A 243      29.357 101.615 123.543  1.00  0.00           N  
ATOM   3746  CA  TYR A 243      28.008 101.974 123.870  1.00  0.00           C  
ATOM   3747  C   TYR A 243      27.129 100.695 124.032  1.00  0.00           C  
ATOM   3748  O   TYR A 243      27.053  99.995 123.032  1.00  0.00           O  
ATOM   3749  CB  TYR A 243      27.454 102.918 122.762  1.00  0.00           C  
ATOM   3750  CG  TYR A 243      26.159 103.530 123.274  1.00  0.00           C  
ATOM   3751  CD1 TYR A 243      26.242 104.767 124.021  1.00  0.00           C  
ATOM   3752  CD2 TYR A 243      24.982 102.838 123.080  1.00  0.00           C  
ATOM   3753  CE1 TYR A 243      25.077 105.163 124.698  1.00  0.00           C  
ATOM   3754  CE2 TYR A 243      23.897 103.176 123.925  1.00  0.00           C  
ATOM   3755  CZ  TYR A 243      23.872 104.315 124.708  1.00  0.00           C  
ATOM   3756  OH  TYR A 243      22.798 104.662 125.482  1.00  0.00           O  
ATOM   3757  H   TYR A 243      29.550 101.715 122.556  1.00  0.00           H  
ATOM   3758  HA  TYR A 243      27.987 102.514 124.816  1.00  0.00           H  
ATOM   3759  HB2 TYR A 243      28.150 103.756 122.709  1.00  0.00           H  
ATOM   3760  HB3 TYR A 243      27.343 102.334 121.847  1.00  0.00           H  
ATOM   3761  HD1 TYR A 243      27.184 105.292 124.012  1.00  0.00           H  
ATOM   3762  HD2 TYR A 243      25.070 101.887 122.578  1.00  0.00           H  
ATOM   3763  HE1 TYR A 243      24.968 106.036 125.324  1.00  0.00           H  
ATOM   3764  HE2 TYR A 243      23.084 102.466 123.972  1.00  0.00           H  
ATOM   3765  HH  TYR A 243      22.617 104.022 126.175  1.00  0.00           H  
ATOM   3766  N   PRO A 244      26.640 100.337 125.250  1.00  0.00           N  
ATOM   3767  CA  PRO A 244      25.829  99.165 125.386  1.00  0.00           C  
ATOM   3768  C   PRO A 244      24.359  99.163 124.912  1.00  0.00           C  
ATOM   3769  O   PRO A 244      23.391  99.205 125.681  1.00  0.00           O  
ATOM   3770  CB  PRO A 244      25.970  98.884 126.862  1.00  0.00           C  
ATOM   3771  CG  PRO A 244      25.926 100.302 127.517  1.00  0.00           C  
ATOM   3772  CD  PRO A 244      26.847 101.052 126.500  1.00  0.00           C  
ATOM   3773  HA  PRO A 244      26.302  98.288 124.944  1.00  0.00           H  
ATOM   3774  HB2 PRO A 244      25.136  98.235 127.128  1.00  0.00           H  
ATOM   3775  HB3 PRO A 244      26.918  98.389 127.070  1.00  0.00           H  
ATOM   3776  HG2 PRO A 244      24.944 100.775 127.523  1.00  0.00           H  
ATOM   3777  HG3 PRO A 244      26.294 100.389 128.539  1.00  0.00           H  
ATOM   3778  HD2 PRO A 244      26.430 102.052 126.371  1.00  0.00           H  
ATOM   3779  HD3 PRO A 244      27.893 100.958 126.791  1.00  0.00           H  
ATOM   3780  N   HIE A 245      24.205  98.817 123.660  1.00  0.00           N  
ATOM   3781  CA  HIE A 245      22.903  98.487 122.977  1.00  0.00           C  
ATOM   3782  C   HIE A 245      22.403  97.114 123.346  1.00  0.00           C  
ATOM   3783  O   HIE A 245      23.045  96.027 123.484  1.00  0.00           O  
ATOM   3784  CB  HIE A 245      23.200  98.474 121.468  1.00  0.00           C  
ATOM   3785  CG  HIE A 245      23.657  99.839 120.927  1.00  0.00           C  
ATOM   3786  CD2 HIE A 245      24.869 100.209 120.417  1.00  0.00           C  
ATOM   3787  ND1 HIE A 245      22.797 100.867 120.692  1.00  0.00           N  
ATOM   3788  CE1 HIE A 245      23.469 101.879 120.164  1.00  0.00           C  
ATOM   3789  NE2 HIE A 245      24.735 101.553 120.045  1.00  0.00           N  
ATOM   3790  H   HIE A 245      25.040  98.744 123.097  1.00  0.00           H  
ATOM   3791  HA  HIE A 245      22.259  99.309 123.290  1.00  0.00           H  
ATOM   3792  HB2 HIE A 245      23.975  97.720 121.328  1.00  0.00           H  
ATOM   3793  HB3 HIE A 245      22.405  98.162 120.791  1.00  0.00           H  
ATOM   3794  HD2 HIE A 245      25.718  99.548 120.517  1.00  0.00           H  
ATOM   3795  HE1 HIE A 245      23.054 102.823 119.843  1.00  0.00           H  
ATOM   3796  HE2 HIE A 245      25.346 102.103 119.458  1.00  0.00           H  
ATOM   3797  N   CYS A 246      21.076  97.165 123.629  1.00  0.00           N  
ATOM   3798  CA  CYS A 246      20.176  96.108 123.577  1.00  0.00           C  
ATOM   3799  C   CYS A 246      19.796  95.741 122.144  1.00  0.00           C  
ATOM   3800  O   CYS A 246      19.362  96.669 121.351  1.00  0.00           O  
ATOM   3801  CB  CYS A 246      18.915  96.581 124.340  1.00  0.00           C  
ATOM   3802  SG  CYS A 246      17.533  95.467 124.204  1.00  0.00           S  
ATOM   3803  H   CYS A 246      20.620  98.056 123.758  1.00  0.00           H  
ATOM   3804  HA  CYS A 246      20.520  95.202 124.076  1.00  0.00           H  
ATOM   3805  HB2 CYS A 246      19.270  96.844 125.336  1.00  0.00           H  
ATOM   3806  HB3 CYS A 246      18.578  97.558 123.994  1.00  0.00           H  
ATOM   3807  HG  CYS A 246      16.863  96.141 125.142  1.00  0.00           H  
ATOM   3808  N   LEU A 247      19.926  94.411 121.715  1.00  0.00           N  
ATOM   3809  CA  LEU A 247      19.750  94.009 120.324  1.00  0.00           C  
ATOM   3810  C   LEU A 247      18.352  94.365 119.793  1.00  0.00           C  
ATOM   3811  O   LEU A 247      18.206  94.884 118.663  1.00  0.00           O  
ATOM   3812  CB  LEU A 247      20.140  92.486 120.255  1.00  0.00           C  
ATOM   3813  CG  LEU A 247      19.736  91.833 118.955  1.00  0.00           C  
ATOM   3814  CD1 LEU A 247      20.334  92.447 117.711  1.00  0.00           C  
ATOM   3815  CD2 LEU A 247      19.849  90.307 119.072  1.00  0.00           C  
ATOM   3816  H   LEU A 247      20.085  93.677 122.391  1.00  0.00           H  
ATOM   3817  HA  LEU A 247      20.455  94.543 119.688  1.00  0.00           H  
ATOM   3818  HB2 LEU A 247      21.213  92.383 120.413  1.00  0.00           H  
ATOM   3819  HB3 LEU A 247      19.721  92.000 121.136  1.00  0.00           H  
ATOM   3820  HG  LEU A 247      18.650  91.920 118.975  1.00  0.00           H  
ATOM   3821 HD11 LEU A 247      21.412  92.562 117.822  1.00  0.00           H  
ATOM   3822 HD12 LEU A 247      20.077  91.953 116.775  1.00  0.00           H  
ATOM   3823 HD13 LEU A 247      20.037  93.496 117.716  1.00  0.00           H  
ATOM   3824 HD21 LEU A 247      20.889  90.015 119.217  1.00  0.00           H  
ATOM   3825 HD22 LEU A 247      19.284  89.852 119.886  1.00  0.00           H  
ATOM   3826 HD23 LEU A 247      19.705  89.839 118.098  1.00  0.00           H  
ATOM   3827  N   ALA A 248      17.274  94.273 120.634  1.00  0.00           N  
ATOM   3828  CA  ALA A 248      15.976  94.768 120.279  1.00  0.00           C  
ATOM   3829  C   ALA A 248      15.887  96.298 120.083  1.00  0.00           C  
ATOM   3830  O   ALA A 248      15.195  96.783 119.172  1.00  0.00           O  
ATOM   3831  CB  ALA A 248      15.003  94.459 121.429  1.00  0.00           C  
ATOM   3832  H   ALA A 248      17.362  93.634 121.410  1.00  0.00           H  
ATOM   3833  HA  ALA A 248      15.688  94.284 119.345  1.00  0.00           H  
ATOM   3834  HB1 ALA A 248      13.982  94.779 121.220  1.00  0.00           H  
ATOM   3835  HB2 ALA A 248      14.880  93.387 121.582  1.00  0.00           H  
ATOM   3836  HB3 ALA A 248      15.317  94.794 122.417  1.00  0.00           H  
ATOM   3837  N   SER A 249      16.426  97.128 121.040  1.00  0.00           N  
ATOM   3838  CA  SER A 249      16.492  98.574 120.909  1.00  0.00           C  
ATOM   3839  C   SER A 249      17.345  99.067 119.701  1.00  0.00           C  
ATOM   3840  O   SER A 249      16.863 100.009 119.013  1.00  0.00           O  
ATOM   3841  CB  SER A 249      16.986  99.239 122.244  1.00  0.00           C  
ATOM   3842  OG  SER A 249      16.115  98.947 123.280  1.00  0.00           O  
ATOM   3843  H   SER A 249      16.854  96.663 121.827  1.00  0.00           H  
ATOM   3844  HA  SER A 249      15.432  98.761 120.736  1.00  0.00           H  
ATOM   3845  HB2 SER A 249      17.945  98.800 122.522  1.00  0.00           H  
ATOM   3846  HB3 SER A 249      17.097 100.302 122.038  1.00  0.00           H  
ATOM   3847  HG  SER A 249      15.464  99.644 123.165  1.00  0.00           H  
ATOM   3848  N   PHE A 250      18.429  98.370 119.331  1.00  0.00           N  
ATOM   3849  CA  PHE A 250      19.124  98.657 118.099  1.00  0.00           C  
ATOM   3850  C   PHE A 250      18.315  98.212 116.829  1.00  0.00           C  
ATOM   3851  O   PHE A 250      18.482  98.831 115.805  1.00  0.00           O  
ATOM   3852  CB  PHE A 250      20.513  97.990 118.121  1.00  0.00           C  
ATOM   3853  CG  PHE A 250      21.398  98.256 116.869  1.00  0.00           C  
ATOM   3854  CD1 PHE A 250      22.109  99.496 116.738  1.00  0.00           C  
ATOM   3855  CD2 PHE A 250      21.278  97.424 115.804  1.00  0.00           C  
ATOM   3856  CE1 PHE A 250      22.748  99.802 115.546  1.00  0.00           C  
ATOM   3857  CE2 PHE A 250      21.979  97.699 114.585  1.00  0.00           C  
ATOM   3858  CZ  PHE A 250      22.802  98.862 114.454  1.00  0.00           C  
ATOM   3859  H   PHE A 250      18.751  97.693 120.007  1.00  0.00           H  
ATOM   3860  HA  PHE A 250      19.221  99.743 118.097  1.00  0.00           H  
ATOM   3861  HB2 PHE A 250      20.963  98.402 119.025  1.00  0.00           H  
ATOM   3862  HB3 PHE A 250      20.318  96.918 118.151  1.00  0.00           H  
ATOM   3863  HD1 PHE A 250      22.053 100.169 117.582  1.00  0.00           H  
ATOM   3864  HD2 PHE A 250      20.554  96.626 115.878  1.00  0.00           H  
ATOM   3865  HE1 PHE A 250      23.337 100.703 115.454  1.00  0.00           H  
ATOM   3866  HE2 PHE A 250      21.773  97.101 113.709  1.00  0.00           H  
ATOM   3867  HZ  PHE A 250      23.355  99.167 113.578  1.00  0.00           H  
ATOM   3868  N   THR A 251      17.478  97.167 116.957  1.00  0.00           N  
ATOM   3869  CA  THR A 251      16.608  96.706 115.912  1.00  0.00           C  
ATOM   3870  C   THR A 251      15.423  97.706 115.517  1.00  0.00           C  
ATOM   3871  O   THR A 251      15.265  98.031 114.363  1.00  0.00           O  
ATOM   3872  CB  THR A 251      16.051  95.226 116.212  1.00  0.00           C  
ATOM   3873  CG2 THR A 251      14.963  94.774 115.183  1.00  0.00           C  
ATOM   3874  OG1 THR A 251      17.198  94.334 116.190  1.00  0.00           O  
ATOM   3875  H   THR A 251      17.396  96.845 117.911  1.00  0.00           H  
ATOM   3876  HA  THR A 251      17.222  96.576 115.022  1.00  0.00           H  
ATOM   3877  HB  THR A 251      15.571  95.186 117.190  1.00  0.00           H  
ATOM   3878  HG1 THR A 251      17.745  94.631 116.921  1.00  0.00           H  
ATOM   3879 HG21 THR A 251      15.231  95.138 114.192  1.00  0.00           H  
ATOM   3880 HG22 THR A 251      14.843  93.690 115.192  1.00  0.00           H  
ATOM   3881 HG23 THR A 251      14.017  95.259 115.420  1.00  0.00           H  
ATOM   3882  N   GLU A 252      14.698  98.175 116.545  1.00  0.00           N  
ATOM   3883  CA  GLU A 252      13.666  99.213 116.379  1.00  0.00           C  
ATOM   3884  C   GLU A 252      14.221 100.559 115.766  1.00  0.00           C  
ATOM   3885  O   GLU A 252      13.524 101.157 114.983  1.00  0.00           O  
ATOM   3886  CB  GLU A 252      13.086  99.498 117.779  1.00  0.00           C  
ATOM   3887  CG  GLU A 252      12.238  98.378 118.329  1.00  0.00           C  
ATOM   3888  CD  GLU A 252      11.280  97.831 117.275  1.00  0.00           C  
ATOM   3889  OE1 GLU A 252      10.314  98.620 116.917  1.00  0.00           O  
ATOM   3890  OE2 GLU A 252      11.282  96.625 117.092  1.00  0.00           O1-
ATOM   3891  H   GLU A 252      14.982  98.039 117.504  1.00  0.00           H  
ATOM   3892  HA  GLU A 252      12.905  98.847 115.690  1.00  0.00           H  
ATOM   3893  HB2 GLU A 252      13.827  99.665 118.561  1.00  0.00           H  
ATOM   3894  HB3 GLU A 252      12.363 100.296 117.609  1.00  0.00           H  
ATOM   3895  HG2 GLU A 252      12.951  97.571 118.489  1.00  0.00           H  
ATOM   3896  HG3 GLU A 252      11.686  98.617 119.238  1.00  0.00           H  
ATOM   3897  N   LEU A 253      15.494 100.915 116.005  1.00  0.00           N  
ATOM   3898  CA  LEU A 253      16.277 102.105 115.563  1.00  0.00           C  
ATOM   3899  C   LEU A 253      16.910 101.940 114.131  1.00  0.00           C  
ATOM   3900  O   LEU A 253      16.795 102.841 113.315  1.00  0.00           O  
ATOM   3901  CB  LEU A 253      17.380 102.291 116.654  1.00  0.00           C  
ATOM   3902  CG  LEU A 253      18.576 103.227 116.253  1.00  0.00           C  
ATOM   3903  CD1 LEU A 253      18.271 104.684 116.635  1.00  0.00           C  
ATOM   3904  CD2 LEU A 253      19.836 102.715 116.949  1.00  0.00           C  
ATOM   3905  H   LEU A 253      15.934 100.437 116.777  1.00  0.00           H  
ATOM   3906  HA  LEU A 253      15.700 103.030 115.544  1.00  0.00           H  
ATOM   3907  HB2 LEU A 253      16.983 102.593 117.623  1.00  0.00           H  
ATOM   3908  HB3 LEU A 253      17.858 101.332 116.852  1.00  0.00           H  
ATOM   3909  HG  LEU A 253      18.832 103.072 115.205  1.00  0.00           H  
ATOM   3910 HD11 LEU A 253      17.322 104.933 116.159  1.00  0.00           H  
ATOM   3911 HD12 LEU A 253      18.295 104.794 117.720  1.00  0.00           H  
ATOM   3912 HD13 LEU A 253      19.074 105.323 116.269  1.00  0.00           H  
ATOM   3913 HD21 LEU A 253      19.634 102.476 117.993  1.00  0.00           H  
ATOM   3914 HD22 LEU A 253      20.214 101.794 116.506  1.00  0.00           H  
ATOM   3915 HD23 LEU A 253      20.675 103.402 116.832  1.00  0.00           H  
ATOM   3916  N   VAL A 254      17.595 100.785 113.849  1.00  0.00           N  
ATOM   3917  CA  VAL A 254      18.200 100.628 112.554  1.00  0.00           C  
ATOM   3918  C   VAL A 254      17.062 100.557 111.532  1.00  0.00           C  
ATOM   3919  O   VAL A 254      17.127 101.287 110.552  1.00  0.00           O  
ATOM   3920  CB  VAL A 254      19.097  99.368 112.416  1.00  0.00           C  
ATOM   3921  CG1 VAL A 254      18.466  98.019 112.501  1.00  0.00           C  
ATOM   3922  CG2 VAL A 254      19.992  99.504 111.229  1.00  0.00           C  
ATOM   3923  H   VAL A 254      17.654 100.045 114.535  1.00  0.00           H  
ATOM   3924  HA  VAL A 254      18.788 101.508 112.291  1.00  0.00           H  
ATOM   3925  HB  VAL A 254      19.742  99.446 113.290  1.00  0.00           H  
ATOM   3926 HG11 VAL A 254      17.619  97.755 111.870  1.00  0.00           H  
ATOM   3927 HG12 VAL A 254      19.256  97.295 112.304  1.00  0.00           H  
ATOM   3928 HG13 VAL A 254      18.259  97.878 113.562  1.00  0.00           H  
ATOM   3929 HG21 VAL A 254      19.562  99.144 110.294  1.00  0.00           H  
ATOM   3930 HG22 VAL A 254      20.278 100.547 111.101  1.00  0.00           H  
ATOM   3931 HG23 VAL A 254      20.934  99.006 111.457  1.00  0.00           H  
ATOM   3932  N   GLN A 255      15.984  99.907 111.822  1.00  0.00           N  
ATOM   3933  CA  GLN A 255      14.775 100.002 111.086  1.00  0.00           C  
ATOM   3934  C   GLN A 255      14.208 101.431 110.767  1.00  0.00           C  
ATOM   3935  O   GLN A 255      13.885 101.708 109.687  1.00  0.00           O  
ATOM   3936  CB  GLN A 255      13.708  99.078 111.771  1.00  0.00           C  
ATOM   3937  CG  GLN A 255      13.984  97.592 111.412  1.00  0.00           C  
ATOM   3938  CD  GLN A 255      12.969  96.623 112.010  1.00  0.00           C  
ATOM   3939  NE2 GLN A 255      12.594  96.848 113.241  1.00  0.00           N  
ATOM   3940  OE1 GLN A 255      12.536  95.635 111.447  1.00  0.00           O  
ATOM   3941  H   GLN A 255      15.977  99.453 112.724  1.00  0.00           H  
ATOM   3942  HA  GLN A 255      14.979  99.506 110.137  1.00  0.00           H  
ATOM   3943  HB2 GLN A 255      13.601  99.302 112.833  1.00  0.00           H  
ATOM   3944  HB3 GLN A 255      12.730  99.349 111.371  1.00  0.00           H  
ATOM   3945  HG2 GLN A 255      13.991  97.335 110.352  1.00  0.00           H  
ATOM   3946  HG3 GLN A 255      14.986  97.392 111.789  1.00  0.00           H  
ATOM   3947 HE21 GLN A 255      11.994  96.158 113.671  1.00  0.00           H  
ATOM   3948 HE22 GLN A 255      12.967  97.685 113.667  1.00  0.00           H  
ATOM   3949  N   GLU A 256      14.128 102.231 111.822  1.00  0.00           N  
ATOM   3950  CA  GLU A 256      13.742 103.635 111.720  1.00  0.00           C  
ATOM   3951  C   GLU A 256      14.737 104.558 110.979  1.00  0.00           C  
ATOM   3952  O   GLU A 256      14.420 105.658 110.517  1.00  0.00           O  
ATOM   3953  CB  GLU A 256      13.536 104.173 113.171  1.00  0.00           C  
ATOM   3954  CG  GLU A 256      13.430 105.704 113.360  1.00  0.00           C  
ATOM   3955  CD  GLU A 256      13.127 106.038 114.856  1.00  0.00           C  
ATOM   3956  OE1 GLU A 256      11.949 106.349 115.179  1.00  0.00           O  
ATOM   3957  OE2 GLU A 256      14.097 106.062 115.638  1.00  0.00           O1-
ATOM   3958  H   GLU A 256      14.655 102.064 112.667  1.00  0.00           H  
ATOM   3959  HA  GLU A 256      12.809 103.774 111.173  1.00  0.00           H  
ATOM   3960  HB2 GLU A 256      12.686 103.700 113.663  1.00  0.00           H  
ATOM   3961  HB3 GLU A 256      14.394 103.944 113.804  1.00  0.00           H  
ATOM   3962  HG2 GLU A 256      14.438 106.073 113.163  1.00  0.00           H  
ATOM   3963  HG3 GLU A 256      12.732 106.154 112.652  1.00  0.00           H  
ATOM   3964  N   ALA A 257      15.984 104.190 110.790  1.00  0.00           N  
ATOM   3965  CA  ALA A 257      17.091 104.983 110.276  1.00  0.00           C  
ATOM   3966  C   ALA A 257      17.331 104.733 108.788  1.00  0.00           C  
ATOM   3967  O   ALA A 257      17.796 105.581 108.019  1.00  0.00           O  
ATOM   3968  CB  ALA A 257      18.333 104.597 111.072  1.00  0.00           C  
ATOM   3969  H   ALA A 257      16.231 103.265 111.111  1.00  0.00           H  
ATOM   3970  HA  ALA A 257      16.883 106.051 110.347  1.00  0.00           H  
ATOM   3971  HB1 ALA A 257      18.036 104.749 112.109  1.00  0.00           H  
ATOM   3972  HB2 ALA A 257      18.590 103.554 110.883  1.00  0.00           H  
ATOM   3973  HB3 ALA A 257      19.182 105.208 110.763  1.00  0.00           H  
ATOM   3974  N   PHE A 258      17.109 103.468 108.347  1.00  0.00           N  
ATOM   3975  CA  PHE A 258      17.081 103.066 106.917  1.00  0.00           C  
ATOM   3976  C   PHE A 258      15.701 103.418 106.324  1.00  0.00           C  
ATOM   3977  O   PHE A 258      15.570 103.958 105.217  1.00  0.00           O  
ATOM   3978  CB  PHE A 258      17.364 101.517 106.823  1.00  0.00           C  
ATOM   3979  CG  PHE A 258      17.602 100.935 105.534  1.00  0.00           C  
ATOM   3980  CD1 PHE A 258      16.585 100.241 104.777  1.00  0.00           C  
ATOM   3981  CD2 PHE A 258      18.907 101.047 105.058  1.00  0.00           C  
ATOM   3982  CE1 PHE A 258      16.921  99.598 103.563  1.00  0.00           C  
ATOM   3983  CE2 PHE A 258      19.192 100.472 103.846  1.00  0.00           C  
ATOM   3984  CZ  PHE A 258      18.249  99.753 103.073  1.00  0.00           C  
ATOM   3985  H   PHE A 258      16.777 102.797 109.026  1.00  0.00           H  
ATOM   3986  HA  PHE A 258      17.821 103.683 106.405  1.00  0.00           H  
ATOM   3987  HB2 PHE A 258      18.201 101.352 107.502  1.00  0.00           H  
ATOM   3988  HB3 PHE A 258      16.638 100.865 107.307  1.00  0.00           H  
ATOM   3989  HD1 PHE A 258      15.579 100.139 105.156  1.00  0.00           H  
ATOM   3990  HD2 PHE A 258      19.687 101.610 105.550  1.00  0.00           H  
ATOM   3991  HE1 PHE A 258      16.181  99.025 103.024  1.00  0.00           H  
ATOM   3992  HE2 PHE A 258      20.207 100.549 103.487  1.00  0.00           H  
ATOM   3993  HZ  PHE A 258      18.562  99.381 102.108  1.00  0.00           H  
ATOM   3994  N   GLY A 259      14.648 103.266 107.136  1.00  0.00           N  
ATOM   3995  CA  GLY A 259      13.294 103.540 106.718  1.00  0.00           C  
ATOM   3996  C   GLY A 259      12.658 102.578 105.724  1.00  0.00           C  
ATOM   3997  O   GLY A 259      13.305 101.779 104.995  1.00  0.00           O  
ATOM   3998  H   GLY A 259      14.846 102.954 108.076  1.00  0.00           H  
ATOM   3999  HA2 GLY A 259      12.634 103.635 107.580  1.00  0.00           H  
ATOM   4000  HA3 GLY A 259      13.247 104.571 106.365  1.00  0.00           H  
ATOM   4001  N   GLY A 260      11.312 102.665 105.695  1.00  0.00           N  
ATOM   4002  CA  GLY A 260      10.454 101.700 104.952  1.00  0.00           C  
ATOM   4003  C   GLY A 260      10.851 100.234 105.123  1.00  0.00           C  
ATOM   4004  O   GLY A 260      11.271  99.831 106.215  1.00  0.00           O  
ATOM   4005  H   GLY A 260      10.883 103.471 106.127  1.00  0.00           H  
ATOM   4006  HA2 GLY A 260       9.421 101.822 105.280  1.00  0.00           H  
ATOM   4007  HA3 GLY A 260      10.513 101.938 103.891  1.00  0.00           H  
ATOM   4008  N   ARG A 261      10.581  99.314 104.200  1.00  0.00           N  
ATOM   4009  CA  ARG A 261      11.050  97.913 104.326  1.00  0.00           C  
ATOM   4010  C   ARG A 261      12.529  97.869 104.243  1.00  0.00           C  
ATOM   4011  O   ARG A 261      13.139  98.233 103.285  1.00  0.00           O  
ATOM   4012  CB  ARG A 261      10.358  96.953 103.367  1.00  0.00           C  
ATOM   4013  CG  ARG A 261       8.792  96.964 103.588  1.00  0.00           C  
ATOM   4014  CD  ARG A 261       8.062  95.791 102.843  1.00  0.00           C  
ATOM   4015  NE  ARG A 261       6.630  95.797 103.142  1.00  0.00           N  
ATOM   4016  CZ  ARG A 261       5.680  96.246 102.345  1.00  0.00           C  
ATOM   4017  NH1 ARG A 261       4.428  96.041 102.493  1.00  0.00           N1+
ATOM   4018  NH2 ARG A 261       5.944  96.963 101.248  1.00  0.00           N  
ATOM   4019  H   ARG A 261       9.966  99.577 103.441  1.00  0.00           H  
ATOM   4020  HA  ARG A 261      10.736  97.559 105.308  1.00  0.00           H  
ATOM   4021  HB2 ARG A 261      10.425  97.264 102.324  1.00  0.00           H  
ATOM   4022  HB3 ARG A 261      10.820  95.973 103.486  1.00  0.00           H  
ATOM   4023  HG2 ARG A 261       8.615  96.944 104.664  1.00  0.00           H  
ATOM   4024  HG3 ARG A 261       8.420  97.902 103.175  1.00  0.00           H  
ATOM   4025  HD2 ARG A 261       8.224  95.899 101.771  1.00  0.00           H  
ATOM   4026  HD3 ARG A 261       8.446  94.856 103.251  1.00  0.00           H  
ATOM   4027  HE  ARG A 261       6.399  95.165 103.895  1.00  0.00           H  
ATOM   4028 HH11 ARG A 261       4.113  95.480 103.271  1.00  0.00           H  
ATOM   4029 HH12 ARG A 261       3.786  96.477 101.847  1.00  0.00           H  
ATOM   4030 HH21 ARG A 261       6.893  97.309 101.228  1.00  0.00           H  
ATOM   4031 HH22 ARG A 261       5.130  97.217 100.707  1.00  0.00           H  
ATOM   4032  N   CYS A 262      13.061  97.223 105.304  1.00  0.00           N  
ATOM   4033  CA  CYS A 262      14.432  96.750 105.367  1.00  0.00           C  
ATOM   4034  C   CYS A 262      14.682  95.283 104.814  1.00  0.00           C  
ATOM   4035  O   CYS A 262      15.793  94.895 104.644  1.00  0.00           O  
ATOM   4036  CB  CYS A 262      14.997  96.791 106.792  1.00  0.00           C  
ATOM   4037  SG  CYS A 262      14.832  98.397 107.562  1.00  0.00           S  
ATOM   4038  H   CYS A 262      12.440  97.138 106.095  1.00  0.00           H  
ATOM   4039  HA  CYS A 262      15.063  97.368 104.728  1.00  0.00           H  
ATOM   4040  HB2 CYS A 262      14.521  96.076 107.464  1.00  0.00           H  
ATOM   4041  HB3 CYS A 262      16.042  96.506 106.681  1.00  0.00           H  
ATOM   4042  HG  CYS A 262      13.551  98.270 107.921  1.00  0.00           H  
ATOM   4043  N   GLN A 263      13.638  94.433 104.739  1.00  0.00           N  
ATOM   4044  CA  GLN A 263      13.794  92.999 104.828  1.00  0.00           C  
ATOM   4045  C   GLN A 263      14.685  92.482 105.912  1.00  0.00           C  
ATOM   4046  O   GLN A 263      15.441  91.492 105.668  1.00  0.00           O  
ATOM   4047  CB  GLN A 263      14.104  92.525 103.401  1.00  0.00           C  
ATOM   4048  CG  GLN A 263      13.121  92.989 102.279  1.00  0.00           C  
ATOM   4049  CD  GLN A 263      11.658  92.695 102.619  1.00  0.00           C  
ATOM   4050  NE2 GLN A 263      10.713  93.435 102.007  1.00  0.00           N  
ATOM   4051  OE1 GLN A 263      11.295  91.730 103.251  1.00  0.00           O  
ATOM   4052  H   GLN A 263      12.704  94.717 104.996  1.00  0.00           H  
ATOM   4053  HA  GLN A 263      12.812  92.603 105.085  1.00  0.00           H  
ATOM   4054  HB2 GLN A 263      15.142  92.734 103.144  1.00  0.00           H  
ATOM   4055  HB3 GLN A 263      13.956  91.445 103.416  1.00  0.00           H  
ATOM   4056  HG2 GLN A 263      13.213  94.070 102.166  1.00  0.00           H  
ATOM   4057  HG3 GLN A 263      13.325  92.670 101.258  1.00  0.00           H  
ATOM   4058 HE21 GLN A 263       9.724  93.299 102.159  1.00  0.00           H  
ATOM   4059 HE22 GLN A 263      11.002  93.943 101.184  1.00  0.00           H  
ATOM   4060  N   HID A 264      14.716  93.065 107.098  1.00  0.00           N  
ATOM   4061  CA  HID A 264      15.656  92.812 108.115  1.00  0.00           C  
ATOM   4062  C   HID A 264      15.896  91.354 108.426  1.00  0.00           C  
ATOM   4063  O   HID A 264      14.963  90.589 108.653  1.00  0.00           O  
ATOM   4064  CB  HID A 264      15.314  93.592 109.382  1.00  0.00           C  
ATOM   4065  CG  HID A 264      16.453  93.723 110.404  1.00  0.00           C  
ATOM   4066  CD2 HID A 264      17.282  94.780 110.505  1.00  0.00           C  
ATOM   4067  ND1 HID A 264      16.774  92.763 111.328  1.00  0.00           N  
ATOM   4068  CE1 HID A 264      17.854  93.213 111.926  1.00  0.00           C  
ATOM   4069  NE2 HID A 264      18.268  94.395 111.429  1.00  0.00           N  
ATOM   4070  H   HID A 264      13.977  93.696 107.371  1.00  0.00           H  
ATOM   4071  HA  HID A 264      16.640  93.123 107.763  1.00  0.00           H  
ATOM   4072  HB2 HID A 264      14.943  94.597 109.183  1.00  0.00           H  
ATOM   4073  HB3 HID A 264      14.426  93.179 109.861  1.00  0.00           H  
ATOM   4074  HD1 HID A 264      16.277  91.894 111.465  1.00  0.00           H  
ATOM   4075  HD2 HID A 264      17.256  95.720 109.975  1.00  0.00           H  
ATOM   4076  HE1 HID A 264      18.381  92.700 112.718  1.00  0.00           H  
ATOM   4077  N   SER A 265      17.201  91.082 108.697  1.00  0.00           N  
ATOM   4078  CA  SER A 265      17.858  89.878 109.209  1.00  0.00           C  
ATOM   4079  C   SER A 265      19.035  90.095 110.143  1.00  0.00           C  
ATOM   4080  O   SER A 265      19.803  91.086 109.991  1.00  0.00           O  
ATOM   4081  CB  SER A 265      18.161  89.010 108.048  1.00  0.00           C  
ATOM   4082  OG  SER A 265      18.807  87.794 108.508  1.00  0.00           O  
ATOM   4083  H   SER A 265      17.878  91.752 108.361  1.00  0.00           H  
ATOM   4084  HA  SER A 265      17.102  89.375 109.812  1.00  0.00           H  
ATOM   4085  HB2 SER A 265      17.212  88.743 107.583  1.00  0.00           H  
ATOM   4086  HB3 SER A 265      18.730  89.484 107.249  1.00  0.00           H  
ATOM   4087  HG  SER A 265      18.075  87.286 108.863  1.00  0.00           H  
ATOM   4088  N   VAL A 266      19.256  89.193 111.069  1.00  0.00           N  
ATOM   4089  CA  VAL A 266      20.311  89.169 112.115  1.00  0.00           C  
ATOM   4090  C   VAL A 266      20.959  87.758 112.163  1.00  0.00           C  
ATOM   4091  O   VAL A 266      20.210  86.778 112.249  1.00  0.00           O  
ATOM   4092  CB  VAL A 266      19.805  89.646 113.495  1.00  0.00           C  
ATOM   4093  CG1 VAL A 266      18.925  88.592 114.232  1.00  0.00           C  
ATOM   4094  CG2 VAL A 266      21.079  90.073 114.345  1.00  0.00           C  
ATOM   4095  H   VAL A 266      18.590  88.432 111.097  1.00  0.00           H  
ATOM   4096  HA  VAL A 266      21.011  89.843 111.621  1.00  0.00           H  
ATOM   4097  HB  VAL A 266      19.161  90.497 113.277  1.00  0.00           H  
ATOM   4098 HG11 VAL A 266      19.384  87.611 114.362  1.00  0.00           H  
ATOM   4099 HG12 VAL A 266      18.711  88.793 115.281  1.00  0.00           H  
ATOM   4100 HG13 VAL A 266      17.997  88.550 113.663  1.00  0.00           H  
ATOM   4101 HG21 VAL A 266      21.534  89.233 114.871  1.00  0.00           H  
ATOM   4102 HG22 VAL A 266      21.933  90.503 113.821  1.00  0.00           H  
ATOM   4103 HG23 VAL A 266      20.730  90.692 115.172  1.00  0.00           H  
ATOM   4104  N   LEU A 267      22.279  87.757 112.381  1.00  0.00           N  
ATOM   4105  CA  LEU A 267      23.116  86.604 112.543  1.00  0.00           C  
ATOM   4106  C   LEU A 267      24.021  86.898 113.775  1.00  0.00           C  
ATOM   4107  O   LEU A 267      24.245  88.066 114.155  1.00  0.00           O  
ATOM   4108  CB  LEU A 267      23.994  86.350 111.279  1.00  0.00           C  
ATOM   4109  CG  LEU A 267      23.203  86.271 109.971  1.00  0.00           C  
ATOM   4110  CD1 LEU A 267      24.110  86.317 108.785  1.00  0.00           C  
ATOM   4111  CD2 LEU A 267      22.561  84.830 109.932  1.00  0.00           C  
ATOM   4112  H   LEU A 267      22.713  88.668 112.369  1.00  0.00           H  
ATOM   4113  HA  LEU A 267      22.558  85.718 112.847  1.00  0.00           H  
ATOM   4114  HB2 LEU A 267      24.687  87.171 111.097  1.00  0.00           H  
ATOM   4115  HB3 LEU A 267      24.679  85.521 111.463  1.00  0.00           H  
ATOM   4116  HG  LEU A 267      22.430  87.031 109.872  1.00  0.00           H  
ATOM   4117 HD11 LEU A 267      24.515  87.324 108.683  1.00  0.00           H  
ATOM   4118 HD12 LEU A 267      25.018  85.716 108.763  1.00  0.00           H  
ATOM   4119 HD13 LEU A 267      23.464  86.152 107.923  1.00  0.00           H  
ATOM   4120 HD21 LEU A 267      23.328  84.057 109.984  1.00  0.00           H  
ATOM   4121 HD22 LEU A 267      21.836  84.708 110.736  1.00  0.00           H  
ATOM   4122 HD23 LEU A 267      22.016  84.590 109.018  1.00  0.00           H  
ATOM   4123  N   GLY A 268      24.502  85.827 114.418  1.00  0.00           N  
ATOM   4124  CA  GLY A 268      25.493  85.903 115.549  1.00  0.00           C  
ATOM   4125  C   GLY A 268      26.787  85.161 115.251  1.00  0.00           C  
ATOM   4126  O   GLY A 268      26.740  83.943 115.228  1.00  0.00           O  
ATOM   4127  H   GLY A 268      24.401  84.946 113.933  1.00  0.00           H  
ATOM   4128  HA2 GLY A 268      25.791  86.941 115.700  1.00  0.00           H  
ATOM   4129  HA3 GLY A 268      24.990  85.568 116.456  1.00  0.00           H  
ATOM   4130  N   ASP A 269      27.901  85.881 115.065  1.00  0.00           N  
ATOM   4131  CA  ASP A 269      29.186  85.331 114.529  1.00  0.00           C  
ATOM   4132  C   ASP A 269      28.895  84.546 113.302  1.00  0.00           C  
ATOM   4133  O   ASP A 269      29.496  83.528 113.047  1.00  0.00           O  
ATOM   4134  CB  ASP A 269      30.030  84.529 115.642  1.00  0.00           C  
ATOM   4135  CG  ASP A 269      30.255  85.191 116.955  1.00  0.00           C  
ATOM   4136  OD1 ASP A 269      30.022  86.407 117.165  1.00  0.00           O  
ATOM   4137  OD2 ASP A 269      30.753  84.505 117.812  1.00  0.00           O1-
ATOM   4138  H   ASP A 269      27.873  86.852 115.345  1.00  0.00           H  
ATOM   4139  HA  ASP A 269      29.838  86.176 114.308  1.00  0.00           H  
ATOM   4140  HB2 ASP A 269      29.441  83.630 115.825  1.00  0.00           H  
ATOM   4141  HB3 ASP A 269      31.001  84.281 115.211  1.00  0.00           H  
ATOM   4142  N   PHE A 270      28.028  85.094 112.386  1.00  0.00           N  
ATOM   4143  CA  PHE A 270      27.541  84.635 111.098  1.00  0.00           C  
ATOM   4144  C   PHE A 270      26.684  83.362 111.045  1.00  0.00           C  
ATOM   4145  O   PHE A 270      25.769  83.218 110.267  1.00  0.00           O  
ATOM   4146  CB  PHE A 270      28.725  84.531 110.078  1.00  0.00           C  
ATOM   4147  CG  PHE A 270      29.472  85.830 109.721  1.00  0.00           C  
ATOM   4148  CD1 PHE A 270      30.644  86.154 110.381  1.00  0.00           C  
ATOM   4149  CD2 PHE A 270      28.847  86.674 108.813  1.00  0.00           C  
ATOM   4150  CE1 PHE A 270      31.391  87.255 109.917  1.00  0.00           C  
ATOM   4151  CE2 PHE A 270      29.521  87.827 108.445  1.00  0.00           C  
ATOM   4152  CZ  PHE A 270      30.780  88.145 109.029  1.00  0.00           C  
ATOM   4153  H   PHE A 270      27.558  85.916 112.739  1.00  0.00           H  
ATOM   4154  HA  PHE A 270      26.964  85.483 110.730  1.00  0.00           H  
ATOM   4155  HB2 PHE A 270      29.434  83.733 110.303  1.00  0.00           H  
ATOM   4156  HB3 PHE A 270      28.357  84.256 109.090  1.00  0.00           H  
ATOM   4157  HD1 PHE A 270      31.053  85.487 111.126  1.00  0.00           H  
ATOM   4158  HD2 PHE A 270      27.896  86.490 108.336  1.00  0.00           H  
ATOM   4159  HE1 PHE A 270      32.372  87.497 110.298  1.00  0.00           H  
ATOM   4160  HE2 PHE A 270      29.086  88.473 107.697  1.00  0.00           H  
ATOM   4161  HZ  PHE A 270      31.186  89.109 108.761  1.00  0.00           H  
ATOM   4162  N   LYS A 271      26.852  82.594 112.106  1.00  0.00           N  
ATOM   4163  CA  LYS A 271      25.924  81.538 112.512  1.00  0.00           C  
ATOM   4164  C   LYS A 271      24.490  82.177 112.757  1.00  0.00           C  
ATOM   4165  O   LYS A 271      24.340  83.243 113.359  1.00  0.00           O  
ATOM   4166  CB  LYS A 271      26.427  80.904 113.781  1.00  0.00           C  
ATOM   4167  CG  LYS A 271      27.787  80.289 113.586  1.00  0.00           C  
ATOM   4168  CD  LYS A 271      28.402  79.926 114.976  1.00  0.00           C  
ATOM   4169  CE  LYS A 271      29.710  79.219 115.041  1.00  0.00           C  
ATOM   4170  NZ  LYS A 271      29.507  77.743 114.747  1.00  0.00           N1+
ATOM   4171  H   LYS A 271      27.473  82.951 112.818  1.00  0.00           H  
ATOM   4172  HA  LYS A 271      26.021  80.757 111.758  1.00  0.00           H  
ATOM   4173  HB2 LYS A 271      26.532  81.642 114.576  1.00  0.00           H  
ATOM   4174  HB3 LYS A 271      25.718  80.117 114.037  1.00  0.00           H  
ATOM   4175  HG2 LYS A 271      27.878  79.532 112.807  1.00  0.00           H  
ATOM   4176  HG3 LYS A 271      28.389  81.070 113.121  1.00  0.00           H  
ATOM   4177  HD2 LYS A 271      28.477  80.900 115.459  1.00  0.00           H  
ATOM   4178  HD3 LYS A 271      27.594  79.365 115.447  1.00  0.00           H  
ATOM   4179  HE2 LYS A 271      30.401  79.622 114.300  1.00  0.00           H  
ATOM   4180  HE3 LYS A 271      30.096  79.312 116.056  1.00  0.00           H  
ATOM   4181  HZ1 LYS A 271      29.101  77.580 113.836  1.00  0.00           H  
ATOM   4182  HZ2 LYS A 271      30.352  77.205 114.874  1.00  0.00           H  
ATOM   4183  HZ3 LYS A 271      28.905  77.377 115.471  1.00  0.00           H  
ATOM   4184  N   PRO A 272      23.362  81.592 112.290  1.00  0.00           N  
ATOM   4185  CA  PRO A 272      21.972  82.032 112.587  1.00  0.00           C  
ATOM   4186  C   PRO A 272      21.784  82.237 114.070  1.00  0.00           C  
ATOM   4187  O   PRO A 272      22.316  81.550 114.935  1.00  0.00           O  
ATOM   4188  CB  PRO A 272      21.090  80.886 112.059  1.00  0.00           C  
ATOM   4189  CG  PRO A 272      21.885  80.033 111.125  1.00  0.00           C  
ATOM   4190  CD  PRO A 272      23.325  80.345 111.598  1.00  0.00           C  
ATOM   4191  HA  PRO A 272      21.701  83.011 112.191  1.00  0.00           H  
ATOM   4192  HB2 PRO A 272      20.737  80.269 112.885  1.00  0.00           H  
ATOM   4193  HB3 PRO A 272      20.201  81.204 111.514  1.00  0.00           H  
ATOM   4194  HG2 PRO A 272      21.652  78.968 111.146  1.00  0.00           H  
ATOM   4195  HG3 PRO A 272      21.673  80.349 110.104  1.00  0.00           H  
ATOM   4196  HD2 PRO A 272      23.813  79.590 112.214  1.00  0.00           H  
ATOM   4197  HD3 PRO A 272      23.976  80.474 110.733  1.00  0.00           H  
ATOM   4198  N   TYR A 273      21.152  83.385 114.508  1.00  0.00           N  
ATOM   4199  CA  TYR A 273      20.906  83.877 115.883  1.00  0.00           C  
ATOM   4200  C   TYR A 273      19.361  83.972 116.163  1.00  0.00           C  
ATOM   4201  O   TYR A 273      18.579  84.609 115.355  1.00  0.00           O  
ATOM   4202  CB  TYR A 273      21.594  85.220 116.102  1.00  0.00           C  
ATOM   4203  CG  TYR A 273      21.009  85.846 117.391  1.00  0.00           C  
ATOM   4204  CD1 TYR A 273      21.457  85.279 118.624  1.00  0.00           C  
ATOM   4205  CD2 TYR A 273      19.815  86.584 117.451  1.00  0.00           C  
ATOM   4206  CE1 TYR A 273      20.774  85.594 119.798  1.00  0.00           C  
ATOM   4207  CE2 TYR A 273      19.105  86.876 118.623  1.00  0.00           C  
ATOM   4208  CZ  TYR A 273      19.629  86.366 119.834  1.00  0.00           C  
ATOM   4209  OH  TYR A 273      19.129  86.750 120.985  1.00  0.00           O  
ATOM   4210  H   TYR A 273      20.722  83.909 113.760  1.00  0.00           H  
ATOM   4211  HA  TYR A 273      21.414  83.259 116.623  1.00  0.00           H  
ATOM   4212  HB2 TYR A 273      22.668  85.084 116.233  1.00  0.00           H  
ATOM   4213  HB3 TYR A 273      21.395  85.822 115.218  1.00  0.00           H  
ATOM   4214  HD1 TYR A 273      22.315  84.625 118.655  1.00  0.00           H  
ATOM   4215  HD2 TYR A 273      19.423  86.983 116.526  1.00  0.00           H  
ATOM   4216  HE1 TYR A 273      21.270  85.448 120.746  1.00  0.00           H  
ATOM   4217  HE2 TYR A 273      18.154  87.388 118.631  1.00  0.00           H  
ATOM   4218  HH  TYR A 273      19.453  86.284 121.759  1.00  0.00           H  
ATOM   4219  N   ARG A 274      18.904  83.346 117.230  1.00  0.00           N  
ATOM   4220  CA  ARG A 274      17.590  83.444 117.849  1.00  0.00           C  
ATOM   4221  C   ARG A 274      17.687  83.400 119.384  1.00  0.00           C  
ATOM   4222  O   ARG A 274      18.690  83.000 120.003  1.00  0.00           O  
ATOM   4223  CB  ARG A 274      16.774  82.264 117.429  1.00  0.00           C  
ATOM   4224  CG  ARG A 274      15.938  82.639 116.228  1.00  0.00           C  
ATOM   4225  CD  ARG A 274      15.194  81.366 115.752  1.00  0.00           C  
ATOM   4226  NE  ARG A 274      14.532  81.692 114.496  1.00  0.00           N  
ATOM   4227  CZ  ARG A 274      13.993  80.838 113.633  1.00  0.00           C  
ATOM   4228  NH1 ARG A 274      13.962  79.563 113.795  1.00  0.00           N1+
ATOM   4229  NH2 ARG A 274      13.356  81.302 112.576  1.00  0.00           N  
ATOM   4230  H   ARG A 274      19.523  82.644 117.613  1.00  0.00           H  
ATOM   4231  HA  ARG A 274      17.149  84.377 117.498  1.00  0.00           H  
ATOM   4232  HB2 ARG A 274      17.305  81.349 117.166  1.00  0.00           H  
ATOM   4233  HB3 ARG A 274      16.069  81.964 118.204  1.00  0.00           H  
ATOM   4234  HG2 ARG A 274      15.274  83.426 116.587  1.00  0.00           H  
ATOM   4235  HG3 ARG A 274      16.552  83.074 115.440  1.00  0.00           H  
ATOM   4236  HD2 ARG A 274      15.882  80.520 115.741  1.00  0.00           H  
ATOM   4237  HD3 ARG A 274      14.419  81.196 116.499  1.00  0.00           H  
ATOM   4238  HE  ARG A 274      14.630  82.676 114.294  1.00  0.00           H  
ATOM   4239 HH11 ARG A 274      14.399  79.251 114.649  1.00  0.00           H  
ATOM   4240 HH12 ARG A 274      13.751  78.999 112.984  1.00  0.00           H  
ATOM   4241 HH21 ARG A 274      13.211  82.301 112.535  1.00  0.00           H  
ATOM   4242 HH22 ARG A 274      12.754  80.598 112.173  1.00  0.00           H  
ATOM   4243  N   PRO A 275      16.720  83.853 120.128  1.00  0.00           N  
ATOM   4244  CA  PRO A 275      16.705  83.972 121.613  1.00  0.00           C  
ATOM   4245  C   PRO A 275      16.641  82.611 122.378  1.00  0.00           C  
ATOM   4246  O   PRO A 275      15.940  81.726 121.931  1.00  0.00           O  
ATOM   4247  CB  PRO A 275      15.486  84.775 121.960  1.00  0.00           C  
ATOM   4248  CG  PRO A 275      14.652  84.968 120.656  1.00  0.00           C  
ATOM   4249  CD  PRO A 275      15.487  84.428 119.564  1.00  0.00           C  
ATOM   4250  HA  PRO A 275      17.628  84.467 121.912  1.00  0.00           H  
ATOM   4251  HB2 PRO A 275      14.938  84.260 122.749  1.00  0.00           H  
ATOM   4252  HB3 PRO A 275      15.838  85.732 122.342  1.00  0.00           H  
ATOM   4253  HG2 PRO A 275      13.752  84.360 120.754  1.00  0.00           H  
ATOM   4254  HG3 PRO A 275      14.443  86.029 120.514  1.00  0.00           H  
ATOM   4255  HD2 PRO A 275      14.983  83.586 119.089  1.00  0.00           H  
ATOM   4256  HD3 PRO A 275      15.719  85.230 118.863  1.00  0.00           H  
ATOM   4257  N   GLY A 276      17.336  82.394 123.548  1.00  0.00           N  
ATOM   4258  CA  GLY A 276      17.515  81.040 124.104  1.00  0.00           C  
ATOM   4259  C   GLY A 276      18.428  80.102 123.370  1.00  0.00           C  
ATOM   4260  O   GLY A 276      18.552  79.076 123.957  1.00  0.00           O  
ATOM   4261  H   GLY A 276      17.864  83.211 123.820  1.00  0.00           H  
ATOM   4262  HA2 GLY A 276      17.858  81.116 125.136  1.00  0.00           H  
ATOM   4263  HA3 GLY A 276      16.536  80.564 124.150  1.00  0.00           H  
ATOM   4264  N   GLN A 277      18.955  80.317 122.147  1.00  0.00           N  
ATOM   4265  CA  GLN A 277      19.809  79.328 121.540  1.00  0.00           C  
ATOM   4266  C   GLN A 277      21.019  78.989 122.409  1.00  0.00           C  
ATOM   4267  O   GLN A 277      21.280  79.660 123.418  1.00  0.00           O  
ATOM   4268  CB  GLN A 277      20.302  79.799 120.168  1.00  0.00           C  
ATOM   4269  CG  GLN A 277      21.236  81.023 120.263  1.00  0.00           C  
ATOM   4270  CD  GLN A 277      21.783  81.512 118.947  1.00  0.00           C  
ATOM   4271  NE2 GLN A 277      22.997  82.007 118.876  1.00  0.00           N  
ATOM   4272  OE1 GLN A 277      21.049  81.357 117.934  1.00  0.00           O  
ATOM   4273  H   GLN A 277      18.749  81.216 121.735  1.00  0.00           H  
ATOM   4274  HA  GLN A 277      19.266  78.389 121.432  1.00  0.00           H  
ATOM   4275  HB2 GLN A 277      20.842  78.985 119.684  1.00  0.00           H  
ATOM   4276  HB3 GLN A 277      19.427  80.143 119.618  1.00  0.00           H  
ATOM   4277  HG2 GLN A 277      20.816  81.860 120.821  1.00  0.00           H  
ATOM   4278  HG3 GLN A 277      22.073  80.795 120.923  1.00  0.00           H  
ATOM   4279 HE21 GLN A 277      23.408  82.351 118.020  1.00  0.00           H  
ATOM   4280 HE22 GLN A 277      23.495  82.117 119.746  1.00  0.00           H  
ATOM   4281  N   ALA A 278      21.822  77.969 122.059  1.00  0.00           N  
ATOM   4282  CA  ALA A 278      22.816  77.297 122.940  1.00  0.00           C  
ATOM   4283  C   ALA A 278      24.273  77.832 122.574  1.00  0.00           C  
ATOM   4284  O   ALA A 278      25.214  77.682 123.339  1.00  0.00           O  
ATOM   4285  CB  ALA A 278      22.602  75.786 122.848  1.00  0.00           C  
ATOM   4286  H   ALA A 278      21.692  77.576 121.138  1.00  0.00           H  
ATOM   4287  HA  ALA A 278      22.677  77.583 123.982  1.00  0.00           H  
ATOM   4288  HB1 ALA A 278      23.002  75.389 123.781  1.00  0.00           H  
ATOM   4289  HB2 ALA A 278      21.542  75.568 122.712  1.00  0.00           H  
ATOM   4290  HB3 ALA A 278      22.997  75.482 121.879  1.00  0.00           H  
ATOM   4291  N   TYR A 279      24.484  78.419 121.386  1.00  0.00           N  
ATOM   4292  CA  TYR A 279      25.701  79.197 120.972  1.00  0.00           C  
ATOM   4293  C   TYR A 279      25.570  80.624 121.459  1.00  0.00           C  
ATOM   4294  O   TYR A 279      24.526  81.281 121.363  1.00  0.00           O  
ATOM   4295  CB  TYR A 279      25.871  79.152 119.429  1.00  0.00           C  
ATOM   4296  CG  TYR A 279      27.050  79.929 118.920  1.00  0.00           C  
ATOM   4297  CD1 TYR A 279      27.016  81.290 118.493  1.00  0.00           C  
ATOM   4298  CD2 TYR A 279      28.347  79.327 119.024  1.00  0.00           C  
ATOM   4299  CE1 TYR A 279      28.187  81.912 117.982  1.00  0.00           C  
ATOM   4300  CE2 TYR A 279      29.530  80.004 118.596  1.00  0.00           C  
ATOM   4301  CZ  TYR A 279      29.408  81.304 118.138  1.00  0.00           C  
ATOM   4302  OH  TYR A 279      30.555  81.976 117.803  1.00  0.00           O  
ATOM   4303  H   TYR A 279      23.743  78.508 120.706  1.00  0.00           H  
ATOM   4304  HA  TYR A 279      26.567  78.817 121.516  1.00  0.00           H  
ATOM   4305  HB2 TYR A 279      25.889  78.109 119.112  1.00  0.00           H  
ATOM   4306  HB3 TYR A 279      25.004  79.568 118.916  1.00  0.00           H  
ATOM   4307  HD1 TYR A 279      26.064  81.797 118.550  1.00  0.00           H  
ATOM   4308  HD2 TYR A 279      28.476  78.346 119.458  1.00  0.00           H  
ATOM   4309  HE1 TYR A 279      28.202  82.932 117.627  1.00  0.00           H  
ATOM   4310  HE2 TYR A 279      30.491  79.529 118.734  1.00  0.00           H  
ATOM   4311  HH  TYR A 279      30.302  82.870 117.562  1.00  0.00           H  
ATOM   4312  N   VAL A 280      26.699  81.150 122.028  1.00  0.00           N  
ATOM   4313  CA  VAL A 280      26.852  82.508 122.694  1.00  0.00           C  
ATOM   4314  C   VAL A 280      27.530  83.505 121.688  1.00  0.00           C  
ATOM   4315  O   VAL A 280      28.706  83.326 121.355  1.00  0.00           O  
ATOM   4316  CB  VAL A 280      27.875  82.329 123.843  1.00  0.00           C  
ATOM   4317  CG1 VAL A 280      28.245  83.627 124.487  1.00  0.00           C  
ATOM   4318  CG2 VAL A 280      27.017  81.667 124.935  1.00  0.00           C  
ATOM   4319  H   VAL A 280      27.530  80.575 122.016  1.00  0.00           H  
ATOM   4320  HA  VAL A 280      25.922  82.912 123.093  1.00  0.00           H  
ATOM   4321  HB  VAL A 280      28.743  81.756 123.520  1.00  0.00           H  
ATOM   4322 HG11 VAL A 280      28.897  84.133 123.776  1.00  0.00           H  
ATOM   4323 HG12 VAL A 280      27.381  84.282 124.603  1.00  0.00           H  
ATOM   4324 HG13 VAL A 280      28.719  83.578 125.468  1.00  0.00           H  
ATOM   4325 HG21 VAL A 280      27.682  81.521 125.788  1.00  0.00           H  
ATOM   4326 HG22 VAL A 280      26.126  82.215 125.237  1.00  0.00           H  
ATOM   4327 HG23 VAL A 280      26.545  80.734 124.626  1.00  0.00           H  
ATOM   4328  N   PRO A 281      26.873  84.461 121.029  1.00  0.00           N  
ATOM   4329  CA  PRO A 281      27.503  85.347 120.000  1.00  0.00           C  
ATOM   4330  C   PRO A 281      28.555  86.307 120.622  1.00  0.00           C  
ATOM   4331  O   PRO A 281      28.253  86.937 121.640  1.00  0.00           O  
ATOM   4332  CB  PRO A 281      26.399  86.104 119.350  1.00  0.00           C  
ATOM   4333  CG  PRO A 281      25.123  85.261 119.609  1.00  0.00           C  
ATOM   4334  CD  PRO A 281      25.432  84.626 121.017  1.00  0.00           C  
ATOM   4335  HA  PRO A 281      27.909  84.627 119.291  1.00  0.00           H  
ATOM   4336  HB2 PRO A 281      26.301  87.067 119.851  1.00  0.00           H  
ATOM   4337  HB3 PRO A 281      26.637  86.233 118.294  1.00  0.00           H  
ATOM   4338  HG2 PRO A 281      24.237  85.895 119.654  1.00  0.00           H  
ATOM   4339  HG3 PRO A 281      25.066  84.542 118.792  1.00  0.00           H  
ATOM   4340  HD2 PRO A 281      25.212  85.332 121.817  1.00  0.00           H  
ATOM   4341  HD3 PRO A 281      24.893  83.715 121.278  1.00  0.00           H  
ATOM   4342  N   CYS A 282      29.668  86.421 119.929  1.00  0.00           N  
ATOM   4343  CA  CYS A 282      30.587  87.480 120.293  1.00  0.00           C  
ATOM   4344  C   CYS A 282      30.319  88.850 119.667  1.00  0.00           C  
ATOM   4345  O   CYS A 282      30.348  89.873 120.357  1.00  0.00           O  
ATOM   4346  CB  CYS A 282      32.023  87.048 120.046  1.00  0.00           C  
ATOM   4347  SG  CYS A 282      33.283  88.270 120.528  1.00  0.00           S  
ATOM   4348  H   CYS A 282      29.825  85.946 119.052  1.00  0.00           H  
ATOM   4349  HA  CYS A 282      30.495  87.619 121.369  1.00  0.00           H  
ATOM   4350  HB2 CYS A 282      32.208  86.149 120.634  1.00  0.00           H  
ATOM   4351  HB3 CYS A 282      32.082  86.822 118.982  1.00  0.00           H  
ATOM   4352  HG  CYS A 282      33.107  88.860 119.342  1.00  0.00           H  
ATOM   4353  N   TYR A 283      29.680  88.818 118.480  1.00  0.00           N  
ATOM   4354  CA  TYR A 283      29.128  89.992 117.700  1.00  0.00           C  
ATOM   4355  C   TYR A 283      27.793  89.556 116.997  1.00  0.00           C  
ATOM   4356  O   TYR A 283      27.571  88.397 116.681  1.00  0.00           O  
ATOM   4357  CB  TYR A 283      30.176  90.354 116.672  1.00  0.00           C  
ATOM   4358  CG  TYR A 283      31.552  90.554 117.111  1.00  0.00           C  
ATOM   4359  CD1 TYR A 283      32.442  89.469 117.079  1.00  0.00           C  
ATOM   4360  CD2 TYR A 283      32.047  91.788 117.601  1.00  0.00           C  
ATOM   4361  CE1 TYR A 283      33.764  89.627 117.495  1.00  0.00           C  
ATOM   4362  CE2 TYR A 283      33.389  91.973 118.019  1.00  0.00           C  
ATOM   4363  CZ  TYR A 283      34.256  90.895 117.917  1.00  0.00           C  
ATOM   4364  OH  TYR A 283      35.585  91.043 118.244  1.00  0.00           O  
ATOM   4365  H   TYR A 283      29.654  87.915 118.029  1.00  0.00           H  
ATOM   4366  HA  TYR A 283      28.975  90.834 118.375  1.00  0.00           H  
ATOM   4367  HB2 TYR A 283      30.236  89.517 115.976  1.00  0.00           H  
ATOM   4368  HB3 TYR A 283      29.904  91.337 116.285  1.00  0.00           H  
ATOM   4369  HD1 TYR A 283      32.159  88.519 116.648  1.00  0.00           H  
ATOM   4370  HD2 TYR A 283      31.352  92.599 117.763  1.00  0.00           H  
ATOM   4371  HE1 TYR A 283      34.442  88.789 117.430  1.00  0.00           H  
ATOM   4372  HE2 TYR A 283      33.672  92.841 118.595  1.00  0.00           H  
ATOM   4373  HH  TYR A 283      35.924  91.884 118.562  1.00  0.00           H  
ATOM   4374  N   PHE A 284      26.928  90.621 116.837  1.00  0.00           N  
ATOM   4375  CA  PHE A 284      25.705  90.432 116.067  1.00  0.00           C  
ATOM   4376  C   PHE A 284      25.750  91.204 114.715  1.00  0.00           C  
ATOM   4377  O   PHE A 284      26.041  92.409 114.701  1.00  0.00           O  
ATOM   4378  CB  PHE A 284      24.485  91.031 116.861  1.00  0.00           C  
ATOM   4379  CG  PHE A 284      24.114  90.335 118.122  1.00  0.00           C  
ATOM   4380  CD1 PHE A 284      24.375  90.963 119.344  1.00  0.00           C  
ATOM   4381  CD2 PHE A 284      23.370  89.192 118.162  1.00  0.00           C  
ATOM   4382  CE1 PHE A 284      23.948  90.455 120.561  1.00  0.00           C  
ATOM   4383  CE2 PHE A 284      22.913  88.623 119.380  1.00  0.00           C  
ATOM   4384  CZ  PHE A 284      23.122  89.315 120.566  1.00  0.00           C  
ATOM   4385  H   PHE A 284      27.145  91.553 117.160  1.00  0.00           H  
ATOM   4386  HA  PHE A 284      25.581  89.361 115.901  1.00  0.00           H  
ATOM   4387  HB2 PHE A 284      24.497  92.103 117.059  1.00  0.00           H  
ATOM   4388  HB3 PHE A 284      23.580  91.024 116.252  1.00  0.00           H  
ATOM   4389  HD1 PHE A 284      25.027  91.824 119.390  1.00  0.00           H  
ATOM   4390  HD2 PHE A 284      23.169  88.635 117.258  1.00  0.00           H  
ATOM   4391  HE1 PHE A 284      24.209  90.969 121.475  1.00  0.00           H  
ATOM   4392  HE2 PHE A 284      22.069  87.950 119.412  1.00  0.00           H  
ATOM   4393  HZ  PHE A 284      22.800  88.958 121.533  1.00  0.00           H  
ATOM   4394  N   ILE A 285      25.717  90.494 113.623  1.00  0.00           N  
ATOM   4395  CA  ILE A 285      25.772  90.902 112.198  1.00  0.00           C  
ATOM   4396  C   ILE A 285      24.328  91.069 111.668  1.00  0.00           C  
ATOM   4397  O   ILE A 285      23.637  90.054 111.470  1.00  0.00           O  
ATOM   4398  CB  ILE A 285      26.576  89.702 111.477  1.00  0.00           C  
ATOM   4399  CG1 ILE A 285      28.095  89.658 111.953  1.00  0.00           C  
ATOM   4400  CG2 ILE A 285      26.616  89.865 109.939  1.00  0.00           C  
ATOM   4401  CD1 ILE A 285      28.425  88.762 113.160  1.00  0.00           C  
ATOM   4402  H   ILE A 285      25.560  89.500 113.710  1.00  0.00           H  
ATOM   4403  HA  ILE A 285      26.359  91.820 112.183  1.00  0.00           H  
ATOM   4404  HB  ILE A 285      26.057  88.748 111.571  1.00  0.00           H  
ATOM   4405 HG12 ILE A 285      28.693  89.205 111.163  1.00  0.00           H  
ATOM   4406 HG13 ILE A 285      28.520  90.651 112.097  1.00  0.00           H  
ATOM   4407 HG21 ILE A 285      25.637  89.918 109.464  1.00  0.00           H  
ATOM   4408 HG22 ILE A 285      27.195  90.771 109.757  1.00  0.00           H  
ATOM   4409 HG23 ILE A 285      27.094  89.020 109.442  1.00  0.00           H  
ATOM   4410 HD11 ILE A 285      29.441  88.367 113.202  1.00  0.00           H  
ATOM   4411 HD12 ILE A 285      28.279  89.340 114.072  1.00  0.00           H  
ATOM   4412 HD13 ILE A 285      27.734  87.918 113.144  1.00  0.00           H  
ATOM   4413  N   HID A 286      23.879  92.308 111.369  1.00  0.00           N  
ATOM   4414  CA  HID A 286      22.655  92.621 110.605  1.00  0.00           C  
ATOM   4415  C   HID A 286      22.850  92.658 109.084  1.00  0.00           C  
ATOM   4416  O   HID A 286      23.914  93.106 108.668  1.00  0.00           O  
ATOM   4417  CB  HID A 286      22.180  94.047 111.047  1.00  0.00           C  
ATOM   4418  CG  HID A 286      21.945  94.093 112.560  1.00  0.00           C  
ATOM   4419  CD2 HID A 286      22.796  94.442 113.593  1.00  0.00           C  
ATOM   4420  ND1 HID A 286      20.665  94.015 113.135  1.00  0.00           N  
ATOM   4421  CE1 HID A 286      20.700  94.434 114.373  1.00  0.00           C  
ATOM   4422  NE2 HID A 286      21.965  94.657 114.693  1.00  0.00           N  
ATOM   4423  H   HID A 286      24.554  93.037 111.555  1.00  0.00           H  
ATOM   4424  HA  HID A 286      21.905  91.900 110.929  1.00  0.00           H  
ATOM   4425  HB2 HID A 286      22.929  94.759 110.703  1.00  0.00           H  
ATOM   4426  HB3 HID A 286      21.217  94.208 110.561  1.00  0.00           H  
ATOM   4427  HD1 HID A 286      19.810  94.184 112.624  1.00  0.00           H  
ATOM   4428  HD2 HID A 286      23.824  94.752 113.473  1.00  0.00           H  
ATOM   4429  HE1 HID A 286      19.847  94.762 114.949  1.00  0.00           H  
ATOM   4430  N   VAL A 287      21.804  92.453 108.268  1.00  0.00           N  
ATOM   4431  CA  VAL A 287      21.743  92.427 106.814  1.00  0.00           C  
ATOM   4432  C   VAL A 287      20.334  92.995 106.448  1.00  0.00           C  
ATOM   4433  O   VAL A 287      19.325  92.502 106.861  1.00  0.00           O  
ATOM   4434  CB  VAL A 287      21.957  90.941 106.355  1.00  0.00           C  
ATOM   4435  CG1 VAL A 287      22.226  91.021 104.843  1.00  0.00           C  
ATOM   4436  CG2 VAL A 287      23.089  90.287 107.088  1.00  0.00           C  
ATOM   4437  H   VAL A 287      20.940  92.343 108.779  1.00  0.00           H  
ATOM   4438  HA  VAL A 287      22.535  93.062 106.417  1.00  0.00           H  
ATOM   4439  HB  VAL A 287      21.058  90.370 106.587  1.00  0.00           H  
ATOM   4440 HG11 VAL A 287      22.492  90.054 104.416  1.00  0.00           H  
ATOM   4441 HG12 VAL A 287      21.287  91.319 104.376  1.00  0.00           H  
ATOM   4442 HG13 VAL A 287      22.992  91.776 104.663  1.00  0.00           H  
ATOM   4443 HG21 VAL A 287      23.223  89.372 106.511  1.00  0.00           H  
ATOM   4444 HG22 VAL A 287      24.063  90.776 107.053  1.00  0.00           H  
ATOM   4445 HG23 VAL A 287      22.857  89.895 108.078  1.00  0.00           H  
ATOM   4446  N   LEU A 288      20.311  94.072 105.707  1.00  0.00           N  
ATOM   4447  CA  LEU A 288      19.162  94.849 105.197  1.00  0.00           C  
ATOM   4448  C   LEU A 288      19.258  94.866 103.635  1.00  0.00           C  
ATOM   4449  O   LEU A 288      20.313  94.769 102.984  1.00  0.00           O  
ATOM   4450  CB  LEU A 288      19.138  96.302 105.706  1.00  0.00           C  
ATOM   4451  CG  LEU A 288      19.063  96.556 107.208  1.00  0.00           C  
ATOM   4452  CD1 LEU A 288      20.316  96.234 107.987  1.00  0.00           C  
ATOM   4453  CD2 LEU A 288      18.567  97.938 107.402  1.00  0.00           C  
ATOM   4454  H   LEU A 288      21.230  94.386 105.429  1.00  0.00           H  
ATOM   4455  HA  LEU A 288      18.230  94.388 105.522  1.00  0.00           H  
ATOM   4456  HB2 LEU A 288      20.050  96.763 105.324  1.00  0.00           H  
ATOM   4457  HB3 LEU A 288      18.277  96.748 105.209  1.00  0.00           H  
ATOM   4458  HG  LEU A 288      18.256  95.907 107.551  1.00  0.00           H  
ATOM   4459 HD11 LEU A 288      20.567  95.183 107.847  1.00  0.00           H  
ATOM   4460 HD12 LEU A 288      21.163  96.796 107.592  1.00  0.00           H  
ATOM   4461 HD13 LEU A 288      20.185  96.357 109.061  1.00  0.00           H  
ATOM   4462 HD21 LEU A 288      17.801  97.916 108.177  1.00  0.00           H  
ATOM   4463 HD22 LEU A 288      19.343  98.699 107.494  1.00  0.00           H  
ATOM   4464 HD23 LEU A 288      18.123  98.255 106.458  1.00  0.00           H  
ATOM   4465  N   LYS A 289      18.138  95.077 102.906  1.00  0.00           N  
ATOM   4466  CA  LYS A 289      17.996  95.267 101.467  1.00  0.00           C  
ATOM   4467  C   LYS A 289      16.953  96.444 101.214  1.00  0.00           C  
ATOM   4468  O   LYS A 289      15.944  96.493 101.959  1.00  0.00           O  
ATOM   4469  CB  LYS A 289      17.759  93.919 100.813  1.00  0.00           C  
ATOM   4470  CG  LYS A 289      17.975  94.041  99.256  1.00  0.00           C  
ATOM   4471  CD  LYS A 289      17.501  92.858  98.478  1.00  0.00           C  
ATOM   4472  CE  LYS A 289      18.355  91.624  98.599  1.00  0.00           C  
ATOM   4473  NZ  LYS A 289      17.615  90.494  98.032  1.00  0.00           N1+
ATOM   4474  H   LYS A 289      17.263  95.032 103.408  1.00  0.00           H  
ATOM   4475  HA  LYS A 289      18.959  95.581 101.065  1.00  0.00           H  
ATOM   4476  HB2 LYS A 289      18.400  93.152 101.249  1.00  0.00           H  
ATOM   4477  HB3 LYS A 289      16.719  93.625 100.944  1.00  0.00           H  
ATOM   4478  HG2 LYS A 289      17.301  94.849  98.969  1.00  0.00           H  
ATOM   4479  HG3 LYS A 289      19.015  94.320  99.089  1.00  0.00           H  
ATOM   4480  HD2 LYS A 289      16.491  92.574  98.775  1.00  0.00           H  
ATOM   4481  HD3 LYS A 289      17.435  93.198  97.444  1.00  0.00           H  
ATOM   4482  HE2 LYS A 289      19.377  91.745  98.239  1.00  0.00           H  
ATOM   4483  HE3 LYS A 289      18.528  91.374  99.646  1.00  0.00           H  
ATOM   4484  HZ1 LYS A 289      16.825  90.184  98.580  1.00  0.00           H  
ATOM   4485  HZ2 LYS A 289      17.301  90.648  97.085  1.00  0.00           H  
ATOM   4486  HZ3 LYS A 289      18.100  89.617  97.903  1.00  0.00           H  
ATOM   4487  N   LYS A 290      17.299  97.440 100.429  1.00  0.00           N  
ATOM   4488  CA  LYS A 290      16.566  98.698 100.052  1.00  0.00           C  
ATOM   4489  C   LYS A 290      15.414  98.480  99.085  1.00  0.00           C  
ATOM   4490  O   LYS A 290      15.427  97.540  98.273  1.00  0.00           O  
ATOM   4491  CB  LYS A 290      17.533  99.841  99.549  1.00  0.00           C  
ATOM   4492  CG  LYS A 290      16.776 101.176  99.963  1.00  0.00           C  
ATOM   4493  CD  LYS A 290      17.744 102.395  99.889  1.00  0.00           C  
ATOM   4494  CE  LYS A 290      16.888 103.637  99.876  1.00  0.00           C  
ATOM   4495  NZ  LYS A 290      17.587 104.913  99.724  1.00  0.00           N1+
ATOM   4496  H   LYS A 290      18.216  97.333 100.018  1.00  0.00           H  
ATOM   4497  HA  LYS A 290      16.066  99.006 100.972  1.00  0.00           H  
ATOM   4498  HB2 LYS A 290      18.502  99.754 100.040  1.00  0.00           H  
ATOM   4499  HB3 LYS A 290      17.713  99.813  98.474  1.00  0.00           H  
ATOM   4500  HG2 LYS A 290      15.993 101.338  99.223  1.00  0.00           H  
ATOM   4501  HG3 LYS A 290      16.340 101.054 100.955  1.00  0.00           H  
ATOM   4502  HD2 LYS A 290      18.361 102.366 100.786  1.00  0.00           H  
ATOM   4503  HD3 LYS A 290      18.289 102.455  98.947  1.00  0.00           H  
ATOM   4504  HE2 LYS A 290      16.229 103.534  99.014  1.00  0.00           H  
ATOM   4505  HE3 LYS A 290      16.267 103.696 100.770  1.00  0.00           H  
ATOM   4506  HZ1 LYS A 290      18.487 104.873  99.266  1.00  0.00           H  
ATOM   4507  HZ2 LYS A 290      17.007 105.595  99.256  1.00  0.00           H  
ATOM   4508  HZ3 LYS A 290      17.599 105.336 100.641  1.00  0.00           H  
ATOM   4509  N   THR A 291      14.362  99.294  99.229  1.00  0.00           N  
ATOM   4510  CA  THR A 291      13.302  99.223  98.226  1.00  0.00           C  
ATOM   4511  C   THR A 291      13.763  99.629  96.826  1.00  0.00           C  
ATOM   4512  O   THR A 291      14.761 100.373  96.674  1.00  0.00           O  
ATOM   4513  CB  THR A 291      12.079 100.024  98.605  1.00  0.00           C  
ATOM   4514  CG2 THR A 291      11.603  99.711 100.041  1.00  0.00           C  
ATOM   4515  OG1 THR A 291      12.427 101.379  98.502  1.00  0.00           O  
ATOM   4516  H   THR A 291      14.387 100.102  99.835  1.00  0.00           H  
ATOM   4517  HA  THR A 291      12.940  98.203  98.093  1.00  0.00           H  
ATOM   4518  HB  THR A 291      11.272  99.677  97.960  1.00  0.00           H  
ATOM   4519  HG1 THR A 291      12.792 101.672  99.341  1.00  0.00           H  
ATOM   4520 HG21 THR A 291      10.680 100.258 100.239  1.00  0.00           H  
ATOM   4521 HG22 THR A 291      11.293  98.685 100.235  1.00  0.00           H  
ATOM   4522 HG23 THR A 291      12.257 100.087 100.828  1.00  0.00           H  
ATOM   4523  N   GLY A 292      13.081  99.234  95.744  1.00  0.00           N  
ATOM   4524  CA  GLY A 292      13.162  99.888  94.407  1.00  0.00           C  
ATOM   4525  C   GLY A 292      12.280  99.165  93.395  1.00  0.00           C  
ATOM   4526  O   GLY A 292      12.549  99.260  92.177  1.00  0.00           O  
ATOM   4527  OXT GLY A 292      11.295  98.582  93.783  1.00  0.00           O1-
ATOM   4528  H   GLY A 292      12.214  98.737  95.888  1.00  0.00           H  
ATOM   4529  HA2 GLY A 292      12.814 100.921  94.421  1.00  0.00           H  
ATOM   4530  HA3 GLY A 292      14.195  99.824  94.064  1.00  0.00           H  
ATOM   4531  CA' SAM A 293      37.937  96.696 110.225  1.00  0.00           C  
ATOM   4532  CB  SAM A 293      37.805  97.834 111.199  1.00  0.00           C  
ATOM   4533  CG  SAM A 293      37.147  97.343 112.547  1.00  0.00           C  
ATOM   4534  SD  SAM A 293      37.865  98.207 113.998  1.00  0.00           S  
ATOM   4535  CE  SAM A 293      37.021  97.229 115.307  1.00  0.00           C  
ATOM   4536  C5' SAM A 293      36.653  99.648 114.066  1.00  0.00           C  
ATOM   4537  C4' SAM A 293      37.034 100.801 113.166  1.00  0.00           C  
ATOM   4538  O4' SAM A 293      36.069 101.766 113.485  1.00  0.00           O  
ATOM   4539  C3' SAM A 293      38.366 101.487 113.491  1.00  0.00           C  
ATOM   4540  O3' SAM A 293      39.336 101.533 112.447  1.00  0.00           O  
ATOM   4541  C2' SAM A 293      37.891 102.918 113.989  1.00  0.00           C  
ATOM   4542  O2' SAM A 293      38.768 104.041 113.637  1.00  0.00           O  
ATOM   4543  C1' SAM A 293      36.517 103.052 113.239  1.00  0.00           C  
ATOM   4544  OXT SAM A 293      39.925  95.488 110.706  1.00  0.00           O  
ATOM   4545  N1  SAM A 293      33.103 106.935 112.222  1.00  0.00           N  
ATOM   4546  C2  SAM A 293      33.888 106.254 111.430  1.00  0.00           C  
ATOM   4547  N3  SAM A 293      34.799 105.286 111.769  1.00  0.00           N  
ATOM   4548  C4  SAM A 293      34.743 104.884 113.044  1.00  0.00           C  
ATOM   4549  C5  SAM A 293      33.935 105.468 113.976  1.00  0.00           C  
ATOM   4550  C6  SAM A 293      33.166 106.544 113.493  1.00  0.00           C  
ATOM   4551  N6  SAM A 293      32.499 107.416 114.313  1.00  0.00           N  
ATOM   4552  N7  SAM A 293      34.132 105.009 115.244  1.00  0.00           N  
ATOM   4553  C8  SAM A 293      35.032 104.052 115.052  1.00  0.00           C  
ATOM   4554  N9  SAM A 293      35.523 103.986 113.754  1.00  0.00           N  
ATOM   4555  C'  SAM A 293      38.685  95.505 110.788  1.00  0.00           C  
ATOM   4556  N'  SAM A 293      36.582  96.350 109.499  1.00  0.00           N  
ATOM   4557  O'  SAM A 293      38.027  94.546 111.190  1.00  0.00           O  
ATOM   4558 HN61 SAM A 293      31.945 108.077 113.784  1.00  0.00           H  
ATOM   4559 HN62 SAM A 293      32.118 107.054 115.178  1.00  0.00           H  
ATOM   4560  HA  SAM A 293      38.565  96.897 109.355  1.00  0.00           H  
ATOM   4561  HB1 SAM A 293      37.286  98.697 110.764  1.00  0.00           H  
ATOM   4562  HB2 SAM A 293      38.813  98.194 111.436  1.00  0.00           H  
ATOM   4563  HG1 SAM A 293      37.397  96.304 112.793  1.00  0.00           H  
ATOM   4564  HG2 SAM A 293      36.059  97.335 112.415  1.00  0.00           H  
ATOM   4565  HE1 SAM A 293      37.401  96.200 115.309  1.00  0.00           H  
ATOM   4566  HE2 SAM A 293      35.927  97.309 115.281  1.00  0.00           H  
ATOM   4567  HE3 SAM A 293      37.209  97.653 116.301  1.00  0.00           H  
ATOM   4568 HO2' SAM A 293      38.674 104.187 112.680  1.00  0.00           H  
ATOM   4569 HO3' SAM A 293      39.002 101.877 111.600  1.00  0.00           H  
ATOM   4570  H01 SAM A 293      35.429 103.394 115.813  1.00  0.00           H  
ATOM   4571  H02 SAM A 293      36.929 100.386 112.157  1.00  0.00           H  
ATOM   4572  H03 SAM A 293      38.919 100.968 114.283  1.00  0.00           H  
ATOM   4573  H04 SAM A 293      37.632 102.936 115.054  1.00  0.00           H  
ATOM   4574  H05 SAM A 293      36.616 103.116 112.149  1.00  0.00           H  
ATOM   4575  H06 SAM A 293      33.781 106.434 110.362  1.00  0.00           H  
ATOM   4576  H07 SAM A 293      35.910  95.976 110.185  1.00  0.00           H  
ATOM   4577  H08 SAM A 293      36.758  95.620 108.795  1.00  0.00           H  
ATOM   4578  H09 SAM A 293      36.153  97.163 109.034  1.00  0.00           H  
ATOM   4579 H5'1 SAM A 293      36.476 100.008 115.087  1.00  0.00           H  
ATOM   4580 H5'2 SAM A 293      35.675  99.308 113.704  1.00  0.00           H  
ATOM   4581  N   ACT A 294      35.622  96.489 118.008  1.00  0.00           N  
ATOM   4582  CA  ACT A 294      36.682  95.389 118.116  1.00  0.00           C  
ATOM   4583  C   ACT A 294      36.701  94.408 119.302  1.00  0.00           C  
ATOM   4584  O   ACT A 294      36.764  93.199 119.078  1.00  0.00           O  
ATOM   4585  OXT ACT A 294      36.366  94.831 120.425  1.00  0.00           O1-
ATOM   4586  H1  ACT A 294      37.698  95.800 118.164  1.00  0.00           H  
ATOM   4587  H3  ACT A 294      36.548  94.745 117.238  1.00  0.00           H  
ATOM   4588  H01 ACT A 294      35.898  97.321 117.489  1.00  0.00           H  
ATOM   4589  H02 ACT A 294      35.273  96.703 118.940  1.00  0.00           H  
END
