# Supplementary material for: Computational Investigation of GNMT-Catalyzed Methyl Transfer Reaction: Integrating MD, QM, and ML Approaches
Source: J Comput Chem. Author manuscript; Available in PMC 2026 Jun 29. (PMC13312424; doi:10.1002/jcc.70434)
Supplement: SI-3 [file NIHMS2188582-supplement-SI-3.zip › MD-frame-pdbs/sampling-R2-12000.pdb]

ATOM      1  N   VAL A   1      32.149 117.297 141.589  1.00  0.00           N  
ATOM      2  CA  VAL A   1      33.257 117.510 140.703  1.00  0.00           C  
ATOM      3  C   VAL A   1      33.593 116.120 140.147  1.00  0.00           C  
ATOM      4  O   VAL A   1      34.237 115.297 140.799  1.00  0.00           O  
ATOM      5  CB  VAL A   1      34.531 118.182 141.328  1.00  0.00           C  
ATOM      6  CG1 VAL A   1      35.524 118.448 140.219  1.00  0.00           C  
ATOM      7  CG2 VAL A   1      34.148 119.525 141.884  1.00  0.00           C  
ATOM      8  HA  VAL A   1      32.977 118.121 139.846  1.00  0.00           H  
ATOM      9  HB  VAL A   1      34.914 117.507 142.093  1.00  0.00           H  
ATOM     10 HG11 VAL A   1      36.272 119.132 140.621  1.00  0.00           H  
ATOM     11 HG12 VAL A   1      35.968 117.477 140.002  1.00  0.00           H  
ATOM     12 HG13 VAL A   1      34.966 118.938 139.421  1.00  0.00           H  
ATOM     13 HG21 VAL A   1      33.387 119.442 142.661  1.00  0.00           H  
ATOM     14 HG22 VAL A   1      34.953 119.873 142.532  1.00  0.00           H  
ATOM     15 HG23 VAL A   1      33.897 120.202 141.068  1.00  0.00           H  
ATOM     16  H1  VAL A   1      31.343 116.880 141.146  1.00  0.00           H  
ATOM     17  H2  VAL A   1      31.835 118.145 142.037  1.00  0.00           H  
ATOM     18  H3  VAL A   1      32.492 116.620 142.255  1.00  0.00           H  
ATOM     19  N   ASP A   2      33.116 115.760 138.929  1.00  0.00           N  
ATOM     20  CA  ASP A   2      33.511 114.478 138.246  1.00  0.00           C  
ATOM     21  C   ASP A   2      34.881 114.522 137.675  1.00  0.00           C  
ATOM     22  O   ASP A   2      35.475 113.473 137.374  1.00  0.00           O  
ATOM     23  CB  ASP A   2      32.579 114.260 137.026  1.00  0.00           C  
ATOM     24  CG  ASP A   2      31.079 114.142 137.360  1.00  0.00           C  
ATOM     25  OD1 ASP A   2      30.237 114.216 136.447  1.00  0.00           O  
ATOM     26  OD2 ASP A   2      30.762 113.943 138.574  1.00  0.00           O1-
ATOM     27  H   ASP A   2      32.737 116.490 138.343  1.00  0.00           H  
ATOM     28  HA  ASP A   2      33.371 113.627 138.912  1.00  0.00           H  
ATOM     29  HB2 ASP A   2      32.705 115.184 136.463  1.00  0.00           H  
ATOM     30  HB3 ASP A   2      32.803 113.316 136.532  1.00  0.00           H  
ATOM     31  N   SER A   3      35.427 115.734 137.442  1.00  0.00           N  
ATOM     32  CA  SER A   3      36.778 115.867 136.787  1.00  0.00           C  
ATOM     33  C   SER A   3      36.844 115.345 135.333  1.00  0.00           C  
ATOM     34  O   SER A   3      37.795 114.720 134.856  1.00  0.00           O  
ATOM     35  CB  SER A   3      37.895 115.419 137.700  1.00  0.00           C  
ATOM     36  OG  SER A   3      39.119 115.836 137.146  1.00  0.00           O  
ATOM     37  H   SER A   3      34.881 116.584 137.472  1.00  0.00           H  
ATOM     38  HA  SER A   3      36.912 116.931 136.592  1.00  0.00           H  
ATOM     39  HB2 SER A   3      37.765 115.767 138.725  1.00  0.00           H  
ATOM     40  HB3 SER A   3      37.846 114.332 137.656  1.00  0.00           H  
ATOM     41  HG  SER A   3      39.667 116.056 137.904  1.00  0.00           H  
ATOM     42  N   VAL A   4      35.774 115.633 134.541  1.00  0.00           N  
ATOM     43  CA  VAL A   4      35.467 114.931 133.301  1.00  0.00           C  
ATOM     44  C   VAL A   4      35.672 115.969 132.205  1.00  0.00           C  
ATOM     45  O   VAL A   4      35.345 117.146 132.359  1.00  0.00           O  
ATOM     46  CB  VAL A   4      34.043 114.306 133.238  1.00  0.00           C  
ATOM     47  CG1 VAL A   4      33.467 114.073 131.820  1.00  0.00           C  
ATOM     48  CG2 VAL A   4      34.295 112.877 133.803  1.00  0.00           C  
ATOM     49  H   VAL A   4      35.007 116.190 134.891  1.00  0.00           H  
ATOM     50  HA  VAL A   4      36.209 114.147 133.151  1.00  0.00           H  
ATOM     51  HB  VAL A   4      33.370 114.866 133.887  1.00  0.00           H  
ATOM     52 HG11 VAL A   4      32.923 114.997 131.620  1.00  0.00           H  
ATOM     53 HG12 VAL A   4      34.183 113.848 131.030  1.00  0.00           H  
ATOM     54 HG13 VAL A   4      32.867 113.167 131.751  1.00  0.00           H  
ATOM     55 HG21 VAL A   4      33.345 112.371 133.978  1.00  0.00           H  
ATOM     56 HG22 VAL A   4      34.989 112.350 133.148  1.00  0.00           H  
ATOM     57 HG23 VAL A   4      34.701 113.044 134.800  1.00  0.00           H  
ATOM     58  N   TYR A   5      36.253 115.596 131.081  1.00  0.00           N  
ATOM     59  CA  TYR A   5      36.752 116.526 129.988  1.00  0.00           C  
ATOM     60  C   TYR A   5      35.656 117.443 129.406  1.00  0.00           C  
ATOM     61  O   TYR A   5      35.958 118.539 128.915  1.00  0.00           O  
ATOM     62  CB  TYR A   5      37.392 115.668 129.001  1.00  0.00           C  
ATOM     63  CG  TYR A   5      36.584 114.909 127.918  1.00  0.00           C  
ATOM     64  CD1 TYR A   5      36.723 115.354 126.570  1.00  0.00           C  
ATOM     65  CD2 TYR A   5      35.794 113.785 128.099  1.00  0.00           C  
ATOM     66  CE1 TYR A   5      36.173 114.648 125.482  1.00  0.00           C  
ATOM     67  CE2 TYR A   5      35.212 113.062 127.071  1.00  0.00           C  
ATOM     68  CZ  TYR A   5      35.437 113.432 125.728  1.00  0.00           C  
ATOM     69  OH  TYR A   5      34.992 112.728 124.699  1.00  0.00           O  
ATOM     70  H   TYR A   5      36.439 114.604 131.081  1.00  0.00           H  
ATOM     71  HA  TYR A   5      37.485 117.076 130.579  1.00  0.00           H  
ATOM     72  HB2 TYR A   5      38.131 116.359 128.596  1.00  0.00           H  
ATOM     73  HB3 TYR A   5      38.033 114.912 129.453  1.00  0.00           H  
ATOM     74  HD1 TYR A   5      37.399 116.172 126.371  1.00  0.00           H  
ATOM     75  HD2 TYR A   5      35.527 113.480 129.100  1.00  0.00           H  
ATOM     76  HE1 TYR A   5      36.329 114.959 124.459  1.00  0.00           H  
ATOM     77  HE2 TYR A   5      34.711 112.118 127.225  1.00  0.00           H  
ATOM     78  HH  TYR A   5      35.301 113.165 123.903  1.00  0.00           H  
ATOM     79  N   ARG A   6      34.403 117.094 129.561  1.00  0.00           N  
ATOM     80  CA  ARG A   6      33.274 117.901 129.109  1.00  0.00           C  
ATOM     81  C   ARG A   6      32.422 118.194 130.377  1.00  0.00           C  
ATOM     82  O   ARG A   6      32.139 117.375 131.284  1.00  0.00           O  
ATOM     83  CB  ARG A   6      32.529 117.173 127.967  1.00  0.00           C  
ATOM     84  CG  ARG A   6      33.327 117.137 126.681  1.00  0.00           C  
ATOM     85  CD  ARG A   6      32.460 116.260 125.638  1.00  0.00           C  
ATOM     86  NE  ARG A   6      33.173 116.451 124.370  1.00  0.00           N  
ATOM     87  CZ  ARG A   6      32.932 115.858 123.217  1.00  0.00           C  
ATOM     88  NH1 ARG A   6      33.753 116.049 122.175  1.00  0.00           N1+
ATOM     89  NH2 ARG A   6      31.990 114.954 123.047  1.00  0.00           N  
ATOM     90  H   ARG A   6      34.275 116.195 130.001  1.00  0.00           H  
ATOM     91  HA  ARG A   6      33.502 118.835 128.597  1.00  0.00           H  
ATOM     92  HB2 ARG A   6      32.232 116.160 128.238  1.00  0.00           H  
ATOM     93  HB3 ARG A   6      31.621 117.722 127.714  1.00  0.00           H  
ATOM     94  HG2 ARG A   6      33.461 118.164 126.341  1.00  0.00           H  
ATOM     95  HG3 ARG A   6      34.308 116.700 126.869  1.00  0.00           H  
ATOM     96  HD2 ARG A   6      32.379 115.233 125.993  1.00  0.00           H  
ATOM     97  HD3 ARG A   6      31.473 116.723 125.610  1.00  0.00           H  
ATOM     98  HE  ARG A   6      33.941 117.105 124.330  1.00  0.00           H  
ATOM     99 HH11 ARG A   6      34.583 116.612 122.288  1.00  0.00           H  
ATOM    100 HH12 ARG A   6      33.593 115.616 121.276  1.00  0.00           H  
ATOM    101 HH21 ARG A   6      31.405 114.785 123.853  1.00  0.00           H  
ATOM    102 HH22 ARG A   6      31.876 114.364 122.236  1.00  0.00           H  
ATOM    103  N   THR A   7      31.617 119.333 130.380  1.00  0.00           N  
ATOM    104  CA  THR A   7      30.375 119.391 131.136  1.00  0.00           C  
ATOM    105  C   THR A   7      29.328 118.443 130.437  1.00  0.00           C  
ATOM    106  O   THR A   7      28.954 118.644 129.314  1.00  0.00           O  
ATOM    107  CB  THR A   7      29.712 120.814 131.190  1.00  0.00           C  
ATOM    108  CG2 THR A   7      28.352 120.967 131.956  1.00  0.00           C  
ATOM    109  OG1 THR A   7      30.532 121.744 131.909  1.00  0.00           O  
ATOM    110  H   THR A   7      31.720 120.144 129.787  1.00  0.00           H  
ATOM    111  HA  THR A   7      30.495 119.119 132.185  1.00  0.00           H  
ATOM    112  HB  THR A   7      29.434 121.123 130.183  1.00  0.00           H  
ATOM    113  HG1 THR A   7      30.161 122.603 131.695  1.00  0.00           H  
ATOM    114 HG21 THR A   7      27.963 121.919 131.596  1.00  0.00           H  
ATOM    115 HG22 THR A   7      27.595 120.210 131.748  1.00  0.00           H  
ATOM    116 HG23 THR A   7      28.531 121.066 133.027  1.00  0.00           H  
ATOM    117  N   ARG A   8      28.860 117.400 131.168  1.00  0.00           N  
ATOM    118  CA  ARG A   8      28.009 116.287 130.701  1.00  0.00           C  
ATOM    119  C   ARG A   8      26.655 116.770 130.210  1.00  0.00           C  
ATOM    120  O   ARG A   8      26.253 117.909 130.532  1.00  0.00           O  
ATOM    121  CB  ARG A   8      27.807 115.198 131.774  1.00  0.00           C  
ATOM    122  CG  ARG A   8      29.069 114.406 132.127  1.00  0.00           C  
ATOM    123  CD  ARG A   8      28.906 113.304 133.198  1.00  0.00           C  
ATOM    124  NE  ARG A   8      29.780 112.185 132.973  1.00  0.00           N  
ATOM    125  CZ  ARG A   8      30.343 111.412 133.876  1.00  0.00           C  
ATOM    126  NH1 ARG A   8      31.051 110.375 133.455  1.00  0.00           N1+
ATOM    127  NH2 ARG A   8      30.276 111.707 135.137  1.00  0.00           N  
ATOM    128  H   ARG A   8      29.113 117.490 132.142  1.00  0.00           H  
ATOM    129  HA  ARG A   8      28.431 115.802 129.821  1.00  0.00           H  
ATOM    130  HB2 ARG A   8      27.383 115.743 132.617  1.00  0.00           H  
ATOM    131  HB3 ARG A   8      27.143 114.417 131.405  1.00  0.00           H  
ATOM    132  HG2 ARG A   8      29.387 113.844 131.248  1.00  0.00           H  
ATOM    133  HG3 ARG A   8      29.865 115.120 132.338  1.00  0.00           H  
ATOM    134  HD2 ARG A   8      29.095 113.650 134.215  1.00  0.00           H  
ATOM    135  HD3 ARG A   8      27.908 112.867 133.210  1.00  0.00           H  
ATOM    136  HE  ARG A   8      29.987 111.983 132.004  1.00  0.00           H  
ATOM    137 HH11 ARG A   8      30.913 110.132 132.485  1.00  0.00           H  
ATOM    138 HH12 ARG A   8      31.400 109.707 134.128  1.00  0.00           H  
ATOM    139 HH21 ARG A   8      30.118 112.646 135.474  1.00  0.00           H  
ATOM    140 HH22 ARG A   8      30.815 111.044 135.676  1.00  0.00           H  
ATOM    141  N   SER A   9      25.983 115.934 129.468  1.00  0.00           N  
ATOM    142  CA  SER A   9      24.651 116.133 129.034  1.00  0.00           C  
ATOM    143  C   SER A   9      23.708 116.301 130.292  1.00  0.00           C  
ATOM    144  O   SER A   9      23.945 115.872 131.426  1.00  0.00           O  
ATOM    145  CB  SER A   9      24.262 115.081 127.986  1.00  0.00           C  
ATOM    146  OG  SER A   9      25.012 115.386 126.808  1.00  0.00           O  
ATOM    147  H   SER A   9      26.510 115.088 129.308  1.00  0.00           H  
ATOM    148  HA  SER A   9      24.693 117.100 128.533  1.00  0.00           H  
ATOM    149  HB2 SER A   9      24.555 114.079 128.301  1.00  0.00           H  
ATOM    150  HB3 SER A   9      23.212 115.144 127.701  1.00  0.00           H  
ATOM    151  HG  SER A   9      25.417 114.542 126.597  1.00  0.00           H  
ATOM    152  N   LEU A  10      22.647 117.076 130.115  1.00  0.00           N  
ATOM    153  CA  LEU A  10      21.535 117.216 131.105  1.00  0.00           C  
ATOM    154  C   LEU A  10      20.829 115.994 131.446  1.00  0.00           C  
ATOM    155  O   LEU A  10      20.146 115.345 130.666  1.00  0.00           O  
ATOM    156  CB  LEU A  10      20.443 118.327 130.715  1.00  0.00           C  
ATOM    157  CG  LEU A  10      20.996 119.749 130.387  1.00  0.00           C  
ATOM    158  CD1 LEU A  10      19.809 120.586 130.073  1.00  0.00           C  
ATOM    159  CD2 LEU A  10      21.753 120.419 131.501  1.00  0.00           C  
ATOM    160  H   LEU A  10      22.597 117.599 129.252  1.00  0.00           H  
ATOM    161  HA  LEU A  10      22.006 117.617 132.003  1.00  0.00           H  
ATOM    162  HB2 LEU A  10      19.887 117.813 129.931  1.00  0.00           H  
ATOM    163  HB3 LEU A  10      19.795 118.551 131.562  1.00  0.00           H  
ATOM    164  HG  LEU A  10      21.613 119.647 129.494  1.00  0.00           H  
ATOM    165 HD11 LEU A  10      20.107 121.620 129.905  1.00  0.00           H  
ATOM    166 HD12 LEU A  10      19.223 120.312 129.196  1.00  0.00           H  
ATOM    167 HD13 LEU A  10      19.141 120.530 130.932  1.00  0.00           H  
ATOM    168 HD21 LEU A  10      21.405 120.268 132.523  1.00  0.00           H  
ATOM    169 HD22 LEU A  10      22.707 119.894 131.453  1.00  0.00           H  
ATOM    170 HD23 LEU A  10      21.932 121.466 131.260  1.00  0.00           H  
ATOM    171  N   GLY A  11      20.857 115.523 132.683  1.00  0.00           N  
ATOM    172  CA  GLY A  11      20.159 114.398 133.248  1.00  0.00           C  
ATOM    173  C   GLY A  11      20.804 113.072 132.951  1.00  0.00           C  
ATOM    174  O   GLY A  11      20.124 112.029 132.819  1.00  0.00           O  
ATOM    175  H   GLY A  11      21.446 115.982 133.364  1.00  0.00           H  
ATOM    176  HA2 GLY A  11      20.173 114.412 134.339  1.00  0.00           H  
ATOM    177  HA3 GLY A  11      19.139 114.337 132.870  1.00  0.00           H  
ATOM    178  N   VAL A  12      22.111 112.936 132.775  1.00  0.00           N  
ATOM    179  CA  VAL A  12      22.739 111.691 132.385  1.00  0.00           C  
ATOM    180  C   VAL A  12      24.236 111.638 132.774  1.00  0.00           C  
ATOM    181  O   VAL A  12      24.992 112.688 132.896  1.00  0.00           O  
ATOM    182  CB  VAL A  12      22.586 111.437 130.869  1.00  0.00           C  
ATOM    183  CG1 VAL A  12      23.391 112.422 129.978  1.00  0.00           C  
ATOM    184  CG2 VAL A  12      22.797 109.995 130.352  1.00  0.00           C  
ATOM    185  H   VAL A  12      22.580 113.797 133.018  1.00  0.00           H  
ATOM    186  HA  VAL A  12      22.103 110.923 132.824  1.00  0.00           H  
ATOM    187  HB  VAL A  12      21.537 111.651 130.663  1.00  0.00           H  
ATOM    188 HG11 VAL A  12      22.905 113.395 130.050  1.00  0.00           H  
ATOM    189 HG12 VAL A  12      24.429 112.500 130.300  1.00  0.00           H  
ATOM    190 HG13 VAL A  12      23.354 112.057 128.951  1.00  0.00           H  
ATOM    191 HG21 VAL A  12      22.318 109.836 129.385  1.00  0.00           H  
ATOM    192 HG22 VAL A  12      23.870 109.845 130.230  1.00  0.00           H  
ATOM    193 HG23 VAL A  12      22.372 109.373 131.139  1.00  0.00           H  
ATOM    194  N   ALA A  13      24.818 110.440 132.956  1.00  0.00           N  
ATOM    195  CA  ALA A  13      26.219 110.275 133.193  1.00  0.00           C  
ATOM    196  C   ALA A  13      27.154 110.179 131.961  1.00  0.00           C  
ATOM    197  O   ALA A  13      28.246 109.574 131.997  1.00  0.00           O  
ATOM    198  CB  ALA A  13      26.388 109.097 134.179  1.00  0.00           C  
ATOM    199  H   ALA A  13      24.266 109.593 132.951  1.00  0.00           H  
ATOM    200  HA  ALA A  13      26.551 111.157 133.741  1.00  0.00           H  
ATOM    201  HB1 ALA A  13      26.024 108.171 133.731  1.00  0.00           H  
ATOM    202  HB2 ALA A  13      27.464 109.063 134.349  1.00  0.00           H  
ATOM    203  HB3 ALA A  13      25.758 109.182 135.065  1.00  0.00           H  
ATOM    204  N   ALA A  14      26.802 110.785 130.788  1.00  0.00           N  
ATOM    205  CA  ALA A  14      27.464 110.709 129.550  1.00  0.00           C  
ATOM    206  C   ALA A  14      27.801 112.034 128.806  1.00  0.00           C  
ATOM    207  O   ALA A  14      27.167 113.085 128.973  1.00  0.00           O  
ATOM    208  CB  ALA A  14      26.804 109.736 128.592  1.00  0.00           C  
ATOM    209  H   ALA A  14      25.906 111.221 130.625  1.00  0.00           H  
ATOM    210  HA  ALA A  14      28.469 110.326 129.724  1.00  0.00           H  
ATOM    211  HB1 ALA A  14      25.821 110.095 128.285  1.00  0.00           H  
ATOM    212  HB2 ALA A  14      27.476 109.593 127.746  1.00  0.00           H  
ATOM    213  HB3 ALA A  14      26.826 108.818 129.181  1.00  0.00           H  
ATOM    214  N   GLU A  15      28.825 111.886 127.949  1.00  0.00           N  
ATOM    215  CA  GLU A  15      29.484 113.087 127.333  1.00  0.00           C  
ATOM    216  C   GLU A  15      30.284 112.893 126.056  1.00  0.00           C  
ATOM    217  O   GLU A  15      30.546 113.859 125.318  1.00  0.00           O  
ATOM    218  CB  GLU A  15      30.441 113.692 128.366  1.00  0.00           C  
ATOM    219  CG  GLU A  15      31.734 112.986 128.877  1.00  0.00           C  
ATOM    220  CD  GLU A  15      31.550 111.565 129.537  1.00  0.00           C  
ATOM    221  OE1 GLU A  15      32.298 110.674 129.149  1.00  0.00           O  
ATOM    222  OE2 GLU A  15      30.634 111.346 130.393  1.00  0.00           O1-
ATOM    223  H   GLU A  15      29.301 111.005 127.815  1.00  0.00           H  
ATOM    224  HA  GLU A  15      28.700 113.802 127.079  1.00  0.00           H  
ATOM    225  HB2 GLU A  15      30.839 114.545 127.817  1.00  0.00           H  
ATOM    226  HB3 GLU A  15      29.831 114.009 129.213  1.00  0.00           H  
ATOM    227  HG2 GLU A  15      32.318 112.789 127.978  1.00  0.00           H  
ATOM    228  HG3 GLU A  15      32.379 113.656 129.444  1.00  0.00           H  
ATOM    229  N   GLY A  16      30.685 111.711 125.686  1.00  0.00           N  
ATOM    230  CA  GLY A  16      31.466 111.368 124.495  1.00  0.00           C  
ATOM    231  C   GLY A  16      32.594 110.337 124.615  1.00  0.00           C  
ATOM    232  O   GLY A  16      32.872 109.845 125.668  1.00  0.00           O  
ATOM    233  H   GLY A  16      30.456 110.899 126.242  1.00  0.00           H  
ATOM    234  HA2 GLY A  16      30.762 110.877 123.823  1.00  0.00           H  
ATOM    235  HA3 GLY A  16      31.856 112.264 124.010  1.00  0.00           H  
ATOM    236  N   ILE A  17      33.279 110.120 123.512  1.00  0.00           N  
ATOM    237  CA  ILE A  17      34.496 109.261 123.541  1.00  0.00           C  
ATOM    238  C   ILE A  17      35.406 110.025 122.561  1.00  0.00           C  
ATOM    239  O   ILE A  17      34.915 110.259 121.445  1.00  0.00           O  
ATOM    240  CB  ILE A  17      34.381 107.751 123.196  1.00  0.00           C  
ATOM    241  CG1 ILE A  17      33.419 106.979 124.151  1.00  0.00           C  
ATOM    242  CG2 ILE A  17      35.753 107.079 123.367  1.00  0.00           C  
ATOM    243  CD1 ILE A  17      33.342 105.453 123.931  1.00  0.00           C  
ATOM    244  H   ILE A  17      33.138 110.724 122.715  1.00  0.00           H  
ATOM    245  HA  ILE A  17      34.936 109.250 124.538  1.00  0.00           H  
ATOM    246  HB  ILE A  17      33.995 107.716 122.177  1.00  0.00           H  
ATOM    247 HG12 ILE A  17      33.697 107.125 125.195  1.00  0.00           H  
ATOM    248 HG13 ILE A  17      32.416 107.382 124.011  1.00  0.00           H  
ATOM    249 HG21 ILE A  17      36.521 107.551 122.755  1.00  0.00           H  
ATOM    250 HG22 ILE A  17      36.018 107.200 124.418  1.00  0.00           H  
ATOM    251 HG23 ILE A  17      35.727 106.022 123.106  1.00  0.00           H  
ATOM    252 HD11 ILE A  17      34.259 105.012 124.321  1.00  0.00           H  
ATOM    253 HD12 ILE A  17      32.436 105.076 124.407  1.00  0.00           H  
ATOM    254 HD13 ILE A  17      33.211 105.234 122.871  1.00  0.00           H  
ATOM    255  N   PRO A  18      36.712 110.343 122.918  1.00  0.00           N  
ATOM    256  CA  PRO A  18      37.682 110.980 121.884  1.00  0.00           C  
ATOM    257  C   PRO A  18      38.187 110.055 120.807  1.00  0.00           C  
ATOM    258  O   PRO A  18      37.537 109.026 120.570  1.00  0.00           O  
ATOM    259  CB  PRO A  18      38.829 111.554 122.800  1.00  0.00           C  
ATOM    260  CG  PRO A  18      38.867 110.659 124.016  1.00  0.00           C  
ATOM    261  CD  PRO A  18      37.379 110.289 124.211  1.00  0.00           C  
ATOM    262  HA  PRO A  18      37.202 111.825 121.389  1.00  0.00           H  
ATOM    263  HB2 PRO A  18      39.748 111.498 122.218  1.00  0.00           H  
ATOM    264  HB3 PRO A  18      38.541 112.575 123.048  1.00  0.00           H  
ATOM    265  HG2 PRO A  18      39.501 109.778 123.912  1.00  0.00           H  
ATOM    266  HG3 PRO A  18      39.249 111.295 124.815  1.00  0.00           H  
ATOM    267  HD2 PRO A  18      37.333 109.240 124.506  1.00  0.00           H  
ATOM    268  HD3 PRO A  18      36.998 111.012 124.933  1.00  0.00           H  
ATOM    269  N   ASP A  19      39.129 110.493 119.932  1.00  0.00           N  
ATOM    270  CA  ASP A  19      39.594 109.808 118.756  1.00  0.00           C  
ATOM    271  C   ASP A  19      40.329 108.552 119.241  1.00  0.00           C  
ATOM    272  O   ASP A  19      41.545 108.400 119.119  1.00  0.00           O  
ATOM    273  CB  ASP A  19      40.518 110.676 117.819  1.00  0.00           C  
ATOM    274  CG  ASP A  19      39.862 111.957 117.329  1.00  0.00           C  
ATOM    275  OD1 ASP A  19      38.647 111.970 117.031  1.00  0.00           O  
ATOM    276  OD2 ASP A  19      40.535 113.008 117.191  1.00  0.00           O1-
ATOM    277  H   ASP A  19      39.501 111.430 119.991  1.00  0.00           H  
ATOM    278  HA  ASP A  19      38.722 109.449 118.209  1.00  0.00           H  
ATOM    279  HB2 ASP A  19      41.393 110.958 118.406  1.00  0.00           H  
ATOM    280  HB3 ASP A  19      40.865 110.083 116.973  1.00  0.00           H  
ATOM    281  N   GLN A  20      39.670 107.548 119.739  1.00  0.00           N  
ATOM    282  CA  GLN A  20      40.173 106.314 120.312  1.00  0.00           C  
ATOM    283  C   GLN A  20      41.433 105.771 119.691  1.00  0.00           C  
ATOM    284  O   GLN A  20      42.341 105.347 120.477  1.00  0.00           O  
ATOM    285  CB  GLN A  20      39.084 105.137 120.188  1.00  0.00           C  
ATOM    286  CG  GLN A  20      37.925 105.371 121.116  1.00  0.00           C  
ATOM    287  CD  GLN A  20      36.924 104.234 121.157  1.00  0.00           C  
ATOM    288  NE2 GLN A  20      35.664 104.376 121.030  1.00  0.00           N  
ATOM    289  OE1 GLN A  20      37.355 103.105 121.400  1.00  0.00           O  
ATOM    290  H   GLN A  20      38.673 107.691 119.796  1.00  0.00           H  
ATOM    291  HA  GLN A  20      40.329 106.535 121.367  1.00  0.00           H  
ATOM    292  HB2 GLN A  20      38.644 104.992 119.202  1.00  0.00           H  
ATOM    293  HB3 GLN A  20      39.566 104.225 120.538  1.00  0.00           H  
ATOM    294  HG2 GLN A  20      38.240 105.632 122.127  1.00  0.00           H  
ATOM    295  HG3 GLN A  20      37.380 106.252 120.779  1.00  0.00           H  
ATOM    296 HE21 GLN A  20      35.005 103.672 121.333  1.00  0.00           H  
ATOM    297 HE22 GLN A  20      35.380 105.299 120.736  1.00  0.00           H  
ATOM    298  N   TYR A  21      41.454 105.808 118.368  1.00  0.00           N  
ATOM    299  CA  TYR A  21      42.495 105.277 117.497  1.00  0.00           C  
ATOM    300  C   TYR A  21      43.684 106.158 117.158  1.00  0.00           C  
ATOM    301  O   TYR A  21      44.678 105.677 116.666  1.00  0.00           O  
ATOM    302  CB  TYR A  21      41.882 104.742 116.194  1.00  0.00           C  
ATOM    303  CG  TYR A  21      41.048 103.481 116.365  1.00  0.00           C  
ATOM    304  CD1 TYR A  21      39.682 103.620 116.425  1.00  0.00           C  
ATOM    305  CD2 TYR A  21      41.698 102.255 116.539  1.00  0.00           C  
ATOM    306  CE1 TYR A  21      38.832 102.531 116.639  1.00  0.00           C  
ATOM    307  CE2 TYR A  21      40.888 101.120 116.788  1.00  0.00           C  
ATOM    308  CZ  TYR A  21      39.469 101.260 116.706  1.00  0.00           C  
ATOM    309  OH  TYR A  21      38.746 100.127 116.856  1.00  0.00           O  
ATOM    310  H   TYR A  21      40.702 106.260 117.866  1.00  0.00           H  
ATOM    311  HA  TYR A  21      42.990 104.457 118.017  1.00  0.00           H  
ATOM    312  HB2 TYR A  21      41.331 105.542 115.698  1.00  0.00           H  
ATOM    313  HB3 TYR A  21      42.654 104.374 115.519  1.00  0.00           H  
ATOM    314  HD1 TYR A  21      39.401 104.658 116.327  1.00  0.00           H  
ATOM    315  HD2 TYR A  21      42.777 102.227 116.546  1.00  0.00           H  
ATOM    316  HE1 TYR A  21      37.767 102.704 116.679  1.00  0.00           H  
ATOM    317  HE2 TYR A  21      41.349 100.158 116.955  1.00  0.00           H  
ATOM    318  HH  TYR A  21      37.817 100.277 117.042  1.00  0.00           H  
ATOM    319  N   ALA A  22      43.656 107.460 117.529  1.00  0.00           N  
ATOM    320  CA  ALA A  22      44.571 108.460 117.037  1.00  0.00           C  
ATOM    321  C   ALA A  22      46.019 108.335 117.510  1.00  0.00           C  
ATOM    322  O   ALA A  22      46.949 108.913 116.926  1.00  0.00           O  
ATOM    323  CB  ALA A  22      43.981 109.833 117.308  1.00  0.00           C  
ATOM    324  H   ALA A  22      42.787 107.830 117.886  1.00  0.00           H  
ATOM    325  HA  ALA A  22      44.691 108.263 115.972  1.00  0.00           H  
ATOM    326  HB1 ALA A  22      43.193 109.956 116.566  1.00  0.00           H  
ATOM    327  HB2 ALA A  22      43.566 110.012 118.299  1.00  0.00           H  
ATOM    328  HB3 ALA A  22      44.768 110.571 117.146  1.00  0.00           H  
ATOM    329  N   ASP A  23      46.206 107.730 118.714  1.00  0.00           N  
ATOM    330  CA  ASP A  23      47.499 107.376 119.286  1.00  0.00           C  
ATOM    331  C   ASP A  23      48.313 106.246 118.616  1.00  0.00           C  
ATOM    332  O   ASP A  23      49.519 106.083 118.876  1.00  0.00           O  
ATOM    333  CB  ASP A  23      47.335 107.052 120.792  1.00  0.00           C  
ATOM    334  CG  ASP A  23      46.541 105.756 121.130  1.00  0.00           C  
ATOM    335  OD1 ASP A  23      45.818 105.254 120.243  1.00  0.00           O  
ATOM    336  OD2 ASP A  23      46.753 105.303 122.241  1.00  0.00           O1-
ATOM    337  H   ASP A  23      45.328 107.387 119.074  1.00  0.00           H  
ATOM    338  HA  ASP A  23      48.162 108.240 119.325  1.00  0.00           H  
ATOM    339  HB2 ASP A  23      48.348 106.992 121.190  1.00  0.00           H  
ATOM    340  HB3 ASP A  23      46.891 107.953 121.213  1.00  0.00           H  
ATOM    341  N   GLY A  24      47.667 105.469 117.740  1.00  0.00           N  
ATOM    342  CA  GLY A  24      48.323 104.564 116.816  1.00  0.00           C  
ATOM    343  C   GLY A  24      48.684 103.206 117.368  1.00  0.00           C  
ATOM    344  O   GLY A  24      49.428 102.388 116.697  1.00  0.00           O  
ATOM    345  H   GLY A  24      46.691 105.668 117.572  1.00  0.00           H  
ATOM    346  HA2 GLY A  24      47.791 104.331 115.894  1.00  0.00           H  
ATOM    347  HA3 GLY A  24      49.273 104.971 116.473  1.00  0.00           H  
ATOM    348  N   GLU A  25      48.413 103.061 118.673  1.00  0.00           N  
ATOM    349  CA  GLU A  25      48.860 101.943 119.561  1.00  0.00           C  
ATOM    350  C   GLU A  25      48.147 100.591 119.270  1.00  0.00           C  
ATOM    351  O   GLU A  25      48.857  99.561 119.259  1.00  0.00           O  
ATOM    352  CB  GLU A  25      48.739 102.279 121.053  1.00  0.00           C  
ATOM    353  CG  GLU A  25      49.539 103.412 121.630  1.00  0.00           C  
ATOM    354  CD  GLU A  25      51.002 103.162 121.783  1.00  0.00           C  
ATOM    355  OE1 GLU A  25      51.747 103.048 120.757  1.00  0.00           O  
ATOM    356  OE2 GLU A  25      51.483 103.154 122.924  1.00  0.00           O1-
ATOM    357  H   GLU A  25      47.737 103.694 119.078  1.00  0.00           H  
ATOM    358  HA  GLU A  25      49.911 101.849 119.286  1.00  0.00           H  
ATOM    359  HB2 GLU A  25      47.679 102.457 121.240  1.00  0.00           H  
ATOM    360  HB3 GLU A  25      49.028 101.422 121.662  1.00  0.00           H  
ATOM    361  HG2 GLU A  25      49.362 104.265 120.976  1.00  0.00           H  
ATOM    362  HG3 GLU A  25      49.182 103.689 122.623  1.00  0.00           H  
ATOM    363  N   ALA A  26      46.853 100.655 118.952  1.00  0.00           N  
ATOM    364  CA  ALA A  26      46.073  99.509 118.476  1.00  0.00           C  
ATOM    365  C   ALA A  26      46.530  99.236 117.034  1.00  0.00           C  
ATOM    366  O   ALA A  26      46.895  98.101 116.644  1.00  0.00           O  
ATOM    367  CB  ALA A  26      44.564  99.819 118.582  1.00  0.00           C  
ATOM    368  H   ALA A  26      46.316 101.504 119.053  1.00  0.00           H  
ATOM    369  HA  ALA A  26      46.377  98.729 119.174  1.00  0.00           H  
ATOM    370  HB1 ALA A  26      44.109  98.995 118.031  1.00  0.00           H  
ATOM    371  HB2 ALA A  26      44.121  99.815 119.579  1.00  0.00           H  
ATOM    372  HB3 ALA A  26      44.314 100.776 118.124  1.00  0.00           H  
ATOM    373  N   ALA A  27      46.566 100.305 116.174  1.00  0.00           N  
ATOM    374  CA  ALA A  27      46.701 100.205 114.709  1.00  0.00           C  
ATOM    375  C   ALA A  27      48.050  99.483 114.356  1.00  0.00           C  
ATOM    376  O   ALA A  27      47.924  98.504 113.601  1.00  0.00           O  
ATOM    377  CB  ALA A  27      46.479 101.537 114.035  1.00  0.00           C  
ATOM    378  H   ALA A  27      46.138 101.191 116.401  1.00  0.00           H  
ATOM    379  HA  ALA A  27      45.890  99.564 114.361  1.00  0.00           H  
ATOM    380  HB1 ALA A  27      47.394 102.107 114.193  1.00  0.00           H  
ATOM    381  HB2 ALA A  27      46.389 101.428 112.955  1.00  0.00           H  
ATOM    382  HB3 ALA A  27      45.606 102.032 114.462  1.00  0.00           H  
ATOM    383  N   ARG A  28      49.174  99.787 115.062  1.00  0.00           N  
ATOM    384  CA  ARG A  28      50.453  99.089 114.785  1.00  0.00           C  
ATOM    385  C   ARG A  28      50.640  97.670 115.348  1.00  0.00           C  
ATOM    386  O   ARG A  28      51.686  97.171 115.062  1.00  0.00           O  
ATOM    387  CB  ARG A  28      51.588  99.993 115.276  1.00  0.00           C  
ATOM    388  CG  ARG A  28      51.598 100.071 116.791  1.00  0.00           C  
ATOM    389  CD  ARG A  28      52.519 101.105 117.368  1.00  0.00           C  
ATOM    390  NE  ARG A  28      52.671 101.180 118.868  1.00  0.00           N  
ATOM    391  CZ  ARG A  28      53.209 100.341 119.741  1.00  0.00           C  
ATOM    392  NH1 ARG A  28      53.620  99.171 119.375  1.00  0.00           N1+
ATOM    393  NH2 ARG A  28      53.395 100.740 120.972  1.00  0.00           N  
ATOM    394  H   ARG A  28      49.204 100.661 115.568  1.00  0.00           H  
ATOM    395  HA  ARG A  28      50.393  99.141 113.697  1.00  0.00           H  
ATOM    396  HB2 ARG A  28      52.578  99.634 114.993  1.00  0.00           H  
ATOM    397  HB3 ARG A  28      51.497 101.007 114.889  1.00  0.00           H  
ATOM    398  HG2 ARG A  28      50.572 100.282 117.093  1.00  0.00           H  
ATOM    399  HG3 ARG A  28      51.846  99.090 117.196  1.00  0.00           H  
ATOM    400  HD2 ARG A  28      53.522 101.019 116.949  1.00  0.00           H  
ATOM    401  HD3 ARG A  28      52.047 102.046 117.088  1.00  0.00           H  
ATOM    402  HE  ARG A  28      52.465 102.109 119.209  1.00  0.00           H  
ATOM    403 HH11 ARG A  28      53.832  98.970 118.408  1.00  0.00           H  
ATOM    404 HH12 ARG A  28      54.100  98.679 120.115  1.00  0.00           H  
ATOM    405 HH21 ARG A  28      53.103 101.655 121.281  1.00  0.00           H  
ATOM    406 HH22 ARG A  28      53.831 100.092 121.612  1.00  0.00           H  
ATOM    407  N   VAL A  29      49.626  97.066 115.964  1.00  0.00           N  
ATOM    408  CA  VAL A  29      49.537  95.647 116.103  1.00  0.00           C  
ATOM    409  C   VAL A  29      48.215  95.040 115.624  1.00  0.00           C  
ATOM    410  O   VAL A  29      47.864  93.937 115.975  1.00  0.00           O  
ATOM    411  CB  VAL A  29      49.749  95.209 117.569  1.00  0.00           C  
ATOM    412  CG1 VAL A  29      51.140  95.585 118.064  1.00  0.00           C  
ATOM    413  CG2 VAL A  29      48.773  95.653 118.646  1.00  0.00           C  
ATOM    414  H   VAL A  29      48.844  97.639 116.251  1.00  0.00           H  
ATOM    415  HA  VAL A  29      50.255  95.180 115.428  1.00  0.00           H  
ATOM    416  HB  VAL A  29      49.710  94.122 117.486  1.00  0.00           H  
ATOM    417 HG11 VAL A  29      51.836  95.102 117.378  1.00  0.00           H  
ATOM    418 HG12 VAL A  29      51.306  96.661 118.021  1.00  0.00           H  
ATOM    419 HG13 VAL A  29      51.292  95.209 119.076  1.00  0.00           H  
ATOM    420 HG21 VAL A  29      49.210  95.398 119.612  1.00  0.00           H  
ATOM    421 HG22 VAL A  29      48.735  96.732 118.493  1.00  0.00           H  
ATOM    422 HG23 VAL A  29      47.866  95.059 118.526  1.00  0.00           H  
ATOM    423  N   TRP A  30      47.447  95.742 114.840  1.00  0.00           N  
ATOM    424  CA  TRP A  30      46.105  95.257 114.368  1.00  0.00           C  
ATOM    425  C   TRP A  30      46.242  93.926 113.664  1.00  0.00           C  
ATOM    426  O   TRP A  30      45.329  93.118 113.910  1.00  0.00           O  
ATOM    427  CB  TRP A  30      45.490  96.343 113.564  1.00  0.00           C  
ATOM    428  CG  TRP A  30      44.005  96.256 113.433  1.00  0.00           C  
ATOM    429  CD1 TRP A  30      43.268  95.655 112.435  1.00  0.00           C  
ATOM    430  CD2 TRP A  30      43.009  96.688 114.422  1.00  0.00           C  
ATOM    431  CE2 TRP A  30      41.703  96.321 113.964  1.00  0.00           C  
ATOM    432  CE3 TRP A  30      43.000  97.155 115.804  1.00  0.00           C  
ATOM    433  NE1 TRP A  30      41.942  95.779 112.714  1.00  0.00           N  
ATOM    434  CZ2 TRP A  30      40.504  96.466 114.655  1.00  0.00           C  
ATOM    435  CZ3 TRP A  30      41.801  97.514 116.480  1.00  0.00           C  
ATOM    436  CH2 TRP A  30      40.542  97.153 115.887  1.00  0.00           C  
ATOM    437  H   TRP A  30      47.627  96.701 114.577  1.00  0.00           H  
ATOM    438  HA  TRP A  30      45.527  95.242 115.292  1.00  0.00           H  
ATOM    439  HB2 TRP A  30      45.693  97.287 114.068  1.00  0.00           H  
ATOM    440  HB3 TRP A  30      45.881  96.451 112.552  1.00  0.00           H  
ATOM    441  HD1 TRP A  30      43.689  95.121 111.595  1.00  0.00           H  
ATOM    442  HE1 TRP A  30      41.196  95.459 112.113  1.00  0.00           H  
ATOM    443  HE3 TRP A  30      43.960  97.396 116.236  1.00  0.00           H  
ATOM    444  HZ2 TRP A  30      39.583  96.104 114.221  1.00  0.00           H  
ATOM    445  HZ3 TRP A  30      41.771  98.202 117.312  1.00  0.00           H  
ATOM    446  HH2 TRP A  30      39.599  97.429 116.337  1.00  0.00           H  
ATOM    447  N   GLN A  31      47.228  93.703 112.832  1.00  0.00           N  
ATOM    448  CA  GLN A  31      47.344  92.435 112.153  1.00  0.00           C  
ATOM    449  C   GLN A  31      47.583  91.182 113.098  1.00  0.00           C  
ATOM    450  O   GLN A  31      47.223  89.998 112.816  1.00  0.00           O  
ATOM    451  CB  GLN A  31      48.562  92.636 111.144  1.00  0.00           C  
ATOM    452  CG  GLN A  31      48.676  91.350 110.262  1.00  0.00           C  
ATOM    453  CD  GLN A  31      47.328  91.021 109.544  1.00  0.00           C  
ATOM    454  NE2 GLN A  31      47.006  89.759 109.465  1.00  0.00           N  
ATOM    455  OE1 GLN A  31      46.558  91.848 109.235  1.00  0.00           O  
ATOM    456  H   GLN A  31      48.042  94.296 112.902  1.00  0.00           H  
ATOM    457  HA  GLN A  31      46.376  92.299 111.670  1.00  0.00           H  
ATOM    458  HB2 GLN A  31      48.313  93.534 110.578  1.00  0.00           H  
ATOM    459  HB3 GLN A  31      49.532  92.853 111.593  1.00  0.00           H  
ATOM    460  HG2 GLN A  31      49.501  91.591 109.591  1.00  0.00           H  
ATOM    461  HG3 GLN A  31      49.076  90.517 110.838  1.00  0.00           H  
ATOM    462 HE21 GLN A  31      46.166  89.439 109.004  1.00  0.00           H  
ATOM    463 HE22 GLN A  31      47.648  89.115 109.906  1.00  0.00           H  
ATOM    464  N   LEU A  32      48.278  91.447 114.235  1.00  0.00           N  
ATOM    465  CA  LEU A  32      48.458  90.493 115.354  1.00  0.00           C  
ATOM    466  C   LEU A  32      47.153  90.219 116.031  1.00  0.00           C  
ATOM    467  O   LEU A  32      46.805  89.069 116.232  1.00  0.00           O  
ATOM    468  CB  LEU A  32      49.469  91.032 116.317  1.00  0.00           C  
ATOM    469  CG  LEU A  32      50.863  91.216 115.693  1.00  0.00           C  
ATOM    470  CD1 LEU A  32      51.027  92.488 114.778  1.00  0.00           C  
ATOM    471  CD2 LEU A  32      51.872  91.577 116.834  1.00  0.00           C  
ATOM    472  H   LEU A  32      48.410  92.449 114.245  1.00  0.00           H  
ATOM    473  HA  LEU A  32      48.806  89.552 114.928  1.00  0.00           H  
ATOM    474  HB2 LEU A  32      49.059  92.005 116.586  1.00  0.00           H  
ATOM    475  HB3 LEU A  32      49.578  90.349 117.160  1.00  0.00           H  
ATOM    476  HG  LEU A  32      51.203  90.312 115.188  1.00  0.00           H  
ATOM    477 HD11 LEU A  32      50.717  93.401 115.288  1.00  0.00           H  
ATOM    478 HD12 LEU A  32      52.095  92.475 114.561  1.00  0.00           H  
ATOM    479 HD13 LEU A  32      50.478  92.404 113.840  1.00  0.00           H  
ATOM    480 HD21 LEU A  32      51.642  91.048 117.759  1.00  0.00           H  
ATOM    481 HD22 LEU A  32      52.859  91.275 116.483  1.00  0.00           H  
ATOM    482 HD23 LEU A  32      51.960  92.624 117.122  1.00  0.00           H  
ATOM    483  N   TYR A  33      46.344  91.230 116.255  1.00  0.00           N  
ATOM    484  CA  TYR A  33      44.933  91.191 116.688  1.00  0.00           C  
ATOM    485  C   TYR A  33      44.103  90.421 115.723  1.00  0.00           C  
ATOM    486  O   TYR A  33      43.400  89.548 116.139  1.00  0.00           O  
ATOM    487  CB  TYR A  33      44.328  92.633 116.941  1.00  0.00           C  
ATOM    488  CG  TYR A  33      42.996  92.733 117.631  1.00  0.00           C  
ATOM    489  CD1 TYR A  33      42.115  93.791 117.239  1.00  0.00           C  
ATOM    490  CD2 TYR A  33      42.603  91.980 118.790  1.00  0.00           C  
ATOM    491  CE1 TYR A  33      40.877  93.895 117.869  1.00  0.00           C  
ATOM    492  CE2 TYR A  33      41.316  92.118 119.372  1.00  0.00           C  
ATOM    493  CZ  TYR A  33      40.448  93.036 118.896  1.00  0.00           C  
ATOM    494  OH  TYR A  33      39.193  93.076 119.395  1.00  0.00           O  
ATOM    495  H   TYR A  33      46.734  92.125 115.996  1.00  0.00           H  
ATOM    496  HA  TYR A  33      44.916  90.782 117.699  1.00  0.00           H  
ATOM    497  HB2 TYR A  33      45.010  93.350 117.398  1.00  0.00           H  
ATOM    498  HB3 TYR A  33      44.181  93.092 115.964  1.00  0.00           H  
ATOM    499  HD1 TYR A  33      42.406  94.481 116.463  1.00  0.00           H  
ATOM    500  HD2 TYR A  33      43.367  91.275 119.084  1.00  0.00           H  
ATOM    501  HE1 TYR A  33      40.136  94.599 117.517  1.00  0.00           H  
ATOM    502  HE2 TYR A  33      40.967  91.491 120.180  1.00  0.00           H  
ATOM    503  HH  TYR A  33      38.780  93.856 119.017  1.00  0.00           H  
ATOM    504  N   ILE A  34      44.177  90.708 114.389  1.00  0.00           N  
ATOM    505  CA  ILE A  34      43.504  89.984 113.372  1.00  0.00           C  
ATOM    506  C   ILE A  34      43.961  88.471 113.385  1.00  0.00           C  
ATOM    507  O   ILE A  34      43.116  87.656 113.070  1.00  0.00           O  
ATOM    508  CB  ILE A  34      43.769  90.578 111.960  1.00  0.00           C  
ATOM    509  CG1 ILE A  34      43.128  91.950 111.613  1.00  0.00           C  
ATOM    510  CG2 ILE A  34      43.242  89.632 110.891  1.00  0.00           C  
ATOM    511  CD1 ILE A  34      41.605  91.824 111.676  1.00  0.00           C  
ATOM    512  H   ILE A  34      44.732  91.513 114.140  1.00  0.00           H  
ATOM    513  HA  ILE A  34      42.421  90.026 113.488  1.00  0.00           H  
ATOM    514  HB  ILE A  34      44.801  90.815 111.700  1.00  0.00           H  
ATOM    515 HG12 ILE A  34      43.442  92.584 112.443  1.00  0.00           H  
ATOM    516 HG13 ILE A  34      43.538  92.429 110.724  1.00  0.00           H  
ATOM    517 HG21 ILE A  34      43.218  90.112 109.912  1.00  0.00           H  
ATOM    518 HG22 ILE A  34      43.985  88.836 110.935  1.00  0.00           H  
ATOM    519 HG23 ILE A  34      42.283  89.193 111.168  1.00  0.00           H  
ATOM    520 HD11 ILE A  34      41.222  91.252 112.523  1.00  0.00           H  
ATOM    521 HD12 ILE A  34      41.185  92.829 111.723  1.00  0.00           H  
ATOM    522 HD13 ILE A  34      41.324  91.335 110.743  1.00  0.00           H  
ATOM    523  N   GLY A  35      45.113  88.159 113.926  1.00  0.00           N  
ATOM    524  CA  GLY A  35      45.561  86.790 114.134  1.00  0.00           C  
ATOM    525  C   GLY A  35      46.143  86.198 112.846  1.00  0.00           C  
ATOM    526  O   GLY A  35      47.402  86.164 112.742  1.00  0.00           O  
ATOM    527  H   GLY A  35      45.700  88.839 114.388  1.00  0.00           H  
ATOM    528  HA2 GLY A  35      46.385  86.783 114.848  1.00  0.00           H  
ATOM    529  HA3 GLY A  35      44.812  86.081 114.488  1.00  0.00           H  
ATOM    530  N   ASP A  36      45.242  85.661 111.982  1.00  0.00           N  
ATOM    531  CA  ASP A  36      45.737  85.409 110.607  1.00  0.00           C  
ATOM    532  C   ASP A  36      44.626  85.740 109.681  1.00  0.00           C  
ATOM    533  O   ASP A  36      43.480  85.212 109.868  1.00  0.00           O  
ATOM    534  CB  ASP A  36      46.171  83.957 110.433  1.00  0.00           C  
ATOM    535  CG  ASP A  36      46.918  83.750 109.129  1.00  0.00           C  
ATOM    536  OD1 ASP A  36      47.771  82.885 109.248  1.00  0.00           O  
ATOM    537  OD2 ASP A  36      46.653  84.294 108.032  1.00  0.00           O1-
ATOM    538  H   ASP A  36      44.256  85.678 112.200  1.00  0.00           H  
ATOM    539  HA  ASP A  36      46.525  86.146 110.445  1.00  0.00           H  
ATOM    540  HB2 ASP A  36      46.838  83.615 111.225  1.00  0.00           H  
ATOM    541  HB3 ASP A  36      45.309  83.295 110.517  1.00  0.00           H  
ATOM    542  N   THR A  37      44.749  86.638 108.685  1.00  0.00           N  
ATOM    543  CA  THR A  37      43.682  87.079 107.756  1.00  0.00           C  
ATOM    544  C   THR A  37      43.061  85.899 107.049  1.00  0.00           C  
ATOM    545  O   THR A  37      41.880  85.955 106.903  1.00  0.00           O  
ATOM    546  CB  THR A  37      44.283  88.030 106.724  1.00  0.00           C  
ATOM    547  CG2 THR A  37      43.246  88.691 105.834  1.00  0.00           C  
ATOM    548  OG1 THR A  37      45.025  89.094 107.321  1.00  0.00           O  
ATOM    549  H   THR A  37      45.624  87.128 108.570  1.00  0.00           H  
ATOM    550  HA  THR A  37      42.920  87.635 108.303  1.00  0.00           H  
ATOM    551  HB  THR A  37      44.941  87.478 106.052  1.00  0.00           H  
ATOM    552  HG1 THR A  37      45.395  89.722 106.696  1.00  0.00           H  
ATOM    553 HG21 THR A  37      42.738  89.511 106.343  1.00  0.00           H  
ATOM    554 HG22 THR A  37      43.793  89.059 104.967  1.00  0.00           H  
ATOM    555 HG23 THR A  37      42.509  88.003 105.422  1.00  0.00           H  
ATOM    556  N   ARG A  38      43.839  84.930 106.668  1.00  0.00           N  
ATOM    557  CA  ARG A  38      43.365  83.678 106.070  1.00  0.00           C  
ATOM    558  C   ARG A  38      42.286  82.952 106.762  1.00  0.00           C  
ATOM    559  O   ARG A  38      41.315  82.528 106.096  1.00  0.00           O  
ATOM    560  CB  ARG A  38      44.597  82.733 105.855  1.00  0.00           C  
ATOM    561  CG  ARG A  38      45.805  83.340 105.012  1.00  0.00           C  
ATOM    562  CD  ARG A  38      47.023  82.455 104.897  1.00  0.00           C  
ATOM    563  NE  ARG A  38      47.841  82.488 106.158  1.00  0.00           N  
ATOM    564  CZ  ARG A  38      49.159  82.446 106.262  1.00  0.00           C  
ATOM    565  NH1 ARG A  38      49.932  82.331 105.182  1.00  0.00           N1+
ATOM    566  NH2 ARG A  38      49.685  82.565 107.468  1.00  0.00           N  
ATOM    567  H   ARG A  38      44.842  84.967 106.780  1.00  0.00           H  
ATOM    568  HA  ARG A  38      43.052  83.970 105.068  1.00  0.00           H  
ATOM    569  HB2 ARG A  38      44.991  82.565 106.856  1.00  0.00           H  
ATOM    570  HB3 ARG A  38      44.408  81.801 105.322  1.00  0.00           H  
ATOM    571  HG2 ARG A  38      45.446  83.618 104.021  1.00  0.00           H  
ATOM    572  HG3 ARG A  38      46.038  84.282 105.508  1.00  0.00           H  
ATOM    573  HD2 ARG A  38      46.615  81.464 104.697  1.00  0.00           H  
ATOM    574  HD3 ARG A  38      47.569  82.790 104.014  1.00  0.00           H  
ATOM    575  HE  ARG A  38      47.411  82.775 107.024  1.00  0.00           H  
ATOM    576 HH11 ARG A  38      49.559  82.389 104.245  1.00  0.00           H  
ATOM    577 HH12 ARG A  38      50.935  82.255 105.278  1.00  0.00           H  
ATOM    578 HH21 ARG A  38      49.043  82.683 108.238  1.00  0.00           H  
ATOM    579 HH22 ARG A  38      50.693  82.552 107.531  1.00  0.00           H  
ATOM    580  N   SER A  39      42.531  82.795 108.089  1.00  0.00           N  
ATOM    581  CA  SER A  39      41.617  82.132 108.934  1.00  0.00           C  
ATOM    582  C   SER A  39      40.400  82.974 109.195  1.00  0.00           C  
ATOM    583  O   SER A  39      39.297  82.445 109.243  1.00  0.00           O  
ATOM    584  CB  SER A  39      42.241  81.740 110.319  1.00  0.00           C  
ATOM    585  OG  SER A  39      41.459  80.789 110.855  1.00  0.00           O  
ATOM    586  H   SER A  39      43.377  83.232 108.428  1.00  0.00           H  
ATOM    587  HA  SER A  39      41.279  81.214 108.453  1.00  0.00           H  
ATOM    588  HB2 SER A  39      43.246  81.324 110.246  1.00  0.00           H  
ATOM    589  HB3 SER A  39      42.351  82.567 111.019  1.00  0.00           H  
ATOM    590  HG  SER A  39      41.729  79.889 110.658  1.00  0.00           H  
ATOM    591  N   ARG A  40      40.622  84.294 109.355  1.00  0.00           N  
ATOM    592  CA  ARG A  40      39.476  85.208 109.386  1.00  0.00           C  
ATOM    593  C   ARG A  40      38.633  85.146 108.076  1.00  0.00           C  
ATOM    594  O   ARG A  40      37.414  85.152 108.169  1.00  0.00           O  
ATOM    595  CB  ARG A  40      40.023  86.633 109.504  1.00  0.00           C  
ATOM    596  CG  ARG A  40      38.896  87.701 109.443  1.00  0.00           C  
ATOM    597  CD  ARG A  40      39.350  89.122 109.711  1.00  0.00           C  
ATOM    598  NE  ARG A  40      38.185  89.993 109.650  1.00  0.00           N  
ATOM    599  CZ  ARG A  40      37.914  91.001 110.441  1.00  0.00           C  
ATOM    600  NH1 ARG A  40      38.550  91.279 111.584  1.00  0.00           N1+
ATOM    601  NH2 ARG A  40      36.949  91.769 110.145  1.00  0.00           N  
ATOM    602  H   ARG A  40      41.568  84.635 109.246  1.00  0.00           H  
ATOM    603  HA  ARG A  40      38.860  85.058 110.273  1.00  0.00           H  
ATOM    604  HB2 ARG A  40      40.567  86.716 110.445  1.00  0.00           H  
ATOM    605  HB3 ARG A  40      40.787  86.870 108.765  1.00  0.00           H  
ATOM    606  HG2 ARG A  40      38.588  87.696 108.398  1.00  0.00           H  
ATOM    607  HG3 ARG A  40      38.029  87.442 110.050  1.00  0.00           H  
ATOM    608  HD2 ARG A  40      39.961  89.286 110.599  1.00  0.00           H  
ATOM    609  HD3 ARG A  40      39.997  89.355 108.867  1.00  0.00           H  
ATOM    610  HE  ARG A  40      37.552  89.834 108.880  1.00  0.00           H  
ATOM    611 HH11 ARG A  40      39.255  90.640 111.922  1.00  0.00           H  
ATOM    612 HH12 ARG A  40      38.248  92.127 112.040  1.00  0.00           H  
ATOM    613 HH21 ARG A  40      36.608  91.678 109.199  1.00  0.00           H  
ATOM    614 HH22 ARG A  40      36.885  92.677 110.585  1.00  0.00           H  
ATOM    615  N   THR A  41      39.279  85.149 106.897  1.00  0.00           N  
ATOM    616  CA  THR A  41      38.676  85.232 105.543  1.00  0.00           C  
ATOM    617  C   THR A  41      37.618  84.094 105.390  1.00  0.00           C  
ATOM    618  O   THR A  41      36.445  84.318 105.051  1.00  0.00           O  
ATOM    619  CB  THR A  41      39.757  85.200 104.413  1.00  0.00           C  
ATOM    620  CG2 THR A  41      39.297  85.165 102.993  1.00  0.00           C  
ATOM    621  OG1 THR A  41      40.561  86.363 104.582  1.00  0.00           O  
ATOM    622  H   THR A  41      40.282  85.247 106.962  1.00  0.00           H  
ATOM    623  HA  THR A  41      38.081  86.134 105.403  1.00  0.00           H  
ATOM    624  HB  THR A  41      40.343  84.299 104.589  1.00  0.00           H  
ATOM    625  HG1 THR A  41      40.789  86.522 105.501  1.00  0.00           H  
ATOM    626 HG21 THR A  41      40.111  85.306 102.281  1.00  0.00           H  
ATOM    627 HG22 THR A  41      38.972  84.144 102.796  1.00  0.00           H  
ATOM    628 HG23 THR A  41      38.482  85.882 102.888  1.00  0.00           H  
ATOM    629  N   ALA A  42      38.045  82.890 105.835  1.00  0.00           N  
ATOM    630  CA  ALA A  42      37.184  81.673 105.793  1.00  0.00           C  
ATOM    631  C   ALA A  42      35.826  81.768 106.680  1.00  0.00           C  
ATOM    632  O   ALA A  42      34.967  80.883 106.698  1.00  0.00           O  
ATOM    633  CB  ALA A  42      37.972  80.457 106.232  1.00  0.00           C  
ATOM    634  H   ALA A  42      39.016  82.802 106.103  1.00  0.00           H  
ATOM    635  HA  ALA A  42      36.839  81.510 104.771  1.00  0.00           H  
ATOM    636  HB1 ALA A  42      38.168  80.427 107.305  1.00  0.00           H  
ATOM    637  HB2 ALA A  42      37.475  79.531 105.943  1.00  0.00           H  
ATOM    638  HB3 ALA A  42      38.959  80.473 105.771  1.00  0.00           H  
ATOM    639  N   GLU A  43      35.709  82.775 107.546  1.00  0.00           N  
ATOM    640  CA  GLU A  43      34.508  82.939 108.394  1.00  0.00           C  
ATOM    641  C   GLU A  43      33.261  83.462 107.695  1.00  0.00           C  
ATOM    642  O   GLU A  43      32.109  83.181 108.145  1.00  0.00           O  
ATOM    643  CB  GLU A  43      34.817  83.767 109.629  1.00  0.00           C  
ATOM    644  CG  GLU A  43      35.782  83.110 110.608  1.00  0.00           C  
ATOM    645  CD  GLU A  43      35.418  81.745 111.195  1.00  0.00           C  
ATOM    646  OE1 GLU A  43      36.327  80.990 111.677  1.00  0.00           O  
ATOM    647  OE2 GLU A  43      34.223  81.360 111.314  1.00  0.00           O1-
ATOM    648  H   GLU A  43      36.481  83.415 107.666  1.00  0.00           H  
ATOM    649  HA  GLU A  43      34.174  81.971 108.767  1.00  0.00           H  
ATOM    650  HB2 GLU A  43      35.215  84.752 109.385  1.00  0.00           H  
ATOM    651  HB3 GLU A  43      33.926  84.045 110.192  1.00  0.00           H  
ATOM    652  HG2 GLU A  43      36.765  83.068 110.140  1.00  0.00           H  
ATOM    653  HG3 GLU A  43      35.855  83.866 111.388  1.00  0.00           H  
ATOM    654  N   TYR A  44      33.447  84.143 106.527  1.00  0.00           N  
ATOM    655  CA  TYR A  44      32.357  84.862 105.917  1.00  0.00           C  
ATOM    656  C   TYR A  44      32.494  85.134 104.398  1.00  0.00           C  
ATOM    657  O   TYR A  44      31.545  85.599 103.793  1.00  0.00           O  
ATOM    658  CB  TYR A  44      32.201  86.213 106.647  1.00  0.00           C  
ATOM    659  CG  TYR A  44      33.414  87.064 106.700  1.00  0.00           C  
ATOM    660  CD1 TYR A  44      33.634  88.027 105.678  1.00  0.00           C  
ATOM    661  CD2 TYR A  44      34.193  87.037 107.913  1.00  0.00           C  
ATOM    662  CE1 TYR A  44      34.802  88.849 105.763  1.00  0.00           C  
ATOM    663  CE2 TYR A  44      35.284  87.886 107.972  1.00  0.00           C  
ATOM    664  CZ  TYR A  44      35.655  88.721 106.891  1.00  0.00           C  
ATOM    665  OH  TYR A  44      36.639  89.611 107.140  1.00  0.00           O  
ATOM    666  H   TYR A  44      34.385  84.439 106.299  1.00  0.00           H  
ATOM    667  HA  TYR A  44      31.427  84.294 105.964  1.00  0.00           H  
ATOM    668  HB2 TYR A  44      31.369  86.776 106.224  1.00  0.00           H  
ATOM    669  HB3 TYR A  44      31.751  86.095 107.634  1.00  0.00           H  
ATOM    670  HD1 TYR A  44      32.971  88.135 104.832  1.00  0.00           H  
ATOM    671  HD2 TYR A  44      34.011  86.388 108.756  1.00  0.00           H  
ATOM    672  HE1 TYR A  44      35.107  89.560 105.010  1.00  0.00           H  
ATOM    673  HE2 TYR A  44      35.940  87.624 108.789  1.00  0.00           H  
ATOM    674  HH  TYR A  44      36.475  90.534 106.937  1.00  0.00           H  
ATOM    675  N   LYS A  45      33.661  84.851 103.727  1.00  0.00           N  
ATOM    676  CA  LYS A  45      33.965  85.396 102.344  1.00  0.00           C  
ATOM    677  C   LYS A  45      32.938  84.960 101.393  1.00  0.00           C  
ATOM    678  O   LYS A  45      32.349  85.792 100.752  1.00  0.00           O  
ATOM    679  CB  LYS A  45      35.394  85.059 101.929  1.00  0.00           C  
ATOM    680  CG  LYS A  45      35.723  85.278 100.403  1.00  0.00           C  
ATOM    681  CD  LYS A  45      37.198  84.957  99.984  1.00  0.00           C  
ATOM    682  CE  LYS A  45      37.345  85.153  98.418  1.00  0.00           C  
ATOM    683  NZ  LYS A  45      38.681  84.758  98.009  1.00  0.00           N1+
ATOM    684  H   LYS A  45      34.425  84.447 104.249  1.00  0.00           H  
ATOM    685  HA  LYS A  45      33.936  86.485 102.343  1.00  0.00           H  
ATOM    686  HB2 LYS A  45      36.056  85.599 102.607  1.00  0.00           H  
ATOM    687  HB3 LYS A  45      35.527  83.983 102.045  1.00  0.00           H  
ATOM    688  HG2 LYS A  45      35.020  84.661  99.844  1.00  0.00           H  
ATOM    689  HG3 LYS A  45      35.466  86.287 100.081  1.00  0.00           H  
ATOM    690  HD2 LYS A  45      37.797  85.698 100.514  1.00  0.00           H  
ATOM    691  HD3 LYS A  45      37.528  84.001 100.390  1.00  0.00           H  
ATOM    692  HE2 LYS A  45      36.656  84.439  97.965  1.00  0.00           H  
ATOM    693  HE3 LYS A  45      37.007  86.108  98.015  1.00  0.00           H  
ATOM    694  HZ1 LYS A  45      39.046  84.040  98.618  1.00  0.00           H  
ATOM    695  HZ2 LYS A  45      38.615  84.605  97.012  1.00  0.00           H  
ATOM    696  HZ3 LYS A  45      39.385  85.479  98.069  1.00  0.00           H  
ATOM    697  N   ALA A  46      32.758  83.685 101.197  1.00  0.00           N  
ATOM    698  CA  ALA A  46      32.014  83.118 100.075  1.00  0.00           C  
ATOM    699  C   ALA A  46      30.512  83.462 100.229  1.00  0.00           C  
ATOM    700  O   ALA A  46      29.853  83.665  99.216  1.00  0.00           O  
ATOM    701  CB  ALA A  46      32.305  81.619  99.928  1.00  0.00           C  
ATOM    702  H   ALA A  46      33.183  83.027 101.834  1.00  0.00           H  
ATOM    703  HA  ALA A  46      32.310  83.592  99.139  1.00  0.00           H  
ATOM    704  HB1 ALA A  46      31.545  81.292  99.217  1.00  0.00           H  
ATOM    705  HB2 ALA A  46      33.334  81.489  99.594  1.00  0.00           H  
ATOM    706  HB3 ALA A  46      32.119  81.137 100.888  1.00  0.00           H  
ATOM    707  N   TRP A  47      29.981  83.601 101.424  1.00  0.00           N  
ATOM    708  CA  TRP A  47      28.704  84.255 101.698  1.00  0.00           C  
ATOM    709  C   TRP A  47      28.673  85.771 101.437  1.00  0.00           C  
ATOM    710  O   TRP A  47      27.717  86.301 100.791  1.00  0.00           O  
ATOM    711  CB  TRP A  47      28.236  83.951 103.144  1.00  0.00           C  
ATOM    712  CG  TRP A  47      27.086  84.723 103.654  1.00  0.00           C  
ATOM    713  CD1 TRP A  47      25.762  84.437 103.455  1.00  0.00           C  
ATOM    714  CD2 TRP A  47      27.074  86.089 104.258  1.00  0.00           C  
ATOM    715  CE2 TRP A  47      25.752  86.533 104.402  1.00  0.00           C  
ATOM    716  CE3 TRP A  47      28.069  87.035 104.737  1.00  0.00           C  
ATOM    717  NE1 TRP A  47      24.994  85.385 104.103  1.00  0.00           N  
ATOM    718  CZ2 TRP A  47      25.413  87.807 104.920  1.00  0.00           C  
ATOM    719  CZ3 TRP A  47      27.784  88.212 105.342  1.00  0.00           C  
ATOM    720  CH2 TRP A  47      26.436  88.621 105.419  1.00  0.00           C  
ATOM    721  H   TRP A  47      30.473  83.371 102.275  1.00  0.00           H  
ATOM    722  HA  TRP A  47      27.992  83.811 101.003  1.00  0.00           H  
ATOM    723  HB2 TRP A  47      27.930  82.905 103.147  1.00  0.00           H  
ATOM    724  HB3 TRP A  47      29.164  83.987 103.716  1.00  0.00           H  
ATOM    725  HD1 TRP A  47      25.372  83.469 103.181  1.00  0.00           H  
ATOM    726  HE1 TRP A  47      23.990  85.282 104.033  1.00  0.00           H  
ATOM    727  HE3 TRP A  47      29.109  86.739 104.733  1.00  0.00           H  
ATOM    728  HZ2 TRP A  47      24.386  88.071 105.130  1.00  0.00           H  
ATOM    729  HZ3 TRP A  47      28.480  88.914 105.775  1.00  0.00           H  
ATOM    730  HH2 TRP A  47      26.209  89.533 105.952  1.00  0.00           H  
ATOM    731  N   LEU A  48      29.752  86.554 101.814  1.00  0.00           N  
ATOM    732  CA  LEU A  48      29.758  88.010 101.537  1.00  0.00           C  
ATOM    733  C   LEU A  48      29.834  88.355 100.038  1.00  0.00           C  
ATOM    734  O   LEU A  48      29.220  89.336  99.604  1.00  0.00           O  
ATOM    735  CB  LEU A  48      30.710  88.734 102.516  1.00  0.00           C  
ATOM    736  CG  LEU A  48      30.582  90.274 102.479  1.00  0.00           C  
ATOM    737  CD1 LEU A  48      29.312  90.733 103.115  1.00  0.00           C  
ATOM    738  CD2 LEU A  48      31.760  90.914 103.169  1.00  0.00           C  
ATOM    739  H   LEU A  48      30.557  86.172 102.289  1.00  0.00           H  
ATOM    740  HA  LEU A  48      28.742  88.313 101.789  1.00  0.00           H  
ATOM    741  HB2 LEU A  48      30.567  88.349 103.526  1.00  0.00           H  
ATOM    742  HB3 LEU A  48      31.746  88.500 102.274  1.00  0.00           H  
ATOM    743  HG  LEU A  48      30.622  90.619 101.446  1.00  0.00           H  
ATOM    744 HD11 LEU A  48      28.414  90.233 102.751  1.00  0.00           H  
ATOM    745 HD12 LEU A  48      29.377  90.824 104.199  1.00  0.00           H  
ATOM    746 HD13 LEU A  48      29.231  91.782 102.830  1.00  0.00           H  
ATOM    747 HD21 LEU A  48      31.876  90.638 104.217  1.00  0.00           H  
ATOM    748 HD22 LEU A  48      32.693  90.525 102.762  1.00  0.00           H  
ATOM    749 HD23 LEU A  48      31.825  92.001 103.117  1.00  0.00           H  
ATOM    750  N   LEU A  49      30.563  87.584  99.269  1.00  0.00           N  
ATOM    751  CA  LEU A  49      30.459  87.733  97.804  1.00  0.00           C  
ATOM    752  C   LEU A  49      29.120  87.278  97.235  1.00  0.00           C  
ATOM    753  O   LEU A  49      28.433  87.969  96.499  1.00  0.00           O  
ATOM    754  CB  LEU A  49      31.695  86.893  97.243  1.00  0.00           C  
ATOM    755  CG  LEU A  49      33.033  87.642  97.276  1.00  0.00           C  
ATOM    756  CD1 LEU A  49      33.444  88.524  98.452  1.00  0.00           C  
ATOM    757  CD2 LEU A  49      34.142  86.679  97.072  1.00  0.00           C  
ATOM    758  H   LEU A  49      30.876  86.696  99.634  1.00  0.00           H  
ATOM    759  HA  LEU A  49      30.501  88.794  97.553  1.00  0.00           H  
ATOM    760  HB2 LEU A  49      31.721  86.015  97.888  1.00  0.00           H  
ATOM    761  HB3 LEU A  49      31.427  86.706  96.202  1.00  0.00           H  
ATOM    762  HG  LEU A  49      33.004  88.220  96.351  1.00  0.00           H  
ATOM    763 HD11 LEU A  49      32.705  89.270  98.744  1.00  0.00           H  
ATOM    764 HD12 LEU A  49      33.647  87.861  99.293  1.00  0.00           H  
ATOM    765 HD13 LEU A  49      34.372  89.028  98.182  1.00  0.00           H  
ATOM    766 HD21 LEU A  49      34.995  87.282  96.764  1.00  0.00           H  
ATOM    767 HD22 LEU A  49      34.338  86.156  98.008  1.00  0.00           H  
ATOM    768 HD23 LEU A  49      33.891  85.901  96.350  1.00  0.00           H  
ATOM    769  N   GLY A  50      28.721  86.096  97.685  1.00  0.00           N  
ATOM    770  CA  GLY A  50      27.454  85.501  97.280  1.00  0.00           C  
ATOM    771  C   GLY A  50      26.215  86.424  97.582  1.00  0.00           C  
ATOM    772  O   GLY A  50      25.279  86.339  96.816  1.00  0.00           O  
ATOM    773  H   GLY A  50      29.350  85.683  98.358  1.00  0.00           H  
ATOM    774  HA2 GLY A  50      27.383  85.379  96.200  1.00  0.00           H  
ATOM    775  HA3 GLY A  50      27.246  84.500  97.659  1.00  0.00           H  
ATOM    776  N   LEU A  51      26.242  87.239  98.630  1.00  0.00           N  
ATOM    777  CA  LEU A  51      25.248  88.259  98.931  1.00  0.00           C  
ATOM    778  C   LEU A  51      25.232  89.316  97.772  1.00  0.00           C  
ATOM    779  O   LEU A  51      24.169  89.567  97.257  1.00  0.00           O  
ATOM    780  CB  LEU A  51      25.634  88.793 100.305  1.00  0.00           C  
ATOM    781  CG  LEU A  51      24.653  89.828 100.901  1.00  0.00           C  
ATOM    782  CD1 LEU A  51      23.174  89.322 101.114  1.00  0.00           C  
ATOM    783  CD2 LEU A  51      25.191  90.426 102.227  1.00  0.00           C  
ATOM    784  H   LEU A  51      27.081  87.231  99.192  1.00  0.00           H  
ATOM    785  HA  LEU A  51      24.282  87.753  98.930  1.00  0.00           H  
ATOM    786  HB2 LEU A  51      25.708  88.077 101.125  1.00  0.00           H  
ATOM    787  HB3 LEU A  51      26.617  89.258 100.226  1.00  0.00           H  
ATOM    788  HG  LEU A  51      24.624  90.660 100.198  1.00  0.00           H  
ATOM    789 HD11 LEU A  51      22.913  88.546 100.395  1.00  0.00           H  
ATOM    790 HD12 LEU A  51      23.060  88.943 102.129  1.00  0.00           H  
ATOM    791 HD13 LEU A  51      22.438  90.125 101.161  1.00  0.00           H  
ATOM    792 HD21 LEU A  51      25.320  89.638 102.969  1.00  0.00           H  
ATOM    793 HD22 LEU A  51      26.176  90.867 102.076  1.00  0.00           H  
ATOM    794 HD23 LEU A  51      24.546  91.234 102.572  1.00  0.00           H  
ATOM    795  N   LEU A  52      26.360  89.953  97.621  1.00  0.00           N  
ATOM    796  CA  LEU A  52      26.472  91.013  96.638  1.00  0.00           C  
ATOM    797  C   LEU A  52      26.251  90.503  95.213  1.00  0.00           C  
ATOM    798  O   LEU A  52      25.603  91.225  94.409  1.00  0.00           O  
ATOM    799  CB  LEU A  52      27.914  91.537  96.736  1.00  0.00           C  
ATOM    800  CG  LEU A  52      28.313  91.983  98.090  1.00  0.00           C  
ATOM    801  CD1 LEU A  52      29.755  92.438  98.067  1.00  0.00           C  
ATOM    802  CD2 LEU A  52      27.436  93.034  98.627  1.00  0.00           C  
ATOM    803  H   LEU A  52      27.167  89.559  98.082  1.00  0.00           H  
ATOM    804  HA  LEU A  52      25.779  91.819  96.877  1.00  0.00           H  
ATOM    805  HB2 LEU A  52      28.569  90.741  96.381  1.00  0.00           H  
ATOM    806  HB3 LEU A  52      28.007  92.437  96.128  1.00  0.00           H  
ATOM    807  HG  LEU A  52      28.347  91.227  98.874  1.00  0.00           H  
ATOM    808 HD11 LEU A  52      30.061  93.205  97.355  1.00  0.00           H  
ATOM    809 HD12 LEU A  52      30.010  92.638  99.107  1.00  0.00           H  
ATOM    810 HD13 LEU A  52      30.388  91.564  97.908  1.00  0.00           H  
ATOM    811 HD21 LEU A  52      27.806  93.372  99.595  1.00  0.00           H  
ATOM    812 HD22 LEU A  52      27.434  93.900  97.966  1.00  0.00           H  
ATOM    813 HD23 LEU A  52      26.441  92.597  98.714  1.00  0.00           H  
ATOM    814  N   ARG A  53      26.666  89.233  94.912  1.00  0.00           N  
ATOM    815  CA  ARG A  53      26.448  88.610  93.580  1.00  0.00           C  
ATOM    816  C   ARG A  53      24.988  88.275  93.383  1.00  0.00           C  
ATOM    817  O   ARG A  53      24.373  88.559  92.364  1.00  0.00           O  
ATOM    818  CB  ARG A  53      27.331  87.349  93.446  1.00  0.00           C  
ATOM    819  CG  ARG A  53      27.556  86.857  92.022  1.00  0.00           C  
ATOM    820  CD  ARG A  53      28.410  85.647  91.828  1.00  0.00           C  
ATOM    821  NE  ARG A  53      29.725  85.766  92.621  1.00  0.00           N  
ATOM    822  CZ  ARG A  53      30.065  85.117  93.693  1.00  0.00           C  
ATOM    823  NH1 ARG A  53      29.332  84.240  94.338  1.00  0.00           N1+
ATOM    824  NH2 ARG A  53      31.199  85.238  94.124  1.00  0.00           N  
ATOM    825  H   ARG A  53      27.163  88.739  95.639  1.00  0.00           H  
ATOM    826  HA  ARG A  53      26.636  89.360  92.812  1.00  0.00           H  
ATOM    827  HB2 ARG A  53      28.324  87.567  93.841  1.00  0.00           H  
ATOM    828  HB3 ARG A  53      27.014  86.480  94.024  1.00  0.00           H  
ATOM    829  HG2 ARG A  53      26.600  86.671  91.532  1.00  0.00           H  
ATOM    830  HG3 ARG A  53      28.016  87.704  91.513  1.00  0.00           H  
ATOM    831  HD2 ARG A  53      27.795  84.772  92.037  1.00  0.00           H  
ATOM    832  HD3 ARG A  53      28.679  85.733  90.775  1.00  0.00           H  
ATOM    833  HE  ARG A  53      30.438  86.382  92.257  1.00  0.00           H  
ATOM    834 HH11 ARG A  53      28.432  84.051  93.919  1.00  0.00           H  
ATOM    835 HH12 ARG A  53      29.622  83.775  95.187  1.00  0.00           H  
ATOM    836 HH21 ARG A  53      31.896  85.809  93.670  1.00  0.00           H  
ATOM    837 HH22 ARG A  53      31.490  84.707  94.933  1.00  0.00           H  
ATOM    838  N   GLN A  54      24.299  87.704  94.361  1.00  0.00           N  
ATOM    839  CA  GLN A  54      22.865  87.433  94.220  1.00  0.00           C  
ATOM    840  C   GLN A  54      21.993  88.682  94.227  1.00  0.00           C  
ATOM    841  O   GLN A  54      20.923  88.679  93.591  1.00  0.00           O  
ATOM    842  CB  GLN A  54      22.491  86.506  95.365  1.00  0.00           C  
ATOM    843  CG  GLN A  54      21.010  86.028  95.348  1.00  0.00           C  
ATOM    844  CD  GLN A  54      20.025  86.857  96.095  1.00  0.00           C  
ATOM    845  NE2 GLN A  54      18.848  86.305  96.277  1.00  0.00           N  
ATOM    846  OE1 GLN A  54      20.259  87.920  96.671  1.00  0.00           O  
ATOM    847  H   GLN A  54      24.807  87.383  95.172  1.00  0.00           H  
ATOM    848  HA  GLN A  54      22.707  86.931  93.266  1.00  0.00           H  
ATOM    849  HB2 GLN A  54      23.094  85.610  95.211  1.00  0.00           H  
ATOM    850  HB3 GLN A  54      22.629  86.925  96.362  1.00  0.00           H  
ATOM    851  HG2 GLN A  54      20.598  85.915  94.345  1.00  0.00           H  
ATOM    852  HG3 GLN A  54      20.950  84.977  95.632  1.00  0.00           H  
ATOM    853 HE21 GLN A  54      18.127  86.975  96.499  1.00  0.00           H  
ATOM    854 HE22 GLN A  54      18.630  85.452  95.783  1.00  0.00           H  
ATOM    855  N   HIP A  55      22.399  89.795  94.789  1.00  0.00           N  
ATOM    856  CA  HIP A  55      21.844  91.147  94.614  1.00  0.00           C  
ATOM    857  C   HIP A  55      22.531  91.909  93.412  1.00  0.00           C  
ATOM    858  O   HIP A  55      22.182  93.036  93.197  1.00  0.00           O  
ATOM    859  CB  HIP A  55      22.046  91.884  95.942  1.00  0.00           C  
ATOM    860  CG  HIP A  55      21.243  93.052  95.931  1.00  0.00           C  
ATOM    861  CD2 HIP A  55      21.677  94.324  95.899  1.00  0.00           C  
ATOM    862  ND1 HIP A  55      19.843  93.003  95.775  1.00  0.00           N1+
ATOM    863  CE1 HIP A  55      19.529  94.318  95.667  1.00  0.00           C  
ATOM    864  NE2 HIP A  55      20.590  95.123  95.716  1.00  0.00           N  
ATOM    865  H   HIP A  55      23.100  89.756  95.515  1.00  0.00           H  
ATOM    866  HA  HIP A  55      20.829  91.186  94.219  1.00  0.00           H  
ATOM    867  HB2 HIP A  55      21.562  91.346  96.758  1.00  0.00           H  
ATOM    868  HB3 HIP A  55      23.086  91.960  96.261  1.00  0.00           H  
ATOM    869  HD1 HIP A  55      19.181  92.242  95.721  1.00  0.00           H  
ATOM    870  HD2 HIP A  55      22.713  94.594  96.036  1.00  0.00           H  
ATOM    871  HE1 HIP A  55      18.520  94.699  95.599  1.00  0.00           H  
ATOM    872  HE2 HIP A  55      20.596  96.130  95.634  1.00  0.00           H  
ATOM    873  N   GLY A  56      23.377  91.195  92.597  1.00  0.00           N  
ATOM    874  CA  GLY A  56      23.818  91.667  91.232  1.00  0.00           C  
ATOM    875  C   GLY A  56      24.735  92.932  91.269  1.00  0.00           C  
ATOM    876  O   GLY A  56      24.534  93.873  90.482  1.00  0.00           O  
ATOM    877  H   GLY A  56      23.529  90.218  92.802  1.00  0.00           H  
ATOM    878  HA2 GLY A  56      24.274  90.837  90.694  1.00  0.00           H  
ATOM    879  HA3 GLY A  56      22.967  91.902  90.593  1.00  0.00           H  
ATOM    880  N   CYS A  57      25.569  93.076  92.287  1.00  0.00           N  
ATOM    881  CA  CYS A  57      26.244  94.317  92.603  1.00  0.00           C  
ATOM    882  C   CYS A  57      27.444  94.619  91.644  1.00  0.00           C  
ATOM    883  O   CYS A  57      28.017  93.771  90.919  1.00  0.00           O  
ATOM    884  CB  CYS A  57      26.793  94.396  94.087  1.00  0.00           C  
ATOM    885  SG  CYS A  57      25.456  94.244  95.316  1.00  0.00           S  
ATOM    886  H   CYS A  57      25.571  92.303  92.937  1.00  0.00           H  
ATOM    887  HA  CYS A  57      25.528  95.126  92.462  1.00  0.00           H  
ATOM    888  HB2 CYS A  57      27.585  93.674  94.286  1.00  0.00           H  
ATOM    889  HB3 CYS A  57      27.159  95.418  94.191  1.00  0.00           H  
ATOM    890  HG  CYS A  57      25.131  92.960  95.143  1.00  0.00           H  
ATOM    891  N   HIE A  58      27.978  95.821  91.752  1.00  0.00           N  
ATOM    892  CA  HIE A  58      28.935  96.436  90.879  1.00  0.00           C  
ATOM    893  C   HIE A  58      29.832  97.286  91.778  1.00  0.00           C  
ATOM    894  O   HIE A  58      31.009  96.992  91.758  1.00  0.00           O  
ATOM    895  CB  HIE A  58      28.386  97.308  89.651  1.00  0.00           C  
ATOM    896  CG  HIE A  58      29.380  97.942  88.698  1.00  0.00           C  
ATOM    897  CD2 HIE A  58      30.589  97.436  88.431  1.00  0.00           C  
ATOM    898  ND1 HIE A  58      29.294  99.264  88.173  1.00  0.00           N  
ATOM    899  CE1 HIE A  58      30.496  99.535  87.719  1.00  0.00           C  
ATOM    900  NE2 HIE A  58      31.264  98.463  87.922  1.00  0.00           N  
ATOM    901  H   HIE A  58      27.660  96.412  92.508  1.00  0.00           H  
ATOM    902  HA  HIE A  58      29.621  95.681  90.495  1.00  0.00           H  
ATOM    903  HB2 HIE A  58      27.676  96.755  89.036  1.00  0.00           H  
ATOM    904  HB3 HIE A  58      27.804  98.087  90.142  1.00  0.00           H  
ATOM    905  HD2 HIE A  58      31.045  96.569  88.886  1.00  0.00           H  
ATOM    906  HE1 HIE A  58      30.840 100.440  87.241  1.00  0.00           H  
ATOM    907  HE2 HIE A  58      32.258  98.387  87.756  1.00  0.00           H  
ATOM    908  N   ARG A  59      29.258  98.208  92.482  1.00  0.00           N  
ATOM    909  CA  ARG A  59      29.905  99.331  93.191  1.00  0.00           C  
ATOM    910  C   ARG A  59      29.606  99.363  94.720  1.00  0.00           C  
ATOM    911  O   ARG A  59      28.485  99.595  95.101  1.00  0.00           O  
ATOM    912  CB  ARG A  59      29.481 100.654  92.458  1.00  0.00           C  
ATOM    913  CG  ARG A  59      30.384 101.844  92.882  1.00  0.00           C  
ATOM    914  CD  ARG A  59      29.637 103.150  92.855  1.00  0.00           C  
ATOM    915  NE  ARG A  59      30.515 104.306  93.156  1.00  0.00           N  
ATOM    916  CZ  ARG A  59      30.154 105.499  93.397  1.00  0.00           C  
ATOM    917  NH1 ARG A  59      28.895 105.815  93.600  1.00  0.00           N1+
ATOM    918  NH2 ARG A  59      31.053 106.399  93.546  1.00  0.00           N  
ATOM    919  H   ARG A  59      28.252  98.132  92.471  1.00  0.00           H  
ATOM    920  HA  ARG A  59      30.975  99.119  93.153  1.00  0.00           H  
ATOM    921  HB2 ARG A  59      29.688 100.520  91.395  1.00  0.00           H  
ATOM    922  HB3 ARG A  59      28.439 100.891  92.674  1.00  0.00           H  
ATOM    923  HG2 ARG A  59      30.707 101.705  93.914  1.00  0.00           H  
ATOM    924  HG3 ARG A  59      31.247 101.867  92.217  1.00  0.00           H  
ATOM    925  HD2 ARG A  59      29.151 103.328  91.895  1.00  0.00           H  
ATOM    926  HD3 ARG A  59      28.789 103.114  93.539  1.00  0.00           H  
ATOM    927  HE  ARG A  59      31.510 104.139  93.112  1.00  0.00           H  
ATOM    928 HH11 ARG A  59      28.164 105.124  93.502  1.00  0.00           H  
ATOM    929 HH12 ARG A  59      28.722 106.668  94.112  1.00  0.00           H  
ATOM    930 HH21 ARG A  59      32.027 106.134  93.529  1.00  0.00           H  
ATOM    931 HH22 ARG A  59      30.823 107.381  93.598  1.00  0.00           H  
ATOM    932  N   VAL A  60      30.597  99.022  95.572  1.00  0.00           N  
ATOM    933  CA  VAL A  60      30.453  98.558  96.893  1.00  0.00           C  
ATOM    934  C   VAL A  60      31.444  99.267  97.836  1.00  0.00           C  
ATOM    935  O   VAL A  60      32.486  99.804  97.436  1.00  0.00           O  
ATOM    936  CB  VAL A  60      30.476  97.079  97.137  1.00  0.00           C  
ATOM    937  CG1 VAL A  60      29.330  96.382  96.366  1.00  0.00           C  
ATOM    938  CG2 VAL A  60      31.853  96.562  96.815  1.00  0.00           C  
ATOM    939  H   VAL A  60      31.506  98.844  95.169  1.00  0.00           H  
ATOM    940  HA  VAL A  60      29.509  98.959  97.260  1.00  0.00           H  
ATOM    941  HB  VAL A  60      30.241  97.040  98.201  1.00  0.00           H  
ATOM    942 HG11 VAL A  60      29.239  95.324  96.613  1.00  0.00           H  
ATOM    943 HG12 VAL A  60      28.364  96.885  96.318  1.00  0.00           H  
ATOM    944 HG13 VAL A  60      29.524  96.409  95.293  1.00  0.00           H  
ATOM    945 HG21 VAL A  60      32.652  96.991  97.420  1.00  0.00           H  
ATOM    946 HG22 VAL A  60      31.887  95.529  97.159  1.00  0.00           H  
ATOM    947 HG23 VAL A  60      32.176  96.629  95.777  1.00  0.00           H  
ATOM    948  N   LEU A  61      31.000  99.431  99.101  1.00  0.00           N  
ATOM    949  CA  LEU A  61      31.465 100.406 100.011  1.00  0.00           C  
ATOM    950  C   LEU A  61      31.711  99.839 101.374  1.00  0.00           C  
ATOM    951  O   LEU A  61      30.814  99.630 102.154  1.00  0.00           O  
ATOM    952  CB  LEU A  61      30.574 101.702 100.098  1.00  0.00           C  
ATOM    953  CG  LEU A  61      30.970 102.775 101.154  1.00  0.00           C  
ATOM    954  CD1 LEU A  61      32.425 103.179 101.134  1.00  0.00           C  
ATOM    955  CD2 LEU A  61      30.055 103.969 100.750  1.00  0.00           C  
ATOM    956  H   LEU A  61      30.191  98.865  99.313  1.00  0.00           H  
ATOM    957  HA  LEU A  61      32.466 100.652  99.657  1.00  0.00           H  
ATOM    958  HB2 LEU A  61      30.527 102.255  99.159  1.00  0.00           H  
ATOM    959  HB3 LEU A  61      29.591 101.280 100.309  1.00  0.00           H  
ATOM    960  HG  LEU A  61      30.580 102.421 102.108  1.00  0.00           H  
ATOM    961 HD11 LEU A  61      32.594 103.554 100.126  1.00  0.00           H  
ATOM    962 HD12 LEU A  61      32.559 104.063 101.759  1.00  0.00           H  
ATOM    963 HD13 LEU A  61      33.032 102.332 101.455  1.00  0.00           H  
ATOM    964 HD21 LEU A  61      30.231 104.310  99.730  1.00  0.00           H  
ATOM    965 HD22 LEU A  61      29.036 103.657 100.981  1.00  0.00           H  
ATOM    966 HD23 LEU A  61      30.438 104.777 101.374  1.00  0.00           H  
ATOM    967  N   ASH A  62      32.939  99.690 101.776  1.00  0.00           N  
ATOM    968  CA  ASH A  62      33.331  99.406 103.183  1.00  0.00           C  
ATOM    969  C   ASH A  62      33.623 100.654 103.959  1.00  0.00           C  
ATOM    970  O   ASH A  62      34.721 101.177 104.002  1.00  0.00           O  
ATOM    971  CB  ASH A  62      34.552  98.404 103.228  1.00  0.00           C  
ATOM    972  CG  ASH A  62      34.976  97.933 104.642  1.00  0.00           C  
ATOM    973  OD1 ASH A  62      36.021  97.442 104.890  1.00  0.00           O  
ATOM    974  OD2 ASH A  62      34.009  98.097 105.635  1.00  0.00           O  
ATOM    975  H   ASH A  62      33.630  99.799 101.048  1.00  0.00           H  
ATOM    976  HA  ASH A  62      32.510  98.882 103.672  1.00  0.00           H  
ATOM    977  HB2 ASH A  62      34.283  97.538 102.623  1.00  0.00           H  
ATOM    978  HB3 ASH A  62      35.409  98.747 102.650  1.00  0.00           H  
ATOM    979  HD2 ASH A  62      34.267  97.640 106.438  1.00  0.00           H  
ATOM    980  N   VAL A  63      32.610 101.070 104.716  1.00  0.00           N  
ATOM    981  CA  VAL A  63      32.473 102.367 105.384  1.00  0.00           C  
ATOM    982  C   VAL A  63      33.295 102.332 106.727  1.00  0.00           C  
ATOM    983  O   VAL A  63      33.347 103.346 107.442  1.00  0.00           O  
ATOM    984  CB  VAL A  63      31.068 102.931 105.503  1.00  0.00           C  
ATOM    985  CG1 VAL A  63      30.333 102.523 106.760  1.00  0.00           C  
ATOM    986  CG2 VAL A  63      31.069 104.468 105.435  1.00  0.00           C  
ATOM    987  H   VAL A  63      31.740 100.586 104.545  1.00  0.00           H  
ATOM    988  HA  VAL A  63      33.038 103.120 104.835  1.00  0.00           H  
ATOM    989  HB  VAL A  63      30.524 102.630 104.607  1.00  0.00           H  
ATOM    990 HG11 VAL A  63      29.392 103.067 106.834  1.00  0.00           H  
ATOM    991 HG12 VAL A  63      30.173 101.445 106.781  1.00  0.00           H  
ATOM    992 HG13 VAL A  63      30.844 102.816 107.676  1.00  0.00           H  
ATOM    993 HG21 VAL A  63      31.567 104.901 106.302  1.00  0.00           H  
ATOM    994 HG22 VAL A  63      31.498 104.889 104.526  1.00  0.00           H  
ATOM    995 HG23 VAL A  63      30.071 104.909 105.446  1.00  0.00           H  
ATOM    996  N   ALA A  64      33.924 101.190 107.053  1.00  0.00           N  
ATOM    997  CA  ALA A  64      34.656 100.921 108.281  1.00  0.00           C  
ATOM    998  C   ALA A  64      35.929 100.099 107.964  1.00  0.00           C  
ATOM    999  O   ALA A  64      36.009  98.937 108.259  1.00  0.00           O  
ATOM   1000  CB  ALA A  64      33.700 100.282 109.267  1.00  0.00           C  
ATOM   1001  H   ALA A  64      33.769 100.481 106.350  1.00  0.00           H  
ATOM   1002  HA  ALA A  64      35.061 101.837 108.711  1.00  0.00           H  
ATOM   1003  HB1 ALA A  64      34.195 100.066 110.215  1.00  0.00           H  
ATOM   1004  HB2 ALA A  64      32.842 100.944 109.390  1.00  0.00           H  
ATOM   1005  HB3 ALA A  64      33.412  99.312 108.862  1.00  0.00           H  
ATOM   1006  N   CYS A  65      36.799 100.661 107.138  1.00  0.00           N  
ATOM   1007  CA  CYS A  65      37.928  99.949 106.485  1.00  0.00           C  
ATOM   1008  C   CYS A  65      38.935  99.448 107.472  1.00  0.00           C  
ATOM   1009  O   CYS A  65      39.221  98.223 107.592  1.00  0.00           O  
ATOM   1010  CB  CYS A  65      38.614 100.917 105.555  1.00  0.00           C  
ATOM   1011  SG  CYS A  65      39.894 100.114 104.457  1.00  0.00           S  
ATOM   1012  H   CYS A  65      36.685 101.645 106.940  1.00  0.00           H  
ATOM   1013  HA  CYS A  65      37.531  99.042 106.032  1.00  0.00           H  
ATOM   1014  HB2 CYS A  65      37.799 101.255 104.915  1.00  0.00           H  
ATOM   1015  HB3 CYS A  65      38.904 101.871 105.995  1.00  0.00           H  
ATOM   1016  HG  CYS A  65      40.833 100.082 105.407  1.00  0.00           H  
ATOM   1017  N   GLY A  66      39.469 100.350 108.362  1.00  0.00           N  
ATOM   1018  CA  GLY A  66      40.665 100.177 109.170  1.00  0.00           C  
ATOM   1019  C   GLY A  66      41.848  99.694 108.342  1.00  0.00           C  
ATOM   1020  O   GLY A  66      42.266 100.426 107.437  1.00  0.00           O  
ATOM   1021  H   GLY A  66      39.140 101.304 108.328  1.00  0.00           H  
ATOM   1022  HA2 GLY A  66      40.836 101.130 109.671  1.00  0.00           H  
ATOM   1023  HA3 GLY A  66      40.306  99.447 109.898  1.00  0.00           H  
ATOM   1024  N   THR A  67      42.453  98.584 108.680  1.00  0.00           N  
ATOM   1025  CA  THR A  67      43.441  98.029 107.821  1.00  0.00           C  
ATOM   1026  C   THR A  67      43.137  97.546 106.397  1.00  0.00           C  
ATOM   1027  O   THR A  67      44.096  97.334 105.639  1.00  0.00           O  
ATOM   1028  CB  THR A  67      44.259  97.013 108.591  1.00  0.00           C  
ATOM   1029  CG2 THR A  67      44.948  97.724 109.780  1.00  0.00           C  
ATOM   1030  OG1 THR A  67      43.379  96.013 108.892  1.00  0.00           O  
ATOM   1031  H   THR A  67      42.116  98.047 109.466  1.00  0.00           H  
ATOM   1032  HA  THR A  67      44.087  98.889 107.644  1.00  0.00           H  
ATOM   1033  HB  THR A  67      45.051  96.562 107.992  1.00  0.00           H  
ATOM   1034  HG1 THR A  67      43.905  95.310 109.280  1.00  0.00           H  
ATOM   1035 HG21 THR A  67      44.405  98.619 110.081  1.00  0.00           H  
ATOM   1036 HG22 THR A  67      45.160  97.000 110.567  1.00  0.00           H  
ATOM   1037 HG23 THR A  67      45.872  98.187 109.433  1.00  0.00           H  
ATOM   1038  N   GLY A  68      41.885  97.377 106.002  1.00  0.00           N  
ATOM   1039  CA  GLY A  68      41.597  96.960 104.539  1.00  0.00           C  
ATOM   1040  C   GLY A  68      41.238  95.403 104.454  1.00  0.00           C  
ATOM   1041  O   GLY A  68      40.617  94.995 103.489  1.00  0.00           O  
ATOM   1042  H   GLY A  68      41.142  97.575 106.659  1.00  0.00           H  
ATOM   1043  HA2 GLY A  68      40.778  97.570 104.159  1.00  0.00           H  
ATOM   1044  HA3 GLY A  68      42.463  97.182 103.915  1.00  0.00           H  
ATOM   1045  N   VAL A  69      41.479  94.697 105.588  1.00  0.00           N  
ATOM   1046  CA  VAL A  69      41.320  93.196 105.699  1.00  0.00           C  
ATOM   1047  C   VAL A  69      39.855  92.639 105.346  1.00  0.00           C  
ATOM   1048  O   VAL A  69      39.780  91.445 105.246  1.00  0.00           O  
ATOM   1049  CB  VAL A  69      41.685  92.772 107.113  1.00  0.00           C  
ATOM   1050  CG1 VAL A  69      43.214  92.755 107.103  1.00  0.00           C  
ATOM   1051  CG2 VAL A  69      40.946  93.423 108.324  1.00  0.00           C  
ATOM   1052  H   VAL A  69      41.951  95.252 106.286  1.00  0.00           H  
ATOM   1053  HA  VAL A  69      41.950  92.632 105.011  1.00  0.00           H  
ATOM   1054  HB  VAL A  69      41.400  91.723 107.196  1.00  0.00           H  
ATOM   1055 HG11 VAL A  69      43.610  93.768 107.023  1.00  0.00           H  
ATOM   1056 HG12 VAL A  69      43.533  92.365 108.070  1.00  0.00           H  
ATOM   1057 HG13 VAL A  69      43.639  92.161 106.293  1.00  0.00           H  
ATOM   1058 HG21 VAL A  69      41.348  94.387 108.638  1.00  0.00           H  
ATOM   1059 HG22 VAL A  69      39.873  93.607 108.281  1.00  0.00           H  
ATOM   1060 HG23 VAL A  69      41.117  92.825 109.219  1.00  0.00           H  
ATOM   1061  N   ASP A  70      38.763  93.387 105.199  1.00  0.00           N  
ATOM   1062  CA  ASP A  70      37.439  93.024 104.643  1.00  0.00           C  
ATOM   1063  C   ASP A  70      37.299  93.469 103.180  1.00  0.00           C  
ATOM   1064  O   ASP A  70      36.334  93.087 102.533  1.00  0.00           O  
ATOM   1065  CB  ASP A  70      36.244  93.559 105.486  1.00  0.00           C  
ATOM   1066  CG  ASP A  70      36.403  93.370 106.992  1.00  0.00           C  
ATOM   1067  OD1 ASP A  70      36.546  94.421 107.712  1.00  0.00           O  
ATOM   1068  OD2 ASP A  70      36.241  92.191 107.434  1.00  0.00           O1-
ATOM   1069  H   ASP A  70      38.899  94.371 105.386  1.00  0.00           H  
ATOM   1070  HA  ASP A  70      37.337  91.940 104.635  1.00  0.00           H  
ATOM   1071  HB2 ASP A  70      36.168  94.635 105.326  1.00  0.00           H  
ATOM   1072  HB3 ASP A  70      35.309  93.102 105.160  1.00  0.00           H  
ATOM   1073  N   SER A  71      38.193  94.309 102.762  1.00  0.00           N  
ATOM   1074  CA  SER A  71      38.135  95.074 101.510  1.00  0.00           C  
ATOM   1075  C   SER A  71      38.897  94.277 100.489  1.00  0.00           C  
ATOM   1076  O   SER A  71      38.463  94.110  99.349  1.00  0.00           O  
ATOM   1077  CB  SER A  71      38.641  96.513 101.611  1.00  0.00           C  
ATOM   1078  OG  SER A  71      37.793  97.295 102.482  1.00  0.00           O  
ATOM   1079  H   SER A  71      38.961  94.544 103.374  1.00  0.00           H  
ATOM   1080  HA  SER A  71      37.106  95.179 101.168  1.00  0.00           H  
ATOM   1081  HB2 SER A  71      39.668  96.489 101.974  1.00  0.00           H  
ATOM   1082  HB3 SER A  71      38.716  97.010 100.644  1.00  0.00           H  
ATOM   1083  HG  SER A  71      37.911  97.064 103.407  1.00  0.00           H  
ATOM   1084  N   ILE A  72      40.097  93.861 100.806  1.00  0.00           N  
ATOM   1085  CA  ILE A  72      40.960  93.083  99.773  1.00  0.00           C  
ATOM   1086  C   ILE A  72      40.163  91.925  99.151  1.00  0.00           C  
ATOM   1087  O   ILE A  72      40.198  91.842  97.918  1.00  0.00           O  
ATOM   1088  CB  ILE A  72      42.309  92.607 100.326  1.00  0.00           C  
ATOM   1089  CG1 ILE A  72      43.261  93.511 101.217  1.00  0.00           C  
ATOM   1090  CG2 ILE A  72      43.165  92.025  99.181  1.00  0.00           C  
ATOM   1091  CD1 ILE A  72      44.477  92.778 101.908  1.00  0.00           C  
ATOM   1092  H   ILE A  72      40.396  93.865 101.771  1.00  0.00           H  
ATOM   1093  HA  ILE A  72      41.228  93.832  99.027  1.00  0.00           H  
ATOM   1094  HB  ILE A  72      42.041  91.811 101.020  1.00  0.00           H  
ATOM   1095 HG12 ILE A  72      43.655  94.349 100.641  1.00  0.00           H  
ATOM   1096 HG13 ILE A  72      42.633  94.011 101.955  1.00  0.00           H  
ATOM   1097 HG21 ILE A  72      43.646  91.162  99.643  1.00  0.00           H  
ATOM   1098 HG22 ILE A  72      42.587  91.674  98.327  1.00  0.00           H  
ATOM   1099 HG23 ILE A  72      43.826  92.748  98.701  1.00  0.00           H  
ATOM   1100 HD11 ILE A  72      45.260  92.492 101.205  1.00  0.00           H  
ATOM   1101 HD12 ILE A  72      44.968  93.460 102.602  1.00  0.00           H  
ATOM   1102 HD13 ILE A  72      44.129  91.884 102.427  1.00  0.00           H  
ATOM   1103  N   MET A  73      39.364  91.186  99.859  1.00  0.00           N  
ATOM   1104  CA  MET A  73      38.621  90.135  99.217  1.00  0.00           C  
ATOM   1105  C   MET A  73      37.553  90.580  98.173  1.00  0.00           C  
ATOM   1106  O   MET A  73      37.115  89.851  97.263  1.00  0.00           O  
ATOM   1107  CB  MET A  73      38.049  89.093 100.185  1.00  0.00           C  
ATOM   1108  CG  MET A  73      36.926  89.705 101.029  1.00  0.00           C  
ATOM   1109  SD  MET A  73      36.268  88.658 102.285  1.00  0.00           S  
ATOM   1110  CE  MET A  73      37.660  88.568 103.410  1.00  0.00           C  
ATOM   1111  H   MET A  73      39.208  91.360 100.843  1.00  0.00           H  
ATOM   1112  HA  MET A  73      39.338  89.534  98.656  1.00  0.00           H  
ATOM   1113  HB2 MET A  73      37.659  88.206  99.686  1.00  0.00           H  
ATOM   1114  HB3 MET A  73      38.862  88.891 100.882  1.00  0.00           H  
ATOM   1115  HG2 MET A  73      37.306  90.650 101.416  1.00  0.00           H  
ATOM   1116  HG3 MET A  73      36.129  90.090 100.392  1.00  0.00           H  
ATOM   1117  HE1 MET A  73      38.494  88.042 102.947  1.00  0.00           H  
ATOM   1118  HE2 MET A  73      37.905  89.573 103.754  1.00  0.00           H  
ATOM   1119  HE3 MET A  73      37.338  88.022 104.297  1.00  0.00           H  
ATOM   1120  N   LEU A  74      37.122  91.862  98.234  1.00  0.00           N  
ATOM   1121  CA  LEU A  74      36.260  92.498  97.230  1.00  0.00           C  
ATOM   1122  C   LEU A  74      36.992  92.811  95.962  1.00  0.00           C  
ATOM   1123  O   LEU A  74      36.351  92.769  94.880  1.00  0.00           O  
ATOM   1124  CB  LEU A  74      35.604  93.701  97.882  1.00  0.00           C  
ATOM   1125  CG  LEU A  74      34.707  93.287  99.041  1.00  0.00           C  
ATOM   1126  CD1 LEU A  74      34.029  94.441  99.788  1.00  0.00           C  
ATOM   1127  CD2 LEU A  74      33.536  92.388  98.655  1.00  0.00           C  
ATOM   1128  H   LEU A  74      37.610  92.452  98.893  1.00  0.00           H  
ATOM   1129  HA  LEU A  74      35.440  91.869  96.881  1.00  0.00           H  
ATOM   1130  HB2 LEU A  74      36.332  94.408  98.280  1.00  0.00           H  
ATOM   1131  HB3 LEU A  74      35.095  94.346  97.167  1.00  0.00           H  
ATOM   1132  HG  LEU A  74      35.218  92.680  99.787  1.00  0.00           H  
ATOM   1133 HD11 LEU A  74      34.728  95.262  99.947  1.00  0.00           H  
ATOM   1134 HD12 LEU A  74      33.215  94.718  99.118  1.00  0.00           H  
ATOM   1135 HD13 LEU A  74      33.583  94.107 100.725  1.00  0.00           H  
ATOM   1136 HD21 LEU A  74      32.932  92.948  97.942  1.00  0.00           H  
ATOM   1137 HD22 LEU A  74      34.001  91.493  98.242  1.00  0.00           H  
ATOM   1138 HD23 LEU A  74      32.980  92.167  99.567  1.00  0.00           H  
ATOM   1139  N   VAL A  75      38.266  93.311  96.059  1.00  0.00           N  
ATOM   1140  CA  VAL A  75      39.021  93.735  94.981  1.00  0.00           C  
ATOM   1141  C   VAL A  75      39.604  92.474  94.307  1.00  0.00           C  
ATOM   1142  O   VAL A  75      39.796  92.533  93.126  1.00  0.00           O  
ATOM   1143  CB  VAL A  75      40.253  94.661  95.482  1.00  0.00           C  
ATOM   1144  CG1 VAL A  75      41.003  95.219  94.261  1.00  0.00           C  
ATOM   1145  CG2 VAL A  75      39.717  95.912  96.277  1.00  0.00           C  
ATOM   1146  H   VAL A  75      38.622  93.446  96.995  1.00  0.00           H  
ATOM   1147  HA  VAL A  75      38.349  94.264  94.306  1.00  0.00           H  
ATOM   1148  HB  VAL A  75      40.973  94.122  96.097  1.00  0.00           H  
ATOM   1149 HG11 VAL A  75      41.798  95.929  94.492  1.00  0.00           H  
ATOM   1150 HG12 VAL A  75      41.401  94.423  93.633  1.00  0.00           H  
ATOM   1151 HG13 VAL A  75      40.300  95.827  93.692  1.00  0.00           H  
ATOM   1152 HG21 VAL A  75      39.304  95.518  97.205  1.00  0.00           H  
ATOM   1153 HG22 VAL A  75      40.561  96.525  96.595  1.00  0.00           H  
ATOM   1154 HG23 VAL A  75      38.985  96.415  95.646  1.00  0.00           H  
ATOM   1155  N   GLU A  76      39.794  91.407  95.029  1.00  0.00           N  
ATOM   1156  CA  GLU A  76      40.068  90.102  94.472  1.00  0.00           C  
ATOM   1157  C   GLU A  76      38.905  89.409  93.803  1.00  0.00           C  
ATOM   1158  O   GLU A  76      39.089  88.625  92.930  1.00  0.00           O  
ATOM   1159  CB  GLU A  76      40.649  89.221  95.524  1.00  0.00           C  
ATOM   1160  CG  GLU A  76      41.000  87.787  95.188  1.00  0.00           C  
ATOM   1161  CD  GLU A  76      41.255  87.024  96.461  1.00  0.00           C  
ATOM   1162  OE1 GLU A  76      42.347  86.421  96.639  1.00  0.00           O  
ATOM   1163  OE2 GLU A  76      40.305  86.829  97.237  1.00  0.00           O1-
ATOM   1164  H   GLU A  76      39.737  91.484  96.035  1.00  0.00           H  
ATOM   1165  HA  GLU A  76      40.827  90.111  93.690  1.00  0.00           H  
ATOM   1166  HB2 GLU A  76      41.559  89.710  95.872  1.00  0.00           H  
ATOM   1167  HB3 GLU A  76      39.979  89.388  96.368  1.00  0.00           H  
ATOM   1168  HG2 GLU A  76      40.164  87.252  94.737  1.00  0.00           H  
ATOM   1169  HG3 GLU A  76      41.821  87.769  94.472  1.00  0.00           H  
ATOM   1170  N   GLU A  77      37.718  89.756  94.222  1.00  0.00           N  
ATOM   1171  CA  GLU A  77      36.509  89.433  93.508  1.00  0.00           C  
ATOM   1172  C   GLU A  77      36.376  90.358  92.209  1.00  0.00           C  
ATOM   1173  O   GLU A  77      36.049  89.883  91.179  1.00  0.00           O  
ATOM   1174  CB  GLU A  77      35.266  89.475  94.407  1.00  0.00           C  
ATOM   1175  CG  GLU A  77      33.917  89.195  93.634  1.00  0.00           C  
ATOM   1176  CD  GLU A  77      33.651  87.740  93.100  1.00  0.00           C  
ATOM   1177  OE1 GLU A  77      34.678  86.989  92.992  1.00  0.00           O  
ATOM   1178  OE2 GLU A  77      32.457  87.414  92.730  1.00  0.00           O1-
ATOM   1179  H   GLU A  77      37.723  90.368  95.026  1.00  0.00           H  
ATOM   1180  HA  GLU A  77      36.639  88.394  93.205  1.00  0.00           H  
ATOM   1181  HB2 GLU A  77      35.364  88.768  95.231  1.00  0.00           H  
ATOM   1182  HB3 GLU A  77      35.227  90.490  94.802  1.00  0.00           H  
ATOM   1183  HG2 GLU A  77      33.075  89.386  94.300  1.00  0.00           H  
ATOM   1184  HG3 GLU A  77      33.807  89.912  92.820  1.00  0.00           H  
ATOM   1185  N   GLY A  78      36.791  91.612  92.259  1.00  0.00           N  
ATOM   1186  CA  GLY A  78      36.941  92.553  91.133  1.00  0.00           C  
ATOM   1187  C   GLY A  78      35.906  93.634  91.000  1.00  0.00           C  
ATOM   1188  O   GLY A  78      35.734  94.224  89.918  1.00  0.00           O  
ATOM   1189  H   GLY A  78      36.925  92.067  93.151  1.00  0.00           H  
ATOM   1190  HA2 GLY A  78      37.880  93.095  91.239  1.00  0.00           H  
ATOM   1191  HA3 GLY A  78      37.021  92.094  90.147  1.00  0.00           H  
ATOM   1192  N   PHE A  79      35.113  93.749  92.083  1.00  0.00           N  
ATOM   1193  CA  PHE A  79      34.184  94.825  92.187  1.00  0.00           C  
ATOM   1194  C   PHE A  79      34.806  96.189  91.972  1.00  0.00           C  
ATOM   1195  O   PHE A  79      36.050  96.372  92.099  1.00  0.00           O  
ATOM   1196  CB  PHE A  79      33.405  94.822  93.551  1.00  0.00           C  
ATOM   1197  CG  PHE A  79      32.606  93.525  93.865  1.00  0.00           C  
ATOM   1198  CD1 PHE A  79      31.438  93.194  93.096  1.00  0.00           C  
ATOM   1199  CD2 PHE A  79      32.986  92.723  94.956  1.00  0.00           C  
ATOM   1200  CE1 PHE A  79      30.707  92.085  93.408  1.00  0.00           C  
ATOM   1201  CE2 PHE A  79      32.232  91.580  95.226  1.00  0.00           C  
ATOM   1202  CZ  PHE A  79      31.129  91.277  94.454  1.00  0.00           C  
ATOM   1203  H   PHE A  79      35.320  93.125  92.850  1.00  0.00           H  
ATOM   1204  HA  PHE A  79      33.479  94.549  91.403  1.00  0.00           H  
ATOM   1205  HB2 PHE A  79      34.132  95.009  94.341  1.00  0.00           H  
ATOM   1206  HB3 PHE A  79      32.747  95.689  93.602  1.00  0.00           H  
ATOM   1207  HD1 PHE A  79      30.955  93.857  92.393  1.00  0.00           H  
ATOM   1208  HD2 PHE A  79      33.835  92.889  95.603  1.00  0.00           H  
ATOM   1209  HE1 PHE A  79      29.807  91.913  92.835  1.00  0.00           H  
ATOM   1210  HE2 PHE A  79      32.507  90.887  96.009  1.00  0.00           H  
ATOM   1211  HZ  PHE A  79      30.475  90.439  94.647  1.00  0.00           H  
ATOM   1212  N   SER A  80      34.004  97.256  91.761  1.00  0.00           N  
ATOM   1213  CA  SER A  80      34.428  98.610  91.950  1.00  0.00           C  
ATOM   1214  C   SER A  80      34.190  98.951  93.430  1.00  0.00           C  
ATOM   1215  O   SER A  80      33.093  98.963  93.946  1.00  0.00           O  
ATOM   1216  CB  SER A  80      33.726  99.618  91.102  1.00  0.00           C  
ATOM   1217  OG  SER A  80      34.144  99.425  89.767  1.00  0.00           O  
ATOM   1218  H   SER A  80      33.024  97.154  91.535  1.00  0.00           H  
ATOM   1219  HA  SER A  80      35.513  98.694  91.875  1.00  0.00           H  
ATOM   1220  HB2 SER A  80      32.652  99.499  91.244  1.00  0.00           H  
ATOM   1221  HB3 SER A  80      34.066 100.562  91.528  1.00  0.00           H  
ATOM   1222  HG  SER A  80      33.937  98.528  89.497  1.00  0.00           H  
ATOM   1223  N   VAL A  81      35.329  99.060  94.134  1.00  0.00           N  
ATOM   1224  CA  VAL A  81      35.344  99.082  95.645  1.00  0.00           C  
ATOM   1225  C   VAL A  81      35.735 100.570  95.985  1.00  0.00           C  
ATOM   1226  O   VAL A  81      36.654 101.115  95.438  1.00  0.00           O  
ATOM   1227  CB  VAL A  81      36.338  98.063  96.272  1.00  0.00           C  
ATOM   1228  CG1 VAL A  81      36.300  97.980  97.832  1.00  0.00           C  
ATOM   1229  CG2 VAL A  81      36.133  96.623  95.765  1.00  0.00           C  
ATOM   1230  H   VAL A  81      36.185  98.878  93.630  1.00  0.00           H  
ATOM   1231  HA  VAL A  81      34.351  98.786  95.982  1.00  0.00           H  
ATOM   1232  HB  VAL A  81      37.367  98.346  96.053  1.00  0.00           H  
ATOM   1233 HG11 VAL A  81      35.282  97.906  98.214  1.00  0.00           H  
ATOM   1234 HG12 VAL A  81      36.931  97.139  98.121  1.00  0.00           H  
ATOM   1235 HG13 VAL A  81      36.744  98.875  98.267  1.00  0.00           H  
ATOM   1236 HG21 VAL A  81      36.318  96.549  94.693  1.00  0.00           H  
ATOM   1237 HG22 VAL A  81      36.832  95.934  96.239  1.00  0.00           H  
ATOM   1238 HG23 VAL A  81      35.127  96.351  96.083  1.00  0.00           H  
ATOM   1239  N   THR A  82      35.151 101.020  97.116  1.00  0.00           N  
ATOM   1240  CA  THR A  82      35.568 102.181  97.799  1.00  0.00           C  
ATOM   1241  C   THR A  82      35.664 101.775  99.223  1.00  0.00           C  
ATOM   1242  O   THR A  82      34.788 101.036  99.681  1.00  0.00           O  
ATOM   1243  CB  THR A  82      34.521 103.318  97.787  1.00  0.00           C  
ATOM   1244  CG2 THR A  82      34.802 104.634  98.476  1.00  0.00           C  
ATOM   1245  OG1 THR A  82      34.539 103.660  96.429  1.00  0.00           O  
ATOM   1246  H   THR A  82      34.378 100.525  97.539  1.00  0.00           H  
ATOM   1247  HA  THR A  82      36.480 102.661  97.446  1.00  0.00           H  
ATOM   1248  HB  THR A  82      33.582 102.966  98.212  1.00  0.00           H  
ATOM   1249  HG1 THR A  82      34.711 102.824  95.989  1.00  0.00           H  
ATOM   1250 HG21 THR A  82      34.815 104.507  99.559  1.00  0.00           H  
ATOM   1251 HG22 THR A  82      35.794 104.935  98.142  1.00  0.00           H  
ATOM   1252 HG23 THR A  82      34.071 105.427  98.316  1.00  0.00           H  
ATOM   1253  N   SER A  83      36.556 102.388  99.957  1.00  0.00           N  
ATOM   1254  CA  SER A  83      36.777 102.010 101.409  1.00  0.00           C  
ATOM   1255  C   SER A  83      37.072 103.270 102.277  1.00  0.00           C  
ATOM   1256  O   SER A  83      37.803 104.159 101.773  1.00  0.00           O  
ATOM   1257  CB  SER A  83      37.963 101.064 101.532  1.00  0.00           C  
ATOM   1258  OG  SER A  83      37.699  99.733 100.982  1.00  0.00           O  
ATOM   1259  H   SER A  83      37.148 103.069  99.503  1.00  0.00           H  
ATOM   1260  HA  SER A  83      35.928 101.455 101.808  1.00  0.00           H  
ATOM   1261  HB2 SER A  83      38.853 101.494 101.073  1.00  0.00           H  
ATOM   1262  HB3 SER A  83      38.088 100.870 102.598  1.00  0.00           H  
ATOM   1263  HG  SER A  83      38.094  99.042 101.516  1.00  0.00           H  
ATOM   1264  N   VAL A  84      36.499 103.355 103.484  1.00  0.00           N  
ATOM   1265  CA  VAL A  84      36.328 104.629 104.198  1.00  0.00           C  
ATOM   1266  C   VAL A  84      36.583 104.416 105.719  1.00  0.00           C  
ATOM   1267  O   VAL A  84      36.217 103.431 106.325  1.00  0.00           O  
ATOM   1268  CB  VAL A  84      34.933 105.229 103.872  1.00  0.00           C  
ATOM   1269  CG1 VAL A  84      34.404 106.204 105.018  1.00  0.00           C  
ATOM   1270  CG2 VAL A  84      34.862 105.964 102.505  1.00  0.00           C  
ATOM   1271  H   VAL A  84      35.996 102.588 103.905  1.00  0.00           H  
ATOM   1272  HA  VAL A  84      37.130 105.304 103.900  1.00  0.00           H  
ATOM   1273  HB  VAL A  84      34.249 104.382 103.832  1.00  0.00           H  
ATOM   1274 HG11 VAL A  84      35.225 106.878 105.257  1.00  0.00           H  
ATOM   1275 HG12 VAL A  84      33.481 106.749 104.822  1.00  0.00           H  
ATOM   1276 HG13 VAL A  84      34.269 105.634 105.938  1.00  0.00           H  
ATOM   1277 HG21 VAL A  84      35.260 105.235 101.799  1.00  0.00           H  
ATOM   1278 HG22 VAL A  84      33.869 106.342 102.267  1.00  0.00           H  
ATOM   1279 HG23 VAL A  84      35.527 106.828 102.495  1.00  0.00           H  
ATOM   1280  N   ASP A  85      37.243 105.408 106.285  1.00  0.00           N  
ATOM   1281  CA  ASP A  85      37.561 105.517 107.709  1.00  0.00           C  
ATOM   1282  C   ASP A  85      37.886 106.922 108.210  1.00  0.00           C  
ATOM   1283  O   ASP A  85      38.080 107.851 107.472  1.00  0.00           O  
ATOM   1284  CB  ASP A  85      38.770 104.606 107.974  1.00  0.00           C  
ATOM   1285  CG  ASP A  85      38.823 104.085 109.426  1.00  0.00           C  
ATOM   1286  OD1 ASP A  85      38.495 102.925 109.695  1.00  0.00           O  
ATOM   1287  OD2 ASP A  85      39.190 104.883 110.322  1.00  0.00           O1-
ATOM   1288  H   ASP A  85      37.601 106.138 105.686  1.00  0.00           H  
ATOM   1289  HA  ASP A  85      36.692 105.090 108.209  1.00  0.00           H  
ATOM   1290  HB2 ASP A  85      38.638 103.749 107.314  1.00  0.00           H  
ATOM   1291  HB3 ASP A  85      39.663 105.103 107.595  1.00  0.00           H  
ATOM   1292  N   ALA A  86      37.806 107.159 109.546  1.00  0.00           N  
ATOM   1293  CA  ALA A  86      38.119 108.423 110.137  1.00  0.00           C  
ATOM   1294  C   ALA A  86      39.563 108.468 110.749  1.00  0.00           C  
ATOM   1295  O   ALA A  86      39.938 109.604 111.130  1.00  0.00           O  
ATOM   1296  CB  ALA A  86      37.029 108.803 111.206  1.00  0.00           C  
ATOM   1297  H   ALA A  86      37.784 106.374 110.182  1.00  0.00           H  
ATOM   1298  HA  ALA A  86      38.061 109.245 109.424  1.00  0.00           H  
ATOM   1299  HB1 ALA A  86      36.864 107.983 111.906  1.00  0.00           H  
ATOM   1300  HB2 ALA A  86      37.288 109.742 111.694  1.00  0.00           H  
ATOM   1301  HB3 ALA A  86      36.088 108.865 110.661  1.00  0.00           H  
ATOM   1302  N   SER A  87      40.332 107.352 110.911  1.00  0.00           N  
ATOM   1303  CA  SER A  87      41.697 107.304 111.478  1.00  0.00           C  
ATOM   1304  C   SER A  87      42.864 107.145 110.498  1.00  0.00           C  
ATOM   1305  O   SER A  87      43.049 106.126 109.817  1.00  0.00           O  
ATOM   1306  CB  SER A  87      41.748 106.099 112.466  1.00  0.00           C  
ATOM   1307  OG  SER A  87      43.109 105.826 112.891  1.00  0.00           O  
ATOM   1308  H   SER A  87      39.944 106.449 110.680  1.00  0.00           H  
ATOM   1309  HA  SER A  87      41.887 108.211 112.050  1.00  0.00           H  
ATOM   1310  HB2 SER A  87      41.181 106.445 113.330  1.00  0.00           H  
ATOM   1311  HB3 SER A  87      41.382 105.138 112.104  1.00  0.00           H  
ATOM   1312  HG  SER A  87      43.256 106.420 113.631  1.00  0.00           H  
ATOM   1313  N   ASP A  88      43.634 108.231 110.478  1.00  0.00           N  
ATOM   1314  CA  ASP A  88      44.899 108.264 109.687  1.00  0.00           C  
ATOM   1315  C   ASP A  88      45.980 107.337 110.177  1.00  0.00           C  
ATOM   1316  O   ASP A  88      46.856 106.925 109.364  1.00  0.00           O  
ATOM   1317  CB  ASP A  88      45.507 109.703 109.753  1.00  0.00           C  
ATOM   1318  CG  ASP A  88      45.889 110.163 111.131  1.00  0.00           C  
ATOM   1319  OD1 ASP A  88      46.897 110.851 111.312  1.00  0.00           O  
ATOM   1320  OD2 ASP A  88      45.257 109.812 112.158  1.00  0.00           O1-
ATOM   1321  H   ASP A  88      43.420 108.969 111.134  1.00  0.00           H  
ATOM   1322  HA  ASP A  88      44.613 108.138 108.642  1.00  0.00           H  
ATOM   1323  HB2 ASP A  88      46.364 109.788 109.084  1.00  0.00           H  
ATOM   1324  HB3 ASP A  88      44.715 110.342 109.363  1.00  0.00           H  
ATOM   1325  N   LYS A  89      46.008 106.937 111.443  1.00  0.00           N  
ATOM   1326  CA  LYS A  89      47.013 105.942 111.932  1.00  0.00           C  
ATOM   1327  C   LYS A  89      46.573 104.579 111.485  1.00  0.00           C  
ATOM   1328  O   LYS A  89      47.489 103.793 111.280  1.00  0.00           O  
ATOM   1329  CB  LYS A  89      47.074 105.839 113.493  1.00  0.00           C  
ATOM   1330  CG  LYS A  89      47.223 107.204 114.215  1.00  0.00           C  
ATOM   1331  CD  LYS A  89      48.482 108.027 113.801  1.00  0.00           C  
ATOM   1332  CE  LYS A  89      48.624 109.455 114.383  1.00  0.00           C  
ATOM   1333  NZ  LYS A  89      47.479 110.344 113.987  1.00  0.00           N1+
ATOM   1334  H   LYS A  89      45.556 107.518 112.134  1.00  0.00           H  
ATOM   1335  HA  LYS A  89      47.978 106.224 111.509  1.00  0.00           H  
ATOM   1336  HB2 LYS A  89      46.127 105.457 113.874  1.00  0.00           H  
ATOM   1337  HB3 LYS A  89      47.889 105.179 113.791  1.00  0.00           H  
ATOM   1338  HG2 LYS A  89      46.280 107.740 114.105  1.00  0.00           H  
ATOM   1339  HG3 LYS A  89      47.399 106.940 115.259  1.00  0.00           H  
ATOM   1340  HD2 LYS A  89      49.338 107.392 114.031  1.00  0.00           H  
ATOM   1341  HD3 LYS A  89      48.410 108.113 112.717  1.00  0.00           H  
ATOM   1342  HE2 LYS A  89      48.845 109.454 115.450  1.00  0.00           H  
ATOM   1343  HE3 LYS A  89      49.463 109.956 113.899  1.00  0.00           H  
ATOM   1344  HZ1 LYS A  89      47.309 110.445 112.997  1.00  0.00           H  
ATOM   1345  HZ2 LYS A  89      46.615 110.035 114.408  1.00  0.00           H  
ATOM   1346  HZ3 LYS A  89      47.578 111.279 114.354  1.00  0.00           H  
ATOM   1347  N   MET A  90      45.282 104.282 111.221  1.00  0.00           N  
ATOM   1348  CA  MET A  90      44.779 102.968 110.858  1.00  0.00           C  
ATOM   1349  C   MET A  90      44.635 102.736 109.314  1.00  0.00           C  
ATOM   1350  O   MET A  90      45.067 101.694 108.811  1.00  0.00           O  
ATOM   1351  CB  MET A  90      43.433 102.768 111.481  1.00  0.00           C  
ATOM   1352  CG  MET A  90      42.878 101.358 111.292  1.00  0.00           C  
ATOM   1353  SD  MET A  90      43.405 100.094 112.589  1.00  0.00           S  
ATOM   1354  CE  MET A  90      41.939 100.151 113.631  1.00  0.00           C  
ATOM   1355  H   MET A  90      44.538 104.946 111.383  1.00  0.00           H  
ATOM   1356  HA  MET A  90      45.479 102.212 111.217  1.00  0.00           H  
ATOM   1357  HB2 MET A  90      43.476 102.971 112.551  1.00  0.00           H  
ATOM   1358  HB3 MET A  90      42.758 103.451 110.966  1.00  0.00           H  
ATOM   1359  HG2 MET A  90      41.793 101.429 111.224  1.00  0.00           H  
ATOM   1360  HG3 MET A  90      43.162 101.094 110.272  1.00  0.00           H  
ATOM   1361  HE1 MET A  90      41.814 101.180 113.965  1.00  0.00           H  
ATOM   1362  HE2 MET A  90      41.062  99.845 113.060  1.00  0.00           H  
ATOM   1363  HE3 MET A  90      42.111  99.524 114.506  1.00  0.00           H  
ATOM   1364  N   LEU A  91      44.169 103.747 108.610  1.00  0.00           N  
ATOM   1365  CA  LEU A  91      44.015 103.633 107.185  1.00  0.00           C  
ATOM   1366  C   LEU A  91      45.284 103.574 106.391  1.00  0.00           C  
ATOM   1367  O   LEU A  91      45.295 102.940 105.325  1.00  0.00           O  
ATOM   1368  CB  LEU A  91      43.009 104.749 106.692  1.00  0.00           C  
ATOM   1369  CG  LEU A  91      42.440 104.316 105.335  1.00  0.00           C  
ATOM   1370  CD1 LEU A  91      41.622 102.980 105.307  1.00  0.00           C  
ATOM   1371  CD2 LEU A  91      41.437 105.311 104.849  1.00  0.00           C  
ATOM   1372  H   LEU A  91      44.006 104.591 109.141  1.00  0.00           H  
ATOM   1373  HA  LEU A  91      43.574 102.651 107.014  1.00  0.00           H  
ATOM   1374  HB2 LEU A  91      42.243 104.820 107.464  1.00  0.00           H  
ATOM   1375  HB3 LEU A  91      43.507 105.715 106.611  1.00  0.00           H  
ATOM   1376  HG  LEU A  91      43.183 104.347 104.538  1.00  0.00           H  
ATOM   1377 HD11 LEU A  91      42.390 102.216 105.429  1.00  0.00           H  
ATOM   1378 HD12 LEU A  91      40.919 103.053 106.136  1.00  0.00           H  
ATOM   1379 HD13 LEU A  91      41.036 102.779 104.411  1.00  0.00           H  
ATOM   1380 HD21 LEU A  91      41.876 106.300 104.974  1.00  0.00           H  
ATOM   1381 HD22 LEU A  91      41.145 105.371 103.801  1.00  0.00           H  
ATOM   1382 HD23 LEU A  91      40.539 105.193 105.457  1.00  0.00           H  
ATOM   1383  N   LYS A  92      46.408 104.062 106.948  1.00  0.00           N  
ATOM   1384  CA  LYS A  92      47.742 104.034 106.259  1.00  0.00           C  
ATOM   1385  C   LYS A  92      48.137 102.653 105.789  1.00  0.00           C  
ATOM   1386  O   LYS A  92      48.884 102.526 104.823  1.00  0.00           O  
ATOM   1387  CB  LYS A  92      48.867 104.791 107.068  1.00  0.00           C  
ATOM   1388  CG  LYS A  92      49.241 104.026 108.276  1.00  0.00           C  
ATOM   1389  CD  LYS A  92      50.330 104.718 109.109  1.00  0.00           C  
ATOM   1390  CE  LYS A  92      50.846 103.715 110.232  1.00  0.00           C  
ATOM   1391  NZ  LYS A  92      51.962 104.290 110.913  1.00  0.00           N1+
ATOM   1392  H   LYS A  92      46.376 104.481 107.867  1.00  0.00           H  
ATOM   1393  HA  LYS A  92      47.611 104.585 105.328  1.00  0.00           H  
ATOM   1394  HB2 LYS A  92      49.782 104.933 106.493  1.00  0.00           H  
ATOM   1395  HB3 LYS A  92      48.433 105.719 107.442  1.00  0.00           H  
ATOM   1396  HG2 LYS A  92      48.373 103.795 108.893  1.00  0.00           H  
ATOM   1397  HG3 LYS A  92      49.569 103.021 108.010  1.00  0.00           H  
ATOM   1398  HD2 LYS A  92      51.159 105.027 108.472  1.00  0.00           H  
ATOM   1399  HD3 LYS A  92      49.943 105.669 109.476  1.00  0.00           H  
ATOM   1400  HE2 LYS A  92      50.057 103.539 110.963  1.00  0.00           H  
ATOM   1401  HE3 LYS A  92      51.076 102.759 109.761  1.00  0.00           H  
ATOM   1402  HZ1 LYS A  92      52.302 103.710 111.665  1.00  0.00           H  
ATOM   1403  HZ2 LYS A  92      52.642 104.522 110.202  1.00  0.00           H  
ATOM   1404  HZ3 LYS A  92      51.717 105.178 111.327  1.00  0.00           H  
ATOM   1405  N   TYR A  93      47.626 101.559 106.444  1.00  0.00           N  
ATOM   1406  CA  TYR A  93      47.905 100.113 106.149  1.00  0.00           C  
ATOM   1407  C   TYR A  93      47.135  99.596 104.914  1.00  0.00           C  
ATOM   1408  O   TYR A  93      47.711  98.961 104.087  1.00  0.00           O  
ATOM   1409  CB  TYR A  93      47.704  99.312 107.497  1.00  0.00           C  
ATOM   1410  CG  TYR A  93      48.514  99.862 108.695  1.00  0.00           C  
ATOM   1411  CD1 TYR A  93      47.963 100.686 109.721  1.00  0.00           C  
ATOM   1412  CD2 TYR A  93      49.886  99.535 108.768  1.00  0.00           C  
ATOM   1413  CE1 TYR A  93      48.761 101.033 110.790  1.00  0.00           C  
ATOM   1414  CE2 TYR A  93      50.650  99.911 109.881  1.00  0.00           C  
ATOM   1415  CZ  TYR A  93      50.086 100.611 110.944  1.00  0.00           C  
ATOM   1416  OH  TYR A  93      50.794 100.921 112.057  1.00  0.00           O  
ATOM   1417  H   TYR A  93      46.921 101.850 107.105  1.00  0.00           H  
ATOM   1418  HA  TYR A  93      48.955 100.140 105.858  1.00  0.00           H  
ATOM   1419  HB2 TYR A  93      46.631  99.451 107.622  1.00  0.00           H  
ATOM   1420  HB3 TYR A  93      47.822  98.238 107.353  1.00  0.00           H  
ATOM   1421  HD1 TYR A  93      46.906 100.896 109.798  1.00  0.00           H  
ATOM   1422  HD2 TYR A  93      50.207  98.930 107.933  1.00  0.00           H  
ATOM   1423  HE1 TYR A  93      48.338 101.671 111.552  1.00  0.00           H  
ATOM   1424  HE2 TYR A  93      51.665  99.579 110.041  1.00  0.00           H  
ATOM   1425  HH  TYR A  93      50.456 101.645 112.588  1.00  0.00           H  
ATOM   1426  N   ALA A  94      45.845 100.004 104.661  1.00  0.00           N  
ATOM   1427  CA  ALA A  94      45.136  99.655 103.464  1.00  0.00           C  
ATOM   1428  C   ALA A  94      45.852 100.453 102.275  1.00  0.00           C  
ATOM   1429  O   ALA A  94      46.225  99.882 101.199  1.00  0.00           O  
ATOM   1430  CB  ALA A  94      43.675  99.945 103.569  1.00  0.00           C  
ATOM   1431  H   ALA A  94      45.470 100.564 105.413  1.00  0.00           H  
ATOM   1432  HA  ALA A  94      45.120  98.571 103.353  1.00  0.00           H  
ATOM   1433  HB1 ALA A  94      43.474  99.924 104.641  1.00  0.00           H  
ATOM   1434  HB2 ALA A  94      43.475 100.916 103.116  1.00  0.00           H  
ATOM   1435  HB3 ALA A  94      43.142  99.096 103.143  1.00  0.00           H  
ATOM   1436  N   LEU A  95      46.156 101.713 102.521  1.00  0.00           N  
ATOM   1437  CA  LEU A  95      46.825 102.551 101.506  1.00  0.00           C  
ATOM   1438  C   LEU A  95      48.157 101.952 101.026  1.00  0.00           C  
ATOM   1439  O   LEU A  95      48.426 101.894  99.791  1.00  0.00           O  
ATOM   1440  CB  LEU A  95      47.020 104.030 101.965  1.00  0.00           C  
ATOM   1441  CG  LEU A  95      45.639 104.697 102.042  1.00  0.00           C  
ATOM   1442  CD1 LEU A  95      45.608 105.745 103.192  1.00  0.00           C  
ATOM   1443  CD2 LEU A  95      45.340 105.548 100.814  1.00  0.00           C  
ATOM   1444  H   LEU A  95      45.922 102.185 103.383  1.00  0.00           H  
ATOM   1445  HA  LEU A  95      46.181 102.618 100.631  1.00  0.00           H  
ATOM   1446  HB2 LEU A  95      47.536 103.967 102.923  1.00  0.00           H  
ATOM   1447  HB3 LEU A  95      47.473 104.657 101.197  1.00  0.00           H  
ATOM   1448  HG  LEU A  95      44.848 104.002 102.325  1.00  0.00           H  
ATOM   1449 HD11 LEU A  95      45.809 105.248 104.141  1.00  0.00           H  
ATOM   1450 HD12 LEU A  95      46.310 106.562 103.027  1.00  0.00           H  
ATOM   1451 HD13 LEU A  95      44.589 106.131 103.195  1.00  0.00           H  
ATOM   1452 HD21 LEU A  95      45.180 104.911  99.944  1.00  0.00           H  
ATOM   1453 HD22 LEU A  95      44.346 105.942 101.018  1.00  0.00           H  
ATOM   1454 HD23 LEU A  95      46.142 106.248 100.577  1.00  0.00           H  
ATOM   1455  N   LYS A  96      49.022 101.424 101.929  1.00  0.00           N  
ATOM   1456  CA  LYS A  96      50.339 100.865 101.511  1.00  0.00           C  
ATOM   1457  C   LYS A  96      50.174  99.534 100.745  1.00  0.00           C  
ATOM   1458  O   LYS A  96      51.058  99.221  99.994  1.00  0.00           O  
ATOM   1459  CB  LYS A  96      51.164 100.846 102.803  1.00  0.00           C  
ATOM   1460  CG  LYS A  96      51.591 102.212 103.354  1.00  0.00           C  
ATOM   1461  CD  LYS A  96      52.232 102.195 104.818  1.00  0.00           C  
ATOM   1462  CE  LYS A  96      53.583 101.532 104.844  1.00  0.00           C  
ATOM   1463  NZ  LYS A  96      54.243 101.250 106.180  1.00  0.00           N1+
ATOM   1464  H   LYS A  96      48.693 101.426 102.884  1.00  0.00           H  
ATOM   1465  HA  LYS A  96      50.808 101.474 100.737  1.00  0.00           H  
ATOM   1466  HB2 LYS A  96      50.725 100.240 103.597  1.00  0.00           H  
ATOM   1467  HB3 LYS A  96      52.076 100.323 102.517  1.00  0.00           H  
ATOM   1468  HG2 LYS A  96      52.256 102.745 102.675  1.00  0.00           H  
ATOM   1469  HG3 LYS A  96      50.744 102.896 103.367  1.00  0.00           H  
ATOM   1470  HD2 LYS A  96      52.365 103.248 105.065  1.00  0.00           H  
ATOM   1471  HD3 LYS A  96      51.536 101.565 105.372  1.00  0.00           H  
ATOM   1472  HE2 LYS A  96      53.242 100.614 104.367  1.00  0.00           H  
ATOM   1473  HE3 LYS A  96      54.230 101.956 104.076  1.00  0.00           H  
ATOM   1474  HZ1 LYS A  96      55.191 101.597 106.218  1.00  0.00           H  
ATOM   1475  HZ2 LYS A  96      53.645 101.594 106.919  1.00  0.00           H  
ATOM   1476  HZ3 LYS A  96      54.282 100.252 106.329  1.00  0.00           H  
ATOM   1477  N   GLU A  97      49.065  98.826 100.908  1.00  0.00           N  
ATOM   1478  CA  GLU A  97      48.770  97.575 100.139  1.00  0.00           C  
ATOM   1479  C   GLU A  97      48.225  97.835  98.696  1.00  0.00           C  
ATOM   1480  O   GLU A  97      48.437  97.095  97.778  1.00  0.00           O  
ATOM   1481  CB  GLU A  97      47.929  96.690 101.051  1.00  0.00           C  
ATOM   1482  CG  GLU A  97      47.659  95.282 100.532  1.00  0.00           C  
ATOM   1483  CD  GLU A  97      48.785  94.320 100.336  1.00  0.00           C  
ATOM   1484  OE1 GLU A  97      49.991  94.644 100.510  1.00  0.00           O  
ATOM   1485  OE2 GLU A  97      48.473  93.201  99.832  1.00  0.00           O1-
ATOM   1486  H   GLU A  97      48.344  99.161 101.532  1.00  0.00           H  
ATOM   1487  HA  GLU A  97      49.657  96.989  99.900  1.00  0.00           H  
ATOM   1488  HB2 GLU A  97      48.381  96.467 102.017  1.00  0.00           H  
ATOM   1489  HB3 GLU A  97      46.929  97.098 101.200  1.00  0.00           H  
ATOM   1490  HG2 GLU A  97      46.988  94.736 101.196  1.00  0.00           H  
ATOM   1491  HG3 GLU A  97      47.141  95.401  99.580  1.00  0.00           H  
ATOM   1492  N   ARG A  98      47.527  98.984  98.615  1.00  0.00           N  
ATOM   1493  CA  ARG A  98      47.048  99.528  97.370  1.00  0.00           C  
ATOM   1494  C   ARG A  98      48.230  99.981  96.472  1.00  0.00           C  
ATOM   1495  O   ARG A  98      48.333  99.525  95.330  1.00  0.00           O  
ATOM   1496  CB  ARG A  98      46.009 100.585  97.673  1.00  0.00           C  
ATOM   1497  CG  ARG A  98      45.421 101.163  96.340  1.00  0.00           C  
ATOM   1498  CD  ARG A  98      44.389 102.220  96.561  1.00  0.00           C  
ATOM   1499  NE  ARG A  98      45.156 103.466  96.953  1.00  0.00           N  
ATOM   1500  CZ  ARG A  98      44.671 104.731  97.035  1.00  0.00           C  
ATOM   1501  NH1 ARG A  98      43.434 105.053  96.671  1.00  0.00           N1+
ATOM   1502  NH2 ARG A  98      45.375 105.758  97.295  1.00  0.00           N  
ATOM   1503  H   ARG A  98      47.383  99.501  99.471  1.00  0.00           H  
ATOM   1504  HA  ARG A  98      46.610  98.772  96.719  1.00  0.00           H  
ATOM   1505  HB2 ARG A  98      45.247 100.061  98.249  1.00  0.00           H  
ATOM   1506  HB3 ARG A  98      46.497 101.415  98.183  1.00  0.00           H  
ATOM   1507  HG2 ARG A  98      46.137 101.436  95.566  1.00  0.00           H  
ATOM   1508  HG3 ARG A  98      44.875 100.358  95.846  1.00  0.00           H  
ATOM   1509  HD2 ARG A  98      43.933 102.365  95.582  1.00  0.00           H  
ATOM   1510  HD3 ARG A  98      43.628 101.925  97.285  1.00  0.00           H  
ATOM   1511  HE  ARG A  98      46.122 103.327  97.215  1.00  0.00           H  
ATOM   1512 HH11 ARG A  98      42.842 104.446  96.121  1.00  0.00           H  
ATOM   1513 HH12 ARG A  98      43.207 106.036  96.713  1.00  0.00           H  
ATOM   1514 HH21 ARG A  98      46.310 105.607  97.644  1.00  0.00           H  
ATOM   1515 HH22 ARG A  98      44.905 106.646  97.392  1.00  0.00           H  
ATOM   1516  N   TRP A  99      49.196 100.686  97.101  1.00  0.00           N  
ATOM   1517  CA  TRP A  99      50.495 100.876  96.448  1.00  0.00           C  
ATOM   1518  C   TRP A  99      51.149  99.558  95.974  1.00  0.00           C  
ATOM   1519  O   TRP A  99      51.558  99.462  94.900  1.00  0.00           O  
ATOM   1520  CB  TRP A  99      51.447 101.709  97.393  1.00  0.00           C  
ATOM   1521  CG  TRP A  99      52.881 101.835  96.917  1.00  0.00           C  
ATOM   1522  CD1 TRP A  99      53.280 102.690  95.934  1.00  0.00           C  
ATOM   1523  CD2 TRP A  99      54.023 100.973  97.180  1.00  0.00           C  
ATOM   1524  CE2 TRP A  99      55.128 101.454  96.445  1.00  0.00           C  
ATOM   1525  CE3 TRP A  99      54.249  99.853  98.007  1.00  0.00           C  
ATOM   1526  NE1 TRP A  99      54.642 102.503  95.712  1.00  0.00           N  
ATOM   1527  CZ2 TRP A  99      56.368 100.755  96.492  1.00  0.00           C  
ATOM   1528  CZ3 TRP A  99      55.456  99.144  98.033  1.00  0.00           C  
ATOM   1529  CH2 TRP A  99      56.552  99.622  97.290  1.00  0.00           C  
ATOM   1530  H   TRP A  99      49.039 100.976  98.056  1.00  0.00           H  
ATOM   1531  HA  TRP A  99      50.243 101.491  95.584  1.00  0.00           H  
ATOM   1532  HB2 TRP A  99      51.000 102.678  97.615  1.00  0.00           H  
ATOM   1533  HB3 TRP A  99      51.479 101.112  98.303  1.00  0.00           H  
ATOM   1534  HD1 TRP A  99      52.677 103.362  95.341  1.00  0.00           H  
ATOM   1535  HE1 TRP A  99      55.122 103.089  95.043  1.00  0.00           H  
ATOM   1536  HE3 TRP A  99      53.457  99.504  98.652  1.00  0.00           H  
ATOM   1537  HZ2 TRP A  99      57.194 101.028  95.854  1.00  0.00           H  
ATOM   1538  HZ3 TRP A  99      55.687  98.331  98.706  1.00  0.00           H  
ATOM   1539  HH2 TRP A  99      57.558  99.233  97.248  1.00  0.00           H  
ATOM   1540  N   ASN A 100      51.186  98.558  96.825  1.00  0.00           N  
ATOM   1541  CA  ASN A 100      51.905  97.289  96.604  1.00  0.00           C  
ATOM   1542  C   ASN A 100      51.332  96.494  95.445  1.00  0.00           C  
ATOM   1543  O   ASN A 100      52.042  95.781  94.720  1.00  0.00           O  
ATOM   1544  CB  ASN A 100      51.709  96.546  97.930  1.00  0.00           C  
ATOM   1545  CG  ASN A 100      52.723  95.427  98.100  1.00  0.00           C  
ATOM   1546  ND2 ASN A 100      52.341  94.566  98.961  1.00  0.00           N  
ATOM   1547  OD1 ASN A 100      53.742  95.290  97.423  1.00  0.00           O  
ATOM   1548  H   ASN A 100      50.916  98.831  97.760  1.00  0.00           H  
ATOM   1549  HA  ASN A 100      52.983  97.397  96.487  1.00  0.00           H  
ATOM   1550  HB2 ASN A 100      51.948  97.247  98.730  1.00  0.00           H  
ATOM   1551  HB3 ASN A 100      50.678  96.200  98.005  1.00  0.00           H  
ATOM   1552 HD21 ASN A 100      52.915  93.748  99.102  1.00  0.00           H  
ATOM   1553 HD22 ASN A 100      51.503  94.812  99.470  1.00  0.00           H  
ATOM   1554  N   ARG A 101      50.060  96.720  95.148  1.00  0.00           N  
ATOM   1555  CA  ARG A 101      49.272  96.071  94.086  1.00  0.00           C  
ATOM   1556  C   ARG A 101      48.837  96.967  92.995  1.00  0.00           C  
ATOM   1557  O   ARG A 101      48.022  96.592  92.215  1.00  0.00           O  
ATOM   1558  CB  ARG A 101      48.044  95.390  94.801  1.00  0.00           C  
ATOM   1559  CG  ARG A 101      48.499  94.077  95.543  1.00  0.00           C  
ATOM   1560  CD  ARG A 101      47.464  93.019  95.969  1.00  0.00           C  
ATOM   1561  NE  ARG A 101      46.933  92.181  94.899  1.00  0.00           N  
ATOM   1562  CZ  ARG A 101      46.505  90.937  95.001  1.00  0.00           C  
ATOM   1563  NH1 ARG A 101      46.322  90.282  96.109  1.00  0.00           N1+
ATOM   1564  NH2 ARG A 101      46.215  90.219  93.988  1.00  0.00           N  
ATOM   1565  H   ARG A 101      49.552  97.448  95.630  1.00  0.00           H  
ATOM   1566  HA  ARG A 101      49.823  95.264  93.600  1.00  0.00           H  
ATOM   1567  HB2 ARG A 101      47.614  96.183  95.412  1.00  0.00           H  
ATOM   1568  HB3 ARG A 101      47.418  95.064  93.971  1.00  0.00           H  
ATOM   1569  HG2 ARG A 101      49.272  93.636  94.914  1.00  0.00           H  
ATOM   1570  HG3 ARG A 101      48.981  94.466  96.440  1.00  0.00           H  
ATOM   1571  HD2 ARG A 101      48.082  92.400  96.620  1.00  0.00           H  
ATOM   1572  HD3 ARG A 101      46.710  93.521  96.577  1.00  0.00           H  
ATOM   1573  HE  ARG A 101      47.082  92.444  93.935  1.00  0.00           H  
ATOM   1574 HH11 ARG A 101      46.548  90.692  97.004  1.00  0.00           H  
ATOM   1575 HH12 ARG A 101      45.826  89.403  96.117  1.00  0.00           H  
ATOM   1576 HH21 ARG A 101      46.275  90.641  93.071  1.00  0.00           H  
ATOM   1577 HH22 ARG A 101      46.465  89.241  94.029  1.00  0.00           H  
ATOM   1578  N   ARG A 102      49.389  98.179  92.946  1.00  0.00           N  
ATOM   1579  CA  ARG A 102      49.086  99.156  91.877  1.00  0.00           C  
ATOM   1580  C   ARG A 102      49.200  98.661  90.416  1.00  0.00           C  
ATOM   1581  O   ARG A 102      48.469  99.160  89.607  1.00  0.00           O  
ATOM   1582  CB  ARG A 102      49.917 100.401  92.049  1.00  0.00           C  
ATOM   1583  CG  ARG A 102      51.353 100.330  91.654  1.00  0.00           C  
ATOM   1584  CD  ARG A 102      52.161 101.474  92.286  1.00  0.00           C  
ATOM   1585  NE  ARG A 102      53.592 101.229  92.039  1.00  0.00           N  
ATOM   1586  CZ  ARG A 102      54.470 100.518  92.698  1.00  0.00           C  
ATOM   1587  NH1 ARG A 102      54.225  99.994  93.909  1.00  0.00           N1+
ATOM   1588  NH2 ARG A 102      55.626 100.304  92.245  1.00  0.00           N  
ATOM   1589  H   ARG A 102      50.204  98.272  93.535  1.00  0.00           H  
ATOM   1590  HA  ARG A 102      48.015  99.349  91.937  1.00  0.00           H  
ATOM   1591  HB2 ARG A 102      49.453 101.214  91.493  1.00  0.00           H  
ATOM   1592  HB3 ARG A 102      49.871 100.651  93.110  1.00  0.00           H  
ATOM   1593  HG2 ARG A 102      51.777  99.360  91.917  1.00  0.00           H  
ATOM   1594  HG3 ARG A 102      51.477 100.562  90.596  1.00  0.00           H  
ATOM   1595  HD2 ARG A 102      51.802 102.274  91.639  1.00  0.00           H  
ATOM   1596  HD3 ARG A 102      51.939 101.725  93.323  1.00  0.00           H  
ATOM   1597  HE  ARG A 102      53.915 101.643  91.176  1.00  0.00           H  
ATOM   1598 HH11 ARG A 102      53.319 100.170  94.318  1.00  0.00           H  
ATOM   1599 HH12 ARG A 102      54.997  99.640  94.456  1.00  0.00           H  
ATOM   1600 HH21 ARG A 102      55.874 100.707  91.353  1.00  0.00           H  
ATOM   1601 HH22 ARG A 102      56.193  99.669  92.787  1.00  0.00           H  
ATOM   1602  N   LYS A 103      50.036  97.662  90.124  1.00  0.00           N  
ATOM   1603  CA  LYS A 103      50.065  96.868  88.929  1.00  0.00           C  
ATOM   1604  C   LYS A 103      48.747  96.245  88.465  1.00  0.00           C  
ATOM   1605  O   LYS A 103      48.470  96.320  87.266  1.00  0.00           O  
ATOM   1606  CB  LYS A 103      51.143  95.735  89.091  1.00  0.00           C  
ATOM   1607  CG  LYS A 103      51.613  94.930  87.807  1.00  0.00           C  
ATOM   1608  CD  LYS A 103      52.749  93.942  88.195  1.00  0.00           C  
ATOM   1609  CE  LYS A 103      53.212  93.368  86.851  1.00  0.00           C  
ATOM   1610  NZ  LYS A 103      54.279  92.422  87.049  1.00  0.00           N1+
ATOM   1611  H   LYS A 103      50.759  97.425  90.788  1.00  0.00           H  
ATOM   1612  HA  LYS A 103      50.343  97.452  88.052  1.00  0.00           H  
ATOM   1613  HB2 LYS A 103      52.024  96.008  89.672  1.00  0.00           H  
ATOM   1614  HB3 LYS A 103      50.744  94.960  89.745  1.00  0.00           H  
ATOM   1615  HG2 LYS A 103      50.741  94.438  87.375  1.00  0.00           H  
ATOM   1616  HG3 LYS A 103      51.923  95.646  87.046  1.00  0.00           H  
ATOM   1617  HD2 LYS A 103      53.610  94.407  88.676  1.00  0.00           H  
ATOM   1618  HD3 LYS A 103      52.268  93.140  88.756  1.00  0.00           H  
ATOM   1619  HE2 LYS A 103      52.302  92.986  86.386  1.00  0.00           H  
ATOM   1620  HE3 LYS A 103      53.576  94.243  86.312  1.00  0.00           H  
ATOM   1621  HZ1 LYS A 103      53.875  91.569  87.407  1.00  0.00           H  
ATOM   1622  HZ2 LYS A 103      54.678  92.184  86.152  1.00  0.00           H  
ATOM   1623  HZ3 LYS A 103      55.007  92.671  87.702  1.00  0.00           H  
ATOM   1624  N   GLU A 104      47.879  95.688  89.372  1.00  0.00           N  
ATOM   1625  CA  GLU A 104      46.597  95.086  89.166  1.00  0.00           C  
ATOM   1626  C   GLU A 104      45.645  96.297  89.036  1.00  0.00           C  
ATOM   1627  O   GLU A 104      45.403  97.085  90.052  1.00  0.00           O  
ATOM   1628  CB  GLU A 104      46.266  94.196  90.264  1.00  0.00           C  
ATOM   1629  CG  GLU A 104      46.997  92.849  90.028  1.00  0.00           C  
ATOM   1630  CD  GLU A 104      46.903  91.947  91.234  1.00  0.00           C  
ATOM   1631  OE1 GLU A 104      45.938  91.180  91.362  1.00  0.00           O  
ATOM   1632  OE2 GLU A 104      47.758  92.018  92.131  1.00  0.00           O1-
ATOM   1633  H   GLU A 104      48.090  95.809  90.352  1.00  0.00           H  
ATOM   1634  HA  GLU A 104      46.513  94.400  88.323  1.00  0.00           H  
ATOM   1635  HB2 GLU A 104      46.618  94.581  91.221  1.00  0.00           H  
ATOM   1636  HB3 GLU A 104      45.190  94.051  90.358  1.00  0.00           H  
ATOM   1637  HG2 GLU A 104      46.506  92.278  89.239  1.00  0.00           H  
ATOM   1638  HG3 GLU A 104      48.059  93.026  89.860  1.00  0.00           H  
ATOM   1639  N   PRO A 105      45.038  96.459  87.867  1.00  0.00           N  
ATOM   1640  CA  PRO A 105      44.105  97.586  87.572  1.00  0.00           C  
ATOM   1641  C   PRO A 105      42.915  97.793  88.546  1.00  0.00           C  
ATOM   1642  O   PRO A 105      42.446  98.916  88.799  1.00  0.00           O  
ATOM   1643  CB  PRO A 105      43.603  97.419  86.177  1.00  0.00           C  
ATOM   1644  CG  PRO A 105      44.740  96.667  85.577  1.00  0.00           C  
ATOM   1645  CD  PRO A 105      45.294  95.738  86.646  1.00  0.00           C  
ATOM   1646  HA  PRO A 105      44.718  98.474  87.723  1.00  0.00           H  
ATOM   1647  HB2 PRO A 105      42.741  96.752  86.180  1.00  0.00           H  
ATOM   1648  HB3 PRO A 105      43.531  98.401  85.710  1.00  0.00           H  
ATOM   1649  HG2 PRO A 105      44.542  96.203  84.611  1.00  0.00           H  
ATOM   1650  HG3 PRO A 105      45.562  97.359  85.390  1.00  0.00           H  
ATOM   1651  HD2 PRO A 105      44.730  94.806  86.622  1.00  0.00           H  
ATOM   1652  HD3 PRO A 105      46.321  95.424  86.458  1.00  0.00           H  
ATOM   1653  N   ALA A 106      42.445  96.765  89.213  1.00  0.00           N  
ATOM   1654  CA  ALA A 106      41.436  96.898  90.259  1.00  0.00           C  
ATOM   1655  C   ALA A 106      41.949  97.659  91.496  1.00  0.00           C  
ATOM   1656  O   ALA A 106      41.203  98.457  92.063  1.00  0.00           O  
ATOM   1657  CB  ALA A 106      40.838  95.468  90.437  1.00  0.00           C  
ATOM   1658  H   ALA A 106      42.732  95.829  88.966  1.00  0.00           H  
ATOM   1659  HA  ALA A 106      40.617  97.407  89.751  1.00  0.00           H  
ATOM   1660  HB1 ALA A 106      41.564  95.003  91.106  1.00  0.00           H  
ATOM   1661  HB2 ALA A 106      39.873  95.586  90.930  1.00  0.00           H  
ATOM   1662  HB3 ALA A 106      40.714  94.874  89.532  1.00  0.00           H  
ATOM   1663  N   PHE A 107      43.212  97.548  91.809  1.00  0.00           N  
ATOM   1664  CA  PHE A 107      43.845  98.279  92.948  1.00  0.00           C  
ATOM   1665  C   PHE A 107      44.290  99.668  92.534  1.00  0.00           C  
ATOM   1666  O   PHE A 107      44.231 100.499  93.421  1.00  0.00           O  
ATOM   1667  CB  PHE A 107      44.957  97.344  93.488  1.00  0.00           C  
ATOM   1668  CG  PHE A 107      44.595  95.958  93.990  1.00  0.00           C  
ATOM   1669  CD1 PHE A 107      44.100  94.986  93.058  1.00  0.00           C  
ATOM   1670  CD2 PHE A 107      44.584  95.716  95.393  1.00  0.00           C  
ATOM   1671  CE1 PHE A 107      43.866  93.697  93.497  1.00  0.00           C  
ATOM   1672  CE2 PHE A 107      44.289  94.397  95.789  1.00  0.00           C  
ATOM   1673  CZ  PHE A 107      43.918  93.432  94.884  1.00  0.00           C  
ATOM   1674  H   PHE A 107      43.819  96.948  91.267  1.00  0.00           H  
ATOM   1675  HA  PHE A 107      43.140  98.314  93.777  1.00  0.00           H  
ATOM   1676  HB2 PHE A 107      45.591  97.309  92.601  1.00  0.00           H  
ATOM   1677  HB3 PHE A 107      45.547  97.821  94.270  1.00  0.00           H  
ATOM   1678  HD1 PHE A 107      44.054  95.231  92.008  1.00  0.00           H  
ATOM   1679  HD2 PHE A 107      44.946  96.372  96.172  1.00  0.00           H  
ATOM   1680  HE1 PHE A 107      43.474  92.975  92.796  1.00  0.00           H  
ATOM   1681  HE2 PHE A 107      44.253  94.168  96.843  1.00  0.00           H  
ATOM   1682  HZ  PHE A 107      43.567  92.461  95.205  1.00  0.00           H  
ATOM   1683  N   ASP A 108      44.683  99.875  91.291  1.00  0.00           N  
ATOM   1684  CA  ASP A 108      44.829 101.106  90.660  1.00  0.00           C  
ATOM   1685  C   ASP A 108      43.530 101.903  90.626  1.00  0.00           C  
ATOM   1686  O   ASP A 108      43.550 103.120  90.729  1.00  0.00           O  
ATOM   1687  CB  ASP A 108      45.259 100.925  89.212  1.00  0.00           C  
ATOM   1688  CG  ASP A 108      45.986 102.072  88.560  1.00  0.00           C  
ATOM   1689  OD1 ASP A 108      46.138 102.133  87.300  1.00  0.00           O  
ATOM   1690  OD2 ASP A 108      46.380 103.057  89.232  1.00  0.00           O1-
ATOM   1691  H   ASP A 108      44.751  99.048  90.716  1.00  0.00           H  
ATOM   1692  HA  ASP A 108      45.619 101.667  91.159  1.00  0.00           H  
ATOM   1693  HB2 ASP A 108      45.906 100.065  89.039  1.00  0.00           H  
ATOM   1694  HB3 ASP A 108      44.371 100.692  88.624  1.00  0.00           H  
ATOM   1695  N   LYS A 109      42.325 101.309  90.524  1.00  0.00           N  
ATOM   1696  CA  LYS A 109      41.018 101.910  90.558  1.00  0.00           C  
ATOM   1697  C   LYS A 109      40.538 102.034  92.008  1.00  0.00           C  
ATOM   1698  O   LYS A 109      39.815 103.005  92.252  1.00  0.00           O  
ATOM   1699  CB  LYS A 109      40.114 101.088  89.694  1.00  0.00           C  
ATOM   1700  CG  LYS A 109      38.840 101.910  89.480  1.00  0.00           C  
ATOM   1701  CD  LYS A 109      37.820 100.961  88.881  1.00  0.00           C  
ATOM   1702  CE  LYS A 109      36.727 101.700  88.217  1.00  0.00           C  
ATOM   1703  NZ  LYS A 109      35.596 100.863  87.956  1.00  0.00           N1+
ATOM   1704  H   LYS A 109      42.426 100.311  90.398  1.00  0.00           H  
ATOM   1705  HA  LYS A 109      41.055 102.926  90.163  1.00  0.00           H  
ATOM   1706  HB2 LYS A 109      40.608 100.835  88.756  1.00  0.00           H  
ATOM   1707  HB3 LYS A 109      39.834 100.167  90.204  1.00  0.00           H  
ATOM   1708  HG2 LYS A 109      38.463 102.349  90.406  1.00  0.00           H  
ATOM   1709  HG3 LYS A 109      39.036 102.707  88.764  1.00  0.00           H  
ATOM   1710  HD2 LYS A 109      38.321 100.402  88.091  1.00  0.00           H  
ATOM   1711  HD3 LYS A 109      37.478 100.349  89.715  1.00  0.00           H  
ATOM   1712  HE2 LYS A 109      36.434 102.508  88.886  1.00  0.00           H  
ATOM   1713  HE3 LYS A 109      37.047 102.154  87.278  1.00  0.00           H  
ATOM   1714  HZ1 LYS A 109      35.788 100.225  87.196  1.00  0.00           H  
ATOM   1715  HZ2 LYS A 109      35.319 100.457  88.839  1.00  0.00           H  
ATOM   1716  HZ3 LYS A 109      34.908 101.538  87.658  1.00  0.00           H  
ATOM   1717  N   TRP A 110      40.860 101.064  92.893  1.00  0.00           N  
ATOM   1718  CA  TRP A 110      40.425 100.983  94.275  1.00  0.00           C  
ATOM   1719  C   TRP A 110      40.552 102.346  94.993  1.00  0.00           C  
ATOM   1720  O   TRP A 110      41.571 103.009  95.060  1.00  0.00           O  
ATOM   1721  CB  TRP A 110      41.292  99.871  95.036  1.00  0.00           C  
ATOM   1722  CG  TRP A 110      40.880  99.656  96.411  1.00  0.00           C  
ATOM   1723  CD1 TRP A 110      39.683 100.030  96.944  1.00  0.00           C  
ATOM   1724  CD2 TRP A 110      41.621  98.999  97.530  1.00  0.00           C  
ATOM   1725  CE2 TRP A 110      40.780  99.006  98.717  1.00  0.00           C  
ATOM   1726  CE3 TRP A 110      42.791  98.251  97.575  1.00  0.00           C  
ATOM   1727  NE1 TRP A 110      39.694  99.720  98.322  1.00  0.00           N  
ATOM   1728  CZ2 TRP A 110      41.174  98.268  99.882  1.00  0.00           C  
ATOM   1729  CZ3 TRP A 110      43.140  97.469  98.695  1.00  0.00           C  
ATOM   1730  CH2 TRP A 110      42.391  97.541  99.873  1.00  0.00           C  
ATOM   1731  H   TRP A 110      41.369 100.272  92.530  1.00  0.00           H  
ATOM   1732  HA  TRP A 110      39.378 100.680  94.299  1.00  0.00           H  
ATOM   1733  HB2 TRP A 110      41.252  98.888  94.567  1.00  0.00           H  
ATOM   1734  HB3 TRP A 110      42.308 100.264  95.062  1.00  0.00           H  
ATOM   1735  HD1 TRP A 110      38.846 100.503  96.453  1.00  0.00           H  
ATOM   1736  HE1 TRP A 110      38.851  99.865  98.857  1.00  0.00           H  
ATOM   1737  HE3 TRP A 110      43.395  98.182  96.682  1.00  0.00           H  
ATOM   1738  HZ2 TRP A 110      40.610  98.350 100.798  1.00  0.00           H  
ATOM   1739  HZ3 TRP A 110      44.100  96.979  98.632  1.00  0.00           H  
ATOM   1740  HH2 TRP A 110      42.781  97.050 100.753  1.00  0.00           H  
ATOM   1741  N   VAL A 111      39.413 102.873  95.504  1.00  0.00           N  
ATOM   1742  CA  VAL A 111      39.373 104.148  96.241  1.00  0.00           C  
ATOM   1743  C   VAL A 111      39.496 103.865  97.765  1.00  0.00           C  
ATOM   1744  O   VAL A 111      38.814 102.971  98.292  1.00  0.00           O  
ATOM   1745  CB  VAL A 111      38.123 104.911  95.944  1.00  0.00           C  
ATOM   1746  CG1 VAL A 111      37.915 106.171  96.796  1.00  0.00           C  
ATOM   1747  CG2 VAL A 111      38.130 105.423  94.509  1.00  0.00           C  
ATOM   1748  H   VAL A 111      38.519 102.409  95.436  1.00  0.00           H  
ATOM   1749  HA  VAL A 111      40.213 104.751  95.898  1.00  0.00           H  
ATOM   1750  HB  VAL A 111      37.171 104.384  95.995  1.00  0.00           H  
ATOM   1751 HG11 VAL A 111      37.767 105.897  97.840  1.00  0.00           H  
ATOM   1752 HG12 VAL A 111      38.805 106.801  96.775  1.00  0.00           H  
ATOM   1753 HG13 VAL A 111      36.965 106.590  96.465  1.00  0.00           H  
ATOM   1754 HG21 VAL A 111      38.187 104.539  93.875  1.00  0.00           H  
ATOM   1755 HG22 VAL A 111      37.276 106.072  94.318  1.00  0.00           H  
ATOM   1756 HG23 VAL A 111      39.031 106.009  94.320  1.00  0.00           H  
ATOM   1757  N   ILE A 112      40.250 104.686  98.521  1.00  0.00           N  
ATOM   1758  CA  ILE A 112      40.512 104.579  99.954  1.00  0.00           C  
ATOM   1759  C   ILE A 112      40.610 105.972 100.590  1.00  0.00           C  
ATOM   1760  O   ILE A 112      41.680 106.659 100.550  1.00  0.00           O  
ATOM   1761  CB  ILE A 112      41.822 103.748 100.178  1.00  0.00           C  
ATOM   1762  CG1 ILE A 112      41.784 102.391  99.579  1.00  0.00           C  
ATOM   1763  CG2 ILE A 112      41.993 103.677 101.738  1.00  0.00           C  
ATOM   1764  CD1 ILE A 112      43.048 101.482  99.800  1.00  0.00           C  
ATOM   1765  H   ILE A 112      40.804 105.316  97.959  1.00  0.00           H  
ATOM   1766  HA  ILE A 112      39.690 104.000 100.374  1.00  0.00           H  
ATOM   1767  HB  ILE A 112      42.739 104.220  99.824  1.00  0.00           H  
ATOM   1768 HG12 ILE A 112      40.840 101.915  99.842  1.00  0.00           H  
ATOM   1769 HG13 ILE A 112      41.741 102.584  98.507  1.00  0.00           H  
ATOM   1770 HG21 ILE A 112      42.723 102.900 101.965  1.00  0.00           H  
ATOM   1771 HG22 ILE A 112      42.496 104.599 102.031  1.00  0.00           H  
ATOM   1772 HG23 ILE A 112      41.041 103.596 102.262  1.00  0.00           H  
ATOM   1773 HD11 ILE A 112      43.987 102.025  99.696  1.00  0.00           H  
ATOM   1774 HD12 ILE A 112      43.095 101.169 100.844  1.00  0.00           H  
ATOM   1775 HD13 ILE A 112      43.036 100.563  99.215  1.00  0.00           H  
ATOM   1776  N   GLU A 113      39.534 106.466 101.198  1.00  0.00           N  
ATOM   1777  CA  GLU A 113      39.324 107.920 101.560  1.00  0.00           C  
ATOM   1778  C   GLU A 113      39.055 108.190 103.102  1.00  0.00           C  
ATOM   1779  O   GLU A 113      38.457 107.292 103.747  1.00  0.00           O  
ATOM   1780  CB  GLU A 113      38.146 108.582 100.696  1.00  0.00           C  
ATOM   1781  CG  GLU A 113      38.555 108.833  99.201  1.00  0.00           C  
ATOM   1782  CD  GLU A 113      39.643 109.876  99.105  1.00  0.00           C  
ATOM   1783  OE1 GLU A 113      39.423 111.031  99.552  1.00  0.00           O  
ATOM   1784  OE2 GLU A 113      40.732 109.482  98.732  1.00  0.00           O1-
ATOM   1785  H   GLU A 113      38.709 105.899 101.339  1.00  0.00           H  
ATOM   1786  HA  GLU A 113      40.224 108.487 101.322  1.00  0.00           H  
ATOM   1787  HB2 GLU A 113      37.238 107.989 100.807  1.00  0.00           H  
ATOM   1788  HB3 GLU A 113      37.827 109.518 101.153  1.00  0.00           H  
ATOM   1789  HG2 GLU A 113      38.857 107.830  98.901  1.00  0.00           H  
ATOM   1790  HG3 GLU A 113      37.708 109.192  98.616  1.00  0.00           H  
ATOM   1791  N   GLU A 114      39.393 109.392 103.612  1.00  0.00           N  
ATOM   1792  CA  GLU A 114      39.106 109.816 104.998  1.00  0.00           C  
ATOM   1793  C   GLU A 114      37.729 110.479 105.061  1.00  0.00           C  
ATOM   1794  O   GLU A 114      37.448 111.452 104.298  1.00  0.00           O  
ATOM   1795  CB  GLU A 114      40.275 110.707 105.467  1.00  0.00           C  
ATOM   1796  CG  GLU A 114      40.699 110.288 106.820  1.00  0.00           C  
ATOM   1797  CD  GLU A 114      41.975 111.053 107.222  1.00  0.00           C  
ATOM   1798  OE1 GLU A 114      43.025 110.871 106.543  1.00  0.00           O  
ATOM   1799  OE2 GLU A 114      41.942 111.725 108.251  1.00  0.00           O1-
ATOM   1800  H   GLU A 114      39.919 110.003 103.003  1.00  0.00           H  
ATOM   1801  HA  GLU A 114      39.182 108.934 105.634  1.00  0.00           H  
ATOM   1802  HB2 GLU A 114      41.118 110.739 104.778  1.00  0.00           H  
ATOM   1803  HB3 GLU A 114      39.863 111.699 105.646  1.00  0.00           H  
ATOM   1804  HG2 GLU A 114      39.976 110.472 107.615  1.00  0.00           H  
ATOM   1805  HG3 GLU A 114      41.070 109.264 106.806  1.00  0.00           H  
ATOM   1806  N   ALA A 115      36.866 110.077 106.037  1.00  0.00           N  
ATOM   1807  CA  ALA A 115      35.587 110.646 106.284  1.00  0.00           C  
ATOM   1808  C   ALA A 115      35.003 110.251 107.618  1.00  0.00           C  
ATOM   1809  O   ALA A 115      35.247 109.145 108.081  1.00  0.00           O  
ATOM   1810  CB  ALA A 115      34.582 110.224 105.274  1.00  0.00           C  
ATOM   1811  H   ALA A 115      37.037 109.206 106.520  1.00  0.00           H  
ATOM   1812  HA  ALA A 115      35.763 111.719 106.212  1.00  0.00           H  
ATOM   1813  HB1 ALA A 115      34.618 109.134 105.284  1.00  0.00           H  
ATOM   1814  HB2 ALA A 115      33.607 110.657 105.496  1.00  0.00           H  
ATOM   1815  HB3 ALA A 115      34.900 110.486 104.265  1.00  0.00           H  
ATOM   1816  N   ASN A 116      34.047 111.010 108.189  1.00  0.00           N  
ATOM   1817  CA  ASN A 116      33.368 110.600 109.400  1.00  0.00           C  
ATOM   1818  C   ASN A 116      31.852 110.449 109.233  1.00  0.00           C  
ATOM   1819  O   ASN A 116      31.238 111.362 108.755  1.00  0.00           O  
ATOM   1820  CB  ASN A 116      33.678 111.704 110.441  1.00  0.00           C  
ATOM   1821  CG  ASN A 116      33.241 111.270 111.869  1.00  0.00           C  
ATOM   1822  ND2 ASN A 116      34.024 111.697 112.823  1.00  0.00           N  
ATOM   1823  OD1 ASN A 116      32.306 110.498 112.173  1.00  0.00           O  
ATOM   1824  H   ASN A 116      33.553 111.812 107.825  1.00  0.00           H  
ATOM   1825  HA  ASN A 116      33.809 109.629 109.625  1.00  0.00           H  
ATOM   1826  HB2 ASN A 116      34.741 111.935 110.393  1.00  0.00           H  
ATOM   1827  HB3 ASN A 116      33.138 112.623 110.212  1.00  0.00           H  
ATOM   1828 HD21 ASN A 116      33.683 111.611 113.770  1.00  0.00           H  
ATOM   1829 HD22 ASN A 116      34.837 112.267 112.637  1.00  0.00           H  
ATOM   1830  N   TRP A 117      31.242 109.399 109.783  1.00  0.00           N  
ATOM   1831  CA  TRP A 117      29.732 109.269 109.566  1.00  0.00           C  
ATOM   1832  C   TRP A 117      28.863 110.389 110.008  1.00  0.00           C  
ATOM   1833  O   TRP A 117      27.753 110.437 109.513  1.00  0.00           O  
ATOM   1834  CB  TRP A 117      29.432 107.898 110.254  1.00  0.00           C  
ATOM   1835  CG  TRP A 117      30.346 106.697 110.044  1.00  0.00           C  
ATOM   1836  CD1 TRP A 117      30.991 106.268 108.909  1.00  0.00           C  
ATOM   1837  CD2 TRP A 117      30.646 105.640 111.093  1.00  0.00           C  
ATOM   1838  CE2 TRP A 117      31.480 104.675 110.495  1.00  0.00           C  
ATOM   1839  CE3 TRP A 117      30.326 105.444 112.492  1.00  0.00           C  
ATOM   1840  NE1 TRP A 117      31.682 105.119 109.196  1.00  0.00           N  
ATOM   1841  CZ2 TRP A 117      32.066 103.591 111.189  1.00  0.00           C  
ATOM   1842  CZ3 TRP A 117      30.721 104.273 113.111  1.00  0.00           C  
ATOM   1843  CH2 TRP A 117      31.731 103.434 112.542  1.00  0.00           C  
ATOM   1844  H   TRP A 117      31.830 108.672 110.165  1.00  0.00           H  
ATOM   1845  HA  TRP A 117      29.605 109.132 108.492  1.00  0.00           H  
ATOM   1846  HB2 TRP A 117      29.226 107.993 111.320  1.00  0.00           H  
ATOM   1847  HB3 TRP A 117      28.485 107.595 109.810  1.00  0.00           H  
ATOM   1848  HD1 TRP A 117      31.065 106.717 107.929  1.00  0.00           H  
ATOM   1849  HE1 TRP A 117      32.309 104.717 108.513  1.00  0.00           H  
ATOM   1850  HE3 TRP A 117      29.629 106.100 112.989  1.00  0.00           H  
ATOM   1851  HZ2 TRP A 117      32.835 103.008 110.703  1.00  0.00           H  
ATOM   1852  HZ3 TRP A 117      30.208 104.032 114.030  1.00  0.00           H  
ATOM   1853  HH2 TRP A 117      32.182 102.646 113.126  1.00  0.00           H  
ATOM   1854  N   LEU A 118      29.297 111.131 110.989  1.00  0.00           N  
ATOM   1855  CA  LEU A 118      28.689 112.356 111.506  1.00  0.00           C  
ATOM   1856  C   LEU A 118      28.714 113.575 110.571  1.00  0.00           C  
ATOM   1857  O   LEU A 118      27.966 114.499 110.773  1.00  0.00           O  
ATOM   1858  CB  LEU A 118      29.223 112.600 112.946  1.00  0.00           C  
ATOM   1859  CG  LEU A 118      29.100 111.438 113.977  1.00  0.00           C  
ATOM   1860  CD1 LEU A 118      29.463 111.966 115.372  1.00  0.00           C  
ATOM   1861  CD2 LEU A 118      27.631 110.889 114.094  1.00  0.00           C  
ATOM   1862  H   LEU A 118      30.200 110.901 111.376  1.00  0.00           H  
ATOM   1863  HA  LEU A 118      27.620 112.171 111.624  1.00  0.00           H  
ATOM   1864  HB2 LEU A 118      30.265 112.912 112.872  1.00  0.00           H  
ATOM   1865  HB3 LEU A 118      28.699 113.510 113.237  1.00  0.00           H  
ATOM   1866  HG  LEU A 118      29.651 110.533 113.721  1.00  0.00           H  
ATOM   1867 HD11 LEU A 118      28.737 112.764 115.534  1.00  0.00           H  
ATOM   1868 HD12 LEU A 118      29.413 111.162 116.106  1.00  0.00           H  
ATOM   1869 HD13 LEU A 118      30.477 112.364 115.344  1.00  0.00           H  
ATOM   1870 HD21 LEU A 118      27.060 111.779 114.359  1.00  0.00           H  
ATOM   1871 HD22 LEU A 118      27.279 110.345 113.218  1.00  0.00           H  
ATOM   1872 HD23 LEU A 118      27.525 110.221 114.949  1.00  0.00           H  
ATOM   1873  N   THR A 119      29.507 113.442 109.547  1.00  0.00           N  
ATOM   1874  CA  THR A 119      29.543 114.444 108.427  1.00  0.00           C  
ATOM   1875  C   THR A 119      29.763 113.854 107.083  1.00  0.00           C  
ATOM   1876  O   THR A 119      30.378 114.477 106.186  1.00  0.00           O  
ATOM   1877  CB  THR A 119      30.661 115.437 108.780  1.00  0.00           C  
ATOM   1878  CG2 THR A 119      30.416 116.239 110.024  1.00  0.00           C  
ATOM   1879  OG1 THR A 119      31.954 114.812 108.944  1.00  0.00           O  
ATOM   1880  H   THR A 119      30.212 112.719 109.526  1.00  0.00           H  
ATOM   1881  HA  THR A 119      28.615 115.015 108.422  1.00  0.00           H  
ATOM   1882  HB  THR A 119      30.738 116.075 107.899  1.00  0.00           H  
ATOM   1883  HG1 THR A 119      32.268 114.439 108.118  1.00  0.00           H  
ATOM   1884 HG21 THR A 119      30.382 115.711 110.976  1.00  0.00           H  
ATOM   1885 HG22 THR A 119      31.088 117.092 110.113  1.00  0.00           H  
ATOM   1886 HG23 THR A 119      29.534 116.874 109.934  1.00  0.00           H  
ATOM   1887  N   LEU A 120      29.322 112.630 106.813  1.00  0.00           N  
ATOM   1888  CA  LEU A 120      29.702 111.866 105.573  1.00  0.00           C  
ATOM   1889  C   LEU A 120      29.062 112.394 104.276  1.00  0.00           C  
ATOM   1890  O   LEU A 120      29.615 112.266 103.216  1.00  0.00           O  
ATOM   1891  CB  LEU A 120      29.303 110.385 105.747  1.00  0.00           C  
ATOM   1892  CG  LEU A 120      29.652 109.403 104.506  1.00  0.00           C  
ATOM   1893  CD1 LEU A 120      31.163 109.489 104.436  1.00  0.00           C  
ATOM   1894  CD2 LEU A 120      29.138 108.018 104.734  1.00  0.00           C  
ATOM   1895  H   LEU A 120      28.853 112.143 107.564  1.00  0.00           H  
ATOM   1896  HA  LEU A 120      30.775 112.009 105.440  1.00  0.00           H  
ATOM   1897  HB2 LEU A 120      29.832 109.971 106.605  1.00  0.00           H  
ATOM   1898  HB3 LEU A 120      28.243 110.337 105.994  1.00  0.00           H  
ATOM   1899  HG  LEU A 120      29.206 109.866 103.625  1.00  0.00           H  
ATOM   1900 HD11 LEU A 120      31.642 109.433 105.414  1.00  0.00           H  
ATOM   1901 HD12 LEU A 120      31.474 108.639 103.828  1.00  0.00           H  
ATOM   1902 HD13 LEU A 120      31.428 110.365 103.843  1.00  0.00           H  
ATOM   1903 HD21 LEU A 120      28.066 107.857 104.617  1.00  0.00           H  
ATOM   1904 HD22 LEU A 120      29.527 107.566 103.823  1.00  0.00           H  
ATOM   1905 HD23 LEU A 120      29.532 107.489 105.602  1.00  0.00           H  
ATOM   1906  N   ASP A 121      27.949 113.102 104.455  1.00  0.00           N  
ATOM   1907  CA  ASP A 121      27.421 113.802 103.335  1.00  0.00           C  
ATOM   1908  C   ASP A 121      28.308 114.926 102.809  1.00  0.00           C  
ATOM   1909  O   ASP A 121      28.496 115.227 101.692  1.00  0.00           O  
ATOM   1910  CB  ASP A 121      25.990 114.308 103.686  1.00  0.00           C  
ATOM   1911  CG  ASP A 121      26.038 115.304 104.858  1.00  0.00           C  
ATOM   1912  OD1 ASP A 121      25.127 116.169 104.920  1.00  0.00           O  
ATOM   1913  OD2 ASP A 121      26.912 115.185 105.754  1.00  0.00           O1-
ATOM   1914  H   ASP A 121      27.685 113.413 105.379  1.00  0.00           H  
ATOM   1915  HA  ASP A 121      27.345 113.087 102.516  1.00  0.00           H  
ATOM   1916  HB2 ASP A 121      25.456 114.692 102.817  1.00  0.00           H  
ATOM   1917  HB3 ASP A 121      25.393 113.474 104.056  1.00  0.00           H  
ATOM   1918  N   LYS A 122      29.049 115.618 103.742  1.00  0.00           N  
ATOM   1919  CA  LYS A 122      29.928 116.749 103.570  1.00  0.00           C  
ATOM   1920  C   LYS A 122      31.360 116.357 103.121  1.00  0.00           C  
ATOM   1921  O   LYS A 122      31.997 117.093 102.384  1.00  0.00           O  
ATOM   1922  CB  LYS A 122      30.077 117.567 104.913  1.00  0.00           C  
ATOM   1923  CG  LYS A 122      28.826 117.916 105.695  1.00  0.00           C  
ATOM   1924  CD  LYS A 122      27.669 118.460 104.743  1.00  0.00           C  
ATOM   1925  CE  LYS A 122      26.544 119.255 105.449  1.00  0.00           C  
ATOM   1926  NZ  LYS A 122      25.775 118.367 106.380  1.00  0.00           N1+
ATOM   1927  H   LYS A 122      28.880 115.286 104.681  1.00  0.00           H  
ATOM   1928  HA  LYS A 122      29.512 117.399 102.799  1.00  0.00           H  
ATOM   1929  HB2 LYS A 122      30.659 117.014 105.649  1.00  0.00           H  
ATOM   1930  HB3 LYS A 122      30.625 118.481 104.688  1.00  0.00           H  
ATOM   1931  HG2 LYS A 122      28.456 117.007 106.170  1.00  0.00           H  
ATOM   1932  HG3 LYS A 122      29.103 118.680 106.422  1.00  0.00           H  
ATOM   1933  HD2 LYS A 122      28.203 119.154 104.094  1.00  0.00           H  
ATOM   1934  HD3 LYS A 122      27.190 117.675 104.159  1.00  0.00           H  
ATOM   1935  HE2 LYS A 122      26.947 120.075 106.044  1.00  0.00           H  
ATOM   1936  HE3 LYS A 122      25.795 119.625 104.750  1.00  0.00           H  
ATOM   1937  HZ1 LYS A 122      24.906 118.758 106.712  1.00  0.00           H  
ATOM   1938  HZ2 LYS A 122      25.599 117.537 105.831  1.00  0.00           H  
ATOM   1939  HZ3 LYS A 122      26.349 118.186 107.192  1.00  0.00           H  
ATOM   1940  N   ASP A 123      31.823 115.205 103.605  1.00  0.00           N  
ATOM   1941  CA  ASP A 123      33.077 114.545 103.349  1.00  0.00           C  
ATOM   1942  C   ASP A 123      33.179 113.752 102.016  1.00  0.00           C  
ATOM   1943  O   ASP A 123      34.341 113.661 101.524  1.00  0.00           O  
ATOM   1944  CB  ASP A 123      33.512 113.696 104.568  1.00  0.00           C  
ATOM   1945  CG  ASP A 123      33.667 114.552 105.864  1.00  0.00           C  
ATOM   1946  OD1 ASP A 123      33.961 115.745 105.815  1.00  0.00           O  
ATOM   1947  OD2 ASP A 123      33.664 113.959 106.937  1.00  0.00           O1-
ATOM   1948  H   ASP A 123      31.176 114.745 104.229  1.00  0.00           H  
ATOM   1949  HA  ASP A 123      33.829 115.331 103.270  1.00  0.00           H  
ATOM   1950  HB2 ASP A 123      32.894 112.810 104.714  1.00  0.00           H  
ATOM   1951  HB3 ASP A 123      34.471 113.297 104.238  1.00  0.00           H  
ATOM   1952  N   VAL A 124      32.065 113.134 101.629  1.00  0.00           N  
ATOM   1953  CA  VAL A 124      32.062 112.185 100.469  1.00  0.00           C  
ATOM   1954  C   VAL A 124      30.783 112.351  99.601  1.00  0.00           C  
ATOM   1955  O   VAL A 124      29.714 111.934 100.035  1.00  0.00           O  
ATOM   1956  CB  VAL A 124      32.285 110.769 100.926  1.00  0.00           C  
ATOM   1957  CG1 VAL A 124      32.172 109.737  99.762  1.00  0.00           C  
ATOM   1958  CG2 VAL A 124      33.635 110.380 101.574  1.00  0.00           C  
ATOM   1959  H   VAL A 124      31.169 113.265 102.076  1.00  0.00           H  
ATOM   1960  HA  VAL A 124      32.844 112.514  99.785  1.00  0.00           H  
ATOM   1961  HB  VAL A 124      31.485 110.579 101.641  1.00  0.00           H  
ATOM   1962 HG11 VAL A 124      33.098 109.731  99.188  1.00  0.00           H  
ATOM   1963 HG12 VAL A 124      31.978 108.741 100.160  1.00  0.00           H  
ATOM   1964 HG13 VAL A 124      31.397 109.965  99.030  1.00  0.00           H  
ATOM   1965 HG21 VAL A 124      33.650 110.847 102.558  1.00  0.00           H  
ATOM   1966 HG22 VAL A 124      33.770 109.305 101.691  1.00  0.00           H  
ATOM   1967 HG23 VAL A 124      34.460 110.867 101.055  1.00  0.00           H  
ATOM   1968  N   PRO A 125      30.850 112.890  98.354  1.00  0.00           N  
ATOM   1969  CA  PRO A 125      29.742 112.864  97.446  1.00  0.00           C  
ATOM   1970  C   PRO A 125      29.408 111.384  97.032  1.00  0.00           C  
ATOM   1971  O   PRO A 125      30.342 110.776  96.624  1.00  0.00           O  
ATOM   1972  CB  PRO A 125      30.113 113.779  96.219  1.00  0.00           C  
ATOM   1973  CG  PRO A 125      31.649 113.718  96.252  1.00  0.00           C  
ATOM   1974  CD  PRO A 125      32.004 113.578  97.714  1.00  0.00           C  
ATOM   1975  HA  PRO A 125      28.872 113.294  97.943  1.00  0.00           H  
ATOM   1976  HB2 PRO A 125      29.795 113.523  95.210  1.00  0.00           H  
ATOM   1977  HB3 PRO A 125      29.817 114.804  96.442  1.00  0.00           H  
ATOM   1978  HG2 PRO A 125      31.877 112.868  95.608  1.00  0.00           H  
ATOM   1979  HG3 PRO A 125      32.008 114.629  95.772  1.00  0.00           H  
ATOM   1980  HD2 PRO A 125      32.908 112.974  97.783  1.00  0.00           H  
ATOM   1981  HD3 PRO A 125      32.095 114.521  98.252  1.00  0.00           H  
ATOM   1982  N   ALA A 126      28.195 110.856  97.242  1.00  0.00           N  
ATOM   1983  CA  ALA A 126      27.874 109.493  97.064  1.00  0.00           C  
ATOM   1984  C   ALA A 126      27.728 109.081  95.571  1.00  0.00           C  
ATOM   1985  O   ALA A 126      27.855 107.899  95.218  1.00  0.00           O  
ATOM   1986  CB  ALA A 126      26.561 109.194  97.779  1.00  0.00           C  
ATOM   1987  H   ALA A 126      27.521 111.336  97.820  1.00  0.00           H  
ATOM   1988  HA  ALA A 126      28.655 108.936  97.582  1.00  0.00           H  
ATOM   1989  HB1 ALA A 126      26.587 108.161  98.126  1.00  0.00           H  
ATOM   1990  HB2 ALA A 126      26.400 109.804  98.668  1.00  0.00           H  
ATOM   1991  HB3 ALA A 126      25.678 109.465  97.201  1.00  0.00           H  
ATOM   1992  N   GLY A 127      27.433 110.044  94.678  1.00  0.00           N  
ATOM   1993  CA  GLY A 127      27.336 109.867  93.237  1.00  0.00           C  
ATOM   1994  C   GLY A 127      25.972 109.298  92.855  1.00  0.00           C  
ATOM   1995  O   GLY A 127      24.919 109.474  93.499  1.00  0.00           O  
ATOM   1996  H   GLY A 127      27.259 110.968  95.046  1.00  0.00           H  
ATOM   1997  HA2 GLY A 127      27.436 110.822  92.722  1.00  0.00           H  
ATOM   1998  HA3 GLY A 127      28.180 109.247  92.933  1.00  0.00           H  
ATOM   1999  N   ASP A 128      25.975 108.309  91.910  1.00  0.00           N  
ATOM   2000  CA  ASP A 128      24.908 107.392  91.668  1.00  0.00           C  
ATOM   2001  C   ASP A 128      24.755 106.350  92.777  1.00  0.00           C  
ATOM   2002  O   ASP A 128      24.072 105.374  92.590  1.00  0.00           O  
ATOM   2003  CB  ASP A 128      25.078 106.861  90.227  1.00  0.00           C  
ATOM   2004  CG  ASP A 128      26.236 105.867  90.041  1.00  0.00           C  
ATOM   2005  OD1 ASP A 128      26.965 105.539  91.005  1.00  0.00           O  
ATOM   2006  OD2 ASP A 128      26.403 105.381  88.900  1.00  0.00           O1-
ATOM   2007  H   ASP A 128      26.819 108.160  91.375  1.00  0.00           H  
ATOM   2008  HA  ASP A 128      24.075 108.092  91.614  1.00  0.00           H  
ATOM   2009  HB2 ASP A 128      24.183 106.325  89.910  1.00  0.00           H  
ATOM   2010  HB3 ASP A 128      25.007 107.720  89.561  1.00  0.00           H  
ATOM   2011  N   GLY A 129      25.406 106.510  93.933  1.00  0.00           N  
ATOM   2012  CA  GLY A 129      25.203 105.600  95.026  1.00  0.00           C  
ATOM   2013  C   GLY A 129      25.984 104.336  94.932  1.00  0.00           C  
ATOM   2014  O   GLY A 129      26.686 104.069  93.941  1.00  0.00           O  
ATOM   2015  H   GLY A 129      26.176 107.163  93.957  1.00  0.00           H  
ATOM   2016  HA2 GLY A 129      25.481 106.166  95.914  1.00  0.00           H  
ATOM   2017  HA3 GLY A 129      24.153 105.379  95.214  1.00  0.00           H  
ATOM   2018  N   PHE A 130      25.735 103.456  95.882  1.00  0.00           N  
ATOM   2019  CA  PHE A 130      26.499 102.218  95.994  1.00  0.00           C  
ATOM   2020  C   PHE A 130      25.599 101.013  96.321  1.00  0.00           C  
ATOM   2021  O   PHE A 130      24.678 101.175  97.119  1.00  0.00           O  
ATOM   2022  CB  PHE A 130      27.526 102.381  97.160  1.00  0.00           C  
ATOM   2023  CG  PHE A 130      28.590 103.366  96.934  1.00  0.00           C  
ATOM   2024  CD1 PHE A 130      28.495 104.665  97.443  1.00  0.00           C  
ATOM   2025  CD2 PHE A 130      29.764 102.947  96.408  1.00  0.00           C  
ATOM   2026  CE1 PHE A 130      29.512 105.529  97.392  1.00  0.00           C  
ATOM   2027  CE2 PHE A 130      30.844 103.879  96.350  1.00  0.00           C  
ATOM   2028  CZ  PHE A 130      30.738 105.222  96.832  1.00  0.00           C  
ATOM   2029  H   PHE A 130      25.180 103.708  96.687  1.00  0.00           H  
ATOM   2030  HA  PHE A 130      26.975 102.090  95.022  1.00  0.00           H  
ATOM   2031  HB2 PHE A 130      27.158 102.627  98.157  1.00  0.00           H  
ATOM   2032  HB3 PHE A 130      28.025 101.438  97.384  1.00  0.00           H  
ATOM   2033  HD1 PHE A 130      27.642 105.011  98.007  1.00  0.00           H  
ATOM   2034  HD2 PHE A 130      29.977 101.922  96.139  1.00  0.00           H  
ATOM   2035  HE1 PHE A 130      29.358 106.530  97.767  1.00  0.00           H  
ATOM   2036  HE2 PHE A 130      31.827 103.606  95.992  1.00  0.00           H  
ATOM   2037  HZ  PHE A 130      31.568 105.913  96.839  1.00  0.00           H  
ATOM   2038  N   ASP A 131      25.700  99.832  95.640  1.00  0.00           N  
ATOM   2039  CA  ASP A 131      24.852  98.682  95.672  1.00  0.00           C  
ATOM   2040  C   ASP A 131      24.725  98.019  97.107  1.00  0.00           C  
ATOM   2041  O   ASP A 131      23.680  97.375  97.419  1.00  0.00           O  
ATOM   2042  CB  ASP A 131      25.271  97.687  94.646  1.00  0.00           C  
ATOM   2043  CG  ASP A 131      25.476  98.172  93.229  1.00  0.00           C  
ATOM   2044  OD1 ASP A 131      26.577  97.925  92.673  1.00  0.00           O  
ATOM   2045  OD2 ASP A 131      24.549  98.819  92.686  1.00  0.00           O1-
ATOM   2046  H   ASP A 131      26.417  99.874  94.929  1.00  0.00           H  
ATOM   2047  HA  ASP A 131      23.836  98.898  95.340  1.00  0.00           H  
ATOM   2048  HB2 ASP A 131      26.220  97.313  95.028  1.00  0.00           H  
ATOM   2049  HB3 ASP A 131      24.528  96.891  94.707  1.00  0.00           H  
ATOM   2050  N   ALA A 132      25.764  98.101  97.900  1.00  0.00           N  
ATOM   2051  CA  ALA A 132      25.831  97.549  99.279  1.00  0.00           C  
ATOM   2052  C   ALA A 132      26.793  98.280 100.197  1.00  0.00           C  
ATOM   2053  O   ALA A 132      27.966  98.353  99.918  1.00  0.00           O  
ATOM   2054  CB  ALA A 132      26.315  96.134  99.259  1.00  0.00           C  
ATOM   2055  H   ALA A 132      26.467  98.720  97.522  1.00  0.00           H  
ATOM   2056  HA  ALA A 132      24.819  97.631  99.675  1.00  0.00           H  
ATOM   2057  HB1 ALA A 132      25.711  95.480  98.631  1.00  0.00           H  
ATOM   2058  HB2 ALA A 132      27.330  96.034  98.875  1.00  0.00           H  
ATOM   2059  HB3 ALA A 132      26.216  95.740 100.271  1.00  0.00           H  
ATOM   2060  N   VAL A 133      26.279  98.734 101.295  1.00  0.00           N  
ATOM   2061  CA  VAL A 133      27.207  99.176 102.354  1.00  0.00           C  
ATOM   2062  C   VAL A 133      27.608  98.058 103.355  1.00  0.00           C  
ATOM   2063  O   VAL A 133      26.868  97.156 103.660  1.00  0.00           O  
ATOM   2064  CB  VAL A 133      26.735 100.476 102.985  1.00  0.00           C  
ATOM   2065  CG1 VAL A 133      27.274 100.868 104.412  1.00  0.00           C  
ATOM   2066  CG2 VAL A 133      27.143 101.667 102.095  1.00  0.00           C  
ATOM   2067  H   VAL A 133      25.277  98.842 101.372  1.00  0.00           H  
ATOM   2068  HA  VAL A 133      28.125  99.582 101.929  1.00  0.00           H  
ATOM   2069  HB  VAL A 133      25.650 100.557 103.051  1.00  0.00           H  
ATOM   2070 HG11 VAL A 133      28.297 101.233 104.330  1.00  0.00           H  
ATOM   2071 HG12 VAL A 133      26.820 101.771 104.819  1.00  0.00           H  
ATOM   2072 HG13 VAL A 133      27.199 100.045 105.123  1.00  0.00           H  
ATOM   2073 HG21 VAL A 133      27.120 101.402 101.038  1.00  0.00           H  
ATOM   2074 HG22 VAL A 133      26.445 102.487 102.259  1.00  0.00           H  
ATOM   2075 HG23 VAL A 133      28.194 101.920 102.239  1.00  0.00           H  
ATOM   2076  N   ILE A 134      28.914  98.087 103.734  1.00  0.00           N  
ATOM   2077  CA  ILE A 134      29.524  97.207 104.772  1.00  0.00           C  
ATOM   2078  C   ILE A 134      30.027  98.057 105.914  1.00  0.00           C  
ATOM   2079  O   ILE A 134      30.657  99.061 105.647  1.00  0.00           O  
ATOM   2080  CB  ILE A 134      30.590  96.366 104.096  1.00  0.00           C  
ATOM   2081  CG1 ILE A 134      30.075  95.507 102.941  1.00  0.00           C  
ATOM   2082  CG2 ILE A 134      31.438  95.518 105.138  1.00  0.00           C  
ATOM   2083  CD1 ILE A 134      31.267  95.072 102.018  1.00  0.00           C  
ATOM   2084  H   ILE A 134      29.433  98.940 103.580  1.00  0.00           H  
ATOM   2085  HA  ILE A 134      28.787  96.447 105.031  1.00  0.00           H  
ATOM   2086  HB  ILE A 134      31.257  97.106 103.653  1.00  0.00           H  
ATOM   2087 HG12 ILE A 134      29.588  94.662 103.426  1.00  0.00           H  
ATOM   2088 HG13 ILE A 134      29.352  96.033 102.317  1.00  0.00           H  
ATOM   2089 HG21 ILE A 134      31.848  96.132 105.940  1.00  0.00           H  
ATOM   2090 HG22 ILE A 134      30.816  94.726 105.555  1.00  0.00           H  
ATOM   2091 HG23 ILE A 134      32.333  95.032 104.749  1.00  0.00           H  
ATOM   2092 HD11 ILE A 134      30.851  94.469 101.211  1.00  0.00           H  
ATOM   2093 HD12 ILE A 134      31.756  95.932 101.559  1.00  0.00           H  
ATOM   2094 HD13 ILE A 134      31.933  94.436 102.601  1.00  0.00           H  
ATOM   2095  N   CYS A 135      29.836  97.544 107.126  1.00  0.00           N  
ATOM   2096  CA  CYS A 135      30.299  98.132 108.351  1.00  0.00           C  
ATOM   2097  C   CYS A 135      31.017  97.158 109.231  1.00  0.00           C  
ATOM   2098  O   CYS A 135      31.390  97.450 110.419  1.00  0.00           O  
ATOM   2099  CB  CYS A 135      29.070  98.722 109.019  1.00  0.00           C  
ATOM   2100  SG  CYS A 135      29.470  99.820 110.435  1.00  0.00           S  
ATOM   2101  H   CYS A 135      29.185  96.772 107.117  1.00  0.00           H  
ATOM   2102  HA  CYS A 135      30.937  99.004 108.202  1.00  0.00           H  
ATOM   2103  HB2 CYS A 135      28.517  99.315 108.291  1.00  0.00           H  
ATOM   2104  HB3 CYS A 135      28.456  97.888 109.357  1.00  0.00           H  
ATOM   2105  HG  CYS A 135      30.044  98.907 111.224  1.00  0.00           H  
ATOM   2106  N   LEU A 136      31.212  95.887 108.741  1.00  0.00           N  
ATOM   2107  CA  LEU A 136      31.659  94.766 109.467  1.00  0.00           C  
ATOM   2108  C   LEU A 136      32.984  94.768 110.228  1.00  0.00           C  
ATOM   2109  O   LEU A 136      33.917  95.485 109.828  1.00  0.00           O  
ATOM   2110  CB  LEU A 136      31.674  93.474 108.684  1.00  0.00           C  
ATOM   2111  CG  LEU A 136      30.334  93.017 108.203  1.00  0.00           C  
ATOM   2112  CD1 LEU A 136      30.442  91.847 107.197  1.00  0.00           C  
ATOM   2113  CD2 LEU A 136      29.378  92.536 109.251  1.00  0.00           C  
ATOM   2114  H   LEU A 136      30.907  95.690 107.798  1.00  0.00           H  
ATOM   2115  HA  LEU A 136      30.935  94.702 110.280  1.00  0.00           H  
ATOM   2116  HB2 LEU A 136      32.489  93.538 107.963  1.00  0.00           H  
ATOM   2117  HB3 LEU A 136      32.070  92.705 109.349  1.00  0.00           H  
ATOM   2118  HG  LEU A 136      29.924  93.839 107.618  1.00  0.00           H  
ATOM   2119 HD11 LEU A 136      30.873  90.997 107.725  1.00  0.00           H  
ATOM   2120 HD12 LEU A 136      29.503  91.502 106.765  1.00  0.00           H  
ATOM   2121 HD13 LEU A 136      31.105  92.113 106.373  1.00  0.00           H  
ATOM   2122 HD21 LEU A 136      28.529  92.112 108.715  1.00  0.00           H  
ATOM   2123 HD22 LEU A 136      29.746  91.714 109.865  1.00  0.00           H  
ATOM   2124 HD23 LEU A 136      29.093  93.378 109.880  1.00  0.00           H  
ATOM   2125  N   GLY A 137      32.996  93.968 111.248  1.00  0.00           N  
ATOM   2126  CA  GLY A 137      34.140  93.843 112.227  1.00  0.00           C  
ATOM   2127  C   GLY A 137      33.791  94.566 113.523  1.00  0.00           C  
ATOM   2128  O   GLY A 137      34.734  94.794 114.282  1.00  0.00           O  
ATOM   2129  H   GLY A 137      32.145  93.556 111.602  1.00  0.00           H  
ATOM   2130  HA2 GLY A 137      34.317  92.794 112.465  1.00  0.00           H  
ATOM   2131  HA3 GLY A 137      35.056  94.286 111.837  1.00  0.00           H  
ATOM   2132  N   ASN A 138      32.580  94.895 113.873  1.00  0.00           N  
ATOM   2133  CA  ASN A 138      32.147  95.455 115.141  1.00  0.00           C  
ATOM   2134  C   ASN A 138      32.520  96.940 115.361  1.00  0.00           C  
ATOM   2135  O   ASN A 138      33.155  97.269 116.358  1.00  0.00           O  
ATOM   2136  CB  ASN A 138      32.417  94.450 116.348  1.00  0.00           C  
ATOM   2137  CG  ASN A 138      31.769  95.120 117.583  1.00  0.00           C  
ATOM   2138  ND2 ASN A 138      32.313  94.955 118.731  1.00  0.00           N  
ATOM   2139  OD1 ASN A 138      30.704  95.777 117.544  1.00  0.00           O  
ATOM   2140  H   ASN A 138      31.878  94.691 113.176  1.00  0.00           H  
ATOM   2141  HA  ASN A 138      31.064  95.478 115.020  1.00  0.00           H  
ATOM   2142  HB2 ASN A 138      31.987  93.454 116.244  1.00  0.00           H  
ATOM   2143  HB3 ASN A 138      33.490  94.393 116.532  1.00  0.00           H  
ATOM   2144 HD21 ASN A 138      31.785  95.295 119.522  1.00  0.00           H  
ATOM   2145 HD22 ASN A 138      33.091  94.314 118.800  1.00  0.00           H  
ATOM   2146  N   SER A 139      32.251  97.733 114.368  1.00  0.00           N  
ATOM   2147  CA  SER A 139      32.503  99.135 114.294  1.00  0.00           C  
ATOM   2148  C   SER A 139      31.528 100.062 114.940  1.00  0.00           C  
ATOM   2149  O   SER A 139      31.839 101.031 115.679  1.00  0.00           O  
ATOM   2150  CB  SER A 139      32.729  99.440 112.803  1.00  0.00           C  
ATOM   2151  OG  SER A 139      33.417  98.474 112.036  1.00  0.00           O  
ATOM   2152  H   SER A 139      31.888  97.395 113.489  1.00  0.00           H  
ATOM   2153  HA  SER A 139      33.500  99.174 114.731  1.00  0.00           H  
ATOM   2154  HB2 SER A 139      31.811  99.723 112.289  1.00  0.00           H  
ATOM   2155  HB3 SER A 139      33.261 100.385 112.692  1.00  0.00           H  
ATOM   2156  HG  SER A 139      32.725  98.079 111.500  1.00  0.00           H  
ATOM   2157  N   PHE A 140      30.235  99.743 114.727  1.00  0.00           N  
ATOM   2158  CA  PHE A 140      29.113 100.666 115.093  1.00  0.00           C  
ATOM   2159  C   PHE A 140      29.043 100.916 116.586  1.00  0.00           C  
ATOM   2160  O   PHE A 140      28.696 101.999 117.080  1.00  0.00           O  
ATOM   2161  CB  PHE A 140      27.829 100.200 114.515  1.00  0.00           C  
ATOM   2162  CG  PHE A 140      26.758 101.199 114.493  1.00  0.00           C  
ATOM   2163  CD1 PHE A 140      26.703 102.122 113.444  1.00  0.00           C  
ATOM   2164  CD2 PHE A 140      25.704 101.069 115.398  1.00  0.00           C  
ATOM   2165  CE1 PHE A 140      25.771 103.211 113.588  1.00  0.00           C  
ATOM   2166  CE2 PHE A 140      24.673 102.022 115.427  1.00  0.00           C  
ATOM   2167  CZ  PHE A 140      24.794 103.227 114.618  1.00  0.00           C  
ATOM   2168  H   PHE A 140      30.023  98.874 114.259  1.00  0.00           H  
ATOM   2169  HA  PHE A 140      29.320 101.660 114.697  1.00  0.00           H  
ATOM   2170  HB2 PHE A 140      28.065  99.716 113.568  1.00  0.00           H  
ATOM   2171  HB3 PHE A 140      27.516  99.372 115.150  1.00  0.00           H  
ATOM   2172  HD1 PHE A 140      27.479 102.183 112.696  1.00  0.00           H  
ATOM   2173  HD2 PHE A 140      25.764 100.217 116.058  1.00  0.00           H  
ATOM   2174  HE1 PHE A 140      25.852 104.080 112.952  1.00  0.00           H  
ATOM   2175  HE2 PHE A 140      23.936 101.947 116.213  1.00  0.00           H  
ATOM   2176  HZ  PHE A 140      24.062 104.019 114.572  1.00  0.00           H  
ATOM   2177  N   ALA A 141      29.396  99.882 117.351  1.00  0.00           N  
ATOM   2178  CA  ALA A 141      29.560  99.994 118.788  1.00  0.00           C  
ATOM   2179  C   ALA A 141      30.494 101.183 119.205  1.00  0.00           C  
ATOM   2180  O   ALA A 141      30.257 101.650 120.370  1.00  0.00           O  
ATOM   2181  CB  ALA A 141      30.038  98.640 119.295  1.00  0.00           C  
ATOM   2182  H   ALA A 141      29.540  99.057 116.785  1.00  0.00           H  
ATOM   2183  HA  ALA A 141      28.568 100.192 119.192  1.00  0.00           H  
ATOM   2184  HB1 ALA A 141      31.106  98.583 119.085  1.00  0.00           H  
ATOM   2185  HB2 ALA A 141      29.860  98.629 120.370  1.00  0.00           H  
ATOM   2186  HB3 ALA A 141      29.513  97.834 118.780  1.00  0.00           H  
ATOM   2187  N   HID A 142      31.506 101.653 118.481  1.00  0.00           N  
ATOM   2188  CA  HID A 142      32.352 102.849 118.900  1.00  0.00           C  
ATOM   2189  C   HID A 142      31.562 104.133 119.126  1.00  0.00           C  
ATOM   2190  O   HID A 142      32.147 105.047 119.739  1.00  0.00           O  
ATOM   2191  CB  HID A 142      33.546 103.066 118.023  1.00  0.00           C  
ATOM   2192  CG  HID A 142      34.676 102.030 118.114  1.00  0.00           C  
ATOM   2193  CD2 HID A 142      34.978 101.113 117.123  1.00  0.00           C  
ATOM   2194  ND1 HID A 142      35.544 101.829 119.147  1.00  0.00           N  
ATOM   2195  CE1 HID A 142      36.338 100.759 118.828  1.00  0.00           C  
ATOM   2196  NE2 HID A 142      36.023 100.341 117.634  1.00  0.00           N  
ATOM   2197  H   HID A 142      31.702 101.195 117.603  1.00  0.00           H  
ATOM   2198  HA  HID A 142      32.649 102.718 119.939  1.00  0.00           H  
ATOM   2199  HB2 HID A 142      33.099 103.133 117.031  1.00  0.00           H  
ATOM   2200  HB3 HID A 142      33.980 104.023 118.311  1.00  0.00           H  
ATOM   2201  HD1 HID A 142      35.396 102.252 120.053  1.00  0.00           H  
ATOM   2202  HD2 HID A 142      34.427 100.912 116.217  1.00  0.00           H  
ATOM   2203  HE1 HID A 142      37.006 100.224 119.487  1.00  0.00           H  
ATOM   2204  N   LEU A 143      30.284 104.208 118.672  1.00  0.00           N  
ATOM   2205  CA  LEU A 143      29.373 105.388 118.923  1.00  0.00           C  
ATOM   2206  C   LEU A 143      28.793 105.363 120.349  1.00  0.00           C  
ATOM   2207  O   LEU A 143      27.935 104.520 120.645  1.00  0.00           O  
ATOM   2208  CB  LEU A 143      28.329 105.418 117.779  1.00  0.00           C  
ATOM   2209  CG  LEU A 143      28.705 105.612 116.350  1.00  0.00           C  
ATOM   2210  CD1 LEU A 143      27.621 105.195 115.382  1.00  0.00           C  
ATOM   2211  CD2 LEU A 143      29.106 107.088 116.130  1.00  0.00           C  
ATOM   2212  H   LEU A 143      29.964 103.456 118.078  1.00  0.00           H  
ATOM   2213  HA  LEU A 143      29.938 106.303 118.749  1.00  0.00           H  
ATOM   2214  HB2 LEU A 143      27.719 104.515 117.817  1.00  0.00           H  
ATOM   2215  HB3 LEU A 143      27.697 106.252 118.086  1.00  0.00           H  
ATOM   2216  HG  LEU A 143      29.533 104.946 116.111  1.00  0.00           H  
ATOM   2217 HD11 LEU A 143      27.837 105.493 114.356  1.00  0.00           H  
ATOM   2218 HD12 LEU A 143      27.491 104.112 115.385  1.00  0.00           H  
ATOM   2219 HD13 LEU A 143      26.695 105.677 115.693  1.00  0.00           H  
ATOM   2220 HD21 LEU A 143      28.212 107.661 116.374  1.00  0.00           H  
ATOM   2221 HD22 LEU A 143      29.900 107.329 116.837  1.00  0.00           H  
ATOM   2222 HD23 LEU A 143      29.408 107.217 115.090  1.00  0.00           H  
ATOM   2223  N   PRO A 144      29.125 106.232 121.298  1.00  0.00           N  
ATOM   2224  CA  PRO A 144      28.441 106.220 122.697  1.00  0.00           C  
ATOM   2225  C   PRO A 144      26.916 106.609 122.762  1.00  0.00           C  
ATOM   2226  O   PRO A 144      26.354 107.010 121.743  1.00  0.00           O  
ATOM   2227  CB  PRO A 144      29.214 107.361 123.427  1.00  0.00           C  
ATOM   2228  CG  PRO A 144      29.633 108.278 122.317  1.00  0.00           C  
ATOM   2229  CD  PRO A 144      29.892 107.483 121.124  1.00  0.00           C  
ATOM   2230  HA  PRO A 144      28.643 105.262 123.178  1.00  0.00           H  
ATOM   2231  HB2 PRO A 144      28.673 107.844 124.242  1.00  0.00           H  
ATOM   2232  HB3 PRO A 144      30.095 106.887 123.857  1.00  0.00           H  
ATOM   2233  HG2 PRO A 144      28.793 108.955 122.165  1.00  0.00           H  
ATOM   2234  HG3 PRO A 144      30.449 108.904 122.680  1.00  0.00           H  
ATOM   2235  HD2 PRO A 144      29.579 108.157 120.325  1.00  0.00           H  
ATOM   2236  HD3 PRO A 144      30.963 107.301 121.034  1.00  0.00           H  
ATOM   2237  N   ASP A 145      26.271 106.542 123.968  1.00  0.00           N  
ATOM   2238  CA  ASP A 145      25.019 107.278 124.255  1.00  0.00           C  
ATOM   2239  C   ASP A 145      25.347 108.629 124.945  1.00  0.00           C  
ATOM   2240  O   ASP A 145      24.969 108.803 126.089  1.00  0.00           O  
ATOM   2241  CB  ASP A 145      24.107 106.269 125.015  1.00  0.00           C  
ATOM   2242  CG  ASP A 145      22.753 106.851 125.394  1.00  0.00           C  
ATOM   2243  OD1 ASP A 145      22.311 106.711 126.551  1.00  0.00           O  
ATOM   2244  OD2 ASP A 145      22.130 107.641 124.650  1.00  0.00           O1-
ATOM   2245  H   ASP A 145      26.840 106.409 124.792  1.00  0.00           H  
ATOM   2246  HA  ASP A 145      24.456 107.468 123.342  1.00  0.00           H  
ATOM   2247  HB2 ASP A 145      23.953 105.382 124.401  1.00  0.00           H  
ATOM   2248  HB3 ASP A 145      24.624 105.948 125.920  1.00  0.00           H  
ATOM   2249  N   SER A 146      26.003 109.605 124.329  1.00  0.00           N  
ATOM   2250  CA  SER A 146      26.574 110.844 124.868  1.00  0.00           C  
ATOM   2251  C   SER A 146      25.522 111.923 125.263  1.00  0.00           C  
ATOM   2252  O   SER A 146      25.936 112.920 125.912  1.00  0.00           O  
ATOM   2253  CB  SER A 146      27.569 111.590 123.989  1.00  0.00           C  
ATOM   2254  OG  SER A 146      26.968 112.253 122.770  1.00  0.00           O  
ATOM   2255  H   SER A 146      26.214 109.506 123.347  1.00  0.00           H  
ATOM   2256  HA  SER A 146      27.015 110.496 125.802  1.00  0.00           H  
ATOM   2257  HB2 SER A 146      27.956 112.462 124.517  1.00  0.00           H  
ATOM   2258  HB3 SER A 146      28.339 110.951 123.558  1.00  0.00           H  
ATOM   2259  HG  SER A 146      26.483 111.574 122.295  1.00  0.00           H  
ATOM   2260  N   LYS A 147      24.247 111.689 124.922  1.00  0.00           N  
ATOM   2261  CA  LYS A 147      23.015 112.497 125.200  1.00  0.00           C  
ATOM   2262  C   LYS A 147      21.898 111.858 126.037  1.00  0.00           C  
ATOM   2263  O   LYS A 147      21.068 112.525 126.604  1.00  0.00           O  
ATOM   2264  CB  LYS A 147      22.381 112.956 123.885  1.00  0.00           C  
ATOM   2265  CG  LYS A 147      23.266 113.620 122.890  1.00  0.00           C  
ATOM   2266  CD  LYS A 147      24.068 114.874 123.325  1.00  0.00           C  
ATOM   2267  CE  LYS A 147      25.041 115.295 122.191  1.00  0.00           C  
ATOM   2268  NZ  LYS A 147      24.469 115.756 120.890  1.00  0.00           N1+
ATOM   2269  H   LYS A 147      24.096 110.891 124.321  1.00  0.00           H  
ATOM   2270  HA  LYS A 147      23.375 113.355 125.769  1.00  0.00           H  
ATOM   2271  HB2 LYS A 147      21.878 112.132 123.380  1.00  0.00           H  
ATOM   2272  HB3 LYS A 147      21.611 113.713 124.043  1.00  0.00           H  
ATOM   2273  HG2 LYS A 147      23.993 112.939 122.449  1.00  0.00           H  
ATOM   2274  HG3 LYS A 147      22.609 114.053 122.136  1.00  0.00           H  
ATOM   2275  HD2 LYS A 147      23.318 115.634 123.547  1.00  0.00           H  
ATOM   2276  HD3 LYS A 147      24.640 114.687 124.234  1.00  0.00           H  
ATOM   2277  HE2 LYS A 147      25.674 116.131 122.489  1.00  0.00           H  
ATOM   2278  HE3 LYS A 147      25.772 114.514 121.980  1.00  0.00           H  
ATOM   2279  HZ1 LYS A 147      25.166 116.207 120.315  1.00  0.00           H  
ATOM   2280  HZ2 LYS A 147      24.202 114.953 120.338  1.00  0.00           H  
ATOM   2281  HZ3 LYS A 147      23.687 116.372 121.058  1.00  0.00           H  
ATOM   2282  N   GLY A 148      21.769 110.533 125.912  1.00  0.00           N  
ATOM   2283  CA  GLY A 148      20.591 109.706 126.270  1.00  0.00           C  
ATOM   2284  C   GLY A 148      19.489 109.898 125.194  1.00  0.00           C  
ATOM   2285  O   GLY A 148      18.364 110.179 125.496  1.00  0.00           O  
ATOM   2286  H   GLY A 148      22.483 110.078 125.362  1.00  0.00           H  
ATOM   2287  HA2 GLY A 148      20.710 108.628 126.372  1.00  0.00           H  
ATOM   2288  HA3 GLY A 148      20.189 109.884 127.268  1.00  0.00           H  
ATOM   2289  N   ASP A 149      19.814 109.899 123.900  1.00  0.00           N  
ATOM   2290  CA  ASP A 149      19.049 110.281 122.703  1.00  0.00           C  
ATOM   2291  C   ASP A 149      19.723 109.471 121.509  1.00  0.00           C  
ATOM   2292  O   ASP A 149      20.952 109.267 121.506  1.00  0.00           O  
ATOM   2293  CB  ASP A 149      19.105 111.808 122.455  1.00  0.00           C  
ATOM   2294  CG  ASP A 149      18.229 112.402 121.458  1.00  0.00           C  
ATOM   2295  OD1 ASP A 149      18.183 113.693 121.328  1.00  0.00           O  
ATOM   2296  OD2 ASP A 149      17.717 111.643 120.537  1.00  0.00           O1-
ATOM   2297  H   ASP A 149      20.794 109.666 123.833  1.00  0.00           H  
ATOM   2298  HA  ASP A 149      18.006 110.019 122.879  1.00  0.00           H  
ATOM   2299  HB2 ASP A 149      19.007 112.237 123.452  1.00  0.00           H  
ATOM   2300  HB3 ASP A 149      20.096 111.955 122.026  1.00  0.00           H  
ATOM   2301  N   GLN A 150      18.982 109.265 120.417  1.00  0.00           N  
ATOM   2302  CA  GLN A 150      19.477 108.754 119.114  1.00  0.00           C  
ATOM   2303  C   GLN A 150      20.204 109.734 118.216  1.00  0.00           C  
ATOM   2304  O   GLN A 150      20.465 109.495 117.020  1.00  0.00           O  
ATOM   2305  CB  GLN A 150      18.351 108.107 118.308  1.00  0.00           C  
ATOM   2306  CG  GLN A 150      17.755 106.915 118.944  1.00  0.00           C  
ATOM   2307  CD  GLN A 150      16.683 106.372 118.031  1.00  0.00           C  
ATOM   2308  NE2 GLN A 150      15.837 105.479 118.544  1.00  0.00           N  
ATOM   2309  OE1 GLN A 150      16.665 106.652 116.816  1.00  0.00           O  
ATOM   2310  H   GLN A 150      18.027 109.590 120.469  1.00  0.00           H  
ATOM   2311  HA  GLN A 150      20.226 108.020 119.412  1.00  0.00           H  
ATOM   2312  HB2 GLN A 150      17.570 108.860 118.211  1.00  0.00           H  
ATOM   2313  HB3 GLN A 150      18.679 108.018 117.271  1.00  0.00           H  
ATOM   2314  HG2 GLN A 150      18.571 106.195 119.006  1.00  0.00           H  
ATOM   2315  HG3 GLN A 150      17.471 107.239 119.945  1.00  0.00           H  
ATOM   2316 HE21 GLN A 150      14.967 105.200 118.113  1.00  0.00           H  
ATOM   2317 HE22 GLN A 150      16.101 105.168 119.469  1.00  0.00           H  
ATOM   2318  N   SER A 151      20.514 110.924 118.791  1.00  0.00           N  
ATOM   2319  CA  SER A 151      20.735 112.168 118.078  1.00  0.00           C  
ATOM   2320  C   SER A 151      21.833 112.019 117.037  1.00  0.00           C  
ATOM   2321  O   SER A 151      21.884 112.574 115.985  1.00  0.00           O  
ATOM   2322  CB  SER A 151      21.107 113.222 119.111  1.00  0.00           C  
ATOM   2323  OG  SER A 151      21.936 112.778 120.158  1.00  0.00           O  
ATOM   2324  H   SER A 151      20.385 110.943 119.793  1.00  0.00           H  
ATOM   2325  HA  SER A 151      19.794 112.485 117.628  1.00  0.00           H  
ATOM   2326  HB2 SER A 151      21.650 114.052 118.657  1.00  0.00           H  
ATOM   2327  HB3 SER A 151      20.147 113.544 119.513  1.00  0.00           H  
ATOM   2328  HG  SER A 151      22.859 112.734 119.899  1.00  0.00           H  
ATOM   2329  N   GLU A 152      22.867 111.222 117.404  1.00  0.00           N  
ATOM   2330  CA  GLU A 152      24.040 110.905 116.601  1.00  0.00           C  
ATOM   2331  C   GLU A 152      24.068 109.485 116.097  1.00  0.00           C  
ATOM   2332  O   GLU A 152      24.689 109.270 115.008  1.00  0.00           O  
ATOM   2333  CB  GLU A 152      25.303 111.109 117.494  1.00  0.00           C  
ATOM   2334  CG  GLU A 152      25.657 112.589 117.751  1.00  0.00           C  
ATOM   2335  CD  GLU A 152      24.698 113.166 118.772  1.00  0.00           C  
ATOM   2336  OE1 GLU A 152      24.086 114.213 118.582  1.00  0.00           O  
ATOM   2337  OE2 GLU A 152      24.487 112.569 119.867  1.00  0.00           O1-
ATOM   2338  H   GLU A 152      22.869 111.013 118.393  1.00  0.00           H  
ATOM   2339  HA  GLU A 152      24.100 111.500 115.689  1.00  0.00           H  
ATOM   2340  HB2 GLU A 152      25.267 110.512 118.406  1.00  0.00           H  
ATOM   2341  HB3 GLU A 152      26.150 110.704 116.942  1.00  0.00           H  
ATOM   2342  HG2 GLU A 152      26.683 112.664 118.111  1.00  0.00           H  
ATOM   2343  HG3 GLU A 152      25.597 113.151 116.818  1.00  0.00           H  
ATOM   2344  N   HIE A 153      23.423 108.510 116.804  1.00  0.00           N  
ATOM   2345  CA  HIE A 153      23.227 107.170 116.312  1.00  0.00           C  
ATOM   2346  C   HIE A 153      22.409 107.062 114.974  1.00  0.00           C  
ATOM   2347  O   HIE A 153      22.836 106.395 114.024  1.00  0.00           O  
ATOM   2348  CB  HIE A 153      22.580 106.337 117.388  1.00  0.00           C  
ATOM   2349  CG  HIE A 153      23.377 105.786 118.542  1.00  0.00           C  
ATOM   2350  CD2 HIE A 153      24.585 105.195 118.431  1.00  0.00           C  
ATOM   2351  ND1 HIE A 153      22.895 105.685 119.855  1.00  0.00           N  
ATOM   2352  CE1 HIE A 153      23.910 105.221 120.567  1.00  0.00           C  
ATOM   2353  NE2 HIE A 153      24.924 104.966 119.729  1.00  0.00           N  
ATOM   2354  H   HIE A 153      22.960 108.716 117.678  1.00  0.00           H  
ATOM   2355  HA  HIE A 153      24.221 106.780 116.093  1.00  0.00           H  
ATOM   2356  HB2 HIE A 153      21.763 106.947 117.771  1.00  0.00           H  
ATOM   2357  HB3 HIE A 153      22.141 105.408 117.027  1.00  0.00           H  
ATOM   2358  HD2 HIE A 153      25.209 105.127 117.553  1.00  0.00           H  
ATOM   2359  HE1 HIE A 153      23.990 105.042 121.629  1.00  0.00           H  
ATOM   2360  HE2 HIE A 153      25.863 104.697 119.990  1.00  0.00           H  
ATOM   2361  N   ARG A 154      21.356 107.921 114.901  1.00  0.00           N  
ATOM   2362  CA  ARG A 154      20.519 108.172 113.695  1.00  0.00           C  
ATOM   2363  C   ARG A 154      21.213 108.939 112.688  1.00  0.00           C  
ATOM   2364  O   ARG A 154      21.153 108.549 111.541  1.00  0.00           O  
ATOM   2365  CB  ARG A 154      19.290 108.945 114.098  1.00  0.00           C  
ATOM   2366  CG  ARG A 154      18.307 109.358 112.963  1.00  0.00           C  
ATOM   2367  CD  ARG A 154      16.974 109.868 113.422  1.00  0.00           C  
ATOM   2368  NE  ARG A 154      16.273 108.857 114.304  1.00  0.00           N  
ATOM   2369  CZ  ARG A 154      15.295 108.034 113.938  1.00  0.00           C  
ATOM   2370  NH1 ARG A 154      14.805 107.181 114.795  1.00  0.00           N1+
ATOM   2371  NH2 ARG A 154      14.858 107.954 112.691  1.00  0.00           N  
ATOM   2372  H   ARG A 154      20.935 108.324 115.726  1.00  0.00           H  
ATOM   2373  HA  ARG A 154      20.189 107.238 113.239  1.00  0.00           H  
ATOM   2374  HB2 ARG A 154      18.829 108.356 114.892  1.00  0.00           H  
ATOM   2375  HB3 ARG A 154      19.436 109.910 114.583  1.00  0.00           H  
ATOM   2376  HG2 ARG A 154      18.851 109.914 112.199  1.00  0.00           H  
ATOM   2377  HG3 ARG A 154      18.048 108.472 112.383  1.00  0.00           H  
ATOM   2378  HD2 ARG A 154      17.152 110.749 114.038  1.00  0.00           H  
ATOM   2379  HD3 ARG A 154      16.446 110.124 112.504  1.00  0.00           H  
ATOM   2380  HE  ARG A 154      16.358 108.979 115.302  1.00  0.00           H  
ATOM   2381 HH11 ARG A 154      15.391 106.993 115.596  1.00  0.00           H  
ATOM   2382 HH12 ARG A 154      14.049 106.552 114.565  1.00  0.00           H  
ATOM   2383 HH21 ARG A 154      15.291 108.507 111.966  1.00  0.00           H  
ATOM   2384 HH22 ARG A 154      13.968 107.496 112.552  1.00  0.00           H  
ATOM   2385  N   LEU A 155      21.865 110.053 113.035  1.00  0.00           N  
ATOM   2386  CA  LEU A 155      22.710 110.851 112.133  1.00  0.00           C  
ATOM   2387  C   LEU A 155      23.677 109.932 111.421  1.00  0.00           C  
ATOM   2388  O   LEU A 155      23.698 109.886 110.208  1.00  0.00           O  
ATOM   2389  CB  LEU A 155      23.345 111.961 112.967  1.00  0.00           C  
ATOM   2390  CG  LEU A 155      24.204 112.894 112.122  1.00  0.00           C  
ATOM   2391  CD1 LEU A 155      23.439 113.655 111.034  1.00  0.00           C  
ATOM   2392  CD2 LEU A 155      24.873 113.936 112.967  1.00  0.00           C  
ATOM   2393  H   LEU A 155      21.922 110.260 114.022  1.00  0.00           H  
ATOM   2394  HA  LEU A 155      22.126 111.349 111.359  1.00  0.00           H  
ATOM   2395  HB2 LEU A 155      22.633 112.560 113.533  1.00  0.00           H  
ATOM   2396  HB3 LEU A 155      23.950 111.454 113.718  1.00  0.00           H  
ATOM   2397  HG  LEU A 155      24.978 112.319 111.614  1.00  0.00           H  
ATOM   2398 HD11 LEU A 155      24.147 114.102 110.335  1.00  0.00           H  
ATOM   2399 HD12 LEU A 155      22.852 112.966 110.428  1.00  0.00           H  
ATOM   2400 HD13 LEU A 155      22.844 114.430 111.516  1.00  0.00           H  
ATOM   2401 HD21 LEU A 155      25.481 114.555 112.306  1.00  0.00           H  
ATOM   2402 HD22 LEU A 155      24.246 114.731 113.371  1.00  0.00           H  
ATOM   2403 HD23 LEU A 155      25.488 113.543 113.778  1.00  0.00           H  
ATOM   2404  N   ALA A 156      24.425 109.041 112.121  1.00  0.00           N  
ATOM   2405  CA  ALA A 156      25.342 108.121 111.414  1.00  0.00           C  
ATOM   2406  C   ALA A 156      24.542 107.193 110.543  1.00  0.00           C  
ATOM   2407  O   ALA A 156      24.829 107.259 109.329  1.00  0.00           O  
ATOM   2408  CB  ALA A 156      26.007 107.441 112.611  1.00  0.00           C  
ATOM   2409  H   ALA A 156      24.391 108.875 113.117  1.00  0.00           H  
ATOM   2410  HA  ALA A 156      26.030 108.733 110.831  1.00  0.00           H  
ATOM   2411  HB1 ALA A 156      26.583 108.147 113.208  1.00  0.00           H  
ATOM   2412  HB2 ALA A 156      25.242 107.023 113.264  1.00  0.00           H  
ATOM   2413  HB3 ALA A 156      26.721 106.703 112.245  1.00  0.00           H  
ATOM   2414  N   LEU A 157      23.439 106.623 111.002  1.00  0.00           N  
ATOM   2415  CA  LEU A 157      22.559 105.799 110.175  1.00  0.00           C  
ATOM   2416  C   LEU A 157      21.864 106.405 108.912  1.00  0.00           C  
ATOM   2417  O   LEU A 157      21.650 105.689 107.886  1.00  0.00           O  
ATOM   2418  CB  LEU A 157      21.556 104.957 111.061  1.00  0.00           C  
ATOM   2419  CG  LEU A 157      22.139 103.913 112.053  1.00  0.00           C  
ATOM   2420  CD1 LEU A 157      21.270 103.578 113.285  1.00  0.00           C  
ATOM   2421  CD2 LEU A 157      22.455 102.681 111.221  1.00  0.00           C  
ATOM   2422  H   LEU A 157      23.251 106.582 111.994  1.00  0.00           H  
ATOM   2423  HA  LEU A 157      23.186 105.022 109.739  1.00  0.00           H  
ATOM   2424  HB2 LEU A 157      20.979 105.626 111.699  1.00  0.00           H  
ATOM   2425  HB3 LEU A 157      20.786 104.533 110.416  1.00  0.00           H  
ATOM   2426  HG  LEU A 157      23.107 104.248 112.426  1.00  0.00           H  
ATOM   2427 HD11 LEU A 157      21.110 104.518 113.816  1.00  0.00           H  
ATOM   2428 HD12 LEU A 157      20.293 103.194 112.990  1.00  0.00           H  
ATOM   2429 HD13 LEU A 157      21.767 102.917 113.994  1.00  0.00           H  
ATOM   2430 HD21 LEU A 157      23.034 102.921 110.330  1.00  0.00           H  
ATOM   2431 HD22 LEU A 157      23.003 102.019 111.891  1.00  0.00           H  
ATOM   2432 HD23 LEU A 157      21.631 102.043 110.902  1.00  0.00           H  
ATOM   2433  N   LYS A 158      21.599 107.676 108.976  1.00  0.00           N  
ATOM   2434  CA  LYS A 158      21.014 108.431 107.845  1.00  0.00           C  
ATOM   2435  C   LYS A 158      22.079 108.759 106.807  1.00  0.00           C  
ATOM   2436  O   LYS A 158      21.901 108.614 105.588  1.00  0.00           O  
ATOM   2437  CB  LYS A 158      20.417 109.718 108.374  1.00  0.00           C  
ATOM   2438  CG  LYS A 158      19.456 110.424 107.501  1.00  0.00           C  
ATOM   2439  CD  LYS A 158      18.854 111.688 108.124  1.00  0.00           C  
ATOM   2440  CE  LYS A 158      18.130 112.710 107.192  1.00  0.00           C  
ATOM   2441  NZ  LYS A 158      19.009 113.308 106.186  1.00  0.00           N1+
ATOM   2442  H   LYS A 158      21.668 108.209 109.830  1.00  0.00           H  
ATOM   2443  HA  LYS A 158      20.151 107.856 107.513  1.00  0.00           H  
ATOM   2444  HB2 LYS A 158      19.875 109.565 109.308  1.00  0.00           H  
ATOM   2445  HB3 LYS A 158      21.185 110.487 108.453  1.00  0.00           H  
ATOM   2446  HG2 LYS A 158      19.882 110.715 106.541  1.00  0.00           H  
ATOM   2447  HG3 LYS A 158      18.692 109.686 107.254  1.00  0.00           H  
ATOM   2448  HD2 LYS A 158      18.192 111.206 108.843  1.00  0.00           H  
ATOM   2449  HD3 LYS A 158      19.572 112.196 108.766  1.00  0.00           H  
ATOM   2450  HE2 LYS A 158      17.223 112.264 106.786  1.00  0.00           H  
ATOM   2451  HE3 LYS A 158      17.781 113.506 107.850  1.00  0.00           H  
ATOM   2452  HZ1 LYS A 158      19.868 113.640 106.601  1.00  0.00           H  
ATOM   2453  HZ2 LYS A 158      19.302 112.573 105.557  1.00  0.00           H  
ATOM   2454  HZ3 LYS A 158      18.539 114.037 105.669  1.00  0.00           H  
ATOM   2455  N   ASN A 159      23.230 109.133 107.289  1.00  0.00           N  
ATOM   2456  CA  ASN A 159      24.429 109.397 106.463  1.00  0.00           C  
ATOM   2457  C   ASN A 159      24.947 108.074 105.874  1.00  0.00           C  
ATOM   2458  O   ASN A 159      25.497 108.122 104.777  1.00  0.00           O  
ATOM   2459  CB  ASN A 159      25.507 110.165 107.243  1.00  0.00           C  
ATOM   2460  CG  ASN A 159      25.073 111.546 107.743  1.00  0.00           C  
ATOM   2461  ND2 ASN A 159      25.585 112.134 108.777  1.00  0.00           N  
ATOM   2462  OD1 ASN A 159      24.242 112.140 107.128  1.00  0.00           O  
ATOM   2463  H   ASN A 159      23.487 109.100 108.265  1.00  0.00           H  
ATOM   2464  HA  ASN A 159      24.082 110.115 105.719  1.00  0.00           H  
ATOM   2465  HB2 ASN A 159      25.812 109.527 108.074  1.00  0.00           H  
ATOM   2466  HB3 ASN A 159      26.400 110.247 106.622  1.00  0.00           H  
ATOM   2467 HD21 ASN A 159      25.536 113.139 108.862  1.00  0.00           H  
ATOM   2468 HD22 ASN A 159      26.299 111.632 109.286  1.00  0.00           H  
ATOM   2469  N   ILE A 160      24.719 106.981 106.624  1.00  0.00           N  
ATOM   2470  CA  ILE A 160      25.047 105.713 106.013  1.00  0.00           C  
ATOM   2471  C   ILE A 160      23.949 105.289 105.003  1.00  0.00           C  
ATOM   2472  O   ILE A 160      24.301 104.867 103.875  1.00  0.00           O  
ATOM   2473  CB  ILE A 160      25.178 104.723 107.216  1.00  0.00           C  
ATOM   2474  CG1 ILE A 160      26.337 105.048 108.132  1.00  0.00           C  
ATOM   2475  CG2 ILE A 160      25.190 103.258 106.776  1.00  0.00           C  
ATOM   2476  CD1 ILE A 160      26.332 104.379 109.491  1.00  0.00           C  
ATOM   2477  H   ILE A 160      24.520 107.023 107.613  1.00  0.00           H  
ATOM   2478  HA  ILE A 160      25.978 105.654 105.450  1.00  0.00           H  
ATOM   2479  HB  ILE A 160      24.249 104.718 107.785  1.00  0.00           H  
ATOM   2480 HG12 ILE A 160      27.249 104.642 107.695  1.00  0.00           H  
ATOM   2481 HG13 ILE A 160      26.551 106.115 108.179  1.00  0.00           H  
ATOM   2482 HG21 ILE A 160      26.126 103.179 106.222  1.00  0.00           H  
ATOM   2483 HG22 ILE A 160      25.105 102.590 107.634  1.00  0.00           H  
ATOM   2484 HG23 ILE A 160      24.350 103.041 106.118  1.00  0.00           H  
ATOM   2485 HD11 ILE A 160      26.690 105.116 110.210  1.00  0.00           H  
ATOM   2486 HD12 ILE A 160      25.275 104.238 109.718  1.00  0.00           H  
ATOM   2487 HD13 ILE A 160      26.787 103.388 109.507  1.00  0.00           H  
ATOM   2488  N   ALA A 161      22.679 105.521 105.229  1.00  0.00           N  
ATOM   2489  CA  ALA A 161      21.611 105.185 104.360  1.00  0.00           C  
ATOM   2490  C   ALA A 161      21.680 105.802 102.967  1.00  0.00           C  
ATOM   2491  O   ALA A 161      21.493 105.167 101.951  1.00  0.00           O  
ATOM   2492  CB  ALA A 161      20.258 105.459 105.002  1.00  0.00           C  
ATOM   2493  H   ALA A 161      22.353 105.746 106.158  1.00  0.00           H  
ATOM   2494  HA  ALA A 161      21.736 104.107 104.244  1.00  0.00           H  
ATOM   2495  HB1 ALA A 161      19.975 106.502 104.862  1.00  0.00           H  
ATOM   2496  HB2 ALA A 161      19.462 104.946 104.461  1.00  0.00           H  
ATOM   2497  HB3 ALA A 161      20.282 105.180 106.054  1.00  0.00           H  
ATOM   2498  N   SER A 162      22.096 107.097 103.006  1.00  0.00           N  
ATOM   2499  CA  SER A 162      22.094 107.966 101.765  1.00  0.00           C  
ATOM   2500  C   SER A 162      23.080 107.530 100.734  1.00  0.00           C  
ATOM   2501  O   SER A 162      23.010 107.855  99.562  1.00  0.00           O  
ATOM   2502  CB  SER A 162      22.256 109.468 102.088  1.00  0.00           C  
ATOM   2503  OG  SER A 162      21.390 109.796 103.153  1.00  0.00           O  
ATOM   2504  H   SER A 162      22.280 107.470 103.927  1.00  0.00           H  
ATOM   2505  HA  SER A 162      21.103 107.913 101.313  1.00  0.00           H  
ATOM   2506  HB2 SER A 162      23.290 109.749 102.292  1.00  0.00           H  
ATOM   2507  HB3 SER A 162      21.797 110.034 101.277  1.00  0.00           H  
ATOM   2508  HG  SER A 162      21.598 109.318 103.959  1.00  0.00           H  
ATOM   2509  N   MET A 163      24.124 106.774 101.176  1.00  0.00           N  
ATOM   2510  CA  MET A 163      25.161 106.181 100.291  1.00  0.00           C  
ATOM   2511  C   MET A 163      24.618 104.990  99.526  1.00  0.00           C  
ATOM   2512  O   MET A 163      25.127 104.778  98.414  1.00  0.00           O  
ATOM   2513  CB  MET A 163      26.353 105.627 101.093  1.00  0.00           C  
ATOM   2514  CG  MET A 163      27.079 106.567 102.025  1.00  0.00           C  
ATOM   2515  SD  MET A 163      27.652 108.145 101.396  1.00  0.00           S  
ATOM   2516  CE  MET A 163      28.790 107.571 100.083  1.00  0.00           C  
ATOM   2517  H   MET A 163      24.122 106.631 102.175  1.00  0.00           H  
ATOM   2518  HA  MET A 163      25.426 106.982  99.601  1.00  0.00           H  
ATOM   2519  HB2 MET A 163      25.989 104.871 101.789  1.00  0.00           H  
ATOM   2520  HB3 MET A 163      27.054 105.166 100.396  1.00  0.00           H  
ATOM   2521  HG2 MET A 163      26.404 106.819 102.843  1.00  0.00           H  
ATOM   2522  HG3 MET A 163      27.941 106.018 102.405  1.00  0.00           H  
ATOM   2523  HE1 MET A 163      29.497 108.324  99.734  1.00  0.00           H  
ATOM   2524  HE2 MET A 163      29.254 106.679 100.506  1.00  0.00           H  
ATOM   2525  HE3 MET A 163      28.237 107.302  99.183  1.00  0.00           H  
ATOM   2526  N   VAL A 164      23.657 104.263 100.094  1.00  0.00           N  
ATOM   2527  CA  VAL A 164      23.150 102.992  99.541  1.00  0.00           C  
ATOM   2528  C   VAL A 164      22.044 103.354  98.477  1.00  0.00           C  
ATOM   2529  O   VAL A 164      21.297 104.284  98.603  1.00  0.00           O  
ATOM   2530  CB  VAL A 164      22.574 102.080 100.623  1.00  0.00           C  
ATOM   2531  CG1 VAL A 164      21.819 100.840 100.252  1.00  0.00           C  
ATOM   2532  CG2 VAL A 164      23.815 101.651 101.493  1.00  0.00           C  
ATOM   2533  H   VAL A 164      23.210 104.679 100.899  1.00  0.00           H  
ATOM   2534  HA  VAL A 164      23.978 102.495  99.035  1.00  0.00           H  
ATOM   2535  HB  VAL A 164      21.851 102.600 101.251  1.00  0.00           H  
ATOM   2536 HG11 VAL A 164      22.457 100.081  99.799  1.00  0.00           H  
ATOM   2537 HG12 VAL A 164      21.363 100.172 100.983  1.00  0.00           H  
ATOM   2538 HG13 VAL A 164      21.021 101.064  99.544  1.00  0.00           H  
ATOM   2539 HG21 VAL A 164      24.594 101.115 100.952  1.00  0.00           H  
ATOM   2540 HG22 VAL A 164      24.178 102.526 102.034  1.00  0.00           H  
ATOM   2541 HG23 VAL A 164      23.486 100.993 102.297  1.00  0.00           H  
ATOM   2542  N   ARG A 165      22.096 102.592  97.362  1.00  0.00           N  
ATOM   2543  CA  ARG A 165      21.295 102.824  96.172  1.00  0.00           C  
ATOM   2544  C   ARG A 165      19.853 102.373  96.483  1.00  0.00           C  
ATOM   2545  O   ARG A 165      19.669 101.556  97.375  1.00  0.00           O  
ATOM   2546  CB  ARG A 165      21.922 101.943  94.989  1.00  0.00           C  
ATOM   2547  CG  ARG A 165      22.816 102.732  94.011  1.00  0.00           C  
ATOM   2548  CD  ARG A 165      23.823 101.808  93.211  1.00  0.00           C  
ATOM   2549  NE  ARG A 165      24.673 102.589  92.286  1.00  0.00           N  
ATOM   2550  CZ  ARG A 165      25.578 102.080  91.503  1.00  0.00           C  
ATOM   2551  NH1 ARG A 165      26.444 102.807  90.847  1.00  0.00           N1+
ATOM   2552  NH2 ARG A 165      25.620 100.840  91.313  1.00  0.00           N  
ATOM   2553  H   ARG A 165      22.860 101.940  97.256  1.00  0.00           H  
ATOM   2554  HA  ARG A 165      21.238 103.851  95.812  1.00  0.00           H  
ATOM   2555  HB2 ARG A 165      22.433 101.110  95.474  1.00  0.00           H  
ATOM   2556  HB3 ARG A 165      21.170 101.421  94.400  1.00  0.00           H  
ATOM   2557  HG2 ARG A 165      22.230 103.350  93.331  1.00  0.00           H  
ATOM   2558  HG3 ARG A 165      23.310 103.459  94.656  1.00  0.00           H  
ATOM   2559  HD2 ARG A 165      24.457 101.292  93.932  1.00  0.00           H  
ATOM   2560  HD3 ARG A 165      23.156 101.168  92.634  1.00  0.00           H  
ATOM   2561  HE  ARG A 165      24.717 103.589  92.421  1.00  0.00           H  
ATOM   2562 HH11 ARG A 165      26.588 103.802  90.946  1.00  0.00           H  
ATOM   2563 HH12 ARG A 165      27.074 102.407  90.166  1.00  0.00           H  
ATOM   2564 HH21 ARG A 165      25.044 100.280  91.925  1.00  0.00           H  
ATOM   2565 HH22 ARG A 165      26.038 100.483  90.466  1.00  0.00           H  
ATOM   2566  N   PRO A 166      18.927 102.665  95.558  1.00  0.00           N  
ATOM   2567  CA  PRO A 166      17.484 102.281  95.670  1.00  0.00           C  
ATOM   2568  C   PRO A 166      17.429 100.728  95.510  1.00  0.00           C  
ATOM   2569  O   PRO A 166      18.150 100.244  94.653  1.00  0.00           O  
ATOM   2570  CB  PRO A 166      16.625 102.973  94.536  1.00  0.00           C  
ATOM   2571  CG  PRO A 166      17.703 103.385  93.571  1.00  0.00           C  
ATOM   2572  CD  PRO A 166      19.116 103.359  94.270  1.00  0.00           C  
ATOM   2573  HA  PRO A 166      17.007 102.601  96.597  1.00  0.00           H  
ATOM   2574  HB2 PRO A 166      16.002 102.310  93.937  1.00  0.00           H  
ATOM   2575  HB3 PRO A 166      16.136 103.890  94.865  1.00  0.00           H  
ATOM   2576  HG2 PRO A 166      17.687 102.734  92.698  1.00  0.00           H  
ATOM   2577  HG3 PRO A 166      17.534 104.401  93.213  1.00  0.00           H  
ATOM   2578  HD2 PRO A 166      19.701 102.725  93.604  1.00  0.00           H  
ATOM   2579  HD3 PRO A 166      19.415 104.404  94.358  1.00  0.00           H  
ATOM   2580  N   GLY A 167      16.624  99.993  96.258  1.00  0.00           N  
ATOM   2581  CA  GLY A 167      16.724  98.552  96.333  1.00  0.00           C  
ATOM   2582  C   GLY A 167      18.015  97.917  96.911  1.00  0.00           C  
ATOM   2583  O   GLY A 167      18.146  96.704  96.829  1.00  0.00           O  
ATOM   2584  H   GLY A 167      16.013 100.336  96.986  1.00  0.00           H  
ATOM   2585  HA2 GLY A 167      15.980  98.151  97.021  1.00  0.00           H  
ATOM   2586  HA3 GLY A 167      16.581  98.269  95.290  1.00  0.00           H  
ATOM   2587  N   GLY A 168      18.977  98.711  97.295  1.00  0.00           N  
ATOM   2588  CA  GLY A 168      20.329  98.303  97.788  1.00  0.00           C  
ATOM   2589  C   GLY A 168      20.507  97.974  99.270  1.00  0.00           C  
ATOM   2590  O   GLY A 168      19.622  98.162 100.083  1.00  0.00           O  
ATOM   2591  H   GLY A 168      18.682  99.677  97.259  1.00  0.00           H  
ATOM   2592  HA2 GLY A 168      20.822  97.497  97.247  1.00  0.00           H  
ATOM   2593  HA3 GLY A 168      21.006  99.140  97.611  1.00  0.00           H  
ATOM   2594  N   LEU A 169      21.595  97.294  99.574  1.00  0.00           N  
ATOM   2595  CA  LEU A 169      21.909  96.580 100.815  1.00  0.00           C  
ATOM   2596  C   LEU A 169      22.730  97.419 101.798  1.00  0.00           C  
ATOM   2597  O   LEU A 169      23.575  98.221 101.432  1.00  0.00           O  
ATOM   2598  CB  LEU A 169      22.723  95.320 100.519  1.00  0.00           C  
ATOM   2599  CG  LEU A 169      22.150  94.174  99.617  1.00  0.00           C  
ATOM   2600  CD1 LEU A 169      23.026  92.953  99.532  1.00  0.00           C  
ATOM   2601  CD2 LEU A 169      20.721  93.847 100.186  1.00  0.00           C  
ATOM   2602  H   LEU A 169      22.353  97.187  98.915  1.00  0.00           H  
ATOM   2603  HA  LEU A 169      21.047  96.194 101.361  1.00  0.00           H  
ATOM   2604  HB2 LEU A 169      23.684  95.642 100.121  1.00  0.00           H  
ATOM   2605  HB3 LEU A 169      22.948  94.853 101.478  1.00  0.00           H  
ATOM   2606  HG  LEU A 169      22.002  94.644  98.644  1.00  0.00           H  
ATOM   2607 HD11 LEU A 169      23.031  92.423 100.484  1.00  0.00           H  
ATOM   2608 HD12 LEU A 169      22.558  92.234  98.859  1.00  0.00           H  
ATOM   2609 HD13 LEU A 169      23.993  93.146  99.069  1.00  0.00           H  
ATOM   2610 HD21 LEU A 169      20.769  93.522 101.225  1.00  0.00           H  
ATOM   2611 HD22 LEU A 169      20.113  94.741 100.036  1.00  0.00           H  
ATOM   2612 HD23 LEU A 169      20.385  93.132  99.435  1.00  0.00           H  
ATOM   2613  N   LEU A 170      22.676  96.964 103.021  1.00  0.00           N  
ATOM   2614  CA  LEU A 170      23.539  97.337 104.197  1.00  0.00           C  
ATOM   2615  C   LEU A 170      23.857  96.000 104.912  1.00  0.00           C  
ATOM   2616  O   LEU A 170      23.082  95.095 104.950  1.00  0.00           O  
ATOM   2617  CB  LEU A 170      22.804  98.391 105.093  1.00  0.00           C  
ATOM   2618  CG  LEU A 170      23.502  98.658 106.444  1.00  0.00           C  
ATOM   2619  CD1 LEU A 170      24.865  99.248 106.173  1.00  0.00           C  
ATOM   2620  CD2 LEU A 170      22.772  99.692 107.280  1.00  0.00           C  
ATOM   2621  H   LEU A 170      22.014  96.240 103.260  1.00  0.00           H  
ATOM   2622  HA  LEU A 170      24.413  97.774 103.713  1.00  0.00           H  
ATOM   2623  HB2 LEU A 170      22.724  99.362 104.607  1.00  0.00           H  
ATOM   2624  HB3 LEU A 170      21.788  98.045 105.285  1.00  0.00           H  
ATOM   2625  HG  LEU A 170      23.555  97.723 107.000  1.00  0.00           H  
ATOM   2626 HD11 LEU A 170      24.817 100.175 105.601  1.00  0.00           H  
ATOM   2627 HD12 LEU A 170      25.313  99.475 107.142  1.00  0.00           H  
ATOM   2628 HD13 LEU A 170      25.562  98.496 105.805  1.00  0.00           H  
ATOM   2629 HD21 LEU A 170      23.339  99.840 108.199  1.00  0.00           H  
ATOM   2630 HD22 LEU A 170      22.773 100.641 106.743  1.00  0.00           H  
ATOM   2631 HD23 LEU A 170      21.746  99.520 107.606  1.00  0.00           H  
ATOM   2632  N   VAL A 171      25.072  95.911 105.501  1.00  0.00           N  
ATOM   2633  CA  VAL A 171      25.486  94.816 106.370  1.00  0.00           C  
ATOM   2634  C   VAL A 171      26.310  95.408 107.586  1.00  0.00           C  
ATOM   2635  O   VAL A 171      27.440  95.905 107.445  1.00  0.00           O  
ATOM   2636  CB  VAL A 171      26.222  93.690 105.590  1.00  0.00           C  
ATOM   2637  CG1 VAL A 171      26.485  92.534 106.491  1.00  0.00           C  
ATOM   2638  CG2 VAL A 171      25.580  93.172 104.312  1.00  0.00           C  
ATOM   2639  H   VAL A 171      25.868  96.452 105.194  1.00  0.00           H  
ATOM   2640  HA  VAL A 171      24.548  94.327 106.629  1.00  0.00           H  
ATOM   2641  HB  VAL A 171      27.147  94.171 105.271  1.00  0.00           H  
ATOM   2642 HG11 VAL A 171      26.954  91.678 106.005  1.00  0.00           H  
ATOM   2643 HG12 VAL A 171      27.220  92.753 107.265  1.00  0.00           H  
ATOM   2644 HG13 VAL A 171      25.533  92.281 106.959  1.00  0.00           H  
ATOM   2645 HG21 VAL A 171      26.199  92.424 103.816  1.00  0.00           H  
ATOM   2646 HG22 VAL A 171      24.563  92.858 104.543  1.00  0.00           H  
ATOM   2647 HG23 VAL A 171      25.707  94.035 103.658  1.00  0.00           H  
ATOM   2648  N   ILE A 172      25.632  95.412 108.771  1.00  0.00           N  
ATOM   2649  CA  ILE A 172      26.133  96.044 109.955  1.00  0.00           C  
ATOM   2650  C   ILE A 172      25.984  95.078 111.200  1.00  0.00           C  
ATOM   2651  O   ILE A 172      24.966  94.404 111.333  1.00  0.00           O  
ATOM   2652  CB  ILE A 172      25.382  97.368 110.234  1.00  0.00           C  
ATOM   2653  CG1 ILE A 172      26.128  98.436 111.128  1.00  0.00           C  
ATOM   2654  CG2 ILE A 172      23.912  97.286 110.669  1.00  0.00           C  
ATOM   2655  CD1 ILE A 172      25.652  99.876 110.766  1.00  0.00           C  
ATOM   2656  H   ILE A 172      24.832  94.797 108.812  1.00  0.00           H  
ATOM   2657  HA  ILE A 172      27.216  96.117 109.864  1.00  0.00           H  
ATOM   2658  HB  ILE A 172      25.372  97.875 109.270  1.00  0.00           H  
ATOM   2659 HG12 ILE A 172      25.871  98.305 112.180  1.00  0.00           H  
ATOM   2660 HG13 ILE A 172      27.207  98.302 111.050  1.00  0.00           H  
ATOM   2661 HG21 ILE A 172      23.478  98.265 110.466  1.00  0.00           H  
ATOM   2662 HG22 ILE A 172      23.494  96.543 109.991  1.00  0.00           H  
ATOM   2663 HG23 ILE A 172      23.778  97.016 111.717  1.00  0.00           H  
ATOM   2664 HD11 ILE A 172      26.179 100.619 111.365  1.00  0.00           H  
ATOM   2665 HD12 ILE A 172      26.051 100.079 109.773  1.00  0.00           H  
ATOM   2666 HD13 ILE A 172      24.597 100.060 110.969  1.00  0.00           H  
ATOM   2667  N   ASP A 173      27.060  94.944 111.954  1.00  0.00           N  
ATOM   2668  CA  ASP A 173      27.146  93.990 113.123  1.00  0.00           C  
ATOM   2669  C   ASP A 173      27.338  94.642 114.524  1.00  0.00           C  
ATOM   2670  O   ASP A 173      27.851  95.739 114.630  1.00  0.00           O  
ATOM   2671  CB  ASP A 173      28.278  93.011 112.897  1.00  0.00           C  
ATOM   2672  CG  ASP A 173      29.732  93.476 112.723  1.00  0.00           C  
ATOM   2673  OD1 ASP A 173      30.648  92.645 112.747  1.00  0.00           O  
ATOM   2674  OD2 ASP A 173      30.010  94.701 112.627  1.00  0.00           O1-
ATOM   2675  H   ASP A 173      27.790  95.626 111.804  1.00  0.00           H  
ATOM   2676  HA  ASP A 173      26.225  93.409 113.162  1.00  0.00           H  
ATOM   2677  HB2 ASP A 173      28.258  92.237 113.663  1.00  0.00           H  
ATOM   2678  HB3 ASP A 173      28.003  92.434 112.014  1.00  0.00           H  
ATOM   2679  N   HIE A 174      27.044  93.947 115.651  1.00  0.00           N  
ATOM   2680  CA  HIE A 174      27.390  94.345 117.061  1.00  0.00           C  
ATOM   2681  C   HIE A 174      27.695  93.070 117.885  1.00  0.00           C  
ATOM   2682  O   HIE A 174      27.424  91.941 117.456  1.00  0.00           O  
ATOM   2683  CB  HIE A 174      26.244  95.173 117.642  1.00  0.00           C  
ATOM   2684  CG  HIE A 174      24.924  94.478 117.701  1.00  0.00           C  
ATOM   2685  CD2 HIE A 174      24.099  94.197 116.633  1.00  0.00           C  
ATOM   2686  ND1 HIE A 174      24.198  94.217 118.853  1.00  0.00           N  
ATOM   2687  CE1 HIE A 174      22.956  93.839 118.493  1.00  0.00           C  
ATOM   2688  NE2 HIE A 174      22.917  93.764 117.164  1.00  0.00           N  
ATOM   2689  H   HIE A 174      26.578  93.054 115.572  1.00  0.00           H  
ATOM   2690  HA  HIE A 174      28.213  95.058 117.017  1.00  0.00           H  
ATOM   2691  HB2 HIE A 174      26.589  95.441 118.641  1.00  0.00           H  
ATOM   2692  HB3 HIE A 174      26.144  96.056 117.010  1.00  0.00           H  
ATOM   2693  HD2 HIE A 174      24.397  94.407 115.616  1.00  0.00           H  
ATOM   2694  HE1 HIE A 174      22.198  93.554 119.206  1.00  0.00           H  
ATOM   2695  HE2 HIE A 174      22.109  93.506 116.614  1.00  0.00           H  
ATOM   2696  N   ARG A 175      28.311  93.222 119.098  1.00  0.00           N  
ATOM   2697  CA  ARG A 175      28.746  92.095 119.901  1.00  0.00           C  
ATOM   2698  C   ARG A 175      27.676  91.642 120.874  1.00  0.00           C  
ATOM   2699  O   ARG A 175      26.835  92.417 121.351  1.00  0.00           O  
ATOM   2700  CB  ARG A 175      30.053  92.444 120.706  1.00  0.00           C  
ATOM   2701  CG  ARG A 175      30.521  91.411 121.716  1.00  0.00           C  
ATOM   2702  CD  ARG A 175      31.703  91.923 122.541  1.00  0.00           C  
ATOM   2703  NE  ARG A 175      32.954  91.934 121.797  1.00  0.00           N  
ATOM   2704  CZ  ARG A 175      33.763  90.919 121.664  1.00  0.00           C  
ATOM   2705  NH1 ARG A 175      33.356  89.762 122.044  1.00  0.00           N1+
ATOM   2706  NH2 ARG A 175      34.878  91.054 121.076  1.00  0.00           N  
ATOM   2707  H   ARG A 175      28.627  94.129 119.411  1.00  0.00           H  
ATOM   2708  HA  ARG A 175      28.907  91.217 119.274  1.00  0.00           H  
ATOM   2709  HB2 ARG A 175      30.832  92.631 119.966  1.00  0.00           H  
ATOM   2710  HB3 ARG A 175      29.891  93.312 121.345  1.00  0.00           H  
ATOM   2711  HG2 ARG A 175      29.779  91.333 122.511  1.00  0.00           H  
ATOM   2712  HG3 ARG A 175      30.819  90.437 121.329  1.00  0.00           H  
ATOM   2713  HD2 ARG A 175      31.518  92.951 122.848  1.00  0.00           H  
ATOM   2714  HD3 ARG A 175      31.750  91.389 123.489  1.00  0.00           H  
ATOM   2715  HE  ARG A 175      33.100  92.714 121.171  1.00  0.00           H  
ATOM   2716 HH11 ARG A 175      32.666  89.648 122.773  1.00  0.00           H  
ATOM   2717 HH12 ARG A 175      33.861  88.947 121.729  1.00  0.00           H  
ATOM   2718 HH21 ARG A 175      35.141  91.853 120.519  1.00  0.00           H  
ATOM   2719 HH22 ARG A 175      35.599  90.352 120.988  1.00  0.00           H  
ATOM   2720  N   ASN A 176      27.684  90.385 121.225  1.00  0.00           N  
ATOM   2721  CA  ASN A 176      27.030  89.799 122.394  1.00  0.00           C  
ATOM   2722  C   ASN A 176      27.432  90.315 123.714  1.00  0.00           C  
ATOM   2723  O   ASN A 176      28.387  89.822 124.401  1.00  0.00           O  
ATOM   2724  CB  ASN A 176      27.272  88.257 122.132  1.00  0.00           C  
ATOM   2725  CG  ASN A 176      26.560  87.417 123.181  1.00  0.00           C  
ATOM   2726  ND2 ASN A 176      26.641  86.124 123.091  1.00  0.00           N  
ATOM   2727  OD1 ASN A 176      25.840  87.831 124.092  1.00  0.00           O  
ATOM   2728  H   ASN A 176      28.384  89.870 120.710  1.00  0.00           H  
ATOM   2729  HA  ASN A 176      25.948  89.882 122.297  1.00  0.00           H  
ATOM   2730  HB2 ASN A 176      27.044  88.058 121.085  1.00  0.00           H  
ATOM   2731  HB3 ASN A 176      28.340  88.056 122.219  1.00  0.00           H  
ATOM   2732 HD21 ASN A 176      25.928  85.559 123.530  1.00  0.00           H  
ATOM   2733 HD22 ASN A 176      27.255  85.667 122.432  1.00  0.00           H  
ATOM   2734  N   TYR A 177      26.871  91.462 124.058  1.00  0.00           N  
ATOM   2735  CA  TYR A 177      27.093  92.224 125.270  1.00  0.00           C  
ATOM   2736  C   TYR A 177      26.444  91.517 126.435  1.00  0.00           C  
ATOM   2737  O   TYR A 177      26.997  91.582 127.551  1.00  0.00           O  
ATOM   2738  CB  TYR A 177      26.747  93.708 125.013  1.00  0.00           C  
ATOM   2739  CG  TYR A 177      27.650  94.464 124.066  1.00  0.00           C  
ATOM   2740  CD1 TYR A 177      28.992  94.553 124.282  1.00  0.00           C  
ATOM   2741  CD2 TYR A 177      26.993  94.929 122.889  1.00  0.00           C  
ATOM   2742  CE1 TYR A 177      29.843  95.036 123.235  1.00  0.00           C  
ATOM   2743  CE2 TYR A 177      27.867  95.548 121.913  1.00  0.00           C  
ATOM   2744  CZ  TYR A 177      29.277  95.611 122.133  1.00  0.00           C  
ATOM   2745  OH  TYR A 177      30.074  96.056 121.129  1.00  0.00           O  
ATOM   2746  H   TYR A 177      26.449  92.020 123.329  1.00  0.00           H  
ATOM   2747  HA  TYR A 177      28.169  92.280 125.434  1.00  0.00           H  
ATOM   2748  HB2 TYR A 177      25.717  93.710 124.656  1.00  0.00           H  
ATOM   2749  HB3 TYR A 177      26.769  94.216 125.977  1.00  0.00           H  
ATOM   2750  HD1 TYR A 177      29.390  94.110 125.183  1.00  0.00           H  
ATOM   2751  HD2 TYR A 177      25.960  94.673 122.700  1.00  0.00           H  
ATOM   2752  HE1 TYR A 177      30.909  94.870 123.272  1.00  0.00           H  
ATOM   2753  HE2 TYR A 177      27.442  96.035 121.049  1.00  0.00           H  
ATOM   2754  HH  TYR A 177      30.937  96.216 121.518  1.00  0.00           H  
ATOM   2755  N   ASP A 178      25.395  90.784 126.300  1.00  0.00           N  
ATOM   2756  CA  ASP A 178      24.690  90.095 127.408  1.00  0.00           C  
ATOM   2757  C   ASP A 178      25.386  88.867 128.044  1.00  0.00           C  
ATOM   2758  O   ASP A 178      25.168  88.558 129.256  1.00  0.00           O  
ATOM   2759  CB  ASP A 178      23.272  89.709 126.853  1.00  0.00           C  
ATOM   2760  CG  ASP A 178      22.504  88.770 127.821  1.00  0.00           C  
ATOM   2761  OD1 ASP A 178      21.889  89.296 128.802  1.00  0.00           O  
ATOM   2762  OD2 ASP A 178      22.461  87.548 127.466  1.00  0.00           O1-
ATOM   2763  H   ASP A 178      24.868  90.773 125.439  1.00  0.00           H  
ATOM   2764  HA  ASP A 178      24.509  90.834 128.189  1.00  0.00           H  
ATOM   2765  HB2 ASP A 178      22.713  90.641 126.773  1.00  0.00           H  
ATOM   2766  HB3 ASP A 178      23.417  89.211 125.895  1.00  0.00           H  
ATOM   2767  N   TYR A 179      26.289  88.164 127.299  1.00  0.00           N  
ATOM   2768  CA  TYR A 179      27.270  87.255 127.852  1.00  0.00           C  
ATOM   2769  C   TYR A 179      28.307  88.018 128.747  1.00  0.00           C  
ATOM   2770  O   TYR A 179      28.720  87.474 129.768  1.00  0.00           O  
ATOM   2771  CB  TYR A 179      27.974  86.696 126.658  1.00  0.00           C  
ATOM   2772  CG  TYR A 179      29.159  85.739 126.952  1.00  0.00           C  
ATOM   2773  CD1 TYR A 179      30.523  86.169 127.017  1.00  0.00           C  
ATOM   2774  CD2 TYR A 179      28.847  84.317 127.195  1.00  0.00           C  
ATOM   2775  CE1 TYR A 179      31.520  85.272 127.454  1.00  0.00           C  
ATOM   2776  CE2 TYR A 179      29.884  83.437 127.590  1.00  0.00           C  
ATOM   2777  CZ  TYR A 179      31.218  83.916 127.647  1.00  0.00           C  
ATOM   2778  OH  TYR A 179      32.201  83.013 127.945  1.00  0.00           O  
ATOM   2779  H   TYR A 179      26.308  88.340 126.304  1.00  0.00           H  
ATOM   2780  HA  TYR A 179      26.725  86.508 128.429  1.00  0.00           H  
ATOM   2781  HB2 TYR A 179      27.254  86.176 126.026  1.00  0.00           H  
ATOM   2782  HB3 TYR A 179      28.330  87.450 125.957  1.00  0.00           H  
ATOM   2783  HD1 TYR A 179      30.773  87.212 126.893  1.00  0.00           H  
ATOM   2784  HD2 TYR A 179      27.826  83.982 127.083  1.00  0.00           H  
ATOM   2785  HE1 TYR A 179      32.536  85.594 127.630  1.00  0.00           H  
ATOM   2786  HE2 TYR A 179      29.645  82.445 127.943  1.00  0.00           H  
ATOM   2787  HH  TYR A 179      31.953  82.128 127.670  1.00  0.00           H  
ATOM   2788  N   ILE A 180      28.813  89.223 128.351  1.00  0.00           N  
ATOM   2789  CA  ILE A 180      29.837  89.865 129.126  1.00  0.00           C  
ATOM   2790  C   ILE A 180      29.349  90.230 130.473  1.00  0.00           C  
ATOM   2791  O   ILE A 180      30.068  89.925 131.414  1.00  0.00           O  
ATOM   2792  CB  ILE A 180      30.424  91.145 128.384  1.00  0.00           C  
ATOM   2793  CG1 ILE A 180      31.037  90.504 127.138  1.00  0.00           C  
ATOM   2794  CG2 ILE A 180      31.426  91.928 129.196  1.00  0.00           C  
ATOM   2795  CD1 ILE A 180      31.898  91.546 126.290  1.00  0.00           C  
ATOM   2796  H   ILE A 180      28.435  89.744 127.573  1.00  0.00           H  
ATOM   2797  HA  ILE A 180      30.620  89.140 129.350  1.00  0.00           H  
ATOM   2798  HB  ILE A 180      29.669  91.865 128.068  1.00  0.00           H  
ATOM   2799 HG12 ILE A 180      31.763  89.747 127.435  1.00  0.00           H  
ATOM   2800 HG13 ILE A 180      30.309  90.012 126.494  1.00  0.00           H  
ATOM   2801 HG21 ILE A 180      30.997  92.279 130.135  1.00  0.00           H  
ATOM   2802 HG22 ILE A 180      32.290  91.397 129.596  1.00  0.00           H  
ATOM   2803 HG23 ILE A 180      31.892  92.768 128.683  1.00  0.00           H  
ATOM   2804 HD11 ILE A 180      32.717  92.018 126.831  1.00  0.00           H  
ATOM   2805 HD12 ILE A 180      32.323  91.083 125.399  1.00  0.00           H  
ATOM   2806 HD13 ILE A 180      31.275  92.315 125.831  1.00  0.00           H  
ATOM   2807  N   LEU A 181      28.154  90.871 130.588  1.00  0.00           N  
ATOM   2808  CA  LEU A 181      27.499  91.252 131.891  1.00  0.00           C  
ATOM   2809  C   LEU A 181      27.221  90.014 132.644  1.00  0.00           C  
ATOM   2810  O   LEU A 181      26.988  90.197 133.839  1.00  0.00           O  
ATOM   2811  CB  LEU A 181      26.219  92.025 131.489  1.00  0.00           C  
ATOM   2812  CG  LEU A 181      26.540  93.429 130.930  1.00  0.00           C  
ATOM   2813  CD1 LEU A 181      25.280  94.018 130.255  1.00  0.00           C  
ATOM   2814  CD2 LEU A 181      27.107  94.352 132.075  1.00  0.00           C  
ATOM   2815  H   LEU A 181      27.695  91.016 129.700  1.00  0.00           H  
ATOM   2816  HA  LEU A 181      28.143  91.815 132.565  1.00  0.00           H  
ATOM   2817  HB2 LEU A 181      25.603  91.412 130.832  1.00  0.00           H  
ATOM   2818  HB3 LEU A 181      25.597  92.159 132.376  1.00  0.00           H  
ATOM   2819  HG  LEU A 181      27.233  93.343 130.093  1.00  0.00           H  
ATOM   2820 HD11 LEU A 181      25.094  93.362 129.405  1.00  0.00           H  
ATOM   2821 HD12 LEU A 181      24.473  93.759 130.942  1.00  0.00           H  
ATOM   2822 HD13 LEU A 181      25.337  95.064 129.953  1.00  0.00           H  
ATOM   2823 HD21 LEU A 181      27.074  95.384 131.725  1.00  0.00           H  
ATOM   2824 HD22 LEU A 181      26.580  94.149 133.007  1.00  0.00           H  
ATOM   2825 HD23 LEU A 181      28.126  94.087 132.357  1.00  0.00           H  
ATOM   2826  N   SER A 182      27.249  88.752 132.116  1.00  0.00           N  
ATOM   2827  CA  SER A 182      27.123  87.618 132.935  1.00  0.00           C  
ATOM   2828  C   SER A 182      28.493  87.081 133.383  1.00  0.00           C  
ATOM   2829  O   SER A 182      28.597  86.481 134.507  1.00  0.00           O  
ATOM   2830  CB  SER A 182      26.459  86.516 132.178  1.00  0.00           C  
ATOM   2831  OG  SER A 182      26.059  85.431 133.029  1.00  0.00           O  
ATOM   2832  H   SER A 182      27.429  88.644 131.128  1.00  0.00           H  
ATOM   2833  HA  SER A 182      26.464  87.848 133.773  1.00  0.00           H  
ATOM   2834  HB2 SER A 182      25.568  87.001 131.779  1.00  0.00           H  
ATOM   2835  HB3 SER A 182      27.111  86.205 131.362  1.00  0.00           H  
ATOM   2836  HG  SER A 182      26.366  84.658 132.549  1.00  0.00           H  
ATOM   2837  N   THR A 183      29.558  87.196 132.584  1.00  0.00           N  
ATOM   2838  CA  THR A 183      30.878  86.551 132.666  1.00  0.00           C  
ATOM   2839  C   THR A 183      31.950  87.433 133.432  1.00  0.00           C  
ATOM   2840  O   THR A 183      32.895  86.860 134.006  1.00  0.00           O  
ATOM   2841  CB  THR A 183      31.347  86.212 131.289  1.00  0.00           C  
ATOM   2842  CG2 THR A 183      32.518  85.191 131.266  1.00  0.00           C  
ATOM   2843  OG1 THR A 183      30.280  85.548 130.624  1.00  0.00           O  
ATOM   2844  H   THR A 183      29.460  87.856 131.825  1.00  0.00           H  
ATOM   2845  HA  THR A 183      30.885  85.624 133.238  1.00  0.00           H  
ATOM   2846  HB  THR A 183      31.583  87.115 130.725  1.00  0.00           H  
ATOM   2847  HG1 THR A 183      29.802  86.187 130.089  1.00  0.00           H  
ATOM   2848 HG21 THR A 183      33.362  85.641 131.788  1.00  0.00           H  
ATOM   2849 HG22 THR A 183      32.355  84.301 131.873  1.00  0.00           H  
ATOM   2850 HG23 THR A 183      32.721  84.902 130.234  1.00  0.00           H  
ATOM   2851  N   GLY A 184      31.841  88.775 133.319  1.00  0.00           N  
ATOM   2852  CA  GLY A 184      32.865  89.728 133.820  1.00  0.00           C  
ATOM   2853  C   GLY A 184      34.048  89.960 132.777  1.00  0.00           C  
ATOM   2854  O   GLY A 184      34.905  90.857 132.959  1.00  0.00           O  
ATOM   2855  H   GLY A 184      31.059  89.180 132.824  1.00  0.00           H  
ATOM   2856  HA2 GLY A 184      32.481  90.703 134.119  1.00  0.00           H  
ATOM   2857  HA3 GLY A 184      33.262  89.250 134.717  1.00  0.00           H  
ATOM   2858  N   CYS A 185      33.915  89.293 131.637  1.00  0.00           N  
ATOM   2859  CA  CYS A 185      34.947  89.119 130.660  1.00  0.00           C  
ATOM   2860  C   CYS A 185      34.378  88.547 129.319  1.00  0.00           C  
ATOM   2861  O   CYS A 185      33.289  87.988 129.229  1.00  0.00           O  
ATOM   2862  CB  CYS A 185      36.132  88.305 131.269  1.00  0.00           C  
ATOM   2863  SG  CYS A 185      35.874  86.506 131.130  1.00  0.00           S  
ATOM   2864  H   CYS A 185      33.066  88.756 131.534  1.00  0.00           H  
ATOM   2865  HA  CYS A 185      35.294  90.131 130.449  1.00  0.00           H  
ATOM   2866  HB2 CYS A 185      37.008  88.569 130.677  1.00  0.00           H  
ATOM   2867  HB3 CYS A 185      36.332  88.534 132.316  1.00  0.00           H  
ATOM   2868  HG  CYS A 185      35.786  86.481 129.797  1.00  0.00           H  
ATOM   2869  N   ALA A 186      35.085  88.941 128.199  1.00  0.00           N  
ATOM   2870  CA  ALA A 186      34.869  88.119 126.972  1.00  0.00           C  
ATOM   2871  C   ALA A 186      35.070  86.609 127.018  1.00  0.00           C  
ATOM   2872  O   ALA A 186      35.958  86.180 127.793  1.00  0.00           O  
ATOM   2873  CB  ALA A 186      35.928  88.530 125.908  1.00  0.00           C  
ATOM   2874  H   ALA A 186      35.967  89.390 128.407  1.00  0.00           H  
ATOM   2875  HA  ALA A 186      33.825  88.195 126.667  1.00  0.00           H  
ATOM   2876  HB1 ALA A 186      35.882  89.603 125.718  1.00  0.00           H  
ATOM   2877  HB2 ALA A 186      36.894  88.242 126.323  1.00  0.00           H  
ATOM   2878  HB3 ALA A 186      35.833  88.084 124.918  1.00  0.00           H  
ATOM   2879  N   PRO A 187      34.480  85.836 126.101  1.00  0.00           N  
ATOM   2880  CA  PRO A 187      34.676  84.407 125.854  1.00  0.00           C  
ATOM   2881  C   PRO A 187      36.089  83.912 125.627  1.00  0.00           C  
ATOM   2882  O   PRO A 187      36.841  84.560 124.922  1.00  0.00           O  
ATOM   2883  CB  PRO A 187      33.749  84.091 124.715  1.00  0.00           C  
ATOM   2884  CG  PRO A 187      33.592  85.392 123.903  1.00  0.00           C  
ATOM   2885  CD  PRO A 187      33.631  86.383 125.037  1.00  0.00           C  
ATOM   2886  HA  PRO A 187      34.300  83.867 126.724  1.00  0.00           H  
ATOM   2887  HB2 PRO A 187      34.046  83.292 124.038  1.00  0.00           H  
ATOM   2888  HB3 PRO A 187      32.741  83.908 125.089  1.00  0.00           H  
ATOM   2889  HG2 PRO A 187      34.356  85.530 123.138  1.00  0.00           H  
ATOM   2890  HG3 PRO A 187      32.582  85.368 123.493  1.00  0.00           H  
ATOM   2891  HD2 PRO A 187      33.878  87.403 124.746  1.00  0.00           H  
ATOM   2892  HD3 PRO A 187      32.609  86.388 125.417  1.00  0.00           H  
ATOM   2893  N   PRO A 188      36.503  82.710 126.115  1.00  0.00           N  
ATOM   2894  CA  PRO A 188      37.876  82.200 125.939  1.00  0.00           C  
ATOM   2895  C   PRO A 188      38.244  81.490 124.566  1.00  0.00           C  
ATOM   2896  O   PRO A 188      39.394  81.116 124.335  1.00  0.00           O  
ATOM   2897  CB  PRO A 188      38.054  81.185 127.140  1.00  0.00           C  
ATOM   2898  CG  PRO A 188      36.690  80.648 127.369  1.00  0.00           C  
ATOM   2899  CD  PRO A 188      35.750  81.881 127.080  1.00  0.00           C  
ATOM   2900  HA  PRO A 188      38.516  83.072 126.069  1.00  0.00           H  
ATOM   2901  HB2 PRO A 188      38.829  80.429 127.017  1.00  0.00           H  
ATOM   2902  HB3 PRO A 188      38.282  81.755 128.040  1.00  0.00           H  
ATOM   2903  HG2 PRO A 188      36.554  79.776 126.731  1.00  0.00           H  
ATOM   2904  HG3 PRO A 188      36.565  80.397 128.422  1.00  0.00           H  
ATOM   2905  HD2 PRO A 188      34.724  81.627 126.814  1.00  0.00           H  
ATOM   2906  HD3 PRO A 188      35.538  82.488 127.961  1.00  0.00           H  
ATOM   2907  N   GLY A 189      37.286  81.204 123.636  1.00  0.00           N  
ATOM   2908  CA  GLY A 189      37.586  80.680 122.271  1.00  0.00           C  
ATOM   2909  C   GLY A 189      38.204  81.731 121.368  1.00  0.00           C  
ATOM   2910  O   GLY A 189      38.148  82.950 121.650  1.00  0.00           O  
ATOM   2911  H   GLY A 189      36.336  81.323 123.956  1.00  0.00           H  
ATOM   2912  HA2 GLY A 189      38.205  79.784 122.272  1.00  0.00           H  
ATOM   2913  HA3 GLY A 189      36.623  80.430 121.826  1.00  0.00           H  
ATOM   2914  N   LYS A 190      38.894  81.339 120.313  1.00  0.00           N  
ATOM   2915  CA  LYS A 190      39.566  82.178 119.302  1.00  0.00           C  
ATOM   2916  C   LYS A 190      38.527  82.952 118.559  1.00  0.00           C  
ATOM   2917  O   LYS A 190      37.564  82.376 118.061  1.00  0.00           O  
ATOM   2918  CB  LYS A 190      40.392  81.223 118.397  1.00  0.00           C  
ATOM   2919  CG  LYS A 190      41.356  81.906 117.423  1.00  0.00           C  
ATOM   2920  CD  LYS A 190      42.484  80.977 117.000  1.00  0.00           C  
ATOM   2921  CE  LYS A 190      43.440  80.674 118.141  1.00  0.00           C  
ATOM   2922  NZ  LYS A 190      44.422  81.809 118.333  1.00  0.00           N1+
ATOM   2923  H   LYS A 190      38.959  80.362 120.070  1.00  0.00           H  
ATOM   2924  HA  LYS A 190      40.255  82.828 119.841  1.00  0.00           H  
ATOM   2925  HB2 LYS A 190      40.967  80.581 119.063  1.00  0.00           H  
ATOM   2926  HB3 LYS A 190      39.695  80.603 117.830  1.00  0.00           H  
ATOM   2927  HG2 LYS A 190      40.868  82.296 116.530  1.00  0.00           H  
ATOM   2928  HG3 LYS A 190      41.785  82.720 118.009  1.00  0.00           H  
ATOM   2929  HD2 LYS A 190      42.180  79.943 116.845  1.00  0.00           H  
ATOM   2930  HD3 LYS A 190      43.096  81.395 116.201  1.00  0.00           H  
ATOM   2931  HE2 LYS A 190      42.948  80.461 119.091  1.00  0.00           H  
ATOM   2932  HE3 LYS A 190      44.014  79.772 117.928  1.00  0.00           H  
ATOM   2933  HZ1 LYS A 190      45.056  81.699 119.112  1.00  0.00           H  
ATOM   2934  HZ2 LYS A 190      45.007  81.925 117.519  1.00  0.00           H  
ATOM   2935  HZ3 LYS A 190      43.989  82.720 118.385  1.00  0.00           H  
ATOM   2936  N   ASN A 191      38.611  84.285 118.495  1.00  0.00           N  
ATOM   2937  CA  ASN A 191      37.591  85.125 117.953  1.00  0.00           C  
ATOM   2938  C   ASN A 191      37.441  85.058 116.407  1.00  0.00           C  
ATOM   2939  O   ASN A 191      38.477  84.948 115.740  1.00  0.00           O  
ATOM   2940  CB  ASN A 191      37.934  86.575 118.441  1.00  0.00           C  
ATOM   2941  CG  ASN A 191      36.985  87.638 117.941  1.00  0.00           C  
ATOM   2942  ND2 ASN A 191      36.314  88.355 118.813  1.00  0.00           N  
ATOM   2943  OD1 ASN A 191      36.844  87.846 116.739  1.00  0.00           O  
ATOM   2944  H   ASN A 191      39.447  84.761 118.807  1.00  0.00           H  
ATOM   2945  HA  ASN A 191      36.725  84.770 118.513  1.00  0.00           H  
ATOM   2946  HB2 ASN A 191      38.208  86.614 119.496  1.00  0.00           H  
ATOM   2947  HB3 ASN A 191      38.828  86.810 117.864  1.00  0.00           H  
ATOM   2948 HD21 ASN A 191      35.839  89.193 118.509  1.00  0.00           H  
ATOM   2949 HD22 ASN A 191      36.454  88.249 119.807  1.00  0.00           H  
ATOM   2950  N   ILE A 192      36.272  85.030 115.777  1.00  0.00           N  
ATOM   2951  CA  ILE A 192      36.141  84.946 114.322  1.00  0.00           C  
ATOM   2952  C   ILE A 192      36.850  86.111 113.517  1.00  0.00           C  
ATOM   2953  O   ILE A 192      37.419  85.915 112.499  1.00  0.00           O  
ATOM   2954  CB  ILE A 192      34.602  85.047 113.959  1.00  0.00           C  
ATOM   2955  CG1 ILE A 192      33.755  86.246 114.549  1.00  0.00           C  
ATOM   2956  CG2 ILE A 192      33.782  83.738 114.292  1.00  0.00           C  
ATOM   2957  CD1 ILE A 192      32.715  86.783 113.462  1.00  0.00           C  
ATOM   2958  H   ILE A 192      35.424  85.104 116.320  1.00  0.00           H  
ATOM   2959  HA  ILE A 192      36.600  84.035 113.938  1.00  0.00           H  
ATOM   2960  HB  ILE A 192      34.560  85.176 112.877  1.00  0.00           H  
ATOM   2961 HG12 ILE A 192      33.115  85.907 115.364  1.00  0.00           H  
ATOM   2962 HG13 ILE A 192      34.349  87.093 114.892  1.00  0.00           H  
ATOM   2963 HG21 ILE A 192      32.769  84.026 114.007  1.00  0.00           H  
ATOM   2964 HG22 ILE A 192      33.984  83.009 113.509  1.00  0.00           H  
ATOM   2965 HG23 ILE A 192      34.026  83.325 115.270  1.00  0.00           H  
ATOM   2966 HD11 ILE A 192      32.267  87.736 113.744  1.00  0.00           H  
ATOM   2967 HD12 ILE A 192      33.124  87.045 112.486  1.00  0.00           H  
ATOM   2968 HD13 ILE A 192      32.017  85.990 113.194  1.00  0.00           H  
ATOM   2969  N   TYR A 193      36.960  87.305 114.040  1.00  0.00           N  
ATOM   2970  CA  TYR A 193      37.468  88.534 113.455  1.00  0.00           C  
ATOM   2971  C   TYR A 193      38.917  88.752 113.861  1.00  0.00           C  
ATOM   2972  O   TYR A 193      39.665  89.334 113.147  1.00  0.00           O  
ATOM   2973  CB  TYR A 193      36.532  89.710 113.870  1.00  0.00           C  
ATOM   2974  CG  TYR A 193      35.106  89.806 113.249  1.00  0.00           C  
ATOM   2975  CD1 TYR A 193      34.947  89.669 111.848  1.00  0.00           C  
ATOM   2976  CD2 TYR A 193      34.056  90.123 114.114  1.00  0.00           C  
ATOM   2977  CE1 TYR A 193      33.607  89.792 111.359  1.00  0.00           C  
ATOM   2978  CE2 TYR A 193      32.740  90.233 113.558  1.00  0.00           C  
ATOM   2979  CZ  TYR A 193      32.543  90.165 112.167  1.00  0.00           C  
ATOM   2980  OH  TYR A 193      31.418  90.546 111.547  1.00  0.00           O  
ATOM   2981  H   TYR A 193      36.691  87.317 115.013  1.00  0.00           H  
ATOM   2982  HA  TYR A 193      37.310  88.508 112.376  1.00  0.00           H  
ATOM   2983  HB2 TYR A 193      36.448  89.641 114.955  1.00  0.00           H  
ATOM   2984  HB3 TYR A 193      37.022  90.643 113.591  1.00  0.00           H  
ATOM   2985  HD1 TYR A 193      35.782  89.576 111.167  1.00  0.00           H  
ATOM   2986  HD2 TYR A 193      34.211  90.277 115.172  1.00  0.00           H  
ATOM   2987  HE1 TYR A 193      33.362  89.816 110.307  1.00  0.00           H  
ATOM   2988  HE2 TYR A 193      31.959  90.524 114.244  1.00  0.00           H  
ATOM   2989  HH  TYR A 193      31.031  91.240 112.085  1.00  0.00           H  
ATOM   2990  N   TYR A 194      39.236  88.402 115.119  1.00  0.00           N  
ATOM   2991  CA  TYR A 194      40.423  88.916 115.856  1.00  0.00           C  
ATOM   2992  C   TYR A 194      41.129  87.664 116.486  1.00  0.00           C  
ATOM   2993  O   TYR A 194      41.321  87.481 117.701  1.00  0.00           O  
ATOM   2994  CB  TYR A 194      40.030  89.983 116.790  1.00  0.00           C  
ATOM   2995  CG  TYR A 194      39.336  91.151 116.117  1.00  0.00           C  
ATOM   2996  CD1 TYR A 194      38.045  91.474 116.435  1.00  0.00           C  
ATOM   2997  CD2 TYR A 194      39.999  91.839 115.078  1.00  0.00           C  
ATOM   2998  CE1 TYR A 194      37.384  92.577 115.840  1.00  0.00           C  
ATOM   2999  CE2 TYR A 194      39.331  92.927 114.444  1.00  0.00           C  
ATOM   3000  CZ  TYR A 194      38.034  93.270 114.845  1.00  0.00           C  
ATOM   3001  OH  TYR A 194      37.324  94.280 114.239  1.00  0.00           O  
ATOM   3002  H   TYR A 194      38.587  87.951 115.749  1.00  0.00           H  
ATOM   3003  HA  TYR A 194      41.069  89.390 115.119  1.00  0.00           H  
ATOM   3004  HB2 TYR A 194      39.374  89.460 117.485  1.00  0.00           H  
ATOM   3005  HB3 TYR A 194      40.902  90.381 117.311  1.00  0.00           H  
ATOM   3006  HD1 TYR A 194      37.599  90.818 117.167  1.00  0.00           H  
ATOM   3007  HD2 TYR A 194      41.005  91.514 114.861  1.00  0.00           H  
ATOM   3008  HE1 TYR A 194      36.396  92.859 116.173  1.00  0.00           H  
ATOM   3009  HE2 TYR A 194      39.717  93.497 113.611  1.00  0.00           H  
ATOM   3010  HH  TYR A 194      36.383  94.262 114.430  1.00  0.00           H  
ATOM   3011  N   LYS A 195      41.588  86.817 115.512  1.00  0.00           N  
ATOM   3012  CA  LYS A 195      41.992  85.525 115.769  1.00  0.00           C  
ATOM   3013  C   LYS A 195      43.388  85.407 116.476  1.00  0.00           C  
ATOM   3014  O   LYS A 195      44.040  84.336 116.447  1.00  0.00           O  
ATOM   3015  CB  LYS A 195      42.095  84.701 114.459  1.00  0.00           C  
ATOM   3016  CG  LYS A 195      40.919  84.634 113.529  1.00  0.00           C  
ATOM   3017  CD  LYS A 195      40.300  83.240 113.608  1.00  0.00           C  
ATOM   3018  CE  LYS A 195      39.165  83.078 112.628  1.00  0.00           C  
ATOM   3019  NZ  LYS A 195      38.878  81.626 112.375  1.00  0.00           N1+
ATOM   3020  H   LYS A 195      41.513  87.165 114.567  1.00  0.00           H  
ATOM   3021  HA  LYS A 195      41.310  84.993 116.434  1.00  0.00           H  
ATOM   3022  HB2 LYS A 195      42.871  85.129 113.824  1.00  0.00           H  
ATOM   3023  HB3 LYS A 195      42.405  83.660 114.545  1.00  0.00           H  
ATOM   3024  HG2 LYS A 195      40.144  85.275 113.950  1.00  0.00           H  
ATOM   3025  HG3 LYS A 195      41.221  84.895 112.515  1.00  0.00           H  
ATOM   3026  HD2 LYS A 195      41.071  82.510 113.360  1.00  0.00           H  
ATOM   3027  HD3 LYS A 195      39.907  83.019 114.601  1.00  0.00           H  
ATOM   3028  HE2 LYS A 195      38.289  83.644 112.943  1.00  0.00           H  
ATOM   3029  HE3 LYS A 195      39.528  83.537 111.709  1.00  0.00           H  
ATOM   3030  HZ1 LYS A 195      38.611  81.150 113.225  1.00  0.00           H  
ATOM   3031  HZ2 LYS A 195      38.056  81.533 111.797  1.00  0.00           H  
ATOM   3032  HZ3 LYS A 195      39.588  81.097 111.889  1.00  0.00           H  
ATOM   3033  N   SER A 196      43.843  86.505 117.107  1.00  0.00           N  
ATOM   3034  CA  SER A 196      45.156  86.657 117.708  1.00  0.00           C  
ATOM   3035  C   SER A 196      45.729  85.411 118.414  1.00  0.00           C  
ATOM   3036  O   SER A 196      44.962  84.595 119.110  1.00  0.00           O  
ATOM   3037  CB  SER A 196      45.059  87.748 118.759  1.00  0.00           C  
ATOM   3038  OG  SER A 196      46.332  88.026 119.214  1.00  0.00           O  
ATOM   3039  H   SER A 196      43.258  87.321 117.006  1.00  0.00           H  
ATOM   3040  HA  SER A 196      45.893  86.959 116.964  1.00  0.00           H  
ATOM   3041  HB2 SER A 196      44.559  88.642 118.386  1.00  0.00           H  
ATOM   3042  HB3 SER A 196      44.478  87.428 119.625  1.00  0.00           H  
ATOM   3043  HG  SER A 196      46.757  88.413 118.445  1.00  0.00           H  
ATOM   3044  N   ASP A 197      47.020  85.154 118.256  1.00  0.00           N  
ATOM   3045  CA  ASP A 197      47.790  84.079 119.031  1.00  0.00           C  
ATOM   3046  C   ASP A 197      48.592  84.627 120.185  1.00  0.00           C  
ATOM   3047  O   ASP A 197      49.235  83.804 120.898  1.00  0.00           O  
ATOM   3048  CB  ASP A 197      48.625  83.381 118.041  1.00  0.00           C  
ATOM   3049  CG  ASP A 197      47.886  82.789 116.889  1.00  0.00           C  
ATOM   3050  OD1 ASP A 197      48.306  82.925 115.729  1.00  0.00           O  
ATOM   3051  OD2 ASP A 197      46.864  82.067 117.140  1.00  0.00           O1-
ATOM   3052  H   ASP A 197      47.512  85.809 117.666  1.00  0.00           H  
ATOM   3053  HA  ASP A 197      47.066  83.326 119.342  1.00  0.00           H  
ATOM   3054  HB2 ASP A 197      49.460  83.958 117.643  1.00  0.00           H  
ATOM   3055  HB3 ASP A 197      49.003  82.520 118.592  1.00  0.00           H  
ATOM   3056  N   LEU A 198      48.559  85.958 120.425  1.00  0.00           N  
ATOM   3057  CA  LEU A 198      49.433  86.735 121.281  1.00  0.00           C  
ATOM   3058  C   LEU A 198      48.783  87.738 122.179  1.00  0.00           C  
ATOM   3059  O   LEU A 198      49.533  88.431 122.839  1.00  0.00           O  
ATOM   3060  CB  LEU A 198      50.521  87.403 120.348  1.00  0.00           C  
ATOM   3061  CG  LEU A 198      51.317  86.429 119.350  1.00  0.00           C  
ATOM   3062  CD1 LEU A 198      52.099  87.202 118.318  1.00  0.00           C  
ATOM   3063  CD2 LEU A 198      52.286  85.460 120.079  1.00  0.00           C  
ATOM   3064  H   LEU A 198      47.908  86.556 119.936  1.00  0.00           H  
ATOM   3065  HA  LEU A 198      49.886  86.079 122.025  1.00  0.00           H  
ATOM   3066  HB2 LEU A 198      49.957  88.139 119.775  1.00  0.00           H  
ATOM   3067  HB3 LEU A 198      51.299  87.949 120.880  1.00  0.00           H  
ATOM   3068  HG  LEU A 198      50.661  85.708 118.862  1.00  0.00           H  
ATOM   3069 HD11 LEU A 198      51.419  87.866 117.785  1.00  0.00           H  
ATOM   3070 HD12 LEU A 198      52.840  87.790 118.861  1.00  0.00           H  
ATOM   3071 HD13 LEU A 198      52.463  86.541 117.532  1.00  0.00           H  
ATOM   3072 HD21 LEU A 198      53.097  85.868 120.682  1.00  0.00           H  
ATOM   3073 HD22 LEU A 198      51.644  84.798 120.660  1.00  0.00           H  
ATOM   3074 HD23 LEU A 198      52.725  84.783 119.346  1.00  0.00           H  
ATOM   3075  N   THR A 199      47.488  87.822 122.239  1.00  0.00           N  
ATOM   3076  CA  THR A 199      46.746  88.723 123.156  1.00  0.00           C  
ATOM   3077  C   THR A 199      46.939  88.240 124.561  1.00  0.00           C  
ATOM   3078  O   THR A 199      46.239  87.339 124.943  1.00  0.00           O  
ATOM   3079  CB  THR A 199      45.251  88.894 122.783  1.00  0.00           C  
ATOM   3080  CG2 THR A 199      44.461  89.787 123.746  1.00  0.00           C  
ATOM   3081  OG1 THR A 199      45.087  89.562 121.533  1.00  0.00           O  
ATOM   3082  H   THR A 199      46.926  87.209 121.666  1.00  0.00           H  
ATOM   3083  HA  THR A 199      47.107  89.750 123.219  1.00  0.00           H  
ATOM   3084  HB  THR A 199      44.732  87.941 122.679  1.00  0.00           H  
ATOM   3085  HG1 THR A 199      45.774  89.212 120.960  1.00  0.00           H  
ATOM   3086 HG21 THR A 199      43.497  90.062 123.320  1.00  0.00           H  
ATOM   3087 HG22 THR A 199      44.342  89.524 124.798  1.00  0.00           H  
ATOM   3088 HG23 THR A 199      44.923  90.773 123.684  1.00  0.00           H  
ATOM   3089  N   LYS A 200      47.827  88.880 125.356  1.00  0.00           N  
ATOM   3090  CA  LYS A 200      48.124  88.359 126.745  1.00  0.00           C  
ATOM   3091  C   LYS A 200      47.235  89.103 127.780  1.00  0.00           C  
ATOM   3092  O   LYS A 200      47.283  88.730 128.957  1.00  0.00           O  
ATOM   3093  CB  LYS A 200      49.555  88.654 127.001  1.00  0.00           C  
ATOM   3094  CG  LYS A 200      50.682  88.084 126.237  1.00  0.00           C  
ATOM   3095  CD  LYS A 200      50.361  86.581 125.911  1.00  0.00           C  
ATOM   3096  CE  LYS A 200      51.507  85.900 125.227  1.00  0.00           C  
ATOM   3097  NZ  LYS A 200      51.244  84.448 125.118  1.00  0.00           N1+
ATOM   3098  H   LYS A 200      48.111  89.810 125.085  1.00  0.00           H  
ATOM   3099  HA  LYS A 200      47.884  87.304 126.869  1.00  0.00           H  
ATOM   3100  HB2 LYS A 200      49.745  89.710 127.188  1.00  0.00           H  
ATOM   3101  HB3 LYS A 200      49.872  88.321 127.990  1.00  0.00           H  
ATOM   3102  HG2 LYS A 200      50.930  88.662 125.347  1.00  0.00           H  
ATOM   3103  HG3 LYS A 200      51.560  88.020 126.880  1.00  0.00           H  
ATOM   3104  HD2 LYS A 200      50.092  86.017 126.805  1.00  0.00           H  
ATOM   3105  HD3 LYS A 200      49.565  86.489 125.171  1.00  0.00           H  
ATOM   3106  HE2 LYS A 200      51.549  86.291 124.210  1.00  0.00           H  
ATOM   3107  HE3 LYS A 200      52.477  86.039 125.706  1.00  0.00           H  
ATOM   3108  HZ1 LYS A 200      51.975  83.817 124.825  1.00  0.00           H  
ATOM   3109  HZ2 LYS A 200      51.002  84.019 126.000  1.00  0.00           H  
ATOM   3110  HZ3 LYS A 200      50.437  84.352 124.517  1.00  0.00           H  
ATOM   3111  N   ASP A 201      46.457  90.081 127.381  1.00  0.00           N  
ATOM   3112  CA  ASP A 201      45.431  90.615 128.219  1.00  0.00           C  
ATOM   3113  C   ASP A 201      44.334  91.305 127.375  1.00  0.00           C  
ATOM   3114  O   ASP A 201      44.614  91.942 126.372  1.00  0.00           O  
ATOM   3115  CB  ASP A 201      46.012  91.731 129.227  1.00  0.00           C  
ATOM   3116  CG  ASP A 201      45.298  91.742 130.570  1.00  0.00           C  
ATOM   3117  OD1 ASP A 201      44.118  91.305 130.625  1.00  0.00           O  
ATOM   3118  OD2 ASP A 201      45.817  92.334 131.540  1.00  0.00           O1-
ATOM   3119  H   ASP A 201      46.322  90.246 126.393  1.00  0.00           H  
ATOM   3120  HA  ASP A 201      44.898  89.884 128.826  1.00  0.00           H  
ATOM   3121  HB2 ASP A 201      47.044  91.479 129.470  1.00  0.00           H  
ATOM   3122  HB3 ASP A 201      45.993  92.742 128.818  1.00  0.00           H  
ATOM   3123  N   ILE A 202      43.104  91.317 127.904  1.00  0.00           N  
ATOM   3124  CA  ILE A 202      41.898  91.760 127.313  1.00  0.00           C  
ATOM   3125  C   ILE A 202      40.767  92.209 128.336  1.00  0.00           C  
ATOM   3126  O   ILE A 202      39.607  92.031 128.135  1.00  0.00           O  
ATOM   3127  CB  ILE A 202      41.438  90.707 126.240  1.00  0.00           C  
ATOM   3128  CG1 ILE A 202      40.368  91.295 125.268  1.00  0.00           C  
ATOM   3129  CG2 ILE A 202      41.069  89.346 126.875  1.00  0.00           C  
ATOM   3130  CD1 ILE A 202      40.416  90.634 123.871  1.00  0.00           C  
ATOM   3131  H   ILE A 202      43.081  90.857 128.802  1.00  0.00           H  
ATOM   3132  HA  ILE A 202      42.151  92.663 126.759  1.00  0.00           H  
ATOM   3133  HB  ILE A 202      42.298  90.626 125.574  1.00  0.00           H  
ATOM   3134 HG12 ILE A 202      39.389  91.185 125.736  1.00  0.00           H  
ATOM   3135 HG13 ILE A 202      40.563  92.357 125.125  1.00  0.00           H  
ATOM   3136 HG21 ILE A 202      40.870  88.570 126.136  1.00  0.00           H  
ATOM   3137 HG22 ILE A 202      41.843  89.079 127.595  1.00  0.00           H  
ATOM   3138 HG23 ILE A 202      40.140  89.416 127.442  1.00  0.00           H  
ATOM   3139 HD11 ILE A 202      40.051  89.607 123.889  1.00  0.00           H  
ATOM   3140 HD12 ILE A 202      39.756  91.176 123.194  1.00  0.00           H  
ATOM   3141 HD13 ILE A 202      41.347  90.789 123.326  1.00  0.00           H  
ATOM   3142  N   THR A 203      41.243  92.660 129.442  1.00  0.00           N  
ATOM   3143  CA  THR A 203      40.616  93.003 130.701  1.00  0.00           C  
ATOM   3144  C   THR A 203      39.417  93.983 130.572  1.00  0.00           C  
ATOM   3145  O   THR A 203      39.614  95.154 130.236  1.00  0.00           O  
ATOM   3146  CB  THR A 203      41.696  93.654 131.683  1.00  0.00           C  
ATOM   3147  CG2 THR A 203      41.168  94.323 132.951  1.00  0.00           C  
ATOM   3148  OG1 THR A 203      42.606  92.722 132.265  1.00  0.00           O  
ATOM   3149  H   THR A 203      42.227  92.884 129.464  1.00  0.00           H  
ATOM   3150  HA  THR A 203      40.229  92.090 131.153  1.00  0.00           H  
ATOM   3151  HB  THR A 203      42.153  94.462 131.113  1.00  0.00           H  
ATOM   3152  HG1 THR A 203      43.096  92.228 131.604  1.00  0.00           H  
ATOM   3153 HG21 THR A 203      40.491  95.138 132.696  1.00  0.00           H  
ATOM   3154 HG22 THR A 203      40.595  93.576 133.501  1.00  0.00           H  
ATOM   3155 HG23 THR A 203      41.900  94.662 133.684  1.00  0.00           H  
ATOM   3156  N   THR A 204      38.165  93.437 130.710  1.00  0.00           N  
ATOM   3157  CA  THR A 204      36.919  94.170 130.502  1.00  0.00           C  
ATOM   3158  C   THR A 204      36.553  95.041 131.749  1.00  0.00           C  
ATOM   3159  O   THR A 204      36.665  94.624 132.914  1.00  0.00           O  
ATOM   3160  CB  THR A 204      35.630  93.317 130.151  1.00  0.00           C  
ATOM   3161  CG2 THR A 204      34.460  94.211 129.714  1.00  0.00           C  
ATOM   3162  OG1 THR A 204      35.883  92.429 129.117  1.00  0.00           O  
ATOM   3163  H   THR A 204      38.062  92.503 131.078  1.00  0.00           H  
ATOM   3164  HA  THR A 204      37.010  94.887 129.685  1.00  0.00           H  
ATOM   3165  HB  THR A 204      35.327  92.871 131.099  1.00  0.00           H  
ATOM   3166  HG1 THR A 204      36.559  91.870 129.509  1.00  0.00           H  
ATOM   3167 HG21 THR A 204      34.341  95.059 130.389  1.00  0.00           H  
ATOM   3168 HG22 THR A 204      34.714  94.635 128.743  1.00  0.00           H  
ATOM   3169 HG23 THR A 204      33.556  93.605 129.657  1.00  0.00           H  
ATOM   3170  N   SER A 205      36.056  96.260 131.562  1.00  0.00           N  
ATOM   3171  CA  SER A 205      35.407  97.197 132.507  1.00  0.00           C  
ATOM   3172  C   SER A 205      34.156  97.973 131.983  1.00  0.00           C  
ATOM   3173  O   SER A 205      33.982  98.218 130.825  1.00  0.00           O  
ATOM   3174  CB  SER A 205      36.351  98.079 133.175  1.00  0.00           C  
ATOM   3175  OG  SER A 205      36.820  99.140 132.359  1.00  0.00           O  
ATOM   3176  H   SER A 205      35.956  96.625 130.626  1.00  0.00           H  
ATOM   3177  HA  SER A 205      35.039  96.548 133.301  1.00  0.00           H  
ATOM   3178  HB2 SER A 205      35.866  98.582 134.012  1.00  0.00           H  
ATOM   3179  HB3 SER A 205      37.223  97.598 133.618  1.00  0.00           H  
ATOM   3180  HG  SER A 205      37.389  98.731 131.704  1.00  0.00           H  
ATOM   3181  N   VAL A 206      33.250  98.225 132.925  1.00  0.00           N  
ATOM   3182  CA  VAL A 206      31.858  98.633 132.634  1.00  0.00           C  
ATOM   3183  C   VAL A 206      31.341  99.636 133.640  1.00  0.00           C  
ATOM   3184  O   VAL A 206      31.493  99.411 134.838  1.00  0.00           O  
ATOM   3185  CB  VAL A 206      30.911  97.395 132.508  1.00  0.00           C  
ATOM   3186  CG1 VAL A 206      30.815  96.596 133.798  1.00  0.00           C  
ATOM   3187  CG2 VAL A 206      29.546  97.690 131.943  1.00  0.00           C  
ATOM   3188  H   VAL A 206      33.486  98.054 133.893  1.00  0.00           H  
ATOM   3189  HA  VAL A 206      31.952  99.145 131.676  1.00  0.00           H  
ATOM   3190  HB  VAL A 206      31.368  96.718 131.786  1.00  0.00           H  
ATOM   3191 HG11 VAL A 206      30.413  95.597 133.630  1.00  0.00           H  
ATOM   3192 HG12 VAL A 206      31.757  96.582 134.346  1.00  0.00           H  
ATOM   3193 HG13 VAL A 206      30.110  97.165 134.403  1.00  0.00           H  
ATOM   3194 HG21 VAL A 206      29.024  98.282 132.696  1.00  0.00           H  
ATOM   3195 HG22 VAL A 206      29.733  98.123 130.960  1.00  0.00           H  
ATOM   3196 HG23 VAL A 206      28.957  96.791 131.759  1.00  0.00           H  
ATOM   3197  N   LEU A 207      30.591 100.668 133.187  1.00  0.00           N  
ATOM   3198  CA  LEU A 207      30.148 101.801 134.038  1.00  0.00           C  
ATOM   3199  C   LEU A 207      28.659 101.993 134.059  1.00  0.00           C  
ATOM   3200  O   LEU A 207      27.907 101.854 133.104  1.00  0.00           O  
ATOM   3201  CB  LEU A 207      30.842 103.147 133.654  1.00  0.00           C  
ATOM   3202  CG  LEU A 207      32.323 103.206 133.240  1.00  0.00           C  
ATOM   3203  CD1 LEU A 207      32.824 104.579 132.700  1.00  0.00           C  
ATOM   3204  CD2 LEU A 207      33.080 102.941 134.554  1.00  0.00           C  
ATOM   3205  H   LEU A 207      30.369 100.711 132.202  1.00  0.00           H  
ATOM   3206  HA  LEU A 207      30.553 101.551 135.019  1.00  0.00           H  
ATOM   3207  HB2 LEU A 207      30.239 103.598 132.865  1.00  0.00           H  
ATOM   3208  HB3 LEU A 207      30.690 103.812 134.505  1.00  0.00           H  
ATOM   3209  HG  LEU A 207      32.671 102.408 132.584  1.00  0.00           H  
ATOM   3210 HD11 LEU A 207      32.296 104.727 131.758  1.00  0.00           H  
ATOM   3211 HD12 LEU A 207      32.532 105.366 133.395  1.00  0.00           H  
ATOM   3212 HD13 LEU A 207      33.903 104.641 132.555  1.00  0.00           H  
ATOM   3213 HD21 LEU A 207      32.689 103.522 135.390  1.00  0.00           H  
ATOM   3214 HD22 LEU A 207      33.004 101.873 134.756  1.00  0.00           H  
ATOM   3215 HD23 LEU A 207      34.117 103.213 134.361  1.00  0.00           H  
ATOM   3216  N   THR A 208      28.145 102.529 135.141  1.00  0.00           N  
ATOM   3217  CA  THR A 208      26.747 102.494 135.565  1.00  0.00           C  
ATOM   3218  C   THR A 208      26.175 103.839 136.125  1.00  0.00           C  
ATOM   3219  O   THR A 208      26.801 104.595 136.950  1.00  0.00           O  
ATOM   3220  CB  THR A 208      26.502 101.365 136.527  1.00  0.00           C  
ATOM   3221  CG2 THR A 208      25.142 101.317 137.184  1.00  0.00           C  
ATOM   3222  OG1 THR A 208      26.593 100.091 135.914  1.00  0.00           O  
ATOM   3223  H   THR A 208      28.817 102.828 135.832  1.00  0.00           H  
ATOM   3224  HA  THR A 208      26.130 102.263 134.696  1.00  0.00           H  
ATOM   3225  HB  THR A 208      27.272 101.345 137.298  1.00  0.00           H  
ATOM   3226  HG1 THR A 208      27.407  99.766 136.308  1.00  0.00           H  
ATOM   3227 HG21 THR A 208      24.907 102.195 137.787  1.00  0.00           H  
ATOM   3228 HG22 THR A 208      24.422 101.034 136.415  1.00  0.00           H  
ATOM   3229 HG23 THR A 208      25.308 100.501 137.886  1.00  0.00           H  
ATOM   3230  N   VAL A 209      24.877 104.037 135.770  1.00  0.00           N  
ATOM   3231  CA  VAL A 209      24.060 105.085 136.489  1.00  0.00           C  
ATOM   3232  C   VAL A 209      22.615 104.517 136.585  1.00  0.00           C  
ATOM   3233  O   VAL A 209      22.106 103.835 135.739  1.00  0.00           O  
ATOM   3234  CB  VAL A 209      23.983 106.410 135.792  1.00  0.00           C  
ATOM   3235  CG1 VAL A 209      23.226 106.570 134.500  1.00  0.00           C  
ATOM   3236  CG2 VAL A 209      23.566 107.410 136.793  1.00  0.00           C  
ATOM   3237  H   VAL A 209      24.358 103.399 135.184  1.00  0.00           H  
ATOM   3238  HA  VAL A 209      24.421 105.272 137.500  1.00  0.00           H  
ATOM   3239  HB  VAL A 209      25.016 106.682 135.575  1.00  0.00           H  
ATOM   3240 HG11 VAL A 209      23.424 107.573 134.119  1.00  0.00           H  
ATOM   3241 HG12 VAL A 209      23.606 105.870 133.756  1.00  0.00           H  
ATOM   3242 HG13 VAL A 209      22.140 106.637 134.564  1.00  0.00           H  
ATOM   3243 HG21 VAL A 209      24.216 107.496 137.665  1.00  0.00           H  
ATOM   3244 HG22 VAL A 209      23.490 108.438 136.439  1.00  0.00           H  
ATOM   3245 HG23 VAL A 209      22.550 107.246 137.150  1.00  0.00           H  
ATOM   3246  N   ASN A 210      21.986 104.690 137.742  1.00  0.00           N  
ATOM   3247  CA  ASN A 210      20.585 104.307 137.956  1.00  0.00           C  
ATOM   3248  C   ASN A 210      20.334 102.745 137.990  1.00  0.00           C  
ATOM   3249  O   ASN A 210      19.331 102.273 137.486  1.00  0.00           O  
ATOM   3250  CB  ASN A 210      19.608 105.075 136.997  1.00  0.00           C  
ATOM   3251  CG  ASN A 210      18.180 105.116 137.528  1.00  0.00           C  
ATOM   3252  ND2 ASN A 210      17.329 105.511 136.630  1.00  0.00           N  
ATOM   3253  OD1 ASN A 210      17.952 104.914 138.760  1.00  0.00           O  
ATOM   3254  H   ASN A 210      22.389 105.270 138.465  1.00  0.00           H  
ATOM   3255  HA  ASN A 210      20.399 104.619 138.985  1.00  0.00           H  
ATOM   3256  HB2 ASN A 210      19.982 106.086 136.835  1.00  0.00           H  
ATOM   3257  HB3 ASN A 210      19.572 104.488 136.079  1.00  0.00           H  
ATOM   3258 HD21 ASN A 210      16.340 105.518 136.835  1.00  0.00           H  
ATOM   3259 HD22 ASN A 210      17.530 105.646 135.649  1.00  0.00           H  
ATOM   3260  N   ASN A 211      21.279 101.926 138.455  1.00  0.00           N  
ATOM   3261  CA  ASN A 211      21.302 100.427 138.251  1.00  0.00           C  
ATOM   3262  C   ASN A 211      21.199  99.981 136.819  1.00  0.00           C  
ATOM   3263  O   ASN A 211      20.717  98.891 136.515  1.00  0.00           O  
ATOM   3264  CB  ASN A 211      20.215  99.724 139.138  1.00  0.00           C  
ATOM   3265  CG  ASN A 211      20.443 100.050 140.589  1.00  0.00           C  
ATOM   3266  ND2 ASN A 211      19.622 100.858 141.242  1.00  0.00           N  
ATOM   3267  OD1 ASN A 211      21.239  99.416 141.216  1.00  0.00           O  
ATOM   3268  H   ASN A 211      22.089 102.430 138.786  1.00  0.00           H  
ATOM   3269  HA  ASN A 211      22.269 100.143 138.665  1.00  0.00           H  
ATOM   3270  HB2 ASN A 211      19.224 100.051 138.827  1.00  0.00           H  
ATOM   3271  HB3 ASN A 211      20.296  98.638 139.093  1.00  0.00           H  
ATOM   3272 HD21 ASN A 211      19.797 101.039 142.221  1.00  0.00           H  
ATOM   3273 HD22 ASN A 211      18.952 101.437 140.756  1.00  0.00           H  
ATOM   3274  N   LYS A 212      21.697 100.828 135.829  1.00  0.00           N  
ATOM   3275  CA  LYS A 212      21.666 100.526 134.382  1.00  0.00           C  
ATOM   3276  C   LYS A 212      23.070 100.897 133.724  1.00  0.00           C  
ATOM   3277  O   LYS A 212      23.512 102.052 134.056  1.00  0.00           O  
ATOM   3278  CB  LYS A 212      20.384 101.068 133.669  1.00  0.00           C  
ATOM   3279  CG  LYS A 212      19.129 100.238 133.981  1.00  0.00           C  
ATOM   3280  CD  LYS A 212      17.944 100.580 132.955  1.00  0.00           C  
ATOM   3281  CE  LYS A 212      17.088 101.827 133.213  1.00  0.00           C  
ATOM   3282  NZ  LYS A 212      16.340 102.165 132.071  1.00  0.00           N1+
ATOM   3283  H   LYS A 212      22.048 101.734 136.103  1.00  0.00           H  
ATOM   3284  HA  LYS A 212      21.673  99.450 134.205  1.00  0.00           H  
ATOM   3285  HB2 LYS A 212      20.148 102.070 134.027  1.00  0.00           H  
ATOM   3286  HB3 LYS A 212      20.532 101.205 132.598  1.00  0.00           H  
ATOM   3287  HG2 LYS A 212      19.401  99.189 133.863  1.00  0.00           H  
ATOM   3288  HG3 LYS A 212      18.837 100.336 135.026  1.00  0.00           H  
ATOM   3289  HD2 LYS A 212      18.348 100.476 131.948  1.00  0.00           H  
ATOM   3290  HD3 LYS A 212      17.289  99.729 133.143  1.00  0.00           H  
ATOM   3291  HE2 LYS A 212      16.421 101.700 134.066  1.00  0.00           H  
ATOM   3292  HE3 LYS A 212      17.761 102.621 133.538  1.00  0.00           H  
ATOM   3293  HZ1 LYS A 212      15.664 102.861 132.350  1.00  0.00           H  
ATOM   3294  HZ2 LYS A 212      16.902 102.639 131.377  1.00  0.00           H  
ATOM   3295  HZ3 LYS A 212      15.828 101.364 131.732  1.00  0.00           H  
ATOM   3296  N   ALA A 213      23.640 100.128 132.825  1.00  0.00           N  
ATOM   3297  CA  ALA A 213      24.918 100.339 132.150  1.00  0.00           C  
ATOM   3298  C   ALA A 213      24.737 101.460 131.054  1.00  0.00           C  
ATOM   3299  O   ALA A 213      23.695 101.659 130.411  1.00  0.00           O  
ATOM   3300  CB  ALA A 213      25.402  99.043 131.496  1.00  0.00           C  
ATOM   3301  H   ALA A 213      23.128  99.282 132.620  1.00  0.00           H  
ATOM   3302  HA  ALA A 213      25.631 100.636 132.920  1.00  0.00           H  
ATOM   3303  HB1 ALA A 213      25.299  98.205 132.185  1.00  0.00           H  
ATOM   3304  HB2 ALA A 213      25.098  98.924 130.455  1.00  0.00           H  
ATOM   3305  HB3 ALA A 213      26.476  99.220 131.452  1.00  0.00           H  
ATOM   3306  N   HIE A 214      25.908 102.074 130.770  1.00  0.00           N  
ATOM   3307  CA  HIE A 214      26.033 103.089 129.713  1.00  0.00           C  
ATOM   3308  C   HIE A 214      27.228 103.094 128.809  1.00  0.00           C  
ATOM   3309  O   HIE A 214      27.350 103.765 127.842  1.00  0.00           O  
ATOM   3310  CB  HIE A 214      25.715 104.515 130.260  1.00  0.00           C  
ATOM   3311  CG  HIE A 214      26.745 104.967 131.274  1.00  0.00           C  
ATOM   3312  CD2 HIE A 214      26.668 104.752 132.586  1.00  0.00           C  
ATOM   3313  ND1 HIE A 214      27.655 106.014 131.154  1.00  0.00           N  
ATOM   3314  CE1 HIE A 214      28.177 106.274 132.376  1.00  0.00           C  
ATOM   3315  NE2 HIE A 214      27.595 105.487 133.253  1.00  0.00           N  
ATOM   3316  H   HIE A 214      26.707 101.695 131.255  1.00  0.00           H  
ATOM   3317  HA  HIE A 214      25.259 102.880 128.974  1.00  0.00           H  
ATOM   3318  HB2 HIE A 214      25.626 105.165 129.389  1.00  0.00           H  
ATOM   3319  HB3 HIE A 214      24.731 104.423 130.721  1.00  0.00           H  
ATOM   3320  HD2 HIE A 214      25.998 104.002 132.980  1.00  0.00           H  
ATOM   3321  HE1 HIE A 214      28.907 107.024 132.644  1.00  0.00           H  
ATOM   3322  HE2 HIE A 214      27.813 105.498 134.239  1.00  0.00           H  
ATOM   3323  N   MET A 215      28.238 102.331 129.228  1.00  0.00           N  
ATOM   3324  CA  MET A 215      29.604 102.258 128.646  1.00  0.00           C  
ATOM   3325  C   MET A 215      30.324 100.936 129.063  1.00  0.00           C  
ATOM   3326  O   MET A 215      30.128 100.413 130.210  1.00  0.00           O  
ATOM   3327  CB  MET A 215      30.365 103.515 128.981  1.00  0.00           C  
ATOM   3328  CG  MET A 215      31.872 103.662 128.638  1.00  0.00           C  
ATOM   3329  SD  MET A 215      32.541 105.333 128.661  1.00  0.00           S  
ATOM   3330  CE  MET A 215      31.715 106.016 127.160  1.00  0.00           C  
ATOM   3331  H   MET A 215      28.173 101.981 130.173  1.00  0.00           H  
ATOM   3332  HA  MET A 215      29.461 102.249 127.566  1.00  0.00           H  
ATOM   3333  HB2 MET A 215      29.868 104.324 128.446  1.00  0.00           H  
ATOM   3334  HB3 MET A 215      30.349 103.743 130.047  1.00  0.00           H  
ATOM   3335  HG2 MET A 215      32.445 103.044 129.328  1.00  0.00           H  
ATOM   3336  HG3 MET A 215      32.045 103.266 127.637  1.00  0.00           H  
ATOM   3337  HE1 MET A 215      32.068 107.022 126.930  1.00  0.00           H  
ATOM   3338  HE2 MET A 215      31.852 105.385 126.283  1.00  0.00           H  
ATOM   3339  HE3 MET A 215      30.630 106.061 127.261  1.00  0.00           H  
ATOM   3340  N   VAL A 216      31.017 100.355 128.092  1.00  0.00           N  
ATOM   3341  CA  VAL A 216      31.928  99.187 128.221  1.00  0.00           C  
ATOM   3342  C   VAL A 216      33.219  99.561 127.583  1.00  0.00           C  
ATOM   3343  O   VAL A 216      33.282 100.323 126.636  1.00  0.00           O  
ATOM   3344  CB  VAL A 216      31.176  97.892 127.757  1.00  0.00           C  
ATOM   3345  CG1 VAL A 216      31.009  97.585 126.235  1.00  0.00           C  
ATOM   3346  CG2 VAL A 216      31.738  96.606 128.425  1.00  0.00           C  
ATOM   3347  H   VAL A 216      31.087 100.813 127.196  1.00  0.00           H  
ATOM   3348  HA  VAL A 216      32.159  99.067 129.280  1.00  0.00           H  
ATOM   3349  HB  VAL A 216      30.170  97.955 128.171  1.00  0.00           H  
ATOM   3350 HG11 VAL A 216      31.964  97.228 125.848  1.00  0.00           H  
ATOM   3351 HG12 VAL A 216      30.254  96.818 126.062  1.00  0.00           H  
ATOM   3352 HG13 VAL A 216      30.770  98.555 125.800  1.00  0.00           H  
ATOM   3353 HG21 VAL A 216      32.715  96.281 128.067  1.00  0.00           H  
ATOM   3354 HG22 VAL A 216      31.812  96.778 129.499  1.00  0.00           H  
ATOM   3355 HG23 VAL A 216      31.098  95.731 128.316  1.00  0.00           H  
ATOM   3356  N   THR A 217      34.226  98.997 128.173  1.00  0.00           N  
ATOM   3357  CA  THR A 217      35.612  99.346 127.947  1.00  0.00           C  
ATOM   3358  C   THR A 217      36.513  98.063 128.009  1.00  0.00           C  
ATOM   3359  O   THR A 217      36.141  97.173 128.823  1.00  0.00           O  
ATOM   3360  CB  THR A 217      36.171 100.468 128.861  1.00  0.00           C  
ATOM   3361  CG2 THR A 217      37.669 100.712 128.705  1.00  0.00           C  
ATOM   3362  OG1 THR A 217      35.379 101.656 128.649  1.00  0.00           O  
ATOM   3363  H   THR A 217      34.102  98.317 128.909  1.00  0.00           H  
ATOM   3364  HA  THR A 217      35.660  99.629 126.896  1.00  0.00           H  
ATOM   3365  HB  THR A 217      36.076 100.084 129.877  1.00  0.00           H  
ATOM   3366  HG1 THR A 217      34.556 101.570 129.134  1.00  0.00           H  
ATOM   3367 HG21 THR A 217      37.913 101.662 129.180  1.00  0.00           H  
ATOM   3368 HG22 THR A 217      38.224  99.896 129.167  1.00  0.00           H  
ATOM   3369 HG23 THR A 217      37.779 100.683 127.620  1.00  0.00           H  
ATOM   3370  N   LEU A 218      37.625  97.986 127.306  1.00  0.00           N  
ATOM   3371  CA  LEU A 218      38.633  96.917 127.351  1.00  0.00           C  
ATOM   3372  C   LEU A 218      40.072  97.319 127.324  1.00  0.00           C  
ATOM   3373  O   LEU A 218      40.405  98.102 126.358  1.00  0.00           O  
ATOM   3374  CB  LEU A 218      38.303  95.882 126.240  1.00  0.00           C  
ATOM   3375  CG  LEU A 218      37.039  95.069 126.294  1.00  0.00           C  
ATOM   3376  CD1 LEU A 218      35.995  95.675 125.470  1.00  0.00           C  
ATOM   3377  CD2 LEU A 218      37.149  93.517 126.008  1.00  0.00           C  
ATOM   3378  H   LEU A 218      37.781  98.702 126.611  1.00  0.00           H  
ATOM   3379  HA  LEU A 218      38.599  96.501 128.358  1.00  0.00           H  
ATOM   3380  HB2 LEU A 218      38.377  96.313 125.241  1.00  0.00           H  
ATOM   3381  HB3 LEU A 218      39.121  95.168 126.340  1.00  0.00           H  
ATOM   3382  HG  LEU A 218      36.701  95.097 127.330  1.00  0.00           H  
ATOM   3383 HD11 LEU A 218      36.154  95.388 124.430  1.00  0.00           H  
ATOM   3384 HD12 LEU A 218      35.077  95.234 125.856  1.00  0.00           H  
ATOM   3385 HD13 LEU A 218      35.922  96.761 125.524  1.00  0.00           H  
ATOM   3386 HD21 LEU A 218      36.228  92.996 126.267  1.00  0.00           H  
ATOM   3387 HD22 LEU A 218      37.375  93.290 124.966  1.00  0.00           H  
ATOM   3388 HD23 LEU A 218      37.923  93.111 126.659  1.00  0.00           H  
ATOM   3389  N   ASP A 219      40.950  96.812 128.205  1.00  0.00           N  
ATOM   3390  CA  ASP A 219      42.398  97.059 128.215  1.00  0.00           C  
ATOM   3391  C   ASP A 219      43.129  95.852 127.585  1.00  0.00           C  
ATOM   3392  O   ASP A 219      43.274  94.778 128.140  1.00  0.00           O  
ATOM   3393  CB  ASP A 219      42.983  97.451 129.638  1.00  0.00           C  
ATOM   3394  CG  ASP A 219      42.312  98.725 130.114  1.00  0.00           C  
ATOM   3395  OD1 ASP A 219      42.717  99.909 129.779  1.00  0.00           O  
ATOM   3396  OD2 ASP A 219      41.347  98.667 130.887  1.00  0.00           O1-
ATOM   3397  H   ASP A 219      40.625  96.125 128.870  1.00  0.00           H  
ATOM   3398  HA  ASP A 219      42.523  97.849 127.475  1.00  0.00           H  
ATOM   3399  HB2 ASP A 219      42.787  96.696 130.399  1.00  0.00           H  
ATOM   3400  HB3 ASP A 219      44.061  97.602 129.591  1.00  0.00           H  
ATOM   3401  N   TYR A 220      43.748  96.118 126.466  1.00  0.00           N  
ATOM   3402  CA  TYR A 220      44.478  95.142 125.650  1.00  0.00           C  
ATOM   3403  C   TYR A 220      45.942  95.097 126.014  1.00  0.00           C  
ATOM   3404  O   TYR A 220      46.581  96.200 126.199  1.00  0.00           O  
ATOM   3405  CB  TYR A 220      44.279  95.296 124.157  1.00  0.00           C  
ATOM   3406  CG  TYR A 220      42.824  95.279 123.671  1.00  0.00           C  
ATOM   3407  CD1 TYR A 220      42.054  96.462 123.766  1.00  0.00           C  
ATOM   3408  CD2 TYR A 220      42.285  94.150 123.081  1.00  0.00           C  
ATOM   3409  CE1 TYR A 220      40.798  96.505 123.198  1.00  0.00           C  
ATOM   3410  CE2 TYR A 220      40.955  94.106 122.559  1.00  0.00           C  
ATOM   3411  CZ  TYR A 220      40.259  95.327 122.589  1.00  0.00           C  
ATOM   3412  OH  TYR A 220      39.008  95.225 122.084  1.00  0.00           O  
ATOM   3413  H   TYR A 220      43.419  96.976 126.046  1.00  0.00           H  
ATOM   3414  HA  TYR A 220      44.039  94.195 125.968  1.00  0.00           H  
ATOM   3415  HB2 TYR A 220      44.698  96.269 123.898  1.00  0.00           H  
ATOM   3416  HB3 TYR A 220      44.842  94.551 123.596  1.00  0.00           H  
ATOM   3417  HD1 TYR A 220      42.357  97.322 124.344  1.00  0.00           H  
ATOM   3418  HD2 TYR A 220      42.878  93.249 123.028  1.00  0.00           H  
ATOM   3419  HE1 TYR A 220      40.177  97.378 123.334  1.00  0.00           H  
ATOM   3420  HE2 TYR A 220      40.547  93.252 122.038  1.00  0.00           H  
ATOM   3421  HH  TYR A 220      38.710  94.315 122.163  1.00  0.00           H  
ATOM   3422  N   THR A 221      46.595  93.935 125.847  1.00  0.00           N  
ATOM   3423  CA  THR A 221      48.062  93.727 125.766  1.00  0.00           C  
ATOM   3424  C   THR A 221      48.405  92.535 124.855  1.00  0.00           C  
ATOM   3425  O   THR A 221      47.735  91.530 124.956  1.00  0.00           O  
ATOM   3426  CB  THR A 221      48.606  93.367 127.183  1.00  0.00           C  
ATOM   3427  CG2 THR A 221      50.075  92.961 127.230  1.00  0.00           C  
ATOM   3428  OG1 THR A 221      48.495  94.439 128.091  1.00  0.00           O  
ATOM   3429  H   THR A 221      45.974  93.138 125.836  1.00  0.00           H  
ATOM   3430  HA  THR A 221      48.696  94.570 125.489  1.00  0.00           H  
ATOM   3431  HB  THR A 221      48.071  92.510 127.592  1.00  0.00           H  
ATOM   3432  HG1 THR A 221      47.606  94.790 127.998  1.00  0.00           H  
ATOM   3433 HG21 THR A 221      50.465  92.908 128.247  1.00  0.00           H  
ATOM   3434 HG22 THR A 221      50.343  92.046 126.703  1.00  0.00           H  
ATOM   3435 HG23 THR A 221      50.729  93.722 126.806  1.00  0.00           H  
ATOM   3436  N   VAL A 222      49.390  92.663 123.982  1.00  0.00           N  
ATOM   3437  CA  VAL A 222      49.624  91.789 122.782  1.00  0.00           C  
ATOM   3438  C   VAL A 222      51.119  91.689 122.680  1.00  0.00           C  
ATOM   3439  O   VAL A 222      51.824  92.704 122.576  1.00  0.00           O  
ATOM   3440  CB  VAL A 222      48.965  92.371 121.525  1.00  0.00           C  
ATOM   3441  CG1 VAL A 222      49.195  91.589 120.166  1.00  0.00           C  
ATOM   3442  CG2 VAL A 222      47.442  92.481 121.611  1.00  0.00           C  
ATOM   3443  H   VAL A 222      49.863  93.550 123.882  1.00  0.00           H  
ATOM   3444  HA  VAL A 222      49.160  90.811 122.912  1.00  0.00           H  
ATOM   3445  HB  VAL A 222      49.405  93.366 121.464  1.00  0.00           H  
ATOM   3446 HG11 VAL A 222      48.831  92.025 119.237  1.00  0.00           H  
ATOM   3447 HG12 VAL A 222      50.204  91.177 120.120  1.00  0.00           H  
ATOM   3448 HG13 VAL A 222      48.561  90.703 120.180  1.00  0.00           H  
ATOM   3449 HG21 VAL A 222      47.069  93.241 122.299  1.00  0.00           H  
ATOM   3450 HG22 VAL A 222      47.128  92.650 120.581  1.00  0.00           H  
ATOM   3451 HG23 VAL A 222      47.023  91.506 121.856  1.00  0.00           H  
ATOM   3452  N   GLN A 223      51.650  90.457 122.505  1.00  0.00           N  
ATOM   3453  CA  GLN A 223      53.075  90.172 122.419  1.00  0.00           C  
ATOM   3454  C   GLN A 223      53.513  90.447 120.906  1.00  0.00           C  
ATOM   3455  O   GLN A 223      52.685  90.326 120.009  1.00  0.00           O  
ATOM   3456  CB  GLN A 223      53.233  88.750 123.028  1.00  0.00           C  
ATOM   3457  CG  GLN A 223      54.587  88.093 122.583  1.00  0.00           C  
ATOM   3458  CD  GLN A 223      54.912  86.801 123.315  1.00  0.00           C  
ATOM   3459  NE2 GLN A 223      55.802  86.045 122.696  1.00  0.00           N  
ATOM   3460  OE1 GLN A 223      54.449  86.374 124.385  1.00  0.00           O  
ATOM   3461  H   GLN A 223      51.046  89.649 122.560  1.00  0.00           H  
ATOM   3462  HA  GLN A 223      53.581  90.863 123.094  1.00  0.00           H  
ATOM   3463  HB2 GLN A 223      53.333  88.729 124.113  1.00  0.00           H  
ATOM   3464  HB3 GLN A 223      52.357  88.120 122.868  1.00  0.00           H  
ATOM   3465  HG2 GLN A 223      54.502  87.844 121.525  1.00  0.00           H  
ATOM   3466  HG3 GLN A 223      55.451  88.751 122.678  1.00  0.00           H  
ATOM   3467 HE21 GLN A 223      56.249  85.229 123.090  1.00  0.00           H  
ATOM   3468 HE22 GLN A 223      56.099  86.364 121.785  1.00  0.00           H  
ATOM   3469  N   VAL A 224      54.804  90.739 120.771  1.00  0.00           N  
ATOM   3470  CA  VAL A 224      55.337  91.129 119.406  1.00  0.00           C  
ATOM   3471  C   VAL A 224      56.684  90.337 119.086  1.00  0.00           C  
ATOM   3472  O   VAL A 224      57.602  90.523 119.869  1.00  0.00           O  
ATOM   3473  CB  VAL A 224      55.403  92.647 119.212  1.00  0.00           C  
ATOM   3474  CG1 VAL A 224      56.061  93.035 117.862  1.00  0.00           C  
ATOM   3475  CG2 VAL A 224      54.048  93.402 119.166  1.00  0.00           C  
ATOM   3476  H   VAL A 224      55.333  91.072 121.564  1.00  0.00           H  
ATOM   3477  HA  VAL A 224      54.511  90.921 118.723  1.00  0.00           H  
ATOM   3478  HB  VAL A 224      55.967  93.086 120.036  1.00  0.00           H  
ATOM   3479 HG11 VAL A 224      56.071  94.118 117.735  1.00  0.00           H  
ATOM   3480 HG12 VAL A 224      57.084  92.658 117.828  1.00  0.00           H  
ATOM   3481 HG13 VAL A 224      55.458  92.592 117.070  1.00  0.00           H  
ATOM   3482 HG21 VAL A 224      54.211  94.445 119.438  1.00  0.00           H  
ATOM   3483 HG22 VAL A 224      53.543  93.332 118.203  1.00  0.00           H  
ATOM   3484 HG23 VAL A 224      53.370  93.012 119.926  1.00  0.00           H  
ATOM   3485  N   PRO A 225      56.876  89.570 117.985  1.00  0.00           N  
ATOM   3486  CA  PRO A 225      58.140  89.062 117.450  1.00  0.00           C  
ATOM   3487  C   PRO A 225      59.186  90.171 117.131  1.00  0.00           C  
ATOM   3488  O   PRO A 225      58.857  91.245 116.648  1.00  0.00           O  
ATOM   3489  CB  PRO A 225      57.764  88.390 116.122  1.00  0.00           C  
ATOM   3490  CG  PRO A 225      56.302  87.991 116.382  1.00  0.00           C  
ATOM   3491  CD  PRO A 225      55.815  89.208 117.074  1.00  0.00           C  
ATOM   3492  HA  PRO A 225      58.446  88.211 118.059  1.00  0.00           H  
ATOM   3493  HB2 PRO A 225      57.727  89.172 115.363  1.00  0.00           H  
ATOM   3494  HB3 PRO A 225      58.352  87.515 115.843  1.00  0.00           H  
ATOM   3495  HG2 PRO A 225      55.630  87.897 115.530  1.00  0.00           H  
ATOM   3496  HG3 PRO A 225      56.087  87.194 117.094  1.00  0.00           H  
ATOM   3497  HD2 PRO A 225      55.625  89.956 116.305  1.00  0.00           H  
ATOM   3498  HD3 PRO A 225      54.836  89.089 117.539  1.00  0.00           H  
ATOM   3499  N   GLY A 226      60.390  89.812 117.479  1.00  0.00           N  
ATOM   3500  CA  GLY A 226      61.643  90.473 117.010  1.00  0.00           C  
ATOM   3501  C   GLY A 226      61.927  91.907 117.756  1.00  0.00           C  
ATOM   3502  O   GLY A 226      62.937  92.521 117.472  1.00  0.00           O  
ATOM   3503  H   GLY A 226      60.461  88.987 118.058  1.00  0.00           H  
ATOM   3504  HA2 GLY A 226      62.547  89.894 117.197  1.00  0.00           H  
ATOM   3505  HA3 GLY A 226      61.722  90.587 115.929  1.00  0.00           H  
ATOM   3506  N   ALA A 227      61.031  92.431 118.602  1.00  0.00           N  
ATOM   3507  CA  ALA A 227      61.065  93.848 119.087  1.00  0.00           C  
ATOM   3508  C   ALA A 227      62.195  94.249 119.989  1.00  0.00           C  
ATOM   3509  O   ALA A 227      62.772  95.276 119.658  1.00  0.00           O  
ATOM   3510  CB  ALA A 227      59.684  94.027 119.861  1.00  0.00           C  
ATOM   3511  H   ALA A 227      60.211  91.901 118.860  1.00  0.00           H  
ATOM   3512  HA  ALA A 227      60.900  94.478 118.213  1.00  0.00           H  
ATOM   3513  HB1 ALA A 227      59.323  93.050 120.181  1.00  0.00           H  
ATOM   3514  HB2 ALA A 227      59.698  94.833 120.595  1.00  0.00           H  
ATOM   3515  HB3 ALA A 227      59.016  94.437 119.103  1.00  0.00           H  
ATOM   3516  N   GLY A 228      62.577  93.337 120.894  1.00  0.00           N  
ATOM   3517  CA  GLY A 228      63.479  93.606 121.971  1.00  0.00           C  
ATOM   3518  C   GLY A 228      64.960  93.216 121.813  1.00  0.00           C  
ATOM   3519  O   GLY A 228      65.437  93.110 120.681  1.00  0.00           O  
ATOM   3520  H   GLY A 228      62.327  92.367 120.772  1.00  0.00           H  
ATOM   3521  HA2 GLY A 228      63.324  94.651 122.238  1.00  0.00           H  
ATOM   3522  HA3 GLY A 228      63.081  93.153 122.879  1.00  0.00           H  
ATOM   3523  N   ARG A 229      65.579  92.778 122.937  1.00  0.00           N  
ATOM   3524  CA  ARG A 229      66.970  92.327 123.091  1.00  0.00           C  
ATOM   3525  C   ARG A 229      67.277  91.111 122.174  1.00  0.00           C  
ATOM   3526  O   ARG A 229      66.830  90.003 122.292  1.00  0.00           O  
ATOM   3527  CB  ARG A 229      67.345  92.134 124.545  1.00  0.00           C  
ATOM   3528  CG  ARG A 229      68.822  91.991 124.739  1.00  0.00           C  
ATOM   3529  CD  ARG A 229      69.153  91.930 126.242  1.00  0.00           C  
ATOM   3530  NE  ARG A 229      70.500  91.408 126.508  1.00  0.00           N  
ATOM   3531  CZ  ARG A 229      71.638  92.116 126.688  1.00  0.00           C  
ATOM   3532  NH1 ARG A 229      71.549  93.438 126.577  1.00  0.00           N1+
ATOM   3533  NH2 ARG A 229      72.743  91.587 127.176  1.00  0.00           N  
ATOM   3534  H   ARG A 229      65.092  92.873 123.817  1.00  0.00           H  
ATOM   3535  HA  ARG A 229      67.499  93.201 122.711  1.00  0.00           H  
ATOM   3536  HB2 ARG A 229      67.055  93.034 125.087  1.00  0.00           H  
ATOM   3537  HB3 ARG A 229      66.838  91.262 124.959  1.00  0.00           H  
ATOM   3538  HG2 ARG A 229      69.215  91.171 124.137  1.00  0.00           H  
ATOM   3539  HG3 ARG A 229      69.179  92.892 124.241  1.00  0.00           H  
ATOM   3540  HD2 ARG A 229      68.998  92.948 126.603  1.00  0.00           H  
ATOM   3541  HD3 ARG A 229      68.397  91.293 126.702  1.00  0.00           H  
ATOM   3542  HE  ARG A 229      70.637  90.410 126.577  1.00  0.00           H  
ATOM   3543 HH11 ARG A 229      70.716  93.834 126.164  1.00  0.00           H  
ATOM   3544 HH12 ARG A 229      72.245  94.013 127.029  1.00  0.00           H  
ATOM   3545 HH21 ARG A 229      72.940  90.605 127.043  1.00  0.00           H  
ATOM   3546 HH22 ARG A 229      73.360  92.329 127.473  1.00  0.00           H  
ATOM   3547  N   ASP A 230      68.124  91.447 121.194  1.00  0.00           N  
ATOM   3548  CA  ASP A 230      68.611  90.507 120.165  1.00  0.00           C  
ATOM   3549  C   ASP A 230      67.453  89.841 119.427  1.00  0.00           C  
ATOM   3550  O   ASP A 230      67.609  88.721 118.941  1.00  0.00           O  
ATOM   3551  CB  ASP A 230      69.702  89.583 120.701  1.00  0.00           C  
ATOM   3552  CG  ASP A 230      70.860  90.417 121.233  1.00  0.00           C  
ATOM   3553  OD1 ASP A 230      71.190  91.459 120.640  1.00  0.00           O  
ATOM   3554  OD2 ASP A 230      71.619  90.000 122.147  1.00  0.00           O1-
ATOM   3555  H   ASP A 230      68.304  92.440 121.216  1.00  0.00           H  
ATOM   3556  HA  ASP A 230      69.155  91.096 119.428  1.00  0.00           H  
ATOM   3557  HB2 ASP A 230      69.255  88.972 121.485  1.00  0.00           H  
ATOM   3558  HB3 ASP A 230      70.091  88.899 119.947  1.00  0.00           H  
ATOM   3559  N   GLY A 231      66.258  90.440 119.327  1.00  0.00           N  
ATOM   3560  CA  GLY A 231      65.061  89.829 118.740  1.00  0.00           C  
ATOM   3561  C   GLY A 231      64.045  89.135 119.702  1.00  0.00           C  
ATOM   3562  O   GLY A 231      63.091  88.471 119.273  1.00  0.00           O  
ATOM   3563  H   GLY A 231      66.021  91.326 119.749  1.00  0.00           H  
ATOM   3564  HA2 GLY A 231      64.490  90.639 118.285  1.00  0.00           H  
ATOM   3565  HA3 GLY A 231      65.165  89.078 117.957  1.00  0.00           H  
ATOM   3566  N   ALA A 232      64.200  89.223 121.053  1.00  0.00           N  
ATOM   3567  CA  ALA A 232      63.285  88.685 122.104  1.00  0.00           C  
ATOM   3568  C   ALA A 232      61.881  89.242 121.886  1.00  0.00           C  
ATOM   3569  O   ALA A 232      61.758  90.388 121.423  1.00  0.00           O  
ATOM   3570  CB  ALA A 232      63.760  89.049 123.470  1.00  0.00           C  
ATOM   3571  H   ALA A 232      65.033  89.751 121.269  1.00  0.00           H  
ATOM   3572  HA  ALA A 232      63.283  87.594 122.091  1.00  0.00           H  
ATOM   3573  HB1 ALA A 232      64.665  88.476 123.669  1.00  0.00           H  
ATOM   3574  HB2 ALA A 232      64.052  90.077 123.680  1.00  0.00           H  
ATOM   3575  HB3 ALA A 232      63.056  88.699 124.225  1.00  0.00           H  
ATOM   3576  N   PRO A 233      60.846  88.546 122.298  1.00  0.00           N  
ATOM   3577  CA  PRO A 233      59.488  89.102 122.241  1.00  0.00           C  
ATOM   3578  C   PRO A 233      59.228  90.358 123.135  1.00  0.00           C  
ATOM   3579  O   PRO A 233      59.554  90.359 124.331  1.00  0.00           O  
ATOM   3580  CB  PRO A 233      58.545  87.938 122.695  1.00  0.00           C  
ATOM   3581  CG  PRO A 233      59.425  86.663 122.723  1.00  0.00           C  
ATOM   3582  CD  PRO A 233      60.860  87.222 122.927  1.00  0.00           C  
ATOM   3583  HA  PRO A 233      59.263  89.303 121.194  1.00  0.00           H  
ATOM   3584  HB2 PRO A 233      58.271  88.059 123.743  1.00  0.00           H  
ATOM   3585  HB3 PRO A 233      57.666  87.839 122.057  1.00  0.00           H  
ATOM   3586  HG2 PRO A 233      59.180  85.918 123.480  1.00  0.00           H  
ATOM   3587  HG3 PRO A 233      59.400  86.234 121.721  1.00  0.00           H  
ATOM   3588  HD2 PRO A 233      60.988  87.409 123.993  1.00  0.00           H  
ATOM   3589  HD3 PRO A 233      61.581  86.585 122.414  1.00  0.00           H  
ATOM   3590  N   GLY A 234      58.760  91.483 122.580  1.00  0.00           N  
ATOM   3591  CA  GLY A 234      58.242  92.663 123.265  1.00  0.00           C  
ATOM   3592  C   GLY A 234      56.679  92.579 123.341  1.00  0.00           C  
ATOM   3593  O   GLY A 234      56.198  91.521 123.088  1.00  0.00           O  
ATOM   3594  H   GLY A 234      58.383  91.279 121.665  1.00  0.00           H  
ATOM   3595  HA2 GLY A 234      58.503  92.680 124.323  1.00  0.00           H  
ATOM   3596  HA3 GLY A 234      58.467  93.541 122.661  1.00  0.00           H  
ATOM   3597  N   PHE A 235      56.026  93.733 123.531  1.00  0.00           N  
ATOM   3598  CA  PHE A 235      54.516  93.937 123.517  1.00  0.00           C  
ATOM   3599  C   PHE A 235      54.018  95.320 122.997  1.00  0.00           C  
ATOM   3600  O   PHE A 235      54.830  96.208 122.966  1.00  0.00           O  
ATOM   3601  CB  PHE A 235      53.913  93.858 124.918  1.00  0.00           C  
ATOM   3602  CG  PHE A 235      54.346  92.696 125.733  1.00  0.00           C  
ATOM   3603  CD1 PHE A 235      55.659  92.648 126.253  1.00  0.00           C  
ATOM   3604  CD2 PHE A 235      53.505  91.520 125.906  1.00  0.00           C  
ATOM   3605  CE1 PHE A 235      56.136  91.516 126.918  1.00  0.00           C  
ATOM   3606  CE2 PHE A 235      54.003  90.394 126.558  1.00  0.00           C  
ATOM   3607  CZ  PHE A 235      55.337  90.406 127.020  1.00  0.00           C  
ATOM   3608  H   PHE A 235      56.533  94.594 123.676  1.00  0.00           H  
ATOM   3609  HA  PHE A 235      54.070  93.147 122.914  1.00  0.00           H  
ATOM   3610  HB2 PHE A 235      54.051  94.780 125.484  1.00  0.00           H  
ATOM   3611  HB3 PHE A 235      52.832  93.767 124.820  1.00  0.00           H  
ATOM   3612  HD1 PHE A 235      56.364  93.454 126.108  1.00  0.00           H  
ATOM   3613  HD2 PHE A 235      52.589  91.485 125.337  1.00  0.00           H  
ATOM   3614  HE1 PHE A 235      57.165  91.509 127.245  1.00  0.00           H  
ATOM   3615  HE2 PHE A 235      53.416  89.509 126.755  1.00  0.00           H  
ATOM   3616  HZ  PHE A 235      55.611  89.604 127.691  1.00  0.00           H  
ATOM   3617  N   SER A 236      52.708  95.375 122.748  1.00  0.00           N  
ATOM   3618  CA  SER A 236      51.962  96.645 122.729  1.00  0.00           C  
ATOM   3619  C   SER A 236      50.682  96.555 123.677  1.00  0.00           C  
ATOM   3620  O   SER A 236      50.117  95.421 123.769  1.00  0.00           O  
ATOM   3621  CB  SER A 236      51.426  97.019 121.362  1.00  0.00           C  
ATOM   3622  OG  SER A 236      50.838  98.231 121.466  1.00  0.00           O  
ATOM   3623  H   SER A 236      52.157  94.578 123.034  1.00  0.00           H  
ATOM   3624  HA  SER A 236      52.628  97.437 123.074  1.00  0.00           H  
ATOM   3625  HB2 SER A 236      52.279  97.222 120.715  1.00  0.00           H  
ATOM   3626  HB3 SER A 236      50.807  96.197 121.004  1.00  0.00           H  
ATOM   3627  HG  SER A 236      50.078  98.335 120.888  1.00  0.00           H  
ATOM   3628  N   LYS A 237      50.270  97.663 124.395  1.00  0.00           N  
ATOM   3629  CA  LYS A 237      49.003  97.764 125.183  1.00  0.00           C  
ATOM   3630  C   LYS A 237      48.234  98.999 124.796  1.00  0.00           C  
ATOM   3631  O   LYS A 237      48.851  99.992 124.402  1.00  0.00           O  
ATOM   3632  CB  LYS A 237      49.241  97.852 126.709  1.00  0.00           C  
ATOM   3633  CG  LYS A 237      50.600  98.534 127.163  1.00  0.00           C  
ATOM   3634  CD  LYS A 237      50.754  98.645 128.700  1.00  0.00           C  
ATOM   3635  CE  LYS A 237      51.845  99.567 129.202  1.00  0.00           C  
ATOM   3636  NZ  LYS A 237      53.136  99.215 128.647  1.00  0.00           N1+
ATOM   3637  H   LYS A 237      50.823  98.508 124.375  1.00  0.00           H  
ATOM   3638  HA  LYS A 237      48.365  96.922 124.917  1.00  0.00           H  
ATOM   3639  HB2 LYS A 237      48.492  98.554 127.074  1.00  0.00           H  
ATOM   3640  HB3 LYS A 237      49.272  96.899 127.236  1.00  0.00           H  
ATOM   3641  HG2 LYS A 237      51.398  97.887 126.798  1.00  0.00           H  
ATOM   3642  HG3 LYS A 237      50.747  99.453 126.595  1.00  0.00           H  
ATOM   3643  HD2 LYS A 237      49.837  99.032 129.145  1.00  0.00           H  
ATOM   3644  HD3 LYS A 237      50.952  97.626 129.032  1.00  0.00           H  
ATOM   3645  HE2 LYS A 237      51.584 100.577 128.889  1.00  0.00           H  
ATOM   3646  HE3 LYS A 237      51.934  99.500 130.286  1.00  0.00           H  
ATOM   3647  HZ1 LYS A 237      53.296  99.532 127.702  1.00  0.00           H  
ATOM   3648  HZ2 LYS A 237      53.861  99.515 129.283  1.00  0.00           H  
ATOM   3649  HZ3 LYS A 237      53.271  98.230 128.472  1.00  0.00           H  
ATOM   3650  N   PHE A 238      46.882  98.902 124.723  1.00  0.00           N  
ATOM   3651  CA  PHE A 238      45.995  99.848 124.165  1.00  0.00           C  
ATOM   3652  C   PHE A 238      44.625  99.760 124.835  1.00  0.00           C  
ATOM   3653  O   PHE A 238      44.362  98.865 125.679  1.00  0.00           O  
ATOM   3654  CB  PHE A 238      46.059  99.727 122.613  1.00  0.00           C  
ATOM   3655  CG  PHE A 238      45.670  98.373 122.007  1.00  0.00           C  
ATOM   3656  CD1 PHE A 238      46.673  97.408 121.769  1.00  0.00           C  
ATOM   3657  CD2 PHE A 238      44.326  98.099 121.732  1.00  0.00           C  
ATOM   3658  CE1 PHE A 238      46.289  96.082 121.293  1.00  0.00           C  
ATOM   3659  CE2 PHE A 238      44.023  96.848 121.141  1.00  0.00           C  
ATOM   3660  CZ  PHE A 238      44.962  95.814 120.956  1.00  0.00           C  
ATOM   3661  H   PHE A 238      46.545  97.971 124.920  1.00  0.00           H  
ATOM   3662  HA  PHE A 238      46.329 100.853 124.421  1.00  0.00           H  
ATOM   3663  HB2 PHE A 238      45.272 100.345 122.179  1.00  0.00           H  
ATOM   3664  HB3 PHE A 238      47.037  99.999 122.216  1.00  0.00           H  
ATOM   3665  HD1 PHE A 238      47.702  97.668 121.969  1.00  0.00           H  
ATOM   3666  HD2 PHE A 238      43.558  98.831 121.935  1.00  0.00           H  
ATOM   3667  HE1 PHE A 238      47.040  95.311 121.199  1.00  0.00           H  
ATOM   3668  HE2 PHE A 238      43.039  96.477 120.896  1.00  0.00           H  
ATOM   3669  HZ  PHE A 238      44.612  94.913 120.475  1.00  0.00           H  
ATOM   3670  N   ARG A 239      43.707 100.665 124.545  1.00  0.00           N  
ATOM   3671  CA  ARG A 239      42.325 100.474 124.959  1.00  0.00           C  
ATOM   3672  C   ARG A 239      41.337 100.816 123.877  1.00  0.00           C  
ATOM   3673  O   ARG A 239      41.602 101.783 123.096  1.00  0.00           O  
ATOM   3674  CB  ARG A 239      42.204 101.269 126.269  1.00  0.00           C  
ATOM   3675  CG  ARG A 239      40.712 101.616 126.614  1.00  0.00           C  
ATOM   3676  CD  ARG A 239      40.550 102.519 127.812  1.00  0.00           C  
ATOM   3677  NE  ARG A 239      40.854 101.853 129.112  1.00  0.00           N  
ATOM   3678  CZ  ARG A 239      40.404 102.177 130.346  1.00  0.00           C  
ATOM   3679  NH1 ARG A 239      39.756 103.341 130.544  1.00  0.00           N1+
ATOM   3680  NH2 ARG A 239      40.692 101.384 131.265  1.00  0.00           N  
ATOM   3681  H   ARG A 239      43.934 101.369 123.857  1.00  0.00           H  
ATOM   3682  HA  ARG A 239      42.131  99.488 125.382  1.00  0.00           H  
ATOM   3683  HB2 ARG A 239      42.522 100.664 127.118  1.00  0.00           H  
ATOM   3684  HB3 ARG A 239      42.803 102.176 126.180  1.00  0.00           H  
ATOM   3685  HG2 ARG A 239      40.268 102.216 125.820  1.00  0.00           H  
ATOM   3686  HG3 ARG A 239      40.107 100.709 126.651  1.00  0.00           H  
ATOM   3687  HD2 ARG A 239      41.049 103.488 127.814  1.00  0.00           H  
ATOM   3688  HD3 ARG A 239      39.540 102.913 127.708  1.00  0.00           H  
ATOM   3689  HE  ARG A 239      41.391 100.998 129.111  1.00  0.00           H  
ATOM   3690 HH11 ARG A 239      39.684 103.857 129.679  1.00  0.00           H  
ATOM   3691 HH12 ARG A 239      39.714 103.881 131.396  1.00  0.00           H  
ATOM   3692 HH21 ARG A 239      41.192 100.523 131.096  1.00  0.00           H  
ATOM   3693 HH22 ARG A 239      40.364 101.645 132.183  1.00  0.00           H  
ATOM   3694  N   LEU A 240      40.207 100.150 123.863  1.00  0.00           N  
ATOM   3695  CA  LEU A 240      38.990 100.636 123.077  1.00  0.00           C  
ATOM   3696  C   LEU A 240      37.716 100.689 123.990  1.00  0.00           C  
ATOM   3697  O   LEU A 240      37.579 100.029 125.022  1.00  0.00           O  
ATOM   3698  CB  LEU A 240      38.742  99.735 121.828  1.00  0.00           C  
ATOM   3699  CG  LEU A 240      39.898  99.693 120.879  1.00  0.00           C  
ATOM   3700  CD1 LEU A 240      39.941  98.482 120.026  1.00  0.00           C  
ATOM   3701  CD2 LEU A 240      40.027 101.013 120.245  1.00  0.00           C  
ATOM   3702  H   LEU A 240      40.011  99.524 124.631  1.00  0.00           H  
ATOM   3703  HA  LEU A 240      39.027 101.688 122.798  1.00  0.00           H  
ATOM   3704  HB2 LEU A 240      38.574  98.689 122.084  1.00  0.00           H  
ATOM   3705  HB3 LEU A 240      37.843 100.122 121.350  1.00  0.00           H  
ATOM   3706  HG  LEU A 240      40.842  99.619 121.420  1.00  0.00           H  
ATOM   3707 HD11 LEU A 240      40.808  98.587 119.373  1.00  0.00           H  
ATOM   3708 HD12 LEU A 240      40.139  97.495 120.447  1.00  0.00           H  
ATOM   3709 HD13 LEU A 240      39.069  98.588 119.379  1.00  0.00           H  
ATOM   3710 HD21 LEU A 240      40.037 101.843 120.952  1.00  0.00           H  
ATOM   3711 HD22 LEU A 240      40.978 101.119 119.725  1.00  0.00           H  
ATOM   3712 HD23 LEU A 240      39.184 101.196 119.579  1.00  0.00           H  
ATOM   3713  N   SER A 241      36.777 101.592 123.645  1.00  0.00           N  
ATOM   3714  CA  SER A 241      35.519 101.697 124.374  1.00  0.00           C  
ATOM   3715  C   SER A 241      34.360 101.782 123.437  1.00  0.00           C  
ATOM   3716  O   SER A 241      34.449 102.020 122.219  1.00  0.00           O  
ATOM   3717  CB  SER A 241      35.747 102.814 125.444  1.00  0.00           C  
ATOM   3718  OG  SER A 241      34.551 102.867 126.225  1.00  0.00           O  
ATOM   3719  H   SER A 241      36.880 102.057 122.755  1.00  0.00           H  
ATOM   3720  HA  SER A 241      35.350 100.756 124.898  1.00  0.00           H  
ATOM   3721  HB2 SER A 241      36.614 102.647 126.082  1.00  0.00           H  
ATOM   3722  HB3 SER A 241      35.946 103.752 124.926  1.00  0.00           H  
ATOM   3723  HG  SER A 241      34.664 102.243 126.947  1.00  0.00           H  
ATOM   3724  N   TYR A 242      33.157 101.502 123.909  1.00  0.00           N  
ATOM   3725  CA  TYR A 242      31.984 100.982 123.184  1.00  0.00           C  
ATOM   3726  C   TYR A 242      30.596 101.380 123.775  1.00  0.00           C  
ATOM   3727  O   TYR A 242      30.527 101.674 124.952  1.00  0.00           O  
ATOM   3728  CB  TYR A 242      32.135  99.454 123.052  1.00  0.00           C  
ATOM   3729  CG  TYR A 242      33.416  99.001 122.453  1.00  0.00           C  
ATOM   3730  CD1 TYR A 242      33.574  98.872 121.076  1.00  0.00           C  
ATOM   3731  CD2 TYR A 242      34.479  98.588 123.306  1.00  0.00           C  
ATOM   3732  CE1 TYR A 242      34.749  98.372 120.484  1.00  0.00           C  
ATOM   3733  CE2 TYR A 242      35.620  97.932 122.719  1.00  0.00           C  
ATOM   3734  CZ  TYR A 242      35.729  97.814 121.347  1.00  0.00           C  
ATOM   3735  OH  TYR A 242      36.806  97.243 120.818  1.00  0.00           O  
ATOM   3736  H   TYR A 242      33.159 101.401 124.914  1.00  0.00           H  
ATOM   3737  HA  TYR A 242      32.007 101.504 122.228  1.00  0.00           H  
ATOM   3738  HB2 TYR A 242      32.057  98.973 124.026  1.00  0.00           H  
ATOM   3739  HB3 TYR A 242      31.346  99.084 122.397  1.00  0.00           H  
ATOM   3740  HD1 TYR A 242      32.710  99.135 120.483  1.00  0.00           H  
ATOM   3741  HD2 TYR A 242      34.312  98.509 124.370  1.00  0.00           H  
ATOM   3742  HE1 TYR A 242      34.811  98.253 119.412  1.00  0.00           H  
ATOM   3743  HE2 TYR A 242      36.427  97.565 123.337  1.00  0.00           H  
ATOM   3744  HH  TYR A 242      37.333  96.846 121.515  1.00  0.00           H  
ATOM   3745  N   TYR A 243      29.461 101.255 123.054  1.00  0.00           N  
ATOM   3746  CA  TYR A 243      28.139 101.259 123.708  1.00  0.00           C  
ATOM   3747  C   TYR A 243      27.744  99.804 124.088  1.00  0.00           C  
ATOM   3748  O   TYR A 243      27.608  98.946 123.193  1.00  0.00           O  
ATOM   3749  CB  TYR A 243      27.130 102.048 122.940  1.00  0.00           C  
ATOM   3750  CG  TYR A 243      25.818 102.227 123.723  1.00  0.00           C  
ATOM   3751  CD1 TYR A 243      25.829 102.849 124.989  1.00  0.00           C  
ATOM   3752  CD2 TYR A 243      24.595 101.654 123.268  1.00  0.00           C  
ATOM   3753  CE1 TYR A 243      24.698 102.897 125.764  1.00  0.00           C  
ATOM   3754  CE2 TYR A 243      23.416 101.986 123.916  1.00  0.00           C  
ATOM   3755  CZ  TYR A 243      23.414 102.520 125.230  1.00  0.00           C  
ATOM   3756  OH  TYR A 243      22.284 103.004 125.786  1.00  0.00           O  
ATOM   3757  H   TYR A 243      29.485 101.320 122.046  1.00  0.00           H  
ATOM   3758  HA  TYR A 243      28.251 101.879 124.597  1.00  0.00           H  
ATOM   3759  HB2 TYR A 243      27.585 103.012 122.708  1.00  0.00           H  
ATOM   3760  HB3 TYR A 243      27.020 101.621 121.943  1.00  0.00           H  
ATOM   3761  HD1 TYR A 243      26.735 103.336 125.317  1.00  0.00           H  
ATOM   3762  HD2 TYR A 243      24.493 101.029 122.393  1.00  0.00           H  
ATOM   3763  HE1 TYR A 243      24.765 103.307 126.760  1.00  0.00           H  
ATOM   3764  HE2 TYR A 243      22.458 101.633 123.563  1.00  0.00           H  
ATOM   3765  HH  TYR A 243      22.474 103.710 126.408  1.00  0.00           H  
ATOM   3766  N   PRO A 244      27.337  99.446 125.378  1.00  0.00           N  
ATOM   3767  CA  PRO A 244      26.676  98.187 125.702  1.00  0.00           C  
ATOM   3768  C   PRO A 244      25.196  98.062 125.135  1.00  0.00           C  
ATOM   3769  O   PRO A 244      24.220  98.241 125.888  1.00  0.00           O  
ATOM   3770  CB  PRO A 244      26.909  98.014 127.149  1.00  0.00           C  
ATOM   3771  CG  PRO A 244      26.805  99.427 127.618  1.00  0.00           C  
ATOM   3772  CD  PRO A 244      27.639 100.195 126.573  1.00  0.00           C  
ATOM   3773  HA  PRO A 244      27.204  97.350 125.246  1.00  0.00           H  
ATOM   3774  HB2 PRO A 244      26.085  97.387 127.490  1.00  0.00           H  
ATOM   3775  HB3 PRO A 244      27.945  97.680 127.200  1.00  0.00           H  
ATOM   3776  HG2 PRO A 244      25.768  99.761 127.595  1.00  0.00           H  
ATOM   3777  HG3 PRO A 244      27.123  99.506 128.658  1.00  0.00           H  
ATOM   3778  HD2 PRO A 244      27.252 101.208 126.467  1.00  0.00           H  
ATOM   3779  HD3 PRO A 244      28.721 100.147 126.694  1.00  0.00           H  
ATOM   3780  N   HIE A 245      25.046  97.909 123.768  1.00  0.00           N  
ATOM   3781  CA  HIE A 245      23.782  97.534 123.018  1.00  0.00           C  
ATOM   3782  C   HIE A 245      23.142  96.188 123.521  1.00  0.00           C  
ATOM   3783  O   HIE A 245      23.720  95.456 124.337  1.00  0.00           O  
ATOM   3784  CB  HIE A 245      24.134  97.358 121.471  1.00  0.00           C  
ATOM   3785  CG  HIE A 245      24.209  98.674 120.698  1.00  0.00           C  
ATOM   3786  CD2 HIE A 245      25.298  99.270 120.318  1.00  0.00           C  
ATOM   3787  ND1 HIE A 245      23.093  99.455 120.338  1.00  0.00           N  
ATOM   3788  CE1 HIE A 245      23.582 100.545 119.671  1.00  0.00           C  
ATOM   3789  NE2 HIE A 245      24.968 100.403 119.652  1.00  0.00           N  
ATOM   3790  H   HIE A 245      25.922  97.927 123.266  1.00  0.00           H  
ATOM   3791  HA  HIE A 245      23.054  98.327 123.184  1.00  0.00           H  
ATOM   3792  HB2 HIE A 245      25.159  96.986 121.453  1.00  0.00           H  
ATOM   3793  HB3 HIE A 245      23.518  96.614 120.968  1.00  0.00           H  
ATOM   3794  HD2 HIE A 245      26.285  98.956 120.627  1.00  0.00           H  
ATOM   3795  HE1 HIE A 245      23.057 101.391 119.253  1.00  0.00           H  
ATOM   3796  HE2 HIE A 245      25.601 101.043 119.195  1.00  0.00           H  
ATOM   3797  N   CYS A 246      21.969  95.949 122.981  1.00  0.00           N  
ATOM   3798  CA  CYS A 246      21.260  94.696 123.009  1.00  0.00           C  
ATOM   3799  C   CYS A 246      20.446  94.331 121.731  1.00  0.00           C  
ATOM   3800  O   CYS A 246      20.073  95.252 120.916  1.00  0.00           O  
ATOM   3801  CB  CYS A 246      20.298  94.572 124.261  1.00  0.00           C  
ATOM   3802  SG  CYS A 246      18.928  95.707 124.169  1.00  0.00           S  
ATOM   3803  H   CYS A 246      21.456  96.622 122.432  1.00  0.00           H  
ATOM   3804  HA  CYS A 246      22.016  93.923 123.152  1.00  0.00           H  
ATOM   3805  HB2 CYS A 246      19.933  93.552 124.390  1.00  0.00           H  
ATOM   3806  HB3 CYS A 246      20.842  94.836 125.168  1.00  0.00           H  
ATOM   3807  HG  CYS A 246      19.618  96.770 124.590  1.00  0.00           H  
ATOM   3808  N   LEU A 247      19.934  93.099 121.620  1.00  0.00           N  
ATOM   3809  CA  LEU A 247      19.403  92.646 120.352  1.00  0.00           C  
ATOM   3810  C   LEU A 247      18.016  93.307 119.845  1.00  0.00           C  
ATOM   3811  O   LEU A 247      17.979  93.776 118.706  1.00  0.00           O  
ATOM   3812  CB  LEU A 247      19.483  91.104 120.249  1.00  0.00           C  
ATOM   3813  CG  LEU A 247      19.379  90.717 118.705  1.00  0.00           C  
ATOM   3814  CD1 LEU A 247      20.513  91.242 117.764  1.00  0.00           C  
ATOM   3815  CD2 LEU A 247      19.165  89.202 118.588  1.00  0.00           C  
ATOM   3816  H   LEU A 247      20.192  92.489 122.383  1.00  0.00           H  
ATOM   3817  HA  LEU A 247      20.153  93.093 119.699  1.00  0.00           H  
ATOM   3818  HB2 LEU A 247      20.468  90.873 120.656  1.00  0.00           H  
ATOM   3819  HB3 LEU A 247      18.834  90.540 120.918  1.00  0.00           H  
ATOM   3820  HG  LEU A 247      18.426  91.101 118.342  1.00  0.00           H  
ATOM   3821 HD11 LEU A 247      20.350  90.782 116.788  1.00  0.00           H  
ATOM   3822 HD12 LEU A 247      20.492  92.331 117.708  1.00  0.00           H  
ATOM   3823 HD13 LEU A 247      21.436  90.819 118.159  1.00  0.00           H  
ATOM   3824 HD21 LEU A 247      20.003  88.752 119.121  1.00  0.00           H  
ATOM   3825 HD22 LEU A 247      18.197  88.883 118.972  1.00  0.00           H  
ATOM   3826 HD23 LEU A 247      19.208  88.993 117.519  1.00  0.00           H  
ATOM   3827  N   ALA A 248      17.076  93.530 120.765  1.00  0.00           N  
ATOM   3828  CA  ALA A 248      15.766  94.275 120.509  1.00  0.00           C  
ATOM   3829  C   ALA A 248      15.985  95.790 120.197  1.00  0.00           C  
ATOM   3830  O   ALA A 248      15.559  96.256 119.174  1.00  0.00           O  
ATOM   3831  CB  ALA A 248      14.804  93.977 121.697  1.00  0.00           C  
ATOM   3832  H   ALA A 248      17.397  93.317 121.700  1.00  0.00           H  
ATOM   3833  HA  ALA A 248      15.387  93.755 119.630  1.00  0.00           H  
ATOM   3834  HB1 ALA A 248      15.314  94.306 122.602  1.00  0.00           H  
ATOM   3835  HB2 ALA A 248      13.978  94.686 121.628  1.00  0.00           H  
ATOM   3836  HB3 ALA A 248      14.452  92.952 121.810  1.00  0.00           H  
ATOM   3837  N   SER A 249      16.678  96.436 121.133  1.00  0.00           N  
ATOM   3838  CA  SER A 249      16.908  97.897 121.042  1.00  0.00           C  
ATOM   3839  C   SER A 249      17.922  98.315 119.962  1.00  0.00           C  
ATOM   3840  O   SER A 249      17.945  99.403 119.487  1.00  0.00           O  
ATOM   3841  CB  SER A 249      17.317  98.424 122.439  1.00  0.00           C  
ATOM   3842  OG  SER A 249      16.329  98.051 123.388  1.00  0.00           O  
ATOM   3843  H   SER A 249      17.074  95.866 121.867  1.00  0.00           H  
ATOM   3844  HA  SER A 249      15.993  98.444 120.815  1.00  0.00           H  
ATOM   3845  HB2 SER A 249      18.234  97.927 122.753  1.00  0.00           H  
ATOM   3846  HB3 SER A 249      17.562  99.486 122.489  1.00  0.00           H  
ATOM   3847  HG  SER A 249      15.589  98.640 123.226  1.00  0.00           H  
ATOM   3848  N   PHE A 250      18.735  97.385 119.442  1.00  0.00           N  
ATOM   3849  CA  PHE A 250      19.423  97.567 118.138  1.00  0.00           C  
ATOM   3850  C   PHE A 250      18.481  97.222 116.920  1.00  0.00           C  
ATOM   3851  O   PHE A 250      18.566  97.973 115.998  1.00  0.00           O  
ATOM   3852  CB  PHE A 250      20.628  96.651 118.143  1.00  0.00           C  
ATOM   3853  CG  PHE A 250      21.503  96.771 116.936  1.00  0.00           C  
ATOM   3854  CD1 PHE A 250      21.097  96.209 115.688  1.00  0.00           C  
ATOM   3855  CD2 PHE A 250      22.793  97.367 117.064  1.00  0.00           C  
ATOM   3856  CE1 PHE A 250      21.903  96.263 114.571  1.00  0.00           C  
ATOM   3857  CE2 PHE A 250      23.594  97.521 115.914  1.00  0.00           C  
ATOM   3858  CZ  PHE A 250      23.168  96.932 114.731  1.00  0.00           C  
ATOM   3859  H   PHE A 250      18.853  96.479 119.872  1.00  0.00           H  
ATOM   3860  HA  PHE A 250      19.781  98.567 117.894  1.00  0.00           H  
ATOM   3861  HB2 PHE A 250      21.164  96.976 119.034  1.00  0.00           H  
ATOM   3862  HB3 PHE A 250      20.228  95.638 118.186  1.00  0.00           H  
ATOM   3863  HD1 PHE A 250      20.216  95.584 115.654  1.00  0.00           H  
ATOM   3864  HD2 PHE A 250      23.112  97.877 117.961  1.00  0.00           H  
ATOM   3865  HE1 PHE A 250      21.565  95.817 113.647  1.00  0.00           H  
ATOM   3866  HE2 PHE A 250      24.555  98.007 115.996  1.00  0.00           H  
ATOM   3867  HZ  PHE A 250      23.866  96.930 113.906  1.00  0.00           H  
ATOM   3868  N   THR A 251      17.704  96.173 116.937  1.00  0.00           N  
ATOM   3869  CA  THR A 251      16.682  95.812 115.905  1.00  0.00           C  
ATOM   3870  C   THR A 251      15.719  96.985 115.657  1.00  0.00           C  
ATOM   3871  O   THR A 251      15.499  97.398 114.508  1.00  0.00           O  
ATOM   3872  CB  THR A 251      15.861  94.593 116.338  1.00  0.00           C  
ATOM   3873  CG2 THR A 251      14.740  94.274 115.262  1.00  0.00           C  
ATOM   3874  OG1 THR A 251      16.715  93.515 116.392  1.00  0.00           O  
ATOM   3875  H   THR A 251      17.810  95.521 117.700  1.00  0.00           H  
ATOM   3876  HA  THR A 251      17.237  95.547 115.005  1.00  0.00           H  
ATOM   3877  HB  THR A 251      15.419  94.915 117.281  1.00  0.00           H  
ATOM   3878  HG1 THR A 251      16.934  93.442 117.324  1.00  0.00           H  
ATOM   3879 HG21 THR A 251      15.152  94.147 114.261  1.00  0.00           H  
ATOM   3880 HG22 THR A 251      14.260  93.339 115.548  1.00  0.00           H  
ATOM   3881 HG23 THR A 251      14.053  95.116 115.176  1.00  0.00           H  
ATOM   3882  N   GLU A 252      15.147  97.563 116.697  1.00  0.00           N  
ATOM   3883  CA  GLU A 252      14.172  98.659 116.632  1.00  0.00           C  
ATOM   3884  C   GLU A 252      14.824 100.030 116.294  1.00  0.00           C  
ATOM   3885  O   GLU A 252      14.147 100.938 115.786  1.00  0.00           O  
ATOM   3886  CB  GLU A 252      13.464  98.702 117.978  1.00  0.00           C  
ATOM   3887  CG  GLU A 252      12.700  97.434 118.366  1.00  0.00           C  
ATOM   3888  CD  GLU A 252      12.296  97.228 119.866  1.00  0.00           C  
ATOM   3889  OE1 GLU A 252      11.715  96.180 120.167  1.00  0.00           O  
ATOM   3890  OE2 GLU A 252      12.472  98.065 120.777  1.00  0.00           O1-
ATOM   3891  H   GLU A 252      15.522  97.280 117.591  1.00  0.00           H  
ATOM   3892  HA  GLU A 252      13.425  98.506 115.854  1.00  0.00           H  
ATOM   3893  HB2 GLU A 252      14.198  98.890 118.761  1.00  0.00           H  
ATOM   3894  HB3 GLU A 252      12.825  99.584 117.946  1.00  0.00           H  
ATOM   3895  HG2 GLU A 252      11.925  97.279 117.616  1.00  0.00           H  
ATOM   3896  HG3 GLU A 252      13.232  96.511 118.134  1.00  0.00           H  
ATOM   3897  N   LEU A 253      16.117 100.161 116.445  1.00  0.00           N  
ATOM   3898  CA  LEU A 253      16.867 101.303 115.961  1.00  0.00           C  
ATOM   3899  C   LEU A 253      17.245 101.108 114.455  1.00  0.00           C  
ATOM   3900  O   LEU A 253      17.124 102.034 113.619  1.00  0.00           O  
ATOM   3901  CB  LEU A 253      18.114 101.572 116.853  1.00  0.00           C  
ATOM   3902  CG  LEU A 253      19.088 102.533 116.193  1.00  0.00           C  
ATOM   3903  CD1 LEU A 253      18.842 103.999 116.179  1.00  0.00           C  
ATOM   3904  CD2 LEU A 253      20.423 102.347 116.931  1.00  0.00           C  
ATOM   3905  H   LEU A 253      16.636  99.348 116.743  1.00  0.00           H  
ATOM   3906  HA  LEU A 253      16.118 102.092 115.883  1.00  0.00           H  
ATOM   3907  HB2 LEU A 253      17.675 102.138 117.676  1.00  0.00           H  
ATOM   3908  HB3 LEU A 253      18.636 100.662 117.148  1.00  0.00           H  
ATOM   3909  HG  LEU A 253      19.243 102.297 115.140  1.00  0.00           H  
ATOM   3910 HD11 LEU A 253      18.636 104.337 117.195  1.00  0.00           H  
ATOM   3911 HD12 LEU A 253      19.709 104.582 115.869  1.00  0.00           H  
ATOM   3912 HD13 LEU A 253      17.956 104.190 115.574  1.00  0.00           H  
ATOM   3913 HD21 LEU A 253      20.330 102.466 118.011  1.00  0.00           H  
ATOM   3914 HD22 LEU A 253      20.655 101.301 116.729  1.00  0.00           H  
ATOM   3915 HD23 LEU A 253      21.194 102.986 116.500  1.00  0.00           H  
ATOM   3916  N   VAL A 254      17.785  99.945 114.002  1.00  0.00           N  
ATOM   3917  CA  VAL A 254      18.252  99.667 112.604  1.00  0.00           C  
ATOM   3918  C   VAL A 254      17.132  99.691 111.569  1.00  0.00           C  
ATOM   3919  O   VAL A 254      17.185 100.350 110.506  1.00  0.00           O  
ATOM   3920  CB  VAL A 254      19.336  98.563 112.359  1.00  0.00           C  
ATOM   3921  CG1 VAL A 254      18.695  97.179 112.469  1.00  0.00           C  
ATOM   3922  CG2 VAL A 254      19.965  98.820 110.944  1.00  0.00           C  
ATOM   3923  H   VAL A 254      17.996  99.234 114.689  1.00  0.00           H  
ATOM   3924  HA  VAL A 254      18.755 100.587 112.308  1.00  0.00           H  
ATOM   3925  HB  VAL A 254      20.087  98.585 113.148  1.00  0.00           H  
ATOM   3926 HG11 VAL A 254      18.405  97.039 113.511  1.00  0.00           H  
ATOM   3927 HG12 VAL A 254      17.705  97.228 112.016  1.00  0.00           H  
ATOM   3928 HG13 VAL A 254      19.314  96.362 112.096  1.00  0.00           H  
ATOM   3929 HG21 VAL A 254      20.433  99.798 110.835  1.00  0.00           H  
ATOM   3930 HG22 VAL A 254      20.676  98.018 110.747  1.00  0.00           H  
ATOM   3931 HG23 VAL A 254      19.311  98.603 110.101  1.00  0.00           H  
ATOM   3932  N   GLN A 255      15.979  99.176 111.970  1.00  0.00           N  
ATOM   3933  CA  GLN A 255      14.806  99.112 111.109  1.00  0.00           C  
ATOM   3934  C   GLN A 255      13.949 100.363 110.990  1.00  0.00           C  
ATOM   3935  O   GLN A 255      12.765 100.298 110.590  1.00  0.00           O  
ATOM   3936  CB  GLN A 255      14.023  97.761 111.393  1.00  0.00           C  
ATOM   3937  CG  GLN A 255      13.233  97.231 110.241  1.00  0.00           C  
ATOM   3938  CD  GLN A 255      12.632  95.888 110.695  1.00  0.00           C  
ATOM   3939  NE2 GLN A 255      12.118  95.164 109.723  1.00  0.00           N  
ATOM   3940  OE1 GLN A 255      12.432  95.562 111.881  1.00  0.00           O  
ATOM   3941  H   GLN A 255      15.946  98.675 112.846  1.00  0.00           H  
ATOM   3942  HA  GLN A 255      15.314  99.010 110.150  1.00  0.00           H  
ATOM   3943  HB2 GLN A 255      14.778  97.030 111.682  1.00  0.00           H  
ATOM   3944  HB3 GLN A 255      13.325  97.979 112.201  1.00  0.00           H  
ATOM   3945  HG2 GLN A 255      12.542  97.934 109.777  1.00  0.00           H  
ATOM   3946  HG3 GLN A 255      14.064  97.053 109.559  1.00  0.00           H  
ATOM   3947 HE21 GLN A 255      11.356  94.547 109.959  1.00  0.00           H  
ATOM   3948 HE22 GLN A 255      12.251  95.481 108.773  1.00  0.00           H  
ATOM   3949  N   GLU A 256      14.434 101.477 111.496  1.00  0.00           N  
ATOM   3950  CA  GLU A 256      13.691 102.695 111.441  1.00  0.00           C  
ATOM   3951  C   GLU A 256      14.628 103.884 111.105  1.00  0.00           C  
ATOM   3952  O   GLU A 256      14.297 104.724 110.266  1.00  0.00           O  
ATOM   3953  CB  GLU A 256      12.714 102.902 112.685  1.00  0.00           C  
ATOM   3954  CG  GLU A 256      11.896 104.239 112.557  1.00  0.00           C  
ATOM   3955  CD  GLU A 256      12.488 105.478 113.206  1.00  0.00           C  
ATOM   3956  OE1 GLU A 256      12.456 106.553 112.569  1.00  0.00           O  
ATOM   3957  OE2 GLU A 256      12.826 105.354 114.424  1.00  0.00           O1-
ATOM   3958  H   GLU A 256      15.294 101.495 112.026  1.00  0.00           H  
ATOM   3959  HA  GLU A 256      13.136 102.610 110.507  1.00  0.00           H  
ATOM   3960  HB2 GLU A 256      12.001 102.080 112.743  1.00  0.00           H  
ATOM   3961  HB3 GLU A 256      13.338 102.970 113.575  1.00  0.00           H  
ATOM   3962  HG2 GLU A 256      11.711 104.383 111.493  1.00  0.00           H  
ATOM   3963  HG3 GLU A 256      10.884 104.082 112.928  1.00  0.00           H  
ATOM   3964  N   ALA A 257      15.775 104.057 111.849  1.00  0.00           N  
ATOM   3965  CA  ALA A 257      16.736 105.176 111.580  1.00  0.00           C  
ATOM   3966  C   ALA A 257      17.426 105.128 110.227  1.00  0.00           C  
ATOM   3967  O   ALA A 257      17.878 106.130 109.731  1.00  0.00           O  
ATOM   3968  CB  ALA A 257      17.717 105.346 112.688  1.00  0.00           C  
ATOM   3969  H   ALA A 257      16.046 103.391 112.558  1.00  0.00           H  
ATOM   3970  HA  ALA A 257      16.118 106.073 111.557  1.00  0.00           H  
ATOM   3971  HB1 ALA A 257      18.389 106.156 112.407  1.00  0.00           H  
ATOM   3972  HB2 ALA A 257      17.248 105.617 113.634  1.00  0.00           H  
ATOM   3973  HB3 ALA A 257      18.317 104.443 112.802  1.00  0.00           H  
ATOM   3974  N   PHE A 258      17.605 103.954 109.662  1.00  0.00           N  
ATOM   3975  CA  PHE A 258      18.117 103.710 108.360  1.00  0.00           C  
ATOM   3976  C   PHE A 258      17.042 103.902 107.212  1.00  0.00           C  
ATOM   3977  O   PHE A 258      17.326 104.349 106.104  1.00  0.00           O  
ATOM   3978  CB  PHE A 258      18.541 102.209 108.309  1.00  0.00           C  
ATOM   3979  CG  PHE A 258      19.190 101.798 107.008  1.00  0.00           C  
ATOM   3980  CD1 PHE A 258      18.532 100.856 106.163  1.00  0.00           C  
ATOM   3981  CD2 PHE A 258      20.432 102.410 106.651  1.00  0.00           C  
ATOM   3982  CE1 PHE A 258      19.207 100.468 104.992  1.00  0.00           C  
ATOM   3983  CE2 PHE A 258      21.108 101.982 105.502  1.00  0.00           C  
ATOM   3984  CZ  PHE A 258      20.463 100.992 104.701  1.00  0.00           C  
ATOM   3985  H   PHE A 258      17.130 103.247 110.206  1.00  0.00           H  
ATOM   3986  HA  PHE A 258      18.956 104.346 108.076  1.00  0.00           H  
ATOM   3987  HB2 PHE A 258      19.296 102.158 109.095  1.00  0.00           H  
ATOM   3988  HB3 PHE A 258      17.703 101.526 108.441  1.00  0.00           H  
ATOM   3989  HD1 PHE A 258      17.524 100.534 106.379  1.00  0.00           H  
ATOM   3990  HD2 PHE A 258      20.830 103.067 107.410  1.00  0.00           H  
ATOM   3991  HE1 PHE A 258      18.700  99.824 104.288  1.00  0.00           H  
ATOM   3992  HE2 PHE A 258      22.081 102.274 105.138  1.00  0.00           H  
ATOM   3993  HZ  PHE A 258      21.012 100.697 103.818  1.00  0.00           H  
ATOM   3994  N   GLY A 259      15.831 103.584 107.634  1.00  0.00           N  
ATOM   3995  CA  GLY A 259      14.562 103.718 106.956  1.00  0.00           C  
ATOM   3996  C   GLY A 259      13.353 102.991 107.661  1.00  0.00           C  
ATOM   3997  O   GLY A 259      13.528 101.896 108.135  1.00  0.00           O  
ATOM   3998  H   GLY A 259      15.753 103.209 108.568  1.00  0.00           H  
ATOM   3999  HA2 GLY A 259      14.291 104.771 107.031  1.00  0.00           H  
ATOM   4000  HA3 GLY A 259      14.694 103.469 105.903  1.00  0.00           H  
ATOM   4001  N   GLY A 260      12.165 103.631 107.570  1.00  0.00           N  
ATOM   4002  CA  GLY A 260      11.117 103.183 108.479  1.00  0.00           C  
ATOM   4003  C   GLY A 260      10.465 101.897 107.938  1.00  0.00           C  
ATOM   4004  O   GLY A 260      10.267 101.794 106.678  1.00  0.00           O  
ATOM   4005  H   GLY A 260      12.096 104.569 107.202  1.00  0.00           H  
ATOM   4006  HA2 GLY A 260      11.426 103.088 109.520  1.00  0.00           H  
ATOM   4007  HA3 GLY A 260      10.328 103.934 108.437  1.00  0.00           H  
ATOM   4008  N   ARG A 261      10.396 100.849 108.738  1.00  0.00           N  
ATOM   4009  CA  ARG A 261       9.902  99.486 108.347  1.00  0.00           C  
ATOM   4010  C   ARG A 261      10.769  98.775 107.319  1.00  0.00           C  
ATOM   4011  O   ARG A 261      10.336  97.959 106.519  1.00  0.00           O  
ATOM   4012  CB  ARG A 261       8.427  99.616 107.806  1.00  0.00           C  
ATOM   4013  CG  ARG A 261       7.569  98.348 108.358  1.00  0.00           C  
ATOM   4014  CD  ARG A 261       6.083  98.499 108.092  1.00  0.00           C  
ATOM   4015  NE  ARG A 261       5.280  97.314 108.234  1.00  0.00           N  
ATOM   4016  CZ  ARG A 261       4.121  97.123 108.878  1.00  0.00           C  
ATOM   4017  NH1 ARG A 261       3.639  95.925 108.829  1.00  0.00           N1+
ATOM   4018  NH2 ARG A 261       3.551  98.010 109.608  1.00  0.00           N  
ATOM   4019  H   ARG A 261      10.645 100.939 109.713  1.00  0.00           H  
ATOM   4020  HA  ARG A 261       9.961  98.874 109.247  1.00  0.00           H  
ATOM   4021  HB2 ARG A 261       8.001 100.524 108.231  1.00  0.00           H  
ATOM   4022  HB3 ARG A 261       8.334  99.643 106.720  1.00  0.00           H  
ATOM   4023  HG2 ARG A 261       7.907  97.438 107.865  1.00  0.00           H  
ATOM   4024  HG3 ARG A 261       7.603  98.300 109.447  1.00  0.00           H  
ATOM   4025  HD2 ARG A 261       5.706  99.276 108.757  1.00  0.00           H  
ATOM   4026  HD3 ARG A 261       6.089  98.821 107.051  1.00  0.00           H  
ATOM   4027  HE  ARG A 261       5.492  96.439 107.776  1.00  0.00           H  
ATOM   4028 HH11 ARG A 261       4.147  95.162 108.406  1.00  0.00           H  
ATOM   4029 HH12 ARG A 261       2.670  95.775 109.072  1.00  0.00           H  
ATOM   4030 HH21 ARG A 261       3.839  98.972 109.719  1.00  0.00           H  
ATOM   4031 HH22 ARG A 261       2.778  97.644 110.145  1.00  0.00           H  
ATOM   4032  N   CYS A 262      12.080  99.150 107.252  1.00  0.00           N  
ATOM   4033  CA  CYS A 262      12.987  98.594 106.253  1.00  0.00           C  
ATOM   4034  C   CYS A 262      13.043  97.018 106.319  1.00  0.00           C  
ATOM   4035  O   CYS A 262      13.016  96.339 107.357  1.00  0.00           O  
ATOM   4036  CB  CYS A 262      14.386  99.127 106.534  1.00  0.00           C  
ATOM   4037  SG  CYS A 262      15.744  98.479 105.390  1.00  0.00           S  
ATOM   4038  H   CYS A 262      12.387  99.860 107.901  1.00  0.00           H  
ATOM   4039  HA  CYS A 262      12.542  98.776 105.275  1.00  0.00           H  
ATOM   4040  HB2 CYS A 262      14.362 100.214 106.463  1.00  0.00           H  
ATOM   4041  HB3 CYS A 262      14.712  98.826 107.530  1.00  0.00           H  
ATOM   4042  HG  CYS A 262      15.470  97.176 105.513  1.00  0.00           H  
ATOM   4043  N   GLN A 263      13.268  96.399 105.175  1.00  0.00           N  
ATOM   4044  CA  GLN A 263      13.566  94.965 105.053  1.00  0.00           C  
ATOM   4045  C   GLN A 263      14.889  94.625 105.859  1.00  0.00           C  
ATOM   4046  O   GLN A 263      15.884  95.362 105.717  1.00  0.00           O  
ATOM   4047  CB  GLN A 263      13.543  94.527 103.534  1.00  0.00           C  
ATOM   4048  CG  GLN A 263      12.059  94.276 103.140  1.00  0.00           C  
ATOM   4049  CD  GLN A 263      12.045  93.857 101.700  1.00  0.00           C  
ATOM   4050  NE2 GLN A 263      11.148  92.966 101.302  1.00  0.00           N  
ATOM   4051  OE1 GLN A 263      12.816  94.395 100.938  1.00  0.00           O  
ATOM   4052  H   GLN A 263      13.509  96.947 104.362  1.00  0.00           H  
ATOM   4053  HA  GLN A 263      12.799  94.342 105.514  1.00  0.00           H  
ATOM   4054  HB2 GLN A 263      13.890  95.356 102.916  1.00  0.00           H  
ATOM   4055  HB3 GLN A 263      14.098  93.604 103.371  1.00  0.00           H  
ATOM   4056  HG2 GLN A 263      11.648  93.422 103.679  1.00  0.00           H  
ATOM   4057  HG3 GLN A 263      11.412  95.114 103.399  1.00  0.00           H  
ATOM   4058 HE21 GLN A 263      10.930  92.993 100.316  1.00  0.00           H  
ATOM   4059 HE22 GLN A 263      10.435  92.654 101.945  1.00  0.00           H  
ATOM   4060  N   HID A 264      14.767  93.587 106.707  1.00  0.00           N  
ATOM   4061  CA  HID A 264      15.767  93.276 107.646  1.00  0.00           C  
ATOM   4062  C   HID A 264      15.871  91.720 107.921  1.00  0.00           C  
ATOM   4063  O   HID A 264      14.958  90.944 107.625  1.00  0.00           O  
ATOM   4064  CB  HID A 264      15.437  94.047 108.953  1.00  0.00           C  
ATOM   4065  CG  HID A 264      16.083  93.669 110.192  1.00  0.00           C  
ATOM   4066  CD2 HID A 264      17.112  94.290 110.824  1.00  0.00           C  
ATOM   4067  ND1 HID A 264      15.540  92.752 111.098  1.00  0.00           N  
ATOM   4068  CE1 HID A 264      16.257  92.817 112.185  1.00  0.00           C  
ATOM   4069  NE2 HID A 264      17.309  93.681 112.109  1.00  0.00           N  
ATOM   4070  H   HID A 264      13.852  93.168 106.789  1.00  0.00           H  
ATOM   4071  HA  HID A 264      16.741  93.573 107.260  1.00  0.00           H  
ATOM   4072  HB2 HID A 264      15.618  95.087 108.682  1.00  0.00           H  
ATOM   4073  HB3 HID A 264      14.365  93.950 109.126  1.00  0.00           H  
ATOM   4074  HD1 HID A 264      14.843  92.038 110.940  1.00  0.00           H  
ATOM   4075  HD2 HID A 264      17.637  95.160 110.455  1.00  0.00           H  
ATOM   4076  HE1 HID A 264      15.989  92.238 113.057  1.00  0.00           H  
ATOM   4077  N   SER A 265      17.004  91.303 108.395  1.00  0.00           N  
ATOM   4078  CA  SER A 265      17.343  89.823 108.665  1.00  0.00           C  
ATOM   4079  C   SER A 265      18.635  89.720 109.464  1.00  0.00           C  
ATOM   4080  O   SER A 265      19.489  90.563 109.245  1.00  0.00           O  
ATOM   4081  CB  SER A 265      17.521  89.017 107.407  1.00  0.00           C  
ATOM   4082  OG  SER A 265      17.741  87.605 107.651  1.00  0.00           O  
ATOM   4083  H   SER A 265      17.700  92.028 108.496  1.00  0.00           H  
ATOM   4084  HA  SER A 265      16.515  89.385 109.223  1.00  0.00           H  
ATOM   4085  HB2 SER A 265      16.615  89.058 106.802  1.00  0.00           H  
ATOM   4086  HB3 SER A 265      18.355  89.350 106.790  1.00  0.00           H  
ATOM   4087  HG  SER A 265      18.672  87.478 107.461  1.00  0.00           H  
ATOM   4088  N   VAL A 266      18.781  88.700 110.345  1.00  0.00           N  
ATOM   4089  CA  VAL A 266      19.794  88.698 111.382  1.00  0.00           C  
ATOM   4090  C   VAL A 266      20.391  87.361 111.593  1.00  0.00           C  
ATOM   4091  O   VAL A 266      19.857  86.281 111.383  1.00  0.00           O  
ATOM   4092  CB  VAL A 266      19.309  89.289 112.711  1.00  0.00           C  
ATOM   4093  CG1 VAL A 266      18.055  88.530 113.143  1.00  0.00           C  
ATOM   4094  CG2 VAL A 266      20.338  89.419 113.804  1.00  0.00           C  
ATOM   4095  H   VAL A 266      18.172  87.901 110.244  1.00  0.00           H  
ATOM   4096  HA  VAL A 266      20.583  89.373 111.050  1.00  0.00           H  
ATOM   4097  HB  VAL A 266      19.042  90.310 112.440  1.00  0.00           H  
ATOM   4098 HG11 VAL A 266      18.305  87.472 113.226  1.00  0.00           H  
ATOM   4099 HG12 VAL A 266      17.629  88.930 114.062  1.00  0.00           H  
ATOM   4100 HG13 VAL A 266      17.317  88.533 112.341  1.00  0.00           H  
ATOM   4101 HG21 VAL A 266      20.660  88.505 114.302  1.00  0.00           H  
ATOM   4102 HG22 VAL A 266      21.229  89.867 113.363  1.00  0.00           H  
ATOM   4103 HG23 VAL A 266      19.908  90.088 114.548  1.00  0.00           H  
ATOM   4104  N   LEU A 267      21.696  87.424 111.881  1.00  0.00           N  
ATOM   4105  CA  LEU A 267      22.629  86.283 111.910  1.00  0.00           C  
ATOM   4106  C   LEU A 267      23.404  86.490 113.246  1.00  0.00           C  
ATOM   4107  O   LEU A 267      23.657  87.571 113.680  1.00  0.00           O  
ATOM   4108  CB  LEU A 267      23.545  86.259 110.644  1.00  0.00           C  
ATOM   4109  CG  LEU A 267      22.800  86.146 109.264  1.00  0.00           C  
ATOM   4110  CD1 LEU A 267      23.875  86.353 108.155  1.00  0.00           C  
ATOM   4111  CD2 LEU A 267      22.137  84.769 109.135  1.00  0.00           C  
ATOM   4112  H   LEU A 267      22.102  88.310 112.150  1.00  0.00           H  
ATOM   4113  HA  LEU A 267      22.050  85.361 111.958  1.00  0.00           H  
ATOM   4114  HB2 LEU A 267      24.192  87.135 110.601  1.00  0.00           H  
ATOM   4115  HB3 LEU A 267      24.203  85.403 110.791  1.00  0.00           H  
ATOM   4116  HG  LEU A 267      22.047  86.923 109.126  1.00  0.00           H  
ATOM   4117 HD11 LEU A 267      24.586  85.531 108.227  1.00  0.00           H  
ATOM   4118 HD12 LEU A 267      23.361  86.330 107.195  1.00  0.00           H  
ATOM   4119 HD13 LEU A 267      24.281  87.361 108.253  1.00  0.00           H  
ATOM   4120 HD21 LEU A 267      21.452  84.424 109.910  1.00  0.00           H  
ATOM   4121 HD22 LEU A 267      21.641  84.780 108.165  1.00  0.00           H  
ATOM   4122 HD23 LEU A 267      22.973  84.081 109.009  1.00  0.00           H  
ATOM   4123  N   GLY A 268      23.874  85.385 113.769  1.00  0.00           N  
ATOM   4124  CA  GLY A 268      24.816  85.349 114.892  1.00  0.00           C  
ATOM   4125  C   GLY A 268      26.014  84.440 114.468  1.00  0.00           C  
ATOM   4126  O   GLY A 268      25.805  83.230 114.073  1.00  0.00           O  
ATOM   4127  H   GLY A 268      23.604  84.521 113.321  1.00  0.00           H  
ATOM   4128  HA2 GLY A 268      25.229  86.328 115.132  1.00  0.00           H  
ATOM   4129  HA3 GLY A 268      24.451  84.866 115.798  1.00  0.00           H  
ATOM   4130  N   ASP A 269      27.214  85.091 114.354  1.00  0.00           N  
ATOM   4131  CA  ASP A 269      28.530  84.556 113.795  1.00  0.00           C  
ATOM   4132  C   ASP A 269      28.109  83.926 112.412  1.00  0.00           C  
ATOM   4133  O   ASP A 269      28.426  82.791 112.077  1.00  0.00           O  
ATOM   4134  CB  ASP A 269      29.223  83.564 114.725  1.00  0.00           C  
ATOM   4135  CG  ASP A 269      29.606  84.170 116.101  1.00  0.00           C  
ATOM   4136  OD1 ASP A 269      30.285  83.444 116.884  1.00  0.00           O  
ATOM   4137  OD2 ASP A 269      29.297  85.336 116.459  1.00  0.00           O1-
ATOM   4138  H   ASP A 269      27.319  86.057 114.628  1.00  0.00           H  
ATOM   4139  HA  ASP A 269      29.080  85.495 113.734  1.00  0.00           H  
ATOM   4140  HB2 ASP A 269      28.509  82.769 114.941  1.00  0.00           H  
ATOM   4141  HB3 ASP A 269      30.028  83.092 114.160  1.00  0.00           H  
ATOM   4142  N   PHE A 270      27.458  84.771 111.635  1.00  0.00           N  
ATOM   4143  CA  PHE A 270      26.851  84.490 110.297  1.00  0.00           C  
ATOM   4144  C   PHE A 270      25.812  83.318 110.190  1.00  0.00           C  
ATOM   4145  O   PHE A 270      25.248  83.116 109.133  1.00  0.00           O  
ATOM   4146  CB  PHE A 270      27.942  84.401 109.197  1.00  0.00           C  
ATOM   4147  CG  PHE A 270      29.007  85.439 109.386  1.00  0.00           C  
ATOM   4148  CD1 PHE A 270      30.260  85.129 109.898  1.00  0.00           C  
ATOM   4149  CD2 PHE A 270      28.661  86.742 109.026  1.00  0.00           C  
ATOM   4150  CE1 PHE A 270      31.212  86.198 110.155  1.00  0.00           C  
ATOM   4151  CE2 PHE A 270      29.604  87.773 109.242  1.00  0.00           C  
ATOM   4152  CZ  PHE A 270      30.899  87.476 109.745  1.00  0.00           C  
ATOM   4153  H   PHE A 270      27.260  85.651 112.090  1.00  0.00           H  
ATOM   4154  HA  PHE A 270      26.290  85.412 110.144  1.00  0.00           H  
ATOM   4155  HB2 PHE A 270      28.341  83.388 109.149  1.00  0.00           H  
ATOM   4156  HB3 PHE A 270      27.517  84.538 108.203  1.00  0.00           H  
ATOM   4157  HD1 PHE A 270      30.470  84.128 110.242  1.00  0.00           H  
ATOM   4158  HD2 PHE A 270      27.670  86.911 108.634  1.00  0.00           H  
ATOM   4159  HE1 PHE A 270      32.258  86.060 110.382  1.00  0.00           H  
ATOM   4160  HE2 PHE A 270      29.320  88.805 109.102  1.00  0.00           H  
ATOM   4161  HZ  PHE A 270      31.679  88.221 109.820  1.00  0.00           H  
ATOM   4162  N   LYS A 271      25.622  82.558 111.289  1.00  0.00           N  
ATOM   4163  CA  LYS A 271      24.670  81.441 111.269  1.00  0.00           C  
ATOM   4164  C   LYS A 271      23.245  81.967 111.282  1.00  0.00           C  
ATOM   4165  O   LYS A 271      23.049  83.080 111.853  1.00  0.00           O  
ATOM   4166  CB  LYS A 271      24.832  80.428 112.416  1.00  0.00           C  
ATOM   4167  CG  LYS A 271      26.261  79.934 112.693  1.00  0.00           C  
ATOM   4168  CD  LYS A 271      26.260  78.971 113.852  1.00  0.00           C  
ATOM   4169  CE  LYS A 271      27.638  78.349 114.197  1.00  0.00           C  
ATOM   4170  NZ  LYS A 271      28.150  77.409 113.167  1.00  0.00           N1+
ATOM   4171  H   LYS A 271      26.155  82.765 112.122  1.00  0.00           H  
ATOM   4172  HA  LYS A 271      24.881  81.037 110.279  1.00  0.00           H  
ATOM   4173  HB2 LYS A 271      24.591  81.001 113.313  1.00  0.00           H  
ATOM   4174  HB3 LYS A 271      24.106  79.618 112.362  1.00  0.00           H  
ATOM   4175  HG2 LYS A 271      26.638  79.510 111.762  1.00  0.00           H  
ATOM   4176  HG3 LYS A 271      26.949  80.740 112.945  1.00  0.00           H  
ATOM   4177  HD2 LYS A 271      25.915  79.457 114.765  1.00  0.00           H  
ATOM   4178  HD3 LYS A 271      25.515  78.212 113.611  1.00  0.00           H  
ATOM   4179  HE2 LYS A 271      28.405  79.085 114.438  1.00  0.00           H  
ATOM   4180  HE3 LYS A 271      27.447  77.728 115.074  1.00  0.00           H  
ATOM   4181  HZ1 LYS A 271      28.770  77.864 112.512  1.00  0.00           H  
ATOM   4182  HZ2 LYS A 271      28.789  76.757 113.597  1.00  0.00           H  
ATOM   4183  HZ3 LYS A 271      27.418  76.849 112.755  1.00  0.00           H  
ATOM   4184  N   PRO A 272      22.215  81.248 110.778  1.00  0.00           N  
ATOM   4185  CA  PRO A 272      20.806  81.573 111.136  1.00  0.00           C  
ATOM   4186  C   PRO A 272      20.624  81.549 112.651  1.00  0.00           C  
ATOM   4187  O   PRO A 272      20.852  80.555 113.296  1.00  0.00           O  
ATOM   4188  CB  PRO A 272      19.980  80.557 110.349  1.00  0.00           C  
ATOM   4189  CG  PRO A 272      20.931  79.362 110.273  1.00  0.00           C  
ATOM   4190  CD  PRO A 272      22.262  80.018 110.023  1.00  0.00           C  
ATOM   4191  HA  PRO A 272      20.390  82.496 110.733  1.00  0.00           H  
ATOM   4192  HB2 PRO A 272      19.061  80.244 110.843  1.00  0.00           H  
ATOM   4193  HB3 PRO A 272      19.746  80.825 109.319  1.00  0.00           H  
ATOM   4194  HG2 PRO A 272      21.094  78.797 111.192  1.00  0.00           H  
ATOM   4195  HG3 PRO A 272      20.688  78.745 109.409  1.00  0.00           H  
ATOM   4196  HD2 PRO A 272      23.019  79.372 110.466  1.00  0.00           H  
ATOM   4197  HD3 PRO A 272      22.456  80.133 108.956  1.00  0.00           H  
ATOM   4198  N   TYR A 273      20.329  82.744 113.124  1.00  0.00           N  
ATOM   4199  CA  TYR A 273      20.052  83.079 114.511  1.00  0.00           C  
ATOM   4200  C   TYR A 273      18.600  82.758 114.941  1.00  0.00           C  
ATOM   4201  O   TYR A 273      17.649  82.797 114.109  1.00  0.00           O  
ATOM   4202  CB  TYR A 273      20.352  84.522 114.714  1.00  0.00           C  
ATOM   4203  CG  TYR A 273      20.039  84.995 116.125  1.00  0.00           C  
ATOM   4204  CD1 TYR A 273      20.936  84.541 117.117  1.00  0.00           C  
ATOM   4205  CD2 TYR A 273      18.854  85.681 116.469  1.00  0.00           C  
ATOM   4206  CE1 TYR A 273      20.612  84.784 118.489  1.00  0.00           C  
ATOM   4207  CE2 TYR A 273      18.565  85.957 117.803  1.00  0.00           C  
ATOM   4208  CZ  TYR A 273      19.414  85.472 118.808  1.00  0.00           C  
ATOM   4209  OH  TYR A 273      19.160  85.697 120.107  1.00  0.00           O  
ATOM   4210  H   TYR A 273      20.163  83.425 112.396  1.00  0.00           H  
ATOM   4211  HA  TYR A 273      20.710  82.570 115.215  1.00  0.00           H  
ATOM   4212  HB2 TYR A 273      21.395  84.741 114.486  1.00  0.00           H  
ATOM   4213  HB3 TYR A 273      19.667  85.101 114.095  1.00  0.00           H  
ATOM   4214  HD1 TYR A 273      21.792  83.926 116.878  1.00  0.00           H  
ATOM   4215  HD2 TYR A 273      18.161  85.920 115.676  1.00  0.00           H  
ATOM   4216  HE1 TYR A 273      21.236  84.456 119.308  1.00  0.00           H  
ATOM   4217  HE2 TYR A 273      17.732  86.564 118.123  1.00  0.00           H  
ATOM   4218  HH  TYR A 273      19.707  85.168 120.694  1.00  0.00           H  
ATOM   4219  N   ARG A 274      18.337  82.431 116.154  1.00  0.00           N  
ATOM   4220  CA  ARG A 274      17.014  82.359 116.793  1.00  0.00           C  
ATOM   4221  C   ARG A 274      17.143  82.638 118.254  1.00  0.00           C  
ATOM   4222  O   ARG A 274      18.009  81.892 118.755  1.00  0.00           O  
ATOM   4223  CB  ARG A 274      16.400  80.977 116.640  1.00  0.00           C  
ATOM   4224  CG  ARG A 274      14.979  80.812 117.262  1.00  0.00           C  
ATOM   4225  CD  ARG A 274      14.241  79.533 116.735  1.00  0.00           C  
ATOM   4226  NE  ARG A 274      14.799  78.270 117.141  1.00  0.00           N  
ATOM   4227  CZ  ARG A 274      14.804  77.802 118.388  1.00  0.00           C  
ATOM   4228  NH1 ARG A 274      14.367  78.466 119.434  1.00  0.00           N1+
ATOM   4229  NH2 ARG A 274      15.338  76.673 118.696  1.00  0.00           N  
ATOM   4230  H   ARG A 274      19.109  82.298 116.792  1.00  0.00           H  
ATOM   4231  HA  ARG A 274      16.380  83.092 116.293  1.00  0.00           H  
ATOM   4232  HB2 ARG A 274      16.462  80.660 115.598  1.00  0.00           H  
ATOM   4233  HB3 ARG A 274      17.029  80.227 117.121  1.00  0.00           H  
ATOM   4234  HG2 ARG A 274      15.111  80.682 118.336  1.00  0.00           H  
ATOM   4235  HG3 ARG A 274      14.379  81.682 116.996  1.00  0.00           H  
ATOM   4236  HD2 ARG A 274      13.222  79.624 117.112  1.00  0.00           H  
ATOM   4237  HD3 ARG A 274      14.169  79.544 115.648  1.00  0.00           H  
ATOM   4238  HE  ARG A 274      15.377  77.747 116.499  1.00  0.00           H  
ATOM   4239 HH11 ARG A 274      13.790  79.273 119.244  1.00  0.00           H  
ATOM   4240 HH12 ARG A 274      14.436  77.972 120.313  1.00  0.00           H  
ATOM   4241 HH21 ARG A 274      15.925  76.116 118.091  1.00  0.00           H  
ATOM   4242 HH22 ARG A 274      15.149  76.368 119.640  1.00  0.00           H  
ATOM   4243  N   PRO A 275      16.311  83.491 118.845  1.00  0.00           N  
ATOM   4244  CA  PRO A 275      16.116  83.582 120.291  1.00  0.00           C  
ATOM   4245  C   PRO A 275      15.769  82.176 120.839  1.00  0.00           C  
ATOM   4246  O   PRO A 275      14.708  81.557 120.605  1.00  0.00           O  
ATOM   4247  CB  PRO A 275      15.082  84.683 120.580  1.00  0.00           C  
ATOM   4248  CG  PRO A 275      14.876  85.373 119.245  1.00  0.00           C  
ATOM   4249  CD  PRO A 275      15.361  84.360 118.188  1.00  0.00           C  
ATOM   4250  HA  PRO A 275      17.036  83.959 120.738  1.00  0.00           H  
ATOM   4251  HB2 PRO A 275      14.156  84.311 121.020  1.00  0.00           H  
ATOM   4252  HB3 PRO A 275      15.527  85.386 121.285  1.00  0.00           H  
ATOM   4253  HG2 PRO A 275      13.815  85.587 119.122  1.00  0.00           H  
ATOM   4254  HG3 PRO A 275      15.497  86.270 119.253  1.00  0.00           H  
ATOM   4255  HD2 PRO A 275      14.501  83.769 117.873  1.00  0.00           H  
ATOM   4256  HD3 PRO A 275      15.711  84.928 117.327  1.00  0.00           H  
ATOM   4257  N   GLY A 276      16.695  81.641 121.599  1.00  0.00           N  
ATOM   4258  CA  GLY A 276      16.734  80.292 122.258  1.00  0.00           C  
ATOM   4259  C   GLY A 276      17.536  79.198 121.576  1.00  0.00           C  
ATOM   4260  O   GLY A 276      17.350  78.060 121.881  1.00  0.00           O  
ATOM   4261  H   GLY A 276      17.600  82.064 121.753  1.00  0.00           H  
ATOM   4262  HA2 GLY A 276      17.180  80.511 123.228  1.00  0.00           H  
ATOM   4263  HA3 GLY A 276      15.701  79.963 122.369  1.00  0.00           H  
ATOM   4264  N   GLN A 277      18.376  79.567 120.532  1.00  0.00           N  
ATOM   4265  CA  GLN A 277      19.310  78.562 119.960  1.00  0.00           C  
ATOM   4266  C   GLN A 277      20.403  78.039 120.937  1.00  0.00           C  
ATOM   4267  O   GLN A 277      20.790  78.570 121.974  1.00  0.00           O  
ATOM   4268  CB  GLN A 277      19.918  79.375 118.787  1.00  0.00           C  
ATOM   4269  CG  GLN A 277      21.002  80.367 119.169  1.00  0.00           C  
ATOM   4270  CD  GLN A 277      21.748  80.882 117.967  1.00  0.00           C  
ATOM   4271  NE2 GLN A 277      23.036  81.037 117.922  1.00  0.00           N  
ATOM   4272  OE1 GLN A 277      20.994  81.070 116.951  1.00  0.00           O  
ATOM   4273  H   GLN A 277      18.412  80.550 120.305  1.00  0.00           H  
ATOM   4274  HA  GLN A 277      18.716  77.718 119.610  1.00  0.00           H  
ATOM   4275  HB2 GLN A 277      20.494  78.707 118.146  1.00  0.00           H  
ATOM   4276  HB3 GLN A 277      19.167  79.776 118.107  1.00  0.00           H  
ATOM   4277  HG2 GLN A 277      20.539  81.232 119.644  1.00  0.00           H  
ATOM   4278  HG3 GLN A 277      21.681  79.916 119.893  1.00  0.00           H  
ATOM   4279 HE21 GLN A 277      23.352  81.420 117.043  1.00  0.00           H  
ATOM   4280 HE22 GLN A 277      23.583  80.923 118.762  1.00  0.00           H  
ATOM   4281  N   ALA A 278      21.024  76.927 120.563  1.00  0.00           N  
ATOM   4282  CA  ALA A 278      22.007  76.246 121.364  1.00  0.00           C  
ATOM   4283  C   ALA A 278      23.455  76.847 121.227  1.00  0.00           C  
ATOM   4284  O   ALA A 278      24.149  77.100 122.276  1.00  0.00           O  
ATOM   4285  CB  ALA A 278      22.022  74.735 121.036  1.00  0.00           C  
ATOM   4286  H   ALA A 278      20.628  76.419 119.784  1.00  0.00           H  
ATOM   4287  HA  ALA A 278      21.775  76.267 122.428  1.00  0.00           H  
ATOM   4288  HB1 ALA A 278      22.849  74.432 121.679  1.00  0.00           H  
ATOM   4289  HB2 ALA A 278      21.067  74.298 121.329  1.00  0.00           H  
ATOM   4290  HB3 ALA A 278      22.224  74.602 119.974  1.00  0.00           H  
ATOM   4291  N   TYR A 279      23.880  77.223 120.025  1.00  0.00           N  
ATOM   4292  CA  TYR A 279      25.169  77.856 119.737  1.00  0.00           C  
ATOM   4293  C   TYR A 279      25.193  79.322 120.325  1.00  0.00           C  
ATOM   4294  O   TYR A 279      24.273  80.112 120.357  1.00  0.00           O  
ATOM   4295  CB  TYR A 279      25.330  77.892 118.207  1.00  0.00           C  
ATOM   4296  CG  TYR A 279      26.583  78.545 117.668  1.00  0.00           C  
ATOM   4297  CD1 TYR A 279      27.786  77.839 117.649  1.00  0.00           C  
ATOM   4298  CD2 TYR A 279      26.584  79.907 117.278  1.00  0.00           C  
ATOM   4299  CE1 TYR A 279      28.984  78.513 117.244  1.00  0.00           C  
ATOM   4300  CE2 TYR A 279      27.746  80.575 116.878  1.00  0.00           C  
ATOM   4301  CZ  TYR A 279      28.969  79.848 116.814  1.00  0.00           C  
ATOM   4302  OH  TYR A 279      30.106  80.539 116.467  1.00  0.00           O  
ATOM   4303  H   TYR A 279      23.254  77.005 119.264  1.00  0.00           H  
ATOM   4304  HA  TYR A 279      26.019  77.321 120.159  1.00  0.00           H  
ATOM   4305  HB2 TYR A 279      25.243  76.855 117.882  1.00  0.00           H  
ATOM   4306  HB3 TYR A 279      24.438  78.409 117.852  1.00  0.00           H  
ATOM   4307  HD1 TYR A 279      27.834  76.791 117.910  1.00  0.00           H  
ATOM   4308  HD2 TYR A 279      25.685  80.506 117.271  1.00  0.00           H  
ATOM   4309  HE1 TYR A 279      29.913  77.975 117.121  1.00  0.00           H  
ATOM   4310  HE2 TYR A 279      27.700  81.644 116.727  1.00  0.00           H  
ATOM   4311  HH  TYR A 279      29.894  81.475 116.462  1.00  0.00           H  
ATOM   4312  N   VAL A 280      26.395  79.720 120.751  1.00  0.00           N  
ATOM   4313  CA  VAL A 280      26.742  80.987 121.506  1.00  0.00           C  
ATOM   4314  C   VAL A 280      27.495  81.841 120.458  1.00  0.00           C  
ATOM   4315  O   VAL A 280      28.723  81.590 120.249  1.00  0.00           O  
ATOM   4316  CB  VAL A 280      27.430  80.662 122.848  1.00  0.00           C  
ATOM   4317  CG1 VAL A 280      27.942  81.845 123.644  1.00  0.00           C  
ATOM   4318  CG2 VAL A 280      26.478  80.039 123.919  1.00  0.00           C  
ATOM   4319  H   VAL A 280      27.153  79.054 120.791  1.00  0.00           H  
ATOM   4320  HA  VAL A 280      25.805  81.483 121.763  1.00  0.00           H  
ATOM   4321  HB  VAL A 280      28.236  79.986 122.564  1.00  0.00           H  
ATOM   4322 HG11 VAL A 280      28.586  81.505 124.455  1.00  0.00           H  
ATOM   4323 HG12 VAL A 280      28.662  82.439 123.081  1.00  0.00           H  
ATOM   4324 HG13 VAL A 280      27.121  82.449 124.029  1.00  0.00           H  
ATOM   4325 HG21 VAL A 280      26.093  80.756 124.643  1.00  0.00           H  
ATOM   4326 HG22 VAL A 280      25.680  79.561 123.351  1.00  0.00           H  
ATOM   4327 HG23 VAL A 280      26.990  79.213 124.414  1.00  0.00           H  
ATOM   4328  N   PRO A 281      26.953  82.930 119.931  1.00  0.00           N  
ATOM   4329  CA  PRO A 281      27.551  83.821 118.978  1.00  0.00           C  
ATOM   4330  C   PRO A 281      28.421  84.786 119.785  1.00  0.00           C  
ATOM   4331  O   PRO A 281      28.007  85.211 120.863  1.00  0.00           O  
ATOM   4332  CB  PRO A 281      26.431  84.411 118.154  1.00  0.00           C  
ATOM   4333  CG  PRO A 281      25.282  84.394 119.098  1.00  0.00           C  
ATOM   4334  CD  PRO A 281      25.596  83.368 120.199  1.00  0.00           C  
ATOM   4335  HA  PRO A 281      28.241  83.216 118.391  1.00  0.00           H  
ATOM   4336  HB2 PRO A 281      26.734  85.385 117.769  1.00  0.00           H  
ATOM   4337  HB3 PRO A 281      26.152  83.702 117.376  1.00  0.00           H  
ATOM   4338  HG2 PRO A 281      25.077  85.297 119.673  1.00  0.00           H  
ATOM   4339  HG3 PRO A 281      24.417  84.111 118.498  1.00  0.00           H  
ATOM   4340  HD2 PRO A 281      25.520  83.756 121.215  1.00  0.00           H  
ATOM   4341  HD3 PRO A 281      24.897  82.532 120.155  1.00  0.00           H  
ATOM   4342  N   CYS A 282      29.621  85.066 119.248  1.00  0.00           N  
ATOM   4343  CA  CYS A 282      30.353  86.244 119.753  1.00  0.00           C  
ATOM   4344  C   CYS A 282      29.772  87.555 119.197  1.00  0.00           C  
ATOM   4345  O   CYS A 282      29.860  88.585 119.900  1.00  0.00           O  
ATOM   4346  CB  CYS A 282      31.881  86.042 119.368  1.00  0.00           C  
ATOM   4347  SG  CYS A 282      32.915  87.350 120.077  1.00  0.00           S  
ATOM   4348  H   CYS A 282      29.868  84.558 118.411  1.00  0.00           H  
ATOM   4349  HA  CYS A 282      30.170  86.157 120.824  1.00  0.00           H  
ATOM   4350  HB2 CYS A 282      32.358  85.152 119.778  1.00  0.00           H  
ATOM   4351  HB3 CYS A 282      32.028  86.047 118.288  1.00  0.00           H  
ATOM   4352  HG  CYS A 282      32.137  88.367 119.693  1.00  0.00           H  
ATOM   4353  N   TYR A 283      29.040  87.561 118.032  1.00  0.00           N  
ATOM   4354  CA  TYR A 283      28.502  88.810 117.453  1.00  0.00           C  
ATOM   4355  C   TYR A 283      27.162  88.637 116.689  1.00  0.00           C  
ATOM   4356  O   TYR A 283      26.943  87.578 116.101  1.00  0.00           O  
ATOM   4357  CB  TYR A 283      29.493  89.338 116.363  1.00  0.00           C  
ATOM   4358  CG  TYR A 283      30.884  89.692 116.867  1.00  0.00           C  
ATOM   4359  CD1 TYR A 283      31.884  88.657 116.884  1.00  0.00           C  
ATOM   4360  CD2 TYR A 283      31.196  90.966 117.271  1.00  0.00           C  
ATOM   4361  CE1 TYR A 283      33.181  88.996 117.302  1.00  0.00           C  
ATOM   4362  CE2 TYR A 283      32.508  91.256 117.745  1.00  0.00           C  
ATOM   4363  CZ  TYR A 283      33.541  90.316 117.653  1.00  0.00           C  
ATOM   4364  OH  TYR A 283      34.760  90.688 118.037  1.00  0.00           O  
ATOM   4365  H   TYR A 283      29.170  86.744 117.455  1.00  0.00           H  
ATOM   4366  HA  TYR A 283      28.404  89.583 118.215  1.00  0.00           H  
ATOM   4367  HB2 TYR A 283      29.680  88.596 115.587  1.00  0.00           H  
ATOM   4368  HB3 TYR A 283      29.067  90.187 115.830  1.00  0.00           H  
ATOM   4369  HD1 TYR A 283      31.675  87.652 116.547  1.00  0.00           H  
ATOM   4370  HD2 TYR A 283      30.420  91.718 117.271  1.00  0.00           H  
ATOM   4371  HE1 TYR A 283      33.943  88.229 117.283  1.00  0.00           H  
ATOM   4372  HE2 TYR A 283      32.791  92.253 118.050  1.00  0.00           H  
ATOM   4373  HH  TYR A 283      34.802  91.610 118.299  1.00  0.00           H  
ATOM   4374  N   PHE A 284      26.234  89.659 116.634  1.00  0.00           N  
ATOM   4375  CA  PHE A 284      24.966  89.589 115.827  1.00  0.00           C  
ATOM   4376  C   PHE A 284      25.160  90.468 114.542  1.00  0.00           C  
ATOM   4377  O   PHE A 284      25.353  91.689 114.617  1.00  0.00           O  
ATOM   4378  CB  PHE A 284      23.722  89.974 116.636  1.00  0.00           C  
ATOM   4379  CG  PHE A 284      23.735  89.399 118.032  1.00  0.00           C  
ATOM   4380  CD1 PHE A 284      24.012  90.302 119.138  1.00  0.00           C  
ATOM   4381  CD2 PHE A 284      23.316  88.066 118.278  1.00  0.00           C  
ATOM   4382  CE1 PHE A 284      23.809  89.876 120.486  1.00  0.00           C  
ATOM   4383  CE2 PHE A 284      23.187  87.672 119.640  1.00  0.00           C  
ATOM   4384  CZ  PHE A 284      23.447  88.544 120.749  1.00  0.00           C  
ATOM   4385  H   PHE A 284      26.523  90.508 117.097  1.00  0.00           H  
ATOM   4386  HA  PHE A 284      24.793  88.592 115.420  1.00  0.00           H  
ATOM   4387  HB2 PHE A 284      23.586  91.055 116.634  1.00  0.00           H  
ATOM   4388  HB3 PHE A 284      22.843  89.576 116.130  1.00  0.00           H  
ATOM   4389  HD1 PHE A 284      24.444  91.264 118.906  1.00  0.00           H  
ATOM   4390  HD2 PHE A 284      23.067  87.395 117.471  1.00  0.00           H  
ATOM   4391  HE1 PHE A 284      24.044  90.600 121.252  1.00  0.00           H  
ATOM   4392  HE2 PHE A 284      22.861  86.644 119.692  1.00  0.00           H  
ATOM   4393  HZ  PHE A 284      23.453  88.234 121.783  1.00  0.00           H  
ATOM   4394  N   ILE A 285      25.215  89.807 113.397  1.00  0.00           N  
ATOM   4395  CA  ILE A 285      25.240  90.463 112.118  1.00  0.00           C  
ATOM   4396  C   ILE A 285      23.819  90.708 111.454  1.00  0.00           C  
ATOM   4397  O   ILE A 285      23.029  89.780 111.241  1.00  0.00           O  
ATOM   4398  CB  ILE A 285      26.262  89.752 111.170  1.00  0.00           C  
ATOM   4399  CG1 ILE A 285      27.682  89.579 111.722  1.00  0.00           C  
ATOM   4400  CG2 ILE A 285      26.281  90.532 109.869  1.00  0.00           C  
ATOM   4401  CD1 ILE A 285      27.820  88.183 112.294  1.00  0.00           C  
ATOM   4402  H   ILE A 285      25.108  88.805 113.461  1.00  0.00           H  
ATOM   4403  HA  ILE A 285      25.637  91.468 112.264  1.00  0.00           H  
ATOM   4404  HB  ILE A 285      25.836  88.786 110.899  1.00  0.00           H  
ATOM   4405 HG12 ILE A 285      28.358  89.738 110.883  1.00  0.00           H  
ATOM   4406 HG13 ILE A 285      27.990  90.242 112.530  1.00  0.00           H  
ATOM   4407 HG21 ILE A 285      27.003  90.110 109.171  1.00  0.00           H  
ATOM   4408 HG22 ILE A 285      25.319  90.543 109.356  1.00  0.00           H  
ATOM   4409 HG23 ILE A 285      26.607  91.537 110.139  1.00  0.00           H  
ATOM   4410 HD11 ILE A 285      28.891  88.005 112.389  1.00  0.00           H  
ATOM   4411 HD12 ILE A 285      27.225  87.916 113.168  1.00  0.00           H  
ATOM   4412 HD13 ILE A 285      27.483  87.417 111.596  1.00  0.00           H  
ATOM   4413  N   HID A 286      23.498  91.954 111.204  1.00  0.00           N  
ATOM   4414  CA  HID A 286      22.229  92.354 110.580  1.00  0.00           C  
ATOM   4415  C   HID A 286      22.510  92.556 109.058  1.00  0.00           C  
ATOM   4416  O   HID A 286      23.592  93.004 108.670  1.00  0.00           O  
ATOM   4417  CB  HID A 286      21.575  93.498 111.323  1.00  0.00           C  
ATOM   4418  CG  HID A 286      21.186  93.334 112.793  1.00  0.00           C  
ATOM   4419  CD2 HID A 286      21.975  93.200 113.909  1.00  0.00           C  
ATOM   4420  ND1 HID A 286      19.928  93.318 113.241  1.00  0.00           N  
ATOM   4421  CE1 HID A 286      19.925  92.911 114.542  1.00  0.00           C  
ATOM   4422  NE2 HID A 286      21.165  92.883 114.989  1.00  0.00           N  
ATOM   4423  H   HID A 286      24.189  92.676 111.356  1.00  0.00           H  
ATOM   4424  HA  HID A 286      21.513  91.536 110.649  1.00  0.00           H  
ATOM   4425  HB2 HID A 286      22.205  94.387 111.303  1.00  0.00           H  
ATOM   4426  HB3 HID A 286      20.666  93.787 110.794  1.00  0.00           H  
ATOM   4427  HD1 HID A 286      19.106  93.363 112.656  1.00  0.00           H  
ATOM   4428  HD2 HID A 286      23.044  93.063 113.840  1.00  0.00           H  
ATOM   4429  HE1 HID A 286      19.063  92.698 115.157  1.00  0.00           H  
ATOM   4430  N   VAL A 287      21.565  92.211 108.252  1.00  0.00           N  
ATOM   4431  CA  VAL A 287      21.552  92.494 106.766  1.00  0.00           C  
ATOM   4432  C   VAL A 287      20.222  93.116 106.499  1.00  0.00           C  
ATOM   4433  O   VAL A 287      19.185  92.641 106.947  1.00  0.00           O  
ATOM   4434  CB  VAL A 287      21.728  91.256 105.823  1.00  0.00           C  
ATOM   4435  CG1 VAL A 287      21.829  91.635 104.369  1.00  0.00           C  
ATOM   4436  CG2 VAL A 287      23.007  90.390 106.086  1.00  0.00           C  
ATOM   4437  H   VAL A 287      20.702  91.909 108.681  1.00  0.00           H  
ATOM   4438  HA  VAL A 287      22.358  93.190 106.529  1.00  0.00           H  
ATOM   4439  HB  VAL A 287      20.919  90.538 105.962  1.00  0.00           H  
ATOM   4440 HG11 VAL A 287      22.130  90.821 103.709  1.00  0.00           H  
ATOM   4441 HG12 VAL A 287      20.838  91.994 104.091  1.00  0.00           H  
ATOM   4442 HG13 VAL A 287      22.443  92.528 104.256  1.00  0.00           H  
ATOM   4443 HG21 VAL A 287      23.340  89.888 105.178  1.00  0.00           H  
ATOM   4444 HG22 VAL A 287      23.751  91.058 106.520  1.00  0.00           H  
ATOM   4445 HG23 VAL A 287      22.678  89.606 106.768  1.00  0.00           H  
ATOM   4446  N   LEU A 288      20.240  94.234 105.807  1.00  0.00           N  
ATOM   4447  CA  LEU A 288      19.179  95.081 105.340  1.00  0.00           C  
ATOM   4448  C   LEU A 288      19.237  95.394 103.867  1.00  0.00           C  
ATOM   4449  O   LEU A 288      20.314  95.337 103.335  1.00  0.00           O  
ATOM   4450  CB  LEU A 288      19.083  96.320 106.226  1.00  0.00           C  
ATOM   4451  CG  LEU A 288      18.911  96.101 107.690  1.00  0.00           C  
ATOM   4452  CD1 LEU A 288      20.263  96.311 108.361  1.00  0.00           C  
ATOM   4453  CD2 LEU A 288      17.827  97.015 108.252  1.00  0.00           C  
ATOM   4454  H   LEU A 288      21.152  94.436 105.423  1.00  0.00           H  
ATOM   4455  HA  LEU A 288      18.225  94.614 105.585  1.00  0.00           H  
ATOM   4456  HB2 LEU A 288      19.843  97.078 106.040  1.00  0.00           H  
ATOM   4457  HB3 LEU A 288      18.174  96.826 105.901  1.00  0.00           H  
ATOM   4458  HG  LEU A 288      18.502  95.094 107.764  1.00  0.00           H  
ATOM   4459 HD11 LEU A 288      20.880  95.446 108.120  1.00  0.00           H  
ATOM   4460 HD12 LEU A 288      20.835  97.171 108.015  1.00  0.00           H  
ATOM   4461 HD13 LEU A 288      20.176  96.259 109.447  1.00  0.00           H  
ATOM   4462 HD21 LEU A 288      16.822  96.874 107.854  1.00  0.00           H  
ATOM   4463 HD22 LEU A 288      17.815  97.055 109.340  1.00  0.00           H  
ATOM   4464 HD23 LEU A 288      18.066  98.025 107.918  1.00  0.00           H  
ATOM   4465  N   LYS A 289      18.042  95.768 103.316  1.00  0.00           N  
ATOM   4466  CA  LYS A 289      17.704  96.213 101.890  1.00  0.00           C  
ATOM   4467  C   LYS A 289      16.677  97.365 101.818  1.00  0.00           C  
ATOM   4468  O   LYS A 289      15.510  97.132 102.034  1.00  0.00           O  
ATOM   4469  CB  LYS A 289      17.323  94.984 101.112  1.00  0.00           C  
ATOM   4470  CG  LYS A 289      17.163  95.217  99.617  1.00  0.00           C  
ATOM   4471  CD  LYS A 289      17.103  93.845  98.835  1.00  0.00           C  
ATOM   4472  CE  LYS A 289      15.877  92.981  99.054  1.00  0.00           C  
ATOM   4473  NZ  LYS A 289      14.607  93.728  99.094  1.00  0.00           N1+
ATOM   4474  H   LYS A 289      17.292  95.775 103.991  1.00  0.00           H  
ATOM   4475  HA  LYS A 289      18.646  96.562 101.466  1.00  0.00           H  
ATOM   4476  HB2 LYS A 289      18.077  94.211 101.261  1.00  0.00           H  
ATOM   4477  HB3 LYS A 289      16.354  94.627 101.459  1.00  0.00           H  
ATOM   4478  HG2 LYS A 289      16.361  95.944  99.492  1.00  0.00           H  
ATOM   4479  HG3 LYS A 289      18.037  95.785  99.300  1.00  0.00           H  
ATOM   4480  HD2 LYS A 289      17.093  94.138  97.785  1.00  0.00           H  
ATOM   4481  HD3 LYS A 289      18.035  93.347  99.105  1.00  0.00           H  
ATOM   4482  HE2 LYS A 289      15.780  92.254  98.248  1.00  0.00           H  
ATOM   4483  HE3 LYS A 289      16.026  92.428  99.982  1.00  0.00           H  
ATOM   4484  HZ1 LYS A 289      14.507  94.294  98.263  1.00  0.00           H  
ATOM   4485  HZ2 LYS A 289      13.827  93.087  99.129  1.00  0.00           H  
ATOM   4486  HZ3 LYS A 289      14.462  94.348  99.878  1.00  0.00           H  
ATOM   4487  N   LYS A 290      17.198  98.503 101.356  1.00  0.00           N  
ATOM   4488  CA  LYS A 290      16.519  99.836 101.200  1.00  0.00           C  
ATOM   4489  C   LYS A 290      15.284  99.717 100.274  1.00  0.00           C  
ATOM   4490  O   LYS A 290      15.353  98.951  99.289  1.00  0.00           O  
ATOM   4491  CB  LYS A 290      17.587 100.824 100.530  1.00  0.00           C  
ATOM   4492  CG  LYS A 290      17.273 102.235 100.985  1.00  0.00           C  
ATOM   4493  CD  LYS A 290      18.306 103.225 100.329  1.00  0.00           C  
ATOM   4494  CE  LYS A 290      18.134 104.722 100.739  1.00  0.00           C  
ATOM   4495  NZ  LYS A 290      18.917 105.530  99.743  1.00  0.00           N1+
ATOM   4496  H   LYS A 290      18.151  98.430 101.030  1.00  0.00           H  
ATOM   4497  HA  LYS A 290      16.075 100.211 102.121  1.00  0.00           H  
ATOM   4498  HB2 LYS A 290      18.580 100.523 100.863  1.00  0.00           H  
ATOM   4499  HB3 LYS A 290      17.561 100.766  99.442  1.00  0.00           H  
ATOM   4500  HG2 LYS A 290      16.263 102.517 100.686  1.00  0.00           H  
ATOM   4501  HG3 LYS A 290      17.356 102.220 102.071  1.00  0.00           H  
ATOM   4502  HD2 LYS A 290      19.325 102.965 100.612  1.00  0.00           H  
ATOM   4503  HD3 LYS A 290      18.238 103.115  99.247  1.00  0.00           H  
ATOM   4504  HE2 LYS A 290      17.075 104.935 100.594  1.00  0.00           H  
ATOM   4505  HE3 LYS A 290      18.343 104.854 101.800  1.00  0.00           H  
ATOM   4506  HZ1 LYS A 290      19.840 105.179  99.529  1.00  0.00           H  
ATOM   4507  HZ2 LYS A 290      18.446 105.505  98.850  1.00  0.00           H  
ATOM   4508  HZ3 LYS A 290      18.878 106.527  99.896  1.00  0.00           H  
ATOM   4509  N   THR A 291      14.215 100.461 100.572  1.00  0.00           N  
ATOM   4510  CA  THR A 291      13.055 100.464  99.692  1.00  0.00           C  
ATOM   4511  C   THR A 291      13.444 101.129  98.373  1.00  0.00           C  
ATOM   4512  O   THR A 291      14.323 101.978  98.277  1.00  0.00           O  
ATOM   4513  CB  THR A 291      11.906 101.292 100.303  1.00  0.00           C  
ATOM   4514  CG2 THR A 291      10.526 101.345  99.544  1.00  0.00           C  
ATOM   4515  OG1 THR A 291      11.513 100.899 101.618  1.00  0.00           O  
ATOM   4516  H   THR A 291      14.276 100.999 101.424  1.00  0.00           H  
ATOM   4517  HA  THR A 291      12.737  99.422  99.648  1.00  0.00           H  
ATOM   4518  HB  THR A 291      12.275 102.317 100.325  1.00  0.00           H  
ATOM   4519  HG1 THR A 291      12.259 101.082 102.194  1.00  0.00           H  
ATOM   4520 HG21 THR A 291       9.807 102.030  99.994  1.00  0.00           H  
ATOM   4521 HG22 THR A 291      10.611 101.742  98.532  1.00  0.00           H  
ATOM   4522 HG23 THR A 291      10.078 100.364  99.385  1.00  0.00           H  
ATOM   4523  N   GLY A 292      12.816 100.680  97.267  1.00  0.00           N  
ATOM   4524  CA  GLY A 292      12.965 101.275  95.971  1.00  0.00           C  
ATOM   4525  C   GLY A 292      12.344 102.659  95.780  1.00  0.00           C  
ATOM   4526  O   GLY A 292      13.091 103.470  95.215  1.00  0.00           O  
ATOM   4527  OXT GLY A 292      11.175 102.917  96.097  1.00  0.00           O1-
ATOM   4528  H   GLY A 292      12.042 100.064  97.469  1.00  0.00           H  
ATOM   4529  HA2 GLY A 292      14.028 101.299  95.726  1.00  0.00           H  
ATOM   4530  HA3 GLY A 292      12.544 100.516  95.312  1.00  0.00           H  
ATOM   4531  N   ACT A 294      37.703  95.171 118.799  1.00  0.00           N  
ATOM   4532  CA  ACT A 294      36.332  94.854 118.476  1.00  0.00           C  
ATOM   4533  C   ACT A 294      35.606  93.831 119.340  1.00  0.00           C  
ATOM   4534  O   ACT A 294      34.643  93.310 118.757  1.00  0.00           O  
ATOM   4535  OXT ACT A 294      35.979  93.416 120.442  1.00  0.00           O1-
ATOM   4536  H1  ACT A 294      36.367  94.458 117.453  1.00  0.00           H  
ATOM   4537  H3  ACT A 294      35.732  95.773 118.489  1.00  0.00           H  
ATOM   4538  H01 ACT A 294      38.078  95.929 118.232  1.00  0.00           H  
ATOM   4539  H02 ACT A 294      37.854  95.341 119.793  1.00  0.00           H  
ATOM   4540  CA' SAM A 293      37.970  96.411 110.294  1.00  0.00           C  
ATOM   4541  CB  SAM A 293      38.082  97.591 111.208  1.00  0.00           C  
ATOM   4542  CG  SAM A 293      36.984  97.452 112.333  1.00  0.00           C  
ATOM   4543  SD  SAM A 293      37.490  98.556 113.783  1.00  0.00           S  
ATOM   4544  CE  SAM A 293      36.514  97.694 115.126  1.00  0.00           C  
ATOM   4545  C5' SAM A 293      36.361 100.044 113.544  1.00  0.00           C  
ATOM   4546  C4' SAM A 293      36.754 100.814 112.329  1.00  0.00           C  
ATOM   4547  O4' SAM A 293      35.780 101.886 112.181  1.00  0.00           O  
ATOM   4548  C3' SAM A 293      38.097 101.456 112.574  1.00  0.00           C  
ATOM   4549  O3' SAM A 293      38.941 101.318 111.496  1.00  0.00           O  
ATOM   4550  C2' SAM A 293      37.673 102.938 112.864  1.00  0.00           C  
ATOM   4551  O2' SAM A 293      38.780 103.903 112.842  1.00  0.00           O  
ATOM   4552  C1' SAM A 293      36.482 103.176 112.026  1.00  0.00           C  
ATOM   4553  OXT SAM A 293      37.437  94.278 111.186  1.00  0.00           O  
ATOM   4554  N1  SAM A 293      33.797 107.393 110.867  1.00  0.00           N  
ATOM   4555  C2  SAM A 293      34.510 106.612 110.078  1.00  0.00           C  
ATOM   4556  N3  SAM A 293      35.230 105.550 110.496  1.00  0.00           N  
ATOM   4557  C4  SAM A 293      35.130 105.261 111.847  1.00  0.00           C  
ATOM   4558  C5  SAM A 293      34.427 106.025 112.723  1.00  0.00           C  
ATOM   4559  C6  SAM A 293      33.773 107.109 112.148  1.00  0.00           C  
ATOM   4560  N6  SAM A 293      33.047 107.910 112.918  1.00  0.00           N  
ATOM   4561  N7  SAM A 293      34.354 105.467 113.954  1.00  0.00           N  
ATOM   4562  C8  SAM A 293      35.077 104.312 113.838  1.00  0.00           C  
ATOM   4563  N9  SAM A 293      35.646 104.194 112.541  1.00  0.00           N  
ATOM   4564  C'  SAM A 293      38.298  95.125 111.001  1.00  0.00           C  
ATOM   4565  N'  SAM A 293      36.596  96.399 109.584  1.00  0.00           N  
ATOM   4566  O'  SAM A 293      39.424  95.012 111.358  1.00  0.00           O  
ATOM   4567 HN61 SAM A 293      32.835 108.769 112.426  1.00  0.00           H  
ATOM   4568 HN62 SAM A 293      33.379 107.989 113.871  1.00  0.00           H  
ATOM   4569  HA  SAM A 293      38.640  96.567 109.448  1.00  0.00           H  
ATOM   4570  HB1 SAM A 293      37.891  98.543 110.697  1.00  0.00           H  
ATOM   4571  HB2 SAM A 293      39.098  97.592 111.619  1.00  0.00           H  
ATOM   4572  HG1 SAM A 293      36.928  96.417 112.694  1.00  0.00           H  
ATOM   4573  HG2 SAM A 293      35.992  97.816 112.039  1.00  0.00           H  
ATOM   4574  HE1 SAM A 293      36.274  98.384 115.944  1.00  0.00           H  
ATOM   4575  HE2 SAM A 293      37.045  96.871 115.621  1.00  0.00           H  
ATOM   4576  HE3 SAM A 293      35.566  97.273 114.771  1.00  0.00           H  
ATOM   4577 HO2' SAM A 293      39.124 104.030 111.940  1.00  0.00           H  
ATOM   4578 HO3' SAM A 293      38.691 101.901 110.759  1.00  0.00           H  
ATOM   4579  H01 SAM A 293      35.311 103.599 114.616  1.00  0.00           H  
ATOM   4580  H02 SAM A 293      36.774 100.117 111.482  1.00  0.00           H  
ATOM   4581  H03 SAM A 293      38.562 101.151 113.520  1.00  0.00           H  
ATOM   4582  H04 SAM A 293      37.344 102.908 113.910  1.00  0.00           H  
ATOM   4583  H05 SAM A 293      36.715 103.354 110.970  1.00  0.00           H  
ATOM   4584  H06 SAM A 293      34.483 106.797 109.007  1.00  0.00           H  
ATOM   4585  H07 SAM A 293      36.371  97.244 109.039  1.00  0.00           H  
ATOM   4586  H08 SAM A 293      35.735  96.081 110.054  1.00  0.00           H  
ATOM   4587  H09 SAM A 293      36.575  95.675 108.851  1.00  0.00           H  
ATOM   4588 H5'1 SAM A 293      36.497 100.701 114.411  1.00  0.00           H  
ATOM   4589 H5'2 SAM A 293      35.284  99.845 113.602  1.00  0.00           H  
END
