# Supplementary material for: Computational Investigation of GNMT-Catalyzed Methyl Transfer Reaction: Integrating MD, QM, and ML Approaches
Source: J Comput Chem. Author manuscript; Available in PMC 2026 Jun 29. (PMC13312424; doi:10.1002/jcc.70434)
Supplement: SI-3 [file NIHMS2188582-supplement-SI-3.zip › MD-frame-pdbs/clustering-R1-316.pdb]

ATOM      1  N   VAL A   1      16.749  74.519  34.088  1.00  0.00           N0.      0
ATOM      2  H1  VAL A   1      17.557  74.727  33.519  1.00  0.00           H0.      0
ATOM      3  H2  VAL A   1      16.112  75.300  34.157  1.00  0.00           H0.      0
ATOM      4  H3  VAL A   1      16.293  73.721  33.671  1.00  0.00           H0.      0
ATOM      5  CA  VAL A   1      17.264  74.269  35.412  1.00  0.00           C0.      0
ATOM      6  HA  VAL A   1      16.466  73.877  36.044  1.00  0.00           H0.      0
ATOM      7  CB  VAL A   1      18.304  73.158  35.510  1.00  0.00           C0.      0
ATOM      8  HB  VAL A   1      19.270  73.585  35.238  1.00  0.00           H0.      0
ATOM      9  CG1 VAL A   1      18.442  72.811  37.004  1.00  0.00           C0.      0
ATOM     10 HG11 VAL A   1      19.101  73.507  37.524  1.00  0.00           H0.      0
ATOM     11 HG12 VAL A   1      17.493  72.791  37.540  1.00  0.00           H0.      0
ATOM     12 HG13 VAL A   1      18.818  71.810  37.217  1.00  0.00           H0.      0
ATOM     13  CG2 VAL A   1      18.089  71.895  34.743  1.00  0.00           C0.      0
ATOM     14 HG21 VAL A   1      18.981  71.283  34.879  1.00  0.00           H0.      0
ATOM     15 HG22 VAL A   1      17.155  71.387  34.986  1.00  0.00           H0.      0
ATOM     16 HG23 VAL A   1      18.055  72.116  33.677  1.00  0.00           H0.      0
ATOM     17  C   VAL A   1      17.657  75.586  36.021  1.00  0.00           C0.      0
ATOM     18  O   VAL A   1      17.171  75.917  37.078  1.00  0.00           O0.      0
ATOM     19  N   ASP A   2      18.643  76.357  35.451  1.00  0.00           N0.      0
ATOM     20  H   ASP A   2      19.222  76.024  34.693  1.00  0.00           H0.      0
ATOM     21  CA  ASP A   2      19.102  77.629  35.904  1.00  0.00           C0.      0
ATOM     22  HA  ASP A   2      19.900  77.932  35.226  1.00  0.00           H0.      0
ATOM     23  CB  ASP A   2      18.109  78.854  35.768  1.00  0.00           C0.      0
ATOM     24  HB2 ASP A   2      17.328  78.664  36.504  1.00  0.00           H0.      0
ATOM     25  HB3 ASP A   2      18.565  79.800  36.059  1.00  0.00           H0.      0
ATOM     26  CG  ASP A   2      17.545  79.011  34.378  1.00  0.00           C0.      0
ATOM     27  OD1 ASP A   2      16.432  79.516  34.159  1.00  0.00           O0.      0
ATOM     28  OD2 ASP A   2      18.191  78.555  33.461  1.00  0.00           O0.      0
ATOM     29  C   ASP A   2      19.711  77.520  37.291  1.00  0.00           C0.      0
ATOM     30  O   ASP A   2      19.802  78.534  38.001  1.00  0.00           O0.      0
ATOM     31  N   SER A   3      20.247  76.340  37.740  1.00  0.00           N0.      0
ATOM     32  H   SER A   3      20.278  75.683  36.973  1.00  0.00           H0.      0
ATOM     33  CA  SER A   3      20.764  76.044  39.095  1.00  0.00           C0.      0
ATOM     34  HA  SER A   3      21.036  77.020  39.498  1.00  0.00           H0.      0
ATOM     35  CB  SER A   3      19.651  75.498  39.968  1.00  0.00           C0.      0
ATOM     36  HB2 SER A   3      18.871  76.259  39.970  1.00  0.00           H0.      0
ATOM     37  HB3 SER A   3      19.237  74.591  39.529  1.00  0.00           H0.      0
ATOM     38  OG  SER A   3      20.048  75.209  41.235  1.00  0.00           O0.      0
ATOM     39  HG  SER A   3      19.264  74.830  41.639  1.00  0.00           H0.      0
ATOM     40  C   SER A   3      21.990  75.174  38.994  1.00  0.00           C0.      0
ATOM     41  O   SER A   3      21.913  74.166  38.323  1.00  0.00           O0.      0
ATOM     42  N   VAL A   4      23.083  75.513  39.738  1.00  0.00           N0.      0
ATOM     43  H   VAL A   4      22.957  76.299  40.360  1.00  0.00           H0.      0
ATOM     44  CA  VAL A   4      24.252  74.605  39.941  1.00  0.00           C0.      0
ATOM     45  HA  VAL A   4      23.978  73.552  39.869  1.00  0.00           H0.      0
ATOM     46  CB  VAL A   4      25.395  74.858  39.019  1.00  0.00           C0.      0
ATOM     47  HB  VAL A   4      26.224  74.244  39.370  1.00  0.00           H0.      0
ATOM     48  CG1 VAL A   4      25.144  74.440  37.606  1.00  0.00           C0.      0
ATOM     49 HG11 VAL A   4      24.256  74.955  37.240  1.00  0.00           H0.      0
ATOM     50 HG12 VAL A   4      25.954  74.633  36.902  1.00  0.00           H0.      0
ATOM     51 HG13 VAL A   4      24.937  73.371  37.558  1.00  0.00           H0.      0
ATOM     52  CG2 VAL A   4      25.759  76.359  38.918  1.00  0.00           C0.      0
ATOM     53 HG21 VAL A   4      26.111  76.735  39.878  1.00  0.00           H0.      0
ATOM     54 HG22 VAL A   4      26.569  76.476  38.198  1.00  0.00           H0.      0
ATOM     55 HG23 VAL A   4      24.858  76.920  38.669  1.00  0.00           H0.      0
ATOM     56  C   VAL A   4      24.705  74.756  41.326  1.00  0.00           C0.      0
ATOM     57  O   VAL A   4      24.791  75.866  41.776  1.00  0.00           O0.      0
ATOM     58  N   TYR A   5      24.937  73.624  41.972  1.00  0.00           N0.      0
ATOM     59  H   TYR A   5      24.914  72.782  41.414  1.00  0.00           H0.      0
ATOM     60  CA  TYR A   5      25.484  73.508  43.383  1.00  0.00           C0.      0
ATOM     61  HA  TYR A   5      24.820  74.113  44.000  1.00  0.00           H0.      0
ATOM     62  CB  TYR A   5      25.390  72.070  43.911  1.00  0.00           C0.      0
ATOM     63  HB2 TYR A   5      24.380  71.676  43.791  1.00  0.00           H0.      0
ATOM     64  HB3 TYR A   5      26.076  71.476  43.308  1.00  0.00           H0.      0
ATOM     65  CG  TYR A   5      25.677  71.948  45.378  1.00  0.00           C0.      0
ATOM     66  CD1 TYR A   5      26.916  71.331  45.815  1.00  0.00           C0.      0
ATOM     67  HD1 TYR A   5      27.615  70.991  45.066  1.00  0.00           H0.      0
ATOM     68  CE1 TYR A   5      27.114  71.095  47.167  1.00  0.00           C0.      0
ATOM     69  HE1 TYR A   5      27.883  70.430  47.530  1.00  0.00           H0.      0
ATOM     70  CZ  TYR A   5      26.188  71.571  48.117  1.00  0.00           C0.      0
ATOM     71  OH  TYR A   5      26.502  71.552  49.447  1.00  0.00           O0.      0
ATOM     72  HH  TYR A   5      26.096  72.369  49.745  1.00  0.00           H0.      0
ATOM     73  CE2 TYR A   5      25.053  72.300  47.688  1.00  0.00           C0.      0
ATOM     74  HE2 TYR A   5      24.413  72.743  48.436  1.00  0.00           H0.      0
ATOM     75  CD2 TYR A   5      24.796  72.427  46.309  1.00  0.00           C0.      0
ATOM     76  HD2 TYR A   5      23.943  73.012  45.999  1.00  0.00           H0.      0
ATOM     77  C   TYR A   5      26.912  74.073  43.515  1.00  0.00           C0.      0
ATOM     78  O   TYR A   5      27.657  73.991  42.578  1.00  0.00           O0.      0
ATOM     79  N   ARG A   6      27.370  74.544  44.622  1.00  0.00           N0.      0
ATOM     80  H   ARG A   6      26.662  74.644  45.337  1.00  0.00           H0.      0
ATOM     81  CA  ARG A   6      28.668  75.012  44.994  1.00  0.00           C0.      0
ATOM     82  HA  ARG A   6      28.864  75.968  44.507  1.00  0.00           H0.      0
ATOM     83  CB  ARG A   6      28.625  75.206  46.525  1.00  0.00           C0.      0
ATOM     84  HB2 ARG A   6      27.708  75.721  46.810  1.00  0.00           H0.      0
ATOM     85  HB3 ARG A   6      28.593  74.263  47.071  1.00  0.00           H0.      0
ATOM     86  CG  ARG A   6      29.861  76.010  47.008  1.00  0.00           C0.      0
ATOM     87  HG2 ARG A   6      30.723  75.415  46.708  1.00  0.00           H0.      0
ATOM     88  HG3 ARG A   6      29.885  77.004  46.559  1.00  0.00           H0.      0
ATOM     89  CD  ARG A   6      30.064  76.125  48.540  1.00  0.00           C0.      0
ATOM     90  HD2 ARG A   6      31.026  76.630  48.623  1.00  0.00           H0.      0
ATOM     91  HD3 ARG A   6      29.333  76.782  49.010  1.00  0.00           H0.      0
ATOM     92  NE  ARG A   6      30.103  74.858  49.214  1.00  0.00           N0.      0
ATOM     93  HE  ARG A   6      30.899  74.252  49.076  1.00  0.00           H0.      0
ATOM     94  CZ  ARG A   6      29.125  74.285  49.883  1.00  0.00           C0.      0
ATOM     95  NH1 ARG A   6      29.231  73.122  50.467  1.00  0.00           N0.      0
ATOM     96 HH11 ARG A   6      29.910  72.498  50.053  1.00  0.00           H0.      0
ATOM     97 HH12 ARG A   6      28.454  72.702  50.956  1.00  0.00           H0.      0
ATOM     98  NH2 ARG A   6      28.034  74.894  50.136  1.00  0.00           N0.      0
ATOM     99 HH21 ARG A   6      27.900  75.828  49.774  1.00  0.00           H0.      0
ATOM    100 HH22 ARG A   6      27.345  74.396  50.681  1.00  0.00           H0.      0
ATOM    101  C   ARG A   6      29.793  74.002  44.517  1.00  0.00           C0.      0
ATOM    102  O   ARG A   6      29.691  72.811  44.868  1.00  0.00           O0.      0
ATOM    103  N   THR A   7      30.869  74.468  43.867  1.00  0.00           N0.      0
ATOM    104  H   THR A   7      30.991  75.454  43.688  1.00  0.00           H0.      0
ATOM    105  CA  THR A   7      31.982  73.620  43.592  1.00  0.00           C0.      0
ATOM    106  HA  THR A   7      31.671  72.633  43.251  1.00  0.00           H0.      0
ATOM    107  CB  THR A   7      32.747  74.127  42.376  1.00  0.00           C0.      0
ATOM    108  HB  THR A   7      33.505  73.406  42.070  1.00  0.00           H0.      0
ATOM    109  CG2 THR A   7      31.837  74.492  41.137  1.00  0.00           C0.      0
ATOM    110 HG21 THR A   7      31.083  73.721  40.978  1.00  0.00           H0.      0
ATOM    111 HG22 THR A   7      31.215  75.347  41.400  1.00  0.00           H0.      0
ATOM    112 HG23 THR A   7      32.401  74.635  40.215  1.00  0.00           H0.      0
ATOM    113  OG1 THR A   7      33.420  75.371  42.536  1.00  0.00           O0.      0
ATOM    114  HG1 THR A   7      33.862  75.554  41.704  1.00  0.00           H0.      0
ATOM    115  C   THR A   7      32.977  73.394  44.706  1.00  0.00           C0.      0
ATOM    116  O   THR A   7      33.687  72.419  44.773  1.00  0.00           O0.      0
ATOM    117  N   ARG A   8      32.943  74.371  45.637  1.00  0.00           N0.      0
ATOM    118  H   ARG A   8      32.378  75.190  45.462  1.00  0.00           H0.      0
ATOM    119  CA  ARG A   8      33.909  74.431  46.714  1.00  0.00           C0.      0
ATOM    120  HA  ARG A   8      34.927  74.144  46.452  1.00  0.00           H0.      0
ATOM    121  CB  ARG A   8      33.960  75.864  47.333  1.00  0.00           C0.      0
ATOM    122  HB2 ARG A   8      34.325  76.515  46.539  1.00  0.00           H0.      0
ATOM    123  HB3 ARG A   8      32.988  76.241  47.650  1.00  0.00           H0.      0
ATOM    124  CG  ARG A   8      34.840  76.001  48.554  1.00  0.00           C0.      0
ATOM    125  HG2 ARG A   8      34.769  75.180  49.268  1.00  0.00           H0.      0
ATOM    126  HG3 ARG A   8      35.884  76.119  48.265  1.00  0.00           H0.      0
ATOM    127  CD  ARG A   8      34.579  77.291  49.329  1.00  0.00           C0.      0
ATOM    128  HD2 ARG A   8      34.737  78.206  48.758  1.00  0.00           H0.      0
ATOM    129  HD3 ARG A   8      33.510  77.292  49.544  1.00  0.00           H0.      0
ATOM    130  NE  ARG A   8      35.291  77.226  50.593  1.00  0.00           N0.      0
ATOM    131  HE  ARG A   8      35.865  76.426  50.816  1.00  0.00           H0.      0
ATOM    132  CZ  ARG A   8      35.298  78.218  51.458  1.00  0.00           C0.      0
ATOM    133  NH1 ARG A   8      35.794  78.158  52.655  1.00  0.00           N0.      0
ATOM    134 HH11 ARG A   8      36.043  77.231  52.970  1.00  0.00           H0.      0
ATOM    135 HH12 ARG A   8      35.715  78.923  53.309  1.00  0.00           H0.      0
ATOM    136  NH2 ARG A   8      34.839  79.430  51.192  1.00  0.00           N0.      0
ATOM    137 HH21 ARG A   8      34.216  79.622  50.421  1.00  0.00           H0.      0
ATOM    138 HH22 ARG A   8      34.798  80.086  51.958  1.00  0.00           H0.      0
ATOM    139  C   ARG A   8      33.412  73.445  47.777  1.00  0.00           C0.      0
ATOM    140  O   ARG A   8      32.529  73.794  48.471  1.00  0.00           O0.      0
ATOM    141  N   SER A   9      34.058  72.276  47.934  1.00  0.00           N0.      0
ATOM    142  H   SER A   9      34.719  71.965  47.236  1.00  0.00           H0.      0
ATOM    143  CA  SER A   9      33.817  71.426  49.098  1.00  0.00           C0.      0
ATOM    144  HA  SER A   9      32.747  71.369  49.297  1.00  0.00           H0.      0
ATOM    145  CB  SER A   9      34.425  70.053  48.827  1.00  0.00           C0.      0
ATOM    146  HB2 SER A   9      33.757  69.567  48.116  1.00  0.00           H0.      0
ATOM    147  HB3 SER A   9      35.406  70.112  48.355  1.00  0.00           H0.      0
ATOM    148  OG  SER A   9      34.661  69.194  49.930  1.00  0.00           O0.      0
ATOM    149  HG  SER A   9      35.469  68.701  49.771  1.00  0.00           H0.      0
ATOM    150  C   SER A   9      34.435  72.092  50.381  1.00  0.00           C0.      0
ATOM    151  O   SER A   9      35.628  72.362  50.491  1.00  0.00           O0.      0
ATOM    152  N   LEU A  10      33.614  72.304  51.442  1.00  0.00           N0.      0
ATOM    153  H   LEU A  10      32.667  71.953  51.438  1.00  0.00           H0.      0
ATOM    154  CA  LEU A  10      33.979  73.065  52.697  1.00  0.00           C0.      0
ATOM    155  HA  LEU A  10      34.512  73.934  52.311  1.00  0.00           H0.      0
ATOM    156  CB  LEU A  10      32.707  73.486  53.516  1.00  0.00           C0.      0
ATOM    157  HB2 LEU A  10      31.974  72.698  53.687  1.00  0.00           H0.      0
ATOM    158  HB3 LEU A  10      33.032  73.845  54.493  1.00  0.00           H0.      0
ATOM    159  CG  LEU A  10      31.969  74.584  52.770  1.00  0.00           C0.      0
ATOM    160  HG  LEU A  10      32.018  74.228  51.741  1.00  0.00           H0.      0
ATOM    161  CD1 LEU A  10      30.495  74.735  53.108  1.00  0.00           C0.      0
ATOM    162 HD11 LEU A  10      30.620  75.074  54.136  1.00  0.00           H0.      0
ATOM    163 HD12 LEU A  10      30.005  75.468  52.468  1.00  0.00           H0.      0
ATOM    164 HD13 LEU A  10      30.005  73.763  53.057  1.00  0.00           H0.      0
ATOM    165  CD2 LEU A  10      32.612  75.971  52.866  1.00  0.00           C0.      0
ATOM    166 HD21 LEU A  10      31.978  76.602  52.243  1.00  0.00           H0.      0
ATOM    167 HD22 LEU A  10      32.593  76.295  53.907  1.00  0.00           H0.      0
ATOM    168 HD23 LEU A  10      33.662  75.993  52.575  1.00  0.00           H0.      0
ATOM    169  C   LEU A  10      34.923  72.236  53.527  1.00  0.00           C0.      0
ATOM    170  O   LEU A  10      35.125  71.012  53.404  1.00  0.00           O0.      0
ATOM    171  N   GLY A  11      35.672  72.898  54.437  1.00  0.00           N0.      0
ATOM    172  H   GLY A  11      35.540  73.900  54.436  1.00  0.00           H0.      0
ATOM    173  CA  GLY A  11      36.725  72.341  55.219  1.00  0.00           C0.      0
ATOM    174  HA2 GLY A  11      36.971  73.192  55.854  1.00  0.00           H0.      0
ATOM    175  HA3 GLY A  11      36.391  71.552  55.893  1.00  0.00           H0.      0
ATOM    176  C   GLY A  11      38.076  71.960  54.527  1.00  0.00           C0.      0
ATOM    177  O   GLY A  11      38.313  72.290  53.358  1.00  0.00           O0.      0
ATOM    178  N   VAL A  12      38.945  71.434  55.281  1.00  0.00           N0.      0
ATOM    179  H   VAL A  12      38.697  71.405  56.260  1.00  0.00           H0.      0
ATOM    180  CA  VAL A  12      40.360  71.146  54.851  1.00  0.00           C0.      0
ATOM    181  HA  VAL A  12      40.929  72.011  54.509  1.00  0.00           H0.      0
ATOM    182  CB  VAL A  12      41.168  70.581  56.027  1.00  0.00           C0.      0
ATOM    183  HB  VAL A  12      42.067  70.069  55.684  1.00  0.00           H0.      0
ATOM    184  CG1 VAL A  12      41.528  71.737  57.074  1.00  0.00           C0.      0
ATOM    185 HG11 VAL A  12      40.646  72.025  57.646  1.00  0.00           H0.      0
ATOM    186 HG12 VAL A  12      42.253  71.280  57.747  1.00  0.00           H0.      0
ATOM    187 HG13 VAL A  12      41.962  72.610  56.585  1.00  0.00           H0.      0
ATOM    188  CG2 VAL A  12      40.560  69.464  56.806  1.00  0.00           C0.      0
ATOM    189 HG21 VAL A  12      39.795  69.776  57.517  1.00  0.00           H0.      0
ATOM    190 HG22 VAL A  12      40.058  68.658  56.273  1.00  0.00           H0.      0
ATOM    191 HG23 VAL A  12      41.357  69.030  57.411  1.00  0.00           H0.      0
ATOM    192  C   VAL A  12      40.409  70.165  53.648  1.00  0.00           C0.      0
ATOM    193  O   VAL A  12      39.665  69.180  53.563  1.00  0.00           O0.      0
ATOM    194  N   ALA A  13      41.110  70.605  52.610  1.00  0.00           N0.      0
ATOM    195  H   ALA A  13      41.610  71.480  52.675  1.00  0.00           H0.      0
ATOM    196  CA  ALA A  13      41.273  69.922  51.328  1.00  0.00           C0.      0
ATOM    197  HA  ALA A  13      40.268  69.527  51.180  1.00  0.00           H0.      0
ATOM    198  CB  ALA A  13      41.564  71.045  50.348  1.00  0.00           C0.      0
ATOM    199  HB1 ALA A  13      41.151  70.767  49.378  1.00  0.00           H0.      0
ATOM    200  HB2 ALA A  13      41.095  72.001  50.582  1.00  0.00           H0.      0
ATOM    201  HB3 ALA A  13      42.637  71.233  50.341  1.00  0.00           H0.      0
ATOM    202  C   ALA A  13      42.203  68.727  51.476  1.00  0.00           C0.      0
ATOM    203  O   ALA A  13      41.974  67.706  50.774  1.00  0.00           O0.      0
ATOM    204  N   ALA A  14      43.139  68.732  52.432  1.00  0.00           N0.      0
ATOM    205  H   ALA A  14      43.293  69.615  52.897  1.00  0.00           H0.      0
ATOM    206  CA  ALA A  14      44.146  67.744  52.734  1.00  0.00           C0.      0
ATOM    207  HA  ALA A  14      43.728  66.741  52.647  1.00  0.00           H0.      0
ATOM    208  CB  ALA A  14      45.321  67.868  51.754  1.00  0.00           C0.      0
ATOM    209  HB1 ALA A  14      45.845  68.820  51.847  1.00  0.00           H0.      0
ATOM    210  HB2 ALA A  14      46.058  67.102  51.994  1.00  0.00           H0.      0
ATOM    211  HB3 ALA A  14      45.011  67.564  50.754  1.00  0.00           H0.      0
ATOM    212  C   ALA A  14      44.688  67.927  54.159  1.00  0.00           C0.      0
ATOM    213  O   ALA A  14      45.083  69.017  54.552  1.00  0.00           O0.      0
ATOM    214  N   GLU A  15      44.703  66.923  55.002  1.00  0.00           N0.      0
ATOM    215  H   GLU A  15      44.101  66.163  54.718  1.00  0.00           H0.      0
ATOM    216  CA  GLU A  15      45.218  66.992  56.362  1.00  0.00           C0.      0
ATOM    217  HA  GLU A  15      45.872  67.864  56.381  1.00  0.00           H0.      0
ATOM    218  CB  GLU A  15      44.172  67.333  57.289  1.00  0.00           C0.      0
ATOM    219  HB2 GLU A  15      43.597  68.150  56.854  1.00  0.00           H0.      0
ATOM    220  HB3 GLU A  15      43.449  66.520  57.361  1.00  0.00           H0.      0
ATOM    221  CG  GLU A  15      44.532  67.689  58.739  1.00  0.00           C0.      0
ATOM    222  HG2 GLU A  15      43.603  67.947  59.247  1.00  0.00           H0.      0
ATOM    223  HG3 GLU A  15      45.038  66.836  59.192  1.00  0.00           H0.      0
ATOM    224  CD  GLU A  15      45.560  68.793  58.917  1.00  0.00           C0.      0
ATOM    225  OE1 GLU A  15      46.680  68.422  59.165  1.00  0.00           O0.      0
ATOM    226  OE2 GLU A  15      45.157  69.932  58.881  1.00  0.00           O0.      0
ATOM    227  C   GLU A  15      46.039  65.705  56.724  1.00  0.00           C0.      0
ATOM    228  O   GLU A  15      45.822  64.596  56.125  1.00  0.00           O0.      0
ATOM    229  N   GLY A  16      47.031  65.916  57.523  1.00  0.00           N0.      0
ATOM    230  H   GLY A  16      47.121  66.847  57.902  1.00  0.00           H0.      0
ATOM    231  CA  GLY A  16      48.077  64.961  58.044  1.00  0.00           C0.      0
ATOM    232  HA2 GLY A  16      48.818  65.439  58.684  1.00  0.00           H0.      0
ATOM    233  HA3 GLY A  16      47.606  64.133  58.573  1.00  0.00           H0.      0
ATOM    234  C   GLY A  16      48.889  64.192  56.978  1.00  0.00           C0.      0
ATOM    235  O   GLY A  16      49.289  63.063  57.258  1.00  0.00           O0.      0
ATOM    236  N   ILE A  17      49.054  64.758  55.777  1.00  0.00           N0.      0
ATOM    237  H   ILE A  17      48.668  65.689  55.716  1.00  0.00           H0.      0
ATOM    238  CA  ILE A  17      49.563  64.127  54.574  1.00  0.00           C0.      0
ATOM    239  HA  ILE A  17      49.554  64.920  53.827  1.00  0.00           H0.      0
ATOM    240  CB  ILE A  17      51.015  63.692  54.625  1.00  0.00           C0.      0
ATOM    241  HB  ILE A  17      51.201  62.750  55.140  1.00  0.00           H0.      0
ATOM    242  CG2 ILE A  17      51.541  63.306  53.241  1.00  0.00           C0.      0
ATOM    243 HG21 ILE A  17      51.769  64.209  52.674  1.00  0.00           H0.      0
ATOM    244 HG22 ILE A  17      52.479  62.753  53.283  1.00  0.00           H0.      0
ATOM    245 HG23 ILE A  17      50.841  62.603  52.790  1.00  0.00           H0.      0
ATOM    246  CG1 ILE A  17      51.934  64.783  55.226  1.00  0.00           C0.      0
ATOM    247 HG12 ILE A  17      51.838  65.714  54.669  1.00  0.00           H0.      0
ATOM    248 HG13 ILE A  17      51.737  64.942  56.286  1.00  0.00           H0.      0
ATOM    249  CD1 ILE A  17      53.402  64.299  55.248  1.00  0.00           C0.      0
ATOM    250 HD11 ILE A  17      53.912  64.607  54.335  1.00  0.00           H0.      0
ATOM    251 HD12 ILE A  17      53.925  64.693  56.120  1.00  0.00           H0.      0
ATOM    252 HD13 ILE A  17      53.311  63.220  55.367  1.00  0.00           H0.      0
ATOM    253  C   ILE A  17      48.664  62.953  54.055  1.00  0.00           C0.      0
ATOM    254  O   ILE A  17      48.602  61.839  54.602  1.00  0.00           O0.      0
ATOM    255  N   PRO A  18      47.779  63.169  53.058  1.00  0.00           N0.      0
ATOM    256  CD  PRO A  18      47.400  64.467  52.586  1.00  0.00           C0.      0
ATOM    257  HD2 PRO A  18      48.032  64.833  51.777  1.00  0.00           H0.      0
ATOM    258  HD3 PRO A  18      47.554  65.157  53.415  1.00  0.00           H0.      0
ATOM    259  CG  PRO A  18      45.944  64.330  52.145  1.00  0.00           C0.      0
ATOM    260  HG2 PRO A  18      45.733  65.158  51.469  1.00  0.00           H0.      0
ATOM    261  HG3 PRO A  18      45.298  64.280  53.022  1.00  0.00           H0.      0
ATOM    262  CB  PRO A  18      46.067  62.957  51.542  1.00  0.00           C0.      0
ATOM    263  HB2 PRO A  18      46.455  62.894  50.526  1.00  0.00           H0.      0
ATOM    264  HB3 PRO A  18      45.120  62.418  51.497  1.00  0.00           H0.      0
ATOM    265  CA  PRO A  18      46.952  62.172  52.472  1.00  0.00           C0.      0
ATOM    266  HA  PRO A  18      46.358  61.743  53.278  1.00  0.00           H0.      0
ATOM    267  C   PRO A  18      47.858  61.030  51.785  1.00  0.00           C0.      0
ATOM    268  O   PRO A  18      47.499  59.914  51.969  1.00  0.00           O0.      0
ATOM    269  N   ASP A  19      48.936  61.295  51.007  1.00  0.00           N0.      0
ATOM    270  H   ASP A  19      49.178  62.270  50.906  1.00  0.00           H0.      0
ATOM    271  CA  ASP A  19      49.730  60.266  50.279  1.00  0.00           C0.      0
ATOM    272  HA  ASP A  19      49.068  59.792  49.554  1.00  0.00           H0.      0
ATOM    273  CB  ASP A  19      50.875  60.915  49.454  1.00  0.00           C0.      0
ATOM    274  HB2 ASP A  19      50.441  61.527  48.664  1.00  0.00           H0.      0
ATOM    275  HB3 ASP A  19      51.425  61.542  50.156  1.00  0.00           H0.      0
ATOM    276  CG  ASP A  19      51.847  60.033  48.626  1.00  0.00           C0.      0
ATOM    277  OD1 ASP A  19      52.815  60.652  48.126  1.00  0.00           O0.      0
ATOM    278  OD2 ASP A  19      51.588  58.840  48.462  1.00  0.00           O0.      0
ATOM    279  C   ASP A  19      50.314  59.195  51.257  1.00  0.00           C0.      0
ATOM    280  O   ASP A  19      50.921  59.517  52.219  1.00  0.00           O0.      0
ATOM    281  N   GLN A  20      50.076  57.898  50.972  1.00  0.00           N0.      0
ATOM    282  H   GLN A  20      49.624  57.801  50.074  1.00  0.00           H0.      0
ATOM    283  CA  GLN A  20      50.600  56.699  51.725  1.00  0.00           C0.      0
ATOM    284  HA  GLN A  20      50.560  56.938  52.788  1.00  0.00           H0.      0
ATOM    285  CB  GLN A  20      49.691  55.546  51.415  1.00  0.00           C0.      0
ATOM    286  HB2 GLN A  20      49.443  55.357  50.371  1.00  0.00           H0.      0
ATOM    287  HB3 GLN A  20      50.265  54.698  51.788  1.00  0.00           H0.      0
ATOM    288  CG  GLN A  20      48.372  55.661  52.219  1.00  0.00           C0.      0
ATOM    289  HG2 GLN A  20      48.625  55.887  53.255  1.00  0.00           H0.      0
ATOM    290  HG3 GLN A  20      47.669  56.425  51.888  1.00  0.00           H0.      0
ATOM    291  CD  GLN A  20      47.507  54.437  52.235  1.00  0.00           C0.      0
ATOM    292  OE1 GLN A  20      47.921  53.309  52.431  1.00  0.00           O0.      0
ATOM    293  NE2 GLN A  20      46.194  54.578  52.100  1.00  0.00           N0.      0
ATOM    294 HE21 GLN A  20      45.597  53.778  52.253  1.00  0.00           H0.      0
ATOM    295 HE22 GLN A  20      45.769  55.484  51.966  1.00  0.00           H0.      0
ATOM    296  C   GLN A  20      52.089  56.401  51.557  1.00  0.00           C0.      0
ATOM    297  O   GLN A  20      52.736  55.776  52.363  1.00  0.00           O0.      0
ATOM    298  N   TYR A  21      52.680  56.935  50.530  1.00  0.00           N0.      0
ATOM    299  H   TYR A  21      52.098  57.513  49.941  1.00  0.00           H0.      0
ATOM    300  CA  TYR A  21      54.023  56.566  50.089  1.00  0.00           C0.      0
ATOM    301  HA  TYR A  21      54.480  55.831  50.752  1.00  0.00           H0.      0
ATOM    302  CB  TYR A  21      53.876  55.992  48.657  1.00  0.00           C0.      0
ATOM    303  HB2 TYR A  21      53.367  56.719  48.024  1.00  0.00           H0.      0
ATOM    304  HB3 TYR A  21      54.878  55.821  48.263  1.00  0.00           H0.      0
ATOM    305  CG  TYR A  21      53.076  54.735  48.548  1.00  0.00           C0.      0
ATOM    306  CD1 TYR A  21      51.668  54.823  48.319  1.00  0.00           C0.      0
ATOM    307  HD1 TYR A  21      51.244  55.807  48.182  1.00  0.00           H0.      0
ATOM    308  CE1 TYR A  21      50.894  53.685  48.230  1.00  0.00           C0.      0
ATOM    309  HE1 TYR A  21      49.831  53.621  48.052  1.00  0.00           H0.      0
ATOM    310  CZ  TYR A  21      51.517  52.438  48.361  1.00  0.00           C0.      0
ATOM    311  OH  TYR A  21      50.764  51.336  48.423  1.00  0.00           O0.      0
ATOM    312  HH  TYR A  21      49.810  51.366  48.322  1.00  0.00           H0.      0
ATOM    313  CE2 TYR A  21      52.967  52.277  48.538  1.00  0.00           C0.      0
ATOM    314  HE2 TYR A  21      53.447  51.329  48.729  1.00  0.00           H0.      0
ATOM    315  CD2 TYR A  21      53.738  53.447  48.695  1.00  0.00           C0.      0
ATOM    316  HD2 TYR A  21      54.814  53.453  48.797  1.00  0.00           H0.      0
ATOM    317  C   TYR A  21      55.029  57.727  50.131  1.00  0.00           C0.      0
ATOM    318  O   TYR A  21      56.254  57.592  49.840  1.00  0.00           O0.      0
ATOM    319  N   ALA A  22      54.562  58.849  50.670  1.00  0.00           N0.      0
ATOM    320  H   ALA A  22      53.634  58.908  51.064  1.00  0.00           H0.      0
ATOM    321  CA  ALA A  22      55.312  60.163  50.611  1.00  0.00           C0.      0
ATOM    322  HA  ALA A  22      55.415  60.497  49.579  1.00  0.00           H0.      0
ATOM    323  CB  ALA A  22      54.415  61.071  51.401  1.00  0.00           C0.      0
ATOM    324  HB1 ALA A  22      53.490  61.206  50.841  1.00  0.00           H0.      0
ATOM    325  HB2 ALA A  22      54.331  60.622  52.391  1.00  0.00           H0.      0
ATOM    326  HB3 ALA A  22      54.791  62.092  51.462  1.00  0.00           H0.      0
ATOM    327  C   ALA A  22      56.700  60.163  51.282  1.00  0.00           C0.      0
ATOM    328  O   ALA A  22      57.523  60.940  50.761  1.00  0.00           O0.      0
ATOM    329  N   ASP A  23      56.990  59.411  52.363  1.00  0.00           N0.      0
ATOM    330  H   ASP A  23      56.301  58.719  52.621  1.00  0.00           H0.      0
ATOM    331  CA  ASP A  23      58.234  59.254  52.993  1.00  0.00           C0.      0
ATOM    332  HA  ASP A  23      58.619  60.273  52.954  1.00  0.00           H0.      0
ATOM    333  CB  ASP A  23      58.175  58.562  54.422  1.00  0.00           C0.      0
ATOM    334  HB2 ASP A  23      59.145  58.547  54.920  1.00  0.00           H0.      0
ATOM    335  HB3 ASP A  23      57.487  59.214  54.959  1.00  0.00           H0.      0
ATOM    336  CG  ASP A  23      57.632  57.094  54.478  1.00  0.00           C0.      0
ATOM    337  OD1 ASP A  23      57.964  56.452  55.542  1.00  0.00           O0.      0
ATOM    338  OD2 ASP A  23      56.731  56.630  53.719  1.00  0.00           O0.      0
ATOM    339  C   ASP A  23      59.246  58.374  52.234  1.00  0.00           C0.      0
ATOM    340  O   ASP A  23      60.427  58.227  52.664  1.00  0.00           O0.      0
ATOM    341  N   GLY A  24      58.863  57.696  51.160  1.00  0.00           N0.      0
ATOM    342  H   GLY A  24      57.870  57.752  50.984  1.00  0.00           H0.      0
ATOM    343  CA  GLY A  24      59.684  57.120  50.135  1.00  0.00           C0.      0
ATOM    344  HA2 GLY A  24      59.057  57.102  49.244  1.00  0.00           H0.      0
ATOM    345  HA3 GLY A  24      60.485  57.836  49.953  1.00  0.00           H0.      0
ATOM    346  C   GLY A  24      60.248  55.719  50.365  1.00  0.00           C0.      0
ATOM    347  O   GLY A  24      60.978  55.167  49.592  1.00  0.00           O0.      0
ATOM    348  N   GLU A  25      59.878  55.101  51.473  1.00  0.00           N0.      0
ATOM    349  H   GLU A  25      59.215  55.642  52.009  1.00  0.00           H0.      0
ATOM    350  CA  GLU A  25      60.319  53.846  52.099  1.00  0.00           C0.      0
ATOM    351  HA  GLU A  25      61.401  53.829  51.970  1.00  0.00           H0.      0
ATOM    352  CB  GLU A  25      59.966  53.944  53.584  1.00  0.00           C0.      0
ATOM    353  HB2 GLU A  25      60.398  54.834  54.043  1.00  0.00           H0.      0
ATOM    354  HB3 GLU A  25      58.914  54.115  53.813  1.00  0.00           H0.      0
ATOM    355  CG  GLU A  25      60.299  52.749  54.458  1.00  0.00           C0.      0
ATOM    356  HG2 GLU A  25      59.782  52.806  55.416  1.00  0.00           H0.      0
ATOM    357  HG3 GLU A  25      59.793  51.868  54.065  1.00  0.00           H0.      0
ATOM    358  CD  GLU A  25      61.798  52.492  54.639  1.00  0.00           C0.      0
ATOM    359  OE1 GLU A  25      62.573  53.228  53.968  1.00  0.00           O0.      0
ATOM    360  OE2 GLU A  25      62.166  51.500  55.364  1.00  0.00           O0.      0
ATOM    361  C   GLU A  25      59.707  52.690  51.421  1.00  0.00           C0.      0
ATOM    362  O   GLU A  25      60.412  51.804  50.906  1.00  0.00           O0.      0
ATOM    363  N   ALA A  26      58.359  52.508  51.499  1.00  0.00           N0.      0
ATOM    364  H   ALA A  26      57.738  53.174  51.937  1.00  0.00           H0.      0
ATOM    365  CA  ALA A  26      57.589  51.422  50.848  1.00  0.00           C0.      0
ATOM    366  HA  ALA A  26      57.764  50.454  51.318  1.00  0.00           H0.      0
ATOM    367  CB  ALA A  26      56.049  51.640  50.952  1.00  0.00           C0.      0
ATOM    368  HB1 ALA A  26      55.767  51.741  52.000  1.00  0.00           H0.      0
ATOM    369  HB2 ALA A  26      55.750  52.603  50.539  1.00  0.00           H0.      0
ATOM    370  HB3 ALA A  26      55.508  50.839  50.447  1.00  0.00           H0.      0
ATOM    371  C   ALA A  26      58.034  51.348  49.362  1.00  0.00           C0.      0
ATOM    372  O   ALA A  26      58.120  50.263  48.763  1.00  0.00           O0.      0
ATOM    373  N   ALA A  27      58.272  52.510  48.661  1.00  0.00           N0.      0
ATOM    374  H   ALA A  27      58.045  53.347  49.179  1.00  0.00           H0.      0
ATOM    375  CA  ALA A  27      58.797  52.657  47.275  1.00  0.00           C0.      0
ATOM    376  HA  ALA A  27      58.274  51.972  46.607  1.00  0.00           H0.      0
ATOM    377  CB  ALA A  27      58.576  54.072  46.762  1.00  0.00           C0.      0
ATOM    378  HB1 ALA A  27      58.976  54.183  45.755  1.00  0.00           H0.      0
ATOM    379  HB2 ALA A  27      57.509  54.295  46.776  1.00  0.00           H0.      0
ATOM    380  HB3 ALA A  27      58.951  54.891  47.376  1.00  0.00           H0.      0
ATOM    381  C   ALA A  27      60.282  52.329  47.118  1.00  0.00           C0.      0
ATOM    382  O   ALA A  27      60.602  51.592  46.158  1.00  0.00           O0.      0
ATOM    383  N   ARG A  28      61.215  52.822  47.964  1.00  0.00           N0.      0
ATOM    384  H   ARG A  28      60.935  53.559  48.596  1.00  0.00           H0.      0
ATOM    385  CA  ARG A  28      62.629  52.299  48.033  1.00  0.00           C0.      0
ATOM    386  HA  ARG A  28      63.321  52.665  47.275  1.00  0.00           H0.      0
ATOM    387  CB  ARG A  28      63.216  52.826  49.412  1.00  0.00           C0.      0
ATOM    388  HB2 ARG A  28      63.041  53.898  49.497  1.00  0.00           H0.      0
ATOM    389  HB3 ARG A  28      62.575  52.274  50.100  1.00  0.00           H0.      0
ATOM    390  CG  ARG A  28      64.656  52.558  49.626  1.00  0.00           C0.      0
ATOM    391  HG2 ARG A  28      64.839  51.486  49.559  1.00  0.00           H0.      0
ATOM    392  HG3 ARG A  28      65.198  53.087  48.842  1.00  0.00           H0.      0
ATOM    393  CD  ARG A  28      65.137  53.087  50.963  1.00  0.00           C0.      0
ATOM    394  HD2 ARG A  28      66.216  53.166  51.096  1.00  0.00           H0.      0
ATOM    395  HD3 ARG A  28      64.778  54.104  51.118  1.00  0.00           H0.      0
ATOM    396  NE  ARG A  28      64.548  52.246  52.055  1.00  0.00           N0.      0
ATOM    397  HE  ARG A  28      63.606  52.571  52.224  1.00  0.00           H0.      0
ATOM    398  CZ  ARG A  28      65.253  51.555  52.921  1.00  0.00           C0.      0
ATOM    399  NH1 ARG A  28      66.490  51.192  52.796  1.00  0.00           N0.      0
ATOM    400 HH11 ARG A  28      67.001  51.498  51.980  1.00  0.00           H0.      0
ATOM    401 HH12 ARG A  28      66.969  50.870  53.624  1.00  0.00           H0.      0
ATOM    402  NH2 ARG A  28      64.719  51.157  54.046  1.00  0.00           N0.      0
ATOM    403 HH21 ARG A  28      63.842  51.559  54.345  1.00  0.00           H0.      0
ATOM    404 HH22 ARG A  28      65.107  50.430  54.630  1.00  0.00           H0.      0
ATOM    405  C   ARG A  28      62.840  50.745  47.967  1.00  0.00           C0.      0
ATOM    406  O   ARG A  28      63.786  50.162  47.421  1.00  0.00           O0.      0
ATOM    407  N   VAL A  29      61.934  49.990  48.573  1.00  0.00           N0.      0
ATOM    408  H   VAL A  29      61.180  50.506  49.003  1.00  0.00           H0.      0
ATOM    409  CA  VAL A  29      62.027  48.534  48.719  1.00  0.00           C0.      0
ATOM    410  HA  VAL A  29      62.904  48.116  48.226  1.00  0.00           H0.      0
ATOM    411  CB  VAL A  29      62.165  48.154  50.186  1.00  0.00           C0.      0
ATOM    412  HB  VAL A  29      62.288  47.071  50.220  1.00  0.00           H0.      0
ATOM    413  CG1 VAL A  29      63.449  48.809  50.745  1.00  0.00           C0.      0
ATOM    414 HG11 VAL A  29      64.086  49.148  49.928  1.00  0.00           H0.      0
ATOM    415 HG12 VAL A  29      63.180  49.749  51.227  1.00  0.00           H0.      0
ATOM    416 HG13 VAL A  29      64.036  48.195  51.428  1.00  0.00           H0.      0
ATOM    417  CG2 VAL A  29      60.988  48.503  51.177  1.00  0.00           C0.      0
ATOM    418 HG21 VAL A  29      61.044  49.538  51.515  1.00  0.00           H0.      0
ATOM    419 HG22 VAL A  29      60.057  48.369  50.627  1.00  0.00           H0.      0
ATOM    420 HG23 VAL A  29      61.083  47.952  52.113  1.00  0.00           H0.      0
ATOM    421  C   VAL A  29      60.792  47.782  48.120  1.00  0.00           C0.      0
ATOM    422  O   VAL A  29      60.607  46.534  48.276  1.00  0.00           O0.      0
ATOM    423  N   TRP A  30      59.964  48.442  47.311  1.00  0.00           N0.      0
ATOM    424  H   TRP A  30      60.140  49.436  47.293  1.00  0.00           H0.      0
ATOM    425  CA  TRP A  30      58.778  47.798  46.598  1.00  0.00           C0.      0
ATOM    426  HA  TRP A  30      58.148  47.367  47.376  1.00  0.00           H0.      0
ATOM    427  CB  TRP A  30      58.041  48.906  45.844  1.00  0.00           C0.      0
ATOM    428  HB2 TRP A  30      58.042  49.824  46.433  1.00  0.00           H0.      0
ATOM    429  HB3 TRP A  30      58.589  49.061  44.915  1.00  0.00           H0.      0
ATOM    430  CG  TRP A  30      56.611  48.609  45.451  1.00  0.00           C0.      0
ATOM    431  CD1 TRP A  30      56.191  48.334  44.157  1.00  0.00           C0.      0
ATOM    432  HD1 TRP A  30      56.747  48.418  43.235  1.00  0.00           H0.      0
ATOM    433  NE1 TRP A  30      54.841  48.033  44.304  1.00  0.00           N0.      0
ATOM    434  HE1 TRP A  30      54.293  47.798  43.489  1.00  0.00           H0.      0
ATOM    435  CE2 TRP A  30      54.390  48.128  45.622  1.00  0.00           C0.      0
ATOM    436  CZ2 TRP A  30      53.085  47.905  46.128  1.00  0.00           C0.      0
ATOM    437  HZ2 TRP A  30      52.320  47.587  45.436  1.00  0.00           H0.      0
ATOM    438  CH2 TRP A  30      52.886  48.159  47.482  1.00  0.00           C0.      0
ATOM    439  HH2 TRP A  30      51.919  48.007  47.938  1.00  0.00           H0.      0
ATOM    440  CZ3 TRP A  30      53.958  48.473  48.316  1.00  0.00           C0.      0
ATOM    441  HZ3 TRP A  30      53.640  48.638  49.335  1.00  0.00           H0.      0
ATOM    442  CE3 TRP A  30      55.243  48.634  47.769  1.00  0.00           C0.      0
ATOM    443  HE3 TRP A  30      56.072  48.755  48.451  1.00  0.00           H0.      0
ATOM    444  CD2 TRP A  30      55.483  48.554  46.394  1.00  0.00           C0.      0
ATOM    445  C   TRP A  30      59.150  46.562  45.691  1.00  0.00           C0.      0
ATOM    446  O   TRP A  30      58.555  45.515  45.729  1.00  0.00           O0.      0
ATOM    447  N   GLN A  31      60.308  46.796  45.020  1.00  0.00           N0.      0
ATOM    448  H   GLN A  31      60.820  47.660  45.129  1.00  0.00           H0.      0
ATOM    449  CA  GLN A  31      61.009  45.713  44.304  1.00  0.00           C0.      0
ATOM    450  HA  GLN A  31      60.370  45.254  43.550  1.00  0.00           H0.      0
ATOM    451  CB  GLN A  31      62.245  46.382  43.582  1.00  0.00           C0.      0
ATOM    452  HB2 GLN A  31      62.265  45.742  42.699  1.00  0.00           H0.      0
ATOM    453  HB3 GLN A  31      62.093  47.374  43.158  1.00  0.00           H0.      0
ATOM    454  CG  GLN A  31      63.553  46.501  44.372  1.00  0.00           C0.      0
ATOM    455  HG2 GLN A  31      63.880  45.622  44.928  1.00  0.00           H0.      0
ATOM    456  HG3 GLN A  31      64.388  46.699  43.700  1.00  0.00           H0.      0
ATOM    457  CD  GLN A  31      63.472  47.676  45.356  1.00  0.00           C0.      0
ATOM    458  OE1 GLN A  31      62.457  48.249  45.661  1.00  0.00           O0.      0
ATOM    459  NE2 GLN A  31      64.523  48.033  45.985  1.00  0.00           N0.      0
ATOM    460 HE21 GLN A  31      64.311  48.712  46.702  1.00  0.00           H0.      0
ATOM    461 HE22 GLN A  31      65.430  47.589  45.996  1.00  0.00           H0.      0
ATOM    462  C   GLN A  31      61.316  44.501  45.222  1.00  0.00           C0.      0
ATOM    463  O   GLN A  31      61.155  43.351  44.756  1.00  0.00           O0.      0
ATOM    464  N   LEU A  32      61.757  44.623  46.442  1.00  0.00           N0.      0
ATOM    465  H   LEU A  32      61.847  45.555  46.820  1.00  0.00           H0.      0
ATOM    466  CA  LEU A  32      62.068  43.494  47.376  1.00  0.00           C0.      0
ATOM    467  HA  LEU A  32      62.552  42.786  46.704  1.00  0.00           H0.      0
ATOM    468  CB  LEU A  32      62.980  44.009  48.474  1.00  0.00           C0.      0
ATOM    469  HB2 LEU A  32      62.375  44.689  49.074  1.00  0.00           H0.      0
ATOM    470  HB3 LEU A  32      63.383  43.211  49.098  1.00  0.00           H0.      0
ATOM    471  CG  LEU A  32      64.210  44.807  48.043  1.00  0.00           C0.      0
ATOM    472  HG  LEU A  32      63.939  45.685  47.457  1.00  0.00           H0.      0
ATOM    473  CD1 LEU A  32      64.944  45.212  49.225  1.00  0.00           C0.      0
ATOM    474 HD11 LEU A  32      65.308  44.330  49.752  1.00  0.00           H0.      0
ATOM    475 HD12 LEU A  32      65.804  45.853  49.030  1.00  0.00           H0.      0
ATOM    476 HD13 LEU A  32      64.230  45.698  49.890  1.00  0.00           H0.      0
ATOM    477  CD2 LEU A  32      65.088  43.900  47.136  1.00  0.00           C0.      0
ATOM    478 HD21 LEU A  32      64.511  43.723  46.229  1.00  0.00           H0.      0
ATOM    479 HD22 LEU A  32      66.039  44.393  46.934  1.00  0.00           H0.      0
ATOM    480 HD23 LEU A  32      65.192  42.905  47.570  1.00  0.00           H0.      0
ATOM    481  C   LEU A  32      60.869  42.816  48.092  1.00  0.00           C0.      0
ATOM    482  O   LEU A  32      60.913  41.586  48.298  1.00  0.00           O0.      0
ATOM    483  N   TYR A  33      59.813  43.576  48.327  1.00  0.00           N0.      0
ATOM    484  H   TYR A  33      59.893  44.563  48.128  1.00  0.00           H0.      0
ATOM    485  CA  TYR A  33      58.439  43.104  48.661  1.00  0.00           C0.      0
ATOM    486  HA  TYR A  33      58.383  42.424  49.511  1.00  0.00           H0.      0
ATOM    487  CB  TYR A  33      57.634  44.357  48.966  1.00  0.00           C0.      0
ATOM    488  HB2 TYR A  33      58.088  44.853  49.823  1.00  0.00           H0.      0
ATOM    489  HB3 TYR A  33      57.649  45.043  48.119  1.00  0.00           H0.      0
ATOM    490  CG  TYR A  33      56.124  44.212  49.290  1.00  0.00           C0.      0
ATOM    491  CD1 TYR A  33      55.190  45.164  48.769  1.00  0.00           C0.      0
ATOM    492  HD1 TYR A  33      55.513  46.029  48.209  1.00  0.00           H0.      0
ATOM    493  CE1 TYR A  33      53.815  45.046  49.114  1.00  0.00           C0.      0
ATOM    494  HE1 TYR A  33      53.053  45.731  48.773  1.00  0.00           H0.      0
ATOM    495  CZ  TYR A  33      53.346  43.974  49.910  1.00  0.00           C0.      0
ATOM    496  OH  TYR A  33      52.043  43.784  50.135  1.00  0.00           O0.      0
ATOM    497  HH  TYR A  33      51.465  44.417  49.702  1.00  0.00           H0.      0
ATOM    498  CE2 TYR A  33      54.227  42.997  50.354  1.00  0.00           C0.      0
ATOM    499  HE2 TYR A  33      53.820  42.082  50.758  1.00  0.00           H0.      0
ATOM    500  CD2 TYR A  33      55.605  43.134  50.071  1.00  0.00           C0.      0
ATOM    501  HD2 TYR A  33      56.265  42.327  50.353  1.00  0.00           H0.      0
ATOM    502  C   TYR A  33      57.676  42.324  47.514  1.00  0.00           C0.      0
ATOM    503  O   TYR A  33      56.994  41.327  47.807  1.00  0.00           O0.      0
ATOM    504  N   ILE A  34      57.906  42.682  46.220  1.00  0.00           N0.      0
ATOM    505  H   ILE A  34      58.569  43.426  46.056  1.00  0.00           H0.      0
ATOM    506  CA  ILE A  34      57.377  41.957  45.063  1.00  0.00           C0.      0
ATOM    507  HA  ILE A  34      56.407  41.552  45.350  1.00  0.00           H0.      0
ATOM    508  CB  ILE A  34      57.179  42.912  43.884  1.00  0.00           C0.      0
ATOM    509  HB  ILE A  34      58.043  43.573  43.822  1.00  0.00           H0.      0
ATOM    510  CG2 ILE A  34      57.020  42.190  42.574  1.00  0.00           C0.      0
ATOM    511 HG21 ILE A  34      57.856  41.528  42.346  1.00  0.00           H0.      0
ATOM    512 HG22 ILE A  34      56.135  41.560  42.660  1.00  0.00           H0.      0
ATOM    513 HG23 ILE A  34      56.817  42.830  41.716  1.00  0.00           H0.      0
ATOM    514  CG1 ILE A  34      55.871  43.703  44.067  1.00  0.00           C0.      0
ATOM    515 HG12 ILE A  34      54.983  43.206  43.677  1.00  0.00           H0.      0
ATOM    516 HG13 ILE A  34      55.636  44.036  45.078  1.00  0.00           H0.      0
ATOM    517  CD1 ILE A  34      55.947  45.048  43.309  1.00  0.00           C0.      0
ATOM    518 HD11 ILE A  34      56.236  44.792  42.290  1.00  0.00           H0.      0
ATOM    519 HD12 ILE A  34      54.950  45.487  43.288  1.00  0.00           H0.      0
ATOM    520 HD13 ILE A  34      56.629  45.783  43.737  1.00  0.00           H0.      0
ATOM    521  C   ILE A  34      58.397  40.797  44.825  1.00  0.00           C0.      0
ATOM    522  O   ILE A  34      57.903  39.701  44.632  1.00  0.00           O0.      0
ATOM    523  N   GLY A  35      59.690  41.035  44.639  1.00  0.00           N0.      0
ATOM    524  H   GLY A  35      59.990  41.987  44.791  1.00  0.00           H0.      0
ATOM    525  CA  GLY A  35      60.649  40.001  44.321  1.00  0.00           C0.      0
ATOM    526  HA2 GLY A  35      61.591  40.384  44.712  1.00  0.00           H0.      0
ATOM    527  HA3 GLY A  35      60.378  39.074  44.827  1.00  0.00           H0.      0
ATOM    528  C   GLY A  35      60.868  39.870  42.817  1.00  0.00           C0.      0
ATOM    529  O   GLY A  35      60.760  40.842  42.100  1.00  0.00           O0.      0
ATOM    530  N   ASP A  36      61.171  38.677  42.360  1.00  0.00           N0.      0
ATOM    531  H   ASP A  36      61.086  37.928  43.032  1.00  0.00           H0.      0
ATOM    532  CA  ASP A  36      61.292  38.395  40.939  1.00  0.00           C0.      0
ATOM    533  HA  ASP A  36      61.998  39.103  40.506  1.00  0.00           H0.      0
ATOM    534  CB  ASP A  36      62.006  37.006  40.761  1.00  0.00           C0.      0
ATOM    535  HB2 ASP A  36      62.888  36.860  41.384  1.00  0.00           H0.      0
ATOM    536  HB3 ASP A  36      61.290  36.210  40.966  1.00  0.00           H0.      0
ATOM    537  CG  ASP A  36      62.384  36.690  39.398  1.00  0.00           C0.      0
ATOM    538  OD1 ASP A  36      63.121  35.688  39.259  1.00  0.00           O0.      0
ATOM    539  OD2 ASP A  36      62.082  37.497  38.528  1.00  0.00           O0.      0
ATOM    540  C   ASP A  36      59.892  38.548  40.140  1.00  0.00           C0.      0
ATOM    541  O   ASP A  36      58.919  37.807  40.329  1.00  0.00           O0.      0
ATOM    542  N   THR A  37      59.851  39.598  39.323  1.00  0.00           N0.      0
ATOM    543  H   THR A  37      60.590  40.284  39.382  1.00  0.00           H0.      0
ATOM    544  CA  THR A  37      58.696  39.976  38.587  1.00  0.00           C0.      0
ATOM    545  HA  THR A  37      57.853  40.107  39.267  1.00  0.00           H0.      0
ATOM    546  CB  THR A  37      58.978  41.320  37.842  1.00  0.00           C0.      0
ATOM    547  HB  THR A  37      59.791  41.184  37.128  1.00  0.00           H0.      0
ATOM    548  CG2 THR A  37      57.895  41.805  36.971  1.00  0.00           C0.      0
ATOM    549 HG21 THR A  37      57.135  42.158  37.669  1.00  0.00           H0.      0
ATOM    550 HG22 THR A  37      58.251  42.638  36.364  1.00  0.00           H0.      0
ATOM    551 HG23 THR A  37      57.547  41.022  36.297  1.00  0.00           H0.      0
ATOM    552  OG1 THR A  37      59.374  42.387  38.768  1.00  0.00           O0.      0
ATOM    553  HG1 THR A  37      59.794  43.093  38.271  1.00  0.00           H0.      0
ATOM    554  C   THR A  37      58.239  38.932  37.604  1.00  0.00           C0.      0
ATOM    555  O   THR A  37      57.077  38.885  37.286  1.00  0.00           O0.      0
ATOM    556  N   ARG A  38      59.158  38.049  37.168  1.00  0.00           N0.      0
ATOM    557  H   ARG A  38      60.120  38.173  37.450  1.00  0.00           H0.      0
ATOM    558  CA  ARG A  38      58.828  36.779  36.525  1.00  0.00           C0.      0
ATOM    559  HA  ARG A  38      58.224  36.908  35.626  1.00  0.00           H0.      0
ATOM    560  CB  ARG A  38      60.073  36.102  36.032  1.00  0.00           C0.      0
ATOM    561  HB2 ARG A  38      60.626  35.886  36.946  1.00  0.00           H0.      0
ATOM    562  HB3 ARG A  38      59.881  35.148  35.541  1.00  0.00           H0.      0
ATOM    563  CG  ARG A  38      60.966  36.866  35.064  1.00  0.00           C0.      0
ATOM    564  HG2 ARG A  38      60.479  36.846  34.089  1.00  0.00           H0.      0
ATOM    565  HG3 ARG A  38      61.142  37.836  35.529  1.00  0.00           H0.      0
ATOM    566  CD  ARG A  38      62.329  36.218  34.908  1.00  0.00           C0.      0
ATOM    567  HD2 ARG A  38      62.242  35.141  34.766  1.00  0.00           H0.      0
ATOM    568  HD3 ARG A  38      62.775  36.635  34.005  1.00  0.00           H0.      0
ATOM    569  NE  ARG A  38      63.178  36.466  36.124  1.00  0.00           N0.      0
ATOM    570  HE  ARG A  38      62.745  36.834  36.959  1.00  0.00           H0.      0
ATOM    571  CZ  ARG A  38      64.434  36.121  36.243  1.00  0.00           C0.      0
ATOM    572  NH1 ARG A  38      65.201  35.644  35.300  1.00  0.00           N0.      0
ATOM    573 HH11 ARG A  38      64.807  35.470  34.387  1.00  0.00           H0.      0
ATOM    574 HH12 ARG A  38      66.121  35.287  35.518  1.00  0.00           H0.      0
ATOM    575  NH2 ARG A  38      65.059  36.329  37.415  1.00  0.00           N0.      0
ATOM    576 HH21 ARG A  38      64.487  36.242  38.243  1.00  0.00           H0.      0
ATOM    577 HH22 ARG A  38      66.048  36.134  37.471  1.00  0.00           H0.      0
ATOM    578  C   ARG A  38      57.848  35.846  37.268  1.00  0.00           C0.      0
ATOM    579  O   ARG A  38      57.112  35.082  36.659  1.00  0.00           O0.      0
ATOM    580  N   SER A  39      57.775  35.988  38.573  1.00  0.00           N0.      0
ATOM    581  H   SER A  39      58.255  36.726  39.068  1.00  0.00           H0.      0
ATOM    582  CA  SER A  39      56.849  35.138  39.416  1.00  0.00           C0.      0
ATOM    583  HA  SER A  39      56.662  34.163  38.964  1.00  0.00           H0.      0
ATOM    584  CB  SER A  39      57.554  34.978  40.775  1.00  0.00           C0.      0
ATOM    585  HB2 SER A  39      58.544  34.595  40.527  1.00  0.00           H0.      0
ATOM    586  HB3 SER A  39      57.644  35.966  41.226  1.00  0.00           H0.      0
ATOM    587  OG  SER A  39      56.877  34.054  41.582  1.00  0.00           O0.      0
ATOM    588  HG  SER A  39      57.338  34.040  42.424  1.00  0.00           H0.      0
ATOM    589  C   SER A  39      55.496  35.898  39.576  1.00  0.00           C0.      0
ATOM    590  O   SER A  39      54.443  35.260  39.661  1.00  0.00           O0.      0
ATOM    591  N   ARG A  40      55.435  37.203  39.498  1.00  0.00           N0.      0
ATOM    592  H   ARG A  40      56.257  37.790  39.522  1.00  0.00           H0.      0
ATOM    593  CA  ARG A  40      54.137  37.888  39.295  1.00  0.00           C0.      0
ATOM    594  HA  ARG A  40      53.469  37.417  40.017  1.00  0.00           H0.      0
ATOM    595  CB  ARG A  40      54.490  39.377  39.630  1.00  0.00           C0.      0
ATOM    596  HB2 ARG A  40      54.959  39.466  40.610  1.00  0.00           H0.      0
ATOM    597  HB3 ARG A  40      55.065  39.822  38.818  1.00  0.00           H0.      0
ATOM    598  CG  ARG A  40      53.188  40.188  39.773  1.00  0.00           C0.      0
ATOM    599  HG2 ARG A  40      52.782  40.284  38.766  1.00  0.00           H0.      0
ATOM    600  HG3 ARG A  40      52.531  39.666  40.468  1.00  0.00           H0.      0
ATOM    601  CD  ARG A  40      53.438  41.660  40.236  1.00  0.00           C0.      0
ATOM    602  HD2 ARG A  40      53.846  41.580  41.244  1.00  0.00           H0.      0
ATOM    603  HD3 ARG A  40      54.167  42.124  39.573  1.00  0.00           H0.      0
ATOM    604  NE  ARG A  40      52.211  42.503  40.302  1.00  0.00           N0.      0
ATOM    605  HE  ARG A  40      51.670  42.516  39.449  1.00  0.00           H0.      0
ATOM    606  CZ  ARG A  40      51.797  43.452  41.041  1.00  0.00           C0.      0
ATOM    607  NH1 ARG A  40      52.267  43.893  42.116  1.00  0.00           N0.      0
ATOM    608 HH11 ARG A  40      52.871  43.313  42.681  1.00  0.00           H0.      0
ATOM    609 HH12 ARG A  40      52.008  44.789  42.504  1.00  0.00           H0.      0
ATOM    610  NH2 ARG A  40      50.856  44.224  40.573  1.00  0.00           N0.      0
ATOM    611 HH21 ARG A  40      50.491  44.194  39.632  1.00  0.00           H0.      0
ATOM    612 HH22 ARG A  40      50.673  45.108  41.026  1.00  0.00           H0.      0
ATOM    613  C   ARG A  40      53.496  37.714  37.927  1.00  0.00           C0.      0
ATOM    614  O   ARG A  40      52.304  37.780  37.733  1.00  0.00           O0.      0
ATOM    615  N   THR A  41      54.348  37.529  36.956  1.00  0.00           N0.      0
ATOM    616  H   THR A  41      55.307  37.573  37.269  1.00  0.00           H0.      0
ATOM    617  CA  THR A  41      54.083  37.447  35.532  1.00  0.00           C0.      0
ATOM    618  HA  THR A  41      53.294  38.140  35.239  1.00  0.00           H0.      0
ATOM    619  CB  THR A  41      55.375  37.573  34.714  1.00  0.00           C0.      0
ATOM    620  HB  THR A  41      56.001  36.722  34.985  1.00  0.00           H0.      0
ATOM    621  CG2 THR A  41      55.252  37.610  33.240  1.00  0.00           C0.      0
ATOM    622 HG21 THR A  41      54.600  38.450  33.000  1.00  0.00           H0.      0
ATOM    623 HG22 THR A  41      56.253  37.722  32.823  1.00  0.00           H0.      0
ATOM    624 HG23 THR A  41      54.845  36.718  32.764  1.00  0.00           H0.      0
ATOM    625  OG1 THR A  41      56.052  38.810  35.035  1.00  0.00           O0.      0
ATOM    626  HG1 THR A  41      56.258  38.828  35.973  1.00  0.00           H0.      0
ATOM    627  C   THR A  41      53.515  36.071  35.081  1.00  0.00           C0.      0
ATOM    628  O   THR A  41      52.520  35.989  34.374  1.00  0.00           O0.      0
ATOM    629  N   ALA A  42      54.090  34.977  35.665  1.00  0.00           N0.      0
ATOM    630  H   ALA A  42      54.813  35.140  36.352  1.00  0.00           H0.      0
ATOM    631  CA  ALA A  42      53.520  33.614  35.458  1.00  0.00           C0.      0
ATOM    632  HA  ALA A  42      53.312  33.616  34.388  1.00  0.00           H0.      0
ATOM    633  CB  ALA A  42      54.621  32.572  35.811  1.00  0.00           C0.      0
ATOM    634  HB1 ALA A  42      55.616  32.995  35.673  1.00  0.00           H0.      0
ATOM    635  HB2 ALA A  42      54.671  32.364  36.880  1.00  0.00           H0.      0
ATOM    636  HB3 ALA A  42      54.489  31.664  35.222  1.00  0.00           H0.      0
ATOM    637  C   ALA A  42      52.206  33.303  36.191  1.00  0.00           C0.      0
ATOM    638  O   ALA A  42      51.638  32.234  35.936  1.00  0.00           O0.      0
ATOM    639  N   GLU A  43      51.720  34.206  37.036  1.00  0.00           N0.      0
ATOM    640  H   GLU A  43      52.266  35.055  37.066  1.00  0.00           H0.      0
ATOM    641  CA  GLU A  43      50.359  34.221  37.598  1.00  0.00           C0.      0
ATOM    642  HA  GLU A  43      50.102  33.193  37.854  1.00  0.00           H0.      0
ATOM    643  CB  GLU A  43      50.367  34.875  39.035  1.00  0.00           C0.      0
ATOM    644  HB2 GLU A  43      50.811  35.867  38.955  1.00  0.00           H0.      0
ATOM    645  HB3 GLU A  43      49.409  35.008  39.538  1.00  0.00           H0.      0
ATOM    646  CG  GLU A  43      51.153  34.125  40.115  1.00  0.00           C0.      0
ATOM    647  HG2 GLU A  43      52.122  33.841  39.705  1.00  0.00           H0.      0
ATOM    648  HG3 GLU A  43      51.387  34.846  40.899  1.00  0.00           H0.      0
ATOM    649  CD  GLU A  43      50.456  32.945  40.733  1.00  0.00           C0.      0
ATOM    650  OE1 GLU A  43      50.907  32.488  41.785  1.00  0.00           O0.      0
ATOM    651  OE2 GLU A  43      49.419  32.542  40.220  1.00  0.00           O0.      0
ATOM    652  C   GLU A  43      49.247  34.899  36.754  1.00  0.00           C0.      0
ATOM    653  O   GLU A  43      48.067  34.393  36.823  1.00  0.00           O0.      0
ATOM    654  N   TYR A  44      49.498  35.906  35.914  1.00  0.00           N0.      0
ATOM    655  H   TYR A  44      50.368  36.409  36.013  1.00  0.00           H0.      0
ATOM    656  CA  TYR A  44      48.373  36.508  35.118  1.00  0.00           C0.      0
ATOM    657  HA  TYR A  44      47.639  35.713  34.988  1.00  0.00           H0.      0
ATOM    658  CB  TYR A  44      47.657  37.542  35.992  1.00  0.00           C0.      0
ATOM    659  HB2 TYR A  44      46.721  37.818  35.506  1.00  0.00           H0.      0
ATOM    660  HB3 TYR A  44      47.410  37.014  36.913  1.00  0.00           H0.      0
ATOM    661  CG  TYR A  44      48.565  38.704  36.370  1.00  0.00           C0.      0
ATOM    662  CD1 TYR A  44      48.688  39.786  35.484  1.00  0.00           C0.      0
ATOM    663  HD1 TYR A  44      48.173  39.827  34.536  1.00  0.00           H0.      0
ATOM    664  CE1 TYR A  44      49.499  40.877  35.975  1.00  0.00           C0.      0
ATOM    665  HE1 TYR A  44      49.624  41.780  35.396  1.00  0.00           H0.      0
ATOM    666  CZ  TYR A  44      50.009  40.867  37.304  1.00  0.00           C0.      0
ATOM    667  OH  TYR A  44      50.672  41.860  37.987  1.00  0.00           O0.      0
ATOM    668  HH  TYR A  44      50.514  42.749  37.661  1.00  0.00           H0.      0
ATOM    669  CE2 TYR A  44      49.890  39.748  38.120  1.00  0.00           C0.      0
ATOM    670  HE2 TYR A  44      50.192  39.772  39.157  1.00  0.00           H0.      0
ATOM    671  CD2 TYR A  44      49.125  38.691  37.648  1.00  0.00           C0.      0
ATOM    672  HD2 TYR A  44      48.880  37.865  38.299  1.00  0.00           H0.      0
ATOM    673  C   TYR A  44      48.531  37.089  33.655  1.00  0.00           C0.      0
ATOM    674  O   TYR A  44      47.498  37.303  33.002  1.00  0.00           O0.      0
ATOM    675  N   LYS A  45      49.736  37.263  33.182  1.00  0.00           N0.      0
ATOM    676  H   LYS A  45      50.492  36.997  33.797  1.00  0.00           H0.      0
ATOM    677  CA  LYS A  45      50.036  37.868  31.889  1.00  0.00           C0.      0
ATOM    678  HA  LYS A  45      49.510  38.820  31.826  1.00  0.00           H0.      0
ATOM    679  CB  LYS A  45      51.586  38.019  31.716  1.00  0.00           C0.      0
ATOM    680  HB2 LYS A  45      52.092  38.448  32.581  1.00  0.00           H0.      0
ATOM    681  HB3 LYS A  45      52.009  37.020  31.614  1.00  0.00           H0.      0
ATOM    682  CG  LYS A  45      52.184  38.901  30.567  1.00  0.00           C0.      0
ATOM    683  HG2 LYS A  45      51.661  38.641  29.647  1.00  0.00           H0.      0
ATOM    684  HG3 LYS A  45      52.022  39.958  30.775  1.00  0.00           H0.      0
ATOM    685  CD  LYS A  45      53.696  38.749  30.373  1.00  0.00           C0.      0
ATOM    686  HD2 LYS A  45      54.195  39.502  30.982  1.00  0.00           H0.      0
ATOM    687  HD3 LYS A  45      53.923  37.713  30.625  1.00  0.00           H0.      0
ATOM    688  CE  LYS A  45      54.007  39.059  28.841  1.00  0.00           C0.      0
ATOM    689  HE2 LYS A  45      53.670  38.153  28.339  1.00  0.00           H0.      0
ATOM    690  HE3 LYS A  45      53.466  39.886  28.380  1.00  0.00           H0.      0
ATOM    691  NZ  LYS A  45      55.494  39.261  28.563  1.00  0.00           N0.      0
ATOM    692  HZ1 LYS A  45      55.632  39.388  27.570  1.00  0.00           H0.      0
ATOM    693  HZ2 LYS A  45      55.864  40.106  28.975  1.00  0.00           H0.      0
ATOM    694  HZ3 LYS A  45      56.124  38.556  28.916  1.00  0.00           H0.      0
ATOM    695  C   LYS A  45      49.413  37.074  30.763  1.00  0.00           C0.      0
ATOM    696  O   LYS A  45      48.883  37.717  29.849  1.00  0.00           O0.      0
ATOM    697  N   ALA A  46      49.394  35.750  30.832  1.00  0.00           N0.      0
ATOM    698  H   ALA A  46      49.709  35.154  31.584  1.00  0.00           H0.      0
ATOM    699  CA  ALA A  46      48.681  35.023  29.775  1.00  0.00           C0.      0
ATOM    700  HA  ALA A  46      49.119  35.378  28.842  1.00  0.00           H0.      0
ATOM    701  CB  ALA A  46      49.064  33.518  29.860  1.00  0.00           C0.      0
ATOM    702  HB1 ALA A  46      48.554  32.923  29.102  1.00  0.00           H0.      0
ATOM    703  HB2 ALA A  46      50.140  33.441  29.703  1.00  0.00           H0.      0
ATOM    704  HB3 ALA A  46      48.826  33.072  30.826  1.00  0.00           H0.      0
ATOM    705  C   ALA A  46      47.171  35.333  29.725  1.00  0.00           C0.      0
ATOM    706  O   ALA A  46      46.571  35.483  28.712  1.00  0.00           O0.      0
ATOM    707  N   TRP A  47      46.429  35.264  30.862  1.00  0.00           N0.      0
ATOM    708  H   TRP A  47      46.926  35.133  31.731  1.00  0.00           H0.      0
ATOM    709  CA  TRP A  47      44.986  35.676  31.063  1.00  0.00           C0.      0
ATOM    710  HA  TRP A  47      44.343  34.999  30.502  1.00  0.00           H0.      0
ATOM    711  CB  TRP A  47      44.594  35.606  32.538  1.00  0.00           C0.      0
ATOM    712  HB2 TRP A  47      44.608  34.566  32.863  1.00  0.00           H0.      0
ATOM    713  HB3 TRP A  47      45.238  36.247  33.141  1.00  0.00           H0.      0
ATOM    714  CG  TRP A  47      43.227  36.100  32.847  1.00  0.00           C0.      0
ATOM    715  CD1 TRP A  47      42.187  35.204  32.958  1.00  0.00           C0.      0
ATOM    716  HD1 TRP A  47      42.257  34.144  32.766  1.00  0.00           H0.      0
ATOM    717  NE1 TRP A  47      41.051  35.866  33.415  1.00  0.00           N0.      0
ATOM    718  HE1 TRP A  47      40.171  35.377  33.502  1.00  0.00           H0.      0
ATOM    719  CE2 TRP A  47      41.269  37.247  33.556  1.00  0.00           C0.      0
ATOM    720  CZ2 TRP A  47      40.495  38.398  33.969  1.00  0.00           C0.      0
ATOM    721  HZ2 TRP A  47      39.474  38.279  34.301  1.00  0.00           H0.      0
ATOM    722  CH2 TRP A  47      41.139  39.645  34.150  1.00  0.00           C0.      0
ATOM    723  HH2 TRP A  47      40.569  40.496  34.492  1.00  0.00           H0.      0
ATOM    724  CZ3 TRP A  47      42.491  39.787  33.735  1.00  0.00           C0.      0
ATOM    725  HZ3 TRP A  47      42.852  40.796  33.870  1.00  0.00           H0.      0
ATOM    726  CE3 TRP A  47      43.255  38.671  33.325  1.00  0.00           C0.      0
ATOM    727  HE3 TRP A  47      44.279  38.957  33.136  1.00  0.00           H0.      0
ATOM    728  CD2 TRP A  47      42.644  37.376  33.201  1.00  0.00           C0.      0
ATOM    729  C   TRP A  47      44.682  37.088  30.543  1.00  0.00           C0.      0
ATOM    730  O   TRP A  47      43.649  37.295  29.942  1.00  0.00           O0.      0
ATOM    731  N   LEU A  48      45.560  38.064  30.839  1.00  0.00           N0.      0
ATOM    732  H   LEU A  48      46.401  37.851  31.355  1.00  0.00           H0.      0
ATOM    733  CA  LEU A  48      45.436  39.475  30.445  1.00  0.00           C0.      0
ATOM    734  HA  LEU A  48      44.420  39.795  30.675  1.00  0.00           H0.      0
ATOM    735  CB  LEU A  48      46.487  40.322  31.184  1.00  0.00           C0.      0
ATOM    736  HB2 LEU A  48      46.509  39.984  32.220  1.00  0.00           H0.      0
ATOM    737  HB3 LEU A  48      47.486  40.097  30.811  1.00  0.00           H0.      0
ATOM    738  CG  LEU A  48      46.360  41.789  31.165  1.00  0.00           C0.      0
ATOM    739  HG  LEU A  48      46.368  42.172  30.144  1.00  0.00           H0.      0
ATOM    740  CD1 LEU A  48      45.044  42.197  31.813  1.00  0.00           C0.      0
ATOM    741 HD11 LEU A  48      44.189  42.033  31.157  1.00  0.00           H0.      0
ATOM    742 HD12 LEU A  48      44.882  41.647  32.740  1.00  0.00           H0.      0
ATOM    743 HD13 LEU A  48      45.152  43.262  32.018  1.00  0.00           H0.      0
ATOM    744  CD2 LEU A  48      47.481  42.435  31.977  1.00  0.00           C0.      0
ATOM    745 HD21 LEU A  48      48.325  42.470  31.289  1.00  0.00           H0.      0
ATOM    746 HD22 LEU A  48      47.267  43.470  32.241  1.00  0.00           H0.      0
ATOM    747 HD23 LEU A  48      47.802  41.913  32.879  1.00  0.00           H0.      0
ATOM    748  C   LEU A  48      45.661  39.578  28.944  1.00  0.00           C0.      0
ATOM    749  O   LEU A  48      44.798  40.125  28.295  1.00  0.00           O0.      0
ATOM    750  N   LEU A  49      46.786  39.074  28.388  1.00  0.00           N0.      0
ATOM    751  H   LEU A  49      47.501  38.641  28.955  1.00  0.00           H0.      0
ATOM    752  CA  LEU A  49      46.958  38.968  26.927  1.00  0.00           C0.      0
ATOM    753  HA  LEU A  49      46.793  39.974  26.541  1.00  0.00           H0.      0
ATOM    754  CB  LEU A  49      48.305  38.317  26.551  1.00  0.00           C0.      0
ATOM    755  HB2 LEU A  49      48.411  37.416  27.155  1.00  0.00           H0.      0
ATOM    756  HB3 LEU A  49      48.266  37.898  25.546  1.00  0.00           H0.      0
ATOM    757  CG  LEU A  49      49.488  39.310  26.830  1.00  0.00           C0.      0
ATOM    758  HG  LEU A  49      49.520  39.609  27.878  1.00  0.00           H0.      0
ATOM    759  CD1 LEU A  49      50.846  38.651  26.550  1.00  0.00           C0.      0
ATOM    760 HD11 LEU A  49      50.923  38.408  25.490  1.00  0.00           H0.      0
ATOM    761 HD12 LEU A  49      51.726  39.245  26.793  1.00  0.00           H0.      0
ATOM    762 HD13 LEU A  49      50.964  37.796  27.216  1.00  0.00           H0.      0
ATOM    763  CD2 LEU A  49      49.464  40.512  25.898  1.00  0.00           C0.      0
ATOM    764 HD21 LEU A  49      49.233  40.282  24.858  1.00  0.00           H0.      0
ATOM    765 HD22 LEU A  49      48.676  41.215  26.168  1.00  0.00           H0.      0
ATOM    766 HD23 LEU A  49      50.461  40.951  25.950  1.00  0.00           H0.      0
ATOM    767  C   LEU A  49      45.779  38.300  26.186  1.00  0.00           C0.      0
ATOM    768  O   LEU A  49      45.277  38.856  25.158  1.00  0.00           O0.      0
ATOM    769  N   GLY A  50      45.299  37.222  26.759  1.00  0.00           N0.      0
ATOM    770  H   GLY A  50      45.756  36.771  27.540  1.00  0.00           H0.      0
ATOM    771  CA  GLY A  50      44.136  36.574  26.161  1.00  0.00           C0.      0
ATOM    772  HA2 GLY A  50      44.286  36.329  25.110  1.00  0.00           H0.      0
ATOM    773  HA3 GLY A  50      43.805  35.680  26.690  1.00  0.00           H0.      0
ATOM    774  C   GLY A  50      42.812  37.383  26.190  1.00  0.00           C0.      0
ATOM    775  O   GLY A  50      42.087  37.516  25.203  1.00  0.00           O0.      0
ATOM    776  N   LEU A  51      42.562  38.047  27.267  1.00  0.00           N0.      0
ATOM    777  H   LEU A  51      43.214  37.896  28.024  1.00  0.00           H0.      0
ATOM    778  CA  LEU A  51      41.423  38.889  27.597  1.00  0.00           C0.      0
ATOM    779  HA  LEU A  51      40.531  38.293  27.403  1.00  0.00           H0.      0
ATOM    780  CB  LEU A  51      41.386  39.145  29.097  1.00  0.00           C0.      0
ATOM    781  HB2 LEU A  51      41.398  38.181  29.606  1.00  0.00           H0.      0
ATOM    782  HB3 LEU A  51      42.252  39.791  29.234  1.00  0.00           H0.      0
ATOM    783  CG  LEU A  51      40.178  39.936  29.672  1.00  0.00           C0.      0
ATOM    784  HG  LEU A  51      39.803  40.593  28.887  1.00  0.00           H0.      0
ATOM    785  CD1 LEU A  51      39.039  39.012  29.999  1.00  0.00           C0.      0
ATOM    786 HD11 LEU A  51      39.183  38.553  30.977  1.00  0.00           H0.      0
ATOM    787 HD12 LEU A  51      38.099  39.555  29.901  1.00  0.00           H0.      0
ATOM    788 HD13 LEU A  51      39.038  38.158  29.321  1.00  0.00           H0.      0
ATOM    789  CD2 LEU A  51      40.378  40.929  30.846  1.00  0.00           C0.      0
ATOM    790 HD21 LEU A  51      40.539  40.296  31.719  1.00  0.00           H0.      0
ATOM    791 HD22 LEU A  51      41.300  41.508  30.790  1.00  0.00           H0.      0
ATOM    792 HD23 LEU A  51      39.504  41.559  31.011  1.00  0.00           H0.      0
ATOM    793  C   LEU A  51      41.504  40.168  26.706  1.00  0.00           C0.      0
ATOM    794  O   LEU A  51      40.434  40.478  26.109  1.00  0.00           O0.      0
ATOM    795  N   LEU A  52      42.585  40.825  26.529  1.00  0.00           N0.      0
ATOM    796  H   LEU A  52      43.358  40.594  27.137  1.00  0.00           H0.      0
ATOM    797  CA  LEU A  52      42.742  41.973  25.560  1.00  0.00           C0.      0
ATOM    798  HA  LEU A  52      42.091  42.788  25.876  1.00  0.00           H0.      0
ATOM    799  CB  LEU A  52      44.144  42.521  25.758  1.00  0.00           C0.      0
ATOM    800  HB2 LEU A  52      44.823  41.678  25.633  1.00  0.00           H0.      0
ATOM    801  HB3 LEU A  52      44.427  43.345  25.104  1.00  0.00           H0.      0
ATOM    802  CG  LEU A  52      44.314  43.139  27.208  1.00  0.00           C0.      0
ATOM    803  HG  LEU A  52      44.014  42.466  28.011  1.00  0.00           H0.      0
ATOM    804  CD1 LEU A  52      45.834  43.355  27.394  1.00  0.00           C0.      0
ATOM    805 HD11 LEU A  52      46.193  43.829  26.481  1.00  0.00           H0.      0
ATOM    806 HD12 LEU A  52      46.089  43.853  28.330  1.00  0.00           H0.      0
ATOM    807 HD13 LEU A  52      46.319  42.381  27.460  1.00  0.00           H0.      0
ATOM    808  CD2 LEU A  52      43.622  44.488  27.443  1.00  0.00           C0.      0
ATOM    809 HD21 LEU A  52      43.879  44.884  28.426  1.00  0.00           H0.      0
ATOM    810 HD22 LEU A  52      43.955  45.155  26.648  1.00  0.00           H0.      0
ATOM    811 HD23 LEU A  52      42.558  44.334  27.259  1.00  0.00           H0.      0
ATOM    812  C   LEU A  52      42.479  41.449  24.115  1.00  0.00           C0.      0
ATOM    813  O   LEU A  52      41.747  42.066  23.401  1.00  0.00           O0.      0
ATOM    814  N   ARG A  53      43.106  40.291  23.774  1.00  0.00           N0.      0
ATOM    815  H   ARG A  53      43.740  39.851  24.426  1.00  0.00           H0.      0
ATOM    816  CA  ARG A  53      43.035  39.849  22.389  1.00  0.00           C0.      0
ATOM    817  HA  ARG A  53      43.051  40.687  21.691  1.00  0.00           H0.      0
ATOM    818  CB  ARG A  53      44.275  38.872  22.069  1.00  0.00           C0.      0
ATOM    819  HB2 ARG A  53      44.233  38.056  22.790  1.00  0.00           H0.      0
ATOM    820  HB3 ARG A  53      44.130  38.500  21.055  1.00  0.00           H0.      0
ATOM    821  CG  ARG A  53      45.591  39.590  22.023  1.00  0.00           C0.      0
ATOM    822  HG2 ARG A  53      45.665  40.141  21.086  1.00  0.00           H0.      0
ATOM    823  HG3 ARG A  53      45.770  40.216  22.897  1.00  0.00           H0.      0
ATOM    824  CD  ARG A  53      46.759  38.612  22.084  1.00  0.00           C0.      0
ATOM    825  HD2 ARG A  53      46.590  38.019  22.983  1.00  0.00           H0.      0
ATOM    826  HD3 ARG A  53      46.706  37.911  21.251  1.00  0.00           H0.      0
ATOM    827  NE  ARG A  53      48.071  39.311  22.070  1.00  0.00           N0.      0
ATOM    828  HE  ARG A  53      48.079  40.252  21.702  1.00  0.00           H0.      0
ATOM    829  CZ  ARG A  53      49.224  38.743  22.167  1.00  0.00           C0.      0
ATOM    830  NH1 ARG A  53      49.312  37.470  22.447  1.00  0.00           N0.      0
ATOM    831 HH11 ARG A  53      48.459  36.946  22.581  1.00  0.00           H0.      0
ATOM    832 HH12 ARG A  53      50.156  36.990  22.723  1.00  0.00           H0.      0
ATOM    833  NH2 ARG A  53      50.374  39.418  22.065  1.00  0.00           N0.      0
ATOM    834 HH21 ARG A  53      50.533  40.342  21.692  1.00  0.00           H0.      0
ATOM    835 HH22 ARG A  53      51.228  38.878  22.071  1.00  0.00           H0.      0
ATOM    836  C   ARG A  53      41.667  39.183  22.084  1.00  0.00           C0.      0
ATOM    837  O   ARG A  53      41.388  39.062  20.902  1.00  0.00           O0.      0
ATOM    838  N   GLN A  54      40.841  38.741  23.086  1.00  0.00           N0.      0
ATOM    839  H   GLN A  54      41.176  38.694  24.038  1.00  0.00           H0.      0
ATOM    840  CA  GLN A  54      39.495  38.374  22.839  1.00  0.00           C0.      0
ATOM    841  HA  GLN A  54      39.404  37.733  21.962  1.00  0.00           H0.      0
ATOM    842  CB  GLN A  54      39.061  37.661  24.191  1.00  0.00           C0.      0
ATOM    843  HB2 GLN A  54      39.622  36.731  24.280  1.00  0.00           H0.      0
ATOM    844  HB3 GLN A  54      39.385  38.503  24.802  1.00  0.00           H0.      0
ATOM    845  CG  GLN A  54      37.557  37.306  24.495  1.00  0.00           C0.      0
ATOM    846  HG2 GLN A  54      36.858  38.093  24.211  1.00  0.00           H0.      0
ATOM    847  HG3 GLN A  54      37.294  36.424  23.911  1.00  0.00           H0.      0
ATOM    848  CD  GLN A  54      37.203  37.109  25.902  1.00  0.00           C0.      0
ATOM    849  OE1 GLN A  54      38.118  36.937  26.749  1.00  0.00           O0.      0
ATOM    850  NE2 GLN A  54      36.024  37.148  26.285  1.00  0.00           N0.      0
ATOM    851 HE21 GLN A  54      35.857  36.893  27.248  1.00  0.00           H0.      0
ATOM    852 HE22 GLN A  54      35.246  37.353  25.675  1.00  0.00           H0.      0
ATOM    853  C   GLN A  54      38.547  39.550  22.607  1.00  0.00           C0.      0
ATOM    854  O   GLN A  54      37.511  39.422  21.988  1.00  0.00           O0.      0
ATOM    855  N   HIP A  55      38.868  40.804  23.052  1.00  0.00           N0.      0
ATOM    856  H   HIP A  55      39.740  40.909  23.551  1.00  0.00           H0.      0
ATOM    857  CA  HIP A  55      38.085  42.045  22.800  1.00  0.00           C0.      0
ATOM    858  HA  HIP A  55      37.258  41.813  22.129  1.00  0.00           H0.      0
ATOM    859  CB  HIP A  55      37.655  42.643  24.159  1.00  0.00           C0.      0
ATOM    860  HB2 HIP A  55      38.587  43.055  24.547  1.00  0.00           H0.      0
ATOM    861  HB3 HIP A  55      36.942  43.439  23.946  1.00  0.00           H0.      0
ATOM    862  CG  HIP A  55      37.071  41.650  25.101  1.00  0.00           C0.      0
ATOM    863  ND1 HIP A  55      37.777  40.806  25.930  1.00  0.00           N0.      0
ATOM    864  HD1 HIP A  55      38.781  40.731  26.016  1.00  0.00           H0.      0
ATOM    865  CE1 HIP A  55      36.795  40.203  26.709  1.00  0.00           C0.      0
ATOM    866  HE1 HIP A  55      37.032  39.534  27.523  1.00  0.00           H0.      0
ATOM    867  NE2 HIP A  55      35.551  40.589  26.301  1.00  0.00           N0.      0
ATOM    868  HE2 HIP A  55      34.693  40.087  26.485  1.00  0.00           H0.      0
ATOM    869  CD2 HIP A  55      35.762  41.467  25.270  1.00  0.00           C0.      0
ATOM    870  HD2 HIP A  55      34.916  41.901  24.757  1.00  0.00           H0.      0
ATOM    871  C   HIP A  55      38.855  43.118  21.915  1.00  0.00           C0.      0
ATOM    872  O   HIP A  55      38.518  44.275  22.066  1.00  0.00           O0.      0
ATOM    873  N   GLY A  56      39.922  42.775  21.188  1.00  0.00           N0.      0
ATOM    874  H   GLY A  56      40.060  41.775  21.225  1.00  0.00           H0.      0
ATOM    875  CA  GLY A  56      40.764  43.632  20.292  1.00  0.00           C0.      0
ATOM    876  HA2 GLY A  56      41.374  42.919  19.738  1.00  0.00           H0.      0
ATOM    877  HA3 GLY A  56      40.043  44.138  19.650  1.00  0.00           H0.      0
ATOM    878  C   GLY A  56      41.704  44.745  20.907  1.00  0.00           C0.      0
ATOM    879  O   GLY A  56      42.135  45.577  20.208  1.00  0.00           O0.      0
ATOM    880  N   CYS A  57      41.987  44.827  22.210  1.00  0.00           N0.      0
ATOM    881  H   CYS A  57      41.799  44.087  22.871  1.00  0.00           H0.      0
ATOM    882  CA  CYS A  57      42.361  46.080  22.909  1.00  0.00           C0.      0
ATOM    883  HA  CYS A  57      41.620  46.797  22.556  1.00  0.00           H0.      0
ATOM    884  CB  CYS A  57      42.099  45.803  24.416  1.00  0.00           C0.      0
ATOM    885  HB2 CYS A  57      42.722  44.967  24.737  1.00  0.00           H0.      0
ATOM    886  HB3 CYS A  57      42.426  46.600  25.084  1.00  0.00           H0.      0
ATOM    887  SG  CYS A  57      40.303  45.566  24.640  1.00  0.00           S0.      0
ATOM    888  HG  CYS A  57      40.016  46.857  24.448  1.00  0.00           H0.      0
ATOM    889  C   CYS A  57      43.834  46.367  22.605  1.00  0.00           C0.      0
ATOM    890  O   CYS A  57      44.610  45.418  22.591  1.00  0.00           O0.      0
ATOM    891  N   HIE A  58      44.157  47.639  22.291  1.00  0.00           N0.      0
ATOM    892  H   HIE A  58      43.376  48.279  22.276  1.00  0.00           H0.      0
ATOM    893  CA  HIE A  58      45.483  48.097  21.840  1.00  0.00           C0.      0
ATOM    894  HA  HIE A  58      46.264  47.351  21.987  1.00  0.00           H0.      0
ATOM    895  CB  HIE A  58      45.318  48.500  20.353  1.00  0.00           C0.      0
ATOM    896  HB2 HIE A  58      44.599  49.309  20.220  1.00  0.00           H0.      0
ATOM    897  HB3 HIE A  58      46.283  48.835  19.974  1.00  0.00           H0.      0
ATOM    898  CG  HIE A  58      44.958  47.310  19.572  1.00  0.00           C0.      0
ATOM    899  ND1 HIE A  58      44.093  47.297  18.539  1.00  0.00           N0.      0
ATOM    900  CE1 HIE A  58      44.038  46.042  18.003  1.00  0.00           C0.      0
ATOM    901  HE1 HIE A  58      43.503  45.833  17.089  1.00  0.00           H0.      0
ATOM    902  NE2 HIE A  58      45.060  45.354  18.579  1.00  0.00           N0.      0
ATOM    903  HE2 HIE A  58      45.462  44.487  18.251  1.00  0.00           H0.      0
ATOM    904  CD2 HIE A  58      45.552  46.117  19.641  1.00  0.00           C0.      0
ATOM    905  HD2 HIE A  58      46.275  45.824  20.388  1.00  0.00           H0.      0
ATOM    906  C   HIE A  58      45.969  49.236  22.745  1.00  0.00           C0.      0
ATOM    907  O   HIE A  58      47.102  49.253  23.180  1.00  0.00           O0.      0
ATOM    908  N   ARG A  59      45.030  50.118  23.021  1.00  0.00           N0.      0
ATOM    909  H   ARG A  59      44.197  50.061  22.453  1.00  0.00           H0.      0
ATOM    910  CA  ARG A  59      45.238  51.363  23.748  1.00  0.00           C0.      0
ATOM    911  HA  ARG A  59      46.266  51.631  23.501  1.00  0.00           H0.      0
ATOM    912  CB  ARG A  59      44.229  52.462  23.151  1.00  0.00           C0.      0
ATOM    913  HB2 ARG A  59      44.046  52.283  22.092  1.00  0.00           H0.      0
ATOM    914  HB3 ARG A  59      43.298  52.324  23.701  1.00  0.00           H0.      0
ATOM    915  CG  ARG A  59      44.891  53.824  23.234  1.00  0.00           C0.      0
ATOM    916  HG2 ARG A  59      45.121  53.868  24.298  1.00  0.00           H0.      0
ATOM    917  HG3 ARG A  59      45.809  53.932  22.656  1.00  0.00           H0.      0
ATOM    918  CD  ARG A  59      43.890  54.914  22.936  1.00  0.00           C0.      0
ATOM    919  HD2 ARG A  59      43.699  54.908  21.863  1.00  0.00           H0.      0
ATOM    920  HD3 ARG A  59      42.889  54.730  23.326  1.00  0.00           H0.      0
ATOM    921  NE  ARG A  59      44.415  56.221  23.214  1.00  0.00           N0.      0
ATOM    922  HE  ARG A  59      45.409  56.240  23.392  1.00  0.00           H0.      0
ATOM    923  CZ  ARG A  59      43.826  57.381  23.238  1.00  0.00           C0.      0
ATOM    924  NH1 ARG A  59      42.548  57.641  23.000  1.00  0.00           N0.      0
ATOM    925 HH11 ARG A  59      41.890  56.882  22.902  1.00  0.00           H0.      0
ATOM    926 HH12 ARG A  59      42.084  58.509  23.229  1.00  0.00           H0.      0
ATOM    927  NH2 ARG A  59      44.530  58.405  23.521  1.00  0.00           N0.      0
ATOM    928 HH21 ARG A  59      45.504  58.331  23.777  1.00  0.00           H0.      0
ATOM    929 HH22 ARG A  59      44.057  59.297  23.505  1.00  0.00           H0.      0
ATOM    930  C   ARG A  59      44.982  51.166  25.258  1.00  0.00           C0.      0
ATOM    931  O   ARG A  59      43.801  50.987  25.534  1.00  0.00           O0.      0
ATOM    932  N   VAL A  60      45.998  51.265  26.151  1.00  0.00           N0.      0
ATOM    933  H   VAL A  60      46.878  51.493  25.709  1.00  0.00           H0.      0
ATOM    934  CA  VAL A  60      45.860  50.935  27.575  1.00  0.00           C0.      0
ATOM    935  HA  VAL A  60      44.878  50.523  27.809  1.00  0.00           H0.      0
ATOM    936  CB  VAL A  60      46.710  49.643  27.865  1.00  0.00           C0.      0
ATOM    937  HB  VAL A  60      47.750  49.789  27.576  1.00  0.00           H0.      0
ATOM    938  CG1 VAL A  60      46.706  49.254  29.405  1.00  0.00           C0.      0
ATOM    939 HG11 VAL A  60      47.393  48.420  29.549  1.00  0.00           H0.      0
ATOM    940 HG12 VAL A  60      47.082  50.086  30.002  1.00  0.00           H0.      0
ATOM    941 HG13 VAL A  60      45.663  49.068  29.658  1.00  0.00           H0.      0
ATOM    942  CG2 VAL A  60      46.096  48.376  27.223  1.00  0.00           C0.      0
ATOM    943 HG21 VAL A  60      46.335  48.304  26.162  1.00  0.00           H0.      0
ATOM    944 HG22 VAL A  60      46.390  47.444  27.705  1.00  0.00           H0.      0
ATOM    945 HG23 VAL A  60      45.006  48.390  27.215  1.00  0.00           H0.      0
ATOM    946  C   VAL A  60      46.226  52.095  28.563  1.00  0.00           C0.      0
ATOM    947  O   VAL A  60      47.159  52.914  28.434  1.00  0.00           O0.      0
ATOM    948  N   LEU A  61      45.447  52.135  29.573  1.00  0.00           N0.      0
ATOM    949  H   LEU A  61      44.579  51.619  29.574  1.00  0.00           H0.      0
ATOM    950  CA  LEU A  61      45.805  52.933  30.793  1.00  0.00           C0.      0
ATOM    951  HA  LEU A  61      46.788  53.396  30.710  1.00  0.00           H0.      0
ATOM    952  CB  LEU A  61      44.719  54.006  30.865  1.00  0.00           C0.      0
ATOM    953  HB2 LEU A  61      44.639  54.641  29.983  1.00  0.00           H0.      0
ATOM    954  HB3 LEU A  61      43.825  53.386  30.932  1.00  0.00           H0.      0
ATOM    955  CG  LEU A  61      44.808  54.858  32.173  1.00  0.00           C0.      0
ATOM    956  HG  LEU A  61      44.682  54.137  32.980  1.00  0.00           H0.      0
ATOM    957  CD1 LEU A  61      46.055  55.767  32.263  1.00  0.00           C0.      0
ATOM    958 HD11 LEU A  61      46.014  56.543  33.027  1.00  0.00           H0.      0
ATOM    959 HD12 LEU A  61      46.979  55.195  32.343  1.00  0.00           H0.      0
ATOM    960 HD13 LEU A  61      46.159  56.370  31.361  1.00  0.00           H0.      0
ATOM    961  CD2 LEU A  61      43.587  55.709  32.043  1.00  0.00           C0.      0
ATOM    962 HD21 LEU A  61      42.756  55.069  32.340  1.00  0.00           H0.      0
ATOM    963 HD22 LEU A  61      43.543  56.520  32.770  1.00  0.00           H0.      0
ATOM    964 HD23 LEU A  61      43.415  56.006  31.008  1.00  0.00           H0.      0
ATOM    965  C   LEU A  61      46.006  52.175  32.085  1.00  0.00           C0.      0
ATOM    966  O   LEU A  61      45.061  51.640  32.563  1.00  0.00           O0.      0
ATOM    967  N   ASH A  62      47.163  52.162  32.727  1.00  0.00           N0.      0
ATOM    968  H   ASH A  62      47.907  52.623  32.222  1.00  0.00           H0.      0
ATOM    969  CA  ASH A  62      47.351  51.637  34.118  1.00  0.00           C0.      0
ATOM    970  HA  ASH A  62      46.646  50.871  34.440  1.00  0.00           H0.      0
ATOM    971  CB  ASH A  62      48.723  50.966  34.125  1.00  0.00           C0.      0
ATOM    972  HB2 ASH A  62      48.573  50.177  33.389  1.00  0.00           H0.      0
ATOM    973  HB3 ASH A  62      49.497  51.657  33.790  1.00  0.00           H0.      0
ATOM    974  CG  ASH A  62      49.077  50.406  35.474  1.00  0.00           C0.      0
ATOM    975  OD1 ASH A  62      50.150  49.970  35.816  1.00  0.00           O0.      0
ATOM    976  OD2 ASH A  62      48.174  50.452  36.435  1.00  0.00           O0.      0
ATOM    977  HD2 ASH A  62      48.508  50.073  37.251  1.00  0.00           H0.      0
ATOM    978  C   ASH A  62      47.244  52.856  35.141  1.00  0.00           C0.      0
ATOM    979  O   ASH A  62      48.161  53.649  35.227  1.00  0.00           O0.      0
ATOM    980  N   VAL A  63      46.106  52.983  35.707  1.00  0.00           N0.      0
ATOM    981  H   VAL A  63      45.521  52.165  35.607  1.00  0.00           H0.      0
ATOM    982  CA  VAL A  63      45.672  54.092  36.626  1.00  0.00           C0.      0
ATOM    983  HA  VAL A  63      45.917  55.005  36.083  1.00  0.00           H0.      0
ATOM    984  CB  VAL A  63      44.151  54.283  36.835  1.00  0.00           C0.      0
ATOM    985  HB  VAL A  63      44.016  55.118  37.524  1.00  0.00           H0.      0
ATOM    986  CG1 VAL A  63      43.469  54.603  35.499  1.00  0.00           C0.      0
ATOM    987 HG11 VAL A  63      42.496  54.999  35.789  1.00  0.00           H0.      0
ATOM    988 HG12 VAL A  63      43.965  55.337  34.865  1.00  0.00           H0.      0
ATOM    989 HG13 VAL A  63      43.401  53.663  34.951  1.00  0.00           H0.      0
ATOM    990  CG2 VAL A  63      43.511  53.022  37.439  1.00  0.00           C0.      0
ATOM    991 HG21 VAL A  63      42.447  53.188  37.608  1.00  0.00           H0.      0
ATOM    992 HG22 VAL A  63      43.896  52.206  36.828  1.00  0.00           H0.      0
ATOM    993 HG23 VAL A  63      44.027  52.917  38.393  1.00  0.00           H0.      0
ATOM    994  C   VAL A  63      46.426  54.042  38.020  1.00  0.00           C0.      0
ATOM    995  O   VAL A  63      46.169  54.904  38.842  1.00  0.00           O0.      0
ATOM    996  N   ALA A  64      47.217  53.005  38.275  1.00  0.00           N0.      0
ATOM    997  H   ALA A  64      47.497  52.351  37.559  1.00  0.00           H0.      0
ATOM    998  CA  ALA A  64      48.098  52.965  39.449  1.00  0.00           C0.      0
ATOM    999  HA  ALA A  64      48.416  53.985  39.665  1.00  0.00           H0.      0
ATOM   1000  CB  ALA A  64      47.364  52.444  40.640  1.00  0.00           C0.      0
ATOM   1001  HB1 ALA A  64      46.533  53.127  40.815  1.00  0.00           H0.      0
ATOM   1002  HB2 ALA A  64      46.946  51.469  40.391  1.00  0.00           H0.      0
ATOM   1003  HB3 ALA A  64      48.063  52.442  41.476  1.00  0.00           H0.      0
ATOM   1004  C   ALA A  64      49.376  52.123  39.153  1.00  0.00           C0.      0
ATOM   1005  O   ALA A  64      49.359  50.911  39.270  1.00  0.00           O0.      0
ATOM   1006  N   CYS A  65      50.319  52.856  38.495  1.00  0.00           N0.      0
ATOM   1007  H   CYS A  65      50.133  53.848  38.472  1.00  0.00           H0.      0
ATOM   1008  CA  CYS A  65      51.616  52.359  38.038  1.00  0.00           C0.      0
ATOM   1009  HA  CYS A  65      51.460  51.577  37.295  1.00  0.00           H0.      0
ATOM   1010  CB  CYS A  65      52.467  53.491  37.366  1.00  0.00           C0.      0
ATOM   1011  HB2 CYS A  65      52.025  53.742  36.401  1.00  0.00           H0.      0
ATOM   1012  HB3 CYS A  65      52.373  54.360  38.018  1.00  0.00           H0.      0
ATOM   1013  SG  CYS A  65      54.203  53.275  37.181  1.00  0.00           S0.      0
ATOM   1014  HG  CYS A  65      54.589  53.377  38.456  1.00  0.00           H0.      0
ATOM   1015  C   CYS A  65      52.377  51.661  39.218  1.00  0.00           C0.      0
ATOM   1016  O   CYS A  65      52.897  50.603  39.113  1.00  0.00           O0.      0
ATOM   1017  N   GLY A  66      52.632  52.398  40.309  1.00  0.00           N0.      0
ATOM   1018  H   GLY A  66      52.067  53.231  40.382  1.00  0.00           H0.      0
ATOM   1019  CA  GLY A  66      53.615  52.052  41.306  1.00  0.00           C0.      0
ATOM   1020  HA2 GLY A  66      53.663  52.821  42.078  1.00  0.00           H0.      0
ATOM   1021  HA3 GLY A  66      53.302  51.061  41.633  1.00  0.00           H0.      0
ATOM   1022  C   GLY A  66      54.961  52.113  40.659  1.00  0.00           C0.      0
ATOM   1023  O   GLY A  66      55.371  53.189  40.184  1.00  0.00           O0.      0
ATOM   1024  N   THR A  67      55.618  50.930  40.595  1.00  0.00           N0.      0
ATOM   1025  H   THR A  67      55.227  50.025  40.812  1.00  0.00           H0.      0
ATOM   1026  CA  THR A  67      56.944  50.703  39.927  1.00  0.00           C0.      0
ATOM   1027  HA  THR A  67      57.552  51.594  40.085  1.00  0.00           H0.      0
ATOM   1028  CB  THR A  67      57.771  49.460  40.499  1.00  0.00           C0.      0
ATOM   1029  HB  THR A  67      58.534  49.102  39.807  1.00  0.00           H0.      0
ATOM   1030  CG2 THR A  67      58.501  49.898  41.734  1.00  0.00           C0.      0
ATOM   1031 HG21 THR A  67      59.161  49.147  42.170  1.00  0.00           H0.      0
ATOM   1032 HG22 THR A  67      59.168  50.731  41.512  1.00  0.00           H0.      0
ATOM   1033 HG23 THR A  67      57.834  50.336  42.476  1.00  0.00           H0.      0
ATOM   1034  OG1 THR A  67      57.046  48.412  40.857  1.00  0.00           O0.      0
ATOM   1035  HG1 THR A  67      57.703  47.783  41.161  1.00  0.00           H0.      0
ATOM   1036  C   THR A  67      56.797  50.419  38.444  1.00  0.00           C0.      0
ATOM   1037  O   THR A  67      57.773  50.305  37.675  1.00  0.00           O0.      0
ATOM   1038  N   GLY A  68      55.590  50.180  37.912  1.00  0.00           N0.      0
ATOM   1039  H   GLY A  68      54.791  50.403  38.488  1.00  0.00           H0.      0
ATOM   1040  CA  GLY A  68      55.282  49.885  36.468  1.00  0.00           C0.      0
ATOM   1041  HA2 GLY A  68      54.284  50.273  36.268  1.00  0.00           H0.      0
ATOM   1042  HA3 GLY A  68      55.913  50.391  35.737  1.00  0.00           H0.      0
ATOM   1043  C   GLY A  68      55.266  48.428  36.131  1.00  0.00           C0.      0
ATOM   1044  O   GLY A  68      55.124  48.066  34.929  1.00  0.00           O0.      0
ATOM   1045  N   VAL A  69      55.411  47.511  37.081  1.00  0.00           N0.      0
ATOM   1046  H   VAL A  69      55.613  47.886  37.996  1.00  0.00           H0.      0
ATOM   1047  CA  VAL A  69      55.392  46.029  36.814  1.00  0.00           C0.      0
ATOM   1048  HA  VAL A  69      56.262  45.764  36.214  1.00  0.00           H0.      0
ATOM   1049  CB  VAL A  69      55.433  45.158  38.096  1.00  0.00           C0.      0
ATOM   1050  HB  VAL A  69      55.381  44.146  37.696  1.00  0.00           H0.      0
ATOM   1051  CG1 VAL A  69      56.818  45.137  38.818  1.00  0.00           C0.      0
ATOM   1052 HG11 VAL A  69      56.997  46.153  39.171  1.00  0.00           H0.      0
ATOM   1053 HG12 VAL A  69      57.026  44.530  39.699  1.00  0.00           H0.      0
ATOM   1054 HG13 VAL A  69      57.592  44.928  38.080  1.00  0.00           H0.      0
ATOM   1055  CG2 VAL A  69      54.379  45.535  39.096  1.00  0.00           C0.      0
ATOM   1056 HG21 VAL A  69      54.188  46.604  39.194  1.00  0.00           H0.      0
ATOM   1057 HG22 VAL A  69      53.428  45.122  38.763  1.00  0.00           H0.      0
ATOM   1058 HG23 VAL A  69      54.651  45.095  40.055  1.00  0.00           H0.      0
ATOM   1059  C   VAL A  69      54.211  45.628  35.939  1.00  0.00           C0.      0
ATOM   1060  O   VAL A  69      54.508  45.046  34.828  1.00  0.00           O0.      0
ATOM   1061  N   ASP A  70      53.002  46.065  36.192  1.00  0.00           N0.      0
ATOM   1062  H   ASP A  70      52.843  46.582  37.045  1.00  0.00           H0.      0
ATOM   1063  CA  ASP A  70      51.797  45.856  35.373  1.00  0.00           C0.      0
ATOM   1064  HA  ASP A  70      51.572  44.813  35.149  1.00  0.00           H0.      0
ATOM   1065  CB  ASP A  70      50.568  46.349  36.230  1.00  0.00           C0.      0
ATOM   1066  HB2 ASP A  70      50.444  47.431  36.255  1.00  0.00           H0.      0
ATOM   1067  HB3 ASP A  70      49.704  46.053  35.635  1.00  0.00           H0.      0
ATOM   1068  CG  ASP A  70      50.485  45.714  37.595  1.00  0.00           C0.      0
ATOM   1069  OD1 ASP A  70      50.369  46.513  38.598  1.00  0.00           O0.      0
ATOM   1070  OD2 ASP A  70      50.474  44.486  37.737  1.00  0.00           O0.      0
ATOM   1071  C   ASP A  70      51.789  46.429  33.954  1.00  0.00           C0.      0
ATOM   1072  O   ASP A  70      51.102  45.931  33.099  1.00  0.00           O0.      0
ATOM   1073  N   SER A  71      52.568  47.517  33.723  1.00  0.00           N0.      0
ATOM   1074  H   SER A  71      53.262  47.843  34.380  1.00  0.00           H0.      0
ATOM   1075  CA  SER A  71      52.667  48.091  32.412  1.00  0.00           C0.      0
ATOM   1076  HA  SER A  71      51.751  47.895  31.854  1.00  0.00           H0.      0
ATOM   1077  CB  SER A  71      52.873  49.598  32.484  1.00  0.00           C0.      0
ATOM   1078  HB2 SER A  71      53.818  49.881  32.949  1.00  0.00           H0.      0
ATOM   1079  HB3 SER A  71      52.822  49.925  31.446  1.00  0.00           H0.      0
ATOM   1080  OG  SER A  71      51.939  50.177  33.236  1.00  0.00           O0.      0
ATOM   1081  HG  SER A  71      51.817  49.706  34.064  1.00  0.00           H0.      0
ATOM   1082  C   SER A  71      53.823  47.381  31.591  1.00  0.00           C0.      0
ATOM   1083  O   SER A  71      53.734  47.203  30.378  1.00  0.00           O0.      0
ATOM   1084  N   ILE A  72      54.865  46.978  32.225  1.00  0.00           N0.      0
ATOM   1085  H   ILE A  72      54.846  47.086  33.229  1.00  0.00           H0.      0
ATOM   1086  CA  ILE A  72      55.991  46.190  31.677  1.00  0.00           C0.      0
ATOM   1087  HA  ILE A  72      56.472  46.782  30.898  1.00  0.00           H0.      0
ATOM   1088  CB  ILE A  72      57.097  45.905  32.727  1.00  0.00           C0.      0
ATOM   1089  HB  ILE A  72      56.621  45.621  33.666  1.00  0.00           H0.      0
ATOM   1090  CG2 ILE A  72      58.078  44.750  32.444  1.00  0.00           C0.      0
ATOM   1091 HG21 ILE A  72      58.470  44.374  33.390  1.00  0.00           H0.      0
ATOM   1092 HG22 ILE A  72      57.626  43.912  31.913  1.00  0.00           H0.      0
ATOM   1093 HG23 ILE A  72      58.936  45.054  31.845  1.00  0.00           H0.      0
ATOM   1094  CG1 ILE A  72      57.858  47.176  33.135  1.00  0.00           C0.      0
ATOM   1095 HG12 ILE A  72      58.532  47.363  32.299  1.00  0.00           H0.      0
ATOM   1096 HG13 ILE A  72      57.167  48.019  33.142  1.00  0.00           H0.      0
ATOM   1097  CD1 ILE A  72      58.453  47.104  34.600  1.00  0.00           C0.      0
ATOM   1098 HD11 ILE A  72      58.861  48.045  34.967  1.00  0.00           H0.      0
ATOM   1099 HD12 ILE A  72      57.801  46.682  35.366  1.00  0.00           H0.      0
ATOM   1100 HD13 ILE A  72      59.309  46.429  34.604  1.00  0.00           H0.      0
ATOM   1101  C   ILE A  72      55.491  44.853  31.066  1.00  0.00           C0.      0
ATOM   1102  O   ILE A  72      55.954  44.524  29.994  1.00  0.00           O0.      0
ATOM   1103  N   MET A  73      54.443  44.176  31.593  1.00  0.00           N0.      0
ATOM   1104  H   MET A  73      54.135  44.460  32.512  1.00  0.00           H0.      0
ATOM   1105  CA  MET A  73      53.745  42.976  31.186  1.00  0.00           C0.      0
ATOM   1106  HA  MET A  73      54.553  42.298  30.914  1.00  0.00           H0.      0
ATOM   1107  CB  MET A  73      52.985  42.387  32.346  1.00  0.00           C0.      0
ATOM   1108  HB2 MET A  73      52.238  43.138  32.603  1.00  0.00           H0.      0
ATOM   1109  HB3 MET A  73      52.483  41.462  32.061  1.00  0.00           H0.      0
ATOM   1110  CG  MET A  73      53.819  41.969  33.562  1.00  0.00           C0.      0
ATOM   1111  HG2 MET A  73      54.051  40.907  33.491  1.00  0.00           H0.      0
ATOM   1112  HG3 MET A  73      54.684  42.627  33.641  1.00  0.00           H0.      0
ATOM   1113  SD  MET A  73      52.907  42.247  35.054  1.00  0.00           S0.      0
ATOM   1114  CE  MET A  73      54.206  41.550  36.121  1.00  0.00           C0.      0
ATOM   1115  HE1 MET A  73      53.945  41.695  37.169  1.00  0.00           H0.      0
ATOM   1116  HE2 MET A  73      54.338  40.469  36.068  1.00  0.00           H0.      0
ATOM   1117  HE3 MET A  73      55.122  42.117  35.953  1.00  0.00           H0.      0
ATOM   1118  C   MET A  73      52.926  43.146  29.910  1.00  0.00           C0.      0
ATOM   1119  O   MET A  73      52.496  42.145  29.313  1.00  0.00           O0.      0
ATOM   1120  N   LEU A  74      52.735  44.401  29.341  1.00  0.00           N0.      0
ATOM   1121  H   LEU A  74      53.223  45.167  29.782  1.00  0.00           H0.      0
ATOM   1122  CA  LEU A  74      52.091  44.650  28.043  1.00  0.00           C0.      0
ATOM   1123  HA  LEU A  74      51.796  43.706  27.584  1.00  0.00           H0.      0
ATOM   1124  CB  LEU A  74      50.734  45.455  28.219  1.00  0.00           C0.      0
ATOM   1125  HB2 LEU A  74      51.002  46.280  28.880  1.00  0.00           H0.      0
ATOM   1126  HB3 LEU A  74      50.300  45.861  27.306  1.00  0.00           H0.      0
ATOM   1127  CG  LEU A  74      49.618  44.615  28.855  1.00  0.00           C0.      0
ATOM   1128  HG  LEU A  74      50.028  44.250  29.796  1.00  0.00           H0.      0
ATOM   1129  CD1 LEU A  74      48.314  45.297  29.218  1.00  0.00           C0.      0
ATOM   1130 HD11 LEU A  74      47.589  44.668  29.735  1.00  0.00           H0.      0
ATOM   1131 HD12 LEU A  74      48.553  46.043  29.975  1.00  0.00           H0.      0
ATOM   1132 HD13 LEU A  74      47.945  45.791  28.319  1.00  0.00           H0.      0
ATOM   1133  CD2 LEU A  74      49.326  43.314  28.063  1.00  0.00           C0.      0
ATOM   1134 HD21 LEU A  74      49.145  43.539  27.012  1.00  0.00           H0.      0
ATOM   1135 HD22 LEU A  74      50.191  42.651  28.047  1.00  0.00           H0.      0
ATOM   1136 HD23 LEU A  74      48.504  42.717  28.460  1.00  0.00           H0.      0
ATOM   1137  C   LEU A  74      53.032  45.200  27.032  1.00  0.00           C0.      0
ATOM   1138  O   LEU A  74      53.003  44.708  25.925  1.00  0.00           O0.      0
ATOM   1139  N   VAL A  75      53.924  46.143  27.383  1.00  0.00           N0.      0
ATOM   1140  H   VAL A  75      53.789  46.547  28.299  1.00  0.00           H0.      0
ATOM   1141  CA  VAL A  75      54.644  46.988  26.443  1.00  0.00           C0.      0
ATOM   1142  HA  VAL A  75      53.918  47.205  25.659  1.00  0.00           H0.      0
ATOM   1143  CB  VAL A  75      54.946  48.262  27.268  1.00  0.00           C0.      0
ATOM   1144  HB  VAL A  75      54.091  48.424  27.924  1.00  0.00           H0.      0
ATOM   1145  CG1 VAL A  75      56.144  48.130  28.179  1.00  0.00           C0.      0
ATOM   1146 HG11 VAL A  75      55.980  47.380  28.952  1.00  0.00           H0.      0
ATOM   1147 HG12 VAL A  75      57.035  47.860  27.611  1.00  0.00           H0.      0
ATOM   1148 HG13 VAL A  75      56.285  49.013  28.802  1.00  0.00           H0.      0
ATOM   1149  CG2 VAL A  75      55.079  49.559  26.510  1.00  0.00           C0.      0
ATOM   1150 HG21 VAL A  75      54.358  49.411  25.706  1.00  0.00           H0.      0
ATOM   1151 HG22 VAL A  75      54.714  50.376  27.133  1.00  0.00           H0.      0
ATOM   1152 HG23 VAL A  75      56.085  49.855  26.212  1.00  0.00           H0.      0
ATOM   1153  C   VAL A  75      55.766  46.212  25.819  1.00  0.00           C0.      0
ATOM   1154  O   VAL A  75      56.038  46.517  24.682  1.00  0.00           O0.      0
ATOM   1155  N   GLU A  76      56.357  45.242  26.610  1.00  0.00           N0.      0
ATOM   1156  H   GLU A  76      56.043  45.027  27.546  1.00  0.00           H0.      0
ATOM   1157  CA  GLU A  76      57.210  44.283  25.960  1.00  0.00           C0.      0
ATOM   1158  HA  GLU A  76      58.137  44.794  25.698  1.00  0.00           H0.      0
ATOM   1159  CB  GLU A  76      57.599  43.172  27.003  1.00  0.00           C0.      0
ATOM   1160  HB2 GLU A  76      57.940  43.726  27.877  1.00  0.00           H0.      0
ATOM   1161  HB3 GLU A  76      56.702  42.621  27.285  1.00  0.00           H0.      0
ATOM   1162  CG  GLU A  76      58.683  42.187  26.576  1.00  0.00           C0.      0
ATOM   1163  HG2 GLU A  76      58.637  41.390  27.318  1.00  0.00           H0.      0
ATOM   1164  HG3 GLU A  76      58.424  41.652  25.662  1.00  0.00           H0.      0
ATOM   1165  CD  GLU A  76      60.012  42.828  26.463  1.00  0.00           C0.      0
ATOM   1166  OE1 GLU A  76      60.573  43.266  27.483  1.00  0.00           O0.      0
ATOM   1167  OE2 GLU A  76      60.441  43.066  25.312  1.00  0.00           O0.      0
ATOM   1168  C   GLU A  76      56.558  43.735  24.710  1.00  0.00           C0.      0
ATOM   1169  O   GLU A  76      57.253  43.476  23.664  1.00  0.00           O0.      0
ATOM   1170  N   GLU A  77      55.227  43.586  24.728  1.00  0.00           N0.      0
ATOM   1171  H   GLU A  77      54.771  43.693  25.623  1.00  0.00           H0.      0
ATOM   1172  CA  GLU A  77      54.422  43.088  23.591  1.00  0.00           C0.      0
ATOM   1173  HA  GLU A  77      55.134  42.549  22.966  1.00  0.00           H0.      0
ATOM   1174  CB  GLU A  77      53.291  42.098  24.000  1.00  0.00           C0.      0
ATOM   1175  HB2 GLU A  77      52.436  42.726  24.250  1.00  0.00           H0.      0
ATOM   1176  HB3 GLU A  77      53.108  41.424  23.163  1.00  0.00           H0.      0
ATOM   1177  CG  GLU A  77      53.533  41.149  25.181  1.00  0.00           C0.      0
ATOM   1178  HG2 GLU A  77      53.607  41.764  26.078  1.00  0.00           H0.      0
ATOM   1179  HG3 GLU A  77      52.594  40.598  25.218  1.00  0.00           H0.      0
ATOM   1180  CD  GLU A  77      54.777  40.166  24.955  1.00  0.00           C0.      0
ATOM   1181  OE1 GLU A  77      55.211  39.507  25.917  1.00  0.00           O0.      0
ATOM   1182  OE2 GLU A  77      55.168  40.041  23.775  1.00  0.00           O0.      0
ATOM   1183  C   GLU A  77      53.980  44.219  22.618  1.00  0.00           C0.      0
ATOM   1184  O   GLU A  77      53.118  43.967  21.773  1.00  0.00           O0.      0
ATOM   1185  N   GLY A  78      54.487  45.458  22.614  1.00  0.00           N0.      0
ATOM   1186  H   GLY A  78      55.285  45.613  23.213  1.00  0.00           H0.      0
ATOM   1187  CA  GLY A  78      54.210  46.528  21.640  1.00  0.00           C0.      0
ATOM   1188  HA2 GLY A  78      54.994  47.276  21.759  1.00  0.00           H0.      0
ATOM   1189  HA3 GLY A  78      54.058  46.111  20.644  1.00  0.00           H0.      0
ATOM   1190  C   GLY A  78      52.874  47.203  21.839  1.00  0.00           C0.      0
ATOM   1191  O   GLY A  78      52.450  48.007  21.011  1.00  0.00           O0.      0
ATOM   1192  N   PHE A  79      52.222  47.089  22.981  1.00  0.00           N0.      0
ATOM   1193  H   PHE A  79      52.530  46.480  23.725  1.00  0.00           H0.      0
ATOM   1194  CA  PHE A  79      50.990  47.779  23.316  1.00  0.00           C0.      0
ATOM   1195  HA  PHE A  79      50.246  47.488  22.574  1.00  0.00           H0.      0
ATOM   1196  CB  PHE A  79      50.481  47.091  24.669  1.00  0.00           C0.      0
ATOM   1197  HB2 PHE A  79      51.230  46.773  25.394  1.00  0.00           H0.      0
ATOM   1198  HB3 PHE A  79      49.825  47.824  25.138  1.00  0.00           H0.      0
ATOM   1199  CG  PHE A  79      49.641  45.804  24.422  1.00  0.00           C0.      0
ATOM   1200  CD1 PHE A  79      50.279  44.571  24.072  1.00  0.00           C0.      0
ATOM   1201  HD1 PHE A  79      51.348  44.540  23.921  1.00  0.00           H0.      0
ATOM   1202  CE1 PHE A  79      49.545  43.357  23.907  1.00  0.00           C0.      0
ATOM   1203  HE1 PHE A  79      50.016  42.406  23.706  1.00  0.00           H0.      0
ATOM   1204  CZ  PHE A  79      48.116  43.476  24.091  1.00  0.00           C0.      0
ATOM   1205  HZ  PHE A  79      47.499  42.597  23.977  1.00  0.00           H0.      0
ATOM   1206  CE2 PHE A  79      47.424  44.668  24.270  1.00  0.00           C0.      0
ATOM   1207  HE2 PHE A  79      46.356  44.825  24.274  1.00  0.00           H0.      0
ATOM   1208  CD2 PHE A  79      48.197  45.859  24.544  1.00  0.00           C0.      0
ATOM   1209  HD2 PHE A  79      47.736  46.830  24.649  1.00  0.00           H0.      0
ATOM   1210  C   PHE A  79      51.191  49.280  23.442  1.00  0.00           C0.      0
ATOM   1211  O   PHE A  79      52.175  49.706  24.062  1.00  0.00           O0.      0
ATOM   1212  N   SER A  80      50.203  50.041  22.990  1.00  0.00           N0.      0
ATOM   1213  H   SER A  80      49.338  49.523  22.921  1.00  0.00           H0.      0
ATOM   1214  CA  SER A  80      50.109  51.412  23.274  1.00  0.00           C0.      0
ATOM   1215  HA  SER A  80      51.035  51.982  23.198  1.00  0.00           H0.      0
ATOM   1216  CB  SER A  80      49.077  52.112  22.273  1.00  0.00           C0.      0
ATOM   1217  HB2 SER A  80      49.394  51.949  21.243  1.00  0.00           H0.      0
ATOM   1218  HB3 SER A  80      48.076  51.686  22.343  1.00  0.00           H0.      0
ATOM   1219  OG  SER A  80      49.285  53.501  22.508  1.00  0.00           O0.      0
ATOM   1220  HG  SER A  80      49.436  53.847  21.626  1.00  0.00           H0.      0
ATOM   1221  C   SER A  80      49.590  51.632  24.762  1.00  0.00           C0.      0
ATOM   1222  O   SER A  80      48.523  52.160  25.026  1.00  0.00           O0.      0
ATOM   1223  N   VAL A  81      50.444  51.276  25.745  1.00  0.00           N0.      0
ATOM   1224  H   VAL A  81      51.399  51.032  25.523  1.00  0.00           H0.      0
ATOM   1225  CA  VAL A  81      50.300  51.583  27.168  1.00  0.00           C0.      0
ATOM   1226  HA  VAL A  81      49.223  51.598  27.336  1.00  0.00           H0.      0
ATOM   1227  CB  VAL A  81      50.982  50.543  28.082  1.00  0.00           C0.      0
ATOM   1228  HB  VAL A  81      52.056  50.648  27.926  1.00  0.00           H0.      0
ATOM   1229  CG1 VAL A  81      50.520  50.506  29.537  1.00  0.00           C0.      0
ATOM   1230 HG11 VAL A  81      50.535  51.413  30.142  1.00  0.00           H0.      0
ATOM   1231 HG12 VAL A  81      49.452  50.308  29.628  1.00  0.00           H0.      0
ATOM   1232 HG13 VAL A  81      51.010  49.688  30.064  1.00  0.00           H0.      0
ATOM   1233  CG2 VAL A  81      50.815  49.025  27.653  1.00  0.00           C0.      0
ATOM   1234 HG21 VAL A  81      49.747  48.815  27.605  1.00  0.00           H0.      0
ATOM   1235 HG22 VAL A  81      51.451  48.752  26.811  1.00  0.00           H0.      0
ATOM   1236 HG23 VAL A  81      51.101  48.327  28.440  1.00  0.00           H0.      0
ATOM   1237  C   VAL A  81      50.725  52.920  27.671  1.00  0.00           C0.      0
ATOM   1238  O   VAL A  81      51.801  53.380  27.435  1.00  0.00           O0.      0
ATOM   1239  N   THR A  82      49.823  53.603  28.362  1.00  0.00           N0.      0
ATOM   1240  H   THR A  82      48.934  53.132  28.455  1.00  0.00           H0.      0
ATOM   1241  CA  THR A  82      50.004  54.683  29.321  1.00  0.00           C0.      0
ATOM   1242  HA  THR A  82      51.040  55.008  29.224  1.00  0.00           H0.      0
ATOM   1243  CB  THR A  82      49.227  55.991  28.943  1.00  0.00           C0.      0
ATOM   1244  HB  THR A  82      49.679  56.803  29.512  1.00  0.00           H0.      0
ATOM   1245  CG2 THR A  82      49.090  56.245  27.478  1.00  0.00           C0.      0
ATOM   1246 HG21 THR A  82      48.834  55.326  26.952  1.00  0.00           H0.      0
ATOM   1247 HG22 THR A  82      48.293  56.945  27.226  1.00  0.00           H0.      0
ATOM   1248 HG23 THR A  82      49.946  56.722  26.999  1.00  0.00           H0.      0
ATOM   1249  OG1 THR A  82      47.897  55.820  29.368  1.00  0.00           O0.      0
ATOM   1250  HG1 THR A  82      47.497  55.227  28.727  1.00  0.00           H0.      0
ATOM   1251  C   THR A  82      49.936  54.261  30.756  1.00  0.00           C0.      0
ATOM   1252  O   THR A  82      49.061  53.454  31.139  1.00  0.00           O0.      0
ATOM   1253  N   SER A  83      50.711  54.961  31.660  1.00  0.00           N0.      0
ATOM   1254  H   SER A  83      51.384  55.640  31.334  1.00  0.00           H0.      0
ATOM   1255  CA  SER A  83      50.714  54.659  33.064  1.00  0.00           C0.      0
ATOM   1256  HA  SER A  83      49.748  54.200  33.276  1.00  0.00           H0.      0
ATOM   1257  CB  SER A  83      51.850  53.658  33.425  1.00  0.00           C0.      0
ATOM   1258  HB2 SER A  83      52.840  54.110  33.475  1.00  0.00           H0.      0
ATOM   1259  HB3 SER A  83      51.691  53.124  34.361  1.00  0.00           H0.      0
ATOM   1260  OG  SER A  83      52.121  52.870  32.307  1.00  0.00           O0.      0
ATOM   1261  HG  SER A  83      52.106  51.967  32.632  1.00  0.00           H0.      0
ATOM   1262  C   SER A  83      50.812  55.860  33.939  1.00  0.00           C0.      0
ATOM   1263  O   SER A  83      51.506  56.848  33.668  1.00  0.00           O0.      0
ATOM   1264  N   VAL A  84      50.232  55.774  35.149  1.00  0.00           N0.      0
ATOM   1265  H   VAL A  84      49.562  55.025  35.251  1.00  0.00           H0.      0
ATOM   1266  CA  VAL A  84      50.014  56.955  36.022  1.00  0.00           C0.      0
ATOM   1267  HA  VAL A  84      50.894  57.587  35.903  1.00  0.00           H0.      0
ATOM   1268  CB  VAL A  84      48.798  57.752  35.656  1.00  0.00           C0.      0
ATOM   1269  HB  VAL A  84      48.764  58.520  36.429  1.00  0.00           H0.      0
ATOM   1270  CG1 VAL A  84      48.833  58.363  34.278  1.00  0.00           C0.      0
ATOM   1271 HG11 VAL A  84      47.902  58.841  33.974  1.00  0.00           H0.      0
ATOM   1272 HG12 VAL A  84      49.633  59.089  34.423  1.00  0.00           H0.      0
ATOM   1273 HG13 VAL A  84      49.076  57.556  33.586  1.00  0.00           H0.      0
ATOM   1274  CG2 VAL A  84      47.422  57.129  35.747  1.00  0.00           C0.      0
ATOM   1275 HG21 VAL A  84      47.374  56.448  34.898  1.00  0.00           H0.      0
ATOM   1276 HG22 VAL A  84      47.339  56.490  36.626  1.00  0.00           H0.      0
ATOM   1277 HG23 VAL A  84      46.732  57.954  35.568  1.00  0.00           H0.      0
ATOM   1278  C   VAL A  84      49.849  56.562  37.529  1.00  0.00           C0.      0
ATOM   1279  O   VAL A  84      49.429  55.417  37.917  1.00  0.00           O0.      0
ATOM   1280  N   ASP A  85      50.175  57.530  38.465  1.00  0.00           N0.      0
ATOM   1281  H   ASP A  85      50.395  58.466  38.156  1.00  0.00           H0.      0
ATOM   1282  CA  ASP A  85      50.114  57.308  39.897  1.00  0.00           C0.      0
ATOM   1283  HA  ASP A  85      49.199  56.778  40.162  1.00  0.00           H0.      0
ATOM   1284  CB  ASP A  85      51.307  56.493  40.336  1.00  0.00           C0.      0
ATOM   1285  HB2 ASP A  85      51.617  55.857  39.506  1.00  0.00           H0.      0
ATOM   1286  HB3 ASP A  85      52.137  57.159  40.573  1.00  0.00           H0.      0
ATOM   1287  CG  ASP A  85      51.062  55.541  41.448  1.00  0.00           C0.      0
ATOM   1288  OD1 ASP A  85      50.899  54.356  41.140  1.00  0.00           O0.      0
ATOM   1289  OD2 ASP A  85      51.324  55.907  42.566  1.00  0.00           O0.      0
ATOM   1290  C   ASP A  85      50.170  58.696  40.680  1.00  0.00           C0.      0
ATOM   1291  O   ASP A  85      50.704  59.701  40.262  1.00  0.00           O0.      0
ATOM   1292  N   ALA A  86      49.690  58.701  41.918  1.00  0.00           N0.      0
ATOM   1293  H   ALA A  86      49.075  57.957  42.214  1.00  0.00           H0.      0
ATOM   1294  CA  ALA A  86      49.905  59.672  42.928  1.00  0.00           C0.      0
ATOM   1295  HA  ALA A  86      49.844  60.657  42.463  1.00  0.00           H0.      0
ATOM   1296  CB  ALA A  86      48.753  59.557  44.005  1.00  0.00           C0.      0
ATOM   1297  HB1 ALA A  86      47.802  59.905  43.603  1.00  0.00           H0.      0
ATOM   1298  HB2 ALA A  86      48.789  58.512  44.311  1.00  0.00           H0.      0
ATOM   1299  HB3 ALA A  86      48.879  60.240  44.845  1.00  0.00           H0.      0
ATOM   1300  C   ALA A  86      51.256  59.672  43.700  1.00  0.00           C0.      0
ATOM   1301  O   ALA A  86      51.687  60.716  44.106  1.00  0.00           O0.      0
ATOM   1302  N   SER A  87      51.974  58.542  43.810  1.00  0.00           N0.      0
ATOM   1303  H   SER A  87      51.702  57.640  43.445  1.00  0.00           H0.      0
ATOM   1304  CA  SER A  87      53.297  58.509  44.422  1.00  0.00           C0.      0
ATOM   1305  HA  SER A  87      53.280  59.279  45.193  1.00  0.00           H0.      0
ATOM   1306  CB  SER A  87      53.611  57.145  44.977  1.00  0.00           C0.      0
ATOM   1307  HB2 SER A  87      52.761  57.048  45.653  1.00  0.00           H0.      0
ATOM   1308  HB3 SER A  87      53.608  56.365  44.216  1.00  0.00           H0.      0
ATOM   1309  OG  SER A  87      54.921  57.078  45.646  1.00  0.00           O0.      0
ATOM   1310  HG  SER A  87      54.976  57.713  46.364  1.00  0.00           H0.      0
ATOM   1311  C   SER A  87      54.399  58.950  43.479  1.00  0.00           C0.      0
ATOM   1312  O   SER A  87      54.734  58.197  42.620  1.00  0.00           O0.      0
ATOM   1313  N   ASP A  88      54.979  60.121  43.747  1.00  0.00           N0.      0
ATOM   1314  H   ASP A  88      54.666  60.750  44.473  1.00  0.00           H0.      0
ATOM   1315  CA  ASP A  88      56.137  60.641  43.027  1.00  0.00           C0.      0
ATOM   1316  HA  ASP A  88      56.005  60.534  41.950  1.00  0.00           H0.      0
ATOM   1317  CB  ASP A  88      56.457  62.116  43.228  1.00  0.00           C0.      0
ATOM   1318  HB2 ASP A  88      57.354  62.412  42.686  1.00  0.00           H0.      0
ATOM   1319  HB3 ASP A  88      55.604  62.717  42.911  1.00  0.00           H0.      0
ATOM   1320  CG  ASP A  88      56.562  62.549  44.682  1.00  0.00           C0.      0
ATOM   1321  OD1 ASP A  88      57.196  63.566  45.015  1.00  0.00           O0.      0
ATOM   1322  OD2 ASP A  88      56.108  61.803  45.563  1.00  0.00           O0.      0
ATOM   1323  C   ASP A  88      57.391  59.793  43.443  1.00  0.00           C0.      0
ATOM   1324  O   ASP A  88      58.353  59.759  42.645  1.00  0.00           O0.      0
ATOM   1325  N   LYS A  89      57.410  59.231  44.647  1.00  0.00           N0.      0
ATOM   1326  H   LYS A  89      56.564  59.200  45.198  1.00  0.00           H0.      0
ATOM   1327  CA  LYS A  89      58.546  58.375  45.121  1.00  0.00           C0.      0
ATOM   1328  HA  LYS A  89      59.495  58.836  44.849  1.00  0.00           H0.      0
ATOM   1329  CB  LYS A  89      58.624  58.229  46.662  1.00  0.00           C0.      0
ATOM   1330  HB2 LYS A  89      57.963  57.409  46.941  1.00  0.00           H0.      0
ATOM   1331  HB3 LYS A  89      59.611  57.887  46.975  1.00  0.00           H0.      0
ATOM   1332  CG  LYS A  89      58.369  59.580  47.400  1.00  0.00           C0.      0
ATOM   1333  HG2 LYS A  89      57.312  59.840  47.346  1.00  0.00           H0.      0
ATOM   1334  HG3 LYS A  89      58.588  59.325  48.437  1.00  0.00           H0.      0
ATOM   1335  CD  LYS A  89      59.211  60.823  47.092  1.00  0.00           C0.      0
ATOM   1336  HD2 LYS A  89      60.264  60.550  47.156  1.00  0.00           H0.      0
ATOM   1337  HD3 LYS A  89      59.000  61.069  46.051  1.00  0.00           H0.      0
ATOM   1338  CE  LYS A  89      59.034  62.051  47.971  1.00  0.00           C0.      0
ATOM   1339  HE2 LYS A  89      58.992  61.731  49.012  1.00  0.00           H0.      0
ATOM   1340  HE3 LYS A  89      59.848  62.772  47.896  1.00  0.00           H0.      0
ATOM   1341  NZ  LYS A  89      57.814  62.769  47.709  1.00  0.00           N0.      0
ATOM   1342  HZ1 LYS A  89      57.541  63.382  48.464  1.00  0.00           H0.      0
ATOM   1343  HZ2 LYS A  89      57.901  63.293  46.849  1.00  0.00           H0.      0
ATOM   1344  HZ3 LYS A  89      56.998  62.187  47.588  1.00  0.00           H0.      0
ATOM   1345  C   LYS A  89      58.595  57.029  44.406  1.00  0.00           C0.      0
ATOM   1346  O   LYS A  89      59.705  56.497  44.282  1.00  0.00           O0.      0
ATOM   1347  N   MET A  90      57.462  56.483  43.889  1.00  0.00           N0.      0
ATOM   1348  H   MET A  90      56.610  56.894  44.245  1.00  0.00           H0.      0
ATOM   1349  CA  MET A  90      57.492  55.194  43.144  1.00  0.00           C0.      0
ATOM   1350  HA  MET A  90      58.458  54.762  43.405  1.00  0.00           H0.      0
ATOM   1351  CB  MET A  90      56.385  54.232  43.653  1.00  0.00           C0.      0
ATOM   1352  HB2 MET A  90      56.234  54.481  44.703  1.00  0.00           H0.      0
ATOM   1353  HB3 MET A  90      55.427  54.411  43.164  1.00  0.00           H0.      0
ATOM   1354  CG  MET A  90      56.879  52.787  43.568  1.00  0.00           C0.      0
ATOM   1355  HG2 MET A  90      56.996  52.569  42.507  1.00  0.00           H0.      0
ATOM   1356  HG3 MET A  90      57.765  52.682  44.195  1.00  0.00           H0.      0
ATOM   1357  SD  MET A  90      55.729  51.469  43.952  1.00  0.00           S0.      0
ATOM   1358  CE  MET A  90      55.085  51.949  45.624  1.00  0.00           C0.      0
ATOM   1359  HE1 MET A  90      55.947  51.938  46.290  1.00  0.00           H0.      0
ATOM   1360  HE2 MET A  90      54.672  52.951  45.733  1.00  0.00           H0.      0
ATOM   1361  HE3 MET A  90      54.391  51.176  45.954  1.00  0.00           H0.      0
ATOM   1362  C   MET A  90      57.520  55.431  41.649  1.00  0.00           C0.      0
ATOM   1363  O   MET A  90      58.193  54.665  40.965  1.00  0.00           O0.      0
ATOM   1364  N   LEU A  91      56.842  56.412  41.108  1.00  0.00           N0.      0
ATOM   1365  H   LEU A  91      56.297  56.973  41.748  1.00  0.00           H0.      0
ATOM   1366  CA  LEU A  91      56.622  56.604  39.688  1.00  0.00           C0.      0
ATOM   1367  HA  LEU A  91      56.160  55.695  39.304  1.00  0.00           H0.      0
ATOM   1368  CB  LEU A  91      55.794  57.903  39.485  1.00  0.00           C0.      0
ATOM   1369  HB2 LEU A  91      54.935  57.734  40.133  1.00  0.00           H0.      0
ATOM   1370  HB3 LEU A  91      56.324  58.729  39.961  1.00  0.00           H0.      0
ATOM   1371  CG  LEU A  91      55.226  58.118  38.050  1.00  0.00           C0.      0
ATOM   1372  HG  LEU A  91      55.986  58.405  37.323  1.00  0.00           H0.      0
ATOM   1373  CD1 LEU A  91      54.539  56.826  37.570  1.00  0.00           C0.      0
ATOM   1374 HD11 LEU A  91      55.224  56.129  37.085  1.00  0.00           H0.      0
ATOM   1375 HD12 LEU A  91      53.908  56.460  38.379  1.00  0.00           H0.      0
ATOM   1376 HD13 LEU A  91      53.797  57.030  36.798  1.00  0.00           H0.      0
ATOM   1377  CD2 LEU A  91      54.184  59.196  37.985  1.00  0.00           C0.      0
ATOM   1378 HD21 LEU A  91      54.537  60.050  38.563  1.00  0.00           H0.      0
ATOM   1379 HD22 LEU A  91      53.995  59.375  36.926  1.00  0.00           H0.      0
ATOM   1380 HD23 LEU A  91      53.176  58.975  38.336  1.00  0.00           H0.      0
ATOM   1381  C   LEU A  91      57.988  56.708  39.007  1.00  0.00           C0.      0
ATOM   1382  O   LEU A  91      58.259  56.236  37.899  1.00  0.00           O0.      0
ATOM   1383  N   LYS A  92      59.021  57.339  39.652  1.00  0.00           N0.      0
ATOM   1384  H   LYS A  92      58.831  57.759  40.550  1.00  0.00           H0.      0
ATOM   1385  CA  LYS A  92      60.290  57.541  38.986  1.00  0.00           C0.      0
ATOM   1386  HA  LYS A  92      60.078  58.070  38.057  1.00  0.00           H0.      0
ATOM   1387  CB  LYS A  92      61.165  58.408  39.899  1.00  0.00           C0.      0
ATOM   1388  HB2 LYS A  92      61.810  59.047  39.295  1.00  0.00           H0.      0
ATOM   1389  HB3 LYS A  92      60.537  59.173  40.356  1.00  0.00           H0.      0
ATOM   1390  CG  LYS A  92      62.004  57.648  41.031  1.00  0.00           C0.      0
ATOM   1391  HG2 LYS A  92      61.415  56.758  41.255  1.00  0.00           H0.      0
ATOM   1392  HG3 LYS A  92      62.984  57.420  40.610  1.00  0.00           H0.      0
ATOM   1393  CD  LYS A  92      62.179  58.328  42.380  1.00  0.00           C0.      0
ATOM   1394  HD2 LYS A  92      62.869  59.171  42.341  1.00  0.00           H0.      0
ATOM   1395  HD3 LYS A  92      61.205  58.651  42.746  1.00  0.00           H0.      0
ATOM   1396  CE  LYS A  92      62.668  57.420  43.552  1.00  0.00           C0.      0
ATOM   1397  HE2 LYS A  92      62.529  57.864  44.538  1.00  0.00           H0.      0
ATOM   1398  HE3 LYS A  92      62.167  56.452  43.527  1.00  0.00           H0.      0
ATOM   1399  NZ  LYS A  92      64.122  57.129  43.270  1.00  0.00           N0.      0
ATOM   1400  HZ1 LYS A  92      64.704  57.951  43.193  1.00  0.00           H0.      0
ATOM   1401  HZ2 LYS A  92      64.514  56.701  44.097  1.00  0.00           H0.      0
ATOM   1402  HZ3 LYS A  92      64.244  56.504  42.486  1.00  0.00           H0.      0
ATOM   1403  C   LYS A  92      61.059  56.247  38.564  1.00  0.00           C0.      0
ATOM   1404  O   LYS A  92      62.017  56.319  37.771  1.00  0.00           O0.      0
ATOM   1405  N   TYR A  93      60.728  55.104  39.240  1.00  0.00           N0.      0
ATOM   1406  H   TYR A  93      60.030  55.102  39.970  1.00  0.00           H0.      0
ATOM   1407  CA  TYR A  93      61.353  53.743  38.870  1.00  0.00           C0.      0
ATOM   1408  HA  TYR A  93      62.439  53.827  38.842  1.00  0.00           H0.      0
ATOM   1409  CB  TYR A  93      60.945  52.696  40.017  1.00  0.00           C0.      0
ATOM   1410  HB2 TYR A  93      59.866  52.584  40.119  1.00  0.00           H0.      0
ATOM   1411  HB3 TYR A  93      61.184  51.679  39.705  1.00  0.00           H0.      0
ATOM   1412  CG  TYR A  93      61.537  52.932  41.360  1.00  0.00           C0.      0
ATOM   1413  CD1 TYR A  93      62.909  53.000  41.593  1.00  0.00           C0.      0
ATOM   1414  HD1 TYR A  93      63.648  52.943  40.807  1.00  0.00           H0.      0
ATOM   1415  CE1 TYR A  93      63.426  53.402  42.922  1.00  0.00           C0.      0
ATOM   1416  HE1 TYR A  93      64.489  53.544  43.044  1.00  0.00           H0.      0
ATOM   1417  CZ  TYR A  93      62.484  53.705  43.960  1.00  0.00           C0.      0
ATOM   1418  OH  TYR A  93      62.904  54.260  45.137  1.00  0.00           O0.      0
ATOM   1419  HH  TYR A  93      63.836  54.131  45.328  1.00  0.00           H0.      0
ATOM   1420  CE2 TYR A  93      61.150  53.495  43.673  1.00  0.00           C0.      0
ATOM   1421  HE2 TYR A  93      60.470  53.701  44.487  1.00  0.00           H0.      0
ATOM   1422  CD2 TYR A  93      60.619  53.119  42.439  1.00  0.00           C0.      0
ATOM   1423  HD2 TYR A  93      59.552  53.095  42.275  1.00  0.00           H0.      0
ATOM   1424  C   TYR A  93      60.753  53.233  37.474  1.00  0.00           C0.      0
ATOM   1425  O   TYR A  93      61.400  52.403  36.812  1.00  0.00           O0.      0
ATOM   1426  N   ALA A  94      59.536  53.687  37.111  1.00  0.00           N0.      0
ATOM   1427  H   ALA A  94      58.934  54.190  37.747  1.00  0.00           H0.      0
ATOM   1428  CA  ALA A  94      58.971  53.395  35.745  1.00  0.00           C0.      0
ATOM   1429  HA  ALA A  94      59.122  52.358  35.444  1.00  0.00           H0.      0
ATOM   1430  CB  ALA A  94      57.470  53.531  35.862  1.00  0.00           C0.      0
ATOM   1431  HB1 ALA A  94      57.101  54.343  36.488  1.00  0.00           H0.      0
ATOM   1432  HB2 ALA A  94      56.928  53.547  34.917  1.00  0.00           H0.      0
ATOM   1433  HB3 ALA A  94      57.106  52.640  36.374  1.00  0.00           H0.      0
ATOM   1434  C   ALA A  94      59.538  54.305  34.709  1.00  0.00           C0.      0
ATOM   1435  O   ALA A  94      59.846  53.800  33.627  1.00  0.00           O0.      0
ATOM   1436  N   LEU A  95      59.760  55.611  34.983  1.00  0.00           N0.      0
ATOM   1437  H   LEU A  95      59.519  56.074  35.847  1.00  0.00           H0.      0
ATOM   1438  CA  LEU A  95      60.564  56.472  34.128  1.00  0.00           C0.      0
ATOM   1439  HA  LEU A  95      60.135  56.620  33.137  1.00  0.00           H0.      0
ATOM   1440  CB  LEU A  95      60.706  57.864  34.815  1.00  0.00           C0.      0
ATOM   1441  HB2 LEU A  95      61.519  57.711  35.525  1.00  0.00           H0.      0
ATOM   1442  HB3 LEU A  95      61.197  58.484  34.065  1.00  0.00           H0.      0
ATOM   1443  CG  LEU A  95      59.501  58.753  35.209  1.00  0.00           C0.      0
ATOM   1444  HG  LEU A  95      58.917  58.223  35.962  1.00  0.00           H0.      0
ATOM   1445  CD1 LEU A  95      60.157  59.895  35.888  1.00  0.00           C0.      0
ATOM   1446 HD11 LEU A  95      59.468  60.520  36.458  1.00  0.00           H0.      0
ATOM   1447 HD12 LEU A  95      61.001  59.581  36.502  1.00  0.00           H0.      0
ATOM   1448 HD13 LEU A  95      60.639  60.620  35.232  1.00  0.00           H0.      0
ATOM   1449  CD2 LEU A  95      58.701  59.448  34.083  1.00  0.00           C0.      0
ATOM   1450 HD21 LEU A  95      59.245  60.259  33.598  1.00  0.00           H0.      0
ATOM   1451 HD22 LEU A  95      58.474  58.601  33.436  1.00  0.00           H0.      0
ATOM   1452 HD23 LEU A  95      57.804  59.902  34.505  1.00  0.00           H0.      0
ATOM   1453  C   LEU A  95      61.987  55.956  33.915  1.00  0.00           C0.      0
ATOM   1454  O   LEU A  95      62.438  55.988  32.813  1.00  0.00           O0.      0
ATOM   1455  N   LYS A  96      62.658  55.427  34.990  1.00  0.00           N0.      0
ATOM   1456  H   LYS A  96      62.294  55.732  35.881  1.00  0.00           H0.      0
ATOM   1457  CA  LYS A  96      63.990  54.806  34.973  1.00  0.00           C0.      0
ATOM   1458  HA  LYS A  96      64.687  55.533  34.556  1.00  0.00           H0.      0
ATOM   1459  CB  LYS A  96      64.496  54.507  36.426  1.00  0.00           C0.      0
ATOM   1460  HB2 LYS A  96      64.371  55.376  37.072  1.00  0.00           H0.      0
ATOM   1461  HB3 LYS A  96      63.935  53.663  36.827  1.00  0.00           H0.      0
ATOM   1462  CG  LYS A  96      66.039  54.172  36.227  1.00  0.00           C0.      0
ATOM   1463  HG2 LYS A  96      66.275  53.369  35.529  1.00  0.00           H0.      0
ATOM   1464  HG3 LYS A  96      66.411  54.983  35.601  1.00  0.00           H0.      0
ATOM   1465  CD  LYS A  96      67.040  54.058  37.368  1.00  0.00           C0.      0
ATOM   1466  HD2 LYS A  96      68.015  53.707  37.028  1.00  0.00           H0.      0
ATOM   1467  HD3 LYS A  96      67.103  54.956  37.982  1.00  0.00           H0.      0
ATOM   1468  CE  LYS A  96      66.498  52.933  38.309  1.00  0.00           C0.      0
ATOM   1469  HE2 LYS A  96      65.563  53.242  38.776  1.00  0.00           H0.      0
ATOM   1470  HE3 LYS A  96      66.278  52.064  37.689  1.00  0.00           H0.      0
ATOM   1471  NZ  LYS A  96      67.354  52.521  39.435  1.00  0.00           N0.      0
ATOM   1472  HZ1 LYS A  96      66.795  51.890  39.990  1.00  0.00           H0.      0
ATOM   1473  HZ2 LYS A  96      68.128  51.931  39.167  1.00  0.00           H0.      0
ATOM   1474  HZ3 LYS A  96      67.767  53.218  40.038  1.00  0.00           H0.      0
ATOM   1475  C   LYS A  96      64.114  53.661  34.008  1.00  0.00           C0.      0
ATOM   1476  O   LYS A  96      64.868  53.685  32.999  1.00  0.00           O0.      0
ATOM   1477  N   GLU A  97      63.245  52.621  34.273  1.00  0.00           N0.      0
ATOM   1478  H   GLU A  97      62.796  52.674  35.176  1.00  0.00           H0.      0
ATOM   1479  CA  GLU A  97      63.020  51.426  33.354  1.00  0.00           C0.      0
ATOM   1480  HA  GLU A  97      63.972  50.904  33.266  1.00  0.00           H0.      0
ATOM   1481  CB  GLU A  97      61.794  50.617  33.947  1.00  0.00           C0.      0
ATOM   1482  HB2 GLU A  97      61.934  50.364  34.997  1.00  0.00           H0.      0
ATOM   1483  HB3 GLU A  97      60.929  51.274  33.847  1.00  0.00           H0.      0
ATOM   1484  CG  GLU A  97      61.537  49.272  33.241  1.00  0.00           C0.      0
ATOM   1485  HG2 GLU A  97      60.743  48.675  33.689  1.00  0.00           H0.      0
ATOM   1486  HG3 GLU A  97      61.328  49.327  32.173  1.00  0.00           H0.      0
ATOM   1487  CD  GLU A  97      62.747  48.303  33.250  1.00  0.00           C0.      0
ATOM   1488  OE1 GLU A  97      62.992  47.713  32.165  1.00  0.00           O0.      0
ATOM   1489  OE2 GLU A  97      63.440  48.220  34.285  1.00  0.00           O0.      0
ATOM   1490  C   GLU A  97      62.628  51.821  31.866  1.00  0.00           C0.      0
ATOM   1491  O   GLU A  97      63.076  51.132  30.918  1.00  0.00           O0.      0
ATOM   1492  N   ARG A  98      61.828  52.877  31.663  1.00  0.00           N0.      0
ATOM   1493  H   ARG A  98      61.287  53.320  32.392  1.00  0.00           H0.      0
ATOM   1494  CA  ARG A  98      61.591  53.386  30.314  1.00  0.00           C0.      0
ATOM   1495  HA  ARG A  98      61.457  52.519  29.667  1.00  0.00           H0.      0
ATOM   1496  CB  ARG A  98      60.333  54.264  30.309  1.00  0.00           C0.      0
ATOM   1497  HB2 ARG A  98      59.449  53.771  30.715  1.00  0.00           H0.      0
ATOM   1498  HB3 ARG A  98      60.560  55.132  30.928  1.00  0.00           H0.      0
ATOM   1499  CG  ARG A  98      59.907  54.711  28.907  1.00  0.00           C0.      0
ATOM   1500  HG2 ARG A  98      60.803  55.019  28.368  1.00  0.00           H0.      0
ATOM   1501  HG3 ARG A  98      59.524  53.842  28.371  1.00  0.00           H0.      0
ATOM   1502  CD  ARG A  98      58.826  55.730  28.885  1.00  0.00           C0.      0
ATOM   1503  HD2 ARG A  98      58.459  55.766  27.860  1.00  0.00           H0.      0
ATOM   1504  HD3 ARG A  98      58.028  55.397  29.549  1.00  0.00           H0.      0
ATOM   1505  NE  ARG A  98      59.285  57.039  29.390  1.00  0.00           N0.      0
ATOM   1506  HE  ARG A  98      60.107  56.931  29.967  1.00  0.00           H0.      0
ATOM   1507  CZ  ARG A  98      58.533  58.115  29.476  1.00  0.00           C0.      0
ATOM   1508  NH1 ARG A  98      57.452  58.209  28.792  1.00  0.00           N0.      0
ATOM   1509 HH11 ARG A  98      57.323  57.496  28.089  1.00  0.00           H0.      0
ATOM   1510 HH12 ARG A  98      56.881  59.042  28.796  1.00  0.00           H0.      0
ATOM   1511  NH2 ARG A  98      58.982  59.102  30.215  1.00  0.00           N0.      0
ATOM   1512 HH21 ARG A  98      59.816  58.819  30.710  1.00  0.00           H0.      0
ATOM   1513 HH22 ARG A  98      58.501  59.951  30.477  1.00  0.00           H0.      0
ATOM   1514  C   ARG A  98      62.838  54.037  29.632  1.00  0.00           C0.      0
ATOM   1515  O   ARG A  98      63.242  53.661  28.552  1.00  0.00           O0.      0
ATOM   1516  N   TRP A  99      63.436  54.967  30.286  1.00  0.00           N0.      0
ATOM   1517  H   TRP A  99      63.128  55.165  31.228  1.00  0.00           H0.      0
ATOM   1518  CA  TRP A  99      64.690  55.732  29.905  1.00  0.00           C0.      0
ATOM   1519  HA  TRP A  99      64.480  56.504  29.165  1.00  0.00           H0.      0
ATOM   1520  CB  TRP A  99      65.146  56.553  31.148  1.00  0.00           C0.      0
ATOM   1521  HB2 TRP A  99      64.649  57.503  31.344  1.00  0.00           H0.      0
ATOM   1522  HB3 TRP A  99      65.040  55.972  32.064  1.00  0.00           H0.      0
ATOM   1523  CG  TRP A  99      66.599  56.878  31.069  1.00  0.00           C0.      0
ATOM   1524  CD1 TRP A  99      67.664  56.217  31.556  1.00  0.00           C0.      0
ATOM   1525  HD1 TRP A  99      67.516  55.278  32.067  1.00  0.00           H0.      0
ATOM   1526  NE1 TRP A  99      68.861  56.874  31.298  1.00  0.00           N0.      0
ATOM   1527  HE1 TRP A  99      69.757  56.556  31.638  1.00  0.00           H0.      0
ATOM   1528  CE2 TRP A  99      68.671  57.810  30.363  1.00  0.00           C0.      0
ATOM   1529  CZ2 TRP A  99      69.580  58.549  29.592  1.00  0.00           C0.      0
ATOM   1530  HZ2 TRP A  99      70.653  58.504  29.711  1.00  0.00           H0.      0
ATOM   1531  CH2 TRP A  99      69.058  59.432  28.673  1.00  0.00           C0.      0
ATOM   1532  HH2 TRP A  99      69.759  60.054  28.137  1.00  0.00           H0.      0
ATOM   1533  CZ3 TRP A  99      67.663  59.721  28.532  1.00  0.00           C0.      0
ATOM   1534  HZ3 TRP A  99      67.272  60.423  27.810  1.00  0.00           H0.      0
ATOM   1535  CE3 TRP A  99      66.784  59.003  29.390  1.00  0.00           C0.      0
ATOM   1536  HE3 TRP A  99      65.709  59.097  29.426  1.00  0.00           H0.      0
ATOM   1537  CD2 TRP A  99      67.245  57.893  30.184  1.00  0.00           C0.      0
ATOM   1538  C   TRP A  99      65.748  54.733  29.454  1.00  0.00           C0.      0
ATOM   1539  O   TRP A  99      66.334  54.926  28.379  1.00  0.00           O0.      0
ATOM   1540  N   ASN A 100      65.903  53.529  30.098  1.00  0.00           N0.      0
ATOM   1541  H   ASN A 100      65.368  53.426  30.948  1.00  0.00           H0.      0
ATOM   1542  CA  ASN A 100      67.023  52.552  29.761  1.00  0.00           C0.      0
ATOM   1543  HA  ASN A 100      68.002  53.015  29.885  1.00  0.00           H0.      0
ATOM   1544  CB  ASN A 100      67.104  51.473  30.883  1.00  0.00           C0.      0
ATOM   1545  HB2 ASN A 100      66.108  51.043  30.995  1.00  0.00           H0.      0
ATOM   1546  HB3 ASN A 100      67.735  50.666  30.511  1.00  0.00           H0.      0
ATOM   1547  CG  ASN A 100      67.654  52.015  32.208  1.00  0.00           C0.      0
ATOM   1548  OD1 ASN A 100      67.920  53.211  32.482  1.00  0.00           O0.      0
ATOM   1549  ND2 ASN A 100      68.029  51.206  33.122  1.00  0.00           N0.      0
ATOM   1550 HD21 ASN A 100      68.513  51.496  33.960  1.00  0.00           H0.      0
ATOM   1551 HD22 ASN A 100      67.985  50.228  32.872  1.00  0.00           H0.      0
ATOM   1552  C   ASN A 100      66.905  51.931  28.364  1.00  0.00           C0.      0
ATOM   1553  O   ASN A 100      67.892  51.488  27.761  1.00  0.00           O0.      0
ATOM   1554  N   ARG A 101      65.681  51.807  27.781  1.00  0.00           N0.      0
ATOM   1555  H   ARG A 101      64.874  52.198  28.245  1.00  0.00           H0.      0
ATOM   1556  CA  ARG A 101      65.484  51.305  26.413  1.00  0.00           C0.      0
ATOM   1557  HA  ARG A 101      66.445  51.383  25.905  1.00  0.00           H0.      0
ATOM   1558  CB  ARG A 101      65.094  49.796  26.373  1.00  0.00           C0.      0
ATOM   1559  HB2 ARG A 101      65.083  49.469  25.333  1.00  0.00           H0.      0
ATOM   1560  HB3 ARG A 101      65.912  49.282  26.877  1.00  0.00           H0.      0
ATOM   1561  CG  ARG A 101      63.724  49.473  26.940  1.00  0.00           C0.      0
ATOM   1562  HG2 ARG A 101      63.532  50.242  27.687  1.00  0.00           H0.      0
ATOM   1563  HG3 ARG A 101      63.098  49.745  26.090  1.00  0.00           H0.      0
ATOM   1564  CD  ARG A 101      63.539  48.073  27.429  1.00  0.00           C0.      0
ATOM   1565  HD2 ARG A 101      64.474  47.792  27.915  1.00  0.00           H0.      0
ATOM   1566  HD3 ARG A 101      62.790  48.025  28.219  1.00  0.00           H0.      0
ATOM   1567  NE  ARG A 101      63.175  47.129  26.324  1.00  0.00           N0.      0
ATOM   1568  HE  ARG A 101      63.299  47.396  25.358  1.00  0.00           H0.      0
ATOM   1569  CZ  ARG A 101      62.475  46.064  26.384  1.00  0.00           C0.      0
ATOM   1570  NH1 ARG A 101      62.041  45.596  27.497  1.00  0.00           N0.      0
ATOM   1571 HH11 ARG A 101      62.388  45.980  28.365  1.00  0.00           H0.      0
ATOM   1572 HH12 ARG A 101      61.294  44.916  27.515  1.00  0.00           H0.      0
ATOM   1573  NH2 ARG A 101      62.002  45.475  25.316  1.00  0.00           N0.      0
ATOM   1574 HH21 ARG A 101      62.170  45.901  24.416  1.00  0.00           H0.      0
ATOM   1575 HH22 ARG A 101      61.469  44.647  25.540  1.00  0.00           H0.      0
ATOM   1576  C   ARG A 101      64.535  52.194  25.558  1.00  0.00           C0.      0
ATOM   1577  O   ARG A 101      63.928  51.644  24.650  1.00  0.00           O0.      0
ATOM   1578  N   ARG A 102      64.413  53.493  25.846  1.00  0.00           N0.      0
ATOM   1579  H   ARG A 102      65.179  53.730  26.460  1.00  0.00           H0.      0
ATOM   1580  CA  ARG A 102      63.508  54.441  25.268  1.00  0.00           C0.      0
ATOM   1581  HA  ARG A 102      62.496  54.047  25.359  1.00  0.00           H0.      0
ATOM   1582  CB  ARG A 102      63.468  55.770  25.954  1.00  0.00           C0.      0
ATOM   1583  HB2 ARG A 102      62.609  56.389  25.695  1.00  0.00           H0.      0
ATOM   1584  HB3 ARG A 102      63.491  55.464  27.000  1.00  0.00           H0.      0
ATOM   1585  CG  ARG A 102      64.723  56.620  25.680  1.00  0.00           C0.      0
ATOM   1586  HG2 ARG A 102      65.678  56.121  25.843  1.00  0.00           H0.      0
ATOM   1587  HG3 ARG A 102      64.680  56.894  24.626  1.00  0.00           H0.      0
ATOM   1588  CD  ARG A 102      64.833  57.935  26.376  1.00  0.00           C0.      0
ATOM   1589  HD2 ARG A 102      63.901  58.474  26.208  1.00  0.00           H0.      0
ATOM   1590  HD3 ARG A 102      64.953  57.648  27.421  1.00  0.00           H0.      0
ATOM   1591  NE  ARG A 102      65.962  58.750  26.012  1.00  0.00           N0.      0
ATOM   1592  HE  ARG A 102      66.870  58.399  26.281  1.00  0.00           H0.      0
ATOM   1593  CZ  ARG A 102      65.986  59.878  25.305  1.00  0.00           C0.      0
ATOM   1594  NH1 ARG A 102      64.922  60.402  24.732  1.00  0.00           N0.      0
ATOM   1595 HH11 ARG A 102      64.029  59.965  24.910  1.00  0.00           H0.      0
ATOM   1596 HH12 ARG A 102      65.006  61.280  24.238  1.00  0.00           H0.      0
ATOM   1597  NH2 ARG A 102      67.120  60.419  25.025  1.00  0.00           N0.      0
ATOM   1598 HH21 ARG A 102      67.966  59.917  25.255  1.00  0.00           H0.      0
ATOM   1599 HH22 ARG A 102      67.184  61.250  24.455  1.00  0.00           H0.      0
ATOM   1600  C   ARG A 102      63.566  54.634  23.737  1.00  0.00           C0.      0
ATOM   1601  O   ARG A 102      62.627  55.179  23.160  1.00  0.00           O0.      0
ATOM   1602  N   LYS A 103      64.575  54.105  23.013  1.00  0.00           N0.      0
ATOM   1603  H   LYS A 103      65.302  53.571  23.467  1.00  0.00           H0.      0
ATOM   1604  CA  LYS A 103      64.612  54.026  21.554  1.00  0.00           C0.      0
ATOM   1605  HA  LYS A 103      63.994  54.824  21.141  1.00  0.00           H0.      0
ATOM   1606  CB  LYS A 103      66.027  54.299  21.077  1.00  0.00           C0.      0
ATOM   1607  HB2 LYS A 103      66.763  53.639  21.538  1.00  0.00           H0.      0
ATOM   1608  HB3 LYS A 103      66.173  54.229  20.000  1.00  0.00           H0.      0
ATOM   1609  CG  LYS A 103      66.377  55.760  21.416  1.00  0.00           C0.      0
ATOM   1610  HG2 LYS A 103      65.736  56.391  20.799  1.00  0.00           H0.      0
ATOM   1611  HG3 LYS A 103      66.332  55.968  22.485  1.00  0.00           H0.      0
ATOM   1612  CD  LYS A 103      67.828  56.011  20.941  1.00  0.00           C0.      0
ATOM   1613  HD2 LYS A 103      68.432  55.399  21.613  1.00  0.00           H0.      0
ATOM   1614  HD3 LYS A 103      67.960  55.601  19.940  1.00  0.00           H0.      0
ATOM   1615  CE  LYS A 103      68.375  57.485  20.910  1.00  0.00           C0.      0
ATOM   1616  HE2 LYS A 103      69.434  57.523  20.655  1.00  0.00           H0.      0
ATOM   1617  HE3 LYS A 103      67.870  58.041  20.120  1.00  0.00           H0.      0
ATOM   1618  NZ  LYS A 103      68.181  58.312  22.161  1.00  0.00           N0.      0
ATOM   1619  HZ1 LYS A 103      67.367  58.875  21.957  1.00  0.00           H0.      0
ATOM   1620  HZ2 LYS A 103      68.149  57.704  22.967  1.00  0.00           H0.      0
ATOM   1621  HZ3 LYS A 103      68.976  58.929  22.247  1.00  0.00           H0.      0
ATOM   1622  C   LYS A 103      63.991  52.776  20.873  1.00  0.00           C0.      0
ATOM   1623  O   LYS A 103      64.046  52.661  19.659  1.00  0.00           O0.      0
ATOM   1624  N   GLU A 104      63.612  51.818  21.685  1.00  0.00           N0.      0
ATOM   1625  H   GLU A 104      63.652  51.988  22.679  1.00  0.00           H0.      0
ATOM   1626  CA  GLU A 104      62.805  50.683  21.205  1.00  0.00           C0.      0
ATOM   1627  HA  GLU A 104      63.222  50.392  20.241  1.00  0.00           H0.      0
ATOM   1628  CB  GLU A 104      62.919  49.501  22.158  1.00  0.00           C0.      0
ATOM   1629  HB2 GLU A 104      62.550  49.829  23.130  1.00  0.00           H0.      0
ATOM   1630  HB3 GLU A 104      62.205  48.791  21.742  1.00  0.00           H0.      0
ATOM   1631  CG  GLU A 104      64.247  48.842  22.383  1.00  0.00           C0.      0
ATOM   1632  HG2 GLU A 104      64.551  48.776  21.338  1.00  0.00           H0.      0
ATOM   1633  HG3 GLU A 104      65.047  49.446  22.811  1.00  0.00           H0.      0
ATOM   1634  CD  GLU A 104      64.113  47.510  22.948  1.00  0.00           C0.      0
ATOM   1635  OE1 GLU A 104      62.979  47.037  23.156  1.00  0.00           O0.      0
ATOM   1636  OE2 GLU A 104      65.130  46.863  23.343  1.00  0.00           O0.      0
ATOM   1637  C   GLU A 104      61.344  51.128  21.007  1.00  0.00           C0.      0
ATOM   1638  O   GLU A 104      60.710  51.686  21.906  1.00  0.00           O0.      0
ATOM   1639  N   PRO A 105      60.713  50.851  19.862  1.00  0.00           N0.      0
ATOM   1640  CD  PRO A 105      61.321  50.220  18.689  1.00  0.00           C0.      0
ATOM   1641  HD2 PRO A 105      61.483  49.157  18.871  1.00  0.00           H0.      0
ATOM   1642  HD3 PRO A 105      62.211  50.785  18.412  1.00  0.00           H0.      0
ATOM   1643  CG  PRO A 105      60.320  50.313  17.525  1.00  0.00           C0.      0
ATOM   1644  HG2 PRO A 105      60.381  49.427  16.893  1.00  0.00           H0.      0
ATOM   1645  HG3 PRO A 105      60.625  51.212  16.988  1.00  0.00           H0.      0
ATOM   1646  CB  PRO A 105      58.908  50.507  18.207  1.00  0.00           C0.      0
ATOM   1647  HB2 PRO A 105      58.541  49.566  18.615  1.00  0.00           H0.      0
ATOM   1648  HB3 PRO A 105      58.153  51.114  17.707  1.00  0.00           H0.      0
ATOM   1649  CA  PRO A 105      59.360  51.261  19.479  1.00  0.00           C0.      0
ATOM   1650  HA  PRO A 105      59.505  52.248  19.041  1.00  0.00           H0.      0
ATOM   1651  C   PRO A 105      58.308  51.371  20.581  1.00  0.00           C0.      0
ATOM   1652  O   PRO A 105      57.617  52.322  20.671  1.00  0.00           O0.      0
ATOM   1653  N   ALA A 106      58.186  50.328  21.411  1.00  0.00           N0.      0
ATOM   1654  H   ALA A 106      58.602  49.434  21.193  1.00  0.00           H0.      0
ATOM   1655  CA  ALA A 106      57.094  50.285  22.367  1.00  0.00           C0.      0
ATOM   1656  HA  ALA A 106      56.139  50.442  21.865  1.00  0.00           H0.      0
ATOM   1657  CB  ALA A 106      57.042  48.839  22.831  1.00  0.00           C0.      0
ATOM   1658  HB1 ALA A 106      56.822  48.244  21.944  1.00  0.00           H0.      0
ATOM   1659  HB2 ALA A 106      58.055  48.610  23.162  1.00  0.00           H0.      0
ATOM   1660  HB3 ALA A 106      56.447  48.671  23.729  1.00  0.00           H0.      0
ATOM   1661  C   ALA A 106      57.263  51.236  23.586  1.00  0.00           C0.      0
ATOM   1662  O   ALA A 106      56.330  51.818  24.152  1.00  0.00           O0.      0
ATOM   1663  N   PHE A 107      58.542  51.385  23.994  1.00  0.00           N0.      0
ATOM   1664  H   PHE A 107      59.301  50.860  23.584  1.00  0.00           H0.      0
ATOM   1665  CA  PHE A 107      59.025  52.358  24.991  1.00  0.00           C0.      0
ATOM   1666  HA  PHE A 107      58.292  52.351  25.798  1.00  0.00           H0.      0
ATOM   1667  CB  PHE A 107      60.326  51.817  25.632  1.00  0.00           C0.      0
ATOM   1668  HB2 PHE A 107      61.092  51.788  24.857  1.00  0.00           H0.      0
ATOM   1669  HB3 PHE A 107      60.699  52.500  26.395  1.00  0.00           H0.      0
ATOM   1670  CG  PHE A 107      60.177  50.423  26.240  1.00  0.00           C0.      0
ATOM   1671  CD1 PHE A 107      60.133  49.206  25.462  1.00  0.00           C0.      0
ATOM   1672  HD1 PHE A 107      60.083  49.315  24.388  1.00  0.00           H0.      0
ATOM   1673  CE1 PHE A 107      59.904  47.943  25.996  1.00  0.00           C0.      0
ATOM   1674  HE1 PHE A 107      59.559  47.143  25.359  1.00  0.00           H0.      0
ATOM   1675  CZ  PHE A 107      59.870  47.802  27.372  1.00  0.00           C0.      0
ATOM   1676  HZ  PHE A 107      59.603  46.869  27.845  1.00  0.00           H0.      0
ATOM   1677  CE2 PHE A 107      60.092  48.950  28.176  1.00  0.00           C0.      0
ATOM   1678  HE2 PHE A 107      60.173  48.894  29.251  1.00  0.00           H0.      0
ATOM   1679  CD2 PHE A 107      60.186  50.209  27.633  1.00  0.00           C0.      0
ATOM   1680  HD2 PHE A 107      60.211  51.046  28.315  1.00  0.00           H0.      0
ATOM   1681  C   PHE A 107      59.050  53.790  24.493  1.00  0.00           C0.      0
ATOM   1682  O   PHE A 107      58.553  54.678  25.157  1.00  0.00           O0.      0
ATOM   1683  N   ASP A 108      59.503  54.004  23.236  1.00  0.00           N0.      0
ATOM   1684  H   ASP A 108      59.754  53.190  22.693  1.00  0.00           H0.      0
ATOM   1685  CA  ASP A 108      59.141  55.249  22.514  1.00  0.00           C0.      0
ATOM   1686  HA  ASP A 108      59.681  56.095  22.940  1.00  0.00           H0.      0
ATOM   1687  CB  ASP A 108      59.683  55.098  21.053  1.00  0.00           C0.      0
ATOM   1688  HB2 ASP A 108      60.626  54.551  21.022  1.00  0.00           H0.      0
ATOM   1689  HB3 ASP A 108      59.072  54.413  20.464  1.00  0.00           H0.      0
ATOM   1690  CG  ASP A 108      59.889  56.394  20.299  1.00  0.00           C0.      0
ATOM   1691  OD1 ASP A 108      59.555  56.493  19.077  1.00  0.00           O0.      0
ATOM   1692  OD2 ASP A 108      60.555  57.334  20.789  1.00  0.00           O0.      0
ATOM   1693  C   ASP A 108      57.630  55.613  22.532  1.00  0.00           C0.      0
ATOM   1694  O   ASP A 108      57.274  56.794  22.629  1.00  0.00           O0.      0
ATOM   1695  N   LYS A 109      56.687  54.654  22.525  1.00  0.00           N0.      0
ATOM   1696  H   LYS A 109      56.988  53.727  22.260  1.00  0.00           H0.      0
ATOM   1697  CA  LYS A 109      55.241  54.942  22.463  1.00  0.00           C0.      0
ATOM   1698  HA  LYS A 109      55.100  55.954  22.083  1.00  0.00           H0.      0
ATOM   1699  CB  LYS A 109      54.632  53.797  21.533  1.00  0.00           C0.      0
ATOM   1700  HB2 LYS A 109      54.996  53.916  20.512  1.00  0.00           H0.      0
ATOM   1701  HB3 LYS A 109      55.019  52.818  21.815  1.00  0.00           H0.      0
ATOM   1702  CG  LYS A 109      53.073  53.753  21.429  1.00  0.00           C0.      0
ATOM   1703  HG2 LYS A 109      52.698  53.415  22.395  1.00  0.00           H0.      0
ATOM   1704  HG3 LYS A 109      52.646  54.733  21.215  1.00  0.00           H0.      0
ATOM   1705  CD  LYS A 109      52.557  52.809  20.344  1.00  0.00           C0.      0
ATOM   1706  HD2 LYS A 109      51.495  53.023  20.230  1.00  0.00           H0.      0
ATOM   1707  HD3 LYS A 109      53.146  53.061  19.462  1.00  0.00           H0.      0
ATOM   1708  CE  LYS A 109      52.833  51.396  20.713  1.00  0.00           C0.      0
ATOM   1709  HE2 LYS A 109      53.888  51.223  20.922  1.00  0.00           H0.      0
ATOM   1710  HE3 LYS A 109      52.276  51.295  21.645  1.00  0.00           H0.      0
ATOM   1711  NZ  LYS A 109      52.325  50.507  19.634  1.00  0.00           N0.      0
ATOM   1712  HZ1 LYS A 109      51.451  50.902  19.318  1.00  0.00           H0.      0
ATOM   1713  HZ2 LYS A 109      52.941  50.354  18.848  1.00  0.00           H0.      0
ATOM   1714  HZ3 LYS A 109      52.285  49.583  20.041  1.00  0.00           H0.      0
ATOM   1715  C   LYS A 109      54.587  54.975  23.890  1.00  0.00           C0.      0
ATOM   1716  O   LYS A 109      53.412  55.291  24.065  1.00  0.00           O0.      0
ATOM   1717  N   TRP A 110      55.336  54.629  24.974  1.00  0.00           N0.      0
ATOM   1718  H   TRP A 110      56.221  54.202  24.741  1.00  0.00           H0.      0
ATOM   1719  CA  TRP A 110      54.877  54.557  26.394  1.00  0.00           C0.      0
ATOM   1720  HA  TRP A 110      53.855  54.187  26.304  1.00  0.00           H0.      0
ATOM   1721  CB  TRP A 110      55.760  53.586  27.207  1.00  0.00           C0.      0
ATOM   1722  HB2 TRP A 110      55.921  52.635  26.699  1.00  0.00           H0.      0
ATOM   1723  HB3 TRP A 110      56.770  53.995  27.204  1.00  0.00           H0.      0
ATOM   1724  CG  TRP A 110      55.454  53.129  28.603  1.00  0.00           C0.      0
ATOM   1725  CD1 TRP A 110      54.371  53.424  29.307  1.00  0.00           C0.      0
ATOM   1726  HD1 TRP A 110      53.564  54.068  28.992  1.00  0.00           H0.      0
ATOM   1727  NE1 TRP A 110      54.480  52.957  30.610  1.00  0.00           N0.      0
ATOM   1728  HE1 TRP A 110      53.813  53.081  31.359  1.00  0.00           H0.      0
ATOM   1729  CE2 TRP A 110      55.706  52.324  30.815  1.00  0.00           C0.      0
ATOM   1730  CZ2 TRP A 110      56.237  51.521  31.779  1.00  0.00           C0.      0
ATOM   1731  HZ2 TRP A 110      55.769  51.427  32.748  1.00  0.00           H0.      0
ATOM   1732  CH2 TRP A 110      57.522  50.912  31.644  1.00  0.00           C0.      0
ATOM   1733  HH2 TRP A 110      57.925  50.367  32.485  1.00  0.00           H0.      0
ATOM   1734  CZ3 TRP A 110      58.206  51.024  30.378  1.00  0.00           C0.      0
ATOM   1735  HZ3 TRP A 110      59.231  50.685  30.347  1.00  0.00           H0.      0
ATOM   1736  CE3 TRP A 110      57.564  51.689  29.295  1.00  0.00           C0.      0
ATOM   1737  HE3 TRP A 110      58.015  51.791  28.319  1.00  0.00           H0.      0
ATOM   1738  CD2 TRP A 110      56.325  52.362  29.506  1.00  0.00           C0.      0
ATOM   1739  C   TRP A 110      54.870  55.946  26.989  1.00  0.00           C0.      0
ATOM   1740  O   TRP A 110      55.954  56.491  27.212  1.00  0.00           O0.      0
ATOM   1741  N   VAL A 111      53.710  56.397  27.406  1.00  0.00           N0.      0
ATOM   1742  H   VAL A 111      52.830  55.925  27.254  1.00  0.00           H0.      0
ATOM   1743  CA  VAL A 111      53.558  57.626  28.158  1.00  0.00           C0.      0
ATOM   1744  HA  VAL A 111      54.304  58.365  27.867  1.00  0.00           H0.      0
ATOM   1745  CB  VAL A 111      52.268  58.388  27.886  1.00  0.00           C0.      0
ATOM   1746  HB  VAL A 111      51.452  57.701  28.109  1.00  0.00           H0.      0
ATOM   1747  CG1 VAL A 111      52.215  59.643  28.786  1.00  0.00           C0.      0
ATOM   1748 HG11 VAL A 111      51.620  60.406  28.284  1.00  0.00           H0.      0
ATOM   1749 HG12 VAL A 111      51.615  59.347  29.647  1.00  0.00           H0.      0
ATOM   1750 HG13 VAL A 111      53.155  60.179  28.918  1.00  0.00           H0.      0
ATOM   1751  CG2 VAL A 111      52.215  58.878  26.471  1.00  0.00           C0.      0
ATOM   1752 HG21 VAL A 111      52.958  59.649  26.268  1.00  0.00           H0.      0
ATOM   1753 HG22 VAL A 111      52.372  58.006  25.837  1.00  0.00           H0.      0
ATOM   1754 HG23 VAL A 111      51.211  59.212  26.207  1.00  0.00           H0.      0
ATOM   1755  C   VAL A 111      53.600  57.437  29.745  1.00  0.00           C0.      0
ATOM   1756  O   VAL A 111      52.835  56.597  30.199  1.00  0.00           O0.      0
ATOM   1757  N   ILE A 112      54.305  58.228  30.611  1.00  0.00           N0.      0
ATOM   1758  H   ILE A 112      54.807  58.951  30.115  1.00  0.00           H0.      0
ATOM   1759  CA  ILE A 112      54.301  58.229  32.067  1.00  0.00           C0.      0
ATOM   1760  HA  ILE A 112      53.502  57.573  32.411  1.00  0.00           H0.      0
ATOM   1761  CB  ILE A 112      55.603  57.634  32.589  1.00  0.00           C0.      0
ATOM   1762  HB  ILE A 112      56.408  58.238  32.170  1.00  0.00           H0.      0
ATOM   1763  CG2 ILE A 112      55.681  57.642  34.088  1.00  0.00           C0.      0
ATOM   1764 HG21 ILE A 112      54.757  57.282  34.541  1.00  0.00           H0.      0
ATOM   1765 HG22 ILE A 112      56.522  57.017  34.387  1.00  0.00           H0.      0
ATOM   1766 HG23 ILE A 112      55.930  58.622  34.495  1.00  0.00           H0.      0
ATOM   1767  CG1 ILE A 112      55.580  56.070  32.119  1.00  0.00           C0.      0
ATOM   1768 HG12 ILE A 112      54.778  55.528  32.621  1.00  0.00           H0.      0
ATOM   1769 HG13 ILE A 112      55.356  56.019  31.053  1.00  0.00           H0.      0
ATOM   1770  CD1 ILE A 112      57.009  55.415  32.362  1.00  0.00           C0.      0
ATOM   1771 HD11 ILE A 112      57.748  56.091  31.931  1.00  0.00           H0.      0
ATOM   1772 HD12 ILE A 112      57.051  55.110  33.408  1.00  0.00           H0.      0
ATOM   1773 HD13 ILE A 112      57.072  54.555  31.694  1.00  0.00           H0.      0
ATOM   1774  C   ILE A 112      54.027  59.617  32.561  1.00  0.00           C0.      0
ATOM   1775  O   ILE A 112      54.751  60.523  32.149  1.00  0.00           O0.      0
ATOM   1776  N   GLU A 113      53.037  59.767  33.367  1.00  0.00           N0.      0
ATOM   1777  H   GLU A 113      52.634  58.938  33.781  1.00  0.00           H0.      0
ATOM   1778  CA  GLU A 113      52.663  61.060  33.906  1.00  0.00           C0.      0
ATOM   1779  HA  GLU A 113      53.597  61.601  34.056  1.00  0.00           H0.      0
ATOM   1780  CB  GLU A 113      51.858  61.763  32.842  1.00  0.00           C0.      0
ATOM   1781  HB2 GLU A 113      52.328  61.753  31.858  1.00  0.00           H0.      0
ATOM   1782  HB3 GLU A 113      50.945  61.169  32.824  1.00  0.00           H0.      0
ATOM   1783  CG  GLU A 113      51.463  63.230  33.002  1.00  0.00           C0.      0
ATOM   1784  HG2 GLU A 113      50.867  63.329  32.094  1.00  0.00           H0.      0
ATOM   1785  HG3 GLU A 113      50.721  63.425  33.776  1.00  0.00           H0.      0
ATOM   1786  CD  GLU A 113      52.645  64.151  33.257  1.00  0.00           C0.      0
ATOM   1787  OE1 GLU A 113      53.365  64.094  34.270  1.00  0.00           O0.      0
ATOM   1788  OE2 GLU A 113      52.811  65.188  32.529  1.00  0.00           O0.      0
ATOM   1789  C   GLU A 113      51.936  61.040  35.239  1.00  0.00           C0.      0
ATOM   1790  O   GLU A 113      51.497  59.911  35.620  1.00  0.00           O0.      0
ATOM   1791  N   GLU A 114      51.890  62.128  36.012  1.00  0.00           N0.      0
ATOM   1792  H   GLU A 114      52.350  62.952  35.651  1.00  0.00           H0.      0
ATOM   1793  CA  GLU A 114      51.100  62.186  37.235  1.00  0.00           C0.      0
ATOM   1794  HA  GLU A 114      51.284  61.262  37.782  1.00  0.00           H0.      0
ATOM   1795  CB  GLU A 114      51.703  63.293  38.088  1.00  0.00           C0.      0
ATOM   1796  HB2 GLU A 114      52.733  63.100  38.389  1.00  0.00           H0.      0
ATOM   1797  HB3 GLU A 114      51.732  64.115  37.373  1.00  0.00           H0.      0
ATOM   1798  CG  GLU A 114      50.922  63.603  39.359  1.00  0.00           C0.      0
ATOM   1799  HG2 GLU A 114      50.744  62.652  39.862  1.00  0.00           H0.      0
ATOM   1800  HG3 GLU A 114      51.458  64.177  40.114  1.00  0.00           H0.      0
ATOM   1801  CD  GLU A 114      49.531  64.320  39.182  1.00  0.00           C0.      0
ATOM   1802  OE1 GLU A 114      49.369  64.946  38.116  1.00  0.00           O0.      0
ATOM   1803  OE2 GLU A 114      48.762  64.384  40.174  1.00  0.00           O0.      0
ATOM   1804  C   GLU A 114      49.555  62.150  36.986  1.00  0.00           C0.      0
ATOM   1805  O   GLU A 114      49.011  62.477  35.942  1.00  0.00           O0.      0
ATOM   1806  N   ALA A 115      48.838  61.593  38.001  1.00  0.00           N0.      0
ATOM   1807  H   ALA A 115      49.422  61.253  38.752  1.00  0.00           H0.      0
ATOM   1808  CA  ALA A 115      47.372  61.649  38.050  1.00  0.00           C0.      0
ATOM   1809  HA  ALA A 115      47.049  62.668  37.839  1.00  0.00           H0.      0
ATOM   1810  CB  ALA A 115      46.805  60.717  36.959  1.00  0.00           C0.      0
ATOM   1811  HB1 ALA A 115      45.716  60.769  36.952  1.00  0.00           H0.      0
ATOM   1812  HB2 ALA A 115      47.078  61.092  35.973  1.00  0.00           H0.      0
ATOM   1813  HB3 ALA A 115      47.175  59.708  37.142  1.00  0.00           H0.      0
ATOM   1814  C   ALA A 115      46.937  61.354  39.497  1.00  0.00           C0.      0
ATOM   1815  O   ALA A 115      47.571  60.650  40.329  1.00  0.00           O0.      0
ATOM   1816  N   ASN A 116      45.660  61.827  39.753  1.00  0.00           N0.      0
ATOM   1817  H   ASN A 116      45.313  62.573  39.167  1.00  0.00           H0.      0
ATOM   1818  CA  ASN A 116      44.805  61.461  40.857  1.00  0.00           C0.      0
ATOM   1819  HA  ASN A 116      45.368  60.721  41.425  1.00  0.00           H0.      0
ATOM   1820  CB  ASN A 116      44.616  62.703  41.705  1.00  0.00           C0.      0
ATOM   1821  HB2 ASN A 116      45.619  63.039  41.967  1.00  0.00           H0.      0
ATOM   1822  HB3 ASN A 116      44.069  63.476  41.167  1.00  0.00           H0.      0
ATOM   1823  CG  ASN A 116      43.809  62.522  42.981  1.00  0.00           C0.      0
ATOM   1824  OD1 ASN A 116      43.291  61.468  43.322  1.00  0.00           O0.      0
ATOM   1825  ND2 ASN A 116      43.675  63.495  43.860  1.00  0.00           N0.      0
ATOM   1826 HD21 ASN A 116      43.375  63.179  44.771  1.00  0.00           H0.      0
ATOM   1827 HD22 ASN A 116      44.260  64.316  43.792  1.00  0.00           H0.      0
ATOM   1828  C   ASN A 116      43.528  60.819  40.404  1.00  0.00           C0.      0
ATOM   1829  O   ASN A 116      42.794  61.329  39.558  1.00  0.00           O0.      0
ATOM   1830  N   TRP A 117      43.088  59.737  41.030  1.00  0.00           N0.      0
ATOM   1831  H   TRP A 117      43.644  59.344  41.776  1.00  0.00           H0.      0
ATOM   1832  CA  TRP A 117      41.785  59.044  40.666  1.00  0.00           C0.      0
ATOM   1833  HA  TRP A 117      41.884  58.714  39.632  1.00  0.00           H0.      0
ATOM   1834  CB  TRP A 117      41.526  57.805  41.518  1.00  0.00           C0.      0
ATOM   1835  HB2 TRP A 117      41.435  58.150  42.547  1.00  0.00           H0.      0
ATOM   1836  HB3 TRP A 117      40.591  57.347  41.198  1.00  0.00           H0.      0
ATOM   1837  CG  TRP A 117      42.585  56.740  41.450  1.00  0.00           C0.      0
ATOM   1838  CD1 TRP A 117      43.493  56.448  40.525  1.00  0.00           C0.      0
ATOM   1839  HD1 TRP A 117      43.657  56.953  39.584  1.00  0.00           H0.      0
ATOM   1840  NE1 TRP A 117      44.317  55.474  40.925  1.00  0.00           N0.      0
ATOM   1841  HE1 TRP A 117      45.108  55.194  40.362  1.00  0.00           H0.      0
ATOM   1842  CE2 TRP A 117      43.950  54.908  42.154  1.00  0.00           C0.      0
ATOM   1843  CZ2 TRP A 117      44.501  53.861  43.019  1.00  0.00           C0.      0
ATOM   1844  HZ2 TRP A 117      45.405  53.304  42.826  1.00  0.00           H0.      0
ATOM   1845  CH2 TRP A 117      43.774  53.564  44.146  1.00  0.00           C0.      0
ATOM   1846  HH2 TRP A 117      44.198  52.809  44.791  1.00  0.00           H0.      0
ATOM   1847  CZ3 TRP A 117      42.611  54.283  44.492  1.00  0.00           C0.      0
ATOM   1848  HZ3 TRP A 117      42.186  54.132  45.473  1.00  0.00           H0.      0
ATOM   1849  CE3 TRP A 117      42.194  55.402  43.693  1.00  0.00           C0.      0
ATOM   1850  HE3 TRP A 117      41.341  55.963  44.046  1.00  0.00           H0.      0
ATOM   1851  CD2 TRP A 117      42.789  55.711  42.492  1.00  0.00           C0.      0
ATOM   1852  C   TRP A 117      40.548  59.954  40.734  1.00  0.00           C0.      0
ATOM   1853  O   TRP A 117      39.537  59.879  40.104  1.00  0.00           O0.      0
ATOM   1854  N   LEU A 118      40.625  60.970  41.626  1.00  0.00           N0.      0
ATOM   1855  H   LEU A 118      41.513  60.984  42.108  1.00  0.00           H0.      0
ATOM   1856  CA  LEU A 118      39.631  61.987  42.043  1.00  0.00           C0.      0
ATOM   1857  HA  LEU A 118      38.628  61.586  42.188  1.00  0.00           H0.      0
ATOM   1858  CB  LEU A 118      39.990  62.562  43.394  1.00  0.00           C0.      0
ATOM   1859  HB2 LEU A 118      40.860  63.219  43.424  1.00  0.00           H0.      0
ATOM   1860  HB3 LEU A 118      39.163  63.183  43.738  1.00  0.00           H0.      0
ATOM   1861  CG  LEU A 118      40.343  61.594  44.551  1.00  0.00           C0.      0
ATOM   1862  HG  LEU A 118      41.226  60.985  44.357  1.00  0.00           H0.      0
ATOM   1863  CD1 LEU A 118      40.447  62.213  45.909  1.00  0.00           C0.      0
ATOM   1864 HD11 LEU A 118      40.949  61.475  46.535  1.00  0.00           H0.      0
ATOM   1865 HD12 LEU A 118      40.969  63.168  45.841  1.00  0.00           H0.      0
ATOM   1866 HD13 LEU A 118      39.487  62.503  46.335  1.00  0.00           H0.      0
ATOM   1867  CD2 LEU A 118      39.199  60.608  44.869  1.00  0.00           C0.      0
ATOM   1868 HD21 LEU A 118      38.280  61.167  45.041  1.00  0.00           H0.      0
ATOM   1869 HD22 LEU A 118      39.162  60.146  43.882  1.00  0.00           H0.      0
ATOM   1870 HD23 LEU A 118      39.466  59.952  45.697  1.00  0.00           H0.      0
ATOM   1871  C   LEU A 118      39.527  63.141  41.025  1.00  0.00           C0.      0
ATOM   1872  O   LEU A 118      38.523  63.840  40.991  1.00  0.00           O0.      0
ATOM   1873  N   THR A 119      40.572  63.295  40.170  1.00  0.00           N0.      0
ATOM   1874  H   THR A 119      41.282  62.577  40.161  1.00  0.00           H0.      0
ATOM   1875  CA  THR A 119      40.587  64.260  39.057  1.00  0.00           C0.      0
ATOM   1876  HA  THR A 119      39.542  64.363  38.764  1.00  0.00           H0.      0
ATOM   1877  CB  THR A 119      41.321  65.565  39.429  1.00  0.00           C0.      0
ATOM   1878  HB  THR A 119      41.289  66.148  38.509  1.00  0.00           H0.      0
ATOM   1879  CG2 THR A 119      40.558  66.425  40.514  1.00  0.00           C0.      0
ATOM   1880 HG21 THR A 119      41.011  67.417  40.515  1.00  0.00           H0.      0
ATOM   1881 HG22 THR A 119      39.518  66.653  40.278  1.00  0.00           H0.      0
ATOM   1882 HG23 THR A 119      40.684  66.003  41.511  1.00  0.00           H0.      0
ATOM   1883  OG1 THR A 119      42.634  65.270  39.975  1.00  0.00           O0.      0
ATOM   1884  HG1 THR A 119      43.162  64.873  39.278  1.00  0.00           H0.      0
ATOM   1885  C   THR A 119      41.273  63.644  37.794  1.00  0.00           C0.      0
ATOM   1886  O   THR A 119      41.891  64.333  37.006  1.00  0.00           O0.      0
ATOM   1887  N   LEU A 120      41.050  62.330  37.548  1.00  0.00           N0.      0
ATOM   1888  H   LEU A 120      40.446  61.906  38.236  1.00  0.00           H0.      0
ATOM   1889  CA  LEU A 120      41.630  61.612  36.373  1.00  0.00           C0.      0
ATOM   1890  HA  LEU A 120      42.715  61.715  36.389  1.00  0.00           H0.      0
ATOM   1891  CB  LEU A 120      41.150  60.157  36.570  1.00  0.00           C0.      0
ATOM   1892  HB2 LEU A 120      41.356  59.857  37.597  1.00  0.00           H0.      0
ATOM   1893  HB3 LEU A 120      40.070  60.099  36.429  1.00  0.00           H0.      0
ATOM   1894  CG  LEU A 120      41.903  59.090  35.737  1.00  0.00           C0.      0
ATOM   1895  HG  LEU A 120      42.351  59.550  34.855  1.00  0.00           H0.      0
ATOM   1896  CD1 LEU A 120      43.101  58.541  36.462  1.00  0.00           C0.      0
ATOM   1897 HD11 LEU A 120      43.514  57.783  35.796  1.00  0.00           H0.      0
ATOM   1898 HD12 LEU A 120      43.790  59.380  36.552  1.00  0.00           H0.      0
ATOM   1899 HD13 LEU A 120      42.890  58.207  37.478  1.00  0.00           H0.      0
ATOM   1900  CD2 LEU A 120      41.071  57.906  35.342  1.00  0.00           C0.      0
ATOM   1901 HD21 LEU A 120      40.199  58.121  34.724  1.00  0.00           H0.      0
ATOM   1902 HD22 LEU A 120      41.662  57.216  34.740  1.00  0.00           H0.      0
ATOM   1903 HD23 LEU A 120      40.848  57.277  36.204  1.00  0.00           H0.      0
ATOM   1904  C   LEU A 120      41.066  62.239  35.027  1.00  0.00           C0.      0
ATOM   1905  O   LEU A 120      41.781  62.417  34.059  1.00  0.00           O0.      0
ATOM   1906  N   ASP A 121      39.810  62.786  34.950  1.00  0.00           N0.      0
ATOM   1907  H   ASP A 121      39.196  62.794  35.753  1.00  0.00           H0.      0
ATOM   1908  CA  ASP A 121      39.198  63.335  33.718  1.00  0.00           C0.      0
ATOM   1909  HA  ASP A 121      39.342  62.652  32.881  1.00  0.00           H0.      0
ATOM   1910  CB  ASP A 121      37.672  63.335  33.750  1.00  0.00           C0.      0
ATOM   1911  HB2 ASP A 121      37.199  63.948  32.983  1.00  0.00           H0.      0
ATOM   1912  HB3 ASP A 121      37.359  62.315  33.529  1.00  0.00           H0.      0
ATOM   1913  CG  ASP A 121      37.055  63.840  35.045  1.00  0.00           C0.      0
ATOM   1914  OD1 ASP A 121      37.779  64.421  35.879  1.00  0.00           O0.      0
ATOM   1915  OD2 ASP A 121      35.798  63.605  35.185  1.00  0.00           O0.      0
ATOM   1916  C   ASP A 121      39.721  64.749  33.293  1.00  0.00           C0.      0
ATOM   1917  O   ASP A 121      39.128  65.536  32.571  1.00  0.00           O0.      0
ATOM   1918  N   LYS A 122      40.885  65.095  33.891  1.00  0.00           N0.      0
ATOM   1919  H   LYS A 122      41.302  64.359  34.443  1.00  0.00           H0.      0
ATOM   1920  CA  LYS A 122      41.568  66.398  33.799  1.00  0.00           C0.      0
ATOM   1921  HA  LYS A 122      41.138  66.931  32.951  1.00  0.00           H0.      0
ATOM   1922  CB  LYS A 122      41.305  67.249  35.096  1.00  0.00           C0.      0
ATOM   1923  HB2 LYS A 122      41.727  66.829  36.009  1.00  0.00           H0.      0
ATOM   1924  HB3 LYS A 122      41.868  68.176  34.995  1.00  0.00           H0.      0
ATOM   1925  CG  LYS A 122      39.866  67.493  35.526  1.00  0.00           C0.      0
ATOM   1926  HG2 LYS A 122      39.483  66.516  35.820  1.00  0.00           H0.      0
ATOM   1927  HG3 LYS A 122      39.919  68.156  36.390  1.00  0.00           H0.      0
ATOM   1928  CD  LYS A 122      38.927  68.221  34.511  1.00  0.00           C0.      0
ATOM   1929  HD2 LYS A 122      39.419  69.144  34.203  1.00  0.00           H0.      0
ATOM   1930  HD3 LYS A 122      38.669  67.638  33.627  1.00  0.00           H0.      0
ATOM   1931  CE  LYS A 122      37.636  68.462  35.239  1.00  0.00           C0.      0
ATOM   1932  HE2 LYS A 122      37.790  69.025  36.159  1.00  0.00           H0.      0
ATOM   1933  HE3 LYS A 122      36.983  69.053  34.597  1.00  0.00           H0.      0
ATOM   1934  NZ  LYS A 122      36.893  67.180  35.414  1.00  0.00           N0.      0
ATOM   1935  HZ1 LYS A 122      37.544  66.478  35.736  1.00  0.00           H0.      0
ATOM   1936  HZ2 LYS A 122      36.146  67.238  36.091  1.00  0.00           H0.      0
ATOM   1937  HZ3 LYS A 122      36.469  66.860  34.556  1.00  0.00           H0.      0
ATOM   1938  C   LYS A 122      43.056  66.190  33.682  1.00  0.00           C0.      0
ATOM   1939  O   LYS A 122      43.686  66.745  32.793  1.00  0.00           O0.      0
ATOM   1940  N   ASP A 123      43.583  65.310  34.564  1.00  0.00           N0.      0
ATOM   1941  H   ASP A 123      42.972  64.875  35.240  1.00  0.00           H0.      0
ATOM   1942  CA  ASP A 123      44.958  64.941  34.609  1.00  0.00           C0.      0
ATOM   1943  HA  ASP A 123      45.658  65.770  34.718  1.00  0.00           H0.      0
ATOM   1944  CB  ASP A 123      45.225  64.066  35.817  1.00  0.00           C0.      0
ATOM   1945  HB2 ASP A 123      44.447  63.307  35.737  1.00  0.00           H0.      0
ATOM   1946  HB3 ASP A 123      46.256  63.713  35.819  1.00  0.00           H0.      0
ATOM   1947  CG  ASP A 123      45.147  64.792  37.180  1.00  0.00           C0.      0
ATOM   1948  OD1 ASP A 123      45.393  66.014  37.208  1.00  0.00           O0.      0
ATOM   1949  OD2 ASP A 123      44.878  64.119  38.220  1.00  0.00           O0.      0
ATOM   1950  C   ASP A 123      45.519  64.135  33.388  1.00  0.00           C0.      0
ATOM   1951  O   ASP A 123      46.586  64.372  32.897  1.00  0.00           O0.      0
ATOM   1952  N   VAL A 124      44.650  63.291  32.867  1.00  0.00           N0.      0
ATOM   1953  H   VAL A 124      43.688  63.493  33.099  1.00  0.00           H0.      0
ATOM   1954  CA  VAL A 124      44.992  62.274  31.866  1.00  0.00           C0.      0
ATOM   1955  HA  VAL A 124      46.072  62.197  31.741  1.00  0.00           H0.      0
ATOM   1956  CB  VAL A 124      44.470  60.890  32.322  1.00  0.00           C0.      0
ATOM   1957  HB  VAL A 124      43.401  60.924  32.534  1.00  0.00           H0.      0
ATOM   1958  CG1 VAL A 124      44.496  59.811  31.203  1.00  0.00           C0.      0
ATOM   1959 HG11 VAL A 124      44.298  58.840  31.657  1.00  0.00           H0.      0
ATOM   1960 HG12 VAL A 124      43.692  59.978  30.486  1.00  0.00           H0.      0
ATOM   1961 HG13 VAL A 124      45.445  59.707  30.679  1.00  0.00           H0.      0
ATOM   1962  CG2 VAL A 124      45.225  60.457  33.615  1.00  0.00           C0.      0
ATOM   1963 HG21 VAL A 124      44.853  59.499  33.976  1.00  0.00           H0.      0
ATOM   1964 HG22 VAL A 124      46.285  60.324  33.396  1.00  0.00           H0.      0
ATOM   1965 HG23 VAL A 124      45.064  61.270  34.323  1.00  0.00           H0.      0
ATOM   1966  C   VAL A 124      44.381  62.836  30.559  1.00  0.00           C0.      0
ATOM   1967  O   VAL A 124      43.144  62.752  30.420  1.00  0.00           O0.      0
ATOM   1968  N   PRO A 125      45.183  63.493  29.636  1.00  0.00           N0.      0
ATOM   1969  CD  PRO A 125      46.633  63.778  29.814  1.00  0.00           C0.      0
ATOM   1970  HD2 PRO A 125      47.276  62.930  30.051  1.00  0.00           H0.      0
ATOM   1971  HD3 PRO A 125      46.757  64.511  30.610  1.00  0.00           H0.      0
ATOM   1972  CG  PRO A 125      47.123  64.326  28.466  1.00  0.00           C0.      0
ATOM   1973  HG2 PRO A 125      47.537  63.502  27.886  1.00  0.00           H0.      0
ATOM   1974  HG3 PRO A 125      47.716  65.219  28.665  1.00  0.00           H0.      0
ATOM   1975  CB  PRO A 125      45.835  64.777  27.791  1.00  0.00           C0.      0
ATOM   1976  HB2 PRO A 125      45.768  64.808  26.703  1.00  0.00           H0.      0
ATOM   1977  HB3 PRO A 125      45.680  65.775  28.201  1.00  0.00           H0.      0
ATOM   1978  CA  PRO A 125      44.671  63.911  28.311  1.00  0.00           C0.      0
ATOM   1979  HA  PRO A 125      43.790  64.540  28.435  1.00  0.00           H0.      0
ATOM   1980  C   PRO A 125      44.478  62.708  27.379  1.00  0.00           C0.      0
ATOM   1981  O   PRO A 125      45.414  61.831  27.266  1.00  0.00           O0.      0
ATOM   1982  N   ALA A 126      43.276  62.529  26.805  1.00  0.00           N0.      0
ATOM   1983  H   ALA A 126      42.645  63.317  26.836  1.00  0.00           H0.      0
ATOM   1984  CA  ALA A 126      42.777  61.199  26.309  1.00  0.00           C0.      0
ATOM   1985  HA  ALA A 126      43.585  60.480  26.174  1.00  0.00           H0.      0
ATOM   1986  CB  ALA A 126      41.970  60.689  27.487  1.00  0.00           C0.      0
ATOM   1987  HB1 ALA A 126      41.623  59.697  27.198  1.00  0.00           H0.      0
ATOM   1988  HB2 ALA A 126      42.565  60.529  28.386  1.00  0.00           H0.      0
ATOM   1989  HB3 ALA A 126      41.128  61.346  27.703  1.00  0.00           H0.      0
ATOM   1990  C   ALA A 126      41.952  61.214  25.017  1.00  0.00           C0.      0
ATOM   1991  O   ALA A 126      41.821  60.154  24.422  1.00  0.00           O0.      0
ATOM   1992  N   GLY A 127      41.497  62.357  24.576  1.00  0.00           N0.      0
ATOM   1993  H   GLY A 127      41.600  63.224  25.085  1.00  0.00           H0.      0
ATOM   1994  CA  GLY A 127      40.618  62.335  23.362  1.00  0.00           C0.      0
ATOM   1995  HA2 GLY A 127      40.406  63.341  22.998  1.00  0.00           H0.      0
ATOM   1996  HA3 GLY A 127      41.159  61.950  22.497  1.00  0.00           H0.      0
ATOM   1997  C   GLY A 127      39.302  61.649  23.589  1.00  0.00           C0.      0
ATOM   1998  O   GLY A 127      38.533  62.068  24.451  1.00  0.00           O0.      0
ATOM   1999  N   ASP A 128      39.053  60.518  22.918  1.00  0.00           N0.      0
ATOM   2000  H   ASP A 128      39.871  60.212  22.411  1.00  0.00           H0.      0
ATOM   2001  CA  ASP A 128      37.827  59.665  23.039  1.00  0.00           C0.      0
ATOM   2002  HA  ASP A 128      36.939  60.209  23.360  1.00  0.00           H0.      0
ATOM   2003  CB  ASP A 128      37.569  59.005  21.660  1.00  0.00           C0.      0
ATOM   2004  HB2 ASP A 128      36.618  58.474  21.611  1.00  0.00           H0.      0
ATOM   2005  HB3 ASP A 128      37.484  59.759  20.877  1.00  0.00           H0.      0
ATOM   2006  CG  ASP A 128      38.664  57.984  21.227  1.00  0.00           C0.      0
ATOM   2007  OD1 ASP A 128      39.889  58.199  21.540  1.00  0.00           O0.      0
ATOM   2008  OD2 ASP A 128      38.226  57.006  20.670  1.00  0.00           O0.      0
ATOM   2009  C   ASP A 128      37.992  58.552  24.167  1.00  0.00           C0.      0
ATOM   2010  O   ASP A 128      36.979  57.812  24.411  1.00  0.00           O0.      0
ATOM   2011  N   GLY A 129      39.216  58.345  24.654  1.00  0.00           N0.      0
ATOM   2012  H   GLY A 129      39.967  58.952  24.357  1.00  0.00           H0.      0
ATOM   2013  CA  GLY A 129      39.452  57.414  25.676  1.00  0.00           C0.      0
ATOM   2014  HA2 GLY A 129      40.069  57.901  26.431  1.00  0.00           H0.      0
ATOM   2015  HA3 GLY A 129      38.488  57.029  26.009  1.00  0.00           H0.      0
ATOM   2016  C   GLY A 129      40.153  56.090  25.255  1.00  0.00           C0.      0
ATOM   2017  O   GLY A 129      40.908  56.005  24.279  1.00  0.00           O0.      0
ATOM   2018  N   PHE A 130      39.997  55.000  26.040  1.00  0.00           N0.      0
ATOM   2019  H   PHE A 130      39.419  55.112  26.861  1.00  0.00           H0.      0
ATOM   2020  CA  PHE A 130      40.803  53.787  25.982  1.00  0.00           C0.      0
ATOM   2021  HA  PHE A 130      41.381  53.779  25.059  1.00  0.00           H0.      0
ATOM   2022  CB  PHE A 130      41.771  53.668  27.191  1.00  0.00           C0.      0
ATOM   2023  HB2 PHE A 130      41.108  53.565  28.050  1.00  0.00           H0.      0
ATOM   2024  HB3 PHE A 130      42.340  52.753  27.025  1.00  0.00           H0.      0
ATOM   2025  CG  PHE A 130      42.852  54.772  27.373  1.00  0.00           C0.      0
ATOM   2026  CD1 PHE A 130      42.511  56.091  27.688  1.00  0.00           C0.      0
ATOM   2027  HD1 PHE A 130      41.485  56.319  27.936  1.00  0.00           H0.      0
ATOM   2028  CE1 PHE A 130      43.486  57.083  27.625  1.00  0.00           C0.      0
ATOM   2029  HE1 PHE A 130      43.127  58.085  27.811  1.00  0.00           H0.      0
ATOM   2030  CZ  PHE A 130      44.824  56.799  27.314  1.00  0.00           C0.      0
ATOM   2031  HZ  PHE A 130      45.531  57.594  27.133  1.00  0.00           H0.      0
ATOM   2032  CE2 PHE A 130      45.167  55.468  26.954  1.00  0.00           C0.      0
ATOM   2033  HE2 PHE A 130      46.186  55.235  26.683  1.00  0.00           H0.      0
ATOM   2034  CD2 PHE A 130      44.187  54.461  26.966  1.00  0.00           C0.      0
ATOM   2035  HD2 PHE A 130      44.394  53.451  26.642  1.00  0.00           H0.      0
ATOM   2036  C   PHE A 130      40.141  52.486  25.896  1.00  0.00           C0.      0
ATOM   2037  O   PHE A 130      39.105  52.275  26.512  1.00  0.00           O0.      0
ATOM   2038  N   ASP A 131      40.808  51.576  25.143  1.00  0.00           N0.      0
ATOM   2039  H   ASP A 131      41.776  51.793  24.952  1.00  0.00           H0.      0
ATOM   2040  CA  ASP A 131      40.228  50.246  25.010  1.00  0.00           C0.      0
ATOM   2041  HA  ASP A 131      39.165  50.300  24.774  1.00  0.00           H0.      0
ATOM   2042  CB  ASP A 131      41.006  49.457  23.909  1.00  0.00           C0.      0
ATOM   2043  HB2 ASP A 131      41.997  49.196  24.280  1.00  0.00           H0.      0
ATOM   2044  HB3 ASP A 131      40.387  48.593  23.666  1.00  0.00           H0.      0
ATOM   2045  CG  ASP A 131      41.290  50.282  22.630  1.00  0.00           C0.      0
ATOM   2046  OD1 ASP A 131      42.210  49.868  21.912  1.00  0.00           O0.      0
ATOM   2047  OD2 ASP A 131      40.627  51.278  22.282  1.00  0.00           O0.      0
ATOM   2048  C   ASP A 131      40.406  49.383  26.281  1.00  0.00           C0.      0
ATOM   2049  O   ASP A 131      39.567  48.474  26.425  1.00  0.00           O0.      0
ATOM   2050  N   ALA A 132      41.388  49.625  27.152  1.00  0.00           N0.      0
ATOM   2051  H   ALA A 132      42.156  50.254  26.968  1.00  0.00           H0.      0
ATOM   2052  CA  ALA A 132      41.366  49.050  28.489  1.00  0.00           C0.      0
ATOM   2053  HA  ALA A 132      40.324  49.008  28.807  1.00  0.00           H0.      0
ATOM   2054  CB  ALA A 132      41.849  47.647  28.447  1.00  0.00           C0.      0
ATOM   2055  HB1 ALA A 132      41.478  47.263  29.397  1.00  0.00           H0.      0
ATOM   2056  HB2 ALA A 132      41.267  46.987  27.804  1.00  0.00           H0.      0
ATOM   2057  HB3 ALA A 132      42.918  47.509  28.284  1.00  0.00           H0.      0
ATOM   2058  C   ALA A 132      42.031  49.889  29.593  1.00  0.00           C0.      0
ATOM   2059  O   ALA A 132      42.969  50.640  29.357  1.00  0.00           O0.      0
ATOM   2060  N   VAL A 133      41.384  49.893  30.766  1.00  0.00           N0.      0
ATOM   2061  H   VAL A 133      40.496  49.412  30.749  1.00  0.00           H0.      0
ATOM   2062  CA  VAL A 133      41.819  50.628  31.962  1.00  0.00           C0.      0
ATOM   2063  HA  VAL A 133      42.755  51.169  31.820  1.00  0.00           H0.      0
ATOM   2064  CB  VAL A 133      40.777  51.662  32.335  1.00  0.00           C0.      0
ATOM   2065  HB  VAL A 133      39.801  51.199  32.478  1.00  0.00           H0.      0
ATOM   2066  CG1 VAL A 133      41.085  52.352  33.669  1.00  0.00           C0.      0
ATOM   2067 HG11 VAL A 133      40.161  52.843  33.976  1.00  0.00           H0.      0
ATOM   2068 HG12 VAL A 133      41.335  51.631  34.447  1.00  0.00           H0.      0
ATOM   2069 HG13 VAL A 133      41.852  53.104  33.487  1.00  0.00           H0.      0
ATOM   2070  CG2 VAL A 133      40.683  52.803  31.308  1.00  0.00           C0.      0
ATOM   2071 HG21 VAL A 133      39.779  53.378  31.513  1.00  0.00           H0.      0
ATOM   2072 HG22 VAL A 133      41.606  53.382  31.351  1.00  0.00           H0.      0
ATOM   2073 HG23 VAL A 133      40.638  52.452  30.277  1.00  0.00           H0.      0
ATOM   2074  C   VAL A 133      42.160  49.537  32.952  1.00  0.00           C0.      0
ATOM   2075  O   VAL A 133      41.300  48.919  33.524  1.00  0.00           O0.      0
ATOM   2076  N   ILE A 134      43.481  49.318  33.221  1.00  0.00           N0.      0
ATOM   2077  H   ILE A 134      44.162  49.882  32.733  1.00  0.00           H0.      0
ATOM   2078  CA  ILE A 134      43.835  48.360  34.220  1.00  0.00           C0.      0
ATOM   2079  HA  ILE A 134      43.038  47.653  34.447  1.00  0.00           H0.      0
ATOM   2080  CB  ILE A 134      45.027  47.415  33.749  1.00  0.00           C0.      0
ATOM   2081  HB  ILE A 134      45.243  46.794  34.619  1.00  0.00           H0.      0
ATOM   2082  CG2 ILE A 134      44.497  46.505  32.676  1.00  0.00           C0.      0
ATOM   2083 HG21 ILE A 134      45.221  45.747  32.377  1.00  0.00           H0.      0
ATOM   2084 HG22 ILE A 134      43.532  46.080  32.951  1.00  0.00           H0.      0
ATOM   2085 HG23 ILE A 134      44.257  47.155  31.835  1.00  0.00           H0.      0
ATOM   2086  CG1 ILE A 134      46.350  48.166  33.413  1.00  0.00           C0.      0
ATOM   2087 HG12 ILE A 134      46.045  49.116  32.972  1.00  0.00           H0.      0
ATOM   2088 HG13 ILE A 134      46.698  48.486  34.395  1.00  0.00           H0.      0
ATOM   2089  CD1 ILE A 134      47.455  47.375  32.746  1.00  0.00           C0.      0
ATOM   2090 HD11 ILE A 134      47.111  47.018  31.775  1.00  0.00           H0.      0
ATOM   2091 HD12 ILE A 134      48.344  47.977  32.555  1.00  0.00           H0.      0
ATOM   2092 HD13 ILE A 134      47.844  46.601  33.408  1.00  0.00           H0.      0
ATOM   2093  C   ILE A 134      44.074  49.106  35.532  1.00  0.00           C0.      0
ATOM   2094  O   ILE A 134      44.480  50.267  35.545  1.00  0.00           O0.      0
ATOM   2095  N   CYS A 135      43.924  48.519  36.726  1.00  0.00           N0.      0
ATOM   2096  H   CYS A 135      43.603  47.564  36.802  1.00  0.00           H0.      0
ATOM   2097  CA  CYS A 135      44.458  49.162  37.934  1.00  0.00           C0.      0
ATOM   2098  HA  CYS A 135      44.962  50.120  37.813  1.00  0.00           H0.      0
ATOM   2099  CB  CYS A 135      43.251  49.422  38.828  1.00  0.00           C0.      0
ATOM   2100  HB2 CYS A 135      42.502  49.885  38.187  1.00  0.00           H0.      0
ATOM   2101  HB3 CYS A 135      42.818  48.506  39.230  1.00  0.00           H0.      0
ATOM   2102  SG  CYS A 135      43.401  50.530  40.129  1.00  0.00           S0.      0
ATOM   2103  HG  CYS A 135      44.136  51.447  39.495  1.00  0.00           H0.      0
ATOM   2104  C   CYS A 135      45.583  48.345  38.655  1.00  0.00           C0.      0
ATOM   2105  O   CYS A 135      46.785  48.685  38.610  1.00  0.00           O0.      0
ATOM   2106  N   LEU A 136      45.148  47.151  39.087  1.00  0.00           N0.      0
ATOM   2107  H   LEU A 136      44.145  47.047  39.150  1.00  0.00           H0.      0
ATOM   2108  CA  LEU A 136      45.961  45.950  39.419  1.00  0.00           C0.      0
ATOM   2109  HA  LEU A 136      45.203  45.183  39.569  1.00  0.00           H0.      0
ATOM   2110  CB  LEU A 136      46.765  45.585  38.189  1.00  0.00           C0.      0
ATOM   2111  HB2 LEU A 136      47.489  46.331  37.860  1.00  0.00           H0.      0
ATOM   2112  HB3 LEU A 136      47.377  44.717  38.433  1.00  0.00           H0.      0
ATOM   2113  CG  LEU A 136      45.994  45.184  36.920  1.00  0.00           C0.      0
ATOM   2114  HG  LEU A 136      45.314  46.005  36.693  1.00  0.00           H0.      0
ATOM   2115  CD1 LEU A 136      46.950  44.959  35.754  1.00  0.00           C0.      0
ATOM   2116 HD11 LEU A 136      47.797  44.305  35.963  1.00  0.00           H0.      0
ATOM   2117 HD12 LEU A 136      46.434  44.656  34.843  1.00  0.00           H0.      0
ATOM   2118 HD13 LEU A 136      47.451  45.914  35.596  1.00  0.00           H0.      0
ATOM   2119  CD2 LEU A 136      44.997  44.031  37.119  1.00  0.00           C0.      0
ATOM   2120 HD21 LEU A 136      45.498  43.127  37.465  1.00  0.00           H0.      0
ATOM   2121 HD22 LEU A 136      44.306  44.230  37.938  1.00  0.00           H0.      0
ATOM   2122 HD23 LEU A 136      44.465  43.809  36.194  1.00  0.00           H0.      0
ATOM   2123  C   LEU A 136      46.799  46.177  40.673  1.00  0.00           C0.      0
ATOM   2124  O   LEU A 136      47.074  47.267  41.125  1.00  0.00           O0.      0
ATOM   2125  N   GLY A 137      47.287  45.105  41.322  1.00  0.00           N0.      0
ATOM   2126  H   GLY A 137      47.100  44.271  40.784  1.00  0.00           H0.      0
ATOM   2127  CA  GLY A 137      48.053  45.001  42.520  1.00  0.00           C0.      0
ATOM   2128  HA2 GLY A 137      48.284  43.939  42.607  1.00  0.00           H0.      0
ATOM   2129  HA3 GLY A 137      48.966  45.580  42.381  1.00  0.00           H0.      0
ATOM   2130  C   GLY A 137      47.352  45.404  43.843  1.00  0.00           C0.      0
ATOM   2131  O   GLY A 137      48.050  45.802  44.741  1.00  0.00           O0.      0
ATOM   2132  N   ASN A 138      46.058  45.154  43.878  1.00  0.00           N0.      0
ATOM   2133  H   ASN A 138      45.659  45.020  42.960  1.00  0.00           H0.      0
ATOM   2134  CA  ASN A 138      45.163  45.417  45.071  1.00  0.00           C0.      0
ATOM   2135  HA  ASN A 138      44.189  45.191  44.638  1.00  0.00           H0.      0
ATOM   2136  CB  ASN A 138      45.643  44.508  46.267  1.00  0.00           C0.      0
ATOM   2137  HB2 ASN A 138      45.542  43.458  45.996  1.00  0.00           H0.      0
ATOM   2138  HB3 ASN A 138      46.658  44.767  46.572  1.00  0.00           H0.      0
ATOM   2139  CG  ASN A 138      44.749  44.707  47.447  1.00  0.00           C0.      0
ATOM   2140  OD1 ASN A 138      43.543  44.777  47.343  1.00  0.00           O0.      0
ATOM   2141  ND2 ASN A 138      45.275  44.976  48.635  1.00  0.00           N0.      0
ATOM   2142 HD21 ASN A 138      44.702  45.184  49.440  1.00  0.00           H0.      0
ATOM   2143 HD22 ASN A 138      46.179  44.558  48.802  1.00  0.00           H0.      0
ATOM   2144  C   ASN A 138      45.293  46.982  45.349  1.00  0.00           C0.      0
ATOM   2145  O   ASN A 138      45.768  47.328  46.441  1.00  0.00           O0.      0
ATOM   2146  N   SER A 139      44.985  47.749  44.288  1.00  0.00           N0.      0
ATOM   2147  H   SER A 139      44.475  47.438  43.473  1.00  0.00           H0.      0
ATOM   2148  CA  SER A 139      45.005  49.212  44.447  1.00  0.00           C0.      0
ATOM   2149  HA  SER A 139      45.905  49.418  45.026  1.00  0.00           H0.      0
ATOM   2150  CB  SER A 139      45.341  49.800  43.100  1.00  0.00           C0.      0
ATOM   2151  HB2 SER A 139      44.716  49.393  42.305  1.00  0.00           H0.      0
ATOM   2152  HB3 SER A 139      45.199  50.880  43.041  1.00  0.00           H0.      0
ATOM   2153  OG  SER A 139      46.684  49.515  42.723  1.00  0.00           O0.      0
ATOM   2154  HG  SER A 139      46.592  48.762  42.136  1.00  0.00           H0.      0
ATOM   2155  C   SER A 139      43.912  49.889  45.190  1.00  0.00           C0.      0
ATOM   2156  O   SER A 139      44.227  50.560  46.137  1.00  0.00           O0.      0
ATOM   2157  N   PHE A 140      42.643  49.728  44.758  1.00  0.00           N0.      0
ATOM   2158  H   PHE A 140      42.461  49.240  43.893  1.00  0.00           H0.      0
ATOM   2159  CA  PHE A 140      41.503  50.563  45.182  1.00  0.00           C0.      0
ATOM   2160  HA  PHE A 140      41.838  51.559  44.892  1.00  0.00           H0.      0
ATOM   2161  CB  PHE A 140      40.219  50.211  44.400  1.00  0.00           C0.      0
ATOM   2162  HB2 PHE A 140      40.530  49.986  43.380  1.00  0.00           H0.      0
ATOM   2163  HB3 PHE A 140      39.777  49.363  44.922  1.00  0.00           H0.      0
ATOM   2164  CG  PHE A 140      39.161  51.350  44.471  1.00  0.00           C0.      0
ATOM   2165  CD1 PHE A 140      39.261  52.386  43.520  1.00  0.00           C0.      0
ATOM   2166  HD1 PHE A 140      40.028  52.393  42.759  1.00  0.00           H0.      0
ATOM   2167  CE1 PHE A 140      38.333  53.458  43.531  1.00  0.00           C0.      0
ATOM   2168  HE1 PHE A 140      38.413  54.121  42.681  1.00  0.00           H0.      0
ATOM   2169  CZ  PHE A 140      37.370  53.604  44.523  1.00  0.00           C0.      0
ATOM   2170  HZ  PHE A 140      36.717  54.460  44.436  1.00  0.00           H0.      0
ATOM   2171  CE2 PHE A 140      37.219  52.547  45.487  1.00  0.00           C0.      0
ATOM   2172  HE2 PHE A 140      36.430  52.504  46.223  1.00  0.00           H0.      0
ATOM   2173  CD2 PHE A 140      38.098  51.417  45.426  1.00  0.00           C0.      0
ATOM   2174  HD2 PHE A 140      38.066  50.706  46.239  1.00  0.00           H0.      0
ATOM   2175  C   PHE A 140      41.282  50.614  46.609  1.00  0.00           C0.      0
ATOM   2176  O   PHE A 140      40.816  51.539  47.228  1.00  0.00           O0.      0
ATOM   2177  N   ALA A 141      41.681  49.545  47.255  1.00  0.00           N0.      0
ATOM   2178  H   ALA A 141      41.830  48.733  46.674  1.00  0.00           H0.      0
ATOM   2179  CA  ALA A 141      41.529  49.354  48.672  1.00  0.00           C0.      0
ATOM   2180  HA  ALA A 141      40.454  49.356  48.852  1.00  0.00           H0.      0
ATOM   2181  CB  ALA A 141      41.983  47.915  48.834  1.00  0.00           C0.      0
ATOM   2182  HB1 ALA A 141      42.198  47.716  49.884  1.00  0.00           H0.      0
ATOM   2183  HB2 ALA A 141      41.120  47.320  48.534  1.00  0.00           H0.      0
ATOM   2184  HB3 ALA A 141      42.909  47.665  48.318  1.00  0.00           H0.      0
ATOM   2185  C   ALA A 141      42.215  50.505  49.509  1.00  0.00           C0.      0
ATOM   2186  O   ALA A 141      41.883  50.642  50.695  1.00  0.00           O0.      0
ATOM   2187  N   HID A 142      43.147  51.260  48.937  1.00  0.00           N0.      0
ATOM   2188  H   HID A 142      43.526  51.126  48.011  1.00  0.00           H0.      0
ATOM   2189  CA  HID A 142      43.752  52.377  49.696  1.00  0.00           C0.      0
ATOM   2190  HA  HID A 142      44.132  51.895  50.597  1.00  0.00           H0.      0
ATOM   2191  CB  HID A 142      45.006  52.984  49.025  1.00  0.00           C0.      0
ATOM   2192  HB2 HID A 142      44.748  53.223  47.993  1.00  0.00           H0.      0
ATOM   2193  HB3 HID A 142      45.274  53.935  49.485  1.00  0.00           H0.      0
ATOM   2194  CG  HID A 142      46.160  52.092  49.019  1.00  0.00           C0.      0
ATOM   2195  ND1 HID A 142      46.841  51.722  50.145  1.00  0.00           N0.      0
ATOM   2196  HD1 HID A 142      46.640  51.986  51.099  1.00  0.00           H0.      0
ATOM   2197  CE1 HID A 142      48.022  51.195  49.704  1.00  0.00           C0.      0
ATOM   2198  HE1 HID A 142      48.849  50.889  50.328  1.00  0.00           H0.      0
ATOM   2199  NE2 HID A 142      48.050  51.138  48.367  1.00  0.00           N0.      0
ATOM   2200  CD2 HID A 142      46.832  51.686  47.909  1.00  0.00           C0.      0
ATOM   2201  HD2 HID A 142      46.546  51.900  46.890  1.00  0.00           H0.      0
ATOM   2202  C   HID A 142      42.824  53.590  50.104  1.00  0.00           C0.      0
ATOM   2203  O   HID A 142      43.264  54.359  50.984  1.00  0.00           O0.      0
ATOM   2204  N   LEU A 143      41.698  53.815  49.418  1.00  0.00           N0.      0
ATOM   2205  H   LEU A 143      41.367  53.147  48.737  1.00  0.00           H0.      0
ATOM   2206  CA  LEU A 143      40.875  55.112  49.542  1.00  0.00           C0.      0
ATOM   2207  HA  LEU A 143      41.666  55.862  49.544  1.00  0.00           H0.      0
ATOM   2208  CB  LEU A 143      40.049  55.225  48.232  1.00  0.00           C0.      0
ATOM   2209  HB2 LEU A 143      40.674  54.886  47.406  1.00  0.00           H0.      0
ATOM   2210  HB3 LEU A 143      39.214  54.525  48.210  1.00  0.00           H0.      0
ATOM   2211  CG  LEU A 143      39.480  56.629  47.844  1.00  0.00           C0.      0
ATOM   2212  HG  LEU A 143      38.798  57.030  48.594  1.00  0.00           H0.      0
ATOM   2213  CD1 LEU A 143      40.547  57.732  47.652  1.00  0.00           C0.      0
ATOM   2214 HD11 LEU A 143      40.177  58.748  47.515  1.00  0.00           H0.      0
ATOM   2215 HD12 LEU A 143      41.128  57.925  48.554  1.00  0.00           H0.      0
ATOM   2216 HD13 LEU A 143      41.166  57.464  46.796  1.00  0.00           H0.      0
ATOM   2217  CD2 LEU A 143      38.764  56.513  46.526  1.00  0.00           C0.      0
ATOM   2218 HD21 LEU A 143      38.190  57.409  46.290  1.00  0.00           H0.      0
ATOM   2219 HD22 LEU A 143      39.391  56.207  45.688  1.00  0.00           H0.      0
ATOM   2220 HD23 LEU A 143      38.000  55.736  46.567  1.00  0.00           H0.      0
ATOM   2221  C   LEU A 143      40.009  55.301  50.777  1.00  0.00           C0.      0
ATOM   2222  O   LEU A 143      39.030  54.578  50.902  1.00  0.00           O0.      0
ATOM   2223  N   PRO A 144      40.365  56.269  51.665  1.00  0.00           N0.      0
ATOM   2224  CD  PRO A 144      41.510  57.193  51.709  1.00  0.00           C0.      0
ATOM   2225  HD2 PRO A 144      41.275  58.011  51.028  1.00  0.00           H0.      0
ATOM   2226  HD3 PRO A 144      42.408  56.604  51.525  1.00  0.00           H0.      0
ATOM   2227  CG  PRO A 144      41.446  57.853  53.097  1.00  0.00           C0.      0
ATOM   2228  HG2 PRO A 144      40.952  58.823  53.156  1.00  0.00           H0.      0
ATOM   2229  HG3 PRO A 144      42.410  57.858  53.605  1.00  0.00           H0.      0
ATOM   2230  CB  PRO A 144      40.590  56.934  53.939  1.00  0.00           C0.      0
ATOM   2231  HB2 PRO A 144      40.007  57.394  54.737  1.00  0.00           H0.      0
ATOM   2232  HB3 PRO A 144      41.236  56.155  54.345  1.00  0.00           H0.      0
ATOM   2233  CA  PRO A 144      39.632  56.289  52.976  1.00  0.00           C0.      0
ATOM   2234  HA  PRO A 144      39.430  55.263  53.282  1.00  0.00           H0.      0
ATOM   2235  C   PRO A 144      38.273  56.991  53.035  1.00  0.00           C0.      0
ATOM   2236  O   PRO A 144      37.795  57.486  52.040  1.00  0.00           O0.      0
ATOM   2237  N   ASP A 145      37.555  56.807  54.133  1.00  0.00           N0.      0
ATOM   2238  H   ASP A 145      38.007  56.376  54.927  1.00  0.00           H0.      0
ATOM   2239  CA  ASP A 145      36.144  57.250  54.311  1.00  0.00           C0.      0
ATOM   2240  HA  ASP A 145      35.902  57.782  53.391  1.00  0.00           H0.      0
ATOM   2241  CB  ASP A 145      35.228  55.946  54.285  1.00  0.00           C0.      0
ATOM   2242  HB2 ASP A 145      35.565  55.401  53.403  1.00  0.00           H0.      0
ATOM   2243  HB3 ASP A 145      35.345  55.378  55.208  1.00  0.00           H0.      0
ATOM   2244  CG  ASP A 145      33.761  56.180  54.041  1.00  0.00           C0.      0
ATOM   2245  OD1 ASP A 145      32.922  55.522  54.727  1.00  0.00           O0.      0
ATOM   2246  OD2 ASP A 145      33.329  57.014  53.239  1.00  0.00           O0.      0
ATOM   2247  C   ASP A 145      35.994  58.181  55.588  1.00  0.00           C0.      0
ATOM   2248  O   ASP A 145      35.025  57.946  56.271  1.00  0.00           O0.      0
ATOM   2249  N   SER A 146      36.948  59.009  55.897  1.00  0.00           N0.      0
ATOM   2250  H   SER A 146      37.697  59.144  55.233  1.00  0.00           H0.      0
ATOM   2251  CA  SER A 146      36.748  60.004  57.008  1.00  0.00           C0.      0
ATOM   2252  HA  SER A 146      36.664  59.354  57.879  1.00  0.00           H0.      0
ATOM   2253  CB  SER A 146      37.900  60.890  57.291  1.00  0.00           C0.      0
ATOM   2254  HB2 SER A 146      37.624  61.350  58.240  1.00  0.00           H0.      0
ATOM   2255  HB3 SER A 146      38.785  60.258  57.365  1.00  0.00           H0.      0
ATOM   2256  OG  SER A 146      37.877  61.880  56.315  1.00  0.00           O0.      0
ATOM   2257  HG  SER A 146      38.465  61.562  55.626  1.00  0.00           H0.      0
ATOM   2258  C   SER A 146      35.504  60.842  56.839  1.00  0.00           C0.      0
ATOM   2259  O   SER A 146      34.819  61.244  57.858  1.00  0.00           O0.      0
ATOM   2260  N   LYS A 147      35.104  61.035  55.609  1.00  0.00           N0.      0
ATOM   2261  H   LYS A 147      35.852  60.821  54.964  1.00  0.00           H0.      0
ATOM   2262  CA  LYS A 147      33.927  61.812  55.159  1.00  0.00           C0.      0
ATOM   2263  HA  LYS A 147      33.946  62.668  55.834  1.00  0.00           H0.      0
ATOM   2264  CB  LYS A 147      34.093  62.313  53.721  1.00  0.00           C0.      0
ATOM   2265  HB2 LYS A 147      35.019  62.870  53.576  1.00  0.00           H0.      0
ATOM   2266  HB3 LYS A 147      34.095  61.484  53.013  1.00  0.00           H0.      0
ATOM   2267  CG  LYS A 147      32.973  63.212  53.344  1.00  0.00           C0.      0
ATOM   2268  HG2 LYS A 147      32.946  63.343  52.262  1.00  0.00           H0.      0
ATOM   2269  HG3 LYS A 147      31.976  62.793  53.478  1.00  0.00           H0.      0
ATOM   2270  CD  LYS A 147      32.999  64.605  54.009  1.00  0.00           C0.      0
ATOM   2271  HD2 LYS A 147      32.981  64.449  55.088  1.00  0.00           H0.      0
ATOM   2272  HD3 LYS A 147      33.947  65.021  53.666  1.00  0.00           H0.      0
ATOM   2273  CE  LYS A 147      31.800  65.366  53.404  1.00  0.00           C0.      0
ATOM   2274  HE2 LYS A 147      31.784  65.138  52.339  1.00  0.00           H0.      0
ATOM   2275  HE3 LYS A 147      30.841  65.059  53.822  1.00  0.00           H0.      0
ATOM   2276  NZ  LYS A 147      31.885  66.841  53.492  1.00  0.00           N0.      0
ATOM   2277  HZ1 LYS A 147      31.254  67.283  52.839  1.00  0.00           H0.      0
ATOM   2278  HZ2 LYS A 147      31.766  67.175  54.438  1.00  0.00           H0.      0
ATOM   2279  HZ3 LYS A 147      32.840  67.134  53.345  1.00  0.00           H0.      0
ATOM   2280  C   LYS A 147      32.678  60.948  55.429  1.00  0.00           C0.      0
ATOM   2281  O   LYS A 147      31.629  61.558  55.573  1.00  0.00           O0.      0
ATOM   2282  N   GLY A 148      32.769  59.584  55.466  1.00  0.00           N0.      0
ATOM   2283  H   GLY A 148      33.699  59.197  55.398  1.00  0.00           H0.      0
ATOM   2284  CA  GLY A 148      31.681  58.716  55.774  1.00  0.00           C0.      0
ATOM   2285  HA2 GLY A 148      31.984  57.669  55.765  1.00  0.00           H0.      0
ATOM   2286  HA3 GLY A 148      31.089  58.957  56.657  1.00  0.00           H0.      0
ATOM   2287  C   GLY A 148      30.488  58.927  54.766  1.00  0.00           C0.      0
ATOM   2288  O   GLY A 148      29.341  58.864  55.238  1.00  0.00           O0.      0
ATOM   2289  N   ASP A 149      30.861  59.245  53.524  1.00  0.00           N0.      0
ATOM   2290  H   ASP A 149      31.821  59.186  53.216  1.00  0.00           H0.      0
ATOM   2291  CA  ASP A 149      29.923  59.330  52.397  1.00  0.00           C0.      0
ATOM   2292  HA  ASP A 149      29.031  58.813  52.751  1.00  0.00           H0.      0
ATOM   2293  CB  ASP A 149      29.522  60.799  52.211  1.00  0.00           C0.      0
ATOM   2294  HB2 ASP A 149      29.251  61.053  53.235  1.00  0.00           H0.      0
ATOM   2295  HB3 ASP A 149      30.256  61.458  51.747  1.00  0.00           H0.      0
ATOM   2296  CG  ASP A 149      28.271  60.924  51.357  1.00  0.00           C0.      0
ATOM   2297  OD1 ASP A 149      27.790  62.023  51.368  1.00  0.00           O0.      0
ATOM   2298  OD2 ASP A 149      27.781  60.025  50.665  1.00  0.00           O0.      0
ATOM   2299  C   ASP A 149      30.408  58.603  51.116  1.00  0.00           C0.      0
ATOM   2300  O   ASP A 149      31.527  58.900  50.599  1.00  0.00           O0.      0
ATOM   2301  N   GLN A 150      29.685  57.636  50.538  1.00  0.00           N0.      0
ATOM   2302  H   GLN A 150      28.796  57.491  50.994  1.00  0.00           H0.      0
ATOM   2303  CA  GLN A 150      30.000  56.999  49.160  1.00  0.00           C0.      0
ATOM   2304  HA  GLN A 150      30.872  56.369  49.340  1.00  0.00           H0.      0
ATOM   2305  CB  GLN A 150      28.800  56.135  48.851  1.00  0.00           C0.      0
ATOM   2306  HB2 GLN A 150      27.931  56.790  48.917  1.00  0.00           H0.      0
ATOM   2307  HB3 GLN A 150      28.781  55.890  47.789  1.00  0.00           H0.      0
ATOM   2308  CG  GLN A 150      28.667  54.895  49.713  1.00  0.00           C0.      0
ATOM   2309  HG2 GLN A 150      29.485  54.222  49.458  1.00  0.00           H0.      0
ATOM   2310  HG3 GLN A 150      28.736  55.179  50.764  1.00  0.00           H0.      0
ATOM   2311  CD  GLN A 150      27.310  54.243  49.613  1.00  0.00           C0.      0
ATOM   2312  OE1 GLN A 150      26.662  54.253  48.577  1.00  0.00           O0.      0
ATOM   2313  NE2 GLN A 150      26.958  53.588  50.699  1.00  0.00           N0.      0
ATOM   2314 HE21 GLN A 150      26.122  53.023  50.722  1.00  0.00           H0.      0
ATOM   2315 HE22 GLN A 150      27.627  53.576  51.456  1.00  0.00           H0.      0
ATOM   2316  C   GLN A 150      30.460  57.881  48.081  1.00  0.00           C0.      0
ATOM   2317  O   GLN A 150      31.034  57.375  47.129  1.00  0.00           O0.      0
ATOM   2318  N   SER A 151      30.128  59.157  48.092  1.00  0.00           N0.      0
ATOM   2319  H   SER A 151      29.678  59.511  48.924  1.00  0.00           H0.      0
ATOM   2320  CA  SER A 151      30.254  60.083  46.960  1.00  0.00           C0.      0
ATOM   2321  HA  SER A 151      29.627  59.733  46.140  1.00  0.00           H0.      0
ATOM   2322  CB  SER A 151      29.676  61.464  47.174  1.00  0.00           C0.      0
ATOM   2323  HB2 SER A 151      29.783  61.999  46.230  1.00  0.00           H0.      0
ATOM   2324  HB3 SER A 151      28.616  61.397  47.420  1.00  0.00           H0.      0
ATOM   2325  OG  SER A 151      30.331  62.365  48.060  1.00  0.00           O0.      0
ATOM   2326  HG  SER A 151      31.137  62.692  47.654  1.00  0.00           H0.      0
ATOM   2327  C   SER A 151      31.707  60.271  46.464  1.00  0.00           C0.      0
ATOM   2328  O   SER A 151      31.908  60.439  45.268  1.00  0.00           O0.      0
ATOM   2329  N   GLU A 152      32.693  60.292  47.361  1.00  0.00           N0.      0
ATOM   2330  H   GLU A 152      32.425  60.242  48.334  1.00  0.00           H0.      0
ATOM   2331  CA  GLU A 152      34.123  60.323  47.091  1.00  0.00           C0.      0
ATOM   2332  HA  GLU A 152      34.367  61.070  46.336  1.00  0.00           H0.      0
ATOM   2333  CB  GLU A 152      34.871  60.801  48.331  1.00  0.00           C0.      0
ATOM   2334  HB2 GLU A 152      34.408  61.669  48.802  1.00  0.00           H0.      0
ATOM   2335  HB3 GLU A 152      34.998  60.050  49.110  1.00  0.00           H0.      0
ATOM   2336  CG  GLU A 152      36.311  61.219  47.960  1.00  0.00           C0.      0
ATOM   2337  HG2 GLU A 152      36.865  60.317  47.700  1.00  0.00           H0.      0
ATOM   2338  HG3 GLU A 152      36.327  61.863  47.081  1.00  0.00           H0.      0
ATOM   2339  CD  GLU A 152      37.053  61.819  49.154  1.00  0.00           C0.      0
ATOM   2340  OE1 GLU A 152      37.352  63.009  49.094  1.00  0.00           O0.      0
ATOM   2341  OE2 GLU A 152      37.314  61.104  50.188  1.00  0.00           O0.      0
ATOM   2342  C   GLU A 152      34.700  59.003  46.491  1.00  0.00           C0.      0
ATOM   2343  O   GLU A 152      35.465  59.018  45.548  1.00  0.00           O0.      0
ATOM   2344  N   HIE A 153      34.058  57.853  46.828  1.00  0.00           N0.      0
ATOM   2345  H   HIE A 153      33.313  57.968  47.500  1.00  0.00           H0.      0
ATOM   2346  CA  HIE A 153      34.339  56.499  46.283  1.00  0.00           C0.      0
ATOM   2347  HA  HIE A 153      35.369  56.456  45.927  1.00  0.00           H0.      0
ATOM   2348  CB  HIE A 153      34.103  55.333  47.288  1.00  0.00           C0.      0
ATOM   2349  HB2 HIE A 153      33.111  55.479  47.715  1.00  0.00           H0.      0
ATOM   2350  HB3 HIE A 153      34.067  54.394  46.735  1.00  0.00           H0.      0
ATOM   2351  CG  HIE A 153      35.141  55.210  48.424  1.00  0.00           C0.      0
ATOM   2352  ND1 HIE A 153      35.051  54.143  49.332  1.00  0.00           N0.      0
ATOM   2353  CE1 HIE A 153      35.897  54.496  50.360  1.00  0.00           C0.      0
ATOM   2354  HE1 HIE A 153      36.110  54.084  51.335  1.00  0.00           H0.      0
ATOM   2355  NE2 HIE A 153      36.546  55.608  50.016  1.00  0.00           N0.      0
ATOM   2356  HE2 HIE A 153      37.227  56.057  50.611  1.00  0.00           H0.      0
ATOM   2357  CD2 HIE A 153      35.976  56.147  48.937  1.00  0.00           C0.      0
ATOM   2358  HD2 HIE A 153      36.232  57.134  48.584  1.00  0.00           H0.      0
ATOM   2359  C   HIE A 153      33.650  56.413  44.850  1.00  0.00           C0.      0
ATOM   2360  O   HIE A 153      34.390  56.116  43.906  1.00  0.00           O0.      0
ATOM   2361  N   ARG A 154      32.346  56.733  44.770  1.00  0.00           N0.      0
ATOM   2362  H   ARG A 154      31.791  56.844  45.606  1.00  0.00           H0.      0
ATOM   2363  CA  ARG A 154      31.666  56.899  43.455  1.00  0.00           C0.      0
ATOM   2364  HA  ARG A 154      31.482  55.903  43.052  1.00  0.00           H0.      0
ATOM   2365  CB  ARG A 154      30.245  57.498  43.518  1.00  0.00           C0.      0
ATOM   2366  HB2 ARG A 154      30.366  58.486  43.961  1.00  0.00           H0.      0
ATOM   2367  HB3 ARG A 154      29.893  57.625  42.495  1.00  0.00           H0.      0
ATOM   2368  CG  ARG A 154      29.220  56.627  44.296  1.00  0.00           C0.      0
ATOM   2369  HG2 ARG A 154      29.307  55.609  43.917  1.00  0.00           H0.      0
ATOM   2370  HG3 ARG A 154      29.505  56.640  45.349  1.00  0.00           H0.      0
ATOM   2371  CD  ARG A 154      27.778  57.178  44.186  1.00  0.00           C0.      0
ATOM   2372  HD2 ARG A 154      27.819  58.267  44.193  1.00  0.00           H0.      0
ATOM   2373  HD3 ARG A 154      27.403  56.942  43.191  1.00  0.00           H0.      0
ATOM   2374  NE  ARG A 154      26.797  56.567  45.110  1.00  0.00           N0.      0
ATOM   2375  HE  ARG A 154      26.630  57.097  45.953  1.00  0.00           H0.      0
ATOM   2376  CZ  ARG A 154      26.217  55.428  44.838  1.00  0.00           C0.      0
ATOM   2377  NH1 ARG A 154      25.405  54.884  45.688  1.00  0.00           N0.      0
ATOM   2378 HH11 ARG A 154      25.332  55.421  46.540  1.00  0.00           H0.      0
ATOM   2379 HH12 ARG A 154      25.116  53.917  45.727  1.00  0.00           H0.      0
ATOM   2380  NH2 ARG A 154      26.371  54.813  43.712  1.00  0.00           N0.      0
ATOM   2381 HH21 ARG A 154      27.007  55.106  42.985  1.00  0.00           H0.      0
ATOM   2382 HH22 ARG A 154      25.828  53.973  43.566  1.00  0.00           H0.      0
ATOM   2383  C   ARG A 154      32.454  57.795  42.511  1.00  0.00           C0.      0
ATOM   2384  O   ARG A 154      32.577  57.480  41.367  1.00  0.00           O0.      0
ATOM   2385  N   LEU A 155      33.038  58.912  43.060  1.00  0.00           N0.      0
ATOM   2386  H   LEU A 155      32.883  58.970  44.056  1.00  0.00           H0.      0
ATOM   2387  CA  LEU A 155      33.749  59.938  42.320  1.00  0.00           C0.      0
ATOM   2388  HA  LEU A 155      33.079  60.283  41.532  1.00  0.00           H0.      0
ATOM   2389  CB  LEU A 155      34.201  61.126  43.201  1.00  0.00           C0.      0
ATOM   2390  HB2 LEU A 155      33.289  61.586  43.583  1.00  0.00           H0.      0
ATOM   2391  HB3 LEU A 155      34.714  60.684  44.055  1.00  0.00           H0.      0
ATOM   2392  CG  LEU A 155      35.200  62.226  42.645  1.00  0.00           C0.      0
ATOM   2393  HG  LEU A 155      36.106  61.764  42.251  1.00  0.00           H0.      0
ATOM   2394  CD1 LEU A 155      34.582  63.002  41.523  1.00  0.00           C0.      0
ATOM   2395 HD11 LEU A 155      35.285  63.804  41.299  1.00  0.00           H0.      0
ATOM   2396 HD12 LEU A 155      34.391  62.351  40.670  1.00  0.00           H0.      0
ATOM   2397 HD13 LEU A 155      33.662  63.405  41.949  1.00  0.00           H0.      0
ATOM   2398  CD2 LEU A 155      35.578  63.193  43.736  1.00  0.00           C0.      0
ATOM   2399 HD21 LEU A 155      34.691  63.698  44.119  1.00  0.00           H0.      0
ATOM   2400 HD22 LEU A 155      36.116  62.779  44.589  1.00  0.00           H0.      0
ATOM   2401 HD23 LEU A 155      36.295  63.898  43.317  1.00  0.00           H0.      0
ATOM   2402  C   LEU A 155      34.947  59.325  41.615  1.00  0.00           C0.      0
ATOM   2403  O   LEU A 155      35.192  59.532  40.445  1.00  0.00           O0.      0
ATOM   2404  N   ALA A 156      35.744  58.547  42.463  1.00  0.00           N0.      0
ATOM   2405  H   ALA A 156      35.425  58.483  43.420  1.00  0.00           H0.      0
ATOM   2406  CA  ALA A 156      36.943  57.777  42.038  1.00  0.00           C0.      0
ATOM   2407  HA  ALA A 156      37.715  58.449  41.662  1.00  0.00           H0.      0
ATOM   2408  CB  ALA A 156      37.548  57.107  43.290  1.00  0.00           C0.      0
ATOM   2409  HB1 ALA A 156      38.480  56.686  42.914  1.00  0.00           H0.      0
ATOM   2410  HB2 ALA A 156      37.705  57.743  44.161  1.00  0.00           H0.      0
ATOM   2411  HB3 ALA A 156      36.827  56.321  43.515  1.00  0.00           H0.      0
ATOM   2412  C   ALA A 156      36.573  56.626  40.951  1.00  0.00           C0.      0
ATOM   2413  O   ALA A 156      37.320  56.568  39.955  1.00  0.00           O0.      0
ATOM   2414  N   LEU A 157      35.509  55.778  41.198  1.00  0.00           N0.      0
ATOM   2415  H   LEU A 157      34.871  55.918  41.968  1.00  0.00           H0.      0
ATOM   2416  CA  LEU A 157      35.127  54.789  40.205  1.00  0.00           C0.      0
ATOM   2417  HA  LEU A 157      36.087  54.372  39.903  1.00  0.00           H0.      0
ATOM   2418  CB  LEU A 157      34.190  53.618  40.765  1.00  0.00           C0.      0
ATOM   2419  HB2 LEU A 157      33.265  53.981  41.212  1.00  0.00           H0.      0
ATOM   2420  HB3 LEU A 157      33.914  52.923  39.972  1.00  0.00           H0.      0
ATOM   2421  CG  LEU A 157      34.790  52.759  41.875  1.00  0.00           C0.      0
ATOM   2422  HG  LEU A 157      35.508  53.274  42.513  1.00  0.00           H0.      0
ATOM   2423  CD1 LEU A 157      33.698  52.192  42.794  1.00  0.00           C0.      0
ATOM   2424 HD11 LEU A 157      34.025  51.494  43.564  1.00  0.00           H0.      0
ATOM   2425 HD12 LEU A 157      33.241  53.089  43.211  1.00  0.00           H0.      0
ATOM   2426 HD13 LEU A 157      32.959  51.659  42.195  1.00  0.00           H0.      0
ATOM   2427  CD2 LEU A 157      35.512  51.584  41.141  1.00  0.00           C0.      0
ATOM   2428 HD21 LEU A 157      34.765  50.972  40.635  1.00  0.00           H0.      0
ATOM   2429 HD22 LEU A 157      36.143  51.908  40.313  1.00  0.00           H0.      0
ATOM   2430 HD23 LEU A 157      35.998  50.908  41.844  1.00  0.00           H0.      0
ATOM   2431  C   LEU A 157      34.572  55.282  38.922  1.00  0.00           C0.      0
ATOM   2432  O   LEU A 157      35.104  54.797  37.918  1.00  0.00           O0.      0
ATOM   2433  N   LYS A 158      33.624  56.219  38.918  1.00  0.00           N0.      0
ATOM   2434  H   LYS A 158      33.392  56.647  39.803  1.00  0.00           H0.      0
ATOM   2435  CA  LYS A 158      33.203  56.994  37.744  1.00  0.00           C0.      0
ATOM   2436  HA  LYS A 158      32.764  56.258  37.070  1.00  0.00           H0.      0
ATOM   2437  CB  LYS A 158      32.081  57.847  38.305  1.00  0.00           C0.      0
ATOM   2438  HB2 LYS A 158      31.422  57.214  38.900  1.00  0.00           H0.      0
ATOM   2439  HB3 LYS A 158      32.604  58.531  38.973  1.00  0.00           H0.      0
ATOM   2440  CG  LYS A 158      31.479  58.599  37.126  1.00  0.00           C0.      0
ATOM   2441  HG2 LYS A 158      32.235  59.053  36.486  1.00  0.00           H0.      0
ATOM   2442  HG3 LYS A 158      30.968  57.889  36.475  1.00  0.00           H0.      0
ATOM   2443  CD  LYS A 158      30.547  59.609  37.718  1.00  0.00           C0.      0
ATOM   2444  HD2 LYS A 158      29.793  59.128  38.342  1.00  0.00           H0.      0
ATOM   2445  HD3 LYS A 158      31.133  60.210  38.413  1.00  0.00           H0.      0
ATOM   2446  CE  LYS A 158      29.861  60.420  36.646  1.00  0.00           C0.      0
ATOM   2447  HE2 LYS A 158      30.601  60.958  36.054  1.00  0.00           H0.      0
ATOM   2448  HE3 LYS A 158      29.239  59.790  36.009  1.00  0.00           H0.      0
ATOM   2449  NZ  LYS A 158      29.018  61.507  37.268  1.00  0.00           N0.      0
ATOM   2450  HZ1 LYS A 158      29.487  62.258  37.754  1.00  0.00           H0.      0
ATOM   2451  HZ2 LYS A 158      28.461  61.948  36.551  1.00  0.00           H0.      0
ATOM   2452  HZ3 LYS A 158      28.273  61.130  37.835  1.00  0.00           H0.      0
ATOM   2453  C   LYS A 158      34.307  57.680  36.951  1.00  0.00           C0.      0
ATOM   2454  O   LYS A 158      34.273  57.585  35.710  1.00  0.00           O0.      0
ATOM   2455  N   ASN A 159      35.316  58.276  37.564  1.00  0.00           N0.      0
ATOM   2456  H   ASN A 159      35.433  58.266  38.567  1.00  0.00           H0.      0
ATOM   2457  CA  ASN A 159      36.507  58.772  36.843  1.00  0.00           C0.      0
ATOM   2458  HA  ASN A 159      36.103  59.444  36.086  1.00  0.00           H0.      0
ATOM   2459  CB  ASN A 159      37.305  59.506  37.931  1.00  0.00           C0.      0
ATOM   2460  HB2 ASN A 159      37.556  58.876  38.784  1.00  0.00           H0.      0
ATOM   2461  HB3 ASN A 159      38.270  59.678  37.453  1.00  0.00           H0.      0
ATOM   2462  CG  ASN A 159      36.750  60.826  38.434  1.00  0.00           C0.      0
ATOM   2463  OD1 ASN A 159      35.798  61.433  38.075  1.00  0.00           O0.      0
ATOM   2464  ND2 ASN A 159      37.534  61.474  39.319  1.00  0.00           N0.      0
ATOM   2465 HD21 ASN A 159      37.316  62.383  39.703  1.00  0.00           H0.      0
ATOM   2466 HD22 ASN A 159      38.234  60.909  39.777  1.00  0.00           H0.      0
ATOM   2467  C   ASN A 159      37.339  57.691  36.062  1.00  0.00           C0.      0
ATOM   2468  O   ASN A 159      37.659  57.846  34.898  1.00  0.00           O0.      0
ATOM   2469  N   ILE A 160      37.595  56.550  36.731  1.00  0.00           N0.      0
ATOM   2470  H   ILE A 160      37.174  56.509  37.649  1.00  0.00           H0.      0
ATOM   2471  CA  ILE A 160      38.181  55.259  36.165  1.00  0.00           C0.      0
ATOM   2472  HA  ILE A 160      39.139  55.427  35.673  1.00  0.00           H0.      0
ATOM   2473  CB  ILE A 160      38.496  54.251  37.320  1.00  0.00           C0.      0
ATOM   2474  HB  ILE A 160      37.573  54.317  37.896  1.00  0.00           H0.      0
ATOM   2475  CG2 ILE A 160      38.765  52.835  36.777  1.00  0.00           C0.      0
ATOM   2476 HG21 ILE A 160      38.126  52.743  35.899  1.00  0.00           H0.      0
ATOM   2477 HG22 ILE A 160      39.798  52.652  36.485  1.00  0.00           H0.      0
ATOM   2478 HG23 ILE A 160      38.495  52.110  37.545  1.00  0.00           H0.      0
ATOM   2479  CG1 ILE A 160      39.594  54.770  38.220  1.00  0.00           C0.      0
ATOM   2480 HG12 ILE A 160      40.470  54.896  37.584  1.00  0.00           H0.      0
ATOM   2481 HG13 ILE A 160      39.302  55.766  38.554  1.00  0.00           H0.      0
ATOM   2482  CD1 ILE A 160      39.785  53.868  39.414  1.00  0.00           C0.      0
ATOM   2483 HD11 ILE A 160      40.186  54.431  40.256  1.00  0.00           H0.      0
ATOM   2484 HD12 ILE A 160      38.848  53.379  39.680  1.00  0.00           H0.      0
ATOM   2485 HD13 ILE A 160      40.436  53.021  39.197  1.00  0.00           H0.      0
ATOM   2486  C   ILE A 160      37.329  54.833  34.988  1.00  0.00           C0.      0
ATOM   2487  O   ILE A 160      37.795  54.610  33.956  1.00  0.00           O0.      0
ATOM   2488  N   ALA A 161      36.027  54.794  35.221  1.00  0.00           N0.      0
ATOM   2489  H   ALA A 161      35.732  55.008  36.163  1.00  0.00           H0.      0
ATOM   2490  CA  ALA A 161      35.072  54.449  34.203  1.00  0.00           C0.      0
ATOM   2491  HA  ALA A 161      35.441  53.595  33.636  1.00  0.00           H0.      0
ATOM   2492  CB  ALA A 161      33.758  54.039  34.943  1.00  0.00           C0.      0
ATOM   2493  HB1 ALA A 161      33.503  54.860  35.614  1.00  0.00           H0.      0
ATOM   2494  HB2 ALA A 161      33.112  53.955  34.069  1.00  0.00           H0.      0
ATOM   2495  HB3 ALA A 161      33.867  53.187  35.614  1.00  0.00           H0.      0
ATOM   2496  C   ALA A 161      34.870  55.512  33.073  1.00  0.00           C0.      0
ATOM   2497  O   ALA A 161      34.546  55.049  31.957  1.00  0.00           O0.      0
ATOM   2498  N   SER A 162      35.296  56.799  33.165  1.00  0.00           N0.      0
ATOM   2499  H   SER A 162      35.665  57.127  34.046  1.00  0.00           H0.      0
ATOM   2500  CA  SER A 162      35.165  57.797  32.107  1.00  0.00           C0.      0
ATOM   2501  HA  SER A 162      34.135  57.931  31.778  1.00  0.00           H0.      0
ATOM   2502  CB  SER A 162      35.396  59.169  32.760  1.00  0.00           C0.      0
ATOM   2503  HB2 SER A 162      34.953  59.913  32.097  1.00  0.00           H0.      0
ATOM   2504  HB3 SER A 162      34.758  59.120  33.642  1.00  0.00           H0.      0
ATOM   2505  OG  SER A 162      36.735  59.516  33.048  1.00  0.00           O0.      0
ATOM   2506  HG  SER A 162      36.954  59.098  33.884  1.00  0.00           H0.      0
ATOM   2507  C   SER A 162      36.138  57.584  30.997  1.00  0.00           C0.      0
ATOM   2508  O   SER A 162      35.802  58.029  29.883  1.00  0.00           O0.      0
ATOM   2509  N   MET A 163      37.215  56.907  31.334  1.00  0.00           N0.      0
ATOM   2510  H   MET A 163      37.228  56.690  32.320  1.00  0.00           H0.      0
ATOM   2511  CA  MET A 163      38.371  56.669  30.480  1.00  0.00           C0.      0
ATOM   2512  HA  MET A 163      38.479  57.533  29.825  1.00  0.00           H0.      0
ATOM   2513  CB  MET A 163      39.605  56.637  31.368  1.00  0.00           C0.      0
ATOM   2514  HB2 MET A 163      39.553  55.927  32.194  1.00  0.00           H0.      0
ATOM   2515  HB3 MET A 163      40.417  56.296  30.725  1.00  0.00           H0.      0
ATOM   2516  CG  MET A 163      39.893  58.094  31.880  1.00  0.00           C0.      0
ATOM   2517  HG2 MET A 163      39.057  58.348  32.532  1.00  0.00           H0.      0
ATOM   2518  HG3 MET A 163      40.804  58.069  32.478  1.00  0.00           H0.      0
ATOM   2519  SD  MET A 163      40.210  59.304  30.592  1.00  0.00           S0.      0
ATOM   2520  CE  MET A 163      40.589  60.710  31.625  1.00  0.00           C0.      0
ATOM   2521  HE1 MET A 163      39.785  60.714  32.362  1.00  0.00           H0.      0
ATOM   2522  HE2 MET A 163      41.571  60.521  32.058  1.00  0.00           H0.      0
ATOM   2523  HE3 MET A 163      40.656  61.595  30.993  1.00  0.00           H0.      0
ATOM   2524  C   MET A 163      38.190  55.478  29.518  1.00  0.00           C0.      0
ATOM   2525  O   MET A 163      39.068  55.344  28.693  1.00  0.00           O0.      0
ATOM   2526  N   VAL A 164      37.155  54.643  29.575  1.00  0.00           N0.      0
ATOM   2527  H   VAL A 164      36.500  54.718  30.341  1.00  0.00           H0.      0
ATOM   2528  CA  VAL A 164      37.049  53.456  28.741  1.00  0.00           C0.      0
ATOM   2529  HA  VAL A 164      38.013  53.119  28.362  1.00  0.00           H0.      0
ATOM   2530  CB  VAL A 164      36.456  52.318  29.560  1.00  0.00           C0.      0
ATOM   2531  HB  VAL A 164      35.501  52.694  29.926  1.00  0.00           H0.      0
ATOM   2532  CG1 VAL A 164      36.156  51.119  28.719  1.00  0.00           C0.      0
ATOM   2533 HG11 VAL A 164      35.483  51.409  27.912  1.00  0.00           H0.      0
ATOM   2534 HG12 VAL A 164      37.116  50.729  28.384  1.00  0.00           H0.      0
ATOM   2535 HG13 VAL A 164      35.725  50.279  29.263  1.00  0.00           H0.      0
ATOM   2536  CG2 VAL A 164      37.265  52.041  30.818  1.00  0.00           C0.      0
ATOM   2537 HG21 VAL A 164      36.912  51.094  31.226  1.00  0.00           H0.      0
ATOM   2538 HG22 VAL A 164      38.348  52.086  30.705  1.00  0.00           H0.      0
ATOM   2539 HG23 VAL A 164      37.024  52.895  31.452  1.00  0.00           H0.      0
ATOM   2540  C   VAL A 164      36.212  53.756  27.511  1.00  0.00           C0.      0
ATOM   2541  O   VAL A 164      35.173  54.418  27.666  1.00  0.00           O0.      0
ATOM   2542  N   ARG A 165      36.604  53.427  26.224  1.00  0.00           N0.      0
ATOM   2543  H   ARG A 165      37.534  53.056  26.090  1.00  0.00           H0.      0
ATOM   2544  CA  ARG A 165      35.814  53.560  24.957  1.00  0.00           C0.      0
ATOM   2545  HA  ARG A 165      35.321  54.527  24.859  1.00  0.00           H0.      0
ATOM   2546  CB  ARG A 165      36.601  53.221  23.722  1.00  0.00           C0.      0
ATOM   2547  HB2 ARG A 165      37.046  52.237  23.865  1.00  0.00           H0.      0
ATOM   2548  HB3 ARG A 165      35.949  53.046  22.867  1.00  0.00           H0.      0
ATOM   2549  CG  ARG A 165      37.541  54.329  23.238  1.00  0.00           C0.      0
ATOM   2550  HG2 ARG A 165      36.926  54.924  22.562  1.00  0.00           H0.      0
ATOM   2551  HG3 ARG A 165      37.760  54.987  24.079  1.00  0.00           H0.      0
ATOM   2552  CD  ARG A 165      38.772  53.823  22.478  1.00  0.00           C0.      0
ATOM   2553  HD2 ARG A 165      39.412  53.414  23.260  1.00  0.00           H0.      0
ATOM   2554  HD3 ARG A 165      38.451  53.000  21.839  1.00  0.00           H0.      0
ATOM   2555  NE  ARG A 165      39.441  54.822  21.694  1.00  0.00           N0.      0
ATOM   2556  HE  ARG A 165      39.089  55.767  21.754  1.00  0.00           H0.      0
ATOM   2557  CZ  ARG A 165      40.646  54.806  21.184  1.00  0.00           C0.      0
ATOM   2558  NH1 ARG A 165      41.140  55.861  20.530  1.00  0.00           N0.      0
ATOM   2559 HH11 ARG A 165      40.667  56.730  20.733  1.00  0.00           H0.      0
ATOM   2560 HH12 ARG A 165      42.003  55.941  20.012  1.00  0.00           H0.      0
ATOM   2561  NH2 ARG A 165      41.301  53.662  21.157  1.00  0.00           N0.      0
ATOM   2562 HH21 ARG A 165      40.978  52.882  21.712  1.00  0.00           H0.      0
ATOM   2563 HH22 ARG A 165      42.187  53.616  20.674  1.00  0.00           H0.      0
ATOM   2564  C   ARG A 165      34.663  52.493  25.006  1.00  0.00           C0.      0
ATOM   2565  O   ARG A 165      34.857  51.439  25.558  1.00  0.00           O0.      0
ATOM   2566  N   PRO A 166      33.493  52.672  24.417  1.00  0.00           N0.      0
ATOM   2567  CD  PRO A 166      33.036  53.838  23.715  1.00  0.00           C0.      0
ATOM   2568  HD2 PRO A 166      33.727  54.456  23.142  1.00  0.00           H0.      0
ATOM   2569  HD3 PRO A 166      32.636  54.473  24.505  1.00  0.00           H0.      0
ATOM   2570  CG  PRO A 166      31.795  53.402  22.866  1.00  0.00           C0.      0
ATOM   2571  HG2 PRO A 166      32.028  53.051  21.861  1.00  0.00           H0.      0
ATOM   2572  HG3 PRO A 166      31.106  54.246  22.844  1.00  0.00           H0.      0
ATOM   2573  CB  PRO A 166      31.162  52.333  23.650  1.00  0.00           C0.      0
ATOM   2574  HB2 PRO A 166      30.666  51.622  22.990  1.00  0.00           H0.      0
ATOM   2575  HB3 PRO A 166      30.393  52.683  24.339  1.00  0.00           H0.      0
ATOM   2576  CA  PRO A 166      32.385  51.691  24.400  1.00  0.00           C0.      0
ATOM   2577  HA  PRO A 166      32.180  51.262  25.381  1.00  0.00           H0.      0
ATOM   2578  C   PRO A 166      32.943  50.470  23.531  1.00  0.00           C0.      0
ATOM   2579  O   PRO A 166      33.479  50.465  22.404  1.00  0.00           O0.      0
ATOM   2580  N   GLY A 167      32.825  49.280  24.107  1.00  0.00           N0.      0
ATOM   2581  H   GLY A 167      32.328  49.272  24.986  1.00  0.00           H0.      0
ATOM   2582  CA  GLY A 167      33.379  48.019  23.700  1.00  0.00           C0.      0
ATOM   2583  HA2 GLY A 167      32.661  47.201  23.765  1.00  0.00           H0.      0
ATOM   2584  HA3 GLY A 167      33.747  48.087  22.676  1.00  0.00           H0.      0
ATOM   2585  C   GLY A 167      34.666  47.636  24.490  1.00  0.00           C0.      0
ATOM   2586  O   GLY A 167      34.986  46.425  24.537  1.00  0.00           O0.      0
ATOM   2587  N   GLY A 168      35.299  48.525  25.245  1.00  0.00           N0.      0
ATOM   2588  H   GLY A 168      34.955  49.469  25.138  1.00  0.00           H0.      0
ATOM   2589  CA  GLY A 168      36.478  48.409  26.080  1.00  0.00           C0.      0
ATOM   2590  HA2 GLY A 168      37.213  47.799  25.554  1.00  0.00           H0.      0
ATOM   2591  HA3 GLY A 168      36.959  49.367  26.276  1.00  0.00           H0.      0
ATOM   2592  C   GLY A 168      36.181  47.804  27.478  1.00  0.00           C0.      0
ATOM   2593  O   GLY A 168      35.011  47.564  27.882  1.00  0.00           O0.      0
ATOM   2594  N   LEU A 169      37.304  47.437  28.151  1.00  0.00           N0.      0
ATOM   2595  H   LEU A 169      38.228  47.560  27.761  1.00  0.00           H0.      0
ATOM   2596  CA  LEU A 169      37.365  46.692  29.424  1.00  0.00           C0.      0
ATOM   2597  HA  LEU A 169      36.374  46.298  29.646  1.00  0.00           H0.      0
ATOM   2598  CB  LEU A 169      38.420  45.579  29.312  1.00  0.00           C0.      0
ATOM   2599  HB2 LEU A 169      39.423  45.915  29.048  1.00  0.00           H0.      0
ATOM   2600  HB3 LEU A 169      38.550  45.093  30.280  1.00  0.00           H0.      0
ATOM   2601  CG  LEU A 169      37.885  44.412  28.392  1.00  0.00           C0.      0
ATOM   2602  HG  LEU A 169      37.556  44.932  27.492  1.00  0.00           H0.      0
ATOM   2603  CD1 LEU A 169      39.129  43.622  27.976  1.00  0.00           C0.      0
ATOM   2604 HD11 LEU A 169      39.474  42.985  28.790  1.00  0.00           H0.      0
ATOM   2605 HD12 LEU A 169      38.883  43.013  27.106  1.00  0.00           H0.      0
ATOM   2606 HD13 LEU A 169      39.932  44.338  27.803  1.00  0.00           H0.      0
ATOM   2607  CD2 LEU A 169      36.683  43.624  29.033  1.00  0.00           C0.      0
ATOM   2608 HD21 LEU A 169      36.999  43.120  29.946  1.00  0.00           H0.      0
ATOM   2609 HD22 LEU A 169      35.735  44.096  29.291  1.00  0.00           H0.      0
ATOM   2610 HD23 LEU A 169      36.492  42.800  28.345  1.00  0.00           H0.      0
ATOM   2611  C   LEU A 169      37.783  47.651  30.556  1.00  0.00           C0.      0
ATOM   2612  O   LEU A 169      38.418  48.654  30.313  1.00  0.00           O0.      0
ATOM   2613  N   LEU A 170      37.472  47.305  31.802  1.00  0.00           N0.      0
ATOM   2614  H   LEU A 170      36.974  46.426  31.776  1.00  0.00           H0.      0
ATOM   2615  CA  LEU A 170      37.861  47.850  33.126  1.00  0.00           C0.      0
ATOM   2616  HA  LEU A 170      38.746  48.451  32.920  1.00  0.00           H0.      0
ATOM   2617  CB  LEU A 170      36.794  48.866  33.484  1.00  0.00           C0.      0
ATOM   2618  HB2 LEU A 170      36.815  49.601  32.679  1.00  0.00           H0.      0
ATOM   2619  HB3 LEU A 170      35.852  48.319  33.515  1.00  0.00           H0.      0
ATOM   2620  CG  LEU A 170      37.003  49.677  34.747  1.00  0.00           C0.      0
ATOM   2621  HG  LEU A 170      38.027  49.998  34.935  1.00  0.00           H0.      0
ATOM   2622  CD1 LEU A 170      36.021  50.862  34.861  1.00  0.00           C0.      0
ATOM   2623 HD11 LEU A 170      36.220  51.489  33.992  1.00  0.00           H0.      0
ATOM   2624 HD12 LEU A 170      34.967  50.586  34.884  1.00  0.00           H0.      0
ATOM   2625 HD13 LEU A 170      36.197  51.322  35.834  1.00  0.00           H0.      0
ATOM   2626  CD2 LEU A 170      36.554  48.806  35.939  1.00  0.00           C0.      0
ATOM   2627 HD21 LEU A 170      36.819  49.250  36.899  1.00  0.00           H0.      0
ATOM   2628 HD22 LEU A 170      35.508  48.529  35.808  1.00  0.00           H0.      0
ATOM   2629 HD23 LEU A 170      37.145  47.892  35.986  1.00  0.00           H0.      0
ATOM   2630  C   LEU A 170      38.174  46.690  34.114  1.00  0.00           C0.      0
ATOM   2631  O   LEU A 170      37.282  45.817  34.187  1.00  0.00           O0.      0
ATOM   2632  N   VAL A 171      39.379  46.650  34.723  1.00  0.00           N0.      0
ATOM   2633  H   VAL A 171      40.008  47.421  34.546  1.00  0.00           H0.      0
ATOM   2634  CA  VAL A 171      39.840  45.650  35.590  1.00  0.00           C0.      0
ATOM   2635  HA  VAL A 171      39.000  45.028  35.897  1.00  0.00           H0.      0
ATOM   2636  CB  VAL A 171      40.914  44.678  35.009  1.00  0.00           C0.      0
ATOM   2637  HB  VAL A 171      41.873  45.195  34.966  1.00  0.00           H0.      0
ATOM   2638  CG1 VAL A 171      41.016  43.406  35.851  1.00  0.00           C0.      0
ATOM   2639 HG11 VAL A 171      41.505  42.581  35.332  1.00  0.00           H0.      0
ATOM   2640 HG12 VAL A 171      41.488  43.497  36.829  1.00  0.00           H0.      0
ATOM   2641 HG13 VAL A 171      40.050  43.039  36.198  1.00  0.00           H0.      0
ATOM   2642  CG2 VAL A 171      40.506  44.256  33.625  1.00  0.00           C0.      0
ATOM   2643 HG21 VAL A 171      40.532  45.146  32.996  1.00  0.00           H0.      0
ATOM   2644 HG22 VAL A 171      41.245  43.557  33.232  1.00  0.00           H0.      0
ATOM   2645 HG23 VAL A 171      39.489  43.874  33.711  1.00  0.00           H0.      0
ATOM   2646  C   VAL A 171      40.386  46.301  36.888  1.00  0.00           C0.      0
ATOM   2647  O   VAL A 171      41.244  47.128  36.784  1.00  0.00           O0.      0
ATOM   2648  N   ILE A 172      39.751  45.940  38.004  1.00  0.00           N0.      0
ATOM   2649  H   ILE A 172      38.920  45.367  38.007  1.00  0.00           H0.      0
ATOM   2650  CA  ILE A 172      39.998  46.756  39.258  1.00  0.00           C0.      0
ATOM   2651  HA  ILE A 172      41.017  47.133  39.345  1.00  0.00           H0.      0
ATOM   2652  CB  ILE A 172      39.043  48.009  39.378  1.00  0.00           C0.      0
ATOM   2653  HB  ILE A 172      39.123  48.529  38.424  1.00  0.00           H0.      0
ATOM   2654  CG2 ILE A 172      37.628  47.598  39.586  1.00  0.00           C0.      0
ATOM   2655 HG21 ILE A 172      36.930  48.359  39.238  1.00  0.00           H0.      0
ATOM   2656 HG22 ILE A 172      37.506  46.680  39.012  1.00  0.00           H0.      0
ATOM   2657 HG23 ILE A 172      37.448  47.317  40.624  1.00  0.00           H0.      0
ATOM   2658  CG1 ILE A 172      39.570  49.011  40.522  1.00  0.00           C0.      0
ATOM   2659 HG12 ILE A 172      39.248  48.645  41.497  1.00  0.00           H0.      0
ATOM   2660 HG13 ILE A 172      40.646  48.840  40.474  1.00  0.00           H0.      0
ATOM   2661  CD1 ILE A 172      39.225  50.496  40.237  1.00  0.00           C0.      0
ATOM   2662 HD11 ILE A 172      38.241  50.538  39.770  1.00  0.00           H0.      0
ATOM   2663 HD12 ILE A 172      39.423  51.133  41.099  1.00  0.00           H0.      0
ATOM   2664 HD13 ILE A 172      39.875  50.780  39.410  1.00  0.00           H0.      0
ATOM   2665  C   ILE A 172      39.945  45.868  40.479  1.00  0.00           C0.      0
ATOM   2666  O   ILE A 172      39.345  44.782  40.441  1.00  0.00           O0.      0
ATOM   2667  N   ASP A 173      40.693  46.211  41.527  1.00  0.00           N0.      0
ATOM   2668  H   ASP A 173      41.185  47.093  41.550  1.00  0.00           H0.      0
ATOM   2669  CA  ASP A 173      40.924  45.231  42.607  1.00  0.00           C0.      0
ATOM   2670  HA  ASP A 173      40.082  44.540  42.569  1.00  0.00           H0.      0
ATOM   2671  CB  ASP A 173      42.069  44.277  42.338  1.00  0.00           C0.      0
ATOM   2672  HB2 ASP A 173      42.220  43.616  43.191  1.00  0.00           H0.      0
ATOM   2673  HB3 ASP A 173      41.820  43.761  41.411  1.00  0.00           H0.      0
ATOM   2674  CG  ASP A 173      43.436  44.979  42.073  1.00  0.00           C0.      0
ATOM   2675  OD1 ASP A 173      44.338  44.188  41.891  1.00  0.00           O0.      0
ATOM   2676  OD2 ASP A 173      43.615  46.202  42.383  1.00  0.00           O0.      0
ATOM   2677  C   ASP A 173      40.942  45.718  43.985  1.00  0.00           C0.      0
ATOM   2678  O   ASP A 173      41.177  46.872  44.269  1.00  0.00           O0.      0
ATOM   2679  N   HIE A 174      40.522  44.860  44.937  1.00  0.00           N0.      0
ATOM   2680  H   HIE A 174      40.333  43.897  44.696  1.00  0.00           H0.      0
ATOM   2681  CA  HIE A 174      40.441  45.151  46.365  1.00  0.00           C0.      0
ATOM   2682  HA  HIE A 174      41.227  45.863  46.616  1.00  0.00           H0.      0
ATOM   2683  CB  HIE A 174      39.176  45.935  46.659  1.00  0.00           C0.      0
ATOM   2684  HB2 HIE A 174      39.174  46.373  47.657  1.00  0.00           H0.      0
ATOM   2685  HB3 HIE A 174      39.153  46.801  45.997  1.00  0.00           H0.      0
ATOM   2686  CG  HIE A 174      37.820  45.249  46.448  1.00  0.00           C0.      0
ATOM   2687  ND1 HIE A 174      37.055  44.757  47.486  1.00  0.00           N0.      0
ATOM   2688  CE1 HIE A 174      35.974  44.186  46.853  1.00  0.00           C0.      0
ATOM   2689  HE1 HIE A 174      35.252  43.620  47.423  1.00  0.00           H0.      0
ATOM   2690  NE2 HIE A 174      35.993  44.394  45.535  1.00  0.00           N0.      0
ATOM   2691  HE2 HIE A 174      35.459  43.804  44.913  1.00  0.00           H0.      0
ATOM   2692  CD2 HIE A 174      37.184  45.028  45.252  1.00  0.00           C0.      0
ATOM   2693  HD2 HIE A 174      37.550  45.312  44.276  1.00  0.00           H0.      0
ATOM   2694  C   HIE A 174      40.603  43.936  47.260  1.00  0.00           C0.      0
ATOM   2695  O   HIE A 174      40.456  42.796  46.830  1.00  0.00           O0.      0
ATOM   2696  N   ARG A 175      40.894  44.204  48.515  1.00  0.00           N0.      0
ATOM   2697  H   ARG A 175      40.903  45.172  48.804  1.00  0.00           H0.      0
ATOM   2698  CA  ARG A 175      41.102  43.161  49.483  1.00  0.00           C0.      0
ATOM   2699  HA  ARG A 175      41.823  42.458  49.067  1.00  0.00           H0.      0
ATOM   2700  CB  ARG A 175      41.481  43.710  50.866  1.00  0.00           C0.      0
ATOM   2701  HB2 ARG A 175      40.681  44.424  51.064  1.00  0.00           H0.      0
ATOM   2702  HB3 ARG A 175      41.432  42.934  51.630  1.00  0.00           H0.      0
ATOM   2703  CG  ARG A 175      42.909  44.338  50.857  1.00  0.00           C0.      0
ATOM   2704  HG2 ARG A 175      43.633  43.705  50.344  1.00  0.00           H0.      0
ATOM   2705  HG3 ARG A 175      42.803  45.337  50.433  1.00  0.00           H0.      0
ATOM   2706  CD  ARG A 175      43.434  44.726  52.295  1.00  0.00           C0.      0
ATOM   2707  HD2 ARG A 175      42.772  45.484  52.714  1.00  0.00           H0.      0
ATOM   2708  HD3 ARG A 175      43.396  43.825  52.907  1.00  0.00           H0.      0
ATOM   2709  NE  ARG A 175      44.870  45.151  52.155  1.00  0.00           N0.      0
ATOM   2710  HE  ARG A 175      45.159  46.055  52.501  1.00  0.00           H0.      0
ATOM   2711  CZ  ARG A 175      45.918  44.431  51.848  1.00  0.00           C0.      0
ATOM   2712  NH1 ARG A 175      45.833  43.158  51.644  1.00  0.00           N0.      0
ATOM   2713 HH11 ARG A 175      44.955  42.661  51.669  1.00  0.00           H0.      0
ATOM   2714 HH12 ARG A 175      46.675  42.611  51.529  1.00  0.00           H0.      0
ATOM   2715  NH2 ARG A 175      47.126  44.964  51.852  1.00  0.00           N0.      0
ATOM   2716 HH21 ARG A 175      47.203  45.971  51.847  1.00  0.00           H0.      0
ATOM   2717 HH22 ARG A 175      47.940  44.464  51.525  1.00  0.00           H0.      0
ATOM   2718  C   ARG A 175      39.860  42.349  49.749  1.00  0.00           C0.      0
ATOM   2719  O   ARG A 175      38.757  42.817  49.560  1.00  0.00           O0.      0
ATOM   2720  N   ASN A 176      40.009  41.088  50.169  1.00  0.00           N0.      0
ATOM   2721  H   ASN A 176      40.958  40.745  50.204  1.00  0.00           H0.      0
ATOM   2722  CA  ASN A 176      39.030  40.482  51.021  1.00  0.00           C0.      0
ATOM   2723  HA  ASN A 176      38.078  40.760  50.568  1.00  0.00           H0.      0
ATOM   2724  CB  ASN A 176      39.075  38.938  50.839  1.00  0.00           C0.      0
ATOM   2725  HB2 ASN A 176      38.710  38.799  49.821  1.00  0.00           H0.      0
ATOM   2726  HB3 ASN A 176      40.076  38.519  50.936  1.00  0.00           H0.      0
ATOM   2727  CG  ASN A 176      38.095  38.126  51.687  1.00  0.00           C0.      0
ATOM   2728  OD1 ASN A 176      37.149  38.676  52.225  1.00  0.00           O0.      0
ATOM   2729  ND2 ASN A 176      38.401  36.837  51.823  1.00  0.00           N0.      0
ATOM   2730 HD21 ASN A 176      37.731  36.221  52.261  1.00  0.00           H0.      0
ATOM   2731 HD22 ASN A 176      39.249  36.532  51.367  1.00  0.00           H0.      0
ATOM   2732  C   ASN A 176      39.062  40.842  52.561  1.00  0.00           C0.      0
ATOM   2733  O   ASN A 176      39.924  40.303  53.282  1.00  0.00           O0.      0
ATOM   2734  N   TYR A 177      38.122  41.642  53.106  1.00  0.00           N0.      0
ATOM   2735  H   TYR A 177      37.453  41.992  52.435  1.00  0.00           H0.      0
ATOM   2736  CA  TYR A 177      38.026  42.079  54.549  1.00  0.00           C0.      0
ATOM   2737  HA  TYR A 177      38.993  42.359  54.967  1.00  0.00           H0.      0
ATOM   2738  CB  TYR A 177      37.317  43.426  54.604  1.00  0.00           C0.      0
ATOM   2739  HB2 TYR A 177      36.292  43.221  54.297  1.00  0.00           H0.      0
ATOM   2740  HB3 TYR A 177      37.249  43.838  55.610  1.00  0.00           H0.      0
ATOM   2741  CG  TYR A 177      38.102  44.456  53.741  1.00  0.00           C0.      0
ATOM   2742  CD1 TYR A 177      39.290  45.057  54.211  1.00  0.00           C0.      0
ATOM   2743  HD1 TYR A 177      39.690  44.831  55.189  1.00  0.00           H0.      0
ATOM   2744  CE1 TYR A 177      39.954  46.003  53.489  1.00  0.00           C0.      0
ATOM   2745  HE1 TYR A 177      40.790  46.530  53.927  1.00  0.00           H0.      0
ATOM   2746  CZ  TYR A 177      39.444  46.353  52.214  1.00  0.00           C0.      0
ATOM   2747  OH  TYR A 177      40.033  47.255  51.386  1.00  0.00           O0.      0
ATOM   2748  HH  TYR A 177      39.391  47.947  51.213  1.00  0.00           H0.      0
ATOM   2749  CE2 TYR A 177      38.334  45.700  51.652  1.00  0.00           C0.      0
ATOM   2750  HE2 TYR A 177      37.907  46.013  50.711  1.00  0.00           H0.      0
ATOM   2751  CD2 TYR A 177      37.617  44.755  52.434  1.00  0.00           C0.      0
ATOM   2752  HD2 TYR A 177      36.736  44.365  51.944  1.00  0.00           H0.      0
ATOM   2753  C   TYR A 177      37.320  41.087  55.457  1.00  0.00           C0.      0
ATOM   2754  O   TYR A 177      37.742  41.060  56.590  1.00  0.00           O0.      0
ATOM   2755  N   ASP A 178      36.468  40.189  54.925  1.00  0.00           N0.      0
ATOM   2756  H   ASP A 178      36.269  40.238  53.936  1.00  0.00           H0.      0
ATOM   2757  CA  ASP A 178      35.692  39.282  55.771  1.00  0.00           C0.      0
ATOM   2758  HA  ASP A 178      34.963  39.975  56.190  1.00  0.00           H0.      0
ATOM   2759  CB  ASP A 178      34.851  38.320  54.887  1.00  0.00           C0.      0
ATOM   2760  HB2 ASP A 178      34.177  38.861  54.221  1.00  0.00           H0.      0
ATOM   2761  HB3 ASP A 178      35.559  37.684  54.356  1.00  0.00           H0.      0
ATOM   2762  CG  ASP A 178      33.912  37.436  55.727  1.00  0.00           C0.      0
ATOM   2763  OD1 ASP A 178      33.811  36.223  55.395  1.00  0.00           O0.      0
ATOM   2764  OD2 ASP A 178      33.261  37.990  56.657  1.00  0.00           O0.      0
ATOM   2765  C   ASP A 178      36.558  38.524  56.775  1.00  0.00           C0.      0
ATOM   2766  O   ASP A 178      36.255  38.530  57.983  1.00  0.00           O0.      0
ATOM   2767  N   TYR A 179      37.614  37.900  56.278  1.00  0.00           N0.      0
ATOM   2768  H   TYR A 179      37.624  37.939  55.269  1.00  0.00           H0.      0
ATOM   2769  CA  TYR A 179      38.513  37.138  57.025  1.00  0.00           C0.      0
ATOM   2770  HA  TYR A 179      38.012  36.484  57.739  1.00  0.00           H0.      0
ATOM   2771  CB  TYR A 179      39.504  36.374  56.101  1.00  0.00           C0.      0
ATOM   2772  HB2 TYR A 179      38.880  35.713  55.500  1.00  0.00           H0.      0
ATOM   2773  HB3 TYR A 179      40.047  36.992  55.386  1.00  0.00           H0.      0
ATOM   2774  CG  TYR A 179      40.533  35.487  56.849  1.00  0.00           C0.      0
ATOM   2775  CD1 TYR A 179      41.725  36.048  57.339  1.00  0.00           C0.      0
ATOM   2776  HD1 TYR A 179      42.054  37.057  57.136  1.00  0.00           H0.      0
ATOM   2777  CE1 TYR A 179      42.566  35.287  58.168  1.00  0.00           C0.      0
ATOM   2778  HE1 TYR A 179      43.429  35.752  58.621  1.00  0.00           H0.      0
ATOM   2779  CZ  TYR A 179      42.320  33.981  58.546  1.00  0.00           C0.      0
ATOM   2780  OH  TYR A 179      43.184  33.325  59.342  1.00  0.00           O0.      0
ATOM   2781  HH  TYR A 179      43.204  32.388  59.135  1.00  0.00           H0.      0
ATOM   2782  CE2 TYR A 179      41.228  33.366  57.827  1.00  0.00           C0.      0
ATOM   2783  HE2 TYR A 179      41.006  32.352  58.124  1.00  0.00           H0.      0
ATOM   2784  CD2 TYR A 179      40.298  34.076  57.104  1.00  0.00           C0.      0
ATOM   2785  HD2 TYR A 179      39.374  33.626  56.773  1.00  0.00           H0.      0
ATOM   2786  C   TYR A 179      39.304  38.076  57.944  1.00  0.00           C0.      0
ATOM   2787  O   TYR A 179      39.442  37.612  59.043  1.00  0.00           O0.      0
ATOM   2788  N   ILE A 180      39.806  39.227  57.601  1.00  0.00           N0.      0
ATOM   2789  H   ILE A 180      39.608  39.546  56.663  1.00  0.00           H0.      0
ATOM   2790  CA  ILE A 180      40.467  40.210  58.520  1.00  0.00           C0.      0
ATOM   2791  HA  ILE A 180      41.258  39.685  59.056  1.00  0.00           H0.      0
ATOM   2792  CB  ILE A 180      41.049  41.421  57.817  1.00  0.00           C0.      0
ATOM   2793  HB  ILE A 180      40.233  41.966  57.341  1.00  0.00           H0.      0
ATOM   2794  CG2 ILE A 180      41.653  42.375  58.951  1.00  0.00           C0.      0
ATOM   2795 HG21 ILE A 180      42.137  41.710  59.666  1.00  0.00           H0.      0
ATOM   2796 HG22 ILE A 180      42.396  43.046  58.520  1.00  0.00           H0.      0
ATOM   2797 HG23 ILE A 180      40.883  42.961  59.454  1.00  0.00           H0.      0
ATOM   2798  CG1 ILE A 180      42.053  40.970  56.775  1.00  0.00           C0.      0
ATOM   2799 HG12 ILE A 180      42.986  40.629  57.224  1.00  0.00           H0.      0
ATOM   2800 HG13 ILE A 180      41.667  40.098  56.247  1.00  0.00           H0.      0
ATOM   2801  CD1 ILE A 180      42.278  41.970  55.642  1.00  0.00           C0.      0
ATOM   2802 HD11 ILE A 180      42.749  41.482  54.788  1.00  0.00           H0.      0
ATOM   2803 HD12 ILE A 180      41.322  42.264  55.207  1.00  0.00           H0.      0
ATOM   2804 HD13 ILE A 180      42.882  42.814  55.976  1.00  0.00           H0.      0
ATOM   2805  C   ILE A 180      39.531  40.680  59.689  1.00  0.00           C0.      0
ATOM   2806  O   ILE A 180      39.866  40.665  60.859  1.00  0.00           O0.      0
ATOM   2807  N   LEU A 181      38.266  41.043  59.390  1.00  0.00           N0.      0
ATOM   2808  H   LEU A 181      37.941  41.060  58.434  1.00  0.00           H0.      0
ATOM   2809  CA  LEU A 181      37.082  41.347  60.286  1.00  0.00           C0.      0
ATOM   2810  HA  LEU A 181      37.477  42.074  60.996  1.00  0.00           H0.      0
ATOM   2811  CB  LEU A 181      35.858  41.750  59.442  1.00  0.00           C0.      0
ATOM   2812  HB2 LEU A 181      35.805  41.028  58.627  1.00  0.00           H0.      0
ATOM   2813  HB3 LEU A 181      34.975  41.697  60.079  1.00  0.00           H0.      0
ATOM   2814  CG  LEU A 181      35.963  43.183  58.932  1.00  0.00           C0.      0
ATOM   2815  HG  LEU A 181      35.498  43.788  59.711  1.00  0.00           H0.      0
ATOM   2816  CD1 LEU A 181      37.387  43.856  58.660  1.00  0.00           C0.      0
ATOM   2817 HD11 LEU A 181      37.186  44.889  58.373  1.00  0.00           H0.      0
ATOM   2818 HD12 LEU A 181      37.957  43.824  59.588  1.00  0.00           H0.      0
ATOM   2819 HD13 LEU A 181      37.836  43.356  57.802  1.00  0.00           H0.      0
ATOM   2820  CD2 LEU A 181      35.105  43.507  57.689  1.00  0.00           C0.      0
ATOM   2821 HD21 LEU A 181      35.385  44.513  57.377  1.00  0.00           H0.      0
ATOM   2822 HD22 LEU A 181      35.298  42.782  56.898  1.00  0.00           H0.      0
ATOM   2823 HD23 LEU A 181      34.103  43.452  58.114  1.00  0.00           H0.      0
ATOM   2824  C   LEU A 181      36.848  40.108  61.123  1.00  0.00           C0.      0
ATOM   2825  O   LEU A 181      36.485  40.295  62.252  1.00  0.00           O0.      0
ATOM   2826  N   SER A 182      37.026  38.892  60.536  1.00  0.00           N0.      0
ATOM   2827  H   SER A 182      36.942  38.920  59.530  1.00  0.00           H0.      0
ATOM   2828  CA  SER A 182      36.774  37.644  61.237  1.00  0.00           C0.      0
ATOM   2829  HA  SER A 182      35.824  37.718  61.765  1.00  0.00           H0.      0
ATOM   2830  CB  SER A 182      36.562  36.449  60.252  1.00  0.00           C0.      0
ATOM   2831  HB2 SER A 182      35.727  36.685  59.592  1.00  0.00           H0.      0
ATOM   2832  HB3 SER A 182      37.408  36.331  59.576  1.00  0.00           H0.      0
ATOM   2833  OG  SER A 182      36.347  35.244  61.029  1.00  0.00           O0.      0
ATOM   2834  HG  SER A 182      35.673  35.366  61.700  1.00  0.00           H0.      0
ATOM   2835  C   SER A 182      37.852  37.225  62.247  1.00  0.00           C0.      0
ATOM   2836  O   SER A 182      37.686  36.698  63.339  1.00  0.00           O0.      0
ATOM   2837  N   THR A 183      39.096  37.569  61.917  1.00  0.00           N0.      0
ATOM   2838  H   THR A 183      39.292  38.243  61.190  1.00  0.00           H0.      0
ATOM   2839  CA  THR A 183      40.221  36.901  62.556  1.00  0.00           C0.      0
ATOM   2840  HA  THR A 183      39.904  36.199  63.327  1.00  0.00           H0.      0
ATOM   2841  CB  THR A 183      40.965  35.912  61.608  1.00  0.00           C0.      0
ATOM   2842  HB  THR A 183      41.717  35.400  62.209  1.00  0.00           H0.      0
ATOM   2843  CG2 THR A 183      40.007  34.926  60.926  1.00  0.00           C0.      0
ATOM   2844 HG21 THR A 183      40.509  33.961  60.992  1.00  0.00           H0.      0
ATOM   2845 HG22 THR A 183      39.114  34.815  61.540  1.00  0.00           H0.      0
ATOM   2846 HG23 THR A 183      39.644  35.275  59.959  1.00  0.00           H0.      0
ATOM   2847  OG1 THR A 183      41.617  36.645  60.573  1.00  0.00           O0.      0
ATOM   2848  HG1 THR A 183      41.048  36.862  59.832  1.00  0.00           H0.      0
ATOM   2849  C   THR A 183      41.361  37.800  63.187  1.00  0.00           C0.      0
ATOM   2850  O   THR A 183      42.149  37.411  64.073  1.00  0.00           O0.      0
ATOM   2851  N   GLY A 184      41.274  39.046  62.830  1.00  0.00           N0.      0
ATOM   2852  H   GLY A 184      40.431  39.326  62.351  1.00  0.00           H0.      0
ATOM   2853  CA  GLY A 184      42.297  40.038  63.138  1.00  0.00           C0.      0
ATOM   2854  HA2 GLY A 184      41.946  41.055  62.964  1.00  0.00           H0.      0
ATOM   2855  HA3 GLY A 184      42.714  39.841  64.125  1.00  0.00           H0.      0
ATOM   2856  C   GLY A 184      43.583  39.833  62.280  1.00  0.00           C0.      0
ATOM   2857  O   GLY A 184      44.620  40.510  62.492  1.00  0.00           O0.      0
ATOM   2858  N   CYS A 185      43.644  38.834  61.429  1.00  0.00           N0.      0
ATOM   2859  H   CYS A 185      42.761  38.503  61.066  1.00  0.00           H0.      0
ATOM   2860  CA  CYS A 185      44.880  38.395  60.760  1.00  0.00           C0.      0
ATOM   2861  HA  CYS A 185      45.667  39.099  61.030  1.00  0.00           H0.      0
ATOM   2862  CB  CYS A 185      45.090  36.920  61.174  1.00  0.00           C0.      0
ATOM   2863  HB2 CYS A 185      45.113  36.902  62.263  1.00  0.00           H0.      0
ATOM   2864  HB3 CYS A 185      44.239  36.296  60.899  1.00  0.00           H0.      0
ATOM   2865  SG  CYS A 185      46.673  36.269  60.577  1.00  0.00           S0.      0
ATOM   2866  HG  CYS A 185      46.250  35.623  59.487  1.00  0.00           H0.      0
ATOM   2867  C   CYS A 185      44.793  38.535  59.208  1.00  0.00           C0.      0
ATOM   2868  O   CYS A 185      43.707  38.543  58.658  1.00  0.00           O0.      0
ATOM   2869  N   ALA A 186      45.899  38.748  58.515  1.00  0.00           N0.      0
ATOM   2870  H   ALA A 186      46.762  38.738  59.041  1.00  0.00           H0.      0
ATOM   2871  CA  ALA A 186      45.944  38.840  57.051  1.00  0.00           C0.      0
ATOM   2872  HA  ALA A 186      45.366  39.723  56.780  1.00  0.00           H0.      0
ATOM   2873  CB  ALA A 186      47.356  39.146  56.521  1.00  0.00           C0.      0
ATOM   2874  HB1 ALA A 186      47.710  40.105  56.898  1.00  0.00           H0.      0
ATOM   2875  HB2 ALA A 186      47.978  38.406  57.024  1.00  0.00           H0.      0
ATOM   2876  HB3 ALA A 186      47.390  39.115  55.432  1.00  0.00           H0.      0
ATOM   2877  C   ALA A 186      45.369  37.536  56.436  1.00  0.00           C0.      0
ATOM   2878  O   ALA A 186      45.513  36.416  57.051  1.00  0.00           O0.      0
ATOM   2879  N   PRO A 187      44.741  37.544  55.249  1.00  0.00           N0.      0
ATOM   2880  CD  PRO A 187      44.458  38.638  54.363  1.00  0.00           C0.      0
ATOM   2881  HD2 PRO A 187      45.385  38.736  53.798  1.00  0.00           H0.      0
ATOM   2882  HD3 PRO A 187      44.234  39.601  54.822  1.00  0.00           H0.      0
ATOM   2883  CG  PRO A 187      43.338  38.212  53.496  1.00  0.00           C0.      0
ATOM   2884  HG2 PRO A 187      43.212  38.796  52.584  1.00  0.00           H0.      0
ATOM   2885  HG3 PRO A 187      42.450  38.319  54.120  1.00  0.00           H0.      0
ATOM   2886  CB  PRO A 187      43.639  36.719  53.323  1.00  0.00           C0.      0
ATOM   2887  HB2 PRO A 187      44.498  36.656  52.656  1.00  0.00           H0.      0
ATOM   2888  HB3 PRO A 187      42.769  36.135  53.024  1.00  0.00           H0.      0
ATOM   2889  CA  PRO A 187      44.152  36.362  54.666  1.00  0.00           C0.      0
ATOM   2890  HA  PRO A 187      43.382  35.888  55.275  1.00  0.00           H0.      0
ATOM   2891  C   PRO A 187      45.206  35.170  54.503  1.00  0.00           C0.      0
ATOM   2892  O   PRO A 187      46.377  35.397  54.200  1.00  0.00           O0.      0
ATOM   2893  N   PRO A 188      44.763  33.937  54.545  1.00  0.00           N0.      0
ATOM   2894  CD  PRO A 188      43.337  33.636  54.704  1.00  0.00           C0.      0
ATOM   2895  HD2 PRO A 188      42.661  34.015  53.938  1.00  0.00           H0.      0
ATOM   2896  HD3 PRO A 188      42.988  34.060  55.645  1.00  0.00           H0.      0
ATOM   2897  CG  PRO A 188      43.302  32.121  54.908  1.00  0.00           C0.      0
ATOM   2898  HG2 PRO A 188      43.210  31.607  53.951  1.00  0.00           H0.      0
ATOM   2899  HG3 PRO A 188      42.522  31.682  55.531  1.00  0.00           H0.      0
ATOM   2900  CB  PRO A 188      44.684  31.806  55.451  1.00  0.00           C0.      0
ATOM   2901  HB2 PRO A 188      44.921  30.781  55.164  1.00  0.00           H0.      0
ATOM   2902  HB3 PRO A 188      44.590  31.903  56.532  1.00  0.00           H0.      0
ATOM   2903  CA  PRO A 188      45.646  32.785  54.745  1.00  0.00           C0.      0
ATOM   2904  HA  PRO A 188      46.437  32.995  55.465  1.00  0.00           H0.      0
ATOM   2905  C   PRO A 188      46.427  32.290  53.513  1.00  0.00           C0.      0
ATOM   2906  O   PRO A 188      47.522  31.705  53.665  1.00  0.00           O0.      0
ATOM   2907  N   GLY A 189      45.931  32.543  52.293  1.00  0.00           N0.      0
ATOM   2908  H   GLY A 189      45.090  33.097  52.223  1.00  0.00           H0.      0
ATOM   2909  CA  GLY A 189      46.497  31.940  51.098  1.00  0.00           C0.      0
ATOM   2910  HA2 GLY A 189      46.476  30.853  51.176  1.00  0.00           H0.      0
ATOM   2911  HA3 GLY A 189      45.765  32.181  50.326  1.00  0.00           H0.      0
ATOM   2912  C   GLY A 189      47.865  32.468  50.660  1.00  0.00           C0.      0
ATOM   2913  O   GLY A 189      48.316  33.369  51.292  1.00  0.00           O0.      0
ATOM   2914  N   LYS A 190      48.436  31.964  49.572  1.00  0.00           N0.      0
ATOM   2915  H   LYS A 190      47.934  31.202  49.139  1.00  0.00           H0.      0
ATOM   2916  CA  LYS A 190      49.666  32.493  49.004  1.00  0.00           C0.      0
ATOM   2917  HA  LYS A 190      50.325  32.953  49.740  1.00  0.00           H0.      0
ATOM   2918  CB  LYS A 190      50.424  31.301  48.405  1.00  0.00           C0.      0
ATOM   2919  HB2 LYS A 190      49.898  30.937  47.522  1.00  0.00           H0.      0
ATOM   2920  HB3 LYS A 190      51.397  31.672  48.083  1.00  0.00           H0.      0
ATOM   2921  CG  LYS A 190      50.704  30.215  49.440  1.00  0.00           C0.      0
ATOM   2922  HG2 LYS A 190      51.263  30.561  50.309  1.00  0.00           H0.      0
ATOM   2923  HG3 LYS A 190      49.801  29.659  49.692  1.00  0.00           H0.      0
ATOM   2924  CD  LYS A 190      51.618  29.167  48.705  1.00  0.00           C0.      0
ATOM   2925  HD2 LYS A 190      51.039  29.004  47.795  1.00  0.00           H0.      0
ATOM   2926  HD3 LYS A 190      52.553  29.665  48.449  1.00  0.00           H0.      0
ATOM   2927  CE  LYS A 190      51.723  27.823  49.377  1.00  0.00           C0.      0
ATOM   2928  HE2 LYS A 190      52.197  27.182  48.634  1.00  0.00           H0.      0
ATOM   2929  HE3 LYS A 190      52.361  27.971  50.249  1.00  0.00           H0.      0
ATOM   2930  NZ  LYS A 190      50.515  27.215  49.815  1.00  0.00           N0.      0
ATOM   2931  HZ1 LYS A 190      49.981  27.076  48.969  1.00  0.00           H0.      0
ATOM   2932  HZ2 LYS A 190      50.681  26.323  50.259  1.00  0.00           H0.      0
ATOM   2933  HZ3 LYS A 190      49.912  27.795  50.382  1.00  0.00           H0.      0
ATOM   2934  C   LYS A 190      49.398  33.531  47.941  1.00  0.00           C0.      0
ATOM   2935  O   LYS A 190      48.386  33.470  47.201  1.00  0.00           O0.      0
ATOM   2936  N   ASN A 191      50.221  34.558  47.936  1.00  0.00           N0.      0
ATOM   2937  H   ASN A 191      50.943  34.670  48.633  1.00  0.00           H0.      0
ATOM   2938  CA  ASN A 191      50.000  35.763  47.178  1.00  0.00           C0.      0
ATOM   2939  HA  ASN A 191      48.957  36.060  47.289  1.00  0.00           H0.      0
ATOM   2940  CB  ASN A 191      50.800  36.995  47.702  1.00  0.00           C0.      0
ATOM   2941  HB2 ASN A 191      51.129  36.849  48.730  1.00  0.00           H0.      0
ATOM   2942  HB3 ASN A 191      51.766  36.929  47.201  1.00  0.00           H0.      0
ATOM   2943  CG  ASN A 191      50.073  38.394  47.474  1.00  0.00           C0.      0
ATOM   2944  OD1 ASN A 191      49.908  38.748  46.300  1.00  0.00           O0.      0
ATOM   2945  ND2 ASN A 191      49.570  39.072  48.475  1.00  0.00           N0.      0
ATOM   2946 HD21 ASN A 191      49.147  39.947  48.201  1.00  0.00           H0.      0
ATOM   2947 HD22 ASN A 191      49.792  38.837  49.432  1.00  0.00           H0.      0
ATOM   2948  C   ASN A 191      50.149  35.536  45.671  1.00  0.00           C0.      0
ATOM   2949  O   ASN A 191      51.043  34.798  45.318  1.00  0.00           O0.      0
ATOM   2950  N   ILE A 192      49.468  36.228  44.782  1.00  0.00           N0.      0
ATOM   2951  H   ILE A 192      48.641  36.693  45.128  1.00  0.00           H0.      0
ATOM   2952  CA  ILE A 192      49.711  36.365  43.321  1.00  0.00           C0.      0
ATOM   2953  HA  ILE A 192      50.304  35.484  43.076  1.00  0.00           H0.      0
ATOM   2954  CB  ILE A 192      48.427  36.190  42.433  1.00  0.00           C0.      0
ATOM   2955  HB  ILE A 192      48.792  35.911  41.444  1.00  0.00           H0.      0
ATOM   2956  CG2 ILE A 192      47.572  35.038  42.870  1.00  0.00           C0.      0
ATOM   2957 HG21 ILE A 192      47.096  35.191  43.839  1.00  0.00           H0.      0
ATOM   2958 HG22 ILE A 192      46.708  34.920  42.215  1.00  0.00           H0.      0
ATOM   2959 HG23 ILE A 192      48.081  34.080  42.972  1.00  0.00           H0.      0
ATOM   2960  CG1 ILE A 192      47.551  37.456  42.296  1.00  0.00           C0.      0
ATOM   2961 HG12 ILE A 192      48.181  38.213  41.829  1.00  0.00           H0.      0
ATOM   2962 HG13 ILE A 192      46.703  37.329  41.623  1.00  0.00           H0.      0
ATOM   2963  CD1 ILE A 192      47.134  38.135  43.630  1.00  0.00           C0.      0
ATOM   2964 HD11 ILE A 192      48.068  38.629  43.896  1.00  0.00           H0.      0
ATOM   2965 HD12 ILE A 192      46.324  38.847  43.476  1.00  0.00           H0.      0
ATOM   2966 HD13 ILE A 192      46.912  37.453  44.451  1.00  0.00           H0.      0
ATOM   2967  C   ILE A 192      50.436  37.610  42.869  1.00  0.00           C0.      0
ATOM   2968  O   ILE A 192      51.054  37.585  41.787  1.00  0.00           O0.      0
ATOM   2969  N   TYR A 193      50.510  38.668  43.676  1.00  0.00           N0.      0
ATOM   2970  H   TYR A 193      49.989  38.618  44.540  1.00  0.00           H0.      0
ATOM   2971  CA  TYR A 193      50.932  39.995  43.289  1.00  0.00           C0.      0
ATOM   2972  HA  TYR A 193      51.231  40.092  42.245  1.00  0.00           H0.      0
ATOM   2973  CB  TYR A 193      49.973  41.169  43.638  1.00  0.00           C0.      0
ATOM   2974  HB2 TYR A 193      49.648  41.193  44.678  1.00  0.00           H0.      0
ATOM   2975  HB3 TYR A 193      50.529  42.095  43.493  1.00  0.00           H0.      0
ATOM   2976  CG  TYR A 193      48.770  41.294  42.740  1.00  0.00           C0.      0
ATOM   2977  CD1 TYR A 193      47.543  41.604  43.394  1.00  0.00           C0.      0
ATOM   2978  HD1 TYR A 193      47.515  41.542  44.472  1.00  0.00           H0.      0
ATOM   2979  CE1 TYR A 193      46.363  41.911  42.711  1.00  0.00           C0.      0
ATOM   2980  HE1 TYR A 193      45.423  42.086  43.213  1.00  0.00           H0.      0
ATOM   2981  CZ  TYR A 193      46.457  41.856  41.271  1.00  0.00           C0.      0
ATOM   2982  OH  TYR A 193      45.402  42.223  40.502  1.00  0.00           O0.      0
ATOM   2983  HH  TYR A 193      44.844  42.836  40.986  1.00  0.00           H0.      0
ATOM   2984  CE2 TYR A 193      47.666  41.497  40.633  1.00  0.00           C0.      0
ATOM   2985  HE2 TYR A 193      47.868  41.480  39.572  1.00  0.00           H0.      0
ATOM   2986  CD2 TYR A 193      48.811  41.222  41.358  1.00  0.00           C0.      0
ATOM   2987  HD2 TYR A 193      49.704  40.937  40.822  1.00  0.00           H0.      0
ATOM   2988  C   TYR A 193      52.269  40.302  44.009  1.00  0.00           C0.      0
ATOM   2989  O   TYR A 193      53.061  41.087  43.518  1.00  0.00           O0.      0
ATOM   2990  N   TYR A 194      52.488  39.709  45.233  1.00  0.00           N0.      0
ATOM   2991  H   TYR A 194      51.755  39.125  45.607  1.00  0.00           H0.      0
ATOM   2992  CA  TYR A 194      53.609  40.051  46.197  1.00  0.00           C0.      0
ATOM   2993  HA  TYR A 194      54.257  40.753  45.670  1.00  0.00           H0.      0
ATOM   2994  CB  TYR A 194      52.942  40.904  47.306  1.00  0.00           C0.      0
ATOM   2995  HB2 TYR A 194      52.260  40.288  47.893  1.00  0.00           H0.      0
ATOM   2996  HB3 TYR A 194      53.779  41.177  47.949  1.00  0.00           H0.      0
ATOM   2997  CG  TYR A 194      52.325  42.242  46.805  1.00  0.00           C0.      0
ATOM   2998  CD1 TYR A 194      50.944  42.348  46.531  1.00  0.00           C0.      0
ATOM   2999  HD1 TYR A 194      50.334  41.505  46.820  1.00  0.00           H0.      0
ATOM   3000  CE1 TYR A 194      50.380  43.516  45.999  1.00  0.00           C0.      0
ATOM   3001  HE1 TYR A 194      49.311  43.652  45.935  1.00  0.00           H0.      0
ATOM   3002  CZ  TYR A 194      51.239  44.580  45.664  1.00  0.00           C0.      0
ATOM   3003  OH  TYR A 194      50.697  45.671  45.042  1.00  0.00           O0.      0
ATOM   3004  HH  TYR A 194      49.760  45.858  45.125  1.00  0.00           H0.      0
ATOM   3005  CE2 TYR A 194      52.626  44.409  45.841  1.00  0.00           C0.      0
ATOM   3006  HE2 TYR A 194      53.320  45.185  45.554  1.00  0.00           H0.      0
ATOM   3007  CD2 TYR A 194      53.137  43.287  46.464  1.00  0.00           C0.      0
ATOM   3008  HD2 TYR A 194      54.203  43.288  46.635  1.00  0.00           H0.      0
ATOM   3009  C   TYR A 194      54.399  38.837  46.622  1.00  0.00           C0.      0
ATOM   3010  O   TYR A 194      54.074  38.337  47.700  1.00  0.00           O0.      0
ATOM   3011  N   LYS A 195      55.323  38.257  45.817  1.00  0.00           N0.      0
ATOM   3012  H   LYS A 195      55.585  38.747  44.973  1.00  0.00           H0.      0
ATOM   3013  CA  LYS A 195      55.900  36.901  45.993  1.00  0.00           C0.      0
ATOM   3014  HA  LYS A 195      55.493  36.476  46.910  1.00  0.00           H0.      0
ATOM   3015  CB  LYS A 195      55.529  36.041  44.752  1.00  0.00           C0.      0
ATOM   3016  HB2 LYS A 195      56.078  36.492  43.926  1.00  0.00           H0.      0
ATOM   3017  HB3 LYS A 195      55.834  35.049  45.084  1.00  0.00           H0.      0
ATOM   3018  CG  LYS A 195      54.054  36.054  44.314  1.00  0.00           C0.      0
ATOM   3019  HG2 LYS A 195      53.524  35.538  45.115  1.00  0.00           H0.      0
ATOM   3020  HG3 LYS A 195      53.617  37.047  44.214  1.00  0.00           H0.      0
ATOM   3021  CD  LYS A 195      53.890  35.244  43.003  1.00  0.00           C0.      0
ATOM   3022  HD2 LYS A 195      52.868  35.464  42.692  1.00  0.00           H0.      0
ATOM   3023  HD3 LYS A 195      54.643  35.618  42.309  1.00  0.00           H0.      0
ATOM   3024  CE  LYS A 195      54.046  33.776  43.131  1.00  0.00           C0.      0
ATOM   3025  HE2 LYS A 195      55.059  33.479  43.401  1.00  0.00           H0.      0
ATOM   3026  HE3 LYS A 195      53.493  33.406  43.994  1.00  0.00           H0.      0
ATOM   3027  NZ  LYS A 195      53.566  33.087  41.920  1.00  0.00           N0.      0
ATOM   3028  HZ1 LYS A 195      53.765  32.098  41.883  1.00  0.00           H0.      0
ATOM   3029  HZ2 LYS A 195      52.564  33.184  41.835  1.00  0.00           H0.      0
ATOM   3030  HZ3 LYS A 195      54.006  33.516  41.119  1.00  0.00           H0.      0
ATOM   3031  C   LYS A 195      57.410  36.994  46.227  1.00  0.00           C0.      0
ATOM   3032  O   LYS A 195      58.216  36.998  45.296  1.00  0.00           O0.      0
ATOM   3033  N   SER A 196      57.787  37.082  47.542  1.00  0.00           N0.      0
ATOM   3034  H   SER A 196      57.079  36.986  48.256  1.00  0.00           H0.      0
ATOM   3035  CA  SER A 196      59.192  37.250  47.972  1.00  0.00           C0.      0
ATOM   3036  HA  SER A 196      59.809  36.804  47.191  1.00  0.00           H0.      0
ATOM   3037  CB  SER A 196      59.594  38.682  47.969  1.00  0.00           C0.      0
ATOM   3038  HB2 SER A 196      59.272  39.015  46.982  1.00  0.00           H0.      0
ATOM   3039  HB3 SER A 196      59.044  39.156  48.781  1.00  0.00           H0.      0
ATOM   3040  OG  SER A 196      60.935  38.927  48.235  1.00  0.00           O0.      0
ATOM   3041  HG  SER A 196      60.951  39.869  48.422  1.00  0.00           H0.      0
ATOM   3042  C   SER A 196      59.634  36.572  49.321  1.00  0.00           C0.      0
ATOM   3043  O   SER A 196      58.772  36.556  50.252  1.00  0.00           O0.      0
ATOM   3044  N   ASP A 197      60.755  35.898  49.336  1.00  0.00           N0.      0
ATOM   3045  H   ASP A 197      61.304  35.923  48.489  1.00  0.00           H0.      0
ATOM   3046  CA  ASP A 197      61.174  35.267  50.543  1.00  0.00           C0.      0
ATOM   3047  HA  ASP A 197      60.257  34.861  50.968  1.00  0.00           H0.      0
ATOM   3048  CB  ASP A 197      62.204  34.226  50.346  1.00  0.00           C0.      0
ATOM   3049  HB2 ASP A 197      63.114  34.654  49.925  1.00  0.00           H0.      0
ATOM   3050  HB3 ASP A 197      62.537  33.821  51.302  1.00  0.00           H0.      0
ATOM   3051  CG  ASP A 197      61.789  33.077  49.351  1.00  0.00           C0.      0
ATOM   3052  OD1 ASP A 197      62.655  32.698  48.482  1.00  0.00           O0.      0
ATOM   3053  OD2 ASP A 197      60.722  32.477  49.602  1.00  0.00           O0.      0
ATOM   3054  C   ASP A 197      61.636  36.318  51.602  1.00  0.00           C0.      0
ATOM   3055  O   ASP A 197      61.486  36.147  52.800  1.00  0.00           O0.      0
ATOM   3056  N   LEU A 198      62.103  37.486  51.063  1.00  0.00           N0.      0
ATOM   3057  H   LEU A 198      62.238  37.580  50.067  1.00  0.00           H0.      0
ATOM   3058  CA  LEU A 198      62.654  38.576  51.846  1.00  0.00           C0.      0
ATOM   3059  HA  LEU A 198      63.474  38.287  52.504  1.00  0.00           H0.      0
ATOM   3060  CB  LEU A 198      63.237  39.704  50.911  1.00  0.00           C0.      0
ATOM   3061  HB2 LEU A 198      62.433  40.175  50.346  1.00  0.00           H0.      0
ATOM   3062  HB3 LEU A 198      63.674  40.543  51.454  1.00  0.00           H0.      0
ATOM   3063  CG  LEU A 198      64.200  39.280  49.808  1.00  0.00           C0.      0
ATOM   3064  HG  LEU A 198      63.869  38.373  49.301  1.00  0.00           H0.      0
ATOM   3065  CD1 LEU A 198      64.470  40.344  48.685  1.00  0.00           C0.      0
ATOM   3066 HD11 LEU A 198      63.528  40.570  48.185  1.00  0.00           H0.      0
ATOM   3067 HD12 LEU A 198      64.892  41.247  49.126  1.00  0.00           H0.      0
ATOM   3068 HD13 LEU A 198      65.157  40.007  47.909  1.00  0.00           H0.      0
ATOM   3069  CD2 LEU A 198      65.487  38.959  50.388  1.00  0.00           C0.      0
ATOM   3070 HD21 LEU A 198      65.453  37.986  50.877  1.00  0.00           H0.      0
ATOM   3071 HD22 LEU A 198      66.241  38.926  49.602  1.00  0.00           H0.      0
ATOM   3072 HD23 LEU A 198      65.817  39.702  51.115  1.00  0.00           H0.      0
ATOM   3073  C   LEU A 198      61.669  39.254  52.757  1.00  0.00           C0.      0
ATOM   3074  O   LEU A 198      62.033  40.088  53.614  1.00  0.00           O0.      0
ATOM   3075  N   THR A 199      60.322  38.971  52.635  1.00  0.00           N0.      0
ATOM   3076  H   THR A 199      60.063  38.425  51.825  1.00  0.00           H0.      0
ATOM   3077  CA  THR A 199      59.213  39.411  53.528  1.00  0.00           C0.      0
ATOM   3078  HA  THR A 199      59.419  40.471  53.677  1.00  0.00           H0.      0
ATOM   3079  CB  THR A 199      57.820  39.284  52.876  1.00  0.00           C0.      0
ATOM   3080  HB  THR A 199      57.687  38.243  52.584  1.00  0.00           H0.      0
ATOM   3081  CG2 THR A 199      56.682  39.832  53.740  1.00  0.00           C0.      0
ATOM   3082 HG21 THR A 199      55.837  39.227  53.411  1.00  0.00           H0.      0
ATOM   3083 HG22 THR A 199      56.807  39.571  54.791  1.00  0.00           H0.      0
ATOM   3084 HG23 THR A 199      56.512  40.908  53.708  1.00  0.00           H0.      0
ATOM   3085  OG1 THR A 199      57.884  40.127  51.702  1.00  0.00           O0.      0
ATOM   3086  HG1 THR A 199      57.194  39.817  51.110  1.00  0.00           H0.      0
ATOM   3087  C   THR A 199      59.287  38.635  54.830  1.00  0.00           C0.      0
ATOM   3088  O   THR A 199      58.693  37.592  54.889  1.00  0.00           O0.      0
ATOM   3089  N   LYS A 200      59.942  39.197  55.842  1.00  0.00           N0.      0
ATOM   3090  H   LYS A 200      60.243  40.161  55.831  1.00  0.00           H0.      0
ATOM   3091  CA  LYS A 200      60.018  38.523  57.166  1.00  0.00           C0.      0
ATOM   3092  HA  LYS A 200      59.988  37.451  56.970  1.00  0.00           H0.      0
ATOM   3093  CB  LYS A 200      61.384  38.712  57.743  1.00  0.00           C0.      0
ATOM   3094  HB2 LYS A 200      61.440  39.740  58.102  1.00  0.00           H0.      0
ATOM   3095  HB3 LYS A 200      61.502  38.118  58.649  1.00  0.00           H0.      0
ATOM   3096  CG  LYS A 200      62.555  38.485  56.831  1.00  0.00           C0.      0
ATOM   3097  HG2 LYS A 200      62.601  39.169  55.983  1.00  0.00           H0.      0
ATOM   3098  HG3 LYS A 200      63.457  38.693  57.407  1.00  0.00           H0.      0
ATOM   3099  CD  LYS A 200      62.631  37.063  56.289  1.00  0.00           C0.      0
ATOM   3100  HD2 LYS A 200      62.802  36.412  57.147  1.00  0.00           H0.      0
ATOM   3101  HD3 LYS A 200      61.755  36.715  55.742  1.00  0.00           H0.      0
ATOM   3102  CE  LYS A 200      63.800  36.912  55.385  1.00  0.00           C0.      0
ATOM   3103  HE2 LYS A 200      63.738  37.767  54.712  1.00  0.00           H0.      0
ATOM   3104  HE3 LYS A 200      64.751  37.038  55.902  1.00  0.00           H0.      0
ATOM   3105  NZ  LYS A 200      63.726  35.709  54.544  1.00  0.00           N0.      0
ATOM   3106  HZ1 LYS A 200      63.564  34.965  55.208  1.00  0.00           H0.      0
ATOM   3107  HZ2 LYS A 200      62.896  35.645  53.972  1.00  0.00           H0.      0
ATOM   3108  HZ3 LYS A 200      64.506  35.595  53.912  1.00  0.00           H0.      0
ATOM   3109  C   LYS A 200      58.824  38.552  58.134  1.00  0.00           C0.      0
ATOM   3110  O   LYS A 200      58.661  37.693  59.008  1.00  0.00           O0.      0
ATOM   3111  N   ASP A 201      57.879  39.491  57.960  1.00  0.00           N0.      0
ATOM   3112  H   ASP A 201      58.143  40.241  57.338  1.00  0.00           H0.      0
ATOM   3113  CA  ASP A 201      56.691  39.646  58.773  1.00  0.00           C0.      0
ATOM   3114  HA  ASP A 201      56.201  38.679  58.888  1.00  0.00           H0.      0
ATOM   3115  CB  ASP A 201      56.947  40.106  60.234  1.00  0.00           C0.      0
ATOM   3116  HB2 ASP A 201      57.657  39.361  60.593  1.00  0.00           H0.      0
ATOM   3117  HB3 ASP A 201      57.414  41.090  60.278  1.00  0.00           H0.      0
ATOM   3118  CG  ASP A 201      55.632  40.203  60.997  1.00  0.00           C0.      0
ATOM   3119  OD1 ASP A 201      55.122  41.316  61.335  1.00  0.00           O0.      0
ATOM   3120  OD2 ASP A 201      55.052  39.132  61.234  1.00  0.00           O0.      0
ATOM   3121  C   ASP A 201      55.615  40.568  58.060  1.00  0.00           C0.      0
ATOM   3122  O   ASP A 201      55.978  41.526  57.361  1.00  0.00           O0.      0
ATOM   3123  N   ILE A 202      54.374  40.192  58.225  1.00  0.00           N0.      0
ATOM   3124  H   ILE A 202      54.155  39.366  58.764  1.00  0.00           H0.      0
ATOM   3125  CA  ILE A 202      53.177  40.989  57.797  1.00  0.00           C0.      0
ATOM   3126  HA  ILE A 202      53.503  42.009  57.593  1.00  0.00           H0.      0
ATOM   3127  CB  ILE A 202      52.421  40.509  56.550  1.00  0.00           C0.      0
ATOM   3128  HB  ILE A 202      51.825  39.652  56.865  1.00  0.00           H0.      0
ATOM   3129  CG2 ILE A 202      51.487  41.698  56.209  1.00  0.00           C0.      0
ATOM   3130 HG21 ILE A 202      51.043  41.580  55.220  1.00  0.00           H0.      0
ATOM   3131 HG22 ILE A 202      50.707  41.753  56.968  1.00  0.00           H0.      0
ATOM   3132 HG23 ILE A 202      51.981  42.666  56.122  1.00  0.00           H0.      0
ATOM   3133  CG1 ILE A 202      53.392  40.077  55.422  1.00  0.00           C0.      0
ATOM   3134 HG12 ILE A 202      53.938  40.988  55.176  1.00  0.00           H0.      0
ATOM   3135 HG13 ILE A 202      54.051  39.284  55.775  1.00  0.00           H0.      0
ATOM   3136  CD1 ILE A 202      52.639  39.344  54.268  1.00  0.00           C0.      0
ATOM   3137 HD11 ILE A 202      51.942  40.047  53.813  1.00  0.00           H0.      0
ATOM   3138 HD12 ILE A 202      53.347  38.979  53.524  1.00  0.00           H0.      0
ATOM   3139 HD13 ILE A 202      52.066  38.512  54.679  1.00  0.00           H0.      0
ATOM   3140  C   ILE A 202      52.415  41.044  59.056  1.00  0.00           C0.      0
ATOM   3141  O   ILE A 202      52.244  39.963  59.688  1.00  0.00           O0.      0
ATOM   3142  N   THR A 203      51.859  42.147  59.454  1.00  0.00           N0.      0
ATOM   3143  H   THR A 203      52.123  42.925  58.867  1.00  0.00           H0.      0
ATOM   3144  CA  THR A 203      51.050  42.294  60.650  1.00  0.00           C0.      0
ATOM   3145  HA  THR A 203      50.588  41.346  60.925  1.00  0.00           H0.      0
ATOM   3146  CB  THR A 203      51.933  42.813  61.771  1.00  0.00           C0.      0
ATOM   3147  HB  THR A 203      52.594  43.590  61.387  1.00  0.00           H0.      0
ATOM   3148  CG2 THR A 203      51.164  43.538  62.862  1.00  0.00           C0.      0
ATOM   3149 HG21 THR A 203      50.534  44.353  62.508  1.00  0.00           H0.      0
ATOM   3150 HG22 THR A 203      50.586  42.820  63.444  1.00  0.00           H0.      0
ATOM   3151 HG23 THR A 203      51.895  44.027  63.506  1.00  0.00           H0.      0
ATOM   3152  OG1 THR A 203      52.609  41.687  62.328  1.00  0.00           O0.      0
ATOM   3153  HG1 THR A 203      53.392  41.597  61.780  1.00  0.00           H0.      0
ATOM   3154  C   THR A 203      49.858  43.182  60.349  1.00  0.00           C0.      0
ATOM   3155  O   THR A 203      49.971  44.147  59.544  1.00  0.00           O0.      0
ATOM   3156  N   THR A 204      48.661  42.787  60.861  1.00  0.00           N0.      0
ATOM   3157  H   THR A 204      48.716  41.933  61.399  1.00  0.00           H0.      0
ATOM   3158  CA  THR A 204      47.302  43.183  60.415  1.00  0.00           C0.      0
ATOM   3159  HA  THR A 204      47.404  44.015  59.717  1.00  0.00           H0.      0
ATOM   3160  CB  THR A 204      46.451  42.104  59.718  1.00  0.00           C0.      0
ATOM   3161  HB  THR A 204      46.308  41.311  60.452  1.00  0.00           H0.      0
ATOM   3162  CG2 THR A 204      45.142  42.532  59.163  1.00  0.00           C0.      0
ATOM   3163 HG21 THR A 204      44.961  41.828  58.351  1.00  0.00           H0.      0
ATOM   3164 HG22 THR A 204      44.376  42.541  59.938  1.00  0.00           H0.      0
ATOM   3165 HG23 THR A 204      45.254  43.535  58.750  1.00  0.00           H0.      0
ATOM   3166  OG1 THR A 204      47.182  41.786  58.572  1.00  0.00           O0.      0
ATOM   3167  HG1 THR A 204      47.835  41.161  58.894  1.00  0.00           H0.      0
ATOM   3168  C   THR A 204      46.418  43.627  61.590  1.00  0.00           C0.      0
ATOM   3169  O   THR A 204      46.560  43.034  62.681  1.00  0.00           O0.      0
ATOM   3170  N   SER A 205      45.647  44.678  61.481  1.00  0.00           N0.      0
ATOM   3171  H   SER A 205      45.744  45.213  60.630  1.00  0.00           H0.      0
ATOM   3172  CA  SER A 205      44.847  45.314  62.605  1.00  0.00           C0.      0
ATOM   3173  HA  SER A 205      44.545  44.416  63.144  1.00  0.00           H0.      0
ATOM   3174  CB  SER A 205      45.753  46.126  63.494  1.00  0.00           C0.      0
ATOM   3175  HB2 SER A 205      46.471  45.370  63.811  1.00  0.00           H0.      0
ATOM   3176  HB3 SER A 205      46.332  46.763  62.826  1.00  0.00           H0.      0
ATOM   3177  OG  SER A 205      45.161  46.747  64.643  1.00  0.00           O0.      0
ATOM   3178  HG  SER A 205      45.758  47.301  65.151  1.00  0.00           H0.      0
ATOM   3179  C   SER A 205      43.708  46.156  62.161  1.00  0.00           C0.      0
ATOM   3180  O   SER A 205      43.720  46.556  60.976  1.00  0.00           O0.      0
ATOM   3181  N   VAL A 206      42.669  46.419  63.053  1.00  0.00           N0.      0
ATOM   3182  H   VAL A 206      42.763  46.172  64.028  1.00  0.00           H0.      0
ATOM   3183  CA  VAL A 206      41.459  47.146  62.614  1.00  0.00           C0.      0
ATOM   3184  HA  VAL A 206      41.655  47.783  61.751  1.00  0.00           H0.      0
ATOM   3185  CB  VAL A 206      40.363  46.088  62.104  1.00  0.00           C0.      0
ATOM   3186  HB  VAL A 206      39.928  45.611  62.982  1.00  0.00           H0.      0
ATOM   3187  CG1 VAL A 206      39.078  46.725  61.451  1.00  0.00           C0.      0
ATOM   3188 HG11 VAL A 206      39.211  47.373  60.584  1.00  0.00           H0.      0
ATOM   3189 HG12 VAL A 206      38.385  45.953  61.116  1.00  0.00           H0.      0
ATOM   3190 HG13 VAL A 206      38.537  47.311  62.193  1.00  0.00           H0.      0
ATOM   3191  CG2 VAL A 206      40.966  45.017  61.187  1.00  0.00           C0.      0
ATOM   3192 HG21 VAL A 206      41.543  45.559  60.437  1.00  0.00           H0.      0
ATOM   3193 HG22 VAL A 206      41.581  44.435  61.873  1.00  0.00           H0.      0
ATOM   3194 HG23 VAL A 206      40.182  44.525  60.611  1.00  0.00           H0.      0
ATOM   3195  C   VAL A 206      40.927  48.144  63.609  1.00  0.00           C0.      0
ATOM   3196  O   VAL A 206      41.055  48.033  64.824  1.00  0.00           O0.      0
ATOM   3197  N   LEU A 207      40.382  49.209  63.036  1.00  0.00           N0.      0
ATOM   3198  H   LEU A 207      40.318  49.289  62.031  1.00  0.00           H0.      0
ATOM   3199  CA  LEU A 207      39.716  50.322  63.721  1.00  0.00           C0.      0
ATOM   3200  HA  LEU A 207      39.528  50.231  64.791  1.00  0.00           H0.      0
ATOM   3201  CB  LEU A 207      40.670  51.544  63.493  1.00  0.00           C0.      0
ATOM   3202  HB2 LEU A 207      40.655  51.910  62.466  1.00  0.00           H0.      0
ATOM   3203  HB3 LEU A 207      40.178  52.351  64.036  1.00  0.00           H0.      0
ATOM   3204  CG  LEU A 207      42.117  51.540  64.083  1.00  0.00           C0.      0
ATOM   3205  HG  LEU A 207      42.153  50.887  64.956  1.00  0.00           H0.      0
ATOM   3206  CD1 LEU A 207      43.209  50.928  63.215  1.00  0.00           C0.      0
ATOM   3207 HD11 LEU A 207      42.833  49.948  62.921  1.00  0.00           H0.      0
ATOM   3208 HD12 LEU A 207      43.282  51.489  62.284  1.00  0.00           H0.      0
ATOM   3209 HD13 LEU A 207      44.121  50.751  63.785  1.00  0.00           H0.      0
ATOM   3210  CD2 LEU A 207      42.514  52.985  64.533  1.00  0.00           C0.      0
ATOM   3211 HD21 LEU A 207      41.875  53.233  65.380  1.00  0.00           H0.      0
ATOM   3212 HD22 LEU A 207      43.542  53.014  64.895  1.00  0.00           H0.      0
ATOM   3213 HD23 LEU A 207      42.254  53.724  63.775  1.00  0.00           H0.      0
ATOM   3214  C   LEU A 207      38.352  50.552  63.109  1.00  0.00           C0.      0
ATOM   3215  O   LEU A 207      37.949  49.983  62.050  1.00  0.00           O0.      0
ATOM   3216  N   THR A 208      37.525  51.262  63.824  1.00  0.00           N0.      0
ATOM   3217  H   THR A 208      37.870  51.662  64.685  1.00  0.00           H0.      0
ATOM   3218  CA  THR A 208      36.043  51.323  63.671  1.00  0.00           C0.      0
ATOM   3219  HA  THR A 208      35.771  50.989  62.669  1.00  0.00           H0.      0
ATOM   3220  CB  THR A 208      35.333  50.506  64.773  1.00  0.00           C0.      0
ATOM   3221  HB  THR A 208      34.318  50.403  64.391  1.00  0.00           H0.      0
ATOM   3222  CG2 THR A 208      35.969  49.112  64.973  1.00  0.00           C0.      0
ATOM   3223 HG21 THR A 208      36.997  49.078  65.333  1.00  0.00           H0.      0
ATOM   3224 HG22 THR A 208      35.435  48.646  65.801  1.00  0.00           H0.      0
ATOM   3225 HG23 THR A 208      35.679  48.465  64.145  1.00  0.00           H0.      0
ATOM   3226  OG1 THR A 208      35.451  51.063  66.058  1.00  0.00           O0.      0
ATOM   3227  HG1 THR A 208      36.388  51.163  66.242  1.00  0.00           H0.      0
ATOM   3228  C   THR A 208      35.565  52.794  63.714  1.00  0.00           C0.      0
ATOM   3229  O   THR A 208      36.086  53.651  64.466  1.00  0.00           O0.      0
ATOM   3230  N   VAL A 209      34.419  53.057  63.078  1.00  0.00           N0.      0
ATOM   3231  H   VAL A 209      34.088  52.236  62.590  1.00  0.00           H0.      0
ATOM   3232  CA  VAL A 209      33.432  54.159  63.313  1.00  0.00           C0.      0
ATOM   3233  HA  VAL A 209      33.594  54.647  64.274  1.00  0.00           H0.      0
ATOM   3234  CB  VAL A 209      33.564  55.225  62.238  1.00  0.00           C0.      0
ATOM   3235  HB  VAL A 209      33.513  54.649  61.314  1.00  0.00           H0.      0
ATOM   3236  CG1 VAL A 209      32.411  56.252  62.275  1.00  0.00           C0.      0
ATOM   3237 HG11 VAL A 209      32.603  56.899  61.419  1.00  0.00           H0.      0
ATOM   3238 HG12 VAL A 209      31.445  55.753  62.202  1.00  0.00           H0.      0
ATOM   3239 HG13 VAL A 209      32.572  56.897  63.139  1.00  0.00           H0.      0
ATOM   3240  CG2 VAL A 209      34.867  55.969  62.199  1.00  0.00           C0.      0
ATOM   3241 HG21 VAL A 209      34.924  56.586  63.096  1.00  0.00           H0.      0
ATOM   3242 HG22 VAL A 209      35.731  55.306  62.142  1.00  0.00           H0.      0
ATOM   3243 HG23 VAL A 209      34.863  56.795  61.488  1.00  0.00           H0.      0
ATOM   3244  C   VAL A 209      32.004  53.640  63.405  1.00  0.00           C0.      0
ATOM   3245  O   VAL A 209      31.529  52.815  62.590  1.00  0.00           O0.      0
ATOM   3246  N   ASN A 210      31.291  54.043  64.461  1.00  0.00           N0.      0
ATOM   3247  H   ASN A 210      31.705  54.558  65.225  1.00  0.00           H0.      0
ATOM   3248  CA  ASN A 210      29.956  53.449  64.759  1.00  0.00           C0.      0
ATOM   3249  HA  ASN A 210      29.643  53.828  65.732  1.00  0.00           H0.      0
ATOM   3250  CB  ASN A 210      28.934  53.922  63.809  1.00  0.00           C0.      0
ATOM   3251  HB2 ASN A 210      29.174  53.595  62.797  1.00  0.00           H0.      0
ATOM   3252  HB3 ASN A 210      28.055  53.356  64.115  1.00  0.00           H0.      0
ATOM   3253  CG  ASN A 210      28.719  55.418  63.632  1.00  0.00           C0.      0
ATOM   3254  OD1 ASN A 210      28.556  55.793  62.519  1.00  0.00           O0.      0
ATOM   3255  ND2 ASN A 210      29.023  56.314  64.591  1.00  0.00           N0.      0
ATOM   3256 HD21 ASN A 210      29.246  57.244  64.266  1.00  0.00           H0.      0
ATOM   3257 HD22 ASN A 210      29.302  56.112  65.540  1.00  0.00           H0.      0
ATOM   3258  C   ASN A 210      30.008  51.886  64.894  1.00  0.00           C0.      0
ATOM   3259  O   ASN A 210      29.236  51.179  64.303  1.00  0.00           O0.      0
ATOM   3260  N   ASN A 211      31.085  51.408  65.544  1.00  0.00           N0.      0
ATOM   3261  H   ASN A 211      31.508  52.000  66.245  1.00  0.00           H0.      0
ATOM   3262  CA  ASN A 211      31.385  49.993  65.885  1.00  0.00           C0.      0
ATOM   3263  HA  ASN A 211      32.326  50.084  66.427  1.00  0.00           H0.      0
ATOM   3264  CB  ASN A 211      30.351  49.487  66.935  1.00  0.00           C0.      0
ATOM   3265  HB2 ASN A 211      29.382  49.205  66.523  1.00  0.00           H0.      0
ATOM   3266  HB3 ASN A 211      30.806  48.590  67.356  1.00  0.00           H0.      0
ATOM   3267  CG  ASN A 211      30.110  50.382  68.131  1.00  0.00           C0.      0
ATOM   3268  OD1 ASN A 211      29.229  51.272  68.102  1.00  0.00           O0.      0
ATOM   3269  ND2 ASN A 211      30.944  50.229  69.114  1.00  0.00           N0.      0
ATOM   3270 HD21 ASN A 211      30.878  50.895  69.870  1.00  0.00           H0.      0
ATOM   3271 HD22 ASN A 211      31.821  49.751  68.961  1.00  0.00           H0.      0
ATOM   3272  C   ASN A 211      31.724  49.120  64.670  1.00  0.00           C0.      0
ATOM   3273  O   ASN A 211      32.401  48.059  64.826  1.00  0.00           O0.      0
ATOM   3274  N   LYS A 212      31.203  49.496  63.491  1.00  0.00           N0.      0
ATOM   3275  H   LYS A 212      30.619  50.320  63.502  1.00  0.00           H0.      0
ATOM   3276  CA  LYS A 212      31.603  48.796  62.286  1.00  0.00           C0.      0
ATOM   3277  HA  LYS A 212      31.692  47.732  62.507  1.00  0.00           H0.      0
ATOM   3278  CB  LYS A 212      30.499  49.099  61.273  1.00  0.00           C0.      0
ATOM   3279  HB2 LYS A 212      29.485  49.004  61.663  1.00  0.00           H0.      0
ATOM   3280  HB3 LYS A 212      30.587  50.178  61.140  1.00  0.00           H0.      0
ATOM   3281  CG  LYS A 212      30.633  48.404  59.949  1.00  0.00           C0.      0
ATOM   3282  HG2 LYS A 212      31.673  48.420  59.621  1.00  0.00           H0.      0
ATOM   3283  HG3 LYS A 212      30.390  47.347  60.060  1.00  0.00           H0.      0
ATOM   3284  CD  LYS A 212      29.816  49.212  58.881  1.00  0.00           C0.      0
ATOM   3285  HD2 LYS A 212      28.777  49.224  59.210  1.00  0.00           H0.      0
ATOM   3286  HD3 LYS A 212      30.123  50.254  58.790  1.00  0.00           H0.      0
ATOM   3287  CE  LYS A 212      29.869  48.412  57.558  1.00  0.00           C0.      0
ATOM   3288  HE2 LYS A 212      29.495  47.408  57.760  1.00  0.00           H0.      0
ATOM   3289  HE3 LYS A 212      29.171  48.898  56.877  1.00  0.00           H0.      0
ATOM   3290  NZ  LYS A 212      31.175  48.487  56.917  1.00  0.00           N0.      0
ATOM   3291  HZ1 LYS A 212      31.745  47.822  57.419  1.00  0.00           H0.      0
ATOM   3292  HZ2 LYS A 212      31.103  48.224  55.945  1.00  0.00           H0.      0
ATOM   3293  HZ3 LYS A 212      31.573  49.413  56.987  1.00  0.00           H0.      0
ATOM   3294  C   LYS A 212      32.981  49.201  61.774  1.00  0.00           C0.      0
ATOM   3295  O   LYS A 212      33.381  50.343  61.869  1.00  0.00           O0.      0
ATOM   3296  N   ALA A 213      33.715  48.262  61.182  1.00  0.00           N0.      0
ATOM   3297  H   ALA A 213      33.479  47.283  61.255  1.00  0.00           H0.      0
ATOM   3298  CA  ALA A 213      35.094  48.612  60.659  1.00  0.00           C0.      0
ATOM   3299  HA  ALA A 213      35.653  48.817  61.572  1.00  0.00           H0.      0
ATOM   3300  CB  ALA A 213      35.566  47.349  59.999  1.00  0.00           C0.      0
ATOM   3301  HB1 ALA A 213      36.624  47.359  59.737  1.00  0.00           H0.      0
ATOM   3302  HB2 ALA A 213      35.385  46.464  60.610  1.00  0.00           H0.      0
ATOM   3303  HB3 ALA A 213      35.024  47.210  59.064  1.00  0.00           H0.      0
ATOM   3304  C   ALA A 213      35.189  49.883  59.775  1.00  0.00           C0.      0
ATOM   3305  O   ALA A 213      34.201  50.320  59.203  1.00  0.00           O0.      0
ATOM   3306  N   HIE A 214      36.401  50.452  59.644  1.00  0.00           N0.      0
ATOM   3307  H   HIE A 214      37.161  50.062  60.183  1.00  0.00           H0.      0
ATOM   3308  CA  HIE A 214      36.526  51.722  58.965  1.00  0.00           C0.      0
ATOM   3309  HA  HIE A 214      35.841  51.809  58.122  1.00  0.00           H0.      0
ATOM   3310  CB  HIE A 214      36.146  52.771  59.978  1.00  0.00           C0.      0
ATOM   3311  HB2 HIE A 214      35.119  52.536  60.257  1.00  0.00           H0.      0
ATOM   3312  HB3 HIE A 214      36.844  52.732  60.814  1.00  0.00           H0.      0
ATOM   3313  CG  HIE A 214      36.223  54.193  59.460  1.00  0.00           C0.      0
ATOM   3314  ND1 HIE A 214      37.187  55.157  59.636  1.00  0.00           N0.      0
ATOM   3315  CE1 HIE A 214      36.851  56.274  59.002  1.00  0.00           C0.      0
ATOM   3316  HE1 HIE A 214      37.395  57.198  58.877  1.00  0.00           H0.      0
ATOM   3317  NE2 HIE A 214      35.711  56.011  58.283  1.00  0.00           N0.      0
ATOM   3318  HE2 HIE A 214      35.333  56.618  57.570  1.00  0.00           H0.      0
ATOM   3319  CD2 HIE A 214      35.286  54.689  58.537  1.00  0.00           C0.      0
ATOM   3320  HD2 HIE A 214      34.424  54.131  58.202  1.00  0.00           H0.      0
ATOM   3321  C   HIE A 214      37.971  52.030  58.510  1.00  0.00           C0.      0
ATOM   3322  O   HIE A 214      38.215  52.847  57.601  1.00  0.00           O0.      0
ATOM   3323  N   MET A 215      38.925  51.317  59.114  1.00  0.00           N0.      0
ATOM   3324  H   MET A 215      38.601  50.884  59.967  1.00  0.00           H0.      0
ATOM   3325  CA  MET A 215      40.349  51.390  58.801  1.00  0.00           C0.      0
ATOM   3326  HA  MET A 215      40.385  51.452  57.714  1.00  0.00           H0.      0
ATOM   3327  CB  MET A 215      41.062  52.493  59.460  1.00  0.00           C0.      0
ATOM   3328  HB2 MET A 215      40.462  53.384  59.278  1.00  0.00           H0.      0
ATOM   3329  HB3 MET A 215      41.069  52.340  60.540  1.00  0.00           H0.      0
ATOM   3330  CG  MET A 215      42.532  52.838  59.059  1.00  0.00           C0.      0
ATOM   3331  HG2 MET A 215      42.798  53.765  59.566  1.00  0.00           H0.      0
ATOM   3332  HG3 MET A 215      43.263  52.098  59.385  1.00  0.00           H0.      0
ATOM   3333  SD  MET A 215      42.707  53.095  57.253  1.00  0.00           S0.      0
ATOM   3334  CE  MET A 215      41.884  54.647  57.230  1.00  0.00           C0.      0
ATOM   3335  HE1 MET A 215      42.370  55.328  57.929  1.00  0.00           H0.      0
ATOM   3336  HE2 MET A 215      42.052  55.074  56.242  1.00  0.00           H0.      0
ATOM   3337  HE3 MET A 215      40.843  54.635  57.554  1.00  0.00           H0.      0
ATOM   3338  C   MET A 215      40.952  50.009  59.080  1.00  0.00           C0.      0
ATOM   3339  O   MET A 215      40.731  49.324  60.079  1.00  0.00           O0.      0
ATOM   3340  N   VAL A 216      41.580  49.405  58.032  1.00  0.00           N0.      0
ATOM   3341  H   VAL A 216      41.481  49.897  57.155  1.00  0.00           H0.      0
ATOM   3342  CA  VAL A 216      42.259  48.117  58.045  1.00  0.00           C0.      0
ATOM   3343  HA  VAL A 216      42.224  47.736  59.066  1.00  0.00           H0.      0
ATOM   3344  CB  VAL A 216      41.634  47.152  56.990  1.00  0.00           C0.      0
ATOM   3345  HB  VAL A 216      41.445  47.590  56.010  1.00  0.00           H0.      0
ATOM   3346  CG1 VAL A 216      42.546  45.942  56.763  1.00  0.00           C0.      0
ATOM   3347 HG11 VAL A 216      42.730  45.575  57.773  1.00  0.00           H0.      0
ATOM   3348 HG12 VAL A 216      42.043  45.158  56.196  1.00  0.00           H0.      0
ATOM   3349 HG13 VAL A 216      43.499  46.071  56.250  1.00  0.00           H0.      0
ATOM   3350  CG2 VAL A 216      40.249  46.737  57.711  1.00  0.00           C0.      0
ATOM   3351 HG21 VAL A 216      40.482  45.983  58.463  1.00  0.00           H0.      0
ATOM   3352 HG22 VAL A 216      39.731  47.569  58.187  1.00  0.00           H0.      0
ATOM   3353 HG23 VAL A 216      39.587  46.169  57.057  1.00  0.00           H0.      0
ATOM   3354  C   VAL A 216      43.656  48.337  57.668  1.00  0.00           C0.      0
ATOM   3355  O   VAL A 216      44.033  48.830  56.597  1.00  0.00           O0.      0
ATOM   3356  N   THR A 217      44.585  48.186  58.597  1.00  0.00           N0.      0
ATOM   3357  H   THR A 217      44.309  47.581  59.358  1.00  0.00           H0.      0
ATOM   3358  CA  THR A 217      45.999  48.446  58.425  1.00  0.00           C0.      0
ATOM   3359  HA  THR A 217      46.100  49.137  57.588  1.00  0.00           H0.      0
ATOM   3360  CB  THR A 217      46.674  49.131  59.649  1.00  0.00           C0.      0
ATOM   3361  HB  THR A 217      47.754  49.245  59.564  1.00  0.00           H0.      0
ATOM   3362  CG2 THR A 217      46.082  50.453  60.156  1.00  0.00           C0.      0
ATOM   3363 HG21 THR A 217      46.521  50.546  61.149  1.00  0.00           H0.      0
ATOM   3364 HG22 THR A 217      46.327  51.281  59.491  1.00  0.00           H0.      0
ATOM   3365 HG23 THR A 217      44.999  50.344  60.217  1.00  0.00           H0.      0
ATOM   3366  OG1 THR A 217      46.527  48.313  60.825  1.00  0.00           O0.      0
ATOM   3367  HG1 THR A 217      47.142  47.589  60.687  1.00  0.00           H0.      0
ATOM   3368  C   THR A 217      46.638  47.078  58.150  1.00  0.00           C0.      0
ATOM   3369  O   THR A 217      46.276  46.037  58.672  1.00  0.00           O0.      0
ATOM   3370  N   LEU A 218      47.716  47.189  57.402  1.00  0.00           N0.      0
ATOM   3371  H   LEU A 218      47.930  48.115  57.059  1.00  0.00           H0.      0
ATOM   3372  CA  LEU A 218      48.848  46.169  57.300  1.00  0.00           C0.      0
ATOM   3373  HA  LEU A 218      48.725  45.554  58.191  1.00  0.00           H0.      0
ATOM   3374  CB  LEU A 218      48.853  45.241  56.076  1.00  0.00           C0.      0
ATOM   3375  HB2 LEU A 218      48.814  45.792  55.136  1.00  0.00           H0.      0
ATOM   3376  HB3 LEU A 218      49.794  44.694  56.115  1.00  0.00           H0.      0
ATOM   3377  CG  LEU A 218      47.718  44.193  56.117  1.00  0.00           C0.      0
ATOM   3378  HG  LEU A 218      47.445  43.847  57.114  1.00  0.00           H0.      0
ATOM   3379  CD1 LEU A 218      46.330  44.618  55.601  1.00  0.00           C0.      0
ATOM   3380 HD11 LEU A 218      46.296  44.528  54.515  1.00  0.00           H0.      0
ATOM   3381 HD12 LEU A 218      45.671  43.879  56.055  1.00  0.00           H0.      0
ATOM   3382 HD13 LEU A 218      46.106  45.640  55.909  1.00  0.00           H0.      0
ATOM   3383  CD2 LEU A 218      48.083  43.052  55.124  1.00  0.00           C0.      0
ATOM   3384 HD21 LEU A 218      48.041  43.375  54.084  1.00  0.00           H0.      0
ATOM   3385 HD22 LEU A 218      49.032  42.587  55.389  1.00  0.00           H0.      0
ATOM   3386 HD23 LEU A 218      47.256  42.348  55.217  1.00  0.00           H0.      0
ATOM   3387  C   LEU A 218      50.253  46.882  57.462  1.00  0.00           C0.      0
ATOM   3388  O   LEU A 218      50.534  47.886  56.805  1.00  0.00           O0.      0
ATOM   3389  N   ASP A 219      51.126  46.301  58.333  1.00  0.00           N0.      0
ATOM   3390  H   ASP A 219      50.762  45.424  58.676  1.00  0.00           H0.      0
ATOM   3391  CA  ASP A 219      52.505  46.672  58.672  1.00  0.00           C0.      0
ATOM   3392  HA  ASP A 219      52.767  47.649  58.268  1.00  0.00           H0.      0
ATOM   3393  CB  ASP A 219      52.706  46.691  60.241  1.00  0.00           C0.      0
ATOM   3394  HB2 ASP A 219      52.404  45.744  60.689  1.00  0.00           H0.      0
ATOM   3395  HB3 ASP A 219      53.749  46.813  60.535  1.00  0.00           H0.      0
ATOM   3396  CG  ASP A 219      51.934  47.771  60.851  1.00  0.00           C0.      0
ATOM   3397  OD1 ASP A 219      52.372  48.909  60.590  1.00  0.00           O0.      0
ATOM   3398  OD2 ASP A 219      51.028  47.559  61.697  1.00  0.00           O0.      0
ATOM   3399  C   ASP A 219      53.354  45.634  58.098  1.00  0.00           C0.      0
ATOM   3400  O   ASP A 219      53.189  44.465  58.460  1.00  0.00           O0.      0
ATOM   3401  N   TYR A 220      54.363  46.025  57.303  1.00  0.00           N0.      0
ATOM   3402  H   TYR A 220      54.558  47.011  57.212  1.00  0.00           H0.      0
ATOM   3403  CA  TYR A 220      55.283  45.133  56.763  1.00  0.00           C0.      0
ATOM   3404  HA  TYR A 220      54.986  44.112  57.003  1.00  0.00           H0.      0
ATOM   3405  CB  TYR A 220      55.289  45.297  55.260  1.00  0.00           C0.      0
ATOM   3406  HB2 TYR A 220      55.566  46.271  54.856  1.00  0.00           H0.      0
ATOM   3407  HB3 TYR A 220      56.005  44.579  54.859  1.00  0.00           H0.      0
ATOM   3408  CG  TYR A 220      53.960  45.011  54.579  1.00  0.00           C0.      0
ATOM   3409  CD1 TYR A 220      53.073  46.019  54.344  1.00  0.00           C0.      0
ATOM   3410  HD1 TYR A 220      53.341  47.024  54.637  1.00  0.00           H0.      0
ATOM   3411  CE1 TYR A 220      51.873  45.765  53.667  1.00  0.00           C0.      0
ATOM   3412  HE1 TYR A 220      51.173  46.537  53.385  1.00  0.00           H0.      0
ATOM   3413  CZ  TYR A 220      51.526  44.466  53.272  1.00  0.00           C0.      0
ATOM   3414  OH  TYR A 220      50.287  44.354  52.685  1.00  0.00           O0.      0
ATOM   3415  HH  TYR A 220      50.336  44.476  51.734  1.00  0.00           H0.      0
ATOM   3416  CE2 TYR A 220      52.428  43.389  53.507  1.00  0.00           C0.      0
ATOM   3417  HE2 TYR A 220      52.186  42.395  53.161  1.00  0.00           H0.      0
ATOM   3418  CD2 TYR A 220      53.654  43.690  54.088  1.00  0.00           C0.      0
ATOM   3419  HD2 TYR A 220      54.354  42.871  54.159  1.00  0.00           H0.      0
ATOM   3420  C   TYR A 220      56.675  45.204  57.299  1.00  0.00           C0.      0
ATOM   3421  O   TYR A 220      57.132  46.366  57.575  1.00  0.00           O0.      0
ATOM   3422  N   THR A 221      57.431  44.131  57.246  1.00  0.00           N0.      0
ATOM   3423  H   THR A 221      56.988  43.239  57.073  1.00  0.00           H0.      0
ATOM   3424  CA  THR A 221      58.881  44.121  57.481  1.00  0.00           C0.      0
ATOM   3425  HA  THR A 221      59.276  45.137  57.486  1.00  0.00           H0.      0
ATOM   3426  CB  THR A 221      59.140  43.616  58.885  1.00  0.00           C0.      0
ATOM   3427  HB  THR A 221      58.755  42.597  58.856  1.00  0.00           H0.      0
ATOM   3428  CG2 THR A 221      60.566  43.491  59.346  1.00  0.00           C0.      0
ATOM   3429 HG21 THR A 221      60.979  44.473  59.115  1.00  0.00           H0.      0
ATOM   3430 HG22 THR A 221      60.534  43.301  60.419  1.00  0.00           H0.      0
ATOM   3431 HG23 THR A 221      61.001  42.655  58.798  1.00  0.00           H0.      0
ATOM   3432  OG1 THR A 221      58.350  44.491  59.750  1.00  0.00           O0.      0
ATOM   3433  HG1 THR A 221      57.435  44.203  59.769  1.00  0.00           H0.      0
ATOM   3434  C   THR A 221      59.652  43.302  56.449  1.00  0.00           C0.      0
ATOM   3435  O   THR A 221      59.391  42.113  56.371  1.00  0.00           O0.      0
ATOM   3436  N   VAL A 222      60.588  43.902  55.756  1.00  0.00           N0.      0
ATOM   3437  H   VAL A 222      60.745  44.865  56.017  1.00  0.00           H0.      0
ATOM   3438  CA  VAL A 222      61.249  43.238  54.605  1.00  0.00           C0.      0
ATOM   3439  HA  VAL A 222      61.069  42.163  54.587  1.00  0.00           H0.      0
ATOM   3440  CB  VAL A 222      60.705  43.878  53.261  1.00  0.00           C0.      0
ATOM   3441  HB  VAL A 222      60.909  44.947  53.330  1.00  0.00           H0.      0
ATOM   3442  CG1 VAL A 222      61.524  43.298  52.131  1.00  0.00           C0.      0
ATOM   3443 HG11 VAL A 222      61.410  42.216  52.199  1.00  0.00           H0.      0
ATOM   3444 HG12 VAL A 222      61.139  43.622  51.164  1.00  0.00           H0.      0
ATOM   3445 HG13 VAL A 222      62.535  43.698  52.212  1.00  0.00           H0.      0
ATOM   3446  CG2 VAL A 222      59.265  43.640  53.040  1.00  0.00           C0.      0
ATOM   3447 HG21 VAL A 222      58.739  44.362  53.664  1.00  0.00           H0.      0
ATOM   3448 HG22 VAL A 222      59.119  43.918  51.996  1.00  0.00           H0.      0
ATOM   3449 HG23 VAL A 222      58.995  42.591  53.164  1.00  0.00           H0.      0
ATOM   3450  C   VAL A 222      62.830  43.311  54.751  1.00  0.00           C0.      0
ATOM   3451  O   VAL A 222      63.371  44.368  55.048  1.00  0.00           O0.      0
ATOM   3452  N   GLN A 223      63.580  42.226  54.459  1.00  0.00           N0.      0
ATOM   3453  H   GLN A 223      63.053  41.397  54.220  1.00  0.00           H0.      0
ATOM   3454  CA  GLN A 223      65.004  42.125  54.566  1.00  0.00           C0.      0
ATOM   3455  HA  GLN A 223      65.314  42.631  55.480  1.00  0.00           H0.      0
ATOM   3456  CB  GLN A 223      65.431  40.699  54.619  1.00  0.00           C0.      0
ATOM   3457  HB2 GLN A 223      65.105  40.291  55.575  1.00  0.00           H0.      0
ATOM   3458  HB3 GLN A 223      64.953  40.107  53.838  1.00  0.00           H0.      0
ATOM   3459  CG  GLN A 223      66.982  40.533  54.594  1.00  0.00           C0.      0
ATOM   3460  HG2 GLN A 223      67.367  40.778  53.604  1.00  0.00           H0.      0
ATOM   3461  HG3 GLN A 223      67.367  41.189  55.374  1.00  0.00           H0.      0
ATOM   3462  CD  GLN A 223      67.504  39.096  54.779  1.00  0.00           C0.      0
ATOM   3463  OE1 GLN A 223      66.754  38.217  55.160  1.00  0.00           O0.      0
ATOM   3464  NE2 GLN A 223      68.718  38.855  54.356  1.00  0.00           N0.      0
ATOM   3465 HE21 GLN A 223      69.126  37.932  54.405  1.00  0.00           H0.      0
ATOM   3466 HE22 GLN A 223      69.296  39.605  54.003  1.00  0.00           H0.      0
ATOM   3467  C   GLN A 223      65.713  42.757  53.348  1.00  0.00           C0.      0
ATOM   3468  O   GLN A 223      65.220  42.492  52.225  1.00  0.00           O0.      0
ATOM   3469  N   VAL A 224      66.785  43.488  53.501  1.00  0.00           N0.      0
ATOM   3470  H   VAL A 224      67.073  43.623  54.459  1.00  0.00           H0.      0
ATOM   3471  CA  VAL A 224      67.600  44.017  52.382  1.00  0.00           C0.      0
ATOM   3472  HA  VAL A 224      66.925  43.983  51.526  1.00  0.00           H0.      0
ATOM   3473  CB  VAL A 224      68.014  45.493  52.628  1.00  0.00           C0.      0
ATOM   3474  HB  VAL A 224      68.538  45.451  53.583  1.00  0.00           H0.      0
ATOM   3475  CG1 VAL A 224      69.028  46.116  51.635  1.00  0.00           C0.      0
ATOM   3476 HG11 VAL A 224      69.091  47.185  51.839  1.00  0.00           H0.      0
ATOM   3477 HG12 VAL A 224      70.015  45.656  51.680  1.00  0.00           H0.      0
ATOM   3478 HG13 VAL A 224      68.562  46.109  50.650  1.00  0.00           H0.      0
ATOM   3479  CG2 VAL A 224      66.788  46.352  52.740  1.00  0.00           C0.      0
ATOM   3480 HG21 VAL A 224      65.968  46.032  53.382  1.00  0.00           H0.      0
ATOM   3481 HG22 VAL A 224      67.062  47.385  52.954  1.00  0.00           H0.      0
ATOM   3482 HG23 VAL A 224      66.292  46.421  51.772  1.00  0.00           H0.      0
ATOM   3483  C   VAL A 224      68.798  43.068  52.050  1.00  0.00           C0.      0
ATOM   3484  O   VAL A 224      69.241  42.313  52.950  1.00  0.00           O0.      0
ATOM   3485  N   PRO A 225      69.388  43.133  50.826  1.00  0.00           N0.      0
ATOM   3486  CD  PRO A 225      68.695  43.435  49.580  1.00  0.00           C0.      0
ATOM   3487  HD2 PRO A 225      68.961  44.427  49.216  1.00  0.00           H0.      0
ATOM   3488  HD3 PRO A 225      67.635  43.200  49.670  1.00  0.00           H0.      0
ATOM   3489  CG  PRO A 225      69.348  42.487  48.542  1.00  0.00           C0.      0
ATOM   3490  HG2 PRO A 225      69.288  42.907  47.539  1.00  0.00           H0.      0
ATOM   3491  HG3 PRO A 225      68.876  41.517  48.703  1.00  0.00           H0.      0
ATOM   3492  CB  PRO A 225      70.797  42.471  49.029  1.00  0.00           C0.      0
ATOM   3493  HB2 PRO A 225      71.331  43.365  48.709  1.00  0.00           H0.      0
ATOM   3494  HB3 PRO A 225      71.381  41.631  48.653  1.00  0.00           H0.      0
ATOM   3495  CA  PRO A 225      70.666  42.481  50.543  1.00  0.00           C0.      0
ATOM   3496  HA  PRO A 225      70.642  41.395  50.629  1.00  0.00           H0.      0
ATOM   3497  C   PRO A 225      71.836  43.200  51.310  1.00  0.00           C0.      0
ATOM   3498  O   PRO A 225      72.139  44.372  51.182  1.00  0.00           O0.      0
ATOM   3499  N   GLY A 226      72.519  42.408  52.158  1.00  0.00           N0.      0
ATOM   3500  H   GLY A 226      72.228  41.446  52.057  1.00  0.00           H0.      0
ATOM   3501  CA  GLY A 226      73.615  42.662  53.087  1.00  0.00           C0.      0
ATOM   3502  HA2 GLY A 226      73.864  41.674  53.474  1.00  0.00           H0.      0
ATOM   3503  HA3 GLY A 226      74.493  43.028  52.555  1.00  0.00           H0.      0
ATOM   3504  C   GLY A 226      73.168  43.718  54.190  1.00  0.00           C0.      0
ATOM   3505  O   GLY A 226      72.284  43.338  55.049  1.00  0.00           O0.      0
ATOM   3506  N   ALA A 227      73.721  44.887  54.157  1.00  0.00           N0.      0
ATOM   3507  H   ALA A 227      74.509  44.917  53.525  1.00  0.00           H0.      0
ATOM   3508  CA  ALA A 227      73.182  46.113  54.843  1.00  0.00           C0.      0
ATOM   3509  HA  ALA A 227      73.866  46.945  54.672  1.00  0.00           H0.      0
ATOM   3510  CB  ALA A 227      71.808  46.627  54.292  1.00  0.00           C0.      0
ATOM   3511  HB1 ALA A 227      71.099  45.800  54.337  1.00  0.00           H0.      0
ATOM   3512  HB2 ALA A 227      71.441  47.431  54.931  1.00  0.00           H0.      0
ATOM   3513  HB3 ALA A 227      72.020  46.935  53.269  1.00  0.00           H0.      0
ATOM   3514  C   ALA A 227      73.069  45.896  56.367  1.00  0.00           C0.      0
ATOM   3515  O   ALA A 227      72.591  46.723  57.125  1.00  0.00           O0.      0
ATOM   3516  N   GLY A 228      73.573  44.782  56.947  1.00  0.00           N0.      0
ATOM   3517  H   GLY A 228      74.095  44.136  56.373  1.00  0.00           H0.      0
ATOM   3518  CA  GLY A 228      73.353  44.280  58.295  1.00  0.00           C0.      0
ATOM   3519  HA2 GLY A 228      72.314  44.448  58.580  1.00  0.00           H0.      0
ATOM   3520  HA3 GLY A 228      73.550  43.216  58.165  1.00  0.00           H0.      0
ATOM   3521  C   GLY A 228      74.188  44.840  59.489  1.00  0.00           C0.      0
ATOM   3522  O   GLY A 228      75.149  45.627  59.372  1.00  0.00           O0.      0
ATOM   3523  N   ARG A 229      73.794  44.439  60.683  1.00  0.00           N0.      0
ATOM   3524  H   ARG A 229      73.139  43.672  60.621  1.00  0.00           H0.      0
ATOM   3525  CA  ARG A 229      74.537  44.490  61.939  1.00  0.00           C0.      0
ATOM   3526  HA  ARG A 229      75.550  44.867  61.796  1.00  0.00           H0.      0
ATOM   3527  CB  ARG A 229      73.869  45.441  62.914  1.00  0.00           C0.      0
ATOM   3528  HB2 ARG A 229      74.512  45.315  63.785  1.00  0.00           H0.      0
ATOM   3529  HB3 ARG A 229      74.015  46.467  62.578  1.00  0.00           H0.      0
ATOM   3530  CG  ARG A 229      72.413  45.266  63.345  1.00  0.00           C0.      0
ATOM   3531  HG2 ARG A 229      72.257  46.109  64.018  1.00  0.00           H0.      0
ATOM   3532  HG3 ARG A 229      71.721  45.411  62.516  1.00  0.00           H0.      0
ATOM   3533  CD  ARG A 229      71.988  43.970  64.016  1.00  0.00           C0.      0
ATOM   3534  HD2 ARG A 229      70.901  43.932  63.939  1.00  0.00           H0.      0
ATOM   3535  HD3 ARG A 229      72.307  43.091  63.455  1.00  0.00           H0.      0
ATOM   3536  NE  ARG A 229      72.358  44.025  65.429  1.00  0.00           N0.      0
ATOM   3537  HE  ARG A 229      73.251  43.644  65.706  1.00  0.00           H0.      0
ATOM   3538  CZ  ARG A 229      71.730  44.610  66.443  1.00  0.00           C0.      0
ATOM   3539  NH1 ARG A 229      70.602  45.304  66.332  1.00  0.00           N0.      0
ATOM   3540 HH11 ARG A 229      70.280  45.376  65.377  1.00  0.00           H0.      0
ATOM   3541 HH12 ARG A 229      70.169  45.751  67.128  1.00  0.00           H0.      0
ATOM   3542  NH2 ARG A 229      72.328  44.446  67.570  1.00  0.00           N0.      0
ATOM   3543 HH21 ARG A 229      73.235  44.007  67.509  1.00  0.00           H0.      0
ATOM   3544 HH22 ARG A 229      72.077  44.882  68.446  1.00  0.00           H0.      0
ATOM   3545  C   ARG A 229      74.864  43.151  62.554  1.00  0.00           C0.      0
ATOM   3546  O   ARG A 229      74.677  42.177  61.893  1.00  0.00           O0.      0
ATOM   3547  N   ASP A 230      75.379  43.068  63.765  1.00  0.00           N0.      0
ATOM   3548  H   ASP A 230      75.536  43.896  64.322  1.00  0.00           H0.      0
ATOM   3549  CA  ASP A 230      75.753  41.752  64.330  1.00  0.00           C0.      0
ATOM   3550  HA  ASP A 230      76.505  41.253  63.719  1.00  0.00           H0.      0
ATOM   3551  CB  ASP A 230      76.432  41.908  65.670  1.00  0.00           C0.      0
ATOM   3552  HB2 ASP A 230      76.766  40.900  65.914  1.00  0.00           H0.      0
ATOM   3553  HB3 ASP A 230      77.274  42.593  65.563  1.00  0.00           H0.      0
ATOM   3554  CG  ASP A 230      75.515  42.455  66.769  1.00  0.00           C0.      0
ATOM   3555  OD1 ASP A 230      74.950  43.568  66.618  1.00  0.00           O0.      0
ATOM   3556  OD2 ASP A 230      75.562  41.856  67.844  1.00  0.00           O0.      0
ATOM   3557  C   ASP A 230      74.574  40.805  64.433  1.00  0.00           C0.      0
ATOM   3558  O   ASP A 230      73.575  41.205  65.041  1.00  0.00           O0.      0
ATOM   3559  N   GLY A 231      74.766  39.651  63.791  1.00  0.00           N0.      0
ATOM   3560  H   GLY A 231      75.561  39.597  63.171  1.00  0.00           H0.      0
ATOM   3561  CA  GLY A 231      73.792  38.632  63.827  1.00  0.00           C0.      0
ATOM   3562  HA2 GLY A 231      74.185  37.666  63.511  1.00  0.00           H0.      0
ATOM   3563  HA3 GLY A 231      73.616  38.490  64.893  1.00  0.00           H0.      0
ATOM   3564  C   GLY A 231      72.436  38.931  63.128  1.00  0.00           C0.      0
ATOM   3565  O   GLY A 231      71.588  38.034  63.160  1.00  0.00           O0.      0
ATOM   3566  N   ALA A 232      72.376  40.042  62.329  1.00  0.00           N0.      0
ATOM   3567  H   ALA A 232      73.186  40.645  62.307  1.00  0.00           H0.      0
ATOM   3568  CA  ALA A 232      71.230  40.311  61.464  1.00  0.00           C0.      0
ATOM   3569  HA  ALA A 232      70.554  39.465  61.343  1.00  0.00           H0.      0
ATOM   3570  CB  ALA A 232      70.442  41.253  62.345  1.00  0.00           C0.      0
ATOM   3571  HB1 ALA A 232      70.598  42.276  62.006  1.00  0.00           H0.      0
ATOM   3572  HB2 ALA A 232      69.426  41.076  61.992  1.00  0.00           H0.      0
ATOM   3573  HB3 ALA A 232      70.572  41.184  63.425  1.00  0.00           H0.      0
ATOM   3574  C   ALA A 232      71.579  40.946  60.112  1.00  0.00           C0.      0
ATOM   3575  O   ALA A 232      72.368  41.897  60.043  1.00  0.00           O0.      0
ATOM   3576  N   PRO A 233      70.863  40.625  59.038  1.00  0.00           N0.      0
ATOM   3577  CD  PRO A 233      69.961  39.496  58.880  1.00  0.00           C0.      0
ATOM   3578  HD2 PRO A 233      69.237  39.460  59.694  1.00  0.00           H0.      0
ATOM   3579  HD3 PRO A 233      70.571  38.594  58.935  1.00  0.00           H0.      0
ATOM   3580  CG  PRO A 233      69.120  39.812  57.578  1.00  0.00           C0.      0
ATOM   3581  HG2 PRO A 233      68.369  40.580  57.762  1.00  0.00           H0.      0
ATOM   3582  HG3 PRO A 233      68.830  38.916  57.029  1.00  0.00           H0.      0
ATOM   3583  CB  PRO A 233      70.177  40.521  56.772  1.00  0.00           C0.      0
ATOM   3584  HB2 PRO A 233      69.721  40.992  55.901  1.00  0.00           H0.      0
ATOM   3585  HB3 PRO A 233      70.865  39.796  56.338  1.00  0.00           H0.      0
ATOM   3586  CA  PRO A 233      70.851  41.451  57.780  1.00  0.00           C0.      0
ATOM   3587  HA  PRO A 233      71.858  41.675  57.430  1.00  0.00           H0.      0
ATOM   3588  C   PRO A 233      70.063  42.798  58.024  1.00  0.00           C0.      0
ATOM   3589  O   PRO A 233      69.498  43.013  59.100  1.00  0.00           O0.      0
ATOM   3590  N   GLY A 234      70.301  43.786  57.152  1.00  0.00           N0.      0
ATOM   3591  H   GLY A 234      70.922  43.616  56.374  1.00  0.00           H0.      0
ATOM   3592  CA  GLY A 234      69.569  45.045  57.089  1.00  0.00           C0.      0
ATOM   3593  HA2 GLY A 234      69.483  45.503  58.074  1.00  0.00           H0.      0
ATOM   3594  HA3 GLY A 234      70.098  45.763  56.461  1.00  0.00           H0.      0
ATOM   3595  C   GLY A 234      68.107  44.907  56.655  1.00  0.00           C0.      0
ATOM   3596  O   GLY A 234      67.766  43.896  55.989  1.00  0.00           O0.      0
ATOM   3597  N   PHE A 235      67.232  45.873  56.977  1.00  0.00           N0.      0
ATOM   3598  H   PHE A 235      67.629  46.664  57.465  1.00  0.00           H0.      0
ATOM   3599  CA  PHE A 235      65.761  45.700  56.788  1.00  0.00           C0.      0
ATOM   3600  HA  PHE A 235      65.499  45.002  55.993  1.00  0.00           H0.      0
ATOM   3601  CB  PHE A 235      65.228  45.195  58.169  1.00  0.00           C0.      0
ATOM   3602  HB2 PHE A 235      65.627  45.867  58.928  1.00  0.00           H0.      0
ATOM   3603  HB3 PHE A 235      64.142  45.287  58.193  1.00  0.00           H0.      0
ATOM   3604  CG  PHE A 235      65.508  43.821  58.629  1.00  0.00           C0.      0
ATOM   3605  CD1 PHE A 235      66.447  43.555  59.634  1.00  0.00           C0.      0
ATOM   3606  HD1 PHE A 235      67.041  44.347  60.066  1.00  0.00           H0.      0
ATOM   3607  CE1 PHE A 235      66.802  42.330  60.042  1.00  0.00           C0.      0
ATOM   3608  HE1 PHE A 235      67.598  42.216  60.763  1.00  0.00           H0.      0
ATOM   3609  CZ  PHE A 235      66.084  41.259  59.499  1.00  0.00           C0.      0
ATOM   3610  HZ  PHE A 235      66.333  40.295  59.917  1.00  0.00           H0.      0
ATOM   3611  CE2 PHE A 235      65.017  41.443  58.578  1.00  0.00           C0.      0
ATOM   3612  HE2 PHE A 235      64.367  40.625  58.303  1.00  0.00           H0.      0
ATOM   3613  CD2 PHE A 235      64.689  42.783  58.221  1.00  0.00           C0.      0
ATOM   3614  HD2 PHE A 235      63.888  43.067  57.556  1.00  0.00           H0.      0
ATOM   3615  C   PHE A 235      65.029  47.090  56.391  1.00  0.00           C0.      0
ATOM   3616  O   PHE A 235      65.645  48.175  56.210  1.00  0.00           O0.      0
ATOM   3617  N   SER A 236      63.723  47.011  56.182  1.00  0.00           N0.      0
ATOM   3618  H   SER A 236      63.391  46.059  56.126  1.00  0.00           H0.      0
ATOM   3619  CA  SER A 236      62.757  48.109  56.203  1.00  0.00           C0.      0
ATOM   3620  HA  SER A 236      63.183  49.041  56.572  1.00  0.00           H0.      0
ATOM   3621  CB  SER A 236      62.599  48.407  54.708  1.00  0.00           C0.      0
ATOM   3622  HB2 SER A 236      63.546  48.865  54.421  1.00  0.00           H0.      0
ATOM   3623  HB3 SER A 236      62.416  47.478  54.169  1.00  0.00           H0.      0
ATOM   3624  OG  SER A 236      61.508  49.149  54.526  1.00  0.00           O0.      0
ATOM   3625  HG  SER A 236      61.718  49.998  54.922  1.00  0.00           H0.      0
ATOM   3626  C   SER A 236      61.384  47.759  56.855  1.00  0.00           C0.      0
ATOM   3627  O   SER A 236      61.000  46.597  56.652  1.00  0.00           O0.      0
ATOM   3628  N   LYS A 237      60.779  48.746  57.510  1.00  0.00           N0.      0
ATOM   3629  H   LYS A 237      61.286  49.616  57.438  1.00  0.00           H0.      0
ATOM   3630  CA  LYS A 237      59.366  48.682  58.027  1.00  0.00           C0.      0
ATOM   3631  HA  LYS A 237      58.880  47.722  57.855  1.00  0.00           H0.      0
ATOM   3632  CB  LYS A 237      59.447  48.902  59.543  1.00  0.00           C0.      0
ATOM   3633  HB2 LYS A 237      60.102  49.752  59.735  1.00  0.00           H0.      0
ATOM   3634  HB3 LYS A 237      58.457  49.258  59.826  1.00  0.00           H0.      0
ATOM   3635  CG  LYS A 237      60.018  47.677  60.288  1.00  0.00           C0.      0
ATOM   3636  HG2 LYS A 237      59.696  46.787  59.746  1.00  0.00           H0.      0
ATOM   3637  HG3 LYS A 237      61.094  47.647  60.117  1.00  0.00           H0.      0
ATOM   3638  CD  LYS A 237      59.649  47.542  61.752  1.00  0.00           C0.      0
ATOM   3639  HD2 LYS A 237      59.837  48.470  62.291  1.00  0.00           H0.      0
ATOM   3640  HD3 LYS A 237      58.593  47.289  61.846  1.00  0.00           H0.      0
ATOM   3641  CE  LYS A 237      60.492  46.376  62.381  1.00  0.00           C0.      0
ATOM   3642  HE2 LYS A 237      61.379  46.308  61.752  1.00  0.00           H0.      0
ATOM   3643  HE3 LYS A 237      60.726  46.564  63.429  1.00  0.00           H0.      0
ATOM   3644  NZ  LYS A 237      59.741  45.099  62.457  1.00  0.00           N0.      0
ATOM   3645  HZ1 LYS A 237      58.783  45.313  62.694  1.00  0.00           H0.      0
ATOM   3646  HZ2 LYS A 237      59.579  44.636  61.574  1.00  0.00           H0.      0
ATOM   3647  HZ3 LYS A 237      60.186  44.462  63.102  1.00  0.00           H0.      0
ATOM   3648  C   LYS A 237      58.576  49.835  57.334  1.00  0.00           C0.      0
ATOM   3649  O   LYS A 237      59.074  51.004  57.265  1.00  0.00           O0.      0
ATOM   3650  N   PHE A 238      57.350  49.491  56.952  1.00  0.00           N0.      0
ATOM   3651  H   PHE A 238      57.104  48.532  57.154  1.00  0.00           H0.      0
ATOM   3652  CA  PHE A 238      56.347  50.410  56.428  1.00  0.00           C0.      0
ATOM   3653  HA  PHE A 238      56.593  51.263  57.061  1.00  0.00           H0.      0
ATOM   3654  CB  PHE A 238      56.762  50.777  54.994  1.00  0.00           C0.      0
ATOM   3655  HB2 PHE A 238      56.065  51.508  54.584  1.00  0.00           H0.      0
ATOM   3656  HB3 PHE A 238      57.753  51.206  55.137  1.00  0.00           H0.      0
ATOM   3657  CG  PHE A 238      56.784  49.632  53.915  1.00  0.00           C0.      0
ATOM   3658  CD1 PHE A 238      58.028  48.908  53.692  1.00  0.00           C0.      0
ATOM   3659  HD1 PHE A 238      58.972  49.088  54.185  1.00  0.00           H0.      0
ATOM   3660  CE1 PHE A 238      57.994  47.833  52.816  1.00  0.00           C0.      0
ATOM   3661  HE1 PHE A 238      58.824  47.153  52.693  1.00  0.00           H0.      0
ATOM   3662  CZ  PHE A 238      56.812  47.557  52.099  1.00  0.00           C0.      0
ATOM   3663  HZ  PHE A 238      56.836  46.758  51.372  1.00  0.00           H0.      0
ATOM   3664  CE2 PHE A 238      55.604  48.132  52.468  1.00  0.00           C0.      0
ATOM   3665  HE2 PHE A 238      54.617  47.825  52.156  1.00  0.00           H0.      0
ATOM   3666  CD2 PHE A 238      55.636  49.284  53.277  1.00  0.00           C0.      0
ATOM   3667  HD2 PHE A 238      54.695  49.771  53.485  1.00  0.00           H0.      0
ATOM   3668  C   PHE A 238      54.957  49.930  56.555  1.00  0.00           C0.      0
ATOM   3669  O   PHE A 238      54.616  48.767  56.449  1.00  0.00           O0.      0
ATOM   3670  N   ARG A 239      54.005  50.918  56.632  1.00  0.00           N0.      0
ATOM   3671  H   ARG A 239      54.243  51.898  56.687  1.00  0.00           H0.      0
ATOM   3672  CA  ARG A 239      52.568  50.646  56.744  1.00  0.00           C0.      0
ATOM   3673  HA  ARG A 239      52.402  49.568  56.736  1.00  0.00           H0.      0
ATOM   3674  CB  ARG A 239      52.042  51.270  58.116  1.00  0.00           C0.      0
ATOM   3675  HB2 ARG A 239      52.681  50.929  58.930  1.00  0.00           H0.      0
ATOM   3676  HB3 ARG A 239      52.230  52.343  58.085  1.00  0.00           H0.      0
ATOM   3677  CG  ARG A 239      50.592  50.893  58.388  1.00  0.00           C0.      0
ATOM   3678  HG2 ARG A 239      50.043  51.236  57.511  1.00  0.00           H0.      0
ATOM   3679  HG3 ARG A 239      50.518  49.817  58.549  1.00  0.00           H0.      0
ATOM   3680  CD  ARG A 239      50.097  51.649  59.646  1.00  0.00           C0.      0
ATOM   3681  HD2 ARG A 239      50.556  52.637  59.675  1.00  0.00           H0.      0
ATOM   3682  HD3 ARG A 239      49.026  51.827  59.547  1.00  0.00           H0.      0
ATOM   3683  NE  ARG A 239      50.412  50.868  60.866  1.00  0.00           N0.      0
ATOM   3684  HE  ARG A 239      51.062  50.104  60.748  1.00  0.00           H0.      0
ATOM   3685  CZ  ARG A 239      49.673  50.872  62.021  1.00  0.00           C0.      0
ATOM   3686  NH1 ARG A 239      48.844  51.825  62.504  1.00  0.00           N0.      0
ATOM   3687 HH11 ARG A 239      48.551  52.604  61.931  1.00  0.00           H0.      0
ATOM   3688 HH12 ARG A 239      48.252  51.477  63.244  1.00  0.00           H0.      0
ATOM   3689  NH2 ARG A 239      49.728  49.737  62.670  1.00  0.00           N0.      0
ATOM   3690 HH21 ARG A 239      50.013  48.871  62.235  1.00  0.00           H0.      0
ATOM   3691 HH22 ARG A 239      49.195  49.700  63.528  1.00  0.00           H0.      0
ATOM   3692  C   ARG A 239      51.836  51.239  55.529  1.00  0.00           C0.      0
ATOM   3693  O   ARG A 239      52.055  52.384  55.145  1.00  0.00           O0.      0
ATOM   3694  N   LEU A 240      50.865  50.478  55.038  1.00  0.00           N0.      0
ATOM   3695  H   LEU A 240      50.676  49.531  55.333  1.00  0.00           H0.      0
ATOM   3696  CA  LEU A 240      49.823  51.026  54.264  1.00  0.00           C0.      0
ATOM   3697  HA  LEU A 240      49.892  52.112  54.194  1.00  0.00           H0.      0
ATOM   3698  CB  LEU A 240      49.860  50.353  52.838  1.00  0.00           C0.      0
ATOM   3699  HB2 LEU A 240      49.823  49.269  52.952  1.00  0.00           H0.      0
ATOM   3700  HB3 LEU A 240      48.969  50.661  52.292  1.00  0.00           H0.      0
ATOM   3701  CG  LEU A 240      51.080  50.479  51.867  1.00  0.00           C0.      0
ATOM   3702  HG  LEU A 240      50.656  50.283  50.882  1.00  0.00           H0.      0
ATOM   3703  CD1 LEU A 240      51.528  51.902  51.757  1.00  0.00           C0.      0
ATOM   3704 HD11 LEU A 240      52.285  51.954  50.974  1.00  0.00           H0.      0
ATOM   3705 HD12 LEU A 240      50.672  52.551  51.572  1.00  0.00           H0.      0
ATOM   3706 HD13 LEU A 240      52.095  52.296  52.600  1.00  0.00           H0.      0
ATOM   3707  CD2 LEU A 240      52.095  49.402  52.183  1.00  0.00           C0.      0
ATOM   3708 HD21 LEU A 240      52.930  49.612  51.514  1.00  0.00           H0.      0
ATOM   3709 HD22 LEU A 240      52.477  49.566  53.190  1.00  0.00           H0.      0
ATOM   3710 HD23 LEU A 240      51.710  48.384  52.126  1.00  0.00           H0.      0
ATOM   3711  C   LEU A 240      48.425  50.770  54.999  1.00  0.00           C0.      0
ATOM   3712  O   LEU A 240      48.314  49.901  55.920  1.00  0.00           O0.      0
ATOM   3713  N   SER A 241      47.407  51.579  54.635  1.00  0.00           N0.      0
ATOM   3714  H   SER A 241      47.627  52.351  54.022  1.00  0.00           H0.      0
ATOM   3715  CA  SER A 241      46.146  51.531  55.302  1.00  0.00           C0.      0
ATOM   3716  HA  SER A 241      45.948  50.565  55.767  1.00  0.00           H0.      0
ATOM   3717  CB  SER A 241      46.094  52.731  56.340  1.00  0.00           C0.      0
ATOM   3718  HB2 SER A 241      45.849  53.670  55.845  1.00  0.00           H0.      0
ATOM   3719  HB3 SER A 241      45.202  52.447  56.899  1.00  0.00           H0.      0
ATOM   3720  OG  SER A 241      47.110  52.843  57.294  1.00  0.00           O0.      0
ATOM   3721  HG  SER A 241      47.895  53.036  56.775  1.00  0.00           H0.      0
ATOM   3722  C   SER A 241      45.117  51.606  54.241  1.00  0.00           C0.      0
ATOM   3723  O   SER A 241      45.235  52.166  53.171  1.00  0.00           O0.      0
ATOM   3724  N   TYR A 242      44.010  50.854  54.513  1.00  0.00           N0.      0
ATOM   3725  H   TYR A 242      43.972  50.488  55.454  1.00  0.00           H0.      0
ATOM   3726  CA  TYR A 242      42.948  50.281  53.636  1.00  0.00           C0.      0
ATOM   3727  HA  TYR A 242      43.121  50.665  52.631  1.00  0.00           H0.      0
ATOM   3728  CB  TYR A 242      43.296  48.808  53.420  1.00  0.00           C0.      0
ATOM   3729  HB2 TYR A 242      43.136  48.255  54.345  1.00  0.00           H0.      0
ATOM   3730  HB3 TYR A 242      42.558  48.351  52.761  1.00  0.00           H0.      0
ATOM   3731  CG  TYR A 242      44.711  48.602  52.770  1.00  0.00           C0.      0
ATOM   3732  CD1 TYR A 242      44.902  48.750  51.378  1.00  0.00           C0.      0
ATOM   3733  HD1 TYR A 242      44.063  49.042  50.764  1.00  0.00           H0.      0
ATOM   3734  CE1 TYR A 242      46.196  48.602  50.857  1.00  0.00           C0.      0
ATOM   3735  HE1 TYR A 242      46.352  48.545  49.790  1.00  0.00           H0.      0
ATOM   3736  CZ  TYR A 242      47.262  48.211  51.605  1.00  0.00           C0.      0
ATOM   3737  OH  TYR A 242      48.449  47.847  51.096  1.00  0.00           O0.      0
ATOM   3738  HH  TYR A 242      48.348  47.569  50.182  1.00  0.00           H0.      0
ATOM   3739  CE2 TYR A 242      47.071  48.159  53.082  1.00  0.00           C0.      0
ATOM   3740  HE2 TYR A 242      47.859  48.027  53.809  1.00  0.00           H0.      0
ATOM   3741  CD2 TYR A 242      45.770  48.279  53.619  1.00  0.00           C0.      0
ATOM   3742  HD2 TYR A 242      45.487  48.305  54.661  1.00  0.00           H0.      0
ATOM   3743  C   TYR A 242      41.590  50.608  54.268  1.00  0.00           C0.      0
ATOM   3744  O   TYR A 242      41.418  50.518  55.475  1.00  0.00           O0.      0
ATOM   3745  N   TYR A 243      40.550  50.910  53.400  1.00  0.00           N0.      0
ATOM   3746  H   TYR A 243      40.710  50.868  52.403  1.00  0.00           H0.      0
ATOM   3747  CA  TYR A 243      39.158  51.021  53.886  1.00  0.00           C0.      0
ATOM   3748  HA  TYR A 243      39.076  51.211  54.956  1.00  0.00           H0.      0
ATOM   3749  CB  TYR A 243      38.509  52.336  53.352  1.00  0.00           C0.      0
ATOM   3750  HB2 TYR A 243      38.957  53.165  53.899  1.00  0.00           H0.      0
ATOM   3751  HB3 TYR A 243      38.708  52.467  52.288  1.00  0.00           H0.      0
ATOM   3752  CG  TYR A 243      36.985  52.282  53.511  1.00  0.00           C0.      0
ATOM   3753  CD1 TYR A 243      36.463  52.783  54.722  1.00  0.00           C0.      0
ATOM   3754  HD1 TYR A 243      37.087  53.119  55.537  1.00  0.00           H0.      0
ATOM   3755  CE1 TYR A 243      35.047  52.740  54.919  1.00  0.00           C0.      0
ATOM   3756  HE1 TYR A 243      34.623  53.029  55.869  1.00  0.00           H0.      0
ATOM   3757  CZ  TYR A 243      34.209  52.369  53.848  1.00  0.00           C0.      0
ATOM   3758  OH  TYR A 243      32.927  52.442  54.086  1.00  0.00           O0.      0
ATOM   3759  HH  TYR A 243      32.890  53.305  54.505  1.00  0.00           H0.      0
ATOM   3760  CE2 TYR A 243      34.778  51.825  52.651  1.00  0.00           C0.      0
ATOM   3761  HE2 TYR A 243      34.078  51.577  51.866  1.00  0.00           H0.      0
ATOM   3762  CD2 TYR A 243      36.175  51.708  52.502  1.00  0.00           C0.      0
ATOM   3763  HD2 TYR A 243      36.641  51.152  51.702  1.00  0.00           H0.      0
ATOM   3764  C   TYR A 243      38.471  49.681  53.545  1.00  0.00           C0.      0
ATOM   3765  O   TYR A 243      38.498  49.336  52.373  1.00  0.00           O0.      0
ATOM   3766  N   PRO A 244      37.691  49.050  54.517  1.00  0.00           N0.      0
ATOM   3767  CD  PRO A 244      37.888  49.177  56.003  1.00  0.00           C0.      0
ATOM   3768  HD2 PRO A 244      37.856  50.230  56.283  1.00  0.00           H0.      0
ATOM   3769  HD3 PRO A 244      38.809  48.705  56.346  1.00  0.00           H0.      0
ATOM   3770  CG  PRO A 244      36.713  48.459  56.508  1.00  0.00           C0.      0
ATOM   3771  HG2 PRO A 244      35.937  49.213  56.376  1.00  0.00           H0.      0
ATOM   3772  HG3 PRO A 244      36.845  48.168  57.550  1.00  0.00           H0.      0
ATOM   3773  CB  PRO A 244      36.494  47.293  55.613  1.00  0.00           C0.      0
ATOM   3774  HB2 PRO A 244      35.447  46.993  55.657  1.00  0.00           H0.      0
ATOM   3775  HB3 PRO A 244      37.074  46.418  55.905  1.00  0.00           H0.      0
ATOM   3776  CA  PRO A 244      36.821  47.860  54.245  1.00  0.00           C0.      0
ATOM   3777  HA  PRO A 244      37.423  47.109  53.734  1.00  0.00           H0.      0
ATOM   3778  C   PRO A 244      35.691  48.126  53.357  1.00  0.00           C0.      0
ATOM   3779  O   PRO A 244      34.661  48.570  53.794  1.00  0.00           O0.      0
ATOM   3780  N   HIE A 245      35.753  47.883  52.029  1.00  0.00           N0.      0
ATOM   3781  H   HIE A 245      36.662  47.736  51.612  1.00  0.00           H0.      0
ATOM   3782  CA  HIE A 245      34.664  48.060  51.107  1.00  0.00           C0.      0
ATOM   3783  HA  HIE A 245      34.158  48.996  51.344  1.00  0.00           H0.      0
ATOM   3784  CB  HIE A 245      35.299  48.117  49.690  1.00  0.00           C0.      0
ATOM   3785  HB2 HIE A 245      36.029  47.322  49.534  1.00  0.00           H0.      0
ATOM   3786  HB3 HIE A 245      34.464  48.067  48.991  1.00  0.00           H0.      0
ATOM   3787  CG  HIE A 245      36.027  49.436  49.447  1.00  0.00           C0.      0
ATOM   3788  ND1 HIE A 245      37.438  49.515  49.289  1.00  0.00           N0.      0
ATOM   3789  CE1 HIE A 245      37.675  50.810  48.981  1.00  0.00           C0.      0
ATOM   3790  HE1 HIE A 245      38.640  51.293  48.933  1.00  0.00           H0.      0
ATOM   3791  NE2 HIE A 245      36.494  51.507  48.961  1.00  0.00           N0.      0
ATOM   3792  HE2 HIE A 245      36.302  52.490  48.827  1.00  0.00           H0.      0
ATOM   3793  CD2 HIE A 245      35.487  50.654  49.243  1.00  0.00           C0.      0
ATOM   3794  HD2 HIE A 245      34.438  50.891  49.346  1.00  0.00           H0.      0
ATOM   3795  C   HIE A 245      33.640  46.881  51.204  1.00  0.00           C0.      0
ATOM   3796  O   HIE A 245      34.056  45.779  51.339  1.00  0.00           O0.      0
ATOM   3797  N   CYS A 246      32.354  47.189  51.160  1.00  0.00           N0.      0
ATOM   3798  H   CYS A 246      32.148  48.157  50.958  1.00  0.00           H0.      0
ATOM   3799  CA  CYS A 246      31.305  46.221  51.231  1.00  0.00           C0.      0
ATOM   3800  HA  CYS A 246      31.597  45.474  51.969  1.00  0.00           H0.      0
ATOM   3801  CB  CYS A 246      30.023  46.879  51.590  1.00  0.00           C0.      0
ATOM   3802  HB2 CYS A 246      30.145  47.342  52.570  1.00  0.00           H0.      0
ATOM   3803  HB3 CYS A 246      29.733  47.657  50.884  1.00  0.00           H0.      0
ATOM   3804  SG  CYS A 246      28.610  45.729  51.601  1.00  0.00           S0.      0
ATOM   3805  HG  CYS A 246      27.636  46.628  51.761  1.00  0.00           H0.      0
ATOM   3806  C   CYS A 246      31.177  45.493  49.896  1.00  0.00           C0.      0
ATOM   3807  O   CYS A 246      30.787  46.159  48.994  1.00  0.00           O0.      0
ATOM   3808  N   LEU A 247      31.406  44.206  49.795  1.00  0.00           N0.      0
ATOM   3809  H   LEU A 247      31.619  43.709  50.649  1.00  0.00           H0.      0
ATOM   3810  CA  LEU A 247      31.356  43.359  48.539  1.00  0.00           C0.      0
ATOM   3811  HA  LEU A 247      32.131  43.693  47.850  1.00  0.00           H0.      0
ATOM   3812  CB  LEU A 247      31.571  41.875  48.774  1.00  0.00           C0.      0
ATOM   3813  HB2 LEU A 247      32.533  41.810  49.282  1.00  0.00           H0.      0
ATOM   3814  HB3 LEU A 247      30.800  41.473  49.431  1.00  0.00           H0.      0
ATOM   3815  CG  LEU A 247      31.482  40.891  47.598  1.00  0.00           C0.      0
ATOM   3816  HG  LEU A 247      30.484  40.924  47.161  1.00  0.00           H0.      0
ATOM   3817  CD1 LEU A 247      32.574  41.130  46.546  1.00  0.00           C0.      0
ATOM   3818 HD11 LEU A 247      32.334  42.007  45.945  1.00  0.00           H0.      0
ATOM   3819 HD12 LEU A 247      33.541  41.202  47.044  1.00  0.00           H0.      0
ATOM   3820 HD13 LEU A 247      32.535  40.249  45.906  1.00  0.00           H0.      0
ATOM   3821  CD2 LEU A 247      31.679  39.421  48.125  1.00  0.00           C0.      0
ATOM   3822 HD21 LEU A 247      31.271  38.704  47.412  1.00  0.00           H0.      0
ATOM   3823 HD22 LEU A 247      32.754  39.276  48.238  1.00  0.00           H0.      0
ATOM   3824 HD23 LEU A 247      31.337  39.288  49.151  1.00  0.00           H0.      0
ATOM   3825  C   LEU A 247      30.012  43.553  47.883  1.00  0.00           C0.      0
ATOM   3826  O   LEU A 247      30.005  43.734  46.662  1.00  0.00           O0.      0
ATOM   3827  N   ALA A 248      28.853  43.515  48.586  1.00  0.00           N0.      0
ATOM   3828  H   ALA A 248      28.942  43.135  49.518  1.00  0.00           H0.      0
ATOM   3829  CA  ALA A 248      27.507  43.904  48.097  1.00  0.00           C0.      0
ATOM   3830  HA  ALA A 248      27.263  43.161  47.337  1.00  0.00           H0.      0
ATOM   3831  CB  ALA A 248      26.429  43.820  49.236  1.00  0.00           C0.      0
ATOM   3832  HB1 ALA A 248      26.398  42.902  49.823  1.00  0.00           H0.      0
ATOM   3833  HB2 ALA A 248      26.572  44.677  49.894  1.00  0.00           H0.      0
ATOM   3834  HB3 ALA A 248      25.440  43.971  48.803  1.00  0.00           H0.      0
ATOM   3835  C   ALA A 248      27.536  45.245  47.368  1.00  0.00           C0.      0
ATOM   3836  O   ALA A 248      27.135  45.206  46.204  1.00  0.00           O0.      0
ATOM   3837  N   SER A 249      27.920  46.338  48.038  1.00  0.00           N0.      0
ATOM   3838  H   SER A 249      28.162  46.237  49.014  1.00  0.00           H0.      0
ATOM   3839  CA  SER A 249      27.788  47.669  47.516  1.00  0.00           C0.      0
ATOM   3840  HA  SER A 249      26.862  47.718  46.944  1.00  0.00           H0.      0
ATOM   3841  CB  SER A 249      27.924  48.737  48.531  1.00  0.00           C0.      0
ATOM   3842  HB2 SER A 249      28.882  48.592  49.031  1.00  0.00           H0.      0
ATOM   3843  HB3 SER A 249      27.877  49.720  48.063  1.00  0.00           H0.      0
ATOM   3844  OG  SER A 249      26.979  48.653  49.553  1.00  0.00           O0.      0
ATOM   3845  HG  SER A 249      27.349  49.162  50.279  1.00  0.00           H0.      0
ATOM   3846  C   SER A 249      28.784  47.991  46.404  1.00  0.00           C0.      0
ATOM   3847  O   SER A 249      28.453  48.602  45.400  1.00  0.00           O0.      0
ATOM   3848  N   PHE A 250      30.087  47.581  46.590  1.00  0.00           N0.      0
ATOM   3849  H   PHE A 250      30.313  46.924  47.323  1.00  0.00           H0.      0
ATOM   3850  CA  PHE A 250      31.125  47.743  45.609  1.00  0.00           C0.      0
ATOM   3851  HA  PHE A 250      31.392  48.800  45.632  1.00  0.00           H0.      0
ATOM   3852  CB  PHE A 250      32.338  46.928  46.023  1.00  0.00           C0.      0
ATOM   3853  HB2 PHE A 250      32.568  47.120  47.072  1.00  0.00           H0.      0
ATOM   3854  HB3 PHE A 250      32.112  45.865  45.935  1.00  0.00           H0.      0
ATOM   3855  CG  PHE A 250      33.525  47.351  45.149  1.00  0.00           C0.      0
ATOM   3856  CD1 PHE A 250      34.409  48.211  45.778  1.00  0.00           C0.      0
ATOM   3857  HD1 PHE A 250      34.224  48.556  46.784  1.00  0.00           H0.      0
ATOM   3858  CE1 PHE A 250      35.615  48.668  45.104  1.00  0.00           C0.      0
ATOM   3859  HE1 PHE A 250      36.335  49.330  45.562  1.00  0.00           H0.      0
ATOM   3860  CZ  PHE A 250      35.989  48.027  43.937  1.00  0.00           C0.      0
ATOM   3861  HZ  PHE A 250      36.884  48.297  43.396  1.00  0.00           H0.      0
ATOM   3862  CE2 PHE A 250      35.069  47.193  43.251  1.00  0.00           C0.      0
ATOM   3863  HE2 PHE A 250      35.212  46.883  42.226  1.00  0.00           H0.      0
ATOM   3864  CD2 PHE A 250      33.801  46.839  43.879  1.00  0.00           C0.      0
ATOM   3865  HD2 PHE A 250      33.234  46.097  43.336  1.00  0.00           H0.      0
ATOM   3866  C   PHE A 250      30.764  47.275  44.222  1.00  0.00           C0.      0
ATOM   3867  O   PHE A 250      30.979  47.928  43.279  1.00  0.00           O0.      0
ATOM   3868  N   THR A 251      30.137  46.070  44.138  1.00  0.00           N0.      0
ATOM   3869  H   THR A 251      30.015  45.558  45.000  1.00  0.00           H0.      0
ATOM   3870  CA  THR A 251      29.482  45.557  42.964  1.00  0.00           C0.      0
ATOM   3871  HA  THR A 251      30.278  45.386  42.240  1.00  0.00           H0.      0
ATOM   3872  CB  THR A 251      28.772  44.231  43.205  1.00  0.00           C0.      0
ATOM   3873  HB  THR A 251      27.984  44.378  43.944  1.00  0.00           H0.      0
ATOM   3874  CG2 THR A 251      28.334  43.484  41.870  1.00  0.00           C0.      0
ATOM   3875 HG21 THR A 251      27.407  43.872  41.447  1.00  0.00           H0.      0
ATOM   3876 HG22 THR A 251      29.110  43.385  41.111  1.00  0.00           H0.      0
ATOM   3877 HG23 THR A 251      28.032  42.443  41.987  1.00  0.00           H0.      0
ATOM   3878  OG1 THR A 251      29.687  43.350  43.833  1.00  0.00           O0.      0
ATOM   3879  HG1 THR A 251      29.622  43.596  44.759  1.00  0.00           H0.      0
ATOM   3880  C   THR A 251      28.379  46.492  42.368  1.00  0.00           C0.      0
ATOM   3881  O   THR A 251      28.339  46.601  41.133  1.00  0.00           O0.      0
ATOM   3882  N   GLU A 252      27.579  47.199  43.171  1.00  0.00           N0.      0
ATOM   3883  H   GLU A 252      27.722  47.077  44.164  1.00  0.00           H0.      0
ATOM   3884  CA  GLU A 252      26.549  48.215  42.731  1.00  0.00           C0.      0
ATOM   3885  HA  GLU A 252      25.845  47.777  42.023  1.00  0.00           H0.      0
ATOM   3886  CB  GLU A 252      25.627  48.625  43.938  1.00  0.00           C0.      0
ATOM   3887  HB2 GLU A 252      26.391  48.935  44.651  1.00  0.00           H0.      0
ATOM   3888  HB3 GLU A 252      25.062  49.491  43.594  1.00  0.00           H0.      0
ATOM   3889  CG  GLU A 252      24.795  47.493  44.504  1.00  0.00           C0.      0
ATOM   3890  HG2 GLU A 252      25.467  46.789  44.995  1.00  0.00           H0.      0
ATOM   3891  HG3 GLU A 252      24.237  47.828  45.378  1.00  0.00           H0.      0
ATOM   3892  CD  GLU A 252      23.833  46.933  43.444  1.00  0.00           C0.      0
ATOM   3893  OE1 GLU A 252      23.535  45.756  43.529  1.00  0.00           O0.      0
ATOM   3894  OE2 GLU A 252      23.198  47.697  42.698  1.00  0.00           O0.      0
ATOM   3895  C   GLU A 252      27.278  49.492  42.201  1.00  0.00           C0.      0
ATOM   3896  O   GLU A 252      26.987  49.874  41.053  1.00  0.00           O0.      0
ATOM   3897  N   LEU A 253      28.240  50.036  42.926  1.00  0.00           N0.      0
ATOM   3898  H   LEU A 253      28.391  49.718  43.873  1.00  0.00           H0.      0
ATOM   3899  CA  LEU A 253      29.033  51.163  42.479  1.00  0.00           C0.      0
ATOM   3900  HA  LEU A 253      28.404  52.018  42.233  1.00  0.00           H0.      0
ATOM   3901  CB  LEU A 253      30.016  51.585  43.597  1.00  0.00           C0.      0
ATOM   3902  HB2 LEU A 253      30.439  50.735  44.134  1.00  0.00           H0.      0
ATOM   3903  HB3 LEU A 253      30.807  52.200  43.168  1.00  0.00           H0.      0
ATOM   3904  CG  LEU A 253      29.462  52.480  44.710  1.00  0.00           C0.      0
ATOM   3905  HG  LEU A 253      29.279  53.478  44.311  1.00  0.00           H0.      0
ATOM   3906  CD1 LEU A 253      28.201  52.099  45.507  1.00  0.00           C0.      0
ATOM   3907 HD11 LEU A 253      27.955  52.841  46.267  1.00  0.00           H0.      0
ATOM   3908 HD12 LEU A 253      27.330  51.868  44.892  1.00  0.00           H0.      0
ATOM   3909 HD13 LEU A 253      28.557  51.188  45.987  1.00  0.00           H0.      0
ATOM   3910  CD2 LEU A 253      30.563  52.670  45.747  1.00  0.00           C0.      0
ATOM   3911 HD21 LEU A 253      30.727  51.842  46.438  1.00  0.00           H0.      0
ATOM   3912 HD22 LEU A 253      31.508  52.864  45.240  1.00  0.00           H0.      0
ATOM   3913 HD23 LEU A 253      30.484  53.520  46.425  1.00  0.00           H0.      0
ATOM   3914  C   LEU A 253      29.891  50.905  41.157  1.00  0.00           C0.      0
ATOM   3915  O   LEU A 253      29.911  51.815  40.368  1.00  0.00           O0.      0
ATOM   3916  N   VAL A 254      30.609  49.786  41.062  1.00  0.00           N0.      0
ATOM   3917  H   VAL A 254      30.640  49.120  41.821  1.00  0.00           H0.      0
ATOM   3918  CA  VAL A 254      31.536  49.474  39.918  1.00  0.00           C0.      0
ATOM   3919  HA  VAL A 254      32.160  50.360  39.798  1.00  0.00           H0.      0
ATOM   3920  CB  VAL A 254      32.539  48.328  40.272  1.00  0.00           C0.      0
ATOM   3921  HB  VAL A 254      32.833  48.532  41.302  1.00  0.00           H0.      0
ATOM   3922  CG1 VAL A 254      31.841  46.945  40.307  1.00  0.00           C0.      0
ATOM   3923 HG11 VAL A 254      31.733  46.645  39.264  1.00  0.00           H0.      0
ATOM   3924 HG12 VAL A 254      32.509  46.262  40.832  1.00  0.00           H0.      0
ATOM   3925 HG13 VAL A 254      30.817  46.913  40.679  1.00  0.00           H0.      0
ATOM   3926  CG2 VAL A 254      33.780  48.228  39.416  1.00  0.00           C0.      0
ATOM   3927 HG21 VAL A 254      33.556  48.374  38.359  1.00  0.00           H0.      0
ATOM   3928 HG22 VAL A 254      34.628  48.813  39.771  1.00  0.00           H0.      0
ATOM   3929 HG23 VAL A 254      34.141  47.205  39.318  1.00  0.00           H0.      0
ATOM   3930  C   VAL A 254      30.678  49.238  38.622  1.00  0.00           C0.      0
ATOM   3931  O   VAL A 254      31.229  49.331  37.547  1.00  0.00           O0.      0
ATOM   3932  N   GLN A 255      29.323  49.057  38.667  1.00  0.00           N0.      0
ATOM   3933  H   GLN A 255      29.039  49.174  39.629  1.00  0.00           H0.      0
ATOM   3934  CA  GLN A 255      28.281  49.252  37.601  1.00  0.00           C0.      0
ATOM   3935  HA  GLN A 255      28.694  48.912  36.651  1.00  0.00           H0.      0
ATOM   3936  CB  GLN A 255      27.070  48.274  37.819  1.00  0.00           C0.      0
ATOM   3937  HB2 GLN A 255      26.618  48.301  38.810  1.00  0.00           H0.      0
ATOM   3938  HB3 GLN A 255      26.245  48.530  37.153  1.00  0.00           H0.      0
ATOM   3939  CG  GLN A 255      27.356  46.792  37.422  1.00  0.00           C0.      0
ATOM   3940  HG2 GLN A 255      27.367  46.775  36.333  1.00  0.00           H0.      0
ATOM   3941  HG3 GLN A 255      28.383  46.546  37.689  1.00  0.00           H0.      0
ATOM   3942  CD  GLN A 255      26.417  45.842  38.094  1.00  0.00           C0.      0
ATOM   3943  OE1 GLN A 255      25.729  45.076  37.403  1.00  0.00           O0.      0
ATOM   3944  NE2 GLN A 255      26.362  45.721  39.413  1.00  0.00           N0.      0
ATOM   3945 HE21 GLN A 255      25.850  44.946  39.810  1.00  0.00           H0.      0
ATOM   3946 HE22 GLN A 255      27.149  46.173  39.854  1.00  0.00           H0.      0
ATOM   3947  C   GLN A 255      27.633  50.654  37.473  1.00  0.00           C0.      0
ATOM   3948  O   GLN A 255      27.516  51.171  36.376  1.00  0.00           O0.      0
ATOM   3949  N   GLU A 256      27.227  51.231  38.559  1.00  0.00           N0.      0
ATOM   3950  H   GLU A 256      27.287  50.761  39.451  1.00  0.00           H0.      0
ATOM   3951  CA  GLU A 256      26.694  52.597  38.649  1.00  0.00           C0.      0
ATOM   3952  HA  GLU A 256      25.838  52.770  37.997  1.00  0.00           H0.      0
ATOM   3953  CB  GLU A 256      26.303  52.951  40.040  1.00  0.00           C0.      0
ATOM   3954  HB2 GLU A 256      25.597  52.222  40.438  1.00  0.00           H0.      0
ATOM   3955  HB3 GLU A 256      27.166  52.851  40.698  1.00  0.00           H0.      0
ATOM   3956  CG  GLU A 256      25.552  54.278  40.206  1.00  0.00           C0.      0
ATOM   3957  HG2 GLU A 256      25.107  54.526  39.242  1.00  0.00           H0.      0
ATOM   3958  HG3 GLU A 256      24.796  54.137  40.978  1.00  0.00           H0.      0
ATOM   3959  CD  GLU A 256      26.320  55.530  40.516  1.00  0.00           C0.      0
ATOM   3960  OE1 GLU A 256      25.943  56.691  40.283  1.00  0.00           O0.      0
ATOM   3961  OE2 GLU A 256      27.371  55.405  41.196  1.00  0.00           O0.      0
ATOM   3962  C   GLU A 256      27.738  53.601  38.044  1.00  0.00           C0.      0
ATOM   3963  O   GLU A 256      27.451  54.664  37.521  1.00  0.00           O0.      0
ATOM   3964  N   ALA A 257      29.047  53.188  38.048  1.00  0.00           N0.      0
ATOM   3965  H   ALA A 257      29.235  52.381  38.624  1.00  0.00           H0.      0
ATOM   3966  CA  ALA A 257      30.169  53.893  37.417  1.00  0.00           C0.      0
ATOM   3967  HA  ALA A 257      30.276  54.844  37.940  1.00  0.00           H0.      0
ATOM   3968  CB  ALA A 257      31.418  53.065  37.587  1.00  0.00           C0.      0
ATOM   3969  HB1 ALA A 257      31.470  52.922  38.666  1.00  0.00           H0.      0
ATOM   3970  HB2 ALA A 257      31.293  52.147  37.012  1.00  0.00           H0.      0
ATOM   3971  HB3 ALA A 257      32.250  53.694  37.272  1.00  0.00           H0.      0
ATOM   3972  C   ALA A 257      29.932  54.207  35.943  1.00  0.00           C0.      0
ATOM   3973  O   ALA A 257      30.583  55.053  35.325  1.00  0.00           O0.      0
ATOM   3974  N   PHE A 258      29.022  53.442  35.349  1.00  0.00           N0.      0
ATOM   3975  H   PHE A 258      28.507  52.789  35.922  1.00  0.00           H0.      0
ATOM   3976  CA  PHE A 258      28.622  53.577  33.943  1.00  0.00           C0.      0
ATOM   3977  HA  PHE A 258      29.042  54.454  33.450  1.00  0.00           H0.      0
ATOM   3978  CB  PHE A 258      28.939  52.257  33.248  1.00  0.00           C0.      0
ATOM   3979  HB2 PHE A 258      28.407  51.522  33.852  1.00  0.00           H0.      0
ATOM   3980  HB3 PHE A 258      28.412  52.234  32.294  1.00  0.00           H0.      0
ATOM   3981  CG  PHE A 258      30.410  51.837  33.168  1.00  0.00           C0.      0
ATOM   3982  CD1 PHE A 258      31.253  52.398  32.181  1.00  0.00           C0.      0
ATOM   3983  HD1 PHE A 258      30.774  53.064  31.479  1.00  0.00           H0.      0
ATOM   3984  CE1 PHE A 258      32.569  52.058  32.006  1.00  0.00           C0.      0
ATOM   3985  HE1 PHE A 258      33.102  52.475  31.164  1.00  0.00           H0.      0
ATOM   3986  CZ  PHE A 258      33.169  51.112  32.938  1.00  0.00           C0.      0
ATOM   3987  HZ  PHE A 258      34.179  50.746  32.828  1.00  0.00           H0.      0
ATOM   3988  CE2 PHE A 258      32.393  50.644  33.910  1.00  0.00           C0.      0
ATOM   3989  HE2 PHE A 258      32.809  49.955  34.630  1.00  0.00           H0.      0
ATOM   3990  CD2 PHE A 258      31.011  50.887  33.993  1.00  0.00           C0.      0
ATOM   3991  HD2 PHE A 258      30.455  50.341  34.741  1.00  0.00           H0.      0
ATOM   3992  C   PHE A 258      27.113  53.807  33.886  1.00  0.00           C0.      0
ATOM   3993  O   PHE A 258      26.559  53.824  32.834  1.00  0.00           O0.      0
ATOM   3994  N   GLY A 259      26.447  54.037  34.979  1.00  0.00           N0.      0
ATOM   3995  H   GLY A 259      26.967  54.158  35.836  1.00  0.00           H0.      0
ATOM   3996  CA  GLY A 259      24.979  54.051  35.112  1.00  0.00           C0.      0
ATOM   3997  HA2 GLY A 259      24.805  54.363  36.142  1.00  0.00           H0.      0
ATOM   3998  HA3 GLY A 259      24.517  54.775  34.441  1.00  0.00           H0.      0
ATOM   3999  C   GLY A 259      24.244  52.742  34.769  1.00  0.00           C0.      0
ATOM   4000  O   GLY A 259      23.021  52.727  34.656  1.00  0.00           O0.      0
ATOM   4001  N   GLY A 260      24.970  51.627  34.603  1.00  0.00           N0.      0
ATOM   4002  H   GLY A 260      25.961  51.636  34.794  1.00  0.00           H0.      0
ATOM   4003  CA  GLY A 260      24.415  50.447  34.091  1.00  0.00           C0.      0
ATOM   4004  HA2 GLY A 260      24.867  49.582  34.575  1.00  0.00           H0.      0
ATOM   4005  HA3 GLY A 260      23.344  50.497  34.290  1.00  0.00           H0.      0
ATOM   4006  C   GLY A 260      24.574  50.298  32.551  1.00  0.00           C0.      0
ATOM   4007  O   GLY A 260      24.140  49.235  32.132  1.00  0.00           O0.      0
ATOM   4008  N   ARG A 261      25.321  51.126  31.785  1.00  0.00           N0.      0
ATOM   4009  H   ARG A 261      25.667  51.992  32.175  1.00  0.00           H0.      0
ATOM   4010  CA  ARG A 261      25.734  50.842  30.359  1.00  0.00           C0.      0
ATOM   4011  HA  ARG A 261      24.928  50.257  29.917  1.00  0.00           H0.      0
ATOM   4012  CB  ARG A 261      25.893  52.158  29.571  1.00  0.00           C0.      0
ATOM   4013  HB2 ARG A 261      26.699  52.737  30.022  1.00  0.00           H0.      0
ATOM   4014  HB3 ARG A 261      26.267  51.900  28.580  1.00  0.00           H0.      0
ATOM   4015  CG  ARG A 261      24.727  53.100  29.660  1.00  0.00           C0.      0
ATOM   4016  HG2 ARG A 261      24.373  53.113  30.691  1.00  0.00           H0.      0
ATOM   4017  HG3 ARG A 261      25.095  54.120  29.546  1.00  0.00           H0.      0
ATOM   4018  CD  ARG A 261      23.467  52.708  28.895  1.00  0.00           C0.      0
ATOM   4019  HD2 ARG A 261      23.138  51.730  29.247  1.00  0.00           H0.      0
ATOM   4020  HD3 ARG A 261      22.754  53.518  29.049  1.00  0.00           H0.      0
ATOM   4021  NE  ARG A 261      23.701  52.718  27.413  1.00  0.00           N0.      0
ATOM   4022  HE  ARG A 261      24.582  53.072  27.067  1.00  0.00           H0.      0
ATOM   4023  CZ  ARG A 261      22.983  52.131  26.448  1.00  0.00           C0.      0
ATOM   4024  NH1 ARG A 261      23.415  52.144  25.220  1.00  0.00           N0.      0
ATOM   4025 HH11 ARG A 261      24.336  52.528  25.066  1.00  0.00           H0.      0
ATOM   4026 HH12 ARG A 261      22.831  51.688  24.533  1.00  0.00           H0.      0
ATOM   4027  NH2 ARG A 261      21.897  51.500  26.746  1.00  0.00           N0.      0
ATOM   4028 HH21 ARG A 261      21.582  51.432  27.704  1.00  0.00           H0.      0
ATOM   4029 HH22 ARG A 261      21.235  51.142  26.072  1.00  0.00           H0.      0
ATOM   4030  C   ARG A 261      26.931  49.967  30.223  1.00  0.00           C0.      0
ATOM   4031  O   ARG A 261      27.949  50.284  29.491  1.00  0.00           O0.      0
ATOM   4032  N   CYS A 262      26.928  48.755  30.849  1.00  0.00           N0.      0
ATOM   4033  H   CYS A 262      26.068  48.446  31.278  1.00  0.00           H0.      0
ATOM   4034  CA  CYS A 262      28.081  47.908  31.051  1.00  0.00           C0.      0
ATOM   4035  HA  CYS A 262      28.616  47.773  30.111  1.00  0.00           H0.      0
ATOM   4036  CB  CYS A 262      28.958  48.377  32.213  1.00  0.00           C0.      0
ATOM   4037  HB2 CYS A 262      29.899  47.837  32.315  1.00  0.00           H0.      0
ATOM   4038  HB3 CYS A 262      29.397  49.338  31.945  1.00  0.00           H0.      0
ATOM   4039  SG  CYS A 262      28.138  48.441  33.826  1.00  0.00           S0.      0
ATOM   4040  HG  CYS A 262      28.389  47.216  34.297  1.00  0.00           H0.      0
ATOM   4041  C   CYS A 262      27.562  46.506  31.339  1.00  0.00           C0.      0
ATOM   4042  O   CYS A 262      26.348  46.381  31.637  1.00  0.00           O0.      0
ATOM   4043  N   GLN A 263      28.477  45.533  31.245  1.00  0.00           N0.      0
ATOM   4044  H   GLN A 263      29.460  45.752  31.171  1.00  0.00           H0.      0
ATOM   4045  CA  GLN A 263      28.272  44.201  31.787  1.00  0.00           C0.      0
ATOM   4046  HA  GLN A 263      27.300  44.169  32.279  1.00  0.00           H0.      0
ATOM   4047  CB  GLN A 263      28.026  43.224  30.596  1.00  0.00           C0.      0
ATOM   4048  HB2 GLN A 263      28.825  43.398  29.874  1.00  0.00           H0.      0
ATOM   4049  HB3 GLN A 263      28.208  42.237  31.021  1.00  0.00           H0.      0
ATOM   4050  CG  GLN A 263      26.659  43.218  29.900  1.00  0.00           C0.      0
ATOM   4051  HG2 GLN A 263      25.891  42.960  30.629  1.00  0.00           H0.      0
ATOM   4052  HG3 GLN A 263      26.494  44.186  29.427  1.00  0.00           H0.      0
ATOM   4053  CD  GLN A 263      26.594  42.131  28.800  1.00  0.00           C0.      0
ATOM   4054  OE1 GLN A 263      27.570  41.767  28.142  1.00  0.00           O0.      0
ATOM   4055  NE2 GLN A 263      25.460  41.442  28.590  1.00  0.00           N0.      0
ATOM   4056 HE21 GLN A 263      25.492  40.851  27.771  1.00  0.00           H0.      0
ATOM   4057 HE22 GLN A 263      24.626  41.619  29.131  1.00  0.00           H0.      0
ATOM   4058  C   GLN A 263      29.454  43.799  32.717  1.00  0.00           C0.      0
ATOM   4059  O   GLN A 263      30.308  44.602  32.899  1.00  0.00           O0.      0
ATOM   4060  N   HID A 264      29.545  42.605  33.283  1.00  0.00           N0.      0
ATOM   4061  H   HID A 264      28.831  41.961  32.972  1.00  0.00           H0.      0
ATOM   4062  CA  HID A 264      30.261  42.388  34.572  1.00  0.00           C0.      0
ATOM   4063  HA  HID A 264      31.208  42.922  34.495  1.00  0.00           H0.      0
ATOM   4064  CB  HID A 264      29.453  43.091  35.739  1.00  0.00           C0.      0
ATOM   4065  HB2 HID A 264      29.520  44.178  35.695  1.00  0.00           H0.      0
ATOM   4066  HB3 HID A 264      28.400  42.881  35.550  1.00  0.00           H0.      0
ATOM   4067  CG  HID A 264      29.887  42.664  37.139  1.00  0.00           C0.      0
ATOM   4068  ND1 HID A 264      29.459  41.540  37.829  1.00  0.00           N0.      0
ATOM   4069  HD1 HID A 264      28.779  40.833  37.590  1.00  0.00           H0.      0
ATOM   4070  CE1 HID A 264      30.173  41.505  38.956  1.00  0.00           C0.      0
ATOM   4071  HE1 HID A 264      30.153  40.739  39.717  1.00  0.00           H0.      0
ATOM   4072  NE2 HID A 264      31.048  42.528  39.009  1.00  0.00           N0.      0
ATOM   4073  CD2 HID A 264      30.967  43.223  37.833  1.00  0.00           C0.      0
ATOM   4074  HD2 HID A 264      31.461  44.151  37.583  1.00  0.00           H0.      0
ATOM   4075  C   HID A 264      30.682  40.917  34.864  1.00  0.00           C0.      0
ATOM   4076  O   HID A 264      29.955  39.969  34.570  1.00  0.00           O0.      0
ATOM   4077  N   SER A 265      31.881  40.787  35.454  1.00  0.00           N0.      0
ATOM   4078  H   SER A 265      32.414  41.597  35.736  1.00  0.00           H0.      0
ATOM   4079  CA  SER A 265      32.512  39.495  35.923  1.00  0.00           C0.      0
ATOM   4080  HA  SER A 265      31.740  38.767  36.175  1.00  0.00           H0.      0
ATOM   4081  CB  SER A 265      33.497  38.801  34.903  1.00  0.00           C0.      0
ATOM   4082  HB2 SER A 265      34.128  39.607  34.528  1.00  0.00           H0.      0
ATOM   4083  HB3 SER A 265      34.155  38.167  35.497  1.00  0.00           H0.      0
ATOM   4084  OG  SER A 265      32.892  38.197  33.754  1.00  0.00           O0.      0
ATOM   4085  HG  SER A 265      32.674  37.309  34.046  1.00  0.00           H0.      0
ATOM   4086  C   SER A 265      33.375  39.788  37.203  1.00  0.00           C0.      0
ATOM   4087  O   SER A 265      34.280  40.634  37.107  1.00  0.00           O0.      0
ATOM   4088  N   VAL A 266      33.063  39.164  38.280  1.00  0.00           N0.      0
ATOM   4089  H   VAL A 266      32.337  38.463  38.267  1.00  0.00           H0.      0
ATOM   4090  CA  VAL A 266      33.950  39.131  39.420  1.00  0.00           C0.      0
ATOM   4091  HA  VAL A 266      34.736  39.886  39.406  1.00  0.00           H0.      0
ATOM   4092  CB  VAL A 266      33.242  39.473  40.791  1.00  0.00           C0.      0
ATOM   4093  HB  VAL A 266      32.828  40.481  40.777  1.00  0.00           H0.      0
ATOM   4094  CG1 VAL A 266      32.078  38.522  41.046  1.00  0.00           C0.      0
ATOM   4095 HG11 VAL A 266      31.164  38.790  40.516  1.00  0.00           H0.      0
ATOM   4096 HG12 VAL A 266      32.427  37.510  40.842  1.00  0.00           H0.      0
ATOM   4097 HG13 VAL A 266      31.746  38.723  42.065  1.00  0.00           H0.      0
ATOM   4098  CG2 VAL A 266      34.096  39.387  41.991  1.00  0.00           C0.      0
ATOM   4099 HG21 VAL A 266      34.516  38.385  42.078  1.00  0.00           H0.      0
ATOM   4100 HG22 VAL A 266      34.851  40.133  41.740  1.00  0.00           H0.      0
ATOM   4101 HG23 VAL A 266      33.670  39.663  42.956  1.00  0.00           H0.      0
ATOM   4102  C   VAL A 266      34.794  37.810  39.514  1.00  0.00           C0.      0
ATOM   4103  O   VAL A 266      34.417  36.692  39.175  1.00  0.00           O0.      0
ATOM   4104  N   LEU A 267      36.005  37.933  40.085  1.00  0.00           N0.      0
ATOM   4105  H   LEU A 267      36.183  38.824  40.526  1.00  0.00           H0.      0
ATOM   4106  CA  LEU A 267      36.911  36.766  40.394  1.00  0.00           C0.      0
ATOM   4107  HA  LEU A 267      36.402  35.850  40.095  1.00  0.00           H0.      0
ATOM   4108  CB  LEU A 267      38.126  36.936  39.412  1.00  0.00           C0.      0
ATOM   4109  HB2 LEU A 267      38.367  37.997  39.344  1.00  0.00           H0.      0
ATOM   4110  HB3 LEU A 267      38.931  36.312  39.799  1.00  0.00           H0.      0
ATOM   4111  CG  LEU A 267      37.877  36.453  37.937  1.00  0.00           C0.      0
ATOM   4112  HG  LEU A 267      37.062  37.050  37.527  1.00  0.00           H0.      0
ATOM   4113  CD1 LEU A 267      39.061  36.838  37.060  1.00  0.00           C0.      0
ATOM   4114 HD11 LEU A 267      39.138  37.925  37.085  1.00  0.00           H0.      0
ATOM   4115 HD12 LEU A 267      39.928  36.311  37.458  1.00  0.00           H0.      0
ATOM   4116 HD13 LEU A 267      38.864  36.378  36.091  1.00  0.00           H0.      0
ATOM   4117  CD2 LEU A 267      37.550  34.989  37.862  1.00  0.00           C0.      0
ATOM   4118 HD21 LEU A 267      37.472  34.671  36.823  1.00  0.00           H0.      0
ATOM   4119 HD22 LEU A 267      38.404  34.407  38.206  1.00  0.00           H0.      0
ATOM   4120 HD23 LEU A 267      36.566  34.866  38.315  1.00  0.00           H0.      0
ATOM   4121  C   LEU A 267      37.431  36.825  41.809  1.00  0.00           C0.      0
ATOM   4122  O   LEU A 267      37.324  37.798  42.477  1.00  0.00           O0.      0
ATOM   4123  N   GLY A 268      38.001  35.687  42.226  1.00  0.00           N0.      0
ATOM   4124  H   GLY A 268      38.060  34.959  41.528  1.00  0.00           H0.      0
ATOM   4125  CA  GLY A 268      38.838  35.665  43.466  1.00  0.00           C0.      0
ATOM   4126  HA2 GLY A 268      38.293  36.219  44.230  1.00  0.00           H0.      0
ATOM   4127  HA3 GLY A 268      38.894  34.650  43.860  1.00  0.00           H0.      0
ATOM   4128  C   GLY A 268      40.157  36.300  43.143  1.00  0.00           C0.      0
ATOM   4129  O   GLY A 268      40.284  37.071  42.168  1.00  0.00           O0.      0
ATOM   4130  N   ASP A 269      41.254  35.827  43.724  1.00  0.00           N0.      0
ATOM   4131  H   ASP A 269      41.184  35.204  44.515  1.00  0.00           H0.      0
ATOM   4132  CA  ASP A 269      42.691  36.158  43.383  1.00  0.00           C0.      0
ATOM   4133  HA  ASP A 269      42.780  37.219  43.147  1.00  0.00           H0.      0
ATOM   4134  CB  ASP A 269      43.593  35.857  44.587  1.00  0.00           C0.      0
ATOM   4135  HB2 ASP A 269      44.628  36.158  44.422  1.00  0.00           H0.      0
ATOM   4136  HB3 ASP A 269      43.235  36.588  45.311  1.00  0.00           H0.      0
ATOM   4137  CG  ASP A 269      43.400  34.418  45.197  1.00  0.00           C0.      0
ATOM   4138  OD1 ASP A 269      44.385  33.642  45.201  1.00  0.00           O0.      0
ATOM   4139  OD2 ASP A 269      42.310  34.145  45.729  1.00  0.00           O0.      0
ATOM   4140  C   ASP A 269      43.005  35.334  42.084  1.00  0.00           C0.      0
ATOM   4141  O   ASP A 269      43.683  34.298  42.182  1.00  0.00           O0.      0
ATOM   4142  N   PHE A 270      42.464  35.790  40.970  1.00  0.00           N0.      0
ATOM   4143  H   PHE A 270      42.021  36.696  41.030  1.00  0.00           H0.      0
ATOM   4144  CA  PHE A 270      42.320  35.294  39.640  1.00  0.00           C0.      0
ATOM   4145  HA  PHE A 270      41.601  35.964  39.168  1.00  0.00           H0.      0
ATOM   4146  CB  PHE A 270      43.607  35.161  38.784  1.00  0.00           C0.      0
ATOM   4147  HB2 PHE A 270      44.401  34.525  39.175  1.00  0.00           H0.      0
ATOM   4148  HB3 PHE A 270      43.293  34.671  37.863  1.00  0.00           H0.      0
ATOM   4149  CG  PHE A 270      44.185  36.541  38.500  1.00  0.00           C0.      0
ATOM   4150  CD1 PHE A 270      45.161  37.083  39.385  1.00  0.00           C0.      0
ATOM   4151  HD1 PHE A 270      45.631  36.461  40.132  1.00  0.00           H0.      0
ATOM   4152  CE1 PHE A 270      45.669  38.407  39.149  1.00  0.00           C0.      0
ATOM   4153  HE1 PHE A 270      46.420  38.883  39.762  1.00  0.00           H0.      0
ATOM   4154  CZ  PHE A 270      45.217  39.147  38.049  1.00  0.00           C0.      0
ATOM   4155  HZ  PHE A 270      45.667  40.109  37.856  1.00  0.00           H0.      0
ATOM   4156  CE2 PHE A 270      44.166  38.651  37.228  1.00  0.00           C0.      0
ATOM   4157  HE2 PHE A 270      43.858  39.195  36.347  1.00  0.00           H0.      0
ATOM   4158  CD2 PHE A 270      43.637  37.405  37.447  1.00  0.00           C0.      0
ATOM   4159  HD2 PHE A 270      42.944  37.016  36.716  1.00  0.00           H0.      0
ATOM   4160  C   PHE A 270      41.547  33.922  39.526  1.00  0.00           C0.      0
ATOM   4161  O   PHE A 270      40.918  33.609  38.512  1.00  0.00           O0.      0
ATOM   4162  N   LYS A 271      41.528  33.170  40.611  1.00  0.00           N0.      0
ATOM   4163  H   LYS A 271      42.074  33.449  41.413  1.00  0.00           H0.      0
ATOM   4164  CA  LYS A 271      40.632  31.994  40.823  1.00  0.00           C0.      0
ATOM   4165  HA  LYS A 271      40.872  31.210  40.105  1.00  0.00           H0.      0
ATOM   4166  CB  LYS A 271      40.889  31.514  42.287  1.00  0.00           C0.      0
ATOM   4167  HB2 LYS A 271      40.725  32.370  42.940  1.00  0.00           H0.      0
ATOM   4168  HB3 LYS A 271      40.264  30.651  42.516  1.00  0.00           H0.      0
ATOM   4169  CG  LYS A 271      42.343  30.928  42.514  1.00  0.00           C0.      0
ATOM   4170  HG2 LYS A 271      42.541  30.008  41.965  1.00  0.00           H0.      0
ATOM   4171  HG3 LYS A 271      43.166  31.585  42.233  1.00  0.00           H0.      0
ATOM   4172  CD  LYS A 271      42.553  30.658  43.991  1.00  0.00           C0.      0
ATOM   4173  HD2 LYS A 271      42.479  31.534  44.636  1.00  0.00           H0.      0
ATOM   4174  HD3 LYS A 271      41.750  29.994  44.312  1.00  0.00           H0.      0
ATOM   4175  CE  LYS A 271      43.983  30.154  44.329  1.00  0.00           C0.      0
ATOM   4176  HE2 LYS A 271      44.123  29.977  45.396  1.00  0.00           H0.      0
ATOM   4177  HE3 LYS A 271      44.279  29.221  43.851  1.00  0.00           H0.      0
ATOM   4178  NZ  LYS A 271      45.123  31.107  44.068  1.00  0.00           N0.      0
ATOM   4179  HZ1 LYS A 271      45.231  31.287  43.080  1.00  0.00           H0.      0
ATOM   4180  HZ2 LYS A 271      44.822  31.941  44.553  1.00  0.00           H0.      0
ATOM   4181  HZ3 LYS A 271      45.988  30.662  44.340  1.00  0.00           H0.      0
ATOM   4182  C   LYS A 271      39.122  32.308  40.584  1.00  0.00           C0.      0
ATOM   4183  O   LYS A 271      38.683  33.503  40.533  1.00  0.00           O0.      0
ATOM   4184  N   PRO A 272      38.240  31.279  40.390  1.00  0.00           N0.      0
ATOM   4185  CD  PRO A 272      38.639  29.867  40.100  1.00  0.00           C0.      0
ATOM   4186  HD2 PRO A 272      38.666  29.262  41.006  1.00  0.00           H0.      0
ATOM   4187  HD3 PRO A 272      39.617  29.796  39.624  1.00  0.00           H0.      0
ATOM   4188  CG  PRO A 272      37.554  29.363  39.189  1.00  0.00           C0.      0
ATOM   4189  HG2 PRO A 272      37.475  28.288  39.350  1.00  0.00           H0.      0
ATOM   4190  HG3 PRO A 272      37.834  29.543  38.151  1.00  0.00           H0.      0
ATOM   4191  CB  PRO A 272      36.334  29.984  39.866  1.00  0.00           C0.      0
ATOM   4192  HB2 PRO A 272      36.104  29.486  40.807  1.00  0.00           H0.      0
ATOM   4193  HB3 PRO A 272      35.423  29.978  39.266  1.00  0.00           H0.      0
ATOM   4194  CA  PRO A 272      36.837  31.387  40.193  1.00  0.00           C0.      0
ATOM   4195  HA  PRO A 272      36.646  32.072  39.367  1.00  0.00           H0.      0
ATOM   4196  C   PRO A 272      36.121  31.858  41.430  1.00  0.00           C0.      0
ATOM   4197  O   PRO A 272      36.606  31.554  42.548  1.00  0.00           O0.      0
ATOM   4198  N   TYR A 273      34.927  32.496  41.259  1.00  0.00           N0.      0
ATOM   4199  H   TYR A 273      34.726  32.884  40.348  1.00  0.00           H0.      0
ATOM   4200  CA  TYR A 273      34.118  33.072  42.316  1.00  0.00           C0.      0
ATOM   4201  HA  TYR A 273      34.502  32.852  43.312  1.00  0.00           H0.      0
ATOM   4202  CB  TYR A 273      34.081  34.636  42.360  1.00  0.00           C0.      0
ATOM   4203  HB2 TYR A 273      35.115  34.976  42.413  1.00  0.00           H0.      0
ATOM   4204  HB3 TYR A 273      33.809  34.938  41.349  1.00  0.00           H0.      0
ATOM   4205  CG  TYR A 273      33.202  35.253  43.404  1.00  0.00           C0.      0
ATOM   4206  CD1 TYR A 273      33.469  35.276  44.764  1.00  0.00           C0.      0
ATOM   4207  HD1 TYR A 273      34.401  34.871  45.130  1.00  0.00           H0.      0
ATOM   4208  CE1 TYR A 273      32.511  35.753  45.698  1.00  0.00           C0.      0
ATOM   4209  HE1 TYR A 273      32.749  35.620  46.743  1.00  0.00           H0.      0
ATOM   4210  CZ  TYR A 273      31.235  36.176  45.250  1.00  0.00           C0.      0
ATOM   4211  OH  TYR A 273      30.229  36.503  46.140  1.00  0.00           O0.      0
ATOM   4212  HH  TYR A 273      29.622  37.176  45.824  1.00  0.00           H0.      0
ATOM   4213  CE2 TYR A 273      30.947  36.293  43.915  1.00  0.00           C0.      0
ATOM   4214  HE2 TYR A 273      29.930  36.403  43.568  1.00  0.00           H0.      0
ATOM   4215  CD2 TYR A 273      31.938  35.672  43.012  1.00  0.00           C0.      0
ATOM   4216  HD2 TYR A 273      31.613  35.496  41.997  1.00  0.00           H0.      0
ATOM   4217  C   TYR A 273      32.677  32.662  42.419  1.00  0.00           C0.      0
ATOM   4218  O   TYR A 273      32.018  32.721  41.377  1.00  0.00           O0.      0
ATOM   4219  N   ARG A 274      32.140  32.401  43.602  1.00  0.00           N0.      0
ATOM   4220  H   ARG A 274      32.826  32.217  44.319  1.00  0.00           H0.      0
ATOM   4221  CA  ARG A 274      30.684  32.186  43.941  1.00  0.00           C0.      0
ATOM   4222  HA  ARG A 274      30.112  32.788  43.235  1.00  0.00           H0.      0
ATOM   4223  CB  ARG A 274      30.316  30.685  43.726  1.00  0.00           C0.      0
ATOM   4224  HB2 ARG A 274      31.002  30.090  44.329  1.00  0.00           H0.      0
ATOM   4225  HB3 ARG A 274      29.306  30.516  44.099  1.00  0.00           H0.      0
ATOM   4226  CG  ARG A 274      30.377  30.214  42.207  1.00  0.00           C0.      0
ATOM   4227  HG2 ARG A 274      29.982  30.961  41.519  1.00  0.00           H0.      0
ATOM   4228  HG3 ARG A 274      31.447  30.188  42.003  1.00  0.00           H0.      0
ATOM   4229  CD  ARG A 274      29.804  28.764  41.992  1.00  0.00           C0.      0
ATOM   4230  HD2 ARG A 274      30.173  28.039  42.718  1.00  0.00           H0.      0
ATOM   4231  HD3 ARG A 274      28.751  28.989  42.160  1.00  0.00           H0.      0
ATOM   4232  NE  ARG A 274      29.854  28.281  40.623  1.00  0.00           N0.      0
ATOM   4233  HE  ARG A 274      30.364  28.950  40.065  1.00  0.00           H0.      0
ATOM   4234  CZ  ARG A 274      29.586  27.138  40.123  1.00  0.00           C0.      0
ATOM   4235  NH1 ARG A 274      28.914  26.243  40.846  1.00  0.00           N0.      0
ATOM   4236 HH11 ARG A 274      28.663  26.542  41.777  1.00  0.00           H0.      0
ATOM   4237 HH12 ARG A 274      28.634  25.317  40.557  1.00  0.00           H0.      0
ATOM   4238  NH2 ARG A 274      29.993  26.738  38.873  1.00  0.00           N0.      0
ATOM   4239 HH21 ARG A 274      30.378  27.378  38.193  1.00  0.00           H0.      0
ATOM   4240 HH22 ARG A 274      29.781  25.797  38.572  1.00  0.00           H0.      0
ATOM   4241  C   ARG A 274      30.324  32.727  45.337  1.00  0.00           C0.      0
ATOM   4242  O   ARG A 274      31.251  32.703  46.188  1.00  0.00           O0.      0
ATOM   4243  N   PRO A 275      29.073  33.168  45.478  1.00  0.00           N0.      0
ATOM   4244  CD  PRO A 275      28.121  33.730  44.462  1.00  0.00           C0.      0
ATOM   4245  HD2 PRO A 275      27.855  32.965  43.732  1.00  0.00           H0.      0
ATOM   4246  HD3 PRO A 275      28.595  34.481  43.830  1.00  0.00           H0.      0
ATOM   4247  CG  PRO A 275      26.901  34.289  45.219  1.00  0.00           C0.      0
ATOM   4248  HG2 PRO A 275      26.154  33.498  45.284  1.00  0.00           H0.      0
ATOM   4249  HG3 PRO A 275      26.431  35.145  44.735  1.00  0.00           H0.      0
ATOM   4250  CB  PRO A 275      27.449  34.532  46.637  1.00  0.00           C0.      0
ATOM   4251  HB2 PRO A 275      26.593  34.422  47.303  1.00  0.00           H0.      0
ATOM   4252  HB3 PRO A 275      27.960  35.490  46.731  1.00  0.00           H0.      0
ATOM   4253  CA  PRO A 275      28.608  33.540  46.814  1.00  0.00           C0.      0
ATOM   4254  HA  PRO A 275      29.348  34.090  47.396  1.00  0.00           H0.      0
ATOM   4255  C   PRO A 275      28.197  32.330  47.689  1.00  0.00           C0.      0
ATOM   4256  O   PRO A 275      27.541  31.406  47.211  1.00  0.00           O0.      0
ATOM   4257  N   GLY A 276      28.626  32.277  48.965  1.00  0.00           N0.      0
ATOM   4258  H   GLY A 276      29.216  33.045  49.250  1.00  0.00           H0.      0
ATOM   4259  CA  GLY A 276      28.500  31.139  49.930  1.00  0.00           C0.      0
ATOM   4260  HA2 GLY A 276      28.686  31.482  50.948  1.00  0.00           H0.      0
ATOM   4261  HA3 GLY A 276      27.526  30.652  49.897  1.00  0.00           H0.      0
ATOM   4262  C   GLY A 276      29.359  29.938  49.603  1.00  0.00           C0.      0
ATOM   4263  O   GLY A 276      29.061  28.885  50.181  1.00  0.00           O0.      0
ATOM   4264  N   GLN A 277      30.438  30.075  48.807  1.00  0.00           N0.      0
ATOM   4265  H   GLN A 277      30.729  31.019  48.595  1.00  0.00           H0.      0
ATOM   4266  CA  GLN A 277      31.480  29.013  48.616  1.00  0.00           C0.      0
ATOM   4267  HA  GLN A 277      31.018  28.069  48.328  1.00  0.00           H0.      0
ATOM   4268  CB  GLN A 277      32.384  29.359  47.367  1.00  0.00           C0.      0
ATOM   4269  HB2 GLN A 277      32.935  28.477  47.043  1.00  0.00           H0.      0
ATOM   4270  HB3 GLN A 277      31.784  29.608  46.491  1.00  0.00           H0.      0
ATOM   4271  CG  GLN A 277      33.327  30.511  47.832  1.00  0.00           C0.      0
ATOM   4272  HG2 GLN A 277      32.770  31.332  48.283  1.00  0.00           H0.      0
ATOM   4273  HG3 GLN A 277      33.960  30.080  48.607  1.00  0.00           H0.      0
ATOM   4274  CD  GLN A 277      34.196  31.135  46.666  1.00  0.00           C0.      0
ATOM   4275  OE1 GLN A 277      33.962  30.943  45.465  1.00  0.00           O0.      0
ATOM   4276  NE2 GLN A 277      35.235  31.806  47.020  1.00  0.00           N0.      0
ATOM   4277 HE21 GLN A 277      35.772  32.084  46.211  1.00  0.00           H0.      0
ATOM   4278 HE22 GLN A 277      35.520  31.980  47.973  1.00  0.00           H0.      0
ATOM   4279  C   GLN A 277      32.262  28.673  49.911  1.00  0.00           C0.      0
ATOM   4280  O   GLN A 277      32.087  29.340  50.926  1.00  0.00           O0.      0
ATOM   4281  N   ALA A 278      33.198  27.697  49.885  1.00  0.00           N0.      0
ATOM   4282  H   ALA A 278      33.450  27.214  49.034  1.00  0.00           H0.      0
ATOM   4283  CA  ALA A 278      34.030  27.510  51.013  1.00  0.00           C0.      0
ATOM   4284  HA  ALA A 278      33.651  28.030  51.893  1.00  0.00           H0.      0
ATOM   4285  CB  ALA A 278      34.130  25.972  51.316  1.00  0.00           C0.      0
ATOM   4286  HB1 ALA A 278      33.158  25.590  51.628  1.00  0.00           H0.      0
ATOM   4287  HB2 ALA A 278      34.492  25.524  50.390  1.00  0.00           H0.      0
ATOM   4288  HB3 ALA A 278      34.857  25.754  52.098  1.00  0.00           H0.      0
ATOM   4289  C   ALA A 278      35.442  28.184  50.923  1.00  0.00           C0.      0
ATOM   4290  O   ALA A 278      36.019  28.488  51.946  1.00  0.00           O0.      0
ATOM   4291  N   TYR A 279      35.995  28.381  49.716  1.00  0.00           N0.      0
ATOM   4292  H   TYR A 279      35.491  28.029  48.914  1.00  0.00           H0.      0
ATOM   4293  CA  TYR A 279      37.271  29.042  49.570  1.00  0.00           C0.      0
ATOM   4294  HA  TYR A 279      37.961  28.425  50.145  1.00  0.00           H0.      0
ATOM   4295  CB  TYR A 279      37.791  29.010  48.079  1.00  0.00           C0.      0
ATOM   4296  HB2 TYR A 279      37.822  27.991  47.693  1.00  0.00           H0.      0
ATOM   4297  HB3 TYR A 279      37.013  29.459  47.461  1.00  0.00           H0.      0
ATOM   4298  CG  TYR A 279      39.101  29.757  47.863  1.00  0.00           C0.      0
ATOM   4299  CD1 TYR A 279      39.104  30.841  46.988  1.00  0.00           C0.      0
ATOM   4300  HD1 TYR A 279      38.205  31.158  46.481  1.00  0.00           H0.      0
ATOM   4301  CE1 TYR A 279      40.231  31.634  46.887  1.00  0.00           C0.      0
ATOM   4302  HE1 TYR A 279      40.232  32.516  46.263  1.00  0.00           H0.      0
ATOM   4303  CZ  TYR A 279      41.416  31.181  47.476  1.00  0.00           C0.      0
ATOM   4304  OH  TYR A 279      42.548  31.956  47.435  1.00  0.00           O0.      0
ATOM   4305  HH  TYR A 279      42.488  32.694  46.825  1.00  0.00           H0.      0
ATOM   4306  CE2 TYR A 279      41.462  30.074  48.256  1.00  0.00           C0.      0
ATOM   4307  HE2 TYR A 279      42.397  29.765  48.700  1.00  0.00           H0.      0
ATOM   4308  CD2 TYR A 279      40.327  29.321  48.484  1.00  0.00           C0.      0
ATOM   4309  HD2 TYR A 279      40.317  28.357  48.972  1.00  0.00           H0.      0
ATOM   4310  C   TYR A 279      37.220  30.498  50.043  1.00  0.00           C0.      0
ATOM   4311  O   TYR A 279      36.459  31.314  49.480  1.00  0.00           O0.      0
ATOM   4312  N   VAL A 280      38.101  30.842  50.979  1.00  0.00           N0.      0
ATOM   4313  H   VAL A 280      38.789  30.108  51.066  1.00  0.00           H0.      0
ATOM   4314  CA  VAL A 280      38.471  32.192  51.449  1.00  0.00           C0.      0
ATOM   4315  HA  VAL A 280      37.596  32.841  51.460  1.00  0.00           H0.      0
ATOM   4316  CB  VAL A 280      39.115  32.149  52.881  1.00  0.00           C0.      0
ATOM   4317  HB  VAL A 280      39.912  31.408  52.938  1.00  0.00           H0.      0
ATOM   4318  CG1 VAL A 280      39.686  33.503  53.329  1.00  0.00           C0.      0
ATOM   4319 HG11 VAL A 280      40.672  33.684  52.902  1.00  0.00           H0.      0
ATOM   4320 HG12 VAL A 280      38.959  34.268  53.057  1.00  0.00           H0.      0
ATOM   4321 HG13 VAL A 280      39.927  33.552  54.391  1.00  0.00           H0.      0
ATOM   4322  CG2 VAL A 280      37.919  31.866  53.863  1.00  0.00           C0.      0
ATOM   4323 HG21 VAL A 280      37.159  32.626  53.681  1.00  0.00           H0.      0
ATOM   4324 HG22 VAL A 280      37.645  30.830  53.666  1.00  0.00           H0.      0
ATOM   4325 HG23 VAL A 280      38.254  31.888  54.900  1.00  0.00           H0.      0
ATOM   4326  C   VAL A 280      39.482  32.858  50.523  1.00  0.00           C0.      0
ATOM   4327  O   VAL A 280      40.678  32.565  50.601  1.00  0.00           O0.      0
ATOM   4328  N   PRO A 281      39.120  33.860  49.662  1.00  0.00           N0.      0
ATOM   4329  CD  PRO A 281      37.768  34.348  49.457  1.00  0.00           C0.      0
ATOM   4330  HD2 PRO A 281      37.500  35.131  50.167  1.00  0.00           H0.      0
ATOM   4331  HD3 PRO A 281      37.102  33.489  49.533  1.00  0.00           H0.      0
ATOM   4332  CG  PRO A 281      37.786  34.879  48.063  1.00  0.00           C0.      0
ATOM   4333  HG2 PRO A 281      37.059  35.686  47.968  1.00  0.00           H0.      0
ATOM   4334  HG3 PRO A 281      37.528  34.050  47.405  1.00  0.00           H0.      0
ATOM   4335  CB  PRO A 281      39.213  35.437  47.840  1.00  0.00           C0.      0
ATOM   4336  HB2 PRO A 281      39.289  36.479  48.152  1.00  0.00           H0.      0
ATOM   4337  HB3 PRO A 281      39.519  35.237  46.813  1.00  0.00           H0.      0
ATOM   4338  CA  PRO A 281      40.034  34.590  48.758  1.00  0.00           C0.      0
ATOM   4339  HA  PRO A 281      40.634  33.915  48.148  1.00  0.00           H0.      0
ATOM   4340  C   PRO A 281      41.022  35.509  49.503  1.00  0.00           C0.      0
ATOM   4341  O   PRO A 281      40.662  36.072  50.544  1.00  0.00           O0.      0
ATOM   4342  N   CYS A 282      42.162  35.831  48.910  1.00  0.00           N0.      0
ATOM   4343  H   CYS A 282      42.498  35.181  48.214  1.00  0.00           H0.      0
ATOM   4344  CA  CYS A 282      43.002  36.967  49.272  1.00  0.00           C0.      0
ATOM   4345  HA  CYS A 282      43.045  36.910  50.360  1.00  0.00           H0.      0
ATOM   4346  CB  CYS A 282      44.404  36.712  48.628  1.00  0.00           C0.      0
ATOM   4347  HB2 CYS A 282      44.237  36.623  47.555  1.00  0.00           H0.      0
ATOM   4348  HB3 CYS A 282      45.052  37.582  48.736  1.00  0.00           H0.      0
ATOM   4349  SG  CYS A 282      45.225  35.204  49.299  1.00  0.00           S0.      0
ATOM   4350  HG  CYS A 282      46.229  35.126  48.422  1.00  0.00           H0.      0
ATOM   4351  C   CYS A 282      42.502  38.317  48.887  1.00  0.00           C0.      0
ATOM   4352  O   CYS A 282      42.575  39.362  49.594  1.00  0.00           O0.      0
ATOM   4353  N   TYR A 283      41.895  38.313  47.756  1.00  0.00           N0.      0
ATOM   4354  H   TYR A 283      41.780  37.389  47.365  1.00  0.00           H0.      0
ATOM   4355  CA  TYR A 283      41.638  39.453  46.885  1.00  0.00           C0.      0
ATOM   4356  HA  TYR A 283      41.492  40.346  47.491  1.00  0.00           H0.      0
ATOM   4357  CB  TYR A 283      42.827  39.693  45.941  1.00  0.00           C0.      0
ATOM   4358  HB2 TYR A 283      42.845  38.773  45.357  1.00  0.00           H0.      0
ATOM   4359  HB3 TYR A 283      42.518  40.488  45.263  1.00  0.00           H0.      0
ATOM   4360  CG  TYR A 283      44.168  40.054  46.556  1.00  0.00           C0.      0
ATOM   4361  CD1 TYR A 283      45.257  39.228  46.491  1.00  0.00           C0.      0
ATOM   4362  HD1 TYR A 283      45.186  38.288  45.963  1.00  0.00           H0.      0
ATOM   4363  CE1 TYR A 283      46.550  39.565  46.902  1.00  0.00           C0.      0
ATOM   4364  HE1 TYR A 283      47.328  38.868  46.623  1.00  0.00           H0.      0
ATOM   4365  CZ  TYR A 283      46.786  40.822  47.535  1.00  0.00           C0.      0
ATOM   4366  OH  TYR A 283      47.987  41.395  47.751  1.00  0.00           O0.      0
ATOM   4367  HH  TYR A 283      47.962  42.330  47.965  1.00  0.00           H0.      0
ATOM   4368  CE2 TYR A 283      45.635  41.607  47.780  1.00  0.00           C0.      0
ATOM   4369  HE2 TYR A 283      45.788  42.525  48.327  1.00  0.00           H0.      0
ATOM   4370  CD2 TYR A 283      44.371  41.290  47.258  1.00  0.00           C0.      0
ATOM   4371  HD2 TYR A 283      43.517  41.947  47.333  1.00  0.00           H0.      0
ATOM   4372  C   TYR A 283      40.383  39.250  46.018  1.00  0.00           C0.      0
ATOM   4373  O   TYR A 283      40.058  38.050  45.826  1.00  0.00           O0.      0
ATOM   4374  N   PHE A 284      39.705  40.305  45.565  1.00  0.00           N0.      0
ATOM   4375  H   PHE A 284      39.860  41.271  45.818  1.00  0.00           H0.      0
ATOM   4376  CA  PHE A 284      38.748  40.149  44.455  1.00  0.00           C0.      0
ATOM   4377  HA  PHE A 284      38.771  39.165  43.985  1.00  0.00           H0.      0
ATOM   4378  CB  PHE A 284      37.287  40.251  44.839  1.00  0.00           C0.      0
ATOM   4379  HB2 PHE A 284      37.084  41.304  45.031  1.00  0.00           H0.      0
ATOM   4380  HB3 PHE A 284      36.631  40.001  44.005  1.00  0.00           H0.      0
ATOM   4381  CG  PHE A 284      36.815  39.361  45.941  1.00  0.00           C0.      0
ATOM   4382  CD1 PHE A 284      36.857  39.881  47.269  1.00  0.00           C0.      0
ATOM   4383  HD1 PHE A 284      37.341  40.831  47.443  1.00  0.00           H0.      0
ATOM   4384  CE1 PHE A 284      36.230  39.208  48.369  1.00  0.00           C0.      0
ATOM   4385  HE1 PHE A 284      36.219  39.617  49.368  1.00  0.00           H0.      0
ATOM   4386  CZ  PHE A 284      35.675  37.976  48.147  1.00  0.00           C0.      0
ATOM   4387  HZ  PHE A 284      35.155  37.429  48.919  1.00  0.00           H0.      0
ATOM   4388  CE2 PHE A 284      35.757  37.363  46.829  1.00  0.00           C0.      0
ATOM   4389  HE2 PHE A 284      35.323  36.385  46.678  1.00  0.00           H0.      0
ATOM   4390  CD2 PHE A 284      36.363  38.029  45.757  1.00  0.00           C0.      0
ATOM   4391  HD2 PHE A 284      36.394  37.499  44.816  1.00  0.00           H0.      0
ATOM   4392  C   PHE A 284      39.106  41.127  43.333  1.00  0.00           C0.      0
ATOM   4393  O   PHE A 284      39.640  42.295  43.487  1.00  0.00           O0.      0
ATOM   4394  N   ILE A 285      38.908  40.688  42.051  1.00  0.00           N0.      0
ATOM   4395  H   ILE A 285      38.445  39.802  41.906  1.00  0.00           H0.      0
ATOM   4396  CA  ILE A 285      39.088  41.417  40.811  1.00  0.00           C0.      0
ATOM   4397  HA  ILE A 285      39.399  42.428  41.076  1.00  0.00           H0.      0
ATOM   4398  CB  ILE A 285      40.167  40.815  39.882  1.00  0.00           C0.      0
ATOM   4399  HB  ILE A 285      39.867  39.822  39.546  1.00  0.00           H0.      0
ATOM   4400  CG2 ILE A 285      40.224  41.716  38.636  1.00  0.00           C0.      0
ATOM   4401 HG21 ILE A 285      40.835  42.575  38.914  1.00  0.00           H0.      0
ATOM   4402 HG22 ILE A 285      40.679  41.239  37.767  1.00  0.00           H0.      0
ATOM   4403 HG23 ILE A 285      39.256  42.139  38.368  1.00  0.00           H0.      0
ATOM   4404  CG1 ILE A 285      41.592  40.658  40.638  1.00  0.00           C0.      0
ATOM   4405 HG12 ILE A 285      41.996  41.643  40.872  1.00  0.00           H0.      0
ATOM   4406 HG13 ILE A 285      41.459  40.132  41.583  1.00  0.00           H0.      0
ATOM   4407  CD1 ILE A 285      42.486  39.744  39.853  1.00  0.00           C0.      0
ATOM   4408 HD11 ILE A 285      41.978  38.875  39.434  1.00  0.00           H0.      0
ATOM   4409 HD12 ILE A 285      42.898  40.281  38.998  1.00  0.00           H0.      0
ATOM   4410 HD13 ILE A 285      43.341  39.413  40.443  1.00  0.00           H0.      0
ATOM   4411  C   ILE A 285      37.729  41.548  40.106  1.00  0.00           C0.      0
ATOM   4412  O   ILE A 285      37.082  40.563  39.801  1.00  0.00           O0.      0
ATOM   4413  N   HID A 286      37.210  42.756  40.033  1.00  0.00           N0.      0
ATOM   4414  H   HID A 286      37.717  43.560  40.376  1.00  0.00           H0.      0
ATOM   4415  CA  HID A 286      36.057  43.064  39.193  1.00  0.00           C0.      0
ATOM   4416  HA  HID A 286      35.397  42.204  39.082  1.00  0.00           H0.      0
ATOM   4417  CB  HID A 286      35.198  44.228  39.819  1.00  0.00           C0.      0
ATOM   4418  HB2 HID A 286      35.814  44.987  40.302  1.00  0.00           H0.      0
ATOM   4419  HB3 HID A 286      34.564  44.755  39.106  1.00  0.00           H0.      0
ATOM   4420  CG  HID A 286      34.460  43.829  41.056  1.00  0.00           C0.      0
ATOM   4421  ND1 HID A 286      33.274  43.162  41.045  1.00  0.00           N0.      0
ATOM   4422  HD1 HID A 286      32.619  43.063  40.283  1.00  0.00           H0.      0
ATOM   4423  CE1 HID A 286      33.044  42.832  42.320  1.00  0.00           C0.      0
ATOM   4424  HE1 HID A 286      32.146  42.432  42.767  1.00  0.00           H0.      0
ATOM   4425  NE2 HID A 286      34.125  43.153  43.087  1.00  0.00           N0.      0
ATOM   4426  CD2 HID A 286      34.992  43.876  42.331  1.00  0.00           C0.      0
ATOM   4427  HD2 HID A 286      35.921  44.348  42.616  1.00  0.00           H0.      0
ATOM   4428  C   HID A 286      36.505  43.410  37.776  1.00  0.00           C0.      0
ATOM   4429  O   HID A 286      37.425  44.215  37.503  1.00  0.00           O0.      0
ATOM   4430  N   VAL A 287      35.874  42.760  36.779  1.00  0.00           N0.      0
ATOM   4431  H   VAL A 287      35.301  41.988  37.089  1.00  0.00           H0.      0
ATOM   4432  CA  VAL A 287      36.174  42.772  35.297  1.00  0.00           C0.      0
ATOM   4433  HA  VAL A 287      36.957  43.510  35.125  1.00  0.00           H0.      0
ATOM   4434  CB  VAL A 287      36.668  41.407  34.866  1.00  0.00           C0.      0
ATOM   4435  HB  VAL A 287      35.825  40.730  34.727  1.00  0.00           H0.      0
ATOM   4436  CG1 VAL A 287      37.317  41.438  33.444  1.00  0.00           C0.      0
ATOM   4437 HG11 VAL A 287      38.153  42.135  33.393  1.00  0.00           H0.      0
ATOM   4438 HG12 VAL A 287      37.602  40.448  33.087  1.00  0.00           H0.      0
ATOM   4439 HG13 VAL A 287      36.594  41.756  32.692  1.00  0.00           H0.      0
ATOM   4440  CG2 VAL A 287      37.721  40.849  35.799  1.00  0.00           C0.      0
ATOM   4441 HG21 VAL A 287      38.420  41.594  36.180  1.00  0.00           H0.      0
ATOM   4442 HG22 VAL A 287      37.246  40.353  36.645  1.00  0.00           H0.      0
ATOM   4443 HG23 VAL A 287      38.354  40.149  35.253  1.00  0.00           H0.      0
ATOM   4444  C   VAL A 287      34.890  43.163  34.552  1.00  0.00           C0.      0
ATOM   4445  O   VAL A 287      34.075  42.326  34.217  1.00  0.00           O0.      0
ATOM   4446  N   LEU A 288      34.680  44.433  34.344  1.00  0.00           N0.      0
ATOM   4447  H   LEU A 288      35.462  45.040  34.544  1.00  0.00           H0.      0
ATOM   4448  CA  LEU A 288      33.642  45.047  33.553  1.00  0.00           C0.      0
ATOM   4449  HA  LEU A 288      32.706  44.531  33.766  1.00  0.00           H0.      0
ATOM   4450  CB  LEU A 288      33.533  46.573  33.997  1.00  0.00           C0.      0
ATOM   4451  HB2 LEU A 288      34.550  46.960  34.046  1.00  0.00           H0.      0
ATOM   4452  HB3 LEU A 288      32.868  47.048  33.275  1.00  0.00           H0.      0
ATOM   4453  CG  LEU A 288      32.909  46.775  35.331  1.00  0.00           C0.      0
ATOM   4454  HG  LEU A 288      33.033  47.848  35.478  1.00  0.00           H0.      0
ATOM   4455  CD1 LEU A 288      31.381  46.646  35.391  1.00  0.00           C0.      0
ATOM   4456 HD11 LEU A 288      30.980  47.564  34.961  1.00  0.00           H0.      0
ATOM   4457 HD12 LEU A 288      31.006  45.756  34.885  1.00  0.00           H0.      0
ATOM   4458 HD13 LEU A 288      30.971  46.702  36.400  1.00  0.00           H0.      0
ATOM   4459  CD2 LEU A 288      33.487  46.020  36.488  1.00  0.00           C0.      0
ATOM   4460 HD21 LEU A 288      33.298  44.953  36.367  1.00  0.00           H0.      0
ATOM   4461 HD22 LEU A 288      34.546  46.259  36.391  1.00  0.00           H0.      0
ATOM   4462 HD23 LEU A 288      33.090  46.400  37.430  1.00  0.00           H0.      0
ATOM   4463  C   LEU A 288      33.974  45.071  32.091  1.00  0.00           C0.      0
ATOM   4464  O   LEU A 288      35.090  45.149  31.670  1.00  0.00           O0.      0
ATOM   4465  N   LYS A 289      32.940  45.227  31.212  1.00  0.00           N0.      0
ATOM   4466  H   LYS A 289      32.023  45.265  31.632  1.00  0.00           H0.      0
ATOM   4467  CA  LYS A 289      32.912  45.643  29.837  1.00  0.00           C0.      0
ATOM   4468  HA  LYS A 289      33.902  45.885  29.449  1.00  0.00           H0.      0
ATOM   4469  CB  LYS A 289      32.504  44.514  28.977  1.00  0.00           C0.      0
ATOM   4470  HB2 LYS A 289      33.191  43.720  29.269  1.00  0.00           H0.      0
ATOM   4471  HB3 LYS A 289      31.489  44.203  29.224  1.00  0.00           H0.      0
ATOM   4472  CG  LYS A 289      32.598  44.827  27.470  1.00  0.00           C0.      0
ATOM   4473  HG2 LYS A 289      32.006  45.697  27.186  1.00  0.00           H0.      0
ATOM   4474  HG3 LYS A 289      33.653  44.988  27.248  1.00  0.00           H0.      0
ATOM   4475  CD  LYS A 289      31.973  43.640  26.697  1.00  0.00           C0.      0
ATOM   4476  HD2 LYS A 289      32.731  42.877  26.523  1.00  0.00           H0.      0
ATOM   4477  HD3 LYS A 289      31.157  43.219  27.284  1.00  0.00           H0.      0
ATOM   4478  CE  LYS A 289      31.351  44.086  25.366  1.00  0.00           C0.      0
ATOM   4479  HE2 LYS A 289      30.543  44.817  25.396  1.00  0.00           H0.      0
ATOM   4480  HE3 LYS A 289      32.095  44.386  24.627  1.00  0.00           H0.      0
ATOM   4481  NZ  LYS A 289      30.743  42.867  24.738  1.00  0.00           N0.      0
ATOM   4482  HZ1 LYS A 289      30.664  42.962  23.736  1.00  0.00           H0.      0
ATOM   4483  HZ2 LYS A 289      31.326  42.062  24.917  1.00  0.00           H0.      0
ATOM   4484  HZ3 LYS A 289      29.885  42.658  25.227  1.00  0.00           H0.      0
ATOM   4485  C   LYS A 289      31.950  46.805  29.608  1.00  0.00           C0.      0
ATOM   4486  O   LYS A 289      30.864  46.834  30.232  1.00  0.00           O0.      0
ATOM   4487  N   LYS A 290      32.331  47.865  28.873  1.00  0.00           N0.      0
ATOM   4488  H   LYS A 290      33.257  47.809  28.474  1.00  0.00           H0.      0
ATOM   4489  CA  LYS A 290      31.501  49.059  28.580  1.00  0.00           C0.      0
ATOM   4490  HA  LYS A 290      30.815  49.370  29.369  1.00  0.00           H0.      0
ATOM   4491  CB  LYS A 290      32.385  50.373  28.388  1.00  0.00           C0.      0
ATOM   4492  HB2 LYS A 290      32.996  50.479  29.284  1.00  0.00           H0.      0
ATOM   4493  HB3 LYS A 290      32.997  50.253  27.494  1.00  0.00           H0.      0
ATOM   4494  CG  LYS A 290      31.433  51.560  28.296  1.00  0.00           C0.      0
ATOM   4495  HG2 LYS A 290      30.732  51.373  27.482  1.00  0.00           H0.      0
ATOM   4496  HG3 LYS A 290      30.961  51.660  29.274  1.00  0.00           H0.      0
ATOM   4497  CD  LYS A 290      32.182  52.871  28.011  1.00  0.00           C0.      0
ATOM   4498  HD2 LYS A 290      32.978  52.911  28.754  1.00  0.00           H0.      0
ATOM   4499  HD3 LYS A 290      32.594  52.684  27.019  1.00  0.00           H0.      0
ATOM   4500  CE  LYS A 290      31.232  54.026  27.935  1.00  0.00           C0.      0
ATOM   4501  HE2 LYS A 290      30.500  53.780  27.166  1.00  0.00           H0.      0
ATOM   4502  HE3 LYS A 290      30.678  54.183  28.861  1.00  0.00           H0.      0
ATOM   4503  NZ  LYS A 290      31.891  55.279  27.445  1.00  0.00           N0.      0
ATOM   4504  HZ1 LYS A 290      31.421  55.723  26.669  1.00  0.00           H0.      0
ATOM   4505  HZ2 LYS A 290      31.948  55.972  28.178  1.00  0.00           H0.      0
ATOM   4506  HZ3 LYS A 290      32.846  55.184  27.129  1.00  0.00           H0.      0
ATOM   4507  C   LYS A 290      30.627  48.745  27.387  1.00  0.00           C0.      0
ATOM   4508  O   LYS A 290      31.118  48.779  26.238  1.00  0.00           O0.      0
ATOM   4509  N   THR A 291      29.335  48.711  27.501  1.00  0.00           N0.      0
ATOM   4510  H   THR A 291      28.936  48.997  28.383  1.00  0.00           H0.      0
ATOM   4511  CA  THR A 291      28.335  48.599  26.410  1.00  0.00           C0.      0
ATOM   4512  HA  THR A 291      28.788  47.959  25.652  1.00  0.00           H0.      0
ATOM   4513  CB  THR A 291      27.163  47.681  26.897  1.00  0.00           C0.      0
ATOM   4514  HB  THR A 291      26.636  47.488  25.962  1.00  0.00           H0.      0
ATOM   4515  CG2 THR A 291      27.646  46.382  27.603  1.00  0.00           C0.      0
ATOM   4516 HG21 THR A 291      27.970  46.529  28.634  1.00  0.00           H0.      0
ATOM   4517 HG22 THR A 291      27.002  45.511  27.481  1.00  0.00           H0.      0
ATOM   4518 HG23 THR A 291      28.583  46.053  27.154  1.00  0.00           H0.      0
ATOM   4519  OG1 THR A 291      26.245  48.319  27.707  1.00  0.00           O0.      0
ATOM   4520  HG1 THR A 291      25.836  48.921  27.081  1.00  0.00           H0.      0
ATOM   4521  C   THR A 291      27.977  49.921  25.704  1.00  0.00           C0.      0
ATOM   4522  O   THR A 291      27.846  49.906  24.520  1.00  0.00           O0.      0
ATOM   4523  N   GLY A 292      28.037  50.970  26.480  1.00  0.00           N0.      0
ATOM   4524  H   GLY A 292      28.306  50.829  27.444  1.00  0.00           H0.      0
ATOM   4525  CA  GLY A 292      28.006  52.305  25.876  1.00  0.00           C0.      0
ATOM   4526  HA2 GLY A 292      28.601  53.082  26.356  1.00  0.00           H0.      0
ATOM   4527  HA3 GLY A 292      28.424  52.160  24.880  1.00  0.00           H0.      0
ATOM   4528  C   GLY A 292      26.692  52.981  25.695  1.00  0.00           C0.      0
ATOM   4529  O   GLY A 292      26.345  53.628  26.689  1.00  0.00           O0.      0
ATOM   4530  OXT GLY A 292      25.980  52.799  24.706  1.00  0.00           O0.      0
ATOM   4531  N'  SAM A 293      49.816  48.504  40.309  1.00  0.00           N0.      0
ATOM   4532  CA' SAM A 293      50.907  48.794  41.398  1.00  0.00           C0.      0
ATOM   4533  C'  SAM A 293      51.841  47.623  41.820  1.00  0.00           C0.      0
ATOM   4534  O'  SAM A 293      51.249  46.575  42.095  1.00  0.00           O0.      0
ATOM   4535  CB  SAM A 293      50.219  49.416  42.594  1.00  0.00           C0.      0
ATOM   4536  CG  SAM A 293      51.205  50.009  43.623  1.00  0.00           C0.      0
ATOM   4537  SD  SAM A 293      50.482  50.482  45.270  1.00  0.00           S0.      0
ATOM   4538  CE  SAM A 293      49.535  48.917  45.555  1.00  0.00           C0.      0
ATOM   4539  C5' SAM A 293      49.028  51.562  44.786  1.00  0.00           C0.      0
ATOM   4540  C4' SAM A 293      49.408  52.860  44.141  1.00  0.00           C0.      0
ATOM   4541  O4' SAM A 293      48.158  53.535  43.940  1.00  0.00           O0.      0
ATOM   4542  C3' SAM A 293      50.321  53.824  44.853  1.00  0.00           C0.      0
ATOM   4543  O3' SAM A 293      51.623  53.993  44.287  1.00  0.00           O0.      0
ATOM   4544  C2' SAM A 293      49.538  55.124  44.971  1.00  0.00           C0.      0
ATOM   4545  O2' SAM A 293      50.321  56.362  44.833  1.00  0.00           O0.      0
[truncated: 6,254,513 more chars]
