# Supplementary material for: Computational Investigation of GNMT-Catalyzed Methyl Transfer Reaction: Integrating MD, QM, and ML Approaches
Source: J Comput Chem. Author manuscript; Available in PMC 2026 Jun 29. (PMC13312424; doi:10.1002/jcc.70434)
Supplement: SI-3 [file NIHMS2188582-supplement-SI-3.zip › MD-frame-pdbs/clustering-P2-23066.pdb]

ATOM      1  N   VAL A   1      56.574  31.161  53.911  1.00  0.00           N0.      0
ATOM      2  H1  VAL A   1      57.508  31.388  54.223  1.00  0.00           H0.      0
ATOM      3  H2  VAL A   1      56.236  30.374  54.446  1.00  0.00           H0.      0
ATOM      4  H3  VAL A   1      56.029  31.985  54.120  1.00  0.00           H0.      0
ATOM      5  CA  VAL A   1      56.644  30.887  52.424  1.00  0.00           C0.      0
ATOM      6  HA  VAL A   1      56.983  31.788  51.914  1.00  0.00           H0.      0
ATOM      7  CB  VAL A   1      57.587  29.741  52.107  1.00  0.00           C0.      0
ATOM      8  HB  VAL A   1      57.192  28.929  52.717  1.00  0.00           H0.      0
ATOM      9  CG1 VAL A   1      57.426  29.234  50.657  1.00  0.00           C0.      0
ATOM     10 HG11 VAL A   1      58.207  28.490  50.501  1.00  0.00           H0.      0
ATOM     11 HG12 VAL A   1      56.435  28.784  50.618  1.00  0.00           H0.      0
ATOM     12 HG13 VAL A   1      57.538  30.084  49.983  1.00  0.00           H0.      0
ATOM     13  CG2 VAL A   1      59.047  30.159  52.279  1.00  0.00           C0.      0
ATOM     14 HG21 VAL A   1      59.308  30.417  53.306  1.00  0.00           H0.      0
ATOM     15 HG22 VAL A   1      59.754  29.421  51.901  1.00  0.00           H0.      0
ATOM     16 HG23 VAL A   1      59.193  31.087  51.726  1.00  0.00           H0.      0
ATOM     17  C   VAL A   1      55.213  30.459  52.043  1.00  0.00           C0.      0
ATOM     18  O   VAL A   1      54.809  29.300  52.359  1.00  0.00           O0.      0
ATOM     19  N   ASP A   2      54.387  31.390  51.543  1.00  0.00           N0.      0
ATOM     20  H   ASP A   2      54.817  32.231  51.185  1.00  0.00           H0.      0
ATOM     21  CA  ASP A   2      53.010  31.110  51.058  1.00  0.00           C0.      0
ATOM     22  HA  ASP A   2      52.993  30.032  50.897  1.00  0.00           H0.      0
ATOM     23  CB  ASP A   2      51.980  31.469  52.130  1.00  0.00           C0.      0
ATOM     24  HB2 ASP A   2      52.235  32.490  52.413  1.00  0.00           H0.      0
ATOM     25  HB3 ASP A   2      50.994  31.318  51.690  1.00  0.00           H0.      0
ATOM     26  CG  ASP A   2      52.019  30.556  53.370  1.00  0.00           C0.      0
ATOM     27  OD1 ASP A   2      51.828  29.361  53.130  1.00  0.00           O0.      0
ATOM     28  OD2 ASP A   2      52.117  31.023  54.506  1.00  0.00           O0.      0
ATOM     29  C   ASP A   2      52.726  31.800  49.747  1.00  0.00           C0.      0
ATOM     30  O   ASP A   2      53.318  32.863  49.493  1.00  0.00           O0.      0
ATOM     31  N   SER A   3      51.868  31.210  48.873  1.00  0.00           N0.      0
ATOM     32  H   SER A   3      51.413  30.347  49.133  1.00  0.00           H0.      0
ATOM     33  CA  SER A   3      51.537  31.764  47.572  1.00  0.00           C0.      0
ATOM     34  HA  SER A   3      51.979  32.759  47.511  1.00  0.00           H0.      0
ATOM     35  CB  SER A   3      52.045  30.740  46.515  1.00  0.00           C0.      0
ATOM     36  HB2 SER A   3      53.135  30.734  46.554  1.00  0.00           H0.      0
ATOM     37  HB3 SER A   3      51.635  29.773  46.805  1.00  0.00           H0.      0
ATOM     38  OG  SER A   3      51.558  31.071  45.248  1.00  0.00           O0.      0
ATOM     39  HG  SER A   3      51.944  31.930  45.061  1.00  0.00           H0.      0
ATOM     40  C   SER A   3      49.995  31.983  47.380  1.00  0.00           C0.      0
ATOM     41  O   SER A   3      49.239  31.503  48.232  1.00  0.00           O0.      0
ATOM     42  N   VAL A   4      49.550  32.667  46.333  1.00  0.00           N0.      0
ATOM     43  H   VAL A   4      50.179  33.221  45.771  1.00  0.00           H0.      0
ATOM     44  CA  VAL A   4      48.156  32.924  46.085  1.00  0.00           C0.      0
ATOM     45  HA  VAL A   4      47.829  33.381  47.019  1.00  0.00           H0.      0
ATOM     46  CB  VAL A   4      48.027  33.935  44.930  1.00  0.00           C0.      0
ATOM     47  HB  VAL A   4      48.641  34.760  45.289  1.00  0.00           H0.      0
ATOM     48  CG1 VAL A   4      48.342  33.549  43.462  1.00  0.00           C0.      0
ATOM     49 HG11 VAL A   4      49.340  33.115  43.397  1.00  0.00           H0.      0
ATOM     50 HG12 VAL A   4      47.664  32.794  43.062  1.00  0.00           H0.      0
ATOM     51 HG13 VAL A   4      48.256  34.493  42.924  1.00  0.00           H0.      0
ATOM     52  CG2 VAL A   4      46.584  34.538  44.918  1.00  0.00           C0.      0
ATOM     53 HG21 VAL A   4      46.315  34.807  45.939  1.00  0.00           H0.      0
ATOM     54 HG22 VAL A   4      46.509  35.419  44.280  1.00  0.00           H0.      0
ATOM     55 HG23 VAL A   4      45.826  33.794  44.674  1.00  0.00           H0.      0
ATOM     56  C   VAL A   4      47.431  31.556  45.926  1.00  0.00           C0.      0
ATOM     57  O   VAL A   4      46.300  31.407  46.339  1.00  0.00           O0.      0
ATOM     58  N   TYR A   5      48.136  30.510  45.412  1.00  0.00           N0.      0
ATOM     59  H   TYR A   5      49.061  30.670  45.037  1.00  0.00           H0.      0
ATOM     60  CA  TYR A   5      47.715  29.069  45.219  1.00  0.00           C0.      0
ATOM     61  HA  TYR A   5      46.666  29.176  44.944  1.00  0.00           H0.      0
ATOM     62  CB  TYR A   5      48.349  28.437  43.952  1.00  0.00           C0.      0
ATOM     63  HB2 TYR A   5      49.384  28.313  44.272  1.00  0.00           H0.      0
ATOM     64  HB3 TYR A   5      47.845  27.498  43.726  1.00  0.00           H0.      0
ATOM     65  CG  TYR A   5      48.317  29.441  42.781  1.00  0.00           C0.      0
ATOM     66  CD1 TYR A   5      49.427  30.149  42.349  1.00  0.00           C0.      0
ATOM     67  HD1 TYR A   5      50.385  29.892  42.775  1.00  0.00           H0.      0
ATOM     68  CE1 TYR A   5      49.264  31.144  41.409  1.00  0.00           C0.      0
ATOM     69  HE1 TYR A   5      50.155  31.666  41.092  1.00  0.00           H0.      0
ATOM     70  CZ  TYR A   5      48.001  31.489  40.824  1.00  0.00           C0.      0
ATOM     71  OH  TYR A   5      47.922  32.423  39.798  1.00  0.00           O0.      0
ATOM     72  HH  TYR A   5      48.785  32.775  39.565  1.00  0.00           H0.      0
ATOM     73  CE2 TYR A   5      46.905  30.698  41.208  1.00  0.00           C0.      0
ATOM     74  HE2 TYR A   5      45.925  30.803  40.768  1.00  0.00           H0.      0
ATOM     75  CD2 TYR A   5      47.091  29.647  42.152  1.00  0.00           C0.      0
ATOM     76  HD2 TYR A   5      46.260  28.995  42.377  1.00  0.00           H0.      0
ATOM     77  C   TYR A   5      47.743  28.252  46.524  1.00  0.00           C0.      0
ATOM     78  O   TYR A   5      47.700  27.031  46.496  1.00  0.00           O0.      0
ATOM     79  N   ARG A   6      47.750  28.766  47.725  1.00  0.00           N0.      0
ATOM     80  H   ARG A   6      47.626  29.764  47.825  1.00  0.00           H0.      0
ATOM     81  CA  ARG A   6      48.034  28.094  48.974  1.00  0.00           C0.      0
ATOM     82  HA  ARG A   6      48.963  27.529  48.906  1.00  0.00           H0.      0
ATOM     83  CB  ARG A   6      48.412  29.136  50.061  1.00  0.00           C0.      0
ATOM     84  HB2 ARG A   6      48.479  28.572  50.991  1.00  0.00           H0.      0
ATOM     85  HB3 ARG A   6      49.342  29.589  49.717  1.00  0.00           H0.      0
ATOM     86  CG  ARG A   6      47.274  30.088  50.229  1.00  0.00           C0.      0
ATOM     87  HG2 ARG A   6      47.038  30.652  49.327  1.00  0.00           H0.      0
ATOM     88  HG3 ARG A   6      46.398  29.480  50.458  1.00  0.00           H0.      0
ATOM     89  CD  ARG A   6      47.505  31.128  51.371  1.00  0.00           C0.      0
ATOM     90  HD2 ARG A   6      46.535  31.382  51.799  1.00  0.00           H0.      0
ATOM     91  HD3 ARG A   6      48.112  30.527  52.048  1.00  0.00           H0.      0
ATOM     92  NE  ARG A   6      48.210  32.345  50.936  1.00  0.00           N0.      0
ATOM     93  HE  ARG A   6      48.309  32.495  49.942  1.00  0.00           H0.      0
ATOM     94  CZ  ARG A   6      48.954  33.187  51.546  1.00  0.00           C0.      0
ATOM     95  NH1 ARG A   6      49.601  33.989  50.828  1.00  0.00           N0.      0
ATOM     96 HH11 ARG A   6      49.532  34.123  49.829  1.00  0.00           H0.      0
ATOM     97 HH12 ARG A   6      50.307  34.594  51.222  1.00  0.00           H0.      0
ATOM     98  NH2 ARG A   6      49.204  33.180  52.818  1.00  0.00           N0.      0
ATOM     99 HH21 ARG A   6      48.757  32.439  53.339  1.00  0.00           H0.      0
ATOM    100 HH22 ARG A   6      49.940  33.706  53.267  1.00  0.00           H0.      0
ATOM    101  C   ARG A   6      46.882  27.115  49.325  1.00  0.00           C0.      0
ATOM    102  O   ARG A   6      47.151  26.164  50.062  1.00  0.00           O0.      0
ATOM    103  N   THR A   7      45.664  27.295  48.798  1.00  0.00           N0.      0
ATOM    104  H   THR A   7      45.607  28.139  48.248  1.00  0.00           H0.      0
ATOM    105  CA  THR A   7      44.513  26.431  48.944  1.00  0.00           C0.      0
ATOM    106  HA  THR A   7      44.864  25.472  49.322  1.00  0.00           H0.      0
ATOM    107  CB  THR A   7      43.456  26.984  49.977  1.00  0.00           C0.      0
ATOM    108  HB  THR A   7      42.658  26.243  50.029  1.00  0.00           H0.      0
ATOM    109  CG2 THR A   7      44.023  27.115  51.336  1.00  0.00           C0.      0
ATOM    110 HG21 THR A   7      43.230  27.324  52.053  1.00  0.00           H0.      0
ATOM    111 HG22 THR A   7      44.409  26.181  51.745  1.00  0.00           H0.      0
ATOM    112 HG23 THR A   7      44.875  27.792  51.398  1.00  0.00           H0.      0
ATOM    113  OG1 THR A   7      43.029  28.328  49.572  1.00  0.00           O0.      0
ATOM    114  HG1 THR A   7      42.704  28.786  50.350  1.00  0.00           H0.      0
ATOM    115  C   THR A   7      43.834  26.233  47.612  1.00  0.00           C0.      0
ATOM    116  O   THR A   7      43.607  25.091  47.268  1.00  0.00           O0.      0
ATOM    117  N   ARG A   8      43.691  27.282  46.816  1.00  0.00           N0.      0
ATOM    118  H   ARG A   8      43.847  28.183  47.245  1.00  0.00           H0.      0
ATOM    119  CA  ARG A   8      43.218  27.139  45.402  1.00  0.00           C0.      0
ATOM    120  HA  ARG A   8      42.273  26.597  45.369  1.00  0.00           H0.      0
ATOM    121  CB  ARG A   8      42.946  28.556  44.815  1.00  0.00           C0.      0
ATOM    122  HB2 ARG A   8      42.244  29.129  45.421  1.00  0.00           H0.      0
ATOM    123  HB3 ARG A   8      43.938  28.999  44.721  1.00  0.00           H0.      0
ATOM    124  CG  ARG A   8      42.252  28.768  43.463  1.00  0.00           C0.      0
ATOM    125  HG2 ARG A   8      41.305  28.231  43.529  1.00  0.00           H0.      0
ATOM    126  HG3 ARG A   8      42.084  29.830  43.289  1.00  0.00           H0.      0
ATOM    127  CD  ARG A   8      42.910  28.242  42.223  1.00  0.00           C0.      0
ATOM    128  HD2 ARG A   8      43.928  28.621  42.140  1.00  0.00           H0.      0
ATOM    129  HD3 ARG A   8      42.939  27.152  42.235  1.00  0.00           H0.      0
ATOM    130  NE  ARG A   8      42.139  28.669  41.022  1.00  0.00           N0.      0
ATOM    131  HE  ARG A   8      41.319  29.232  41.200  1.00  0.00           H0.      0
ATOM    132  CZ  ARG A   8      42.608  28.561  39.807  1.00  0.00           C0.      0
ATOM    133  NH1 ARG A   8      41.999  29.135  38.808  1.00  0.00           N0.      0
ATOM    134 HH11 ARG A   8      41.140  29.623  39.019  1.00  0.00           H0.      0
ATOM    135 HH12 ARG A   8      42.434  29.224  37.901  1.00  0.00           H0.      0
ATOM    136  NH2 ARG A   8      43.622  27.796  39.520  1.00  0.00           N0.      0
ATOM    137 HH21 ARG A   8      43.977  27.131  40.192  1.00  0.00           H0.      0
ATOM    138 HH22 ARG A   8      43.878  27.579  38.567  1.00  0.00           H0.      0
ATOM    139  C   ARG A   8      44.206  26.288  44.641  1.00  0.00           C0.      0
ATOM    140  O   ARG A   8      45.420  26.668  44.587  1.00  0.00           O0.      0
ATOM    141  N   SER A   9      43.778  25.162  44.073  1.00  0.00           N0.      0
ATOM    142  H   SER A   9      42.773  25.088  44.145  1.00  0.00           H0.      0
ATOM    143  CA  SER A   9      44.486  24.191  43.124  1.00  0.00           C0.      0
ATOM    144  HA  SER A   9      45.413  23.910  43.622  1.00  0.00           H0.      0
ATOM    145  CB  SER A   9      43.559  22.969  42.906  1.00  0.00           C0.      0
ATOM    146  HB2 SER A   9      43.082  22.655  43.835  1.00  0.00           H0.      0
ATOM    147  HB3 SER A   9      42.732  23.206  42.236  1.00  0.00           H0.      0
ATOM    148  OG  SER A   9      44.351  21.918  42.447  1.00  0.00           O0.      0
ATOM    149  HG  SER A   9      43.819  21.396  41.841  1.00  0.00           H0.      0
ATOM    150  C   SER A   9      44.944  24.744  41.843  1.00  0.00           C0.      0
ATOM    151  O   SER A   9      44.302  25.596  41.213  1.00  0.00           O0.      0
ATOM    152  N   LEU A  10      46.172  24.406  41.479  1.00  0.00           N0.      0
ATOM    153  H   LEU A  10      46.520  23.623  42.013  1.00  0.00           H0.      0
ATOM    154  CA  LEU A  10      46.620  24.577  40.073  1.00  0.00           C0.      0
ATOM    155  HA  LEU A  10      46.328  25.535  39.644  1.00  0.00           H0.      0
ATOM    156  CB  LEU A  10      48.138  24.576  39.826  1.00  0.00           C0.      0
ATOM    157  HB2 LEU A  10      48.479  23.567  40.057  1.00  0.00           H0.      0
ATOM    158  HB3 LEU A  10      48.223  24.866  38.779  1.00  0.00           H0.      0
ATOM    159  CG  LEU A  10      48.910  25.682  40.579  1.00  0.00           C0.      0
ATOM    160  HG  LEU A  10      49.035  25.472  41.641  1.00  0.00           H0.      0
ATOM    161  CD1 LEU A  10      50.363  25.676  39.968  1.00  0.00           C0.      0
ATOM    162 HD11 LEU A  10      50.294  25.806  38.888  1.00  0.00           H0.      0
ATOM    163 HD12 LEU A  10      50.967  26.529  40.278  1.00  0.00           H0.      0
ATOM    164 HD13 LEU A  10      50.840  24.713  40.149  1.00  0.00           H0.      0
ATOM    165  CD2 LEU A  10      48.332  27.133  40.427  1.00  0.00           C0.      0
ATOM    166 HD21 LEU A  10      49.062  27.821  40.854  1.00  0.00           H0.      0
ATOM    167 HD22 LEU A  10      48.111  27.248  39.366  1.00  0.00           H0.      0
ATOM    168 HD23 LEU A  10      47.435  27.128  41.047  1.00  0.00           H0.      0
ATOM    169  C   LEU A  10      45.962  23.448  39.213  1.00  0.00           C0.      0
ATOM    170  O   LEU A  10      45.695  23.732  38.018  1.00  0.00           O0.      0
ATOM    171  N   GLY A  11      45.742  22.256  39.793  1.00  0.00           N0.      0
ATOM    172  H   GLY A  11      46.206  22.099  40.677  1.00  0.00           H0.      0
ATOM    173  CA  GLY A  11      45.087  21.127  39.116  1.00  0.00           C0.      0
ATOM    174  HA2 GLY A  11      45.303  21.082  38.049  1.00  0.00           H0.      0
ATOM    175  HA3 GLY A  11      45.243  20.199  39.665  1.00  0.00           H0.      0
ATOM    176  C   GLY A  11      43.566  21.268  39.141  1.00  0.00           C0.      0
ATOM    177  O   GLY A  11      42.927  21.035  40.151  1.00  0.00           O0.      0
ATOM    178  N   VAL A  12      42.975  21.784  38.078  1.00  0.00           N0.      0
ATOM    179  H   VAL A  12      43.542  21.899  37.250  1.00  0.00           H0.      0
ATOM    180  CA  VAL A  12      41.560  22.134  37.902  1.00  0.00           C0.      0
ATOM    181  HA  VAL A  12      40.877  21.456  38.412  1.00  0.00           H0.      0
ATOM    182  CB  VAL A  12      41.274  23.502  38.604  1.00  0.00           C0.      0
ATOM    183  HB  VAL A  12      41.432  23.484  39.682  1.00  0.00           H0.      0
ATOM    184  CG1 VAL A  12      42.153  24.575  38.065  1.00  0.00           C0.      0
ATOM    185 HG11 VAL A  12      43.203  24.461  38.332  1.00  0.00           H0.      0
ATOM    186 HG12 VAL A  12      42.092  24.502  36.979  1.00  0.00           H0.      0
ATOM    187 HG13 VAL A  12      41.685  25.501  38.399  1.00  0.00           H0.      0
ATOM    188  CG2 VAL A  12      39.793  23.746  38.330  1.00  0.00           C0.      0
ATOM    189 HG21 VAL A  12      39.492  24.562  38.986  1.00  0.00           H0.      0
ATOM    190 HG22 VAL A  12      39.539  24.011  37.304  1.00  0.00           H0.      0
ATOM    191 HG23 VAL A  12      39.216  22.864  38.608  1.00  0.00           H0.      0
ATOM    192  C   VAL A  12      41.234  22.048  36.408  1.00  0.00           C0.      0
ATOM    193  O   VAL A  12      41.922  22.606  35.615  1.00  0.00           O0.      0
ATOM    194  N   ALA A  13      40.105  21.393  36.033  1.00  0.00           N0.      0
ATOM    195  H   ALA A  13      39.547  20.927  36.735  1.00  0.00           H0.      0
ATOM    196  CA  ALA A  13      39.650  21.262  34.620  1.00  0.00           C0.      0
ATOM    197  HA  ALA A  13      40.444  20.886  33.976  1.00  0.00           H0.      0
ATOM    198  CB  ALA A  13      38.511  20.260  34.422  1.00  0.00           C0.      0
ATOM    199  HB1 ALA A  13      37.575  20.749  34.693  1.00  0.00           H0.      0
ATOM    200  HB2 ALA A  13      38.278  20.147  33.363  1.00  0.00           H0.      0
ATOM    201  HB3 ALA A  13      38.774  19.355  34.968  1.00  0.00           H0.      0
ATOM    202  C   ALA A  13      39.207  22.634  34.116  1.00  0.00           C0.      0
ATOM    203  O   ALA A  13      38.439  23.386  34.738  1.00  0.00           O0.      0
ATOM    204  N   ALA A  14      39.693  22.936  32.919  1.00  0.00           N0.      0
ATOM    205  H   ALA A  14      40.296  22.198  32.585  1.00  0.00           H0.      0
ATOM    206  CA  ALA A  14      39.322  24.000  32.014  1.00  0.00           C0.      0
ATOM    207  HA  ALA A  14      40.177  24.065  31.341  1.00  0.00           H0.      0
ATOM    208  CB  ALA A  14      38.030  23.639  31.284  1.00  0.00           C0.      0
ATOM    209  HB1 ALA A  14      37.996  24.369  30.475  1.00  0.00           H0.      0
ATOM    210  HB2 ALA A  14      38.105  22.618  30.910  1.00  0.00           H0.      0
ATOM    211  HB3 ALA A  14      37.277  23.615  32.071  1.00  0.00           H0.      0
ATOM    212  C   ALA A  14      39.182  25.388  32.613  1.00  0.00           C0.      0
ATOM    213  O   ALA A  14      38.369  26.223  32.222  1.00  0.00           O0.      0
ATOM    214  N   GLU A  15      39.987  25.762  33.608  1.00  0.00           N0.      0
ATOM    215  H   GLU A  15      40.666  25.084  33.924  1.00  0.00           H0.      0
ATOM    216  CA  GLU A  15      40.012  27.009  34.341  1.00  0.00           C0.      0
ATOM    217  HA  GLU A  15      39.349  27.781  33.948  1.00  0.00           H0.      0
ATOM    218  CB  GLU A  15      39.705  26.733  35.775  1.00  0.00           C0.      0
ATOM    219  HB2 GLU A  15      38.743  26.221  35.753  1.00  0.00           H0.      0
ATOM    220  HB3 GLU A  15      40.500  26.146  36.234  1.00  0.00           H0.      0
ATOM    221  CG  GLU A  15      39.553  28.084  36.577  1.00  0.00           C0.      0
ATOM    222  HG2 GLU A  15      39.497  27.847  37.639  1.00  0.00           H0.      0
ATOM    223  HG3 GLU A  15      40.448  28.680  36.398  1.00  0.00           H0.      0
ATOM    224  CD  GLU A  15      38.342  28.953  36.302  1.00  0.00           C0.      0
ATOM    225  OE1 GLU A  15      38.351  30.128  36.797  1.00  0.00           O0.      0
ATOM    226  OE2 GLU A  15      37.352  28.536  35.588  1.00  0.00           O0.      0
ATOM    227  C   GLU A  15      41.428  27.624  34.262  1.00  0.00           C0.      0
ATOM    228  O   GLU A  15      42.423  26.975  34.659  1.00  0.00           O0.      0
ATOM    229  N   GLY A  16      41.539  28.753  33.664  1.00  0.00           N0.      0
ATOM    230  H   GLY A  16      40.690  29.273  33.494  1.00  0.00           H0.      0
ATOM    231  CA  GLY A  16      42.808  29.471  33.551  1.00  0.00           C0.      0
ATOM    232  HA2 GLY A  16      43.540  28.884  32.997  1.00  0.00           H0.      0
ATOM    233  HA3 GLY A  16      42.571  30.364  32.974  1.00  0.00           H0.      0
ATOM    234  C   GLY A  16      43.400  29.887  34.832  1.00  0.00           C0.      0
ATOM    235  O   GLY A  16      42.787  30.342  35.791  1.00  0.00           O0.      0
ATOM    236  N   ILE A  17      44.694  29.805  34.914  1.00  0.00           N0.      0
ATOM    237  H   ILE A  17      45.210  29.498  34.102  1.00  0.00           H0.      0
ATOM    238  CA  ILE A  17      45.507  30.250  36.052  1.00  0.00           C0.      0
ATOM    239  HA  ILE A  17      45.068  29.773  36.928  1.00  0.00           H0.      0
ATOM    240  CB  ILE A  17      46.903  29.747  35.928  1.00  0.00           C0.      0
ATOM    241  HB  ILE A  17      47.168  29.946  34.890  1.00  0.00           H0.      0
ATOM    242  CG2 ILE A  17      47.862  30.552  36.831  1.00  0.00           C0.      0
ATOM    243 HG21 ILE A  17      47.740  30.291  37.882  1.00  0.00           H0.      0
ATOM    244 HG22 ILE A  17      48.888  30.349  36.525  1.00  0.00           H0.      0
ATOM    245 HG23 ILE A  17      47.754  31.630  36.712  1.00  0.00           H0.      0
ATOM    246  CG1 ILE A  17      47.022  28.283  36.232  1.00  0.00           C0.      0
ATOM    247 HG12 ILE A  17      46.679  28.040  37.238  1.00  0.00           H0.      0
ATOM    248 HG13 ILE A  17      46.410  27.742  35.510  1.00  0.00           H0.      0
ATOM    249  CD1 ILE A  17      48.450  27.712  36.159  1.00  0.00           C0.      0
ATOM    250 HD11 ILE A  17      48.484  26.645  35.938  1.00  0.00           H0.      0
ATOM    251 HD12 ILE A  17      49.105  28.189  35.430  1.00  0.00           H0.      0
ATOM    252 HD13 ILE A  17      48.849  27.903  37.155  1.00  0.00           H0.      0
ATOM    253  C   ILE A  17      45.323  31.786  36.124  1.00  0.00           C0.      0
ATOM    254  O   ILE A  17      45.501  32.410  35.081  1.00  0.00           O0.      0
ATOM    255  N   PRO A  18      44.804  32.449  37.202  1.00  0.00           N0.      0
ATOM    256  CD  PRO A  18      44.692  31.859  38.548  1.00  0.00           C0.      0
ATOM    257  HD2 PRO A  18      45.681  31.449  38.749  1.00  0.00           H0.      0
ATOM    258  HD3 PRO A  18      43.864  31.171  38.723  1.00  0.00           H0.      0
ATOM    259  CG  PRO A  18      44.422  33.001  39.471  1.00  0.00           C0.      0
ATOM    260  HG2 PRO A  18      45.330  33.544  39.733  1.00  0.00           H0.      0
ATOM    261  HG3 PRO A  18      43.801  32.721  40.321  1.00  0.00           H0.      0
ATOM    262  CB  PRO A  18      43.567  33.931  38.543  1.00  0.00           C0.      0
ATOM    263  HB2 PRO A  18      43.593  34.956  38.914  1.00  0.00           H0.      0
ATOM    264  HB3 PRO A  18      42.529  33.602  38.493  1.00  0.00           H0.      0
ATOM    265  CA  PRO A  18      44.156  33.743  37.143  1.00  0.00           C0.      0
ATOM    266  HA  PRO A  18      43.339  33.749  36.422  1.00  0.00           H0.      0
ATOM    267  C   PRO A  18      45.143  34.884  36.882  1.00  0.00           C0.      0
ATOM    268  O   PRO A  18      44.695  35.932  36.456  1.00  0.00           O0.      0
ATOM    269  N   ASP A  19      46.477  34.713  37.198  1.00  0.00           N0.      0
ATOM    270  H   ASP A  19      46.852  33.799  37.408  1.00  0.00           H0.      0
ATOM    271  CA  ASP A  19      47.349  35.851  37.245  1.00  0.00           C0.      0
ATOM    272  HA  ASP A  19      47.002  36.704  37.828  1.00  0.00           H0.      0
ATOM    273  CB  ASP A  19      48.701  35.481  37.914  1.00  0.00           C0.      0
ATOM    274  HB2 ASP A  19      48.523  35.223  38.959  1.00  0.00           H0.      0
ATOM    275  HB3 ASP A  19      49.122  34.620  37.396  1.00  0.00           H0.      0
ATOM    276  CG  ASP A  19      49.667  36.710  37.857  1.00  0.00           C0.      0
ATOM    277  OD1 ASP A  19      50.818  36.500  38.264  1.00  0.00           O0.      0
ATOM    278  OD2 ASP A  19      49.273  37.860  37.535  1.00  0.00           O0.      0
ATOM    279  C   ASP A  19      47.629  36.483  35.849  1.00  0.00           C0.      0
ATOM    280  O   ASP A  19      48.371  35.882  35.076  1.00  0.00           O0.      0
ATOM    281  N   GLN A  20      47.058  37.626  35.521  1.00  0.00           N0.      0
ATOM    282  H   GLN A  20      46.412  38.001  36.201  1.00  0.00           H0.      0
ATOM    283  CA  GLN A  20      47.240  38.379  34.339  1.00  0.00           C0.      0
ATOM    284  HA  GLN A  20      47.017  37.785  33.453  1.00  0.00           H0.      0
ATOM    285  CB  GLN A  20      46.264  39.561  34.317  1.00  0.00           C0.      0
ATOM    286  HB2 GLN A  20      46.631  40.420  34.879  1.00  0.00           H0.      0
ATOM    287  HB3 GLN A  20      46.168  39.799  33.258  1.00  0.00           H0.      0
ATOM    288  CG  GLN A  20      44.855  39.355  34.860  1.00  0.00           C0.      0
ATOM    289  HG2 GLN A  20      44.460  38.395  34.529  1.00  0.00           H0.      0
ATOM    290  HG3 GLN A  20      44.903  39.331  35.949  1.00  0.00           H0.      0
ATOM    291  CD  GLN A  20      43.727  40.351  34.449  1.00  0.00           C0.      0
ATOM    292  OE1 GLN A  20      43.790  41.268  33.656  1.00  0.00           O0.      0
ATOM    293  NE2 GLN A  20      42.539  40.030  34.960  1.00  0.00           N0.      0
ATOM    294 HE21 GLN A  20      41.680  40.435  34.617  1.00  0.00           H0.      0
ATOM    295 HE22 GLN A  20      42.418  39.344  35.691  1.00  0.00           H0.      0
ATOM    296  C   GLN A  20      48.565  38.926  33.978  1.00  0.00           C0.      0
ATOM    297  O   GLN A  20      48.743  39.346  32.869  1.00  0.00           O0.      0
ATOM    298  N   TYR A  21      49.524  38.864  34.910  1.00  0.00           N0.      0
ATOM    299  H   TYR A  21      49.333  38.605  35.868  1.00  0.00           H0.      0
ATOM    300  CA  TYR A  21      50.926  39.405  34.768  1.00  0.00           C0.      0
ATOM    301  HA  TYR A  21      51.035  40.011  33.868  1.00  0.00           H0.      0
ATOM    302  CB  TYR A  21      51.072  40.330  35.988  1.00  0.00           C0.      0
ATOM    303  HB2 TYR A  21      50.740  39.746  36.846  1.00  0.00           H0.      0
ATOM    304  HB3 TYR A  21      52.118  40.629  36.059  1.00  0.00           H0.      0
ATOM    305  CG  TYR A  21      50.159  41.560  35.856  1.00  0.00           C0.      0
ATOM    306  CD1 TYR A  21      48.869  41.572  36.427  1.00  0.00           C0.      0
ATOM    307  HD1 TYR A  21      48.610  40.665  36.954  1.00  0.00           H0.      0
ATOM    308  CE1 TYR A  21      48.007  42.661  36.123  1.00  0.00           C0.      0
ATOM    309  HE1 TYR A  21      46.964  42.573  36.387  1.00  0.00           H0.      0
ATOM    310  CZ  TYR A  21      48.447  43.679  35.274  1.00  0.00           C0.      0
ATOM    311  OH  TYR A  21      47.672  44.755  35.155  1.00  0.00           O0.      0
ATOM    312  HH  TYR A  21      47.396  45.329  35.873  1.00  0.00           H0.      0
ATOM    313  CE2 TYR A  21      49.720  43.663  34.714  1.00  0.00           C0.      0
ATOM    314  HE2 TYR A  21      50.007  44.499  34.094  1.00  0.00           H0.      0
ATOM    315  CD2 TYR A  21      50.501  42.562  34.980  1.00  0.00           C0.      0
ATOM    316  HD2 TYR A  21      51.530  42.557  34.653  1.00  0.00           H0.      0
ATOM    317  C   TYR A  21      52.014  38.337  34.739  1.00  0.00           C0.      0
ATOM    318  O   TYR A  21      53.216  38.662  34.558  1.00  0.00           O0.      0
ATOM    319  N   ALA A  22      51.598  37.065  35.034  1.00  0.00           N0.      0
ATOM    320  H   ALA A  22      50.605  36.982  35.200  1.00  0.00           H0.      0
ATOM    321  CA  ALA A  22      52.463  35.877  35.203  1.00  0.00           C0.      0
ATOM    322  HA  ALA A  22      53.012  35.994  36.137  1.00  0.00           H0.      0
ATOM    323  CB  ALA A  22      51.526  34.632  35.348  1.00  0.00           C0.      0
ATOM    324  HB1 ALA A  22      52.115  33.717  35.295  1.00  0.00           H0.      0
ATOM    325  HB2 ALA A  22      50.885  34.754  36.220  1.00  0.00           H0.      0
ATOM    326  HB3 ALA A  22      50.895  34.588  34.460  1.00  0.00           H0.      0
ATOM    327  C   ALA A  22      53.383  35.611  34.097  1.00  0.00           C0.      0
ATOM    328  O   ALA A  22      54.579  35.274  34.420  1.00  0.00           O0.      0
ATOM    329  N   ASP A  23      53.081  36.039  32.875  1.00  0.00           N0.      0
ATOM    330  H   ASP A  23      52.091  35.936  32.701  1.00  0.00           H0.      0
ATOM    331  CA  ASP A  23      53.950  35.852  31.707  1.00  0.00           C0.      0
ATOM    332  HA  ASP A  23      54.360  34.845  31.625  1.00  0.00           H0.      0
ATOM    333  CB  ASP A  23      52.953  36.233  30.597  1.00  0.00           C0.      0
ATOM    334  HB2 ASP A  23      53.454  35.974  29.665  1.00  0.00           H0.      0
ATOM    335  HB3 ASP A  23      52.073  35.602  30.729  1.00  0.00           H0.      0
ATOM    336  CG  ASP A  23      52.471  37.699  30.511  1.00  0.00           C0.      0
ATOM    337  OD1 ASP A  23      53.083  38.685  31.015  1.00  0.00           O0.      0
ATOM    338  OD2 ASP A  23      51.548  37.956  29.750  1.00  0.00           O0.      0
ATOM    339  C   ASP A  23      55.283  36.685  31.729  1.00  0.00           C0.      0
ATOM    340  O   ASP A  23      56.236  36.490  30.934  1.00  0.00           O0.      0
ATOM    341  N   GLY A  24      55.367  37.548  32.716  1.00  0.00           N0.      0
ATOM    342  H   GLY A  24      54.601  37.553  33.374  1.00  0.00           H0.      0
ATOM    343  CA  GLY A  24      56.483  38.521  32.860  1.00  0.00           C0.      0
ATOM    344  HA2 GLY A  24      56.496  38.810  33.911  1.00  0.00           H0.      0
ATOM    345  HA3 GLY A  24      57.369  37.899  32.731  1.00  0.00           H0.      0
ATOM    346  C   GLY A  24      56.458  39.684  31.858  1.00  0.00           C0.      0
ATOM    347  O   GLY A  24      57.040  40.762  32.175  1.00  0.00           O0.      0
ATOM    348  N   GLU A  25      55.745  39.604  30.687  1.00  0.00           N0.      0
ATOM    349  H   GLU A  25      55.039  38.886  30.608  1.00  0.00           H0.      0
ATOM    350  CA  GLU A  25      55.918  40.602  29.610  1.00  0.00           C0.      0
ATOM    351  HA  GLU A  25      56.991  40.518  29.438  1.00  0.00           H0.      0
ATOM    352  CB  GLU A  25      55.180  40.090  28.422  1.00  0.00           C0.      0
ATOM    353  HB2 GLU A  25      55.535  39.116  28.085  1.00  0.00           H0.      0
ATOM    354  HB3 GLU A  25      54.091  40.108  28.465  1.00  0.00           H0.      0
ATOM    355  CG  GLU A  25      55.376  40.846  27.116  1.00  0.00           C0.      0
ATOM    356  HG2 GLU A  25      55.096  40.220  26.269  1.00  0.00           H0.      0
ATOM    357  HG3 GLU A  25      54.815  41.776  27.210  1.00  0.00           H0.      0
ATOM    358  CD  GLU A  25      56.864  41.191  26.850  1.00  0.00           C0.      0
ATOM    359  OE1 GLU A  25      57.153  42.326  26.349  1.00  0.00           O0.      0
ATOM    360  OE2 GLU A  25      57.823  40.483  27.154  1.00  0.00           O0.      0
ATOM    361  C   GLU A  25      55.558  42.071  29.866  1.00  0.00           C0.      0
ATOM    362  O   GLU A  25      56.252  43.007  29.460  1.00  0.00           O0.      0
ATOM    363  N   ALA A  26      54.523  42.284  30.679  1.00  0.00           N0.      0
ATOM    364  H   ALA A  26      54.037  41.479  31.047  1.00  0.00           H0.      0
ATOM    365  CA  ALA A  26      54.241  43.615  31.215  1.00  0.00           C0.      0
ATOM    366  HA  ALA A  26      54.366  44.363  30.432  1.00  0.00           H0.      0
ATOM    367  CB  ALA A  26      52.758  43.616  31.745  1.00  0.00           C0.      0
ATOM    368  HB1 ALA A  26      52.539  42.589  32.040  1.00  0.00           H0.      0
ATOM    369  HB2 ALA A  26      52.716  44.313  32.582  1.00  0.00           H0.      0
ATOM    370  HB3 ALA A  26      52.049  44.054  31.043  1.00  0.00           H0.      0
ATOM    371  C   ALA A  26      55.163  43.953  32.381  1.00  0.00           C0.      0
ATOM    372  O   ALA A  26      55.630  45.081  32.470  1.00  0.00           O0.      0
ATOM    373  N   ALA A  27      55.295  43.008  33.336  1.00  0.00           N0.      0
ATOM    374  H   ALA A  27      54.857  42.111  33.180  1.00  0.00           H0.      0
ATOM    375  CA  ALA A  27      55.989  43.318  34.633  1.00  0.00           C0.      0
ATOM    376  HA  ALA A  27      55.406  44.067  35.169  1.00  0.00           H0.      0
ATOM    377  CB  ALA A  27      55.874  42.018  35.499  1.00  0.00           C0.      0
ATOM    378  HB1 ALA A  27      56.210  42.204  36.519  1.00  0.00           H0.      0
ATOM    379  HB2 ALA A  27      54.823  41.760  35.631  1.00  0.00           H0.      0
ATOM    380  HB3 ALA A  27      56.426  41.168  35.098  1.00  0.00           H0.      0
ATOM    381  C   ALA A  27      57.510  43.744  34.525  1.00  0.00           C0.      0
ATOM    382  O   ALA A  27      57.960  44.551  35.339  1.00  0.00           O0.      0
ATOM    383  N   ARG A  28      58.127  43.283  33.431  1.00  0.00           N0.      0
ATOM    384  H   ARG A  28      57.626  42.543  32.960  1.00  0.00           H0.      0
ATOM    385  CA  ARG A  28      59.586  43.529  33.176  1.00  0.00           C0.      0
ATOM    386  HA  ARG A  28      60.090  43.431  34.137  1.00  0.00           H0.      0
ATOM    387  CB  ARG A  28      60.128  42.510  32.132  1.00  0.00           C0.      0
ATOM    388  HB2 ARG A  28      61.215  42.576  32.134  1.00  0.00           H0.      0
ATOM    389  HB3 ARG A  28      59.892  41.527  32.541  1.00  0.00           H0.      0
ATOM    390  CG  ARG A  28      59.597  42.709  30.697  1.00  0.00           C0.      0
ATOM    391  HG2 ARG A  28      58.543  42.969  30.794  1.00  0.00           H0.      0
ATOM    392  HG3 ARG A  28      60.112  43.601  30.340  1.00  0.00           H0.      0
ATOM    393  CD  ARG A  28      60.060  41.582  29.761  1.00  0.00           C0.      0
ATOM    394  HD2 ARG A  28      61.102  41.281  29.867  1.00  0.00           H0.      0
ATOM    395  HD3 ARG A  28      59.513  40.659  29.956  1.00  0.00           H0.      0
ATOM    396  NE  ARG A  28      59.760  41.961  28.374  1.00  0.00           N0.      0
ATOM    397  HE  ARG A  28      58.875  41.607  28.041  1.00  0.00           H0.      0
ATOM    398  CZ  ARG A  28      60.343  42.819  27.586  1.00  0.00           C0.      0
ATOM    399  NH1 ARG A  28      61.421  43.465  27.824  1.00  0.00           N0.      0
ATOM    400 HH11 ARG A  28      61.924  43.235  28.669  1.00  0.00           H0.      0
ATOM    401 HH12 ARG A  28      61.742  44.157  27.162  1.00  0.00           H0.      0
ATOM    402  NH2 ARG A  28      59.759  43.165  26.451  1.00  0.00           N0.      0
ATOM    403 HH21 ARG A  28      59.015  42.554  26.146  1.00  0.00           H0.      0
ATOM    404 HH22 ARG A  28      59.971  44.058  26.031  1.00  0.00           H0.      0
ATOM    405  C   ARG A  28      59.859  44.963  32.692  1.00  0.00           C0.      0
ATOM    406  O   ARG A  28      60.988  45.399  32.933  1.00  0.00           O0.      0
ATOM    407  N   VAL A  29      58.836  45.633  32.070  1.00  0.00           N0.      0
ATOM    408  H   VAL A  29      58.129  45.054  31.640  1.00  0.00           H0.      0
ATOM    409  CA  VAL A  29      58.908  47.051  31.699  1.00  0.00           C0.      0
ATOM    410  HA  VAL A  29      59.975  47.275  31.705  1.00  0.00           H0.      0
ATOM    411  CB  VAL A  29      58.427  47.335  30.264  1.00  0.00           C0.      0
ATOM    412  HB  VAL A  29      58.583  48.383  30.008  1.00  0.00           H0.      0
ATOM    413  CG1 VAL A  29      59.213  46.559  29.180  1.00  0.00           C0.      0
ATOM    414 HG11 VAL A  29      59.070  45.481  29.253  1.00  0.00           H0.      0
ATOM    415 HG12 VAL A  29      59.012  46.902  28.165  1.00  0.00           H0.      0
ATOM    416 HG13 VAL A  29      60.290  46.660  29.314  1.00  0.00           H0.      0
ATOM    417  CG2 VAL A  29      56.972  46.888  30.097  1.00  0.00           C0.      0
ATOM    418 HG21 VAL A  29      56.788  45.832  30.295  1.00  0.00           H0.      0
ATOM    419 HG22 VAL A  29      56.276  47.517  30.652  1.00  0.00           H0.      0
ATOM    420 HG23 VAL A  29      56.674  47.053  29.062  1.00  0.00           H0.      0
ATOM    421  C   VAL A  29      58.120  47.962  32.673  1.00  0.00           C0.      0
ATOM    422  O   VAL A  29      58.035  49.125  32.446  1.00  0.00           O0.      0
ATOM    423  N   TRP A  30      57.526  47.386  33.716  1.00  0.00           N0.      0
ATOM    424  H   TRP A  30      57.660  46.415  33.962  1.00  0.00           H0.      0
ATOM    425  CA  TRP A  30      56.421  48.027  34.449  1.00  0.00           C0.      0
ATOM    426  HA  TRP A  30      55.770  48.457  33.689  1.00  0.00           H0.      0
ATOM    427  CB  TRP A  30      55.555  47.101  35.352  1.00  0.00           C0.      0
ATOM    428  HB2 TRP A  30      55.287  46.267  34.704  1.00  0.00           H0.      0
ATOM    429  HB3 TRP A  30      56.191  46.753  36.166  1.00  0.00           H0.      0
ATOM    430  CG  TRP A  30      54.272  47.706  35.877  1.00  0.00           C0.      0
ATOM    431  CD1 TRP A  30      54.187  48.397  37.018  1.00  0.00           C0.      0
ATOM    432  HD1 TRP A  30      54.982  48.616  37.715  1.00  0.00           H0.      0
ATOM    433  NE1 TRP A  30      52.948  48.898  37.255  1.00  0.00           N0.      0
ATOM    434  HE1 TRP A  30      52.710  49.405  38.097  1.00  0.00           H0.      0
ATOM    435  CE2 TRP A  30      52.073  48.489  36.289  1.00  0.00           C0.      0
ATOM    436  CZ2 TRP A  30      50.683  48.571  36.113  1.00  0.00           C0.      0
ATOM    437  HZ2 TRP A  30      50.084  49.087  36.848  1.00  0.00           H0.      0
ATOM    438  CH2 TRP A  30      50.226  48.154  34.888  1.00  0.00           C0.      0
ATOM    439  HH2 TRP A  30      49.212  48.319  34.555  1.00  0.00           H0.      0
ATOM    440  CZ3 TRP A  30      51.039  47.620  33.864  1.00  0.00           C0.      0
ATOM    441  HZ3 TRP A  30      50.539  47.393  32.934  1.00  0.00           H0.      0
ATOM    442  CE3 TRP A  30      52.362  47.398  34.127  1.00  0.00           C0.      0
ATOM    443  HE3 TRP A  30      53.050  46.974  33.411  1.00  0.00           H0.      0
ATOM    444  CD2 TRP A  30      52.913  47.849  35.335  1.00  0.00           C0.      0
ATOM    445  C   TRP A  30      56.947  49.232  35.336  1.00  0.00           C0.      0
ATOM    446  O   TRP A  30      56.299  50.261  35.444  1.00  0.00           O0.      0
ATOM    447  N   GLN A  31      58.089  48.980  35.958  1.00  0.00           N0.      0
ATOM    448  H   GLN A  31      58.578  48.097  35.929  1.00  0.00           H0.      0
ATOM    449  CA  GLN A  31      58.650  49.967  36.846  1.00  0.00           C0.      0
ATOM    450  HA  GLN A  31      57.907  50.335  37.554  1.00  0.00           H0.      0
ATOM    451  CB  GLN A  31      59.936  49.447  37.650  1.00  0.00           C0.      0
ATOM    452  HB2 GLN A  31      59.704  48.514  38.163  1.00  0.00           H0.      0
ATOM    453  HB3 GLN A  31      60.819  49.274  37.034  1.00  0.00           H0.      0
ATOM    454  CG  GLN A  31      60.442  50.499  38.735  1.00  0.00           C0.      0
ATOM    455  HG2 GLN A  31      61.468  50.201  38.951  1.00  0.00           H0.      0
ATOM    456  HG3 GLN A  31      60.482  51.479  38.260  1.00  0.00           H0.      0
ATOM    457  CD  GLN A  31      59.594  50.576  39.975  1.00  0.00           C0.      0
ATOM    458  OE1 GLN A  31      58.501  50.005  40.014  1.00  0.00           O0.      0
ATOM    459  NE2 GLN A  31      60.104  51.059  41.103  1.00  0.00           N0.      0
ATOM    460 HE21 GLN A  31      59.527  50.876  41.911  1.00  0.00           H0.      0
ATOM    461 HE22 GLN A  31      61.101  51.213  41.058  1.00  0.00           H0.      0
ATOM    462  C   GLN A  31      59.010  51.155  35.932  1.00  0.00           C0.      0
ATOM    463  O   GLN A  31      58.986  52.285  36.452  1.00  0.00           O0.      0
ATOM    464  N   LEU A  32      59.303  50.943  34.660  1.00  0.00           N0.      0
ATOM    465  H   LEU A  32      59.360  49.975  34.377  1.00  0.00           H0.      0
ATOM    466  CA  LEU A  32      59.586  52.010  33.769  1.00  0.00           C0.      0
ATOM    467  HA  LEU A  32      60.122  52.730  34.387  1.00  0.00           H0.      0
ATOM    468  CB  LEU A  32      60.570  51.430  32.767  1.00  0.00           C0.      0
ATOM    469  HB2 LEU A  32      60.232  50.453  32.424  1.00  0.00           H0.      0
ATOM    470  HB3 LEU A  32      60.604  52.083  31.895  1.00  0.00           H0.      0
ATOM    471  CG  LEU A  32      61.995  51.205  33.364  1.00  0.00           C0.      0
ATOM    472  HG  LEU A  32      61.956  50.520  34.212  1.00  0.00           H0.      0
ATOM    473  CD1 LEU A  32      62.863  50.589  32.298  1.00  0.00           C0.      0
ATOM    474 HD11 LEU A  32      62.962  51.264  31.448  1.00  0.00           H0.      0
ATOM    475 HD12 LEU A  32      63.859  50.390  32.695  1.00  0.00           H0.      0
ATOM    476 HD13 LEU A  32      62.356  49.663  32.032  1.00  0.00           H0.      0
ATOM    477  CD2 LEU A  32      62.670  52.463  33.740  1.00  0.00           C0.      0
ATOM    478 HD21 LEU A  32      62.187  52.875  34.626  1.00  0.00           H0.      0
ATOM    479 HD22 LEU A  32      63.728  52.372  33.985  1.00  0.00           H0.      0
ATOM    480 HD23 LEU A  32      62.571  53.138  32.890  1.00  0.00           H0.      0
ATOM    481  C   LEU A  32      58.351  52.600  33.057  1.00  0.00           C0.      0
ATOM    482  O   LEU A  32      58.451  53.786  32.698  1.00  0.00           O0.      0
ATOM    483  N   TYR A  33      57.264  51.875  32.838  1.00  0.00           N0.      0
ATOM    484  H   TYR A  33      57.400  50.901  33.069  1.00  0.00           H0.      0
ATOM    485  CA  TYR A  33      55.946  52.350  32.406  1.00  0.00           C0.      0
ATOM    486  HA  TYR A  33      55.993  52.904  31.469  1.00  0.00           H0.      0
ATOM    487  CB  TYR A  33      55.121  51.076  32.163  1.00  0.00           C0.      0
ATOM    488  HB2 TYR A  33      55.410  50.581  31.236  1.00  0.00           H0.      0
ATOM    489  HB3 TYR A  33      55.210  50.413  33.024  1.00  0.00           H0.      0
ATOM    490  CG  TYR A  33      53.680  51.391  32.050  1.00  0.00           C0.      0
ATOM    491  CD1 TYR A  33      52.705  50.697  32.802  1.00  0.00           C0.      0
ATOM    492  HD1 TYR A  33      53.004  50.087  33.642  1.00  0.00           H0.      0
ATOM    493  CE1 TYR A  33      51.393  51.045  32.617  1.00  0.00           C0.      0
ATOM    494  HE1 TYR A  33      50.675  50.534  33.242  1.00  0.00           H0.      0
ATOM    495  CZ  TYR A  33      50.958  51.865  31.557  1.00  0.00           C0.      0
ATOM    496  OH  TYR A  33      49.640  52.005  31.155  1.00  0.00           O0.      0
ATOM    497  HH  TYR A  33      49.592  52.495  30.331  1.00  0.00           H0.      0
ATOM    498  CE2 TYR A  33      51.899  52.499  30.669  1.00  0.00           C0.      0
ATOM    499  HE2 TYR A  33      51.646  53.064  29.784  1.00  0.00           H0.      0
ATOM    500  CD2 TYR A  33      53.277  52.278  30.982  1.00  0.00           C0.      0
ATOM    501  HD2 TYR A  33      54.031  52.814  30.424  1.00  0.00           H0.      0
ATOM    502  C   TYR A  33      55.361  53.371  33.366  1.00  0.00           C0.      0
ATOM    503  O   TYR A  33      54.705  54.305  32.938  1.00  0.00           O0.      0
ATOM    504  N   ILE A  34      55.679  53.339  34.631  1.00  0.00           N0.      0
ATOM    505  H   ILE A  34      56.149  52.500  34.938  1.00  0.00           H0.      0
ATOM    506  CA  ILE A  34      55.519  54.292  35.734  1.00  0.00           C0.      0
ATOM    507  HA  ILE A  34      54.479  54.589  35.603  1.00  0.00           H0.      0
ATOM    508  CB  ILE A  34      55.727  53.707  37.137  1.00  0.00           C0.      0
ATOM    509  HB  ILE A  34      56.715  53.253  37.211  1.00  0.00           H0.      0
ATOM    510  CG2 ILE A  34      55.714  54.805  38.258  1.00  0.00           C0.      0
ATOM    511 HG21 ILE A  34      56.552  55.501  38.288  1.00  0.00           H0.      0
ATOM    512 HG22 ILE A  34      54.780  55.366  38.292  1.00  0.00           H0.      0
ATOM    513 HG23 ILE A  34      55.752  54.251  39.196  1.00  0.00           H0.      0
ATOM    514  CG1 ILE A  34      54.589  52.611  37.450  1.00  0.00           C0.      0
ATOM    515 HG12 ILE A  34      53.610  53.070  37.592  1.00  0.00           H0.      0
ATOM    516 HG13 ILE A  34      54.504  51.937  36.597  1.00  0.00           H0.      0
ATOM    517  CD1 ILE A  34      54.841  51.744  38.756  1.00  0.00           C0.      0
ATOM    518 HD11 ILE A  34      55.803  51.240  38.661  1.00  0.00           H0.      0
ATOM    519 HD12 ILE A  34      54.890  52.315  39.684  1.00  0.00           H0.      0
ATOM    520 HD13 ILE A  34      53.969  51.091  38.797  1.00  0.00           H0.      0
ATOM    521  C   ILE A  34      56.199  55.697  35.589  1.00  0.00           C0.      0
ATOM    522  O   ILE A  34      55.577  56.746  35.834  1.00  0.00           O0.      0
ATOM    523  N   GLY A  35      57.368  55.662  34.942  1.00  0.00           N0.      0
ATOM    524  H   GLY A  35      57.784  54.769  34.716  1.00  0.00           H0.      0
ATOM    525  CA  GLY A  35      58.213  56.872  34.808  1.00  0.00           C0.      0
ATOM    526  HA2 GLY A  35      58.968  56.819  34.024  1.00  0.00           H0.      0
ATOM    527  HA3 GLY A  35      57.650  57.782  34.599  1.00  0.00           H0.      0
ATOM    528  C   GLY A  35      58.963  57.112  36.215  1.00  0.00           C0.      0
ATOM    529  O   GLY A  35      59.045  56.154  37.028  1.00  0.00           O0.      0
ATOM    530  N   ASP A  36      59.462  58.296  36.477  1.00  0.00           N0.      0
ATOM    531  H   ASP A  36      59.320  58.971  35.740  1.00  0.00           H0.      0
ATOM    532  CA  ASP A  36      60.091  58.716  37.764  1.00  0.00           C0.      0
ATOM    533  HA  ASP A  36      60.949  58.059  37.907  1.00  0.00           H0.      0
ATOM    534  CB  ASP A  36      60.753  60.102  37.581  1.00  0.00           C0.      0
ATOM    535  HB2 ASP A  36      61.362  60.034  36.680  1.00  0.00           H0.      0
ATOM    536  HB3 ASP A  36      59.891  60.665  37.223  1.00  0.00           H0.      0
ATOM    537  CG  ASP A  36      61.424  60.705  38.817  1.00  0.00           C0.      0
ATOM    538  OD1 ASP A  36      61.642  59.879  39.785  1.00  0.00           O0.      0
ATOM    539  OD2 ASP A  36      61.503  61.926  38.998  1.00  0.00           O0.      0
ATOM    540  C   ASP A  36      59.128  58.462  38.919  1.00  0.00           C0.      0
ATOM    541  O   ASP A  36      58.095  59.138  39.022  1.00  0.00           O0.      0
ATOM    542  N   THR A  37      59.417  57.489  39.775  1.00  0.00           N0.      0
ATOM    543  H   THR A  37      60.144  56.834  39.523  1.00  0.00           H0.      0
ATOM    544  CA  THR A  37      58.625  57.148  40.942  1.00  0.00           C0.      0
ATOM    545  HA  THR A  37      57.637  57.014  40.500  1.00  0.00           H0.      0
ATOM    546  CB  THR A  37      59.111  55.891  41.588  1.00  0.00           C0.      0
ATOM    547  HB  THR A  37      58.563  55.601  42.484  1.00  0.00           H0.      0
ATOM    548  CG2 THR A  37      58.826  54.761  40.664  1.00  0.00           C0.      0
ATOM    549 HG21 THR A  37      57.775  54.640  40.403  1.00  0.00           H0.      0
ATOM    550 HG22 THR A  37      59.307  54.875  39.693  1.00  0.00           H0.      0
ATOM    551 HG23 THR A  37      59.139  53.878  41.221  1.00  0.00           H0.      0
ATOM    552  OG1 THR A  37      60.466  55.935  41.937  1.00  0.00           O0.      0
ATOM    553  HG1 THR A  37      60.489  56.304  42.824  1.00  0.00           H0.      0
ATOM    554  C   THR A  37      58.542  58.285  41.965  1.00  0.00           C0.      0
ATOM    555  O   THR A  37      57.497  58.340  42.632  1.00  0.00           O0.      0
ATOM    556  N   ARG A  38      59.486  59.228  41.992  1.00  0.00           N0.      0
ATOM    557  H   ARG A  38      60.375  59.009  41.566  1.00  0.00           H0.      0
ATOM    558  CA  ARG A  38      59.469  60.528  42.734  1.00  0.00           C0.      0
ATOM    559  HA  ARG A  38      59.085  60.310  43.730  1.00  0.00           H0.      0
ATOM    560  CB  ARG A  38      60.786  61.254  42.819  1.00  0.00           C0.      0
ATOM    561  HB2 ARG A  38      60.986  61.682  41.837  1.00  0.00           H0.      0
ATOM    562  HB3 ARG A  38      60.730  62.118  43.482  1.00  0.00           H0.      0
ATOM    563  CG  ARG A  38      61.925  60.332  43.249  1.00  0.00           C0.      0
ATOM    564  HG2 ARG A  38      61.752  60.018  44.278  1.00  0.00           H0.      0
ATOM    565  HG3 ARG A  38      61.831  59.457  42.606  1.00  0.00           H0.      0
ATOM    566  CD  ARG A  38      63.232  60.958  43.129  1.00  0.00           C0.      0
ATOM    567  HD2 ARG A  38      63.470  61.664  43.924  1.00  0.00           H0.      0
ATOM    568  HD3 ARG A  38      63.969  60.185  43.347  1.00  0.00           H0.      0
ATOM    569  NE  ARG A  38      63.383  61.497  41.757  1.00  0.00           N0.      0
ATOM    570  HE  ARG A  38      62.871  60.948  41.081  1.00  0.00           H0.      0
ATOM    571  CZ  ARG A  38      64.306  62.308  41.267  1.00  0.00           C0.      0
ATOM    572  NH1 ARG A  38      65.289  62.817  41.972  1.00  0.00           N0.      0
ATOM    573 HH11 ARG A  38      65.386  62.558  42.944  1.00  0.00           H0.      0
ATOM    574 HH12 ARG A  38      65.886  63.464  41.478  1.00  0.00           H0.      0
ATOM    575  NH2 ARG A  38      64.153  62.589  39.996  1.00  0.00           N0.      0
ATOM    576 HH21 ARG A  38      63.434  62.128  39.457  1.00  0.00           H0.      0
ATOM    577 HH22 ARG A  38      64.538  63.458  39.656  1.00  0.00           H0.      0
ATOM    578  C   ARG A  38      58.453  61.477  42.123  1.00  0.00           C0.      0
ATOM    579  O   ARG A  38      57.636  62.084  42.857  1.00  0.00           O0.      0
ATOM    580  N   SER A  39      58.475  61.591  40.793  1.00  0.00           N0.      0
ATOM    581  H   SER A  39      59.114  60.953  40.341  1.00  0.00           H0.      0
ATOM    582  CA  SER A  39      57.585  62.478  39.984  1.00  0.00           C0.      0
ATOM    583  HA  SER A  39      57.607  63.474  40.424  1.00  0.00           H0.      0
ATOM    584  CB  SER A  39      58.012  62.464  38.483  1.00  0.00           C0.      0
ATOM    585  HB2 SER A  39      59.057  62.734  38.329  1.00  0.00           H0.      0
ATOM    586  HB3 SER A  39      57.975  61.461  38.058  1.00  0.00           H0.      0
ATOM    587  OG  SER A  39      57.256  63.452  37.839  1.00  0.00           O0.      0
ATOM    588  HG  SER A  39      57.704  64.285  38.003  1.00  0.00           H0.      0
ATOM    589  C   SER A  39      56.135  61.985  40.133  1.00  0.00           C0.      0
ATOM    590  O   SER A  39      55.178  62.769  40.010  1.00  0.00           O0.      0
ATOM    591  N   ARG A  40      55.922  60.685  40.264  1.00  0.00           N0.      0
ATOM    592  H   ARG A  40      56.694  60.033  40.272  1.00  0.00           H0.      0
ATOM    593  CA  ARG A  40      54.584  60.063  40.528  1.00  0.00           C0.      0
ATOM    594  HA  ARG A  40      53.721  60.421  39.966  1.00  0.00           H0.      0
ATOM    595  CB  ARG A  40      54.637  58.567  40.237  1.00  0.00           C0.      0
ATOM    596  HB2 ARG A  40      54.447  58.468  39.168  1.00  0.00           H0.      0
ATOM    597  HB3 ARG A  40      55.674  58.267  40.390  1.00  0.00           H0.      0
ATOM    598  CG  ARG A  40      53.749  57.717  41.098  1.00  0.00           C0.      0
ATOM    599  HG2 ARG A  40      54.220  57.614  42.076  1.00  0.00           H0.      0
ATOM    600  HG3 ARG A  40      52.795  58.231  41.212  1.00  0.00           H0.      0
ATOM    601  CD  ARG A  40      53.527  56.375  40.438  1.00  0.00           C0.      0
ATOM    602  HD2 ARG A  40      53.051  56.576  39.479  1.00  0.00           H0.      0
ATOM    603  HD3 ARG A  40      54.514  55.929  40.312  1.00  0.00           H0.      0
ATOM    604  NE  ARG A  40      52.599  55.404  41.169  1.00  0.00           N0.      0
ATOM    605  HE  ARG A  40      52.318  55.749  42.076  1.00  0.00           H0.      0
ATOM    606  CZ  ARG A  40      52.094  54.311  40.723  1.00  0.00           C0.      0
ATOM    607  NH1 ARG A  40      51.986  54.071  39.475  1.00  0.00           N0.      0
ATOM    608 HH11 ARG A  40      52.378  54.626  38.728  1.00  0.00           H0.      0
ATOM    609 HH12 ARG A  40      51.252  53.381  39.400  1.00  0.00           H0.      0
ATOM    610  NH2 ARG A  40      51.446  53.466  41.535  1.00  0.00           N0.      0
ATOM    611 HH21 ARG A  40      51.165  53.596  42.496  1.00  0.00           H0.      0
ATOM    612 HH22 ARG A  40      51.088  52.620  41.114  1.00  0.00           H0.      0
ATOM    613  C   ARG A  40      54.189  60.420  41.948  1.00  0.00           C0.      0
ATOM    614  O   ARG A  40      53.058  60.651  42.191  1.00  0.00           O0.      0
ATOM    615  N   THR A  41      55.098  60.391  42.944  1.00  0.00           N0.      0
ATOM    616  H   THR A  41      56.070  60.305  42.684  1.00  0.00           H0.      0
ATOM    617  CA  THR A  41      54.825  60.479  44.402  1.00  0.00           C0.      0
ATOM    618  HA  THR A  41      54.068  59.753  44.698  1.00  0.00           H0.      0
ATOM    619  CB  THR A  41      56.106  60.218  45.235  1.00  0.00           C0.      0
ATOM    620  HB  THR A  41      56.954  60.609  44.674  1.00  0.00           H0.      0
ATOM    621  CG2 THR A  41      56.124  60.716  46.675  1.00  0.00           C0.      0
ATOM    622 HG21 THR A  41      57.056  60.323  47.081  1.00  0.00           H0.      0
ATOM    623 HG22 THR A  41      56.256  61.797  46.623  1.00  0.00           H0.      0
ATOM    624 HG23 THR A  41      55.275  60.267  47.190  1.00  0.00           H0.      0
ATOM    625  OG1 THR A  41      56.353  58.867  45.230  1.00  0.00           O0.      0
ATOM    626  HG1 THR A  41      56.648  58.639  44.346  1.00  0.00           H0.      0
ATOM    627  C   THR A  41      54.298  61.897  44.698  1.00  0.00           C0.      0
ATOM    628  O   THR A  41      53.232  61.939  45.342  1.00  0.00           O0.      0
ATOM    629  N   ALA A  42      54.816  62.955  44.027  1.00  0.00           N0.      0
ATOM    630  H   ALA A  42      55.586  62.824  43.386  1.00  0.00           H0.      0
ATOM    631  CA  ALA A  42      54.377  64.332  44.159  1.00  0.00           C0.      0
ATOM    632  HA  ALA A  42      54.500  64.661  45.191  1.00  0.00           H0.      0
ATOM    633  CB  ALA A  42      55.215  65.141  43.201  1.00  0.00           C0.      0
ATOM    634  HB1 ALA A  42      55.179  64.613  42.248  1.00  0.00           H0.      0
ATOM    635  HB2 ALA A  42      54.846  66.143  42.986  1.00  0.00           H0.      0
ATOM    636  HB3 ALA A  42      56.264  65.206  43.493  1.00  0.00           H0.      0
ATOM    637  C   ALA A  42      52.832  64.544  43.886  1.00  0.00           C0.      0
ATOM    638  O   ALA A  42      52.170  65.415  44.490  1.00  0.00           O0.      0
ATOM    639  N   GLU A  43      52.360  63.773  42.924  1.00  0.00           N0.      0
ATOM    640  H   GLU A  43      52.800  62.888  42.718  1.00  0.00           H0.      0
ATOM    641  CA  GLU A  43      50.995  63.929  42.534  1.00  0.00           C0.      0
ATOM    642  HA  GLU A  43      50.771  64.979  42.343  1.00  0.00           H0.      0
ATOM    643  CB  GLU A  43      50.691  62.996  41.455  1.00  0.00           C0.      0
ATOM    644  HB2 GLU A  43      51.061  62.035  41.812  1.00  0.00           H0.      0
ATOM    645  HB3 GLU A  43      49.618  62.878  41.303  1.00  0.00           H0.      0
ATOM    646  CG  GLU A  43      51.406  63.282  40.092  1.00  0.00           C0.      0
ATOM    647  HG2 GLU A  43      52.448  63.094  40.352  1.00  0.00           H0.      0
ATOM    648  HG3 GLU A  43      51.146  62.459  39.427  1.00  0.00           H0.      0
ATOM    649  CD  GLU A  43      51.306  64.634  39.453  1.00  0.00           C0.      0
ATOM    650  OE1 GLU A  43      51.969  64.826  38.398  1.00  0.00           O0.      0
ATOM    651  OE2 GLU A  43      50.542  65.551  39.891  1.00  0.00           O0.      0
ATOM    652  C   GLU A  43      50.102  63.723  43.750  1.00  0.00           C0.      0
ATOM    653  O   GLU A  43      49.061  64.347  43.875  1.00  0.00           O0.      0
ATOM    654  N   TYR A  44      50.408  62.770  44.629  1.00  0.00           N0.      0
ATOM    655  H   TYR A  44      51.178  62.170  44.369  1.00  0.00           H0.      0
ATOM    656  CA  TYR A  44      49.424  62.354  45.665  1.00  0.00           C0.      0
ATOM    657  HA  TYR A  44      48.770  63.194  45.897  1.00  0.00           H0.      0
ATOM    658  CB  TYR A  44      48.373  61.300  45.232  1.00  0.00           C0.      0
ATOM    659  HB2 TYR A  44      47.603  61.010  45.947  1.00  0.00           H0.      0
ATOM    660  HB3 TYR A  44      47.854  61.829  44.433  1.00  0.00           H0.      0
ATOM    661  CG  TYR A  44      49.004  59.996  44.654  1.00  0.00           C0.      0
ATOM    662  CD1 TYR A  44      49.510  59.000  45.503  1.00  0.00           C0.      0
ATOM    663  HD1 TYR A  44      49.369  59.097  46.570  1.00  0.00           H0.      0
ATOM    664  CE1 TYR A  44      50.007  57.795  44.929  1.00  0.00           C0.      0
ATOM    665  HE1 TYR A  44      50.421  57.024  45.562  1.00  0.00           H0.      0
ATOM    666  CZ  TYR A  44      50.197  57.714  43.530  1.00  0.00           C0.      0
ATOM    667  OH  TYR A  44      50.791  56.611  43.034  1.00  0.00           O0.      0
ATOM    668  HH  TYR A  44      50.759  55.838  43.601  1.00  0.00           H0.      0
ATOM    669  CE2 TYR A  44      49.880  58.871  42.744  1.00  0.00           C0.      0
ATOM    670  HE2 TYR A  44      50.191  58.798  41.712  1.00  0.00           H0.      0
ATOM    671  CD2 TYR A  44      49.268  59.964  43.254  1.00  0.00           C0.      0
ATOM    672  HD2 TYR A  44      49.060  60.794  42.595  1.00  0.00           H0.      0
ATOM    673  C   TYR A  44      50.036  62.091  47.059  1.00  0.00           C0.      0
ATOM    674  O   TYR A  44      49.247  61.770  47.932  1.00  0.00           O0.      0
ATOM    675  N   LYS A  45      51.338  62.326  47.361  1.00  0.00           N0.      0
ATOM    676  H   LYS A  45      52.011  62.599  46.660  1.00  0.00           H0.      0
ATOM    677  CA  LYS A  45      51.898  62.128  48.753  1.00  0.00           C0.      0
ATOM    678  HA  LYS A  45      51.555  61.171  49.145  1.00  0.00           H0.      0
ATOM    679  CB  LYS A  45      53.453  62.051  48.686  1.00  0.00           C0.      0
ATOM    680  HB2 LYS A  45      53.650  61.116  48.160  1.00  0.00           H0.      0
ATOM    681  HB3 LYS A  45      53.890  62.845  48.081  1.00  0.00           H0.      0
ATOM    682  CG  LYS A  45      54.166  62.173  50.029  1.00  0.00           C0.      0
ATOM    683  HG2 LYS A  45      53.880  63.128  50.471  1.00  0.00           H0.      0
ATOM    684  HG3 LYS A  45      53.926  61.435  50.794  1.00  0.00           H0.      0
ATOM    685  CD  LYS A  45      55.660  61.981  49.918  1.00  0.00           C0.      0
ATOM    686  HD2 LYS A  45      55.784  60.912  49.747  1.00  0.00           H0.      0
ATOM    687  HD3 LYS A  45      56.079  62.533  49.076  1.00  0.00           H0.      0
ATOM    688  CE  LYS A  45      56.365  62.293  51.249  1.00  0.00           C0.      0
ATOM    689  HE2 LYS A  45      56.404  63.352  51.502  1.00  0.00           H0.      0
ATOM    690  HE3 LYS A  45      55.776  61.770  52.003  1.00  0.00           H0.      0
ATOM    691  NZ  LYS A  45      57.771  61.582  51.276  1.00  0.00           N0.      0
ATOM    692  HZ1 LYS A  45      58.049  61.476  52.241  1.00  0.00           H0.      0
ATOM    693  HZ2 LYS A  45      57.684  60.669  50.853  1.00  0.00           H0.      0
ATOM    694  HZ3 LYS A  45      58.569  62.087  50.918  1.00  0.00           H0.      0
ATOM    695  C   LYS A  45      51.292  63.095  49.799  1.00  0.00           C0.      0
ATOM    696  O   LYS A  45      50.896  62.620  50.874  1.00  0.00           O0.      0
ATOM    697  N   ALA A  46      51.131  64.397  49.462  1.00  0.00           N0.      0
ATOM    698  H   ALA A  46      51.428  64.759  48.567  1.00  0.00           H0.      0
ATOM    699  CA  ALA A  46      50.629  65.465  50.347  1.00  0.00           C0.      0
ATOM    700  HA  ALA A  46      51.296  65.593  51.200  1.00  0.00           H0.      0
ATOM    701  CB  ALA A  46      50.731  66.770  49.497  1.00  0.00           C0.      0
ATOM    702  HB1 ALA A  46      50.088  66.669  48.623  1.00  0.00           H0.      0
ATOM    703  HB2 ALA A  46      50.366  67.571  50.139  1.00  0.00           H0.      0
ATOM    704  HB3 ALA A  46      51.787  66.879  49.247  1.00  0.00           H0.      0
ATOM    705  C   ALA A  46      49.202  65.171  50.779  1.00  0.00           C0.      0
ATOM    706  O   ALA A  46      48.816  65.321  51.936  1.00  0.00           O0.      0
ATOM    707  N   TRP A  47      48.297  64.701  49.895  1.00  0.00           N0.      0
ATOM    708  H   TRP A  47      48.625  64.678  48.940  1.00  0.00           H0.      0
ATOM    709  CA  TRP A  47      46.958  64.295  50.295  1.00  0.00           C0.      0
ATOM    710  HA  TRP A  47      46.561  65.093  50.924  1.00  0.00           H0.      0
ATOM    711  CB  TRP A  47      46.143  64.127  49.010  1.00  0.00           C0.      0
ATOM    712  HB2 TRP A  47      46.093  65.094  48.510  1.00  0.00           H0.      0
ATOM    713  HB3 TRP A  47      46.638  63.466  48.299  1.00  0.00           H0.      0
ATOM    714  CG  TRP A  47      44.744  63.739  49.170  1.00  0.00           C0.      0
ATOM    715  CD1 TRP A  47      43.644  64.511  49.033  1.00  0.00           C0.      0
ATOM    716  HD1 TRP A  47      43.537  65.584  48.987  1.00  0.00           H0.      0
ATOM    717  NE1 TRP A  47      42.459  63.768  49.080  1.00  0.00           N0.      0
ATOM    718  HE1 TRP A  47      41.550  64.195  48.969  1.00  0.00           H0.      0
ATOM    719  CE2 TRP A  47      42.764  62.421  49.165  1.00  0.00           C0.      0
ATOM    720  CZ2 TRP A  47      41.974  61.299  49.424  1.00  0.00           C0.      0
ATOM    721  HZ2 TRP A  47      40.903  61.369  49.306  1.00  0.00           H0.      0
ATOM    722  CH2 TRP A  47      42.531  60.035  49.546  1.00  0.00           C0.      0
ATOM    723  HH2 TRP A  47      41.895  59.170  49.667  1.00  0.00           H0.      0
ATOM    724  CZ3 TRP A  47      43.943  59.955  49.455  1.00  0.00           C0.      0
ATOM    725  HZ3 TRP A  47      44.411  58.983  49.397  1.00  0.00           H0.      0
ATOM    726  CE3 TRP A  47      44.753  61.098  49.289  1.00  0.00           C0.      0
ATOM    727  HE3 TRP A  47      45.796  61.039  49.015  1.00  0.00           H0.      0
ATOM    728  CD2 TRP A  47      44.207  62.392  49.220  1.00  0.00           C0.      0
ATOM    729  C   TRP A  47      46.853  63.077  51.140  1.00  0.00           C0.      0
ATOM    730  O   TRP A  47      46.228  63.077  52.193  1.00  0.00           O0.      0
ATOM    731  N   LEU A  48      47.566  62.006  50.722  1.00  0.00           N0.      0
ATOM    732  H   LEU A  48      48.094  62.171  49.877  1.00  0.00           H0.      0
ATOM    733  CA  LEU A  48      47.554  60.636  51.342  1.00  0.00           C0.      0
ATOM    734  HA  LEU A  48      46.504  60.395  51.503  1.00  0.00           H0.      0
ATOM    735  CB  LEU A  48      48.208  59.594  50.403  1.00  0.00           C0.      0
ATOM    736  HB2 LEU A  48      47.587  59.381  49.533  1.00  0.00           H0.      0
ATOM    737  HB3 LEU A  48      49.164  59.917  49.990  1.00  0.00           H0.      0
ATOM    738  CG  LEU A  48      48.503  58.201  50.984  1.00  0.00           C0.      0
ATOM    739  HG  LEU A  48      48.976  58.393  51.947  1.00  0.00           H0.      0
ATOM    740  CD1 LEU A  48      47.139  57.418  51.264  1.00  0.00           C0.      0
ATOM    741 HD11 LEU A  48      46.494  57.746  52.079  1.00  0.00           H0.      0
ATOM    742 HD12 LEU A  48      46.547  57.579  50.362  1.00  0.00           H0.      0
ATOM    743 HD13 LEU A  48      47.348  56.353  51.366  1.00  0.00           H0.      0
ATOM    744  CD2 LEU A  48      49.281  57.228  50.137  1.00  0.00           C0.      0
ATOM    745 HD21 LEU A  48      50.194  57.750  49.851  1.00  0.00           H0.      0
ATOM    746 HD22 LEU A  48      49.431  56.280  50.652  1.00  0.00           H0.      0
ATOM    747 HD23 LEU A  48      48.536  57.063  49.358  1.00  0.00           H0.      0
ATOM    748  C   LEU A  48      48.182  60.752  52.762  1.00  0.00           C0.      0
ATOM    749  O   LEU A  48      47.573  60.225  53.632  1.00  0.00           O0.      0
ATOM    750  N   LEU A  49      49.306  61.551  53.015  1.00  0.00           N0.      0
ATOM    751  H   LEU A  49      50.044  61.674  52.337  1.00  0.00           H0.      0
ATOM    752  CA  LEU A  49      49.633  61.785  54.415  1.00  0.00           C0.      0
ATOM    753  HA  LEU A  49      49.705  60.806  54.889  1.00  0.00           H0.      0
ATOM    754  CB  LEU A  49      50.944  62.533  54.551  1.00  0.00           C0.      0
ATOM    755  HB2 LEU A  49      50.939  63.462  53.982  1.00  0.00           H0.      0
ATOM    756  HB3 LEU A  49      51.241  62.698  55.587  1.00  0.00           H0.      0
ATOM    757  CG  LEU A  49      52.091  61.683  54.104  1.00  0.00           C0.      0
ATOM    758  HG  LEU A  49      51.981  61.421  53.051  1.00  0.00           H0.      0
ATOM    759  CD1 LEU A  49      53.388  62.533  54.198  1.00  0.00           C0.      0
ATOM    760 HD11 LEU A  49      53.315  63.541  53.788  1.00  0.00           H0.      0
ATOM    761 HD12 LEU A  49      53.679  62.652  55.242  1.00  0.00           H0.      0
ATOM    762 HD13 LEU A  49      54.183  62.104  53.587  1.00  0.00           H0.      0
ATOM    763  CD2 LEU A  49      52.235  60.342  54.932  1.00  0.00           C0.      0
ATOM    764 HD21 LEU A  49      52.364  60.488  56.004  1.00  0.00           H0.      0
ATOM    765 HD22 LEU A  49      51.355  59.710  54.812  1.00  0.00           H0.      0
ATOM    766 HD23 LEU A  49      53.087  59.769  54.567  1.00  0.00           H0.      0
ATOM    767  C   LEU A  49      48.574  62.598  55.148  1.00  0.00           C0.      0
ATOM    768  O   LEU A  49      48.286  62.347  56.295  1.00  0.00           O0.      0
ATOM    769  N   GLY A  50      47.866  63.605  54.522  1.00  0.00           N0.      0
ATOM    770  H   GLY A  50      47.973  63.805  53.538  1.00  0.00           H0.      0
ATOM    771  CA  GLY A  50      46.816  64.436  55.312  1.00  0.00           C0.      0
ATOM    772  HA2 GLY A  50      47.304  65.042  56.075  1.00  0.00           H0.      0
ATOM    773  HA3 GLY A  50      46.339  65.144  54.635  1.00  0.00           H0.      0
ATOM    774  C   GLY A  50      45.617  63.645  55.878  1.00  0.00           C0.      0
ATOM    775  O   GLY A  50      45.133  63.960  57.004  1.00  0.00           O0.      0
ATOM    776  N   LEU A  51      45.198  62.619  55.078  1.00  0.00           N0.      0
ATOM    777  H   LEU A  51      45.775  62.541  54.253  1.00  0.00           H0.      0
ATOM    778  CA  LEU A  51      44.212  61.688  55.477  1.00  0.00           C0.      0
ATOM    779  HA  LEU A  51      43.259  62.184  55.666  1.00  0.00           H0.      0
ATOM    780  CB  LEU A  51      43.859  60.904  54.259  1.00  0.00           C0.      0
ATOM    781  HB2 LEU A  51      43.494  61.648  53.552  1.00  0.00           H0.      0
ATOM    782  HB3 LEU A  51      44.728  60.354  53.898  1.00  0.00           H0.      0
ATOM    783  CG  LEU A  51      42.686  59.861  54.355  1.00  0.00           C0.      0
ATOM    784  HG  LEU A  51      42.988  59.077  55.049  1.00  0.00           H0.      0
ATOM    785  CD1 LEU A  51      41.328  60.479  54.631  1.00  0.00           C0.      0
ATOM    786 HD11 LEU A  51      40.431  59.928  54.349  1.00  0.00           H0.      0
ATOM    787 HD12 LEU A  51      41.308  60.906  55.634  1.00  0.00           H0.      0
ATOM    788 HD13 LEU A  51      41.225  61.383  54.032  1.00  0.00           H0.      0
ATOM    789  CD2 LEU A  51      42.429  59.254  52.941  1.00  0.00           C0.      0
ATOM    790 HD21 LEU A  51      43.332  58.845  52.486  1.00  0.00           H0.      0
ATOM    791 HD22 LEU A  51      41.835  58.346  53.045  1.00  0.00           H0.      0
ATOM    792 HD23 LEU A  51      41.952  59.952  52.253  1.00  0.00           H0.      0
ATOM    793  C   LEU A  51      44.562  60.886  56.760  1.00  0.00           C0.      0
ATOM    794  O   LEU A  51      43.686  60.713  57.617  1.00  0.00           O0.      0
ATOM    795  N   LEU A  52      45.735  60.254  56.676  1.00  0.00           N0.      0
ATOM    796  H   LEU A  52      46.213  60.391  55.797  1.00  0.00           H0.      0
ATOM    797  CA  LEU A  52      46.198  59.361  57.707  1.00  0.00           C0.      0
ATOM    798  HA  LEU A  52      45.462  58.606  57.982  1.00  0.00           H0.      0
ATOM    799  CB  LEU A  52      47.506  58.744  57.168  1.00  0.00           C0.      0
ATOM    800  HB2 LEU A  52      47.951  59.559  56.598  1.00  0.00           H0.      0
ATOM    801  HB3 LEU A  52      48.118  58.488  58.033  1.00  0.00           H0.      0
ATOM    802  CG  LEU A  52      47.294  57.641  56.130  1.00  0.00           C0.      0
ATOM    803  HG  LEU A  52      46.564  58.065  55.440  1.00  0.00           H0.      0
ATOM    804  CD1 LEU A  52      48.602  57.329  55.523  1.00  0.00           C0.      0
ATOM    805 HD11 LEU A  52      49.149  58.211  55.190  1.00  0.00           H0.      0
ATOM    806 HD12 LEU A  52      49.278  56.792  56.189  1.00  0.00           H0.      0
ATOM    807 HD13 LEU A  52      48.526  56.670  54.658  1.00  0.00           H0.      0
ATOM    808  CD2 LEU A  52      46.740  56.355  56.725  1.00  0.00           C0.      0
ATOM    809 HD21 LEU A  52      45.752  56.566  57.136  1.00  0.00           H0.      0
ATOM    810 HD22 LEU A  52      46.534  55.603  55.964  1.00  0.00           H0.      0
ATOM    811 HD23 LEU A  52      47.286  55.900  57.551  1.00  0.00           H0.      0
ATOM    812  C   LEU A  52      46.601  60.218  58.954  1.00  0.00           C0.      0
ATOM    813  O   LEU A  52      46.361  59.773  60.058  1.00  0.00           O0.      0
ATOM    814  N   ARG A  53      46.982  61.444  58.833  1.00  0.00           N0.      0
ATOM    815  H   ARG A  53      47.354  61.632  57.913  1.00  0.00           H0.      0
ATOM    816  CA  ARG A  53      47.331  62.412  59.926  1.00  0.00           C0.      0
ATOM    817  HA  ARG A  53      47.939  61.960  60.709  1.00  0.00           H0.      0
ATOM    818  CB  ARG A  53      48.272  63.455  59.300  1.00  0.00           C0.      0
ATOM    819  HB2 ARG A  53      47.881  63.882  58.377  1.00  0.00           H0.      0
ATOM    820  HB3 ARG A  53      48.285  64.200  60.095  1.00  0.00           H0.      0
ATOM    821  CG  ARG A  53      49.733  62.897  59.110  1.00  0.00           C0.      0
ATOM    822  HG2 ARG A  53      50.087  62.481  60.053  1.00  0.00           H0.      0
ATOM    823  HG3 ARG A  53      49.718  62.168  58.300  1.00  0.00           H0.      0
ATOM    824  CD  ARG A  53      50.689  64.002  58.802  1.00  0.00           C0.      0
ATOM    825  HD2 ARG A  53      50.534  64.315  57.769  1.00  0.00           H0.      0
ATOM    826  HD3 ARG A  53      50.644  64.830  59.509  1.00  0.00           H0.      0
ATOM    827  NE  ARG A  53      52.090  63.506  58.779  1.00  0.00           N0.      0
ATOM    828  HE  ARG A  53      52.266  62.822  59.500  1.00  0.00           H0.      0
ATOM    829  CZ  ARG A  53      53.159  63.803  58.009  1.00  0.00           C0.      0
ATOM    830  NH1 ARG A  53      53.050  64.562  56.978  1.00  0.00           N0.      0
ATOM    831 HH11 ARG A  53      52.192  65.075  56.834  1.00  0.00           H0.      0
ATOM    832 HH12 ARG A  53      53.947  64.827  56.597  1.00  0.00           H0.      0
ATOM    833  NH2 ARG A  53      54.291  63.160  58.225  1.00  0.00           N0.      0
ATOM    834 HH21 ARG A  53      54.305  62.468  58.959  1.00  0.00           H0.      0
ATOM    835 HH22 ARG A  53      55.099  63.455  57.695  1.00  0.00           H0.      0
ATOM    836  C   ARG A  53      46.076  63.018  60.542  1.00  0.00           C0.      0
ATOM    837  O   ARG A  53      46.049  63.233  61.756  1.00  0.00           O0.      0
ATOM    838  N   GLN A  54      44.988  63.196  59.792  1.00  0.00           N0.      0
ATOM    839  H   GLN A  54      45.115  63.064  58.799  1.00  0.00           H0.      0
ATOM    840  CA  GLN A  54      43.737  63.653  60.336  1.00  0.00           C0.      0
ATOM    841  HA  GLN A  54      43.805  64.481  61.042  1.00  0.00           H0.      0
ATOM    842  CB  GLN A  54      42.851  64.124  59.172  1.00  0.00           C0.      0
ATOM    843  HB2 GLN A  54      43.155  63.479  58.347  1.00  0.00           H0.      0
ATOM    844  HB3 GLN A  54      41.816  63.989  59.484  1.00  0.00           H0.      0
ATOM    845  CG  GLN A  54      43.034  65.651  58.745  1.00  0.00           C0.      0
ATOM    846  HG2 GLN A  54      42.399  66.234  59.413  1.00  0.00           H0.      0
ATOM    847  HG3 GLN A  54      44.102  65.857  58.822  1.00  0.00           H0.      0
ATOM    848  CD  GLN A  54      42.606  65.962  57.321  1.00  0.00           C0.      0
ATOM    849  OE1 GLN A  54      41.484  66.080  57.062  1.00  0.00           O0.      0
ATOM    850  NE2 GLN A  54      43.546  66.173  56.420  1.00  0.00           N0.      0
ATOM    851 HE21 GLN A  54      43.287  66.406  55.472  1.00  0.00           H0.      0
ATOM    852 HE22 GLN A  54      44.503  66.150  56.741  1.00  0.00           H0.      0
ATOM    853  C   GLN A  54      43.031  62.521  61.031  1.00  0.00           C0.      0
ATOM    854  O   GLN A  54      42.422  62.808  62.084  1.00  0.00           O0.      0
ATOM    855  N   HIP A  55      43.189  61.286  60.618  1.00  0.00           N0.      0
ATOM    856  H   HIP A  55      43.565  61.129  59.694  1.00  0.00           H0.      0
ATOM    857  CA  HIP A  55      42.728  60.010  61.282  1.00  0.00           C0.      0
ATOM    858  HA  HIP A  55      41.825  60.285  61.826  1.00  0.00           H0.      0
ATOM    859  CB  HIP A  55      42.339  59.067  60.199  1.00  0.00           C0.      0
ATOM    860  HB2 HIP A  55      41.781  59.588  59.420  1.00  0.00           H0.      0
ATOM    861  HB3 HIP A  55      43.244  58.615  59.792  1.00  0.00           H0.      0
ATOM    862  CG  HIP A  55      41.493  57.867  60.791  1.00  0.00           C0.      0
ATOM    863  ND1 HIP A  55      41.933  56.847  61.584  1.00  0.00           N0.      0
ATOM    864  HD1 HIP A  55      42.735  56.930  62.192  1.00  0.00           H0.      0
ATOM    865  CE1 HIP A  55      40.866  55.988  61.750  1.00  0.00           C0.      0
ATOM    866  HE1 HIP A  55      40.905  55.231  62.520  1.00  0.00           H0.      0
ATOM    867  NE2 HIP A  55      39.822  56.509  61.117  1.00  0.00           N0.      0
ATOM    868  HE2 HIP A  55      38.935  56.026  61.126  1.00  0.00           H0.      0
ATOM    869  CD2 HIP A  55      40.189  57.605  60.396  1.00  0.00           C0.      0
ATOM    870  HD2 HIP A  55      39.515  58.236  59.836  1.00  0.00           H0.      0
ATOM    871  C   HIP A  55      43.726  59.477  62.332  1.00  0.00           C0.      0
ATOM    872  O   HIP A  55      43.370  58.589  63.121  1.00  0.00           O0.      0
ATOM    873  N   GLY A  56      44.971  59.923  62.546  1.00  0.00           N0.      0
ATOM    874  H   GLY A  56      45.121  60.772  62.020  1.00  0.00           H0.      0
ATOM    875  CA  GLY A  56      45.848  59.403  63.582  1.00  0.00           C0.      0
ATOM    876  HA2 GLY A  56      46.706  60.063  63.706  1.00  0.00           H0.      0
ATOM    877  HA3 GLY A  56      45.257  59.389  64.498  1.00  0.00           H0.      0
ATOM    878  C   GLY A  56      46.397  58.012  63.403  1.00  0.00           C0.      0
ATOM    879  O   GLY A  56      46.852  57.476  64.439  1.00  0.00           O0.      0
ATOM    880  N   CYS A  57      46.470  57.539  62.184  1.00  0.00           N0.      0
ATOM    881  H   CYS A  57      46.243  58.193  61.449  1.00  0.00           H0.      0
ATOM    882  CA  CYS A  57      46.848  56.195  61.823  1.00  0.00           C0.      0
ATOM    883  HA  CYS A  57      46.238  55.513  62.415  1.00  0.00           H0.      0
ATOM    884  CB  CYS A  57      46.471  55.989  60.371  1.00  0.00           C0.      0
ATOM    885  HB2 CYS A  57      47.070  56.641  59.737  1.00  0.00           H0.      0
ATOM    886  HB3 CYS A  57      46.700  54.961  60.091  1.00  0.00           H0.      0
ATOM    887  SG  CYS A  57      44.704  56.229  60.065  1.00  0.00           S0.      0
ATOM    888  HG  CYS A  57      44.403  55.585  61.195  1.00  0.00           H0.      0
ATOM    889  C   CYS A  57      48.315  55.817  62.072  1.00  0.00           C0.      0
ATOM    890  O   CYS A  57      49.176  56.688  61.949  1.00  0.00           O0.      0
ATOM    891  N   HIE A  58      48.560  54.514  62.363  1.00  0.00           N0.      0
ATOM    892  H   HIE A  58      47.790  53.875  62.493  1.00  0.00           H0.      0
ATOM    893  CA  HIE A  58      49.983  53.953  62.242  1.00  0.00           C0.      0
ATOM    894  HA  HIE A  58      50.603  54.679  61.715  1.00  0.00           H0.      0
ATOM    895  CB  HIE A  58      50.702  53.866  63.607  1.00  0.00           C0.      0
ATOM    896  HB2 HIE A  58      50.675  54.845  64.087  1.00  0.00           H0.      0
ATOM    897  HB3 HIE A  58      50.284  53.131  64.295  1.00  0.00           H0.      0
ATOM    898  CG  HIE A  58      52.118  53.401  63.503  1.00  0.00           C0.      0
ATOM    899  ND1 HIE A  58      53.181  54.180  63.085  1.00  0.00           N0.      0
ATOM    900  CE1 HIE A  58      54.321  53.507  63.098  1.00  0.00           C0.      0
ATOM    901  HE1 HIE A  58      55.281  53.793  62.696  1.00  0.00           H0.      0
ATOM    902  NE2 HIE A  58      54.038  52.244  63.577  1.00  0.00           N0.      0
ATOM    903  HE2 HIE A  58      54.748  51.584  63.861  1.00  0.00           H0.      0
ATOM    904  CD2 HIE A  58      52.673  52.164  63.794  1.00  0.00           C0.      0
ATOM    905  HD2 HIE A  58      52.064  51.345  64.148  1.00  0.00           H0.      0
ATOM    906  C   HIE A  58      50.143  52.659  61.420  1.00  0.00           C0.      0
ATOM    907  O   HIE A  58      51.150  52.523  60.748  1.00  0.00           O0.      0
ATOM    908  N   ARG A  59      49.156  51.776  61.517  1.00  0.00           N0.      0
ATOM    909  H   ARG A  59      48.398  52.074  62.114  1.00  0.00           H0.      0
ATOM    910  CA  ARG A  59      49.117  50.464  60.903  1.00  0.00           C0.      0
ATOM    911  HA  ARG A  59      50.133  50.257  60.565  1.00  0.00           H0.      0
ATOM    912  CB  ARG A  59      48.717  49.376  61.921  1.00  0.00           C0.      0
ATOM    913  HB2 ARG A  59      49.025  49.619  62.938  1.00  0.00           H0.      0
ATOM    914  HB3 ARG A  59      47.632  49.300  62.002  1.00  0.00           H0.      0
ATOM    915  CG  ARG A  59      49.380  48.043  61.584  1.00  0.00           C0.      0
ATOM    916  HG2 ARG A  59      49.141  47.972  60.523  1.00  0.00           H0.      0
ATOM    917  HG3 ARG A  59      50.460  48.084  61.731  1.00  0.00           H0.      0
ATOM    918  CD  ARG A  59      48.782  46.863  62.455  1.00  0.00           C0.      0
ATOM    919  HD2 ARG A  59      48.992  46.972  63.519  1.00  0.00           H0.      0
ATOM    920  HD3 ARG A  59      47.702  46.981  62.367  1.00  0.00           H0.      0
ATOM    921  NE  ARG A  59      49.449  45.629  62.004  1.00  0.00           N0.      0
ATOM    922  HE  ARG A  59      50.445  45.649  61.842  1.00  0.00           H0.      0
ATOM    923  CZ  ARG A  59      48.872  44.473  61.744  1.00  0.00           C0.      0
ATOM    924  NH1 ARG A  59      47.575  44.297  61.728  1.00  0.00           N0.      0
ATOM    925 HH11 ARG A  59      47.038  45.129  61.931  1.00  0.00           H0.      0
ATOM    926 HH12 ARG A  59      47.155  43.410  61.490  1.00  0.00           H0.      0
ATOM    927  NH2 ARG A  59      49.565  43.490  61.377  1.00  0.00           N0.      0
ATOM    928 HH21 ARG A  59      50.573  43.539  61.328  1.00  0.00           H0.      0
ATOM    929 HH22 ARG A  59      49.047  42.654  61.148  1.00  0.00           H0.      0
ATOM    930  C   ARG A  59      48.164  50.495  59.653  1.00  0.00           C0.      0
ATOM    931  O   ARG A  59      46.937  50.341  59.697  1.00  0.00           O0.      0
ATOM    932  N   VAL A  60      48.843  50.634  58.537  1.00  0.00           N0.      0
ATOM    933  H   VAL A  60      49.777  50.251  58.574  1.00  0.00           H0.      0
ATOM    934  CA  VAL A  60      48.265  50.788  57.146  1.00  0.00           C0.      0
ATOM    935  HA  VAL A  60      47.211  51.026  57.291  1.00  0.00           H0.      0
ATOM    936  CB  VAL A  60      48.928  51.966  56.276  1.00  0.00           C0.      0
ATOM    937  HB  VAL A  60      48.835  51.862  55.195  1.00  0.00           H0.      0
ATOM    938  CG1 VAL A  60      48.290  53.268  56.707  1.00  0.00           C0.      0
ATOM    939 HG11 VAL A  60      47.200  53.222  56.709  1.00  0.00           H0.      0
ATOM    940 HG12 VAL A  60      48.618  53.577  57.699  1.00  0.00           H0.      0
ATOM    941 HG13 VAL A  60      48.555  54.057  56.003  1.00  0.00           H0.      0
ATOM    942  CG2 VAL A  60      50.456  52.138  56.452  1.00  0.00           C0.      0
ATOM    943 HG21 VAL A  60      50.766  52.958  55.804  1.00  0.00           H0.      0
ATOM    944 HG22 VAL A  60      50.742  52.143  57.504  1.00  0.00           H0.      0
ATOM    945 HG23 VAL A  60      50.976  51.314  55.963  1.00  0.00           H0.      0
ATOM    946  C   VAL A  60      48.446  49.467  56.347  1.00  0.00           C0.      0
ATOM    947  O   VAL A  60      49.545  48.855  56.290  1.00  0.00           O0.      0
ATOM    948  N   LEU A  61      47.356  49.068  55.647  1.00  0.00           N0.      0
ATOM    949  H   LEU A  61      46.460  49.523  55.746  1.00  0.00           H0.      0
ATOM    950  CA  LEU A  61      47.394  48.064  54.573  1.00  0.00           C0.      0
ATOM    951  HA  LEU A  61      48.388  47.617  54.538  1.00  0.00           H0.      0
ATOM    952  CB  LEU A  61      46.384  46.946  54.990  1.00  0.00           C0.      0
ATOM    953  HB2 LEU A  61      46.813  46.421  55.843  1.00  0.00           H0.      0
ATOM    954  HB3 LEU A  61      45.481  47.488  55.272  1.00  0.00           H0.      0
ATOM    955  CG  LEU A  61      45.928  45.877  53.986  1.00  0.00           C0.      0
ATOM    956  HG  LEU A  61      45.439  46.418  53.175  1.00  0.00           H0.      0
ATOM    957  CD1 LEU A  61      47.001  44.981  53.347  1.00  0.00           C0.      0
ATOM    958 HD11 LEU A  61      47.666  45.512  52.666  1.00  0.00           H0.      0
ATOM    959 HD12 LEU A  61      47.659  44.602  54.130  1.00  0.00           H0.      0
ATOM    960 HD13 LEU A  61      46.584  44.177  52.741  1.00  0.00           H0.      0
ATOM    961  CD2 LEU A  61      44.877  44.917  54.639  1.00  0.00           C0.      0
ATOM    962 HD21 LEU A  61      45.340  44.255  55.371  1.00  0.00           H0.      0
ATOM    963 HD22 LEU A  61      44.171  45.515  55.215  1.00  0.00           H0.      0
ATOM    964 HD23 LEU A  61      44.495  44.223  53.890  1.00  0.00           H0.      0
ATOM    965  C   LEU A  61      47.219  48.600  53.091  1.00  0.00           C0.      0
ATOM    966  O   LEU A  61      46.259  49.284  52.722  1.00  0.00           O0.      0
ATOM    967  N   ASH A  62      48.161  48.257  52.224  1.00  0.00           N0.      0
ATOM    968  H   ASH A  62      48.875  47.579  52.451  1.00  0.00           H0.      0
ATOM    969  CA  ASH A  62      48.082  48.538  50.714  1.00  0.00           C0.      0
ATOM    970  HA  ASH A  62      47.192  49.158  50.601  1.00  0.00           H0.      0
ATOM    971  CB  ASH A  62      49.278  49.407  50.314  1.00  0.00           C0.      0
ATOM    972  HB2 ASH A  62      49.171  50.349  50.852  1.00  0.00           H0.      0
ATOM    973  HB3 ASH A  62      50.204  48.868  50.517  1.00  0.00           H0.      0
ATOM    974  CG  ASH A  62      49.236  49.816  48.835  1.00  0.00           C0.      0
ATOM    975  OD1 ASH A  62      49.448  49.036  47.921  1.00  0.00           O0.      0
ATOM    976  OD2 ASH A  62      48.827  51.013  48.513  1.00  0.00           O0.      0
ATOM    977  HD2 ASH A  62      48.685  51.060  47.565  1.00  0.00           H0.      0
ATOM    978  C   ASH A  62      47.836  47.175  50.005  1.00  0.00           C0.      0
ATOM    979  O   ASH A  62      48.762  46.338  49.908  1.00  0.00           O0.      0
ATOM    980  N   VAL A  63      46.573  46.892  49.447  1.00  0.00           N0.      0
ATOM    981  H   VAL A  63      45.772  47.439  49.730  1.00  0.00           H0.      0
ATOM    982  CA  VAL A  63      46.214  45.567  48.890  1.00  0.00           C0.      0
ATOM    983  HA  VAL A  63      46.555  44.754  49.531  1.00  0.00           H0.      0
ATOM    984  CB  VAL A  63      44.665  45.382  49.000  1.00  0.00           C0.      0
ATOM    985  HB  VAL A  63      44.387  44.372  48.697  1.00  0.00           H0.      0
ATOM    986  CG1 VAL A  63      44.211  45.338  50.454  1.00  0.00           C0.      0
ATOM    987 HG11 VAL A  63      44.265  46.320  50.924  1.00  0.00           H0.      0
ATOM    988 HG12 VAL A  63      43.156  45.064  50.474  1.00  0.00           H0.      0
ATOM    989 HG13 VAL A  63      44.775  44.567  50.978  1.00  0.00           H0.      0
ATOM    990  CG2 VAL A  63      43.915  46.412  48.197  1.00  0.00           C0.      0
ATOM    991 HG21 VAL A  63      44.224  47.433  48.420  1.00  0.00           H0.      0
ATOM    992 HG22 VAL A  63      44.048  46.317  47.120  1.00  0.00           H0.      0
ATOM    993 HG23 VAL A  63      42.845  46.521  48.374  1.00  0.00           H0.      0
ATOM    994  C   VAL A  63      46.629  45.308  47.445  1.00  0.00           C0.      0
ATOM    995  O   VAL A  63      46.302  44.239  46.947  1.00  0.00           O0.      0
ATOM    996  N   ALA A  64      47.264  46.305  46.811  1.00  0.00           N0.      0
ATOM    997  H   ALA A  64      47.590  47.081  47.368  1.00  0.00           H0.      0
ATOM    998  CA  ALA A  64      47.526  46.355  45.296  1.00  0.00           C0.      0
ATOM    999  HA  ALA A  64      47.469  45.309  44.994  1.00  0.00           H0.      0
ATOM   1000  CB  ALA A  64      46.423  47.129  44.525  1.00  0.00           C0.      0
ATOM   1001  HB1 ALA A  64      45.471  46.633  44.717  1.00  0.00           H0.      0
ATOM   1002  HB2 ALA A  64      46.362  48.180  44.807  1.00  0.00           H0.      0
ATOM   1003  HB3 ALA A  64      46.549  47.058  43.444  1.00  0.00           H0.      0
ATOM   1004  C   ALA A  64      48.998  46.830  45.102  1.00  0.00           C0.      0
ATOM   1005  O   ALA A  64      49.260  47.923  44.641  1.00  0.00           O0.      0
ATOM   1006  N   CYS A  65      49.955  46.050  45.612  1.00  0.00           N0.      0
ATOM   1007  H   CYS A  65      49.671  45.271  46.188  1.00  0.00           H0.      0
ATOM   1008  CA  CYS A  65      51.393  46.436  45.642  1.00  0.00           C0.      0
ATOM   1009  HA  CYS A  65      51.497  47.368  46.197  1.00  0.00           H0.      0
ATOM   1010  CB  CYS A  65      52.141  45.426  46.479  1.00  0.00           C0.      0
ATOM   1011  HB2 CYS A  65      51.658  45.255  47.441  1.00  0.00           H0.      0
ATOM   1012  HB3 CYS A  65      52.041  44.470  45.965  1.00  0.00           H0.      0
ATOM   1013  SG  CYS A  65      53.924  45.753  46.794  1.00  0.00           S0.      0
ATOM   1014  HG  CYS A  65      54.465  45.535  45.592  1.00  0.00           H0.      0
ATOM   1015  C   CYS A  65      51.888  46.575  44.202  1.00  0.00           C0.      0
ATOM   1016  O   CYS A  65      52.581  47.561  43.952  1.00  0.00           O0.      0
ATOM   1017  N   GLY A  66      51.533  45.605  43.320  1.00  0.00           N0.      0
ATOM   1018  H   GLY A  66      50.803  44.938  43.524  1.00  0.00           H0.      0
ATOM   1019  CA  GLY A  66      52.340  45.530  42.133  1.00  0.00           C0.      0
ATOM   1020  HA2 GLY A  66      52.071  44.586  41.659  1.00  0.00           H0.      0
ATOM   1021  HA3 GLY A  66      52.075  46.309  41.418  1.00  0.00           H0.      0
ATOM   1022  C   GLY A  66      53.881  45.637  42.398  1.00  0.00           C0.      0
ATOM   1023  O   GLY A  66      54.345  44.965  43.371  1.00  0.00           O0.      0
ATOM   1024  N   THR A  67      54.605  46.465  41.585  1.00  0.00           N0.      0
ATOM   1025  H   THR A  67      54.175  46.797  40.734  1.00  0.00           H0.      0
ATOM   1026  CA  THR A  67      56.073  46.739  41.760  1.00  0.00           C0.      0
ATOM   1027  HA  THR A  67      56.596  45.786  41.838  1.00  0.00           H0.      0
ATOM   1028  CB  THR A  67      56.702  47.272  40.534  1.00  0.00           C0.      0
ATOM   1029  HB  THR A  67      57.785  47.357  40.620  1.00  0.00           H0.      0
ATOM   1030  CG2 THR A  67      56.529  46.514  39.177  1.00  0.00           C0.      0
ATOM   1031 HG21 THR A  67      55.455  46.538  38.997  1.00  0.00           H0.      0
ATOM   1032 HG22 THR A  67      57.012  47.095  38.391  1.00  0.00           H0.      0
ATOM   1033 HG23 THR A  67      56.831  45.468  39.240  1.00  0.00           H0.      0
ATOM   1034  OG1 THR A  67      56.146  48.531  40.356  1.00  0.00           O0.      0
ATOM   1035  HG1 THR A  67      56.927  49.080  40.250  1.00  0.00           H0.      0
ATOM   1036  C   THR A  67      56.496  47.501  43.018  1.00  0.00           C0.      0
ATOM   1037  O   THR A  67      57.699  47.720  43.209  1.00  0.00           O0.      0
ATOM   1038  N   GLY A  68      55.524  48.003  43.786  1.00  0.00           N0.      0
ATOM   1039  H   GLY A  68      54.570  47.878  43.480  1.00  0.00           H0.      0
ATOM   1040  CA  GLY A  68      55.834  48.474  45.158  1.00  0.00           C0.      0
ATOM   1041  HA2 GLY A  68      55.270  47.971  45.944  1.00  0.00           H0.      0
ATOM   1042  HA3 GLY A  68      56.884  48.362  45.427  1.00  0.00           H0.      0
ATOM   1043  C   GLY A  68      55.548  49.938  45.416  1.00  0.00           C0.      0
ATOM   1044  O   GLY A  68      55.486  50.283  46.582  1.00  0.00           O0.      0
ATOM   1045  N   VAL A  69      55.297  50.772  44.386  1.00  0.00           N0.      0
ATOM   1046  H   VAL A  69      55.352  50.407  43.446  1.00  0.00           H0.      0
ATOM   1047  CA  VAL A  69      55.580  52.266  44.459  1.00  0.00           C0.      0
ATOM   1048  HA  VAL A  69      56.591  52.436  44.831  1.00  0.00           H0.      0
ATOM   1049  CB  VAL A  69      55.427  52.871  43.077  1.00  0.00           C0.      0
ATOM   1050  HB  VAL A  69      54.550  52.434  42.601  1.00  0.00           H0.      0
ATOM   1051  CG1 VAL A  69      55.378  54.420  43.058  1.00  0.00           C0.      0
ATOM   1052 HG11 VAL A  69      54.423  54.815  43.403  1.00  0.00           H0.      0
ATOM   1053 HG12 VAL A  69      56.210  54.772  43.669  1.00  0.00           H0.      0
ATOM   1054 HG13 VAL A  69      55.601  54.684  42.024  1.00  0.00           H0.      0
ATOM   1055  CG2 VAL A  69      56.629  52.465  42.204  1.00  0.00           C0.      0
ATOM   1056 HG21 VAL A  69      57.589  52.876  42.516  1.00  0.00           H0.      0
ATOM   1057 HG22 VAL A  69      56.657  51.379  42.119  1.00  0.00           H0.      0
ATOM   1058 HG23 VAL A  69      56.368  52.912  41.245  1.00  0.00           H0.      0
ATOM   1059  C   VAL A  69      54.740  53.052  45.484  1.00  0.00           C0.      0
ATOM   1060  O   VAL A  69      55.224  54.058  46.071  1.00  0.00           O0.      0
ATOM   1061  N   ASP A  70      53.470  52.645  45.746  1.00  0.00           N0.      0
ATOM   1062  H   ASP A  70      53.140  51.898  45.151  1.00  0.00           H0.      0
ATOM   1063  CA  ASP A  70      52.585  53.192  46.758  1.00  0.00           C0.      0
ATOM   1064  HA  ASP A  70      52.925  54.220  46.884  1.00  0.00           H0.      0
ATOM   1065  CB  ASP A  70      51.105  53.304  46.318  1.00  0.00           C0.      0
ATOM   1066  HB2 ASP A  70      50.607  52.417  46.710  1.00  0.00           H0.      0
ATOM   1067  HB3 ASP A  70      50.636  54.180  46.765  1.00  0.00           H0.      0
ATOM   1068  CG  ASP A  70      50.982  53.141  44.784  1.00  0.00           C0.      0
ATOM   1069  OD1 ASP A  70      50.962  51.991  44.238  1.00  0.00           O0.      0
ATOM   1070  OD2 ASP A  70      50.948  54.278  44.196  1.00  0.00           O0.      0
ATOM   1071  C   ASP A  70      52.737  52.642  48.117  1.00  0.00           C0.      0
ATOM   1072  O   ASP A  70      52.583  53.352  49.090  1.00  0.00           O0.      0
ATOM   1073  N   SER A  71      53.214  51.376  48.182  1.00  0.00           N0.      0
ATOM   1074  H   SER A  71      53.353  50.830  47.343  1.00  0.00           H0.      0
ATOM   1075  CA  SER A  71      53.527  50.755  49.469  1.00  0.00           C0.      0
ATOM   1076  HA  SER A  71      52.673  50.790  50.146  1.00  0.00           H0.      0
ATOM   1077  CB  SER A  71      53.977  49.348  49.293  1.00  0.00           C0.      0
ATOM   1078  HB2 SER A  71      54.776  49.188  48.569  1.00  0.00           H0.      0
ATOM   1079  HB3 SER A  71      54.210  48.975  50.290  1.00  0.00           H0.      0
ATOM   1080  OG  SER A  71      52.886  48.619  48.741  1.00  0.00           O0.      0
ATOM   1081  HG  SER A  71      52.704  49.024  47.890  1.00  0.00           H0.      0
ATOM   1082  C   SER A  71      54.740  51.453  50.054  1.00  0.00           C0.      0
ATOM   1083  O   SER A  71      54.694  52.037  51.162  1.00  0.00           O0.      0
ATOM   1084  N   ILE A  72      55.822  51.585  49.293  1.00  0.00           N0.      0
ATOM   1085  H   ILE A  72      55.866  50.888  48.564  1.00  0.00           H0.      0
ATOM   1086  CA  ILE A  72      57.092  52.266  49.660  1.00  0.00           C0.      0
ATOM   1087  HA  ILE A  72      57.480  51.830  50.580  1.00  0.00           H0.      0
ATOM   1088  CB  ILE A  72      58.115  52.210  48.549  1.00  0.00           C0.      0
ATOM   1089  HB  ILE A  72      57.787  52.680  47.622  1.00  0.00           H0.      0
ATOM   1090  CG2 ILE A  72      59.456  52.853  48.947  1.00  0.00           C0.      0
ATOM   1091 HG21 ILE A  72      60.268  52.858  48.221  1.00  0.00           H0.      0
ATOM   1092 HG22 ILE A  72      59.133  53.876  49.137  1.00  0.00           H0.      0
ATOM   1093 HG23 ILE A  72      59.828  52.342  49.836  1.00  0.00           H0.      0
ATOM   1094  CG1 ILE A  72      58.429  50.689  48.287  1.00  0.00           C0.      0
ATOM   1095 HG12 ILE A  72      58.998  50.294  49.128  1.00  0.00           H0.      0
ATOM   1096 HG13 ILE A  72      57.574  50.030  48.135  1.00  0.00           H0.      0
ATOM   1097  CD1 ILE A  72      59.132  50.470  46.955  1.00  0.00           C0.      0
ATOM   1098 HD11 ILE A  72      58.515  50.785  46.113  1.00  0.00           H0.      0
ATOM   1099 HD12 ILE A  72      60.071  51.024  46.972  1.00  0.00           H0.      0
ATOM   1100 HD13 ILE A  72      59.370  49.410  46.864  1.00  0.00           H0.      0
ATOM   1101  C   ILE A  72      56.783  53.754  49.910  1.00  0.00           C0.      0
ATOM   1102  O   ILE A  72      57.343  54.289  50.846  1.00  0.00           O0.      0
ATOM   1103  N   MET A  73      55.836  54.419  49.279  1.00  0.00           N0.      0
ATOM   1104  H   MET A  73      55.326  53.828  48.638  1.00  0.00           H0.      0
ATOM   1105  CA  MET A  73      55.455  55.832  49.613  1.00  0.00           C0.      0
ATOM   1106  HA  MET A  73      56.315  56.494  49.713  1.00  0.00           H0.      0
ATOM   1107  CB  MET A  73      54.447  56.390  48.606  1.00  0.00           C0.      0
ATOM   1108  HB2 MET A  73      54.742  56.014  47.626  1.00  0.00           H0.      0
ATOM   1109  HB3 MET A  73      53.422  56.059  48.777  1.00  0.00           H0.      0
ATOM   1110  CG  MET A  73      54.341  57.877  48.384  1.00  0.00           C0.      0
ATOM   1111  HG2 MET A  73      54.265  58.527  49.256  1.00  0.00           H0.      0
ATOM   1112  HG3 MET A  73      55.300  58.158  47.948  1.00  0.00           H0.      0
ATOM   1113  SD  MET A  73      52.914  58.398  47.486  1.00  0.00           S0.      0
ATOM   1114  CE  MET A  73      53.104  57.372  46.059  1.00  0.00           C0.      0
ATOM   1115  HE1 MET A  73      53.021  56.323  46.342  1.00  0.00           H0.      0
ATOM   1116  HE2 MET A  73      52.393  57.583  45.260  1.00  0.00           H0.      0
ATOM   1117  HE3 MET A  73      54.098  57.484  45.628  1.00  0.00           H0.      0
ATOM   1118  C   MET A  73      54.919  55.942  51.088  1.00  0.00           C0.      0
ATOM   1119  O   MET A  73      54.918  57.065  51.655  1.00  0.00           O0.      0
ATOM   1120  N   LEU A  74      54.483  54.844  51.759  1.00  0.00           N0.      0
ATOM   1121  H   LEU A  74      54.306  54.022  51.199  1.00  0.00           H0.      0
ATOM   1122  CA  LEU A  74      54.083  54.720  53.180  1.00  0.00           C0.      0
ATOM   1123  HA  LEU A  74      53.813  55.664  53.655  1.00  0.00           H0.      0
ATOM   1124  CB  LEU A  74      52.755  53.892  53.168  1.00  0.00           C0.      0
ATOM   1125  HB2 LEU A  74      52.864  52.894  52.744  1.00  0.00           H0.      0
ATOM   1126  HB3 LEU A  74      52.531  53.638  54.204  1.00  0.00           H0.      0
ATOM   1127  CG  LEU A  74      51.590  54.632  52.517  1.00  0.00           C0.      0
ATOM   1128  HG  LEU A  74      51.889  55.086  51.573  1.00  0.00           H0.      0
ATOM   1129  CD1 LEU A  74      50.442  53.618  52.237  1.00  0.00           C0.      0
ATOM   1130 HD11 LEU A  74      49.712  54.137  51.615  1.00  0.00           H0.      0
ATOM   1131 HD12 LEU A  74      50.732  52.816  51.557  1.00  0.00           H0.      0
ATOM   1132 HD13 LEU A  74      49.938  53.345  53.164  1.00  0.00           H0.      0
ATOM   1133  CD2 LEU A  74      51.127  55.833  53.294  1.00  0.00           C0.      0
ATOM   1134 HD21 LEU A  74      51.243  55.606  54.354  1.00  0.00           H0.      0
ATOM   1135 HD22 LEU A  74      51.880  56.610  53.158  1.00  0.00           H0.      0
ATOM   1136 HD23 LEU A  74      50.114  56.201  53.132  1.00  0.00           H0.      0
ATOM   1137  C   LEU A  74      55.242  54.221  54.047  1.00  0.00           C0.      0
ATOM   1138  O   LEU A  74      55.518  54.807  55.082  1.00  0.00           O0.      0
ATOM   1139  N   VAL A  75      56.086  53.321  53.495  1.00  0.00           N0.      0
ATOM   1140  H   VAL A  75      55.751  53.020  52.591  1.00  0.00           H0.      0
ATOM   1141  CA  VAL A  75      57.334  52.820  54.198  1.00  0.00           C0.      0
ATOM   1142  HA  VAL A  75      57.080  52.588  55.232  1.00  0.00           H0.      0
ATOM   1143  CB  VAL A  75      58.032  51.704  53.427  1.00  0.00           C0.      0
ATOM   1144  HB  VAL A  75      58.153  52.018  52.390  1.00  0.00           H0.      0
ATOM   1145  CG1 VAL A  75      59.356  51.204  53.944  1.00  0.00           C0.      0
ATOM   1146 HG11 VAL A  75      59.729  50.302  53.459  1.00  0.00           H0.      0
ATOM   1147 HG12 VAL A  75      60.083  51.989  53.736  1.00  0.00           H0.      0
ATOM   1148 HG13 VAL A  75      59.244  50.930  54.993  1.00  0.00           H0.      0
ATOM   1149  CG2 VAL A  75      57.116  50.421  53.247  1.00  0.00           C0.      0
ATOM   1150 HG21 VAL A  75      56.904  50.019  54.237  1.00  0.00           H0.      0
ATOM   1151 HG22 VAL A  75      56.143  50.627  52.802  1.00  0.00           H0.      0
ATOM   1152 HG23 VAL A  75      57.689  49.728  52.631  1.00  0.00           H0.      0
ATOM   1153  C   VAL A  75      58.335  53.925  54.435  1.00  0.00           C0.      0
ATOM   1154  O   VAL A  75      58.840  54.067  55.534  1.00  0.00           O0.      0
ATOM   1155  N   GLU A  76      58.524  54.739  53.424  1.00  0.00           N0.      0
ATOM   1156  H   GLU A  76      58.039  54.592  52.550  1.00  0.00           H0.      0
ATOM   1157  CA  GLU A  76      59.374  55.890  53.567  1.00  0.00           C0.      0
ATOM   1158  HA  GLU A  76      60.294  55.453  53.956  1.00  0.00           H0.      0
ATOM   1159  CB  GLU A  76      59.626  56.565  52.183  1.00  0.00           C0.      0
ATOM   1160  HB2 GLU A  76      58.697  56.980  51.789  1.00  0.00           H0.      0
ATOM   1161  HB3 GLU A  76      60.181  57.502  52.227  1.00  0.00           H0.      0
ATOM   1162  CG  GLU A  76      60.348  55.655  51.084  1.00  0.00           C0.      0
ATOM   1163  HG2 GLU A  76      60.020  54.625  51.227  1.00  0.00           H0.      0
ATOM   1164  HG3 GLU A  76      60.012  56.016  50.112  1.00  0.00           H0.      0
ATOM   1165  CD  GLU A  76      61.932  55.779  51.134  1.00  0.00           C0.      0
ATOM   1166  OE1 GLU A  76      62.550  55.929  52.218  1.00  0.00           O0.      0
ATOM   1167  OE2 GLU A  76      62.636  55.830  50.035  1.00  0.00           O0.      0
ATOM   1168  C   GLU A  76      58.951  56.923  54.564  1.00  0.00           C0.      0
ATOM   1169  O   GLU A  76      59.788  57.662  55.108  1.00  0.00           O0.      0
ATOM   1170  N   GLU A  77      57.667  56.981  54.886  1.00  0.00           N0.      0
ATOM   1171  H   GLU A  77      57.030  56.455  54.305  1.00  0.00           H0.      0
ATOM   1172  CA  GLU A  77      57.114  57.850  55.936  1.00  0.00           C0.      0
ATOM   1173  HA  GLU A  77      57.951  58.487  56.224  1.00  0.00           H0.      0
ATOM   1174  CB  GLU A  77      56.004  58.721  55.471  1.00  0.00           C0.      0
ATOM   1175  HB2 GLU A  77      55.160  58.156  55.076  1.00  0.00           H0.      0
ATOM   1176  HB3 GLU A  77      55.718  59.307  56.344  1.00  0.00           H0.      0
ATOM   1177  CG  GLU A  77      56.389  59.653  54.304  1.00  0.00           C0.      0
ATOM   1178  HG2 GLU A  77      56.512  59.037  53.414  1.00  0.00           H0.      0
ATOM   1179  HG3 GLU A  77      55.590  60.336  54.015  1.00  0.00           H0.      0
ATOM   1180  CD  GLU A  77      57.607  60.483  54.548  1.00  0.00           C0.      0
ATOM   1181  OE1 GLU A  77      58.525  60.597  53.789  1.00  0.00           O0.      0
ATOM   1182  OE2 GLU A  77      57.594  61.085  55.642  1.00  0.00           O0.      0
ATOM   1183  C   GLU A  77      56.875  57.154  57.305  1.00  0.00           C0.      0
ATOM   1184  O   GLU A  77      56.229  57.681  58.167  1.00  0.00           O0.      0
ATOM   1185  N   GLY A  78      57.471  55.999  57.466  1.00  0.00           N0.      0
ATOM   1186  H   GLY A  78      57.915  55.726  56.601  1.00  0.00           H0.      0
ATOM   1187  CA  GLY A  78      57.727  55.362  58.766  1.00  0.00           C0.      0
ATOM   1188  HA2 GLY A  78      58.422  54.538  58.604  1.00  0.00           H0.      0
ATOM   1189  HA3 GLY A  78      58.183  56.059  59.468  1.00  0.00           H0.      0
ATOM   1190  C   GLY A  78      56.471  54.697  59.519  1.00  0.00           C0.      0
ATOM   1191  O   GLY A  78      56.572  54.315  60.707  1.00  0.00           O0.      0
ATOM   1192  N   PHE A  79      55.386  54.488  58.780  1.00  0.00           N0.      0
ATOM   1193  H   PHE A  79      55.396  54.849  57.837  1.00  0.00           H0.      0
ATOM   1194  CA  PHE A  79      54.211  53.753  59.226  1.00  0.00           C0.      0
ATOM   1195  HA  PHE A  79      53.840  54.113  60.185  1.00  0.00           H0.      0
ATOM   1196  CB  PHE A  79      53.277  53.725  58.034  1.00  0.00           C0.      0
ATOM   1197  HB2 PHE A  79      53.786  53.484  57.100  1.00  0.00           H0.      0
ATOM   1198  HB3 PHE A  79      52.533  52.955  58.239  1.00  0.00           H0.      0
ATOM   1199  CG  PHE A  79      52.618  55.027  57.765  1.00  0.00           C0.      0
ATOM   1200  CD1 PHE A  79      53.269  56.065  57.125  1.00  0.00           C0.      0
ATOM   1201  HD1 PHE A  79      54.293  55.917  56.815  1.00  0.00           H0.      0
ATOM   1202  CE1 PHE A  79      52.624  57.307  56.962  1.00  0.00           C0.      0
ATOM   1203  HE1 PHE A  79      53.091  58.100  56.397  1.00  0.00           H0.      0
ATOM   1204  CZ  PHE A  79      51.338  57.497  57.441  1.00  0.00           C0.      0
ATOM   1205  HZ  PHE A  79      50.861  58.439  57.215  1.00  0.00           H0.      0
ATOM   1206  CE2 PHE A  79      50.743  56.549  58.176  1.00  0.00           C0.      0
ATOM   1207  HE2 PHE A  79      49.777  56.710  58.633  1.00  0.00           H0.      0
ATOM   1208  CD2 PHE A  79      51.429  55.307  58.430  1.00  0.00           C0.      0
ATOM   1209  HD2 PHE A  79      50.988  54.528  59.034  1.00  0.00           H0.      0
ATOM   1210  C   PHE A  79      54.575  52.257  59.344  1.00  0.00           C0.      0
ATOM   1211  O   PHE A  79      55.547  51.735  58.723  1.00  0.00           O0.      0
ATOM   1212  N   SER A  80      53.736  51.499  60.079  1.00  0.00           N0.      0
ATOM   1213  H   SER A  80      52.979  52.004  60.517  1.00  0.00           H0.      0
ATOM   1214  CA  SER A  80      53.628  50.015  60.092  1.00  0.00           C0.      0
ATOM   1215  HA  SER A  80      54.688  49.778  59.999  1.00  0.00           H0.      0
ATOM   1216  CB  SER A  80      53.177  49.387  61.413  1.00  0.00           C0.      0
ATOM   1217  HB2 SER A  80      54.029  49.522  62.080  1.00  0.00           H0.      0
ATOM   1218  HB3 SER A  80      52.395  50.027  61.821  1.00  0.00           H0.      0
ATOM   1219  OG  SER A  80      52.776  48.023  61.374  1.00  0.00           O0.      0
ATOM   1220  HG  SER A  80      52.498  47.781  62.261  1.00  0.00           H0.      0
ATOM   1221  C   SER A  80      52.860  49.518  58.824  1.00  0.00           C0.      0
ATOM   1222  O   SER A  80      51.677  49.400  58.882  1.00  0.00           O0.      0
ATOM   1223  N   VAL A  81      53.564  49.214  57.743  1.00  0.00           N0.      0
ATOM   1224  H   VAL A  81      54.571  49.205  57.812  1.00  0.00           H0.      0
ATOM   1225  CA  VAL A  81      52.976  48.786  56.422  1.00  0.00           C0.      0
ATOM   1226  HA  VAL A  81      51.970  49.199  56.361  1.00  0.00           H0.      0
ATOM   1227  CB  VAL A  81      53.759  49.333  55.197  1.00  0.00           C0.      0
ATOM   1228  HB  VAL A  81      54.649  48.720  55.055  1.00  0.00           H0.      0
ATOM   1229  CG1 VAL A  81      52.881  49.001  53.930  1.00  0.00           C0.      0
ATOM   1230 HG11 VAL A  81      52.909  47.931  53.725  1.00  0.00           H0.      0
ATOM   1231 HG12 VAL A  81      51.845  49.282  54.120  1.00  0.00           H0.      0
ATOM   1232 HG13 VAL A  81      53.268  49.520  53.054  1.00  0.00           H0.      0
ATOM   1233  CG2 VAL A  81      54.069  50.793  55.234  1.00  0.00           C0.      0
ATOM   1234 HG21 VAL A  81      54.838  50.877  56.002  1.00  0.00           H0.      0
ATOM   1235 HG22 VAL A  81      54.452  51.204  54.299  1.00  0.00           H0.      0
ATOM   1236 HG23 VAL A  81      53.185  51.349  55.545  1.00  0.00           H0.      0
ATOM   1237  C   VAL A  81      52.687  47.266  56.279  1.00  0.00           C0.      0
ATOM   1238  O   VAL A  81      53.719  46.520  56.403  1.00  0.00           O0.      0
ATOM   1239  N   THR A  82      51.464  46.823  55.890  1.00  0.00           N0.      0
ATOM   1240  H   THR A  82      50.696  47.474  55.808  1.00  0.00           H0.      0
ATOM   1241  CA  THR A  82      51.400  45.482  55.159  1.00  0.00           C0.      0
ATOM   1242  HA  THR A  82      52.359  44.965  55.146  1.00  0.00           H0.      0
ATOM   1243  CB  THR A  82      50.408  44.581  55.839  1.00  0.00           C0.      0
ATOM   1244  HB  THR A  82      49.398  44.968  55.707  1.00  0.00           H0.      0
ATOM   1245  CG2 THR A  82      50.452  43.187  55.244  1.00  0.00           C0.      0
ATOM   1246 HG21 THR A  82      51.445  42.767  55.402  1.00  0.00           H0.      0
ATOM   1247 HG22 THR A  82      49.678  42.668  55.810  1.00  0.00           H0.      0
ATOM   1248 HG23 THR A  82      50.102  43.177  54.212  1.00  0.00           H0.      0
ATOM   1249  OG1 THR A  82      50.729  44.397  57.204  1.00  0.00           O0.      0
ATOM   1250  HG1 THR A  82      50.902  45.241  57.628  1.00  0.00           H0.      0
ATOM   1251  C   THR A  82      50.950  45.648  53.729  1.00  0.00           C0.      0
ATOM   1252  O   THR A  82      50.137  46.472  53.431  1.00  0.00           O0.      0
ATOM   1253  N   SER A  83      51.486  44.803  52.848  1.00  0.00           N0.      0
ATOM   1254  H   SER A  83      52.063  44.041  53.175  1.00  0.00           H0.      0
ATOM   1255  CA  SER A  83      51.411  44.867  51.391  1.00  0.00           C0.      0
ATOM   1256  HA  SER A  83      50.677  45.570  50.998  1.00  0.00           H0.      0
ATOM   1257  CB  SER A  83      52.698  45.371  50.798  1.00  0.00           C0.      0
ATOM   1258  HB2 SER A  83      53.424  44.788  51.365  1.00  0.00           H0.      0
ATOM   1259  HB3 SER A  83      52.753  45.079  49.749  1.00  0.00           H0.      0
ATOM   1260  OG  SER A  83      52.805  46.758  51.107  1.00  0.00           O0.      0
ATOM   1261  HG  SER A  83      52.524  47.257  50.336  1.00  0.00           H0.      0
ATOM   1262  C   SER A  83      51.056  43.490  50.771  1.00  0.00           C0.      0
ATOM   1263  O   SER A  83      51.714  42.463  51.178  1.00  0.00           O0.      0
ATOM   1264  N   VAL A  84      50.060  43.487  49.819  1.00  0.00           N0.      0
ATOM   1265  H   VAL A  84      49.549  44.357  49.784  1.00  0.00           H0.      0
ATOM   1266  CA  VAL A  84      49.385  42.311  49.175  1.00  0.00           C0.      0
ATOM   1267  HA  VAL A  84      50.103  41.497  49.281  1.00  0.00           H0.      0
ATOM   1268  CB  VAL A  84      48.075  41.912  49.825  1.00  0.00           C0.      0
ATOM   1269  HB  VAL A  84      47.436  42.787  49.945  1.00  0.00           H0.      0
ATOM   1270  CG1 VAL A  84      47.308  40.722  49.180  1.00  0.00           C0.      0
ATOM   1271 HG11 VAL A  84      46.467  40.398  49.794  1.00  0.00           H0.      0
ATOM   1272 HG12 VAL A  84      46.933  40.955  48.184  1.00  0.00           H0.      0
ATOM   1273 HG13 VAL A  84      47.914  39.825  49.051  1.00  0.00           H0.      0
ATOM   1274  CG2 VAL A  84      48.417  41.517  51.306  1.00  0.00           C0.      0
ATOM   1275 HG21 VAL A  84      47.495  41.797  51.815  1.00  0.00           H0.      0
ATOM   1276 HG22 VAL A  84      48.797  40.495  51.327  1.00  0.00           H0.      0
ATOM   1277 HG23 VAL A  84      49.211  42.070  51.808  1.00  0.00           H0.      0
ATOM   1278  C   VAL A  84      49.339  42.522  47.669  1.00  0.00           C0.      0
ATOM   1279  O   VAL A  84      49.123  43.616  47.212  1.00  0.00           O0.      0
ATOM   1280  N   ASP A  85      49.438  41.360  46.926  1.00  0.00           N0.      0
ATOM   1281  H   ASP A  85      49.598  40.489  47.412  1.00  0.00           H0.      0
ATOM   1282  CA  ASP A  85      49.222  41.205  45.495  1.00  0.00           C0.      0
ATOM   1283  HA  ASP A  85      48.261  41.552  45.116  1.00  0.00           H0.      0
ATOM   1284  CB  ASP A  85      50.339  42.018  44.678  1.00  0.00           C0.      0
ATOM   1285  HB2 ASP A  85      50.519  42.922  45.261  1.00  0.00           H0.      0
ATOM   1286  HB3 ASP A  85      51.312  41.530  44.737  1.00  0.00           H0.      0
ATOM   1287  CG  ASP A  85      49.980  42.426  43.274  1.00  0.00           C0.      0
ATOM   1288  OD1 ASP A  85      49.674  43.594  43.017  1.00  0.00           O0.      0
ATOM   1289  OD2 ASP A  85      49.838  41.629  42.295  1.00  0.00           O0.      0
ATOM   1290  C   ASP A  85      49.199  39.733  45.088  1.00  0.00           C0.      0
ATOM   1291  O   ASP A  85      49.740  38.876  45.767  1.00  0.00           O0.      0
ATOM   1292  N   ALA A  86      48.566  39.438  43.955  1.00  0.00           N0.      0
ATOM   1293  H   ALA A  86      48.091  40.178  43.457  1.00  0.00           H0.      0
ATOM   1294  CA  ALA A  86      48.476  38.084  43.422  1.00  0.00           C0.      0
ATOM   1295  HA  ALA A  86      48.426  37.345  44.222  1.00  0.00           H0.      0
ATOM   1296  CB  ALA A  86      47.113  38.019  42.604  1.00  0.00           C0.      0
ATOM   1297  HB1 ALA A  86      47.158  38.752  41.799  1.00  0.00           H0.      0
ATOM   1298  HB2 ALA A  86      47.052  37.020  42.171  1.00  0.00           H0.      0
ATOM   1299  HB3 ALA A  86      46.317  38.174  43.332  1.00  0.00           H0.      0
ATOM   1300  C   ALA A  86      49.648  37.688  42.540  1.00  0.00           C0.      0
ATOM   1301  O   ALA A  86      49.686  36.528  42.150  1.00  0.00           O0.      0
ATOM   1302  N   SER A  87      50.502  38.670  42.139  1.00  0.00           N0.      0
ATOM   1303  H   SER A  87      50.266  39.592  42.475  1.00  0.00           H0.      0
ATOM   1304  CA  SER A  87      51.505  38.355  41.108  1.00  0.00           C0.      0
ATOM   1305  HA  SER A  87      51.409  37.298  40.862  1.00  0.00           H0.      0
ATOM   1306  CB  SER A  87      51.221  39.344  39.989  1.00  0.00           C0.      0
ATOM   1307  HB2 SER A  87      50.253  39.265  39.494  1.00  0.00           H0.      0
ATOM   1308  HB3 SER A  87      51.499  40.304  40.425  1.00  0.00           H0.      0
ATOM   1309  OG  SER A  87      52.077  38.832  38.942  1.00  0.00           O0.      0
ATOM   1310  HG  SER A  87      51.648  38.053  38.581  1.00  0.00           H0.      0
ATOM   1311  C   SER A  87      52.926  38.503  41.543  1.00  0.00           C0.      0
ATOM   1312  O   SER A  87      53.424  39.585  41.879  1.00  0.00           O0.      0
ATOM   1313  N   ASP A  88      53.618  37.360  41.673  1.00  0.00           N0.      0
ATOM   1314  H   ASP A  88      53.302  36.501  41.245  1.00  0.00           H0.      0
ATOM   1315  CA  ASP A  88      55.010  37.462  42.168  1.00  0.00           C0.      0
ATOM   1316  HA  ASP A  88      55.021  37.949  43.144  1.00  0.00           H0.      0
ATOM   1317  CB  ASP A  88      55.550  36.050  42.398  1.00  0.00           C0.      0
ATOM   1318  HB2 ASP A  88      56.618  36.054  42.616  1.00  0.00           H0.      0
ATOM   1319  HB3 ASP A  88      55.013  35.602  43.233  1.00  0.00           H0.      0
ATOM   1320  CG  ASP A  88      55.333  35.095  41.244  1.00  0.00           C0.      0
ATOM   1321  OD1 ASP A  88      55.071  35.557  40.119  1.00  0.00           O0.      0
ATOM   1322  OD2 ASP A  88      55.426  33.849  41.423  1.00  0.00           O0.      0
ATOM   1323  C   ASP A  88      55.934  38.242  41.219  1.00  0.00           C0.      0
ATOM   1324  O   ASP A  88      56.821  38.850  41.650  1.00  0.00           O0.      0
ATOM   1325  N   LYS A  89      55.610  38.285  39.889  1.00  0.00           N0.      0
ATOM   1326  H   LYS A  89      54.774  37.877  39.496  1.00  0.00           H0.      0
ATOM   1327  CA  LYS A  89      56.337  39.058  38.897  1.00  0.00           C0.      0
ATOM   1328  HA  LYS A  89      57.372  38.725  38.814  1.00  0.00           H0.      0
ATOM   1329  CB  LYS A  89      55.791  38.929  37.482  1.00  0.00           C0.      0
ATOM   1330  HB2 LYS A  89      54.806  39.374  37.339  1.00  0.00           H0.      0
ATOM   1331  HB3 LYS A  89      56.514  39.407  36.820  1.00  0.00           H0.      0
ATOM   1332  CG  LYS A  89      55.605  37.416  37.129  1.00  0.00           C0.      0
ATOM   1333  HG2 LYS A  89      54.750  37.080  37.714  1.00  0.00           H0.      0
ATOM   1334  HG3 LYS A  89      55.342  37.382  36.071  1.00  0.00           H0.      0
ATOM   1335  CD  LYS A  89      56.810  36.424  37.237  1.00  0.00           C0.      0
ATOM   1336  HD2 LYS A  89      57.675  36.806  36.694  1.00  0.00           H0.      0
ATOM   1337  HD3 LYS A  89      57.071  36.601  38.280  1.00  0.00           H0.      0
ATOM   1338  CE  LYS A  89      56.710  34.915  36.933  1.00  0.00           C0.      0
ATOM   1339  HE2 LYS A  89      56.598  34.821  35.853  1.00  0.00           H0.      0
ATOM   1340  HE3 LYS A  89      57.679  34.458  37.135  1.00  0.00           H0.      0
ATOM   1341  NZ  LYS A  89      55.588  34.337  37.824  1.00  0.00           N0.      0
ATOM   1342  HZ1 LYS A  89      55.793  34.635  38.767  1.00  0.00           H0.      0
ATOM   1343  HZ2 LYS A  89      54.660  34.697  37.653  1.00  0.00           H0.      0
ATOM   1344  HZ3 LYS A  89      55.597  33.334  37.699  1.00  0.00           H0.      0
ATOM   1345  C   LYS A  89      56.321  40.534  39.282  1.00  0.00           C0.      0
ATOM   1346  O   LYS A  89      57.256  41.241  38.945  1.00  0.00           O0.      0
ATOM   1347  N   MET A  90      55.297  40.968  40.009  1.00  0.00           N0.      0
ATOM   1348  H   MET A  90      54.527  40.370  40.272  1.00  0.00           H0.      0
ATOM   1349  CA  MET A  90      55.194  42.351  40.556  1.00  0.00           C0.      0
ATOM   1350  HA  MET A  90      55.673  43.088  39.912  1.00  0.00           H0.      0
ATOM   1351  CB  MET A  90      53.691  42.717  40.516  1.00  0.00           C0.      0
ATOM   1352  HB2 MET A  90      53.172  42.143  41.283  1.00  0.00           H0.      0
ATOM   1353  HB3 MET A  90      53.713  43.786  40.732  1.00  0.00           H0.      0
ATOM   1354  CG  MET A  90      53.086  42.508  39.096  1.00  0.00           C0.      0
ATOM   1355  HG2 MET A  90      53.334  41.480  38.832  1.00  0.00           H0.      0
ATOM   1356  HG3 MET A  90      52.000  42.584  39.152  1.00  0.00           H0.      0
ATOM   1357  SD  MET A  90      53.622  43.585  37.852  1.00  0.00           S0.      0
ATOM   1358  CE  MET A  90      52.172  44.724  37.654  1.00  0.00           C0.      0
ATOM   1359  HE1 MET A  90      51.382  44.625  38.398  1.00  0.00           H0.      0
ATOM   1360  HE2 MET A  90      52.504  45.761  37.691  1.00  0.00           H0.      0
ATOM   1361  HE3 MET A  90      51.686  44.469  36.712  1.00  0.00           H0.      0
ATOM   1362  C   MET A  90      55.869  42.473  41.924  1.00  0.00           C0.      0
ATOM   1363  O   MET A  90      56.700  43.388  42.062  1.00  0.00           O0.      0
ATOM   1364  N   LEU A  91      55.708  41.462  42.812  1.00  0.00           N0.      0
ATOM   1365  H   LEU A  91      55.032  40.796  42.468  1.00  0.00           H0.      0
ATOM   1366  CA  LEU A  91      56.410  41.301  44.109  1.00  0.00           C0.      0
ATOM   1367  HA  LEU A  91      56.310  42.239  44.655  1.00  0.00           H0.      0
ATOM   1368  CB  LEU A  91      55.905  40.173  45.092  1.00  0.00           C0.      0
ATOM   1369  HB2 LEU A  91      56.060  39.189  44.649  1.00  0.00           H0.      0
ATOM   1370  HB3 LEU A  91      56.496  40.054  46.000  1.00  0.00           H0.      0
ATOM   1371  CG  LEU A  91      54.424  40.449  45.499  1.00  0.00           C0.      0
ATOM   1372  HG  LEU A  91      53.724  40.355  44.669  1.00  0.00           H0.      0
ATOM   1373  CD1 LEU A  91      54.013  39.423  46.637  1.00  0.00           C0.      0
ATOM   1374 HD11 LEU A  91      54.232  38.419  46.272  1.00  0.00           H0.      0
ATOM   1375 HD12 LEU A  91      54.545  39.562  47.578  1.00  0.00           H0.      0
ATOM   1376 HD13 LEU A  91      52.960  39.585  46.870  1.00  0.00           H0.      0
ATOM   1377  CD2 LEU A  91      54.069  41.882  46.128  1.00  0.00           C0.      0
ATOM   1378 HD21 LEU A  91      54.696  42.109  46.990  1.00  0.00           H0.      0
ATOM   1379 HD22 LEU A  91      54.197  42.656  45.371  1.00  0.00           H0.      0
ATOM   1380 HD23 LEU A  91      53.006  41.969  46.354  1.00  0.00           H0.      0
ATOM   1381  C   LEU A  91      57.954  41.281  44.043  1.00  0.00           C0.      0
ATOM   1382  O   LEU A  91      58.651  41.649  45.006  1.00  0.00           O0.      0
ATOM   1383  N   LYS A  92      58.497  40.934  42.842  1.00  0.00           N0.      0
ATOM   1384  H   LYS A  92      57.871  40.692  42.087  1.00  0.00           H0.      0
ATOM   1385  CA  LYS A  92      59.891  40.715  42.640  1.00  0.00           C0.      0
ATOM   1386  HA  LYS A  92      60.157  39.965  43.384  1.00  0.00           H0.      0
ATOM   1387  CB  LYS A  92      60.028  40.106  41.202  1.00  0.00           C0.      0
ATOM   1388  HB2 LYS A  92      59.445  39.187  41.134  1.00  0.00           H0.      0
ATOM   1389  HB3 LYS A  92      59.511  40.719  40.463  1.00  0.00           H0.      0
ATOM   1390  CG  LYS A  92      61.482  39.849  40.815  1.00  0.00           C0.      0
ATOM   1391  HG2 LYS A  92      62.120  40.732  40.836  1.00  0.00           H0.      0
ATOM   1392  HG3 LYS A  92      61.911  39.188  41.567  1.00  0.00           H0.      0
ATOM   1393  CD  LYS A  92      61.551  39.183  39.440  1.00  0.00           C0.      0
ATOM   1394  HD2 LYS A  92      60.872  39.694  38.757  1.00  0.00           H0.      0
ATOM   1395  HD3 LYS A  92      62.610  39.080  39.204  1.00  0.00           H0.      0
ATOM   1396  CE  LYS A  92      61.087  37.729  39.613  1.00  0.00           C0.      0
ATOM   1397  HE2 LYS A  92      61.770  37.234  40.302  1.00  0.00           H0.      0
ATOM   1398  HE3 LYS A  92      60.080  37.750  40.029  1.00  0.00           H0.      0
ATOM   1399  NZ  LYS A  92      61.120  37.057  38.310  1.00  0.00           N0.      0
ATOM   1400  HZ1 LYS A  92      60.612  36.191  38.419  1.00  0.00           H0.      0
ATOM   1401  HZ2 LYS A  92      60.558  37.569  37.645  1.00  0.00           H0.      0
ATOM   1402  HZ3 LYS A  92      62.066  36.915  37.985  1.00  0.00           H0.      0
ATOM   1403  C   LYS A  92      60.709  42.004  42.874  1.00  0.00           C0.      0
ATOM   1404  O   LYS A  92      61.806  41.990  43.461  1.00  0.00           O0.      0
ATOM   1405  N   TYR A  93      60.245  43.127  42.331  1.00  0.00           N0.      0
ATOM   1406  H   TYR A  93      59.358  43.086  41.849  1.00  0.00           H0.      0
ATOM   1407  CA  TYR A  93      60.812  44.515  42.631  1.00  0.00           C0.      0
ATOM   1408  HA  TYR A  93      61.850  44.520  42.299  1.00  0.00           H0.      0
ATOM   1409  CB  TYR A  93      60.035  45.634  41.849  1.00  0.00           C0.      0
ATOM   1410  HB2 TYR A  93      58.976  45.702  42.098  1.00  0.00           H0.      0
ATOM   1411  HB3 TYR A  93      60.403  46.636  42.068  1.00  0.00           H0.      0
ATOM   1412  CG  TYR A  93      60.087  45.413  40.373  1.00  0.00           C0.      0
ATOM   1413  CD1 TYR A  93      60.896  46.312  39.611  1.00  0.00           C0.      0
ATOM   1414  HD1 TYR A  93      61.311  47.134  40.176  1.00  0.00           H0.      0
ATOM   1415  CE1 TYR A  93      60.906  46.202  38.255  1.00  0.00           C0.      0
ATOM   1416  HE1 TYR A  93      61.328  46.998  37.660  1.00  0.00           H0.      0
ATOM   1417  CZ  TYR A  93      60.113  45.234  37.600  1.00  0.00           C0.      0
ATOM   1418  OH  TYR A  93      60.215  45.150  36.273  1.00  0.00           O0.      0
ATOM   1419  HH  TYR A  93      59.360  44.902  35.915  1.00  0.00           H0.      0
ATOM   1420  CE2 TYR A  93      59.281  44.398  38.358  1.00  0.00           C0.      0
ATOM   1421  HE2 TYR A  93      58.566  43.756  37.863  1.00  0.00           H0.      0
ATOM   1422  CD2 TYR A  93      59.243  44.496  39.745  1.00  0.00           C0.      0
ATOM   1423  HD2 TYR A  93      58.450  43.983  40.269  1.00  0.00           H0.      0
ATOM   1424  C   TYR A  93      60.777  44.894  44.022  1.00  0.00           C0.      0
ATOM   1425  O   TYR A  93      61.724  45.442  44.561  1.00  0.00           O0.      0
ATOM   1426  N   ALA A  94      59.654  44.619  44.693  1.00  0.00           N0.      0
ATOM   1427  H   ALA A  94      59.168  43.866  44.227  1.00  0.00           H0.      0
ATOM   1428  CA  ALA A  94      59.240  44.997  46.071  1.00  0.00           C0.      0
ATOM   1429  HA  ALA A  94      59.421  46.069  46.151  1.00  0.00           H0.      0
ATOM   1430  CB  ALA A  94      57.739  44.786  46.238  1.00  0.00           C0.      0
ATOM   1431  HB1 ALA A  94      57.443  45.222  47.192  1.00  0.00           H0.      0
ATOM   1432  HB2 ALA A  94      57.239  45.244  45.385  1.00  0.00           H0.      0
ATOM   1433  HB3 ALA A  94      57.555  43.712  46.260  1.00  0.00           H0.      0
ATOM   1434  C   ALA A  94      60.201  44.277  47.081  1.00  0.00           C0.      0
ATOM   1435  O   ALA A  94      60.863  44.843  47.926  1.00  0.00           O0.      0
ATOM   1436  N   LEU A  95      60.241  42.960  46.904  1.00  0.00           N0.      0
ATOM   1437  H   LEU A  95      59.699  42.563  46.149  1.00  0.00           H0.      0
ATOM   1438  CA  LEU A  95      61.038  41.990  47.725  1.00  0.00           C0.      0
ATOM   1439  HA  LEU A  95      60.727  42.142  48.759  1.00  0.00           H0.      0
ATOM   1440  CB  LEU A  95      60.778  40.512  47.481  1.00  0.00           C0.      0
ATOM   1441  HB2 LEU A  95      60.946  40.372  46.414  1.00  0.00           H0.      0
ATOM   1442  HB3 LEU A  95      61.472  39.945  48.101  1.00  0.00           H0.      0
ATOM   1443  CG  LEU A  95      59.428  40.038  48.022  1.00  0.00           C0.      0
ATOM   1444  HG  LEU A  95      58.666  40.771  47.755  1.00  0.00           H0.      0
ATOM   1445  CD1 LEU A  95      59.170  38.653  47.558  1.00  0.00           C0.      0
ATOM   1446 HD11 LEU A  95      59.926  37.966  47.939  1.00  0.00           H0.      0
ATOM   1447 HD12 LEU A  95      58.192  38.277  47.856  1.00  0.00           H0.      0
ATOM   1448 HD13 LEU A  95      59.213  38.611  46.470  1.00  0.00           H0.      0
ATOM   1449  CD2 LEU A  95      59.406  39.841  49.515  1.00  0.00           C0.      0
ATOM   1450 HD21 LEU A  95      58.453  39.347  49.705  1.00  0.00           H0.      0
ATOM   1451 HD22 LEU A  95      60.261  39.247  49.837  1.00  0.00           H0.      0
ATOM   1452 HD23 LEU A  95      59.505  40.786  50.050  1.00  0.00           H0.      0
ATOM   1453  C   LEU A  95      62.567  42.277  47.684  1.00  0.00           C0.      0
ATOM   1454  O   LEU A  95      63.327  42.110  48.660  1.00  0.00           O0.      0
ATOM   1455  N   LYS A  96      62.983  42.673  46.446  1.00  0.00           N0.      0
ATOM   1456  H   LYS A  96      62.344  42.648  45.665  1.00  0.00           H0.      0
ATOM   1457  CA  LYS A  96      64.302  43.170  46.213  1.00  0.00           C0.      0
ATOM   1458  HA  LYS A  96      64.905  42.498  46.823  1.00  0.00           H0.      0
ATOM   1459  CB  LYS A  96      64.565  42.974  44.685  1.00  0.00           C0.      0
ATOM   1460  HB2 LYS A  96      64.431  41.906  44.514  1.00  0.00           H0.      0
ATOM   1461  HB3 LYS A  96      63.794  43.425  44.061  1.00  0.00           H0.      0
ATOM   1462  CG  LYS A  96      65.881  43.577  44.120  1.00  0.00           C0.      0
ATOM   1463  HG2 LYS A  96      65.753  44.651  43.985  1.00  0.00           H0.      0
ATOM   1464  HG3 LYS A  96      66.740  43.421  44.773  1.00  0.00           H0.      0
ATOM   1465  CD  LYS A  96      66.200  42.852  42.819  1.00  0.00           C0.      0
ATOM   1466  HD2 LYS A  96      66.292  41.804  43.105  1.00  0.00           H0.      0
ATOM   1467  HD3 LYS A  96      65.385  42.950  42.102  1.00  0.00           H0.      0
ATOM   1468  CE  LYS A  96      67.616  43.425  42.311  1.00  0.00           C0.      0
ATOM   1469  HE2 LYS A  96      67.632  44.509  42.429  1.00  0.00           H0.      0
ATOM   1470  HE3 LYS A  96      68.419  43.008  42.919  1.00  0.00           H0.      0
ATOM   1471  NZ  LYS A  96      67.939  43.039  40.930  1.00  0.00           N0.      0
ATOM   1472  HZ1 LYS A  96      68.123  42.047  40.890  1.00  0.00           H0.      0
ATOM   1473  HZ2 LYS A  96      67.165  43.242  40.313  1.00  0.00           H0.      0
ATOM   1474  HZ3 LYS A  96      68.804  43.495  40.679  1.00  0.00           H0.      0
ATOM   1475  C   LYS A  96      64.682  44.498  46.842  1.00  0.00           C0.      0
ATOM   1476  O   LYS A  96      65.795  44.709  47.387  1.00  0.00           O0.      0
ATOM   1477  N   GLU A  97      63.737  45.405  46.823  1.00  0.00           N0.      0
ATOM   1478  H   GLU A  97      62.927  45.194  46.259  1.00  0.00           H0.      0
ATOM   1479  CA  GLU A  97      63.984  46.701  47.338  1.00  0.00           C0.      0
ATOM   1480  HA  GLU A  97      64.925  47.121  46.983  1.00  0.00           H0.      0
ATOM   1481  CB  GLU A  97      62.869  47.730  46.995  1.00  0.00           C0.      0
ATOM   1482  HB2 GLU A  97      62.675  47.697  45.923  1.00  0.00           H0.      0
ATOM   1483  HB3 GLU A  97      61.931  47.318  47.366  1.00  0.00           H0.      0
ATOM   1484  CG  GLU A  97      63.198  49.191  47.349  1.00  0.00           C0.      0
ATOM   1485  HG2 GLU A  97      62.283  49.760  47.182  1.00  0.00           H0.      0
ATOM   1486  HG3 GLU A  97      63.316  49.320  48.425  1.00  0.00           H0.      0
ATOM   1487  CD  GLU A  97      64.394  49.811  46.548  1.00  0.00           C0.      0
ATOM   1488  OE1 GLU A  97      64.283  49.866  45.297  1.00  0.00           O0.      0
ATOM   1489  OE2 GLU A  97      65.265  50.485  47.133  1.00  0.00           O0.      0
ATOM   1490  C   GLU A  97      63.958  46.656  48.886  1.00  0.00           C0.      0
ATOM   1491  O   GLU A  97      64.883  47.222  49.542  1.00  0.00           O0.      0
ATOM   1492  N   ARG A  98      63.109  45.854  49.510  1.00  0.00           N0.      0
ATOM   1493  H   ARG A  98      62.470  45.349  48.913  1.00  0.00           H0.      0
ATOM   1494  CA  ARG A  98      63.171  45.571  50.971  1.00  0.00           C0.      0
ATOM   1495  HA  ARG A  98      63.187  46.585  51.371  1.00  0.00           H0.      0
ATOM   1496  CB  ARG A  98      61.956  44.695  51.317  1.00  0.00           C0.      0
ATOM   1497  HB2 ARG A  98      61.156  44.765  50.580  1.00  0.00           H0.      0
ATOM   1498  HB3 ARG A  98      62.138  43.629  51.175  1.00  0.00           H0.      0
ATOM   1499  CG  ARG A  98      61.433  44.920  52.720  1.00  0.00           C0.      0
ATOM   1500  HG2 ARG A  98      62.212  44.798  53.473  1.00  0.00           H0.      0
ATOM   1501  HG3 ARG A  98      61.090  45.943  52.872  1.00  0.00           H0.      0
ATOM   1502  CD  ARG A  98      60.331  43.926  53.143  1.00  0.00           C0.      0
ATOM   1503  HD2 ARG A  98      59.745  44.416  53.921  1.00  0.00           H0.      0
ATOM   1504  HD3 ARG A  98      59.692  43.726  52.283  1.00  0.00           H0.      0
ATOM   1505  NE  ARG A  98      60.829  42.662  53.661  1.00  0.00           N0.      0
ATOM   1506  HE  ARG A  98      60.891  41.902  52.999  1.00  0.00           H0.      0
ATOM   1507  CZ  ARG A  98      61.218  42.417  54.879  1.00  0.00           C0.      0
ATOM   1508  NH1 ARG A  98      61.361  43.305  55.802  1.00  0.00           N0.      0
ATOM   1509 HH11 ARG A  98      61.359  44.271  55.507  1.00  0.00           H0.      0
ATOM   1510 HH12 ARG A  98      61.504  43.034  56.764  1.00  0.00           H0.      0
ATOM   1511  NH2 ARG A  98      61.680  41.254  55.190  1.00  0.00           N0.      0
ATOM   1512 HH21 ARG A  98      61.839  40.537  54.497  1.00  0.00           H0.      0
ATOM   1513 HH22 ARG A  98      61.925  41.055  56.149  1.00  0.00           H0.      0
ATOM   1514  C   ARG A  98      64.509  44.930  51.463  1.00  0.00           C0.      0
ATOM   1515  O   ARG A  98      64.861  45.222  52.660  1.00  0.00           O0.      0
ATOM   1516  N   TRP A  99      65.136  43.998  50.743  1.00  0.00           N0.      0
ATOM   1517  H   TRP A  99      64.606  43.764  49.916  1.00  0.00           H0.      0
ATOM   1518  CA  TRP A  99      66.496  43.460  50.951  1.00  0.00           C0.      0
ATOM   1519  HA  TRP A  99      66.439  43.056  51.962  1.00  0.00           H0.      0
ATOM   1520  CB  TRP A  99      66.837  42.321  49.983  1.00  0.00           C0.      0
ATOM   1521  HB2 TRP A  99      66.250  41.447  50.267  1.00  0.00           H0.      0
ATOM   1522  HB3 TRP A  99      66.537  42.572  48.966  1.00  0.00           H0.      0
ATOM   1523  CG  TRP A  99      68.269  41.934  50.021  1.00  0.00           C0.      0
ATOM   1524  CD1 TRP A  99      69.118  42.311  49.001  1.00  0.00           C0.      0
ATOM   1525  HD1 TRP A  99      68.731  42.954  48.224  1.00  0.00           H0.      0
ATOM   1526  NE1 TRP A  99      70.437  41.887  49.262  1.00  0.00           N0.      0
ATOM   1527  HE1 TRP A  99      71.145  41.856  48.543  1.00  0.00           H0.      0
ATOM   1528  CE2 TRP A  99      70.471  41.158  50.519  1.00  0.00           C0.      0
ATOM   1529  CZ2 TRP A  99      71.531  40.594  51.263  1.00  0.00           C0.      0
ATOM   1530  HZ2 TRP A  99      72.512  40.669  50.817  1.00  0.00           H0.      0
ATOM   1531  CH2 TRP A  99      71.265  39.799  52.366  1.00  0.00           C0.      0
ATOM   1532  HH2 TRP A  99      71.996  39.373  53.037  1.00  0.00           H0.      0
ATOM   1533  CZ3 TRP A  99      69.993  39.861  52.884  1.00  0.00           C0.      0
ATOM   1534  HZ3 TRP A  99      69.763  39.342  53.803  1.00  0.00           H0.      0
ATOM   1535  CE3 TRP A  99      68.901  40.451  52.195  1.00  0.00           C0.      0
ATOM   1536  HE3 TRP A  99      67.895  40.579  52.566  1.00  0.00           H0.      0
ATOM   1537  CD2 TRP A  99      69.081  41.121  50.976  1.00  0.00           C0.      0
ATOM   1538  C   TRP A  99      67.565  44.574  50.807  1.00  0.00           C0.      0
ATOM   1539  O   TRP A  99      68.335  44.806  51.701  1.00  0.00           O0.      0
ATOM   1540  N   ASN A 100      67.469  45.477  49.811  1.00  0.00           N0.      0
ATOM   1541  H   ASN A 100      66.966  45.208  48.977  1.00  0.00           H0.      0
ATOM   1542  CA  ASN A 100      68.390  46.593  49.641  1.00  0.00           C0.      0
ATOM   1543  HA  ASN A 100      69.339  46.162  49.959  1.00  0.00           H0.      0
ATOM   1544  CB  ASN A 100      68.459  46.819  48.127  1.00  0.00           C0.      0
ATOM   1545  HB2 ASN A 100      67.461  46.971  47.717  1.00  0.00           H0.      0
ATOM   1546  HB3 ASN A 100      69.027  47.720  47.895  1.00  0.00           H0.      0
ATOM   1547  CG  ASN A 100      69.143  45.670  47.318  1.00  0.00           C0.      0
ATOM   1548  OD1 ASN A 100      70.377  45.442  47.437  1.00  0.00           O0.      0
ATOM   1549  ND2 ASN A 100      68.433  45.051  46.485  1.00  0.00           N0.      0
ATOM   1550 HD21 ASN A 100      68.784  44.278  45.938  1.00  0.00           H0.      0
ATOM   1551 HD22 ASN A 100      67.454  45.297  46.500  1.00  0.00           H0.      0
ATOM   1552  C   ASN A 100      68.139  47.895  50.481  1.00  0.00           C0.      0
ATOM   1553  O   ASN A 100      69.014  48.821  50.514  1.00  0.00           O0.      0
ATOM   1554  N   ARG A 101      67.005  48.004  51.157  1.00  0.00           N0.      0
ATOM   1555  H   ARG A 101      66.291  47.445  50.714  1.00  0.00           H0.      0
ATOM   1556  CA  ARG A 101      66.578  49.097  52.063  1.00  0.00           C0.      0
ATOM   1557  HA  ARG A 101      67.419  49.791  52.071  1.00  0.00           H0.      0
ATOM   1558  CB  ARG A 101      65.297  49.713  51.656  1.00  0.00           C0.      0
ATOM   1559  HB2 ARG A 101      64.540  48.930  51.625  1.00  0.00           H0.      0
ATOM   1560  HB3 ARG A 101      65.201  50.594  52.290  1.00  0.00           H0.      0
ATOM   1561  CG  ARG A 101      65.380  50.295  50.206  1.00  0.00           C0.      0
ATOM   1562  HG2 ARG A 101      65.520  49.541  49.431  1.00  0.00           H0.      0
ATOM   1563  HG3 ARG A 101      64.412  50.690  49.899  1.00  0.00           H0.      0
ATOM   1564  CD  ARG A 101      66.479  51.404  50.065  1.00  0.00           C0.      0
ATOM   1565  HD2 ARG A 101      67.376  50.920  50.452  1.00  0.00           H0.      0
ATOM   1566  HD3 ARG A 101      66.728  51.605  49.023  1.00  0.00           H0.      0
ATOM   1567  NE  ARG A 101      66.116  52.656  50.817  1.00  0.00           N0.      0
ATOM   1568  HE  ARG A 101      66.539  52.924  51.694  1.00  0.00           H0.      0
ATOM   1569  CZ  ARG A 101      65.238  53.570  50.432  1.00  0.00           C0.      0
ATOM   1570  NH1 ARG A 101      64.627  53.432  49.270  1.00  0.00           N0.      0
ATOM   1571 HH11 ARG A 101      65.042  52.893  48.525  1.00  0.00           H0.      0
ATOM   1572 HH12 ARG A 101      63.860  54.060  49.074  1.00  0.00           H0.      0
ATOM   1573  NH2 ARG A 101      64.857  54.464  51.275  1.00  0.00           N0.      0
ATOM   1574 HH21 ARG A 101      65.176  54.425  52.233  1.00  0.00           H0.      0
ATOM   1575 HH22 ARG A 101      64.077  55.069  51.063  1.00  0.00           H0.      0
ATOM   1576  C   ARG A 101      66.552  48.615  53.579  1.00  0.00           C0.      0
ATOM   1577  O   ARG A 101      66.225  49.363  54.380  1.00  0.00           O0.      0
ATOM   1578  N   ARG A 102      67.095  47.372  53.837  1.00  0.00           N0.      0
ATOM   1579  H   ARG A 102      67.292  46.850  52.994  1.00  0.00           H0.      0
ATOM   1580  CA  ARG A 102      67.088  46.652  55.084  1.00  0.00           C0.      0
ATOM   1581  HA  ARG A 102      66.039  46.731  55.370  1.00  0.00           H0.      0
ATOM   1582  CB  ARG A 102      67.471  45.149  54.885  1.00  0.00           C0.      0
ATOM   1583  HB2 ARG A 102      67.035  44.568  55.698  1.00  0.00           H0.      0
ATOM   1584  HB3 ARG A 102      67.163  44.779  53.908  1.00  0.00           H0.      0
ATOM   1585  CG  ARG A 102      68.969  44.864  54.873  1.00  0.00           C0.      0
ATOM   1586  HG2 ARG A 102      69.438  45.524  54.143  1.00  0.00           H0.      0
ATOM   1587  HG3 ARG A 102      69.324  44.888  55.903  1.00  0.00           H0.      0
ATOM   1588  CD  ARG A 102      69.152  43.409  54.391  1.00  0.00           C0.      0
ATOM   1589  HD2 ARG A 102      68.633  42.649  54.974  1.00  0.00           H0.      0
ATOM   1590  HD3 ARG A 102      68.660  43.305  53.424  1.00  0.00           H0.      0
ATOM   1591  NE  ARG A 102      70.583  43.105  54.243  1.00  0.00           N0.      0
ATOM   1592  HE  ARG A 102      71.009  42.771  55.096  1.00  0.00           H0.      0
ATOM   1593  CZ  ARG A 102      71.439  43.405  53.294  1.00  0.00           C0.      0
ATOM   1594  NH1 ARG A 102      71.047  43.825  52.138  1.00  0.00           N0.      0
ATOM   1595 HH11 ARG A 102      70.093  44.158  52.133  1.00  0.00           H0.      0
ATOM   1596 HH12 ARG A 102      71.776  44.156  51.522  1.00  0.00           H0.      0
ATOM   1597  NH2 ARG A 102      72.727  43.227  53.375  1.00  0.00           N0.      0
ATOM   1598 HH21 ARG A 102      72.938  42.605  54.142  1.00  0.00           H0.      0
ATOM   1599 HH22 ARG A 102      73.308  43.285  52.551  1.00  0.00           H0.      0
ATOM   1600  C   ARG A 102      67.765  47.270  56.292  1.00  0.00           C0.      0
ATOM   1601  O   ARG A 102      67.550  46.876  57.481  1.00  0.00           O0.      0
ATOM   1602  N   LYS A 103      68.623  48.283  56.027  1.00  0.00           N0.      0
ATOM   1603  H   LYS A 103      68.739  48.563  55.064  1.00  0.00           H0.      0
ATOM   1604  CA  LYS A 103      69.231  49.119  57.117  1.00  0.00           C0.      0
ATOM   1605  HA  LYS A 103      69.476  48.453  57.944  1.00  0.00           H0.      0
ATOM   1606  CB  LYS A 103      70.562  49.785  56.719  1.00  0.00           C0.      0
ATOM   1607  HB2 LYS A 103      70.628  50.137  55.689  1.00  0.00           H0.      0
ATOM   1608  HB3 LYS A 103      70.623  50.692  57.320  1.00  0.00           H0.      0
ATOM   1609  CG  LYS A 103      71.789  48.883  56.915  1.00  0.00           C0.      0
ATOM   1610  HG2 LYS A 103      71.845  48.535  57.947  1.00  0.00           H0.      0
ATOM   1611  HG3 LYS A 103      71.610  48.019  56.276  1.00  0.00           H0.      0
ATOM   1612  CD  LYS A 103      73.076  49.650  56.486  1.00  0.00           C0.      0
ATOM   1613  HD2 LYS A 103      73.837  48.870  56.514  1.00  0.00           H0.      0
ATOM   1614  HD3 LYS A 103      72.940  49.951  55.447  1.00  0.00           H0.      0
ATOM   1615  CE  LYS A 103      73.443  50.802  57.484  1.00  0.00           C0.      0
ATOM   1616  HE2 LYS A 103      72.488  51.321  57.570  1.00  0.00           H0.      0
ATOM   1617  HE3 LYS A 103      73.661  50.340  58.447  1.00  0.00           H0.      0
ATOM   1618  NZ  LYS A 103      74.446  51.756  57.078  1.00  0.00           N0.      0
ATOM   1619  HZ1 LYS A 103      74.722  52.403  57.802  1.00  0.00           H0.      0
ATOM   1620  HZ2 LYS A 103      75.185  51.155  56.742  1.00  0.00           H0.      0
ATOM   1621  HZ3 LYS A 103      74.196  52.224  56.219  1.00  0.00           H0.      0
ATOM   1622  C   LYS A 103      68.201  50.176  57.721  1.00  0.00           C0.      0
ATOM   1623  O   LYS A 103      68.352  50.694  58.811  1.00  0.00           O0.      0
ATOM   1624  N   GLU A 104      67.093  50.503  57.038  1.00  0.00           N0.      0
ATOM   1625  H   GLU A 104      66.915  49.958  56.206  1.00  0.00           H0.      0
ATOM   1626  CA  GLU A 104      66.081  51.427  57.448  1.00  0.00           C0.      0
ATOM   1627  HA  GLU A 104      66.524  52.120  58.164  1.00  0.00           H0.      0
ATOM   1628  CB  GLU A 104      65.609  52.185  56.124  1.00  0.00           C0.      0
ATOM   1629  HB2 GLU A 104      65.340  51.409  55.408  1.00  0.00           H0.      0
ATOM   1630  HB3 GLU A 104      64.778  52.822  56.428  1.00  0.00           H0.      0
ATOM   1631  CG  GLU A 104      66.690  53.138  55.542  1.00  0.00           C0.      0
ATOM   1632  HG2 GLU A 104      66.896  53.912  56.281  1.00  0.00           H0.      0
ATOM   1633  HG3 GLU A 104      67.539  52.490  55.323  1.00  0.00           H0.      0
ATOM   1634  CD  GLU A 104      66.334  53.717  54.185  1.00  0.00           C0.      0
ATOM   1635  OE1 GLU A 104      65.362  54.498  54.094  1.00  0.00           O0.      0
ATOM   1636  OE2 GLU A 104      67.135  53.468  53.270  1.00  0.00           O0.      0
ATOM   1637  C   GLU A 104      64.888  50.695  58.079  1.00  0.00           C0.      0
ATOM   1638  O   GLU A 104      64.118  49.944  57.433  1.00  0.00           O0.      0
ATOM   1639  N   PRO A 105      64.589  50.850  59.392  1.00  0.00           N0.      0
ATOM   1640  CD  PRO A 105      65.178  51.792  60.320  1.00  0.00           C0.      0
ATOM   1641  HD2 PRO A 105      65.116  52.787  59.879  1.00  0.00           H0.      0
ATOM   1642  HD3 PRO A 105      66.169  51.432  60.596  1.00  0.00           H0.      0
ATOM   1643  CG  PRO A 105      64.320  51.772  61.582  1.00  0.00           C0.      0
ATOM   1644  HG2 PRO A 105      63.616  52.591  61.432  1.00  0.00           H0.      0
ATOM   1645  HG3 PRO A 105      65.042  51.996  62.368  1.00  0.00           H0.      0
ATOM   1646  CB  PRO A 105      63.877  50.303  61.577  1.00  0.00           C0.      0
ATOM   1647  HB2 PRO A 105      62.872  50.239  61.993  1.00  0.00           H0.      0
ATOM   1648  HB3 PRO A 105      64.607  49.677  62.091  1.00  0.00           H0.      0
ATOM   1649  CA  PRO A 105      63.818  49.832  60.145  1.00  0.00           C0.      0
ATOM   1650  HA  PRO A 105      64.172  48.825  59.927  1.00  0.00           H0.      0
ATOM   1651  C   PRO A 105      62.314  49.854  59.588  1.00  0.00           C0.      0
ATOM   1652  O   PRO A 105      61.669  48.913  59.908  1.00  0.00           O0.      0
ATOM   1653  N   ALA A 106      61.819  50.781  58.821  1.00  0.00           N0.      0
ATOM   1654  H   ALA A 106      62.446  51.521  58.540  1.00  0.00           H0.      0
ATOM   1655  CA  ALA A 106      60.533  50.711  58.163  1.00  0.00           C0.      0
ATOM   1656  HA  ALA A 106      59.761  50.575  58.921  1.00  0.00           H0.      0
ATOM   1657  CB  ALA A 106      60.284  52.013  57.405  1.00  0.00           C0.      0
ATOM   1658  HB1 ALA A 106      61.053  52.187  56.653  1.00  0.00           H0.      0
ATOM   1659  HB2 ALA A 106      59.262  52.004  57.027  1.00  0.00           H0.      0
ATOM   1660  HB3 ALA A 106      60.151  52.838  58.105  1.00  0.00           H0.      0
ATOM   1661  C   ALA A 106      60.435  49.598  57.059  1.00  0.00           C0.      0
ATOM   1662  O   ALA A 106      59.398  48.932  56.998  1.00  0.00           O0.      0
ATOM   1663  N   PHE A 107      61.431  49.507  56.195  1.00  0.00           N0.      0
ATOM   1664  H   PHE A 107      62.199  50.158  56.287  1.00  0.00           H0.      0
ATOM   1665  CA  PHE A 107      61.664  48.342  55.422  1.00  0.00           C0.      0
ATOM   1666  HA  PHE A 107      60.727  48.195  54.884  1.00  0.00           H0.      0
ATOM   1667  CB  PHE A 107      62.929  48.550  54.498  1.00  0.00           C0.      0
ATOM   1668  HB2 PHE A 107      63.829  48.770  55.071  1.00  0.00           H0.      0
ATOM   1669  HB3 PHE A 107      63.106  47.699  53.840  1.00  0.00           H0.      0
ATOM   1670  CG  PHE A 107      62.615  49.716  53.466  1.00  0.00           C0.      0
ATOM   1671  CD1 PHE A 107      63.001  51.058  53.649  1.00  0.00           C0.      0
ATOM   1672  HD1 PHE A 107      63.427  51.374  54.589  1.00  0.00           H0.      0
ATOM   1673  CE1 PHE A 107      62.751  52.039  52.637  1.00  0.00           C0.      0
ATOM   1674  HE1 PHE A 107      62.936  53.095  52.766  1.00  0.00           H0.      0
ATOM   1675  CZ  PHE A 107      62.196  51.612  51.436  1.00  0.00           C0.      0
ATOM   1676  HZ  PHE A 107      61.917  52.328  50.677  1.00  0.00           H0.      0
ATOM   1677  CE2 PHE A 107      61.755  50.267  51.285  1.00  0.00           C0.      0
ATOM   1678  HE2 PHE A 107      61.264  50.055  50.347  1.00  0.00           H0.      0
ATOM   1679  CD2 PHE A 107      61.993  49.354  52.307  1.00  0.00           C0.      0
ATOM   1680  HD2 PHE A 107      61.673  48.334  52.148  1.00  0.00           H0.      0
ATOM   1681  C   PHE A 107      61.739  47.001  56.247  1.00  0.00           C0.      0
ATOM   1682  O   PHE A 107      61.257  46.039  55.666  1.00  0.00           O0.      0
ATOM   1683  N   ASP A 108      62.329  46.948  57.453  1.00  0.00           N0.      0
ATOM   1684  H   ASP A 108      62.595  47.809  57.909  1.00  0.00           H0.      0
ATOM   1685  CA  ASP A 108      62.369  45.740  58.281  1.00  0.00           C0.      0
ATOM   1686  HA  ASP A 108      62.683  44.907  57.653  1.00  0.00           H0.      0
ATOM   1687  CB  ASP A 108      63.293  45.897  59.492  1.00  0.00           C0.      0
ATOM   1688  HB2 ASP A 108      64.277  46.236  59.167  1.00  0.00           H0.      0
ATOM   1689  HB3 ASP A 108      62.818  46.639  60.133  1.00  0.00           H0.      0
ATOM   1690  CG  ASP A 108      63.498  44.519  60.193  1.00  0.00           C0.      0
ATOM   1691  OD1 ASP A 108      63.679  44.496  61.415  1.00  0.00           O0.      0
ATOM   1692  OD2 ASP A 108      63.494  43.483  59.488  1.00  0.00           O0.      0
ATOM   1693  C   ASP A 108      60.951  45.406  58.777  1.00  0.00           C0.      0
ATOM   1694  O   ASP A 108      60.608  44.253  58.782  1.00  0.00           O0.      0
ATOM   1695  N   LYS A 109      60.055  46.419  59.061  1.00  0.00           N0.      0
ATOM   1696  H   LYS A 109      60.330  47.350  58.783  1.00  0.00           H0.      0
ATOM   1697  CA  LYS A 109      58.703  46.169  59.452  1.00  0.00           C0.      0
ATOM   1698  HA  LYS A 109      58.715  45.410  60.234  1.00  0.00           H0.      0
ATOM   1699  CB  LYS A 109      58.179  47.502  60.201  1.00  0.00           C0.      0
ATOM   1700  HB2 LYS A 109      58.835  47.728  61.042  1.00  0.00           H0.      0
ATOM   1701  HB3 LYS A 109      58.470  48.316  59.537  1.00  0.00           H0.      0
ATOM   1702  CG  LYS A 109      56.699  47.428  60.683  1.00  0.00           C0.      0
ATOM   1703  HG2 LYS A 109      56.438  48.459  60.921  1.00  0.00           H0.      0
ATOM   1704  HG3 LYS A 109      55.993  47.136  59.905  1.00  0.00           H0.      0
ATOM   1705  CD  LYS A 109      56.594  46.479  61.877  1.00  0.00           C0.      0
ATOM   1706  HD2 LYS A 109      56.806  45.447  61.597  1.00  0.00           H0.      0
ATOM   1707  HD3 LYS A 109      57.335  46.724  62.637  1.00  0.00           H0.      0
ATOM   1708  CE  LYS A 109      55.222  46.561  62.461  1.00  0.00           C0.      0
ATOM   1709  HE2 LYS A 109      55.198  47.623  62.708  1.00  0.00           H0.      0
ATOM   1710  HE3 LYS A 109      54.435  46.481  61.710  1.00  0.00           H0.      0
ATOM   1711  NZ  LYS A 109      54.933  45.740  63.652  1.00  0.00           N0.      0
ATOM   1712  HZ1 LYS A 109      54.027  46.051  63.973  1.00  0.00           H0.      0
ATOM   1713  HZ2 LYS A 109      55.007  44.766  63.396  1.00  0.00           H0.      0
ATOM   1714  HZ3 LYS A 109      55.594  45.884  64.402  1.00  0.00           H0.      0
ATOM   1715  C   LYS A 109      57.775  45.708  58.356  1.00  0.00           C0.      0
ATOM   1716  O   LYS A 109      56.819  44.985  58.577  1.00  0.00           O0.      0
ATOM   1717  N   TRP A 110      58.048  46.095  57.156  1.00  0.00           N0.      0
ATOM   1718  H   TRP A 110      58.734  46.831  57.070  1.00  0.00           H0.      0
ATOM   1719  CA  TRP A 110      57.201  46.002  55.945  1.00  0.00           C0.      0
ATOM   1720  HA  TRP A 110      56.243  46.434  56.237  1.00  0.00           H0.      0
ATOM   1721  CB  TRP A 110      57.922  46.757  54.729  1.00  0.00           C0.      0
ATOM   1722  HB2 TRP A 110      58.060  47.774  55.098  1.00  0.00           H0.      0
ATOM   1723  HB3 TRP A 110      58.939  46.373  54.654  1.00  0.00           H0.      0
ATOM   1724  CG  TRP A 110      57.210  46.667  53.386  1.00  0.00           C0.      0
ATOM   1725  CD1 TRP A 110      55.886  46.348  53.219  1.00  0.00           C0.      0
ATOM   1726  HD1 TRP A 110      55.245  46.091  54.049  1.00  0.00           H0.      0
ATOM   1727  NE1 TRP A 110      55.589  46.456  51.890  1.00  0.00           N0.      0
ATOM   1728  HE1 TRP A 110      54.657  46.326  51.523  1.00  0.00           H0.      0
ATOM   1729  CE2 TRP A 110      56.718  46.760  51.119  1.00  0.00           C0.      0
ATOM   1730  CZ2 TRP A 110      56.925  46.967  49.743  1.00  0.00           C0.      0
ATOM   1731  HZ2 TRP A 110      56.061  46.968  49.095  1.00  0.00           H0.      0
ATOM   1732  CH2 TRP A 110      58.223  47.315  49.290  1.00  0.00           C0.      0
ATOM   1733  HH2 TRP A 110      58.404  47.490  48.240  1.00  0.00           H0.      0
ATOM   1734  CZ3 TRP A 110      59.236  47.574  50.174  1.00  0.00           C0.      0
ATOM   1735  HZ3 TRP A 110      60.180  47.907  49.770  1.00  0.00           H0.      0
ATOM   1736  CE3 TRP A 110      59.007  47.430  51.564  1.00  0.00           C0.      0
ATOM   1737  HE3 TRP A 110      59.756  47.439  52.342  1.00  0.00           H0.      0
ATOM   1738  CD2 TRP A 110      57.775  46.933  52.052  1.00  0.00           C0.      0
ATOM   1739  C   TRP A 110      56.916  44.528  55.709  1.00  0.00           C0.      0
ATOM   1740  O   TRP A 110      57.808  43.710  55.375  1.00  0.00           O0.      0
ATOM   1741  N   VAL A 111      55.635  44.114  55.887  1.00  0.00           N0.      0
ATOM   1742  H   VAL A 111      54.959  44.837  56.087  1.00  0.00           H0.      0
ATOM   1743  CA  VAL A 111      55.108  42.745  55.623  1.00  0.00           C0.      0
ATOM   1744  HA  VAL A 111      56.046  42.193  55.672  1.00  0.00           H0.      0
ATOM   1745  CB  VAL A 111      54.116  42.254  56.710  1.00  0.00           C0.      0
ATOM   1746  HB  VAL A 111      53.335  43.008  56.807  1.00  0.00           H0.      0
ATOM   1747  CG1 VAL A 111      53.537  40.952  56.405  1.00  0.00           C0.      0
ATOM   1748 HG11 VAL A 111      52.619  40.844  56.982  1.00  0.00           H0.      0
ATOM   1749 HG12 VAL A 111      53.233  40.992  55.360  1.00  0.00           H0.      0
ATOM   1750 HG13 VAL A 111      54.176  40.070  56.461  1.00  0.00           H0.      0
ATOM   1751  CG2 VAL A 111      54.800  42.203  58.103  1.00  0.00           C0.      0
ATOM   1752 HG21 VAL A 111      54.070  41.829  58.822  1.00  0.00           H0.      0
ATOM   1753 HG22 VAL A 111      55.708  41.603  58.054  1.00  0.00           H0.      0
ATOM   1754 HG23 VAL A 111      55.083  43.171  58.517  1.00  0.00           H0.      0
ATOM   1755  C   VAL A 111      54.523  42.720  54.151  1.00  0.00           C0.      0
ATOM   1756  O   VAL A 111      53.779  43.545  53.684  1.00  0.00           O0.      0
ATOM   1757  N   ILE A 112      55.061  41.704  53.397  1.00  0.00           N0.      0
ATOM   1758  H   ILE A 112      55.694  41.060  53.850  1.00  0.00           H0.      0
ATOM   1759  CA  ILE A 112      54.623  41.289  51.980  1.00  0.00           C0.      0
ATOM   1760  HA  ILE A 112      53.792  41.973  51.808  1.00  0.00           H0.      0
ATOM   1761  CB  ILE A 112      55.837  41.474  51.050  1.00  0.00           C0.      0
ATOM   1762  HB  ILE A 112      56.689  40.930  51.459  1.00  0.00           H0.      0
ATOM   1763  CG2 ILE A 112      55.506  41.012  49.638  1.00  0.00           C0.      0
ATOM   1764 HG21 ILE A 112      54.658  41.569  49.238  1.00  0.00           H0.      0
ATOM   1765 HG22 ILE A 112      56.457  41.081  49.111  1.00  0.00           H0.      0
ATOM   1766 HG23 ILE A 112      55.318  39.940  49.586  1.00  0.00           H0.      0
ATOM   1767  CG1 ILE A 112      56.264  42.949  51.002  1.00  0.00           C0.      0
ATOM   1768 HG12 ILE A 112      55.462  43.552  50.576  1.00  0.00           H0.      0
ATOM   1769 HG13 ILE A 112      56.559  43.240  52.010  1.00  0.00           H0.      0
ATOM   1770  CD1 ILE A 112      57.530  43.198  50.246  1.00  0.00           C0.      0
ATOM   1771 HD11 ILE A 112      58.281  42.612  50.776  1.00  0.00           H0.      0
ATOM   1772 HD12 ILE A 112      57.516  42.916  49.193  1.00  0.00           H0.      0
ATOM   1773 HD13 ILE A 112      57.860  44.233  50.343  1.00  0.00           H0.      0
ATOM   1774  C   ILE A 112      53.989  39.885  52.026  1.00  0.00           C0.      0
ATOM   1775  O   ILE A 112      54.508  38.983  52.727  1.00  0.00           O0.      0
ATOM   1776  N   GLU A 113      52.878  39.736  51.320  1.00  0.00           N0.      0
ATOM   1777  H   GLU A 113      52.566  40.560  50.827  1.00  0.00           H0.      0
ATOM   1778  CA  GLU A 113      52.066  38.537  51.275  1.00  0.00           C0.      0
ATOM   1779  HA  GLU A 113      52.781  37.719  51.361  1.00  0.00           H0.      0
ATOM   1780  CB  GLU A 113      51.120  38.461  52.546  1.00  0.00           C0.      0
ATOM   1781  HB2 GLU A 113      51.751  38.622  53.420  1.00  0.00           H0.      0
ATOM   1782  HB3 GLU A 113      50.579  39.407  52.586  1.00  0.00           H0.      0
ATOM   1783  CG  GLU A 113      50.258  37.195  52.686  1.00  0.00           C0.      0
ATOM   1784  HG2 GLU A 113      49.626  37.427  53.543  1.00  0.00           H0.      0
ATOM   1785  HG3 GLU A 113      49.574  37.162  51.838  1.00  0.00           H0.      0
ATOM   1786  CD  GLU A 113      50.864  35.871  52.958  1.00  0.00           C0.      0
ATOM   1787  OE1 GLU A 113      50.501  35.189  53.933  1.00  0.00           O0.      0
ATOM   1788  OE2 GLU A 113      51.562  35.396  52.048  1.00  0.00           O0.      0
ATOM   1789  C   GLU A 113      51.376  38.294  49.923  1.00  0.00           C0.      0
ATOM   1790  O   GLU A 113      50.697  39.174  49.410  1.00  0.00           O0.      0
ATOM   1791  N   GLU A 114      51.510  37.080  49.383  1.00  0.00           N0.      0
ATOM   1792  H   GLU A 114      52.067  36.348  49.801  1.00  0.00           H0.      0
ATOM   1793  CA  GLU A 114      50.984  36.861  48.030  1.00  0.00           C0.      0
ATOM   1794  HA  GLU A 114      50.922  37.793  47.467  1.00  0.00           H0.      0
ATOM   1795  CB  GLU A 114      51.970  35.993  47.337  1.00  0.00           C0.      0
ATOM   1796  HB2 GLU A 114      52.963  36.416  47.491  1.00  0.00           H0.      0
ATOM   1797  HB3 GLU A 114      52.007  35.044  47.872  1.00  0.00           H0.      0
ATOM   1798  CG  GLU A 114      51.789  35.740  45.840  1.00  0.00           C0.      0
ATOM   1799  HG2 GLU A 114      50.726  35.530  45.727  1.00  0.00           H0.      0
ATOM   1800  HG3 GLU A 114      51.964  36.635  45.242  1.00  0.00           H0.      0
ATOM   1801  CD  GLU A 114      52.651  34.515  45.342  1.00  0.00           C0.      0
ATOM   1802  OE1 GLU A 114      53.900  34.473  45.504  1.00  0.00           O0.      0
ATOM   1803  OE2 GLU A 114      52.029  33.535  44.815  1.00  0.00           O0.      0
ATOM   1804  C   GLU A 114      49.588  36.341  48.192  1.00  0.00           C0.      0
ATOM   1805  O   GLU A 114      49.421  35.145  48.307  1.00  0.00           O0.      0
ATOM   1806  N   ALA A 115      48.590  37.106  48.417  1.00  0.00           N0.      0
ATOM   1807  H   ALA A 115      48.814  38.078  48.262  1.00  0.00           H0.      0
ATOM   1808  CA  ALA A 115      47.192  36.599  48.659  1.00  0.00           C0.      0
ATOM   1809  HA  ALA A 115      47.109  35.526  48.490  1.00  0.00           H0.      0
ATOM   1810  CB  ALA A 115      46.872  36.841  50.130  1.00  0.00           C0.      0
ATOM   1811  HB1 ALA A 115      47.447  36.218  50.814  1.00  0.00           H0.      0
ATOM   1812  HB2 ALA A 115      46.969  37.909  50.326  1.00  0.00           H0.      0
ATOM   1813  HB3 ALA A 115      45.820  36.580  50.251  1.00  0.00           H0.      0
ATOM   1814  C   ALA A 115      45.986  37.172  47.746  1.00  0.00           C0.      0
ATOM   1815  O   ALA A 115      46.049  38.375  47.427  1.00  0.00           O0.      0
ATOM   1816  N   ASN A 116      44.941  36.450  47.350  1.00  0.00           N0.      0
ATOM   1817  H   ASN A 116      44.832  35.557  47.810  1.00  0.00           H0.      0
ATOM   1818  CA  ASN A 116      43.822  37.069  46.569  1.00  0.00           C0.      0
ATOM   1819  HA  ASN A 116      44.248  37.737  45.820  1.00  0.00           H0.      0
ATOM   1820  CB  ASN A 116      43.091  35.890  45.898  1.00  0.00           C0.      0
ATOM   1821  HB2 ASN A 116      43.820  35.137  45.599  1.00  0.00           H0.      0
ATOM   1822  HB3 ASN A 116      42.516  35.389  46.677  1.00  0.00           H0.      0
ATOM   1823  CG  ASN A 116      42.146  36.159  44.753  1.00  0.00           C0.      0
ATOM   1824  OD1 ASN A 116      41.375  37.148  44.723  1.00  0.00           O0.      0
ATOM   1825  ND2 ASN A 116      42.139  35.282  43.752  1.00  0.00           N0.      0
ATOM   1826 HD21 ASN A 116      41.676  35.540  42.892  1.00  0.00           H0.      0
ATOM   1827 HD22 ASN A 116      42.664  34.421  43.808  1.00  0.00           H0.      0
ATOM   1828  C   ASN A 116      42.868  37.868  47.391  1.00  0.00           C0.      0
ATOM   1829  O   ASN A 116      42.529  37.405  48.472  1.00  0.00           O0.      0
ATOM   1830  N   TRP A 117      42.358  39.022  46.928  1.00  0.00           N0.      0
ATOM   1831  H   TRP A 117      42.641  39.465  46.066  1.00  0.00           H0.      0
ATOM   1832  CA  TRP A 117      41.266  39.608  47.597  1.00  0.00           C0.      0
ATOM   1833  HA  TRP A 117      41.633  39.908  48.579  1.00  0.00           H0.      0
ATOM   1834  CB  TRP A 117      40.861  40.764  46.708  1.00  0.00           C0.      0
ATOM   1835  HB2 TRP A 117      40.392  40.403  45.793  1.00  0.00           H0.      0
ATOM   1836  HB3 TRP A 117      40.041  41.292  47.194  1.00  0.00           H0.      0
ATOM   1837  CG  TRP A 117      41.936  41.751  46.289  1.00  0.00           C0.      0
ATOM   1838  CD1 TRP A 117      43.025  42.092  47.014  1.00  0.00           C0.      0
ATOM   1839  HD1 TRP A 117      43.152  41.714  48.018  1.00  0.00           H0.      0
ATOM   1840  NE1 TRP A 117      43.871  42.945  46.361  1.00  0.00           N0.      0
ATOM   1841  HE1 TRP A 117      44.749  43.180  46.802  1.00  0.00           H0.      0
ATOM   1842  CE2 TRP A 117      43.357  43.258  45.147  1.00  0.00           C0.      0
ATOM   1843  CZ2 TRP A 117      43.814  44.030  44.108  1.00  0.00           C0.      0
ATOM   1844  HZ2 TRP A 117      44.802  44.464  44.070  1.00  0.00           H0.      0
ATOM   1845  CH2 TRP A 117      43.202  43.934  42.848  1.00  0.00           C0.      0
ATOM   1846  HH2 TRP A 117      43.594  44.381  41.947  1.00  0.00           H0.      0
ATOM   1847  CZ3 TRP A 117      42.008  43.178  42.680  1.00  0.00           C0.      0
ATOM   1848  HZ3 TRP A 117      41.567  43.063  41.701  1.00  0.00           H0.      0
ATOM   1849  CE3 TRP A 117      41.492  42.528  43.820  1.00  0.00           C0.      0
ATOM   1850  HE3 TRP A 117      40.703  41.796  43.732  1.00  0.00           H0.      0
ATOM   1851  CD2 TRP A 117      42.103  42.536  45.044  1.00  0.00           C0.      0
ATOM   1852  C   TRP A 117      40.055  38.729  47.983  1.00  0.00           C0.      0
ATOM   1853  O   TRP A 117      39.310  38.922  48.942  1.00  0.00           O0.      0
ATOM   1854  N   LEU A 118      39.674  37.844  47.024  1.00  0.00           N0.      0
ATOM   1855  H   LEU A 118      40.369  37.708  46.305  1.00  0.00           H0.      0
ATOM   1856  CA  LEU A 118      38.664  36.841  47.205  1.00  0.00           C0.      0
ATOM   1857  HA  LEU A 118      37.801  37.446  47.480  1.00  0.00           H0.      0
ATOM   1858  CB  LEU A 118      38.329  36.064  45.910  1.00  0.00           C0.      0
ATOM   1859  HB2 LEU A 118      39.238  35.529  45.634  1.00  0.00           H0.      0
ATOM   1860  HB3 LEU A 118      37.554  35.327  46.120  1.00  0.00           H0.      0
ATOM   1861  CG  LEU A 118      37.940  36.937  44.653  1.00  0.00           C0.      0
ATOM   1862  HG  LEU A 118      38.642  37.755  44.491  1.00  0.00           H0.      0
ATOM   1863  CD1 LEU A 118      37.855  36.081  43.383  1.00  0.00           C0.      0
ATOM   1864 HD11 LEU A 118      37.093  35.304  43.449  1.00  0.00           H0.      0
ATOM   1865 HD12 LEU A 118      37.642  36.768  42.563  1.00  0.00           H0.      0
ATOM   1866 HD13 LEU A 118      38.838  35.657  43.183  1.00  0.00           H0.      0
ATOM   1867  CD2 LEU A 118      36.473  37.376  44.890  1.00  0.00           C0.      0
ATOM   1868 HD21 LEU A 118      36.313  38.096  44.087  1.00  0.00           H0.      0
ATOM   1869 HD22 LEU A 118      35.860  36.475  44.903  1.00  0.00           H0.      0
ATOM   1870 HD23 LEU A 118      36.307  38.021  45.753  1.00  0.00           H0.      0
ATOM   1871  C   LEU A 118      38.921  35.792  48.387  1.00  0.00           C0.      0
ATOM   1872  O   LEU A 118      38.036  35.014  48.676  1.00  0.00           O0.      0
ATOM   1873  N   THR A 119      40.133  35.685  48.914  1.00  0.00           N0.      0
ATOM   1874  H   THR A 119      40.839  36.170  48.378  1.00  0.00           H0.      0
ATOM   1875  CA  THR A 119      40.435  34.918  50.156  1.00  0.00           C0.      0
ATOM   1876  HA  THR A 119      39.461  34.635  50.556  1.00  0.00           H0.      0
ATOM   1877  CB  THR A 119      41.295  33.681  49.713  1.00  0.00           C0.      0
ATOM   1878  HB  THR A 119      41.614  33.122  50.593  1.00  0.00           H0.      0
ATOM   1879  CG2 THR A 119      40.601  32.673  48.876  1.00  0.00           C0.      0
ATOM   1880 HG21 THR A 119      39.657  32.470  49.381  1.00  0.00           H0.      0
ATOM   1881 HG22 THR A 119      40.434  33.105  47.889  1.00  0.00           H0.      0
ATOM   1882 HG23 THR A 119      41.225  31.791  48.736  1.00  0.00           H0.      0
ATOM   1883  OG1 THR A 119      42.399  34.225  48.995  1.00  0.00           O0.      0
ATOM   1884  HG1 THR A 119      43.151  34.441  49.552  1.00  0.00           H0.      0
ATOM   1885  C   THR A 119      41.136  35.780  51.269  1.00  0.00           C0.      0
ATOM   1886  O   THR A 119      41.412  35.220  52.334  1.00  0.00           O0.      0
ATOM   1887  N   LEU A 120      41.396  37.063  51.117  1.00  0.00           N0.      0
ATOM   1888  H   LEU A 120      41.222  37.375  50.173  1.00  0.00           H0.      0
ATOM   1889  CA  LEU A 120      42.277  38.000  51.900  1.00  0.00           C0.      0
ATOM   1890  HA  LEU A 120      43.294  37.778  51.578  1.00  0.00           H0.      0
ATOM   1891  CB  LEU A 120      41.883  39.387  51.489  1.00  0.00           C0.      0
ATOM   1892  HB2 LEU A 120      42.311  39.609  50.511  1.00  0.00           H0.      0
ATOM   1893  HB3 LEU A 120      40.794  39.356  51.449  1.00  0.00           H0.      0
ATOM   1894  CG  LEU A 120      42.148  40.513  52.494  1.00  0.00           C0.      0
ATOM   1895  HG  LEU A 120      41.557  40.472  53.409  1.00  0.00           H0.      0
ATOM   1896  CD1 LEU A 120      43.602  40.817  52.724  1.00  0.00           C0.      0
ATOM   1897 HD11 LEU A 120      44.063  40.225  53.514  1.00  0.00           H0.      0
ATOM   1898 HD12 LEU A 120      44.140  40.537  51.819  1.00  0.00           H0.      0
ATOM   1899 HD13 LEU A 120      43.848  41.834  53.030  1.00  0.00           H0.      0
ATOM   1900  CD2 LEU A 120      41.694  41.825  51.757  1.00  0.00           C0.      0
ATOM   1901 HD21 LEU A 120      40.604  41.822  51.774  1.00  0.00           H0.      0
ATOM   1902 HD22 LEU A 120      41.942  42.653  52.421  1.00  0.00           H0.      0
ATOM   1903 HD23 LEU A 120      42.210  42.061  50.826  1.00  0.00           H0.      0
ATOM   1904  C   LEU A 120      42.104  37.812  53.399  1.00  0.00           C0.      0
ATOM   1905  O   LEU A 120      43.069  37.688  54.112  1.00  0.00           O0.      0
ATOM   1906  N   ASP A 121      40.852  37.751  53.907  1.00  0.00           N0.      0
ATOM   1907  H   ASP A 121      40.067  37.505  53.321  1.00  0.00           H0.      0
ATOM   1908  CA  ASP A 121      40.670  37.791  55.401  1.00  0.00           C0.      0
ATOM   1909  HA  ASP A 121      41.489  38.481  55.601  1.00  0.00           H0.      0
ATOM   1910  CB  ASP A 121      39.320  38.443  55.764  1.00  0.00           C0.      0
ATOM   1911  HB2 ASP A 121      39.427  38.942  56.727  1.00  0.00           H0.      0
ATOM   1912  HB3 ASP A 121      39.150  39.211  55.009  1.00  0.00           H0.      0
ATOM   1913  CG  ASP A 121      38.042  37.621  55.842  1.00  0.00           C0.      0
ATOM   1914  OD1 ASP A 121      38.025  36.436  55.353  1.00  0.00           O0.      0
ATOM   1915  OD2 ASP A 121      36.984  38.175  56.263  1.00  0.00           O0.      0
ATOM   1916  C   ASP A 121      40.930  36.546  56.142  1.00  0.00           C0.      0
ATOM   1917  O   ASP A 121      40.879  36.587  57.384  1.00  0.00           O0.      0
ATOM   1918  N   LYS A 122      41.243  35.443  55.507  1.00  0.00           N0.      0
ATOM   1919  H   LYS A 122      41.156  35.448  54.501  1.00  0.00           H0.      0
ATOM   1920  CA  LYS A 122      41.907  34.323  56.181  1.00  0.00           C0.      0
ATOM   1921  HA  LYS A 122      42.266  34.664  57.152  1.00  0.00           H0.      0
ATOM   1922  CB  LYS A 122      41.082  33.098  56.387  1.00  0.00           C0.      0
ATOM   1923  HB2 LYS A 122      40.773  32.692  55.424  1.00  0.00           H0.      0
ATOM   1924  HB3 LYS A 122      41.761  32.384  56.851  1.00  0.00           H0.      0
ATOM   1925  CG  LYS A 122      39.791  33.316  57.181  1.00  0.00           C0.      0
ATOM   1926  HG2 LYS A 122      39.983  33.755  58.160  1.00  0.00           H0.      0
ATOM   1927  HG3 LYS A 122      39.082  33.951  56.650  1.00  0.00           H0.      0
ATOM   1928  CD  LYS A 122      39.087  32.021  57.516  1.00  0.00           C0.      0
ATOM   1929  HD2 LYS A 122      39.070  31.392  56.625  1.00  0.00           H0.      0
ATOM   1930  HD3 LYS A 122      39.619  31.436  58.267  1.00  0.00           H0.      0
ATOM   1931  CE  LYS A 122      37.645  32.320  57.936  1.00  0.00           C0.      0
ATOM   1932  HE2 LYS A 122      37.422  31.527  58.650  1.00  0.00           H0.      0
ATOM   1933  HE3 LYS A 122      37.598  33.235  58.526  1.00  0.00           H0.      0
ATOM   1934  NZ  LYS A 122      36.631  32.327  56.866  1.00  0.00           N0.      0
ATOM   1935  HZ1 LYS A 122      36.699  31.495  56.298  1.00  0.00           H0.      0
ATOM   1936  HZ2 LYS A 122      35.699  32.348  57.255  1.00  0.00           H0.      0
ATOM   1937  HZ3 LYS A 122      36.767  33.103  56.234  1.00  0.00           H0.      0
ATOM   1938  C   LYS A 122      43.331  33.999  55.701  1.00  0.00           C0.      0
ATOM   1939  O   LYS A 122      44.077  33.129  56.227  1.00  0.00           O0.      0
ATOM   1940  N   ASP A 123      43.854  34.806  54.741  1.00  0.00           N0.      0
ATOM   1941  H   ASP A 123      43.389  35.691  54.596  1.00  0.00           H0.      0
ATOM   1942  CA  ASP A 123      45.214  34.628  54.142  1.00  0.00           C0.      0
ATOM   1943  HA  ASP A 123      45.516  33.582  54.211  1.00  0.00           H0.      0
ATOM   1944  CB  ASP A 123      45.206  35.092  52.682  1.00  0.00           C0.      0
ATOM   1945  HB2 ASP A 123      44.687  36.047  52.601  1.00  0.00           H0.      0
ATOM   1946  HB3 ASP A 123      46.252  35.149  52.380  1.00  0.00           H0.      0
ATOM   1947  CG  ASP A 123      44.623  33.992  51.751  1.00  0.00           C0.      0
ATOM   1948  OD1 ASP A 123      44.420  34.380  50.524  1.00  0.00           O0.      0
ATOM   1949  OD2 ASP A 123      44.390  32.852  52.060  1.00  0.00           O0.      0
ATOM   1950  C   ASP A 123      46.233  35.380  54.974  1.00  0.00           C0.      0
ATOM   1951  O   ASP A 123      47.137  34.796  55.499  1.00  0.00           O0.      0
ATOM   1952  N   VAL A 124      45.977  36.657  55.187  1.00  0.00           N0.      0
ATOM   1953  H   VAL A 124      45.146  37.006  54.731  1.00  0.00           H0.      0
ATOM   1954  CA  VAL A 124      46.658  37.636  56.095  1.00  0.00           C0.      0
ATOM   1955  HA  VAL A 124      47.696  37.368  56.288  1.00  0.00           H0.      0
ATOM   1956  CB  VAL A 124      46.540  39.147  55.585  1.00  0.00           C0.      0
ATOM   1957  HB  VAL A 124      45.487  39.363  55.405  1.00  0.00           H0.      0
ATOM   1958  CG1 VAL A 124      47.103  40.151  56.614  1.00  0.00           C0.      0
ATOM   1959 HG11 VAL A 124      47.999  39.729  57.069  1.00  0.00           H0.      0
ATOM   1960 HG12 VAL A 124      47.450  41.109  56.228  1.00  0.00           H0.      0
ATOM   1961 HG13 VAL A 124      46.299  40.486  57.269  1.00  0.00           H0.      0
ATOM   1962  CG2 VAL A 124      47.236  39.451  54.213  1.00  0.00           C0.      0
ATOM   1963 HG21 VAL A 124      47.023  38.745  53.410  1.00  0.00           H0.      0
ATOM   1964 HG22 VAL A 124      46.998  40.411  53.754  1.00  0.00           H0.      0
ATOM   1965 HG23 VAL A 124      48.296  39.326  54.433  1.00  0.00           H0.      0
ATOM   1966  C   VAL A 124      46.005  37.471  57.505  1.00  0.00           C0.      0
ATOM   1967  O   VAL A 124      44.813  37.744  57.615  1.00  0.00           O0.      0
ATOM   1968  N   PRO A 125      46.748  37.233  58.612  1.00  0.00           N0.      0
ATOM   1969  CD  PRO A 125      48.154  36.830  58.646  1.00  0.00           C0.      0
ATOM   1970  HD2 PRO A 125      48.798  37.682  58.431  1.00  0.00           H0.      0
ATOM   1971  HD3 PRO A 125      48.335  36.045  57.912  1.00  0.00           H0.      0
ATOM   1972  CG  PRO A 125      48.532  36.481  60.097  1.00  0.00           C0.      0
ATOM   1973  HG2 PRO A 125      49.537  36.738  60.430  1.00  0.00           H0.      0
ATOM   1974  HG3 PRO A 125      48.354  35.406  60.121  1.00  0.00           H0.      0
ATOM   1975  CB  PRO A 125      47.463  37.219  60.877  1.00  0.00           C0.      0
ATOM   1976  HB2 PRO A 125      47.875  38.177  61.193  1.00  0.00           H0.      0
ATOM   1977  HB3 PRO A 125      47.255  36.704  61.815  1.00  0.00           H0.      0
ATOM   1978  CA  PRO A 125      46.244  37.382  59.973  1.00  0.00           C0.      0
ATOM   1979  HA  PRO A 125      45.534  36.567  60.115  1.00  0.00           H0.      0
ATOM   1980  C   PRO A 125      45.626  38.740  60.165  1.00  0.00           C0.      0
ATOM   1981  O   PRO A 125      46.101  39.782  59.766  1.00  0.00           O0.      0
ATOM   1982  N   ALA A 126      44.392  38.696  60.658  1.00  0.00           N0.      0
ATOM   1983  H   ALA A 126      43.983  37.820  60.951  1.00  0.00           H0.      0
ATOM   1984  CA  ALA A 126      43.452  39.801  60.709  1.00  0.00           C0.      0
ATOM   1985  HA  ALA A 126      43.831  40.677  60.183  1.00  0.00           H0.      0
ATOM   1986  CB  ALA A 126      42.181  39.280  60.081  1.00  0.00           C0.      0
ATOM   1987  HB1 ALA A 126      42.327  38.787  59.121  1.00  0.00           H0.      0
ATOM   1988  HB2 ALA A 126      41.734  38.528  60.731  1.00  0.00           H0.      0
ATOM   1989  HB3 ALA A 126      41.388  40.013  59.928  1.00  0.00           H0.      0
ATOM   1990  C   ALA A 126      43.132  40.336  62.124  1.00  0.00           C0.      0
ATOM   1991  O   ALA A 126      42.662  41.453  62.172  1.00  0.00           O0.      0
ATOM   1992  N   GLY A 127      43.230  39.533  63.161  1.00  0.00           N0.      0
ATOM   1993  H   GLY A 127      43.798  38.701  63.083  1.00  0.00           H0.      0
ATOM   1994  CA  GLY A 127      42.648  39.844  64.493  1.00  0.00           C0.      0
ATOM   1995  HA2 GLY A 127      41.577  39.653  64.559  1.00  0.00           H0.      0
ATOM   1996  HA3 GLY A 127      43.102  39.174  65.223  1.00  0.00           H0.      0
ATOM   1997  C   GLY A 127      42.988  41.220  65.074  1.00  0.00           C0.      0
ATOM   1998  O   GLY A 127      42.079  41.872  65.592  1.00  0.00           O0.      0
ATOM   1999  N   ASP A 128      44.251  41.689  64.916  1.00  0.00           N0.      0
ATOM   2000  H   ASP A 128      44.950  41.099  64.487  1.00  0.00           H0.      0
ATOM   2001  CA  ASP A 128      44.702  43.001  65.195  1.00  0.00           C0.      0
ATOM   2002  HA  ASP A 128      44.196  43.207  66.138  1.00  0.00           H0.      0
ATOM   2003  CB  ASP A 128      46.300  43.078  65.429  1.00  0.00           C0.      0
ATOM   2004  HB2 ASP A 128      46.605  42.961  64.390  1.00  0.00           H0.      0
ATOM   2005  HB3 ASP A 128      46.661  44.073  65.691  1.00  0.00           H0.      0
ATOM   2006  CG  ASP A 128      46.955  42.078  66.336  1.00  0.00           C0.      0
ATOM   2007  OD1 ASP A 128      46.847  42.259  67.627  1.00  0.00           O0.      0
ATOM   2008  OD2 ASP A 128      47.664  41.205  65.832  1.00  0.00           O0.      0
ATOM   2009  C   ASP A 128      44.067  44.085  64.379  1.00  0.00           C0.      0
ATOM   2010  O   ASP A 128      43.991  45.192  64.889  1.00  0.00           O0.      0
ATOM   2011  N   GLY A 129      43.873  43.934  63.068  1.00  0.00           N0.      0
ATOM   2012  H   GLY A 129      44.085  43.054  62.621  1.00  0.00           H0.      0
ATOM   2013  CA  GLY A 129      43.311  44.816  62.161  1.00  0.00           C0.      0
ATOM   2014  HA2 GLY A 129      43.026  44.345  61.221  1.00  0.00           H0.      0
ATOM   2015  HA3 GLY A 129      42.499  45.302  62.702  1.00  0.00           H0.      0
ATOM   2016  C   GLY A 129      44.204  45.954  61.754  1.00  0.00           C0.      0
ATOM   2017  O   GLY A 129      45.364  46.098  62.158  1.00  0.00           O0.      0
ATOM   2018  N   PHE A 130      43.698  46.753  60.857  1.00  0.00           N0.      0
ATOM   2019  H   PHE A 130      42.797  46.522  60.461  1.00  0.00           H0.      0
ATOM   2020  CA  PHE A 130      44.352  47.861  60.165  1.00  0.00           C0.      0
ATOM   2021  HA  PHE A 130      45.321  48.087  60.608  1.00  0.00           H0.      0
ATOM   2022  CB  PHE A 130      44.564  47.474  58.632  1.00  0.00           C0.      0
ATOM   2023  HB2 PHE A 130      43.615  47.178  58.185  1.00  0.00           H0.      0
ATOM   2024  HB3 PHE A 130      44.921  48.342  58.078  1.00  0.00           H0.      0
ATOM   2025  CG  PHE A 130      45.670  46.427  58.512  1.00  0.00           C0.      0
ATOM   2026  CD1 PHE A 130      45.375  45.067  58.713  1.00  0.00           C0.      0
ATOM   2027  HD1 PHE A 130      44.371  44.741  58.938  1.00  0.00           H0.      0
ATOM   2028  CE1 PHE A 130      46.448  44.135  58.590  1.00  0.00           C0.      0
ATOM   2029  HE1 PHE A 130      46.180  43.119  58.841  1.00  0.00           H0.      0
ATOM   2030  CZ  PHE A 130      47.781  44.579  58.284  1.00  0.00           C0.      0
ATOM   2031  HZ  PHE A 130      48.600  43.881  58.187  1.00  0.00           H0.      0
ATOM   2032  CE2 PHE A 130      47.999  45.979  58.221  1.00  0.00           C0.      0
ATOM   2033  HE2 PHE A 130      48.972  46.406  58.030  1.00  0.00           H0.      0
ATOM   2034  CD2 PHE A 130      46.942  46.857  58.307  1.00  0.00           C0.      0
ATOM   2035  HD2 PHE A 130      47.057  47.924  58.181  1.00  0.00           H0.      0
ATOM   2036  C   PHE A 130      43.546  49.159  60.340  1.00  0.00           C0.      0
ATOM   2037  O   PHE A 130      42.378  49.147  60.274  1.00  0.00           O0.      0
ATOM   2038  N   ASP A 131      44.219  50.273  60.535  1.00  0.00           N0.      0
ATOM   2039  H   ASP A 131      45.204  50.165  60.731  1.00  0.00           H0.      0
ATOM   2040  CA  ASP A 131      43.615  51.629  60.721  1.00  0.00           C0.      0
ATOM   2041  HA  ASP A 131      42.754  51.595  61.389  1.00  0.00           H0.      0
ATOM   2042  CB  ASP A 131      44.643  52.589  61.324  1.00  0.00           C0.      0
ATOM   2043  HB2 ASP A 131      45.404  52.616  60.543  1.00  0.00           H0.      0
ATOM   2044  HB3 ASP A 131      44.172  53.571  61.373  1.00  0.00           H0.      0
ATOM   2045  CG  ASP A 131      45.364  52.247  62.647  1.00  0.00           C0.      0
ATOM   2046  OD1 ASP A 131      44.633  51.756  63.572  1.00  0.00           O0.      0
ATOM   2047  OD2 ASP A 131      46.559  52.623  62.911  1.00  0.00           O0.      0
ATOM   2048  C   ASP A 131      43.013  52.085  59.389  1.00  0.00           C0.      0
ATOM   2049  O   ASP A 131      41.945  52.618  59.452  1.00  0.00           O0.      0
ATOM   2050  N   ALA A 132      43.620  51.839  58.312  1.00  0.00           N0.      0
ATOM   2051  H   ALA A 132      44.487  51.321  58.338  1.00  0.00           H0.      0
ATOM   2052  CA  ALA A 132      43.268  52.242  56.905  1.00  0.00           C0.      0
ATOM   2053  HA  ALA A 132      42.181  52.173  56.942  1.00  0.00           H0.      0
ATOM   2054  CB  ALA A 132      43.773  53.656  56.696  1.00  0.00           C0.      0
ATOM   2055  HB1 ALA A 132      43.490  54.029  55.712  1.00  0.00           H0.      0
ATOM   2056  HB2 ALA A 132      43.378  54.373  57.416  1.00  0.00           H0.      0
ATOM   2057  HB3 ALA A 132      44.855  53.660  56.830  1.00  0.00           H0.      0
ATOM   2058  C   ALA A 132      43.723  51.205  55.798  1.00  0.00           C0.      0
ATOM   2059  O   ALA A 132      44.737  50.511  55.974  1.00  0.00           O0.      0
ATOM   2060  N   VAL A 133      42.914  51.183  54.694  1.00  0.00           N0.      0
ATOM   2061  H   VAL A 133      42.033  51.678  54.674  1.00  0.00           H0.      0
ATOM   2062  CA  VAL A 133      43.138  50.325  53.522  1.00  0.00           C0.      0
ATOM   2063  HA  VAL A 133      44.144  49.929  53.660  1.00  0.00           H0.      0
ATOM   2064  CB  VAL A 133      42.191  49.112  53.315  1.00  0.00           C0.      0
ATOM   2065  HB  VAL A 133      41.140  49.400  53.342  1.00  0.00           H0.      0
ATOM   2066  CG1 VAL A 133      42.455  48.466  51.915  1.00  0.00           C0.      0
ATOM   2067 HG11 VAL A 133      41.733  47.651  51.856  1.00  0.00           H0.      0
ATOM   2068 HG12 VAL A 133      42.143  49.217  51.190  1.00  0.00           H0.      0
ATOM   2069 HG13 VAL A 133      43.504  48.238  51.724  1.00  0.00           H0.      0
ATOM   2070  CG2 VAL A 133      42.487  47.939  54.305  1.00  0.00           C0.      0
ATOM   2071 HG21 VAL A 133      42.596  48.441  55.267  1.00  0.00           H0.      0
ATOM   2072 HG22 VAL A 133      41.697  47.202  54.450  1.00  0.00           H0.      0
ATOM   2073 HG23 VAL A 133      43.412  47.386  54.138  1.00  0.00           H0.      0
ATOM   2074  C   VAL A 133      43.300  51.184  52.302  1.00  0.00           C0.      0
ATOM   2075  O   VAL A 133      42.500  52.121  52.053  1.00  0.00           O0.      0
ATOM   2076  N   ILE A 134      44.331  50.966  51.487  1.00  0.00           N0.      0
ATOM   2077  H   ILE A 134      44.952  50.179  51.611  1.00  0.00           H0.      0
ATOM   2078  CA  ILE A 134      44.679  51.929  50.319  1.00  0.00           C0.      0
ATOM   2079  HA  ILE A 134      43.819  52.550  50.066  1.00  0.00           H0.      0
ATOM   2080  CB  ILE A 134      45.885  52.810  50.712  1.00  0.00           C0.      0
ATOM   2081  HB  ILE A 134      46.738  52.180  50.964  1.00  0.00           H0.      0
ATOM   2082  CG2 ILE A 134      46.393  53.717  49.533  1.00  0.00           C0.      0
ATOM   2083 HG21 ILE A 134      46.941  53.253  48.713  1.00  0.00           H0.      0
ATOM   2084 HG22 ILE A 134      45.570  54.345  49.191  1.00  0.00           H0.      0
ATOM   2085 HG23 ILE A 134      46.977  54.474  50.056  1.00  0.00           H0.      0
ATOM   2086  CG1 ILE A 134      45.490  53.661  51.962  1.00  0.00           C0.      0
ATOM   2087 HG12 ILE A 134      45.827  54.658  51.681  1.00  0.00           H0.      0
ATOM   2088 HG13 ILE A 134      44.406  53.774  51.999  1.00  0.00           H0.      0
ATOM   2089  CD1 ILE A 134      46.025  53.223  53.343  1.00  0.00           C0.      0
ATOM   2090 HD11 ILE A 134      45.769  53.943  54.121  1.00  0.00           H0.      0
ATOM   2091 HD12 ILE A 134      45.560  52.313  53.722  1.00  0.00           H0.      0
ATOM   2092 HD13 ILE A 134      47.112  53.215  53.260  1.00  0.00           H0.      0
ATOM   2093  C   ILE A 134      44.887  51.047  49.062  1.00  0.00           C0.      0
ATOM   2094  O   ILE A 134      45.611  50.037  49.063  1.00  0.00           O0.      0
ATOM   2095  N   CYS A 135      44.271  51.513  48.007  1.00  0.00           N0.      0
ATOM   2096  H   CYS A 135      43.556  52.198  48.203  1.00  0.00           H0.      0
ATOM   2097  CA  CYS A 135      44.170  50.828  46.727  1.00  0.00           C0.      0
ATOM   2098  HA  CYS A 135      45.005  50.151  46.548  1.00  0.00           H0.      0
ATOM   2099  CB  CYS A 135      42.883  50.036  46.636  1.00  0.00           C0.      0
ATOM   2100  HB2 CYS A 135      42.895  49.414  47.532  1.00  0.00           H0.      0
ATOM   2101  HB3 CYS A 135      41.954  50.594  46.521  1.00  0.00           H0.      0
ATOM   2102  SG  CYS A 135      43.239  48.847  45.306  1.00  0.00           S0.      0
ATOM   2103  HG  CYS A 135      42.048  48.773  44.704  1.00  0.00           H0.      0
ATOM   2104  C   CYS A 135      44.293  51.826  45.610  1.00  0.00           C0.      0
ATOM   2105  O   CYS A 135      43.302  52.467  45.243  1.00  0.00           O0.      0
ATOM   2106  N   LEU A 136      45.485  51.947  45.069  1.00  0.00           N0.      0
ATOM   2107  H   LEU A 136      46.178  51.357  45.504  1.00  0.00           H0.      0
ATOM   2108  CA  LEU A 136      45.862  52.830  43.994  1.00  0.00           C0.      0
ATOM   2109  HA  LEU A 136      44.931  53.282  43.654  1.00  0.00           H0.      0
ATOM   2110  CB  LEU A 136      46.790  53.966  44.455  1.00  0.00           C0.      0
ATOM   2111  HB2 LEU A 136      47.724  53.469  44.714  1.00  0.00           H0.      0
ATOM   2112  HB3 LEU A 136      46.939  54.638  43.610  1.00  0.00           H0.      0
ATOM   2113  CG  LEU A 136      46.247  54.730  45.678  1.00  0.00           C0.      0
ATOM   2114  HG  LEU A 136      46.022  54.060  46.507  1.00  0.00           H0.      0
ATOM   2115  CD1 LEU A 136      47.234  55.712  46.274  1.00  0.00           C0.      0
ATOM   2116 HD11 LEU A 136      47.447  56.498  45.549  1.00  0.00           H0.      0
ATOM   2117 HD12 LEU A 136      46.763  56.313  47.051  1.00  0.00           H0.      0
ATOM   2118 HD13 LEU A 136      48.202  55.259  46.489  1.00  0.00           H0.      0
ATOM   2119  CD2 LEU A 136      44.955  55.486  45.282  1.00  0.00           C0.      0
ATOM   2120 HD21 LEU A 136      44.621  56.193  46.042  1.00  0.00           H0.      0
ATOM   2121 HD22 LEU A 136      44.966  56.177  44.438  1.00  0.00           H0.      0
ATOM   2122 HD23 LEU A 136      44.205  54.774  44.939  1.00  0.00           H0.      0
ATOM   2123  C   LEU A 136      46.531  52.240  42.675  1.00  0.00           C0.      0
ATOM   2124  O   LEU A 136      47.351  51.275  42.761  1.00  0.00           O0.      0
ATOM   2125  N   GLY A 137      46.286  52.830  41.475  1.00  0.00           N0.      0
ATOM   2126  H   GLY A 137      45.584  53.556  41.451  1.00  0.00           H0.      0
ATOM   2127  CA  GLY A 137      46.691  52.299  40.197  1.00  0.00           C0.      0
ATOM   2128  HA2 GLY A 137      47.139  53.056  39.554  1.00  0.00           H0.      0
ATOM   2129  HA3 GLY A 137      47.448  51.528  40.342  1.00  0.00           H0.      0
ATOM   2130  C   GLY A 137      45.508  51.719  39.350  1.00  0.00           C0.      0
ATOM   2131  O   GLY A 137      45.822  50.975  38.442  1.00  0.00           O0.      0
ATOM   2132  N   ASN A 138      44.187  51.927  39.591  1.00  0.00           N0.      0
ATOM   2133  H   ASN A 138      43.926  52.618  40.279  1.00  0.00           H0.      0
ATOM   2134  CA  ASN A 138      43.082  51.203  38.949  1.00  0.00           C0.      0
ATOM   2135  HA  ASN A 138      42.217  51.381  39.588  1.00  0.00           H0.      0
ATOM   2136  CB  ASN A 138      42.738  51.808  37.570  1.00  0.00           C0.      0
ATOM   2137  HB2 ASN A 138      42.502  52.861  37.726  1.00  0.00           H0.      0
ATOM   2138  HB3 ASN A 138      43.644  51.803  36.962  1.00  0.00           H0.      0
ATOM   2139  CG  ASN A 138      41.543  51.123  36.890  1.00  0.00           C0.      0
ATOM   2140  OD1 ASN A 138      40.446  51.229  37.492  1.00  0.00           O0.      0
ATOM   2141  ND2 ASN A 138      41.624  50.474  35.730  1.00  0.00           N0.      0
ATOM   2142 HD21 ASN A 138      40.818  49.949  35.421  1.00  0.00           H0.      0
ATOM   2143 HD22 ASN A 138      42.424  50.547  35.118  1.00  0.00           H0.      0
ATOM   2144  C   ASN A 138      43.254  49.749  38.979  1.00  0.00           C0.      0
ATOM   2145  O   ASN A 138      43.451  49.087  37.968  1.00  0.00           O0.      0
ATOM   2146  N   SER A 139      43.345  49.156  40.214  1.00  0.00           N0.      0
ATOM   2147  H   SER A 139      43.486  49.732  41.031  1.00  0.00           H0.      0
ATOM   2148  CA  SER A 139      43.727  47.729  40.355  1.00  0.00           C0.      0
ATOM   2149  HA  SER A 139      44.293  47.433  39.471  1.00  0.00           H0.      0
ATOM   2150  CB  SER A 139      44.724  47.559  41.493  1.00  0.00           C0.      0
ATOM   2151  HB2 SER A 139      44.230  47.700  42.455  1.00  0.00           H0.      0
ATOM   2152  HB3 SER A 139      45.263  46.614  41.422  1.00  0.00           H0.      0
ATOM   2153  OG  SER A 139      45.803  48.545  41.374  1.00  0.00           O0.      0
ATOM   2154  HG  SER A 139      45.288  49.281  41.713  1.00  0.00           H0.      0
ATOM   2155  C   SER A 139      42.504  46.759  40.492  1.00  0.00           C0.      0
ATOM   2156  O   SER A 139      42.521  45.685  39.915  1.00  0.00           O0.      0
ATOM   2157  N   PHE A 140      41.451  47.228  41.172  1.00  0.00           N0.      0
ATOM   2158  H   PHE A 140      41.506  48.173  41.524  1.00  0.00           H0.      0
ATOM   2159  CA  PHE A 140      40.246  46.502  41.580  1.00  0.00           C0.      0
ATOM   2160  HA  PHE A 140      40.418  45.557  42.096  1.00  0.00           H0.      0
ATOM   2161  CB  PHE A 140      39.603  47.269  42.708  1.00  0.00           C0.      0
ATOM   2162  HB2 PHE A 140      40.350  47.511  43.463  1.00  0.00           H0.      0
ATOM   2163  HB3 PHE A 140      39.265  48.238  42.342  1.00  0.00           H0.      0
ATOM   2164  CG  PHE A 140      38.380  46.597  43.359  1.00  0.00           C0.      0
ATOM   2165  CD1 PHE A 140      38.325  46.141  44.701  1.00  0.00           C0.      0
ATOM   2166  HD1 PHE A 140      39.185  46.186  45.354  1.00  0.00           H0.      0
ATOM   2167  CE1 PHE A 140      37.208  45.468  45.225  1.00  0.00           C0.      0
ATOM   2168  HE1 PHE A 140      37.288  45.137  46.250  1.00  0.00           H0.      0
ATOM   2169  CZ  PHE A 140      36.050  45.324  44.453  1.00  0.00           C0.      0
ATOM   2170  HZ  PHE A 140      35.162  44.776  44.733  1.00  0.00           H0.      0
ATOM   2171  CE2 PHE A 140      35.986  46.034  43.253  1.00  0.00           C0.      0
ATOM   2172  HE2 PHE A 140      35.045  46.024  42.722  1.00  0.00           H0.      0
ATOM   2173  CD2 PHE A 140      37.122  46.581  42.644  1.00  0.00           C0.      0
ATOM   2174  HD2 PHE A 140      37.112  47.078  41.685  1.00  0.00           H0.      0
ATOM   2175  C   PHE A 140      39.402  46.050  40.350  1.00  0.00           C0.      0
ATOM   2176  O   PHE A 140      38.625  45.092  40.360  1.00  0.00           O0.      0
ATOM   2177  N   ALA A 141      39.652  46.679  39.186  1.00  0.00           N0.      0
ATOM   2178  H   ALA A 141      40.102  47.580  39.261  1.00  0.00           H0.      0
ATOM   2179  CA  ALA A 141      39.141  46.344  37.880  1.00  0.00           C0.      0
ATOM   2180  HA  ALA A 141      38.055  46.316  37.971  1.00  0.00           H0.      0
ATOM   2181  CB  ALA A 141      39.523  47.497  36.941  1.00  0.00           C0.      0
ATOM   2182  HB1 ALA A 141      39.120  47.287  35.950  1.00  0.00           H0.      0
ATOM   2183  HB2 ALA A 141      39.114  48.425  37.341  1.00  0.00           H0.      0
ATOM   2184  HB3 ALA A 141      40.609  47.506  36.845  1.00  0.00           H0.      0
ATOM   2185  C   ALA A 141      39.546  44.957  37.342  1.00  0.00           C0.      0
ATOM   2186  O   ALA A 141      38.759  44.304  36.620  1.00  0.00           O0.      0
ATOM   2187  N   HID A 142      40.687  44.382  37.828  1.00  0.00           N0.      0
ATOM   2188  H   HID A 142      41.219  44.919  38.498  1.00  0.00           H0.      0
ATOM   2189  CA  HID A 142      41.113  42.952  37.501  1.00  0.00           C0.      0
ATOM   2190  HA  HID A 142      41.058  42.802  36.422  1.00  0.00           H0.      0
ATOM   2191  CB  HID A 142      42.595  42.896  37.857  1.00  0.00           C0.      0
ATOM   2192  HB2 HID A 142      42.855  43.273  38.846  1.00  0.00           H0.      0
ATOM   2193  HB3 HID A 142      42.951  41.867  37.805  1.00  0.00           H0.      0
ATOM   2194  CG  HID A 142      43.397  43.817  36.894  1.00  0.00           C0.      0
ATOM   2195  ND1 HID A 142      43.717  43.468  35.572  1.00  0.00           N0.      0
ATOM   2196  HD1 HID A 142      43.350  42.707  35.018  1.00  0.00           H0.      0
ATOM   2197  CE1 HID A 142      44.517  44.408  35.019  1.00  0.00           C0.      0
ATOM   2198  HE1 HID A 142      44.906  44.463  34.013  1.00  0.00           H0.      0
ATOM   2199  NE2 HID A 142      44.826  45.325  35.948  1.00  0.00           N0.      0
ATOM   2200  CD2 HID A 142      44.102  44.945  37.123  1.00  0.00           C0.      0
ATOM   2201  HD2 HID A 142      44.158  45.516  38.038  1.00  0.00           H0.      0
ATOM   2202  C   HID A 142      40.301  41.800  38.195  1.00  0.00           C0.      0
ATOM   2203  O   HID A 142      40.574  40.663  37.860  1.00  0.00           O0.      0
ATOM   2204  N   LEU A 143      39.299  42.059  39.048  1.00  0.00           N0.      0
ATOM   2205  H   LEU A 143      39.020  43.029  39.092  1.00  0.00           H0.      0
ATOM   2206  CA  LEU A 143      38.337  41.042  39.476  1.00  0.00           C0.      0
ATOM   2207  HA  LEU A 143      38.868  40.149  39.808  1.00  0.00           H0.      0
ATOM   2208  CB  LEU A 143      37.607  41.476  40.779  1.00  0.00           C0.      0
ATOM   2209  HB2 LEU A 143      37.159  42.456  40.611  1.00  0.00           H0.      0
ATOM   2210  HB3 LEU A 143      36.787  40.765  40.879  1.00  0.00           H0.      0
ATOM   2211  CG  LEU A 143      38.471  41.579  42.065  1.00  0.00           C0.      0
ATOM   2212  HG  LEU A 143      39.447  42.064  42.050  1.00  0.00           H0.      0
ATOM   2213  CD1 LEU A 143      37.732  42.422  43.156  1.00  0.00           C0.      0
ATOM   2214 HD11 LEU A 143      36.845  41.961  43.591  1.00  0.00           H0.      0
ATOM   2215 HD12 LEU A 143      38.510  42.508  43.914  1.00  0.00           H0.      0
ATOM   2216 HD13 LEU A 143      37.400  43.358  42.708  1.00  0.00           H0.      0
ATOM   2217  CD2 LEU A 143      38.615  40.182  42.559  1.00  0.00           C0.      0
ATOM   2218 HD21 LEU A 143      39.177  39.600  41.829  1.00  0.00           H0.      0
ATOM   2219 HD22 LEU A 143      39.121  40.100  43.521  1.00  0.00           H0.      0
ATOM   2220 HD23 LEU A 143      37.587  39.830  42.640  1.00  0.00           H0.      0
ATOM   2221  C   LEU A 143      37.444  40.628  38.281  1.00  0.00           C0.      0
ATOM   2222  O   LEU A 143      36.857  41.518  37.671  1.00  0.00           O0.      0
ATOM   2223  N   PRO A 144      37.311  39.332  37.920  1.00  0.00           N0.      0
ATOM   2224  CD  PRO A 144      37.704  38.191  38.748  1.00  0.00           C0.      0
ATOM   2225  HD2 PRO A 144      37.310  38.379  39.747  1.00  0.00           H0.      0
ATOM   2226  HD3 PRO A 144      38.783  38.054  38.676  1.00  0.00           H0.      0
ATOM   2227  CG  PRO A 144      37.022  36.982  38.121  1.00  0.00           C0.      0
ATOM   2228  HG2 PRO A 144      35.975  36.997  38.424  1.00  0.00           H0.      0
ATOM   2229  HG3 PRO A 144      37.529  36.029  38.273  1.00  0.00           H0.      0
ATOM   2230  CB  PRO A 144      36.922  37.358  36.644  1.00  0.00           C0.      0
ATOM   2231  HB2 PRO A 144      36.124  36.844  36.110  1.00  0.00           H0.      0
ATOM   2232  HB3 PRO A 144      37.868  37.166  36.138  1.00  0.00           H0.      0
ATOM   2233  CA  PRO A 144      36.704  38.873  36.676  1.00  0.00           C0.      0
ATOM   2234  HA  PRO A 144      37.205  39.355  35.837  1.00  0.00           H0.      0
ATOM   2235  C   PRO A 144      35.302  39.337  36.491  1.00  0.00           C0.      0
ATOM   2236  O   PRO A 144      34.484  39.051  37.320  1.00  0.00           O0.      0
ATOM   2237  N   ASP A 145      35.036  40.099  35.370  1.00  0.00           N0.      0
ATOM   2238  H   ASP A 145      35.679  40.395  34.649  1.00  0.00           H0.      0
ATOM   2239  CA  ASP A 145      33.596  40.611  35.175  1.00  0.00           C0.      0
ATOM   2240  HA  ASP A 145      33.242  40.779  36.192  1.00  0.00           H0.      0
ATOM   2241  CB  ASP A 145      33.620  41.889  34.318  1.00  0.00           C0.      0
ATOM   2242  HB2 ASP A 145      33.662  41.479  33.309  1.00  0.00           H0.      0
ATOM   2243  HB3 ASP A 145      32.673  42.415  34.439  1.00  0.00           H0.      0
ATOM   2244  CG  ASP A 145      34.765  42.770  34.707  1.00  0.00           C0.      0
ATOM   2245  OD1 ASP A 145      34.482  43.692  35.430  1.00  0.00           O0.      0
ATOM   2246  OD2 ASP A 145      35.907  42.597  34.248  1.00  0.00           O0.      0
ATOM   2247  C   ASP A 145      32.527  39.601  34.593  1.00  0.00           C0.      0
ATOM   2248  O   ASP A 145      31.424  39.996  34.237  1.00  0.00           O0.      0
ATOM   2249  N   SER A 146      32.824  38.361  34.709  1.00  0.00           N0.      0
ATOM   2250  H   SER A 146      33.781  38.258  35.014  1.00  0.00           H0.      0
ATOM   2251  CA  SER A 146      32.233  37.079  34.186  1.00  0.00           C0.      0
ATOM   2252  HA  SER A 146      32.127  37.257  33.116  1.00  0.00           H0.      0
ATOM   2253  CB  SER A 146      33.249  35.860  34.391  1.00  0.00           C0.      0
ATOM   2254  HB2 SER A 146      33.266  35.483  35.414  1.00  0.00           H0.      0
ATOM   2255  HB3 SER A 146      32.925  35.034  33.759  1.00  0.00           H0.      0
ATOM   2256  OG  SER A 146      34.576  36.283  33.934  1.00  0.00           O0.      0
ATOM   2257  HG  SER A 146      34.495  36.389  32.984  1.00  0.00           H0.      0
ATOM   2258  C   SER A 146      30.795  36.761  34.807  1.00  0.00           C0.      0
ATOM   2259  O   SER A 146      30.430  35.623  34.744  1.00  0.00           O0.      0
ATOM   2260  N   LYS A 147      30.030  37.776  35.248  1.00  0.00           N0.      0
ATOM   2261  H   LYS A 147      30.416  38.703  35.144  1.00  0.00           H0.      0
ATOM   2262  CA  LYS A 147      28.576  37.582  35.558  1.00  0.00           C0.      0
ATOM   2263  HA  LYS A 147      28.194  36.691  35.061  1.00  0.00           H0.      0
ATOM   2264  CB  LYS A 147      28.441  37.261  37.084  1.00  0.00           C0.      0
ATOM   2265  HB2 LYS A 147      28.981  38.055  37.600  1.00  0.00           H0.      0
ATOM   2266  HB3 LYS A 147      27.383  37.356  37.331  1.00  0.00           H0.      0
ATOM   2267  CG  LYS A 147      28.978  35.905  37.541  1.00  0.00           C0.      0
ATOM   2268  HG2 LYS A 147      28.464  35.102  37.014  1.00  0.00           H0.      0
ATOM   2269  HG3 LYS A 147      30.060  35.935  37.417  1.00  0.00           H0.      0
ATOM   2270  CD  LYS A 147      28.857  35.510  38.964  1.00  0.00           C0.      0
ATOM   2271  HD2 LYS A 147      29.648  35.981  39.548  1.00  0.00           H0.      0
ATOM   2272  HD3 LYS A 147      27.842  35.718  39.302  1.00  0.00           H0.      0
ATOM   2273  CE  LYS A 147      29.066  34.023  39.318  1.00  0.00           C0.      0
ATOM   2274  HE2 LYS A 147      28.298  33.405  38.852  1.00  0.00           H0.      0
ATOM   2275  HE3 LYS A 147      30.063  33.718  38.999  1.00  0.00           H0.      0
ATOM   2276  NZ  LYS A 147      28.900  33.909  40.727  1.00  0.00           N0.      0
ATOM   2277  HZ1 LYS A 147      29.234  33.007  41.035  1.00  0.00           H0.      0
ATOM   2278  HZ2 LYS A 147      29.356  34.633  41.264  1.00  0.00           H0.      0
ATOM   2279  HZ3 LYS A 147      27.928  33.949  40.997  1.00  0.00           H0.      0
ATOM   2280  C   LYS A 147      27.725  38.753  35.195  1.00  0.00           C0.      0
ATOM   2281  O   LYS A 147      28.187  39.919  35.110  1.00  0.00           O0.      0
ATOM   2282  N   GLY A 148      26.428  38.579  35.194  1.00  0.00           N0.      0
ATOM   2283  H   GLY A 148      26.034  37.682  35.441  1.00  0.00           H0.      0
ATOM   2284  CA  GLY A 148      25.422  39.634  35.190  1.00  0.00           C0.      0
ATOM   2285  HA2 GLY A 148      25.777  40.417  34.520  1.00  0.00           H0.      0
ATOM   2286  HA3 GLY A 148      24.488  39.156  34.894  1.00  0.00           H0.      0
ATOM   2287  C   GLY A 148      25.196  40.320  36.545  1.00  0.00           C0.      0
ATOM   2288  O   GLY A 148      24.205  41.024  36.753  1.00  0.00           O0.      0
ATOM   2289  N   ASP A 149      26.059  40.165  37.525  1.00  0.00           N0.      0
ATOM   2290  H   ASP A 149      26.914  39.639  37.411  1.00  0.00           H0.      0
ATOM   2291  CA  ASP A 149      25.926  40.583  38.960  1.00  0.00           C0.      0
ATOM   2292  HA  ASP A 149      25.535  41.579  39.163  1.00  0.00           H0.      0
ATOM   2293  CB  ASP A 149      25.029  39.654  39.788  1.00  0.00           C0.      0
ATOM   2294  HB2 ASP A 149      24.114  39.337  39.288  1.00  0.00           H0.      0
ATOM   2295  HB3 ASP A 149      25.517  38.712  40.038  1.00  0.00           H0.      0
ATOM   2296  CG  ASP A 149      24.648  40.277  41.110  1.00  0.00           C0.      0
ATOM   2297  OD1 ASP A 149      24.875  41.464  41.265  1.00  0.00           O0.      0
ATOM   2298  OD2 ASP A 149      24.189  39.533  42.016  1.00  0.00           O0.      0
ATOM   2299  C   ASP A 149      27.373  40.693  39.413  1.00  0.00           C0.      0
ATOM   2300  O   ASP A 149      28.296  40.147  38.790  1.00  0.00           O0.      0
ATOM   2301  N   GLN A 150      27.635  41.320  40.534  1.00  0.00           N0.      0
ATOM   2302  H   GLN A 150      26.783  41.643  40.970  1.00  0.00           H0.      0
ATOM   2303  CA  GLN A 150      28.933  41.665  41.072  1.00  0.00           C0.      0
ATOM   2304  HA  GLN A 150      29.618  41.373  40.276  1.00  0.00           H0.      0
ATOM   2305  CB  GLN A 150      29.032  43.206  41.289  1.00  0.00           C0.      0
ATOM   2306  HB2 GLN A 150      28.117  43.733  41.561  1.00  0.00           H0.      0
ATOM   2307  HB3 GLN A 150      29.534  43.519  42.204  1.00  0.00           H0.      0
ATOM   2308  CG  GLN A 150      29.734  43.954  40.180  1.00  0.00           C0.      0
ATOM   2309  HG2 GLN A 150      30.090  44.936  40.491  1.00  0.00           H0.      0
ATOM   2310  HG3 GLN A 150      30.681  43.452  39.983  1.00  0.00           H0.      0
ATOM   2311  CD  GLN A 150      28.984  44.138  38.912  1.00  0.00           C0.      0
ATOM   2312  OE1 GLN A 150      27.778  44.030  38.872  1.00  0.00           O0.      0
ATOM   2313  NE2 GLN A 150      29.580  44.375  37.755  1.00  0.00           N0.      0
ATOM   2314 HE21 GLN A 150      29.071  44.530  36.897  1.00  0.00           H0.      0
ATOM   2315 HE22 GLN A 150      30.586  44.459  37.744  1.00  0.00           H0.      0
ATOM   2316  C   GLN A 150      29.190  40.859  42.390  1.00  0.00           C0.      0
ATOM   2317  O   GLN A 150      29.740  41.317  43.383  1.00  0.00           O0.      0
ATOM   2318  N   SER A 151      28.655  39.633  42.364  1.00  0.00           N0.      0
ATOM   2319  H   SER A 151      28.346  39.220  41.495  1.00  0.00           H0.      0
ATOM   2320  CA  SER A 151      28.569  38.867  43.539  1.00  0.00           C0.      0
ATOM   2321  HA  SER A 151      27.960  39.438  44.240  1.00  0.00           H0.      0
ATOM   2322  CB  SER A 151      27.904  37.433  43.297  1.00  0.00           C0.      0
ATOM   2323  HB2 SER A 151      28.080  36.891  44.226  1.00  0.00           H0.      0
ATOM   2324  HB3 SER A 151      26.864  37.592  43.011  1.00  0.00           H0.      0
ATOM   2325  OG  SER A 151      28.560  36.704  42.217  1.00  0.00           O0.      0
ATOM   2326  HG  SER A 151      29.312  36.216  42.558  1.00  0.00           H0.      0
ATOM   2327  C   SER A 151      30.039  38.576  44.084  1.00  0.00           C0.      0
ATOM   2328  O   SER A 151      30.215  38.413  45.268  1.00  0.00           O0.      0
ATOM   2329  N   GLU A 152      31.025  38.577  43.188  1.00  0.00           N0.      0
ATOM   2330  H   GLU A 152      30.883  38.616  42.189  1.00  0.00           H0.      0
ATOM   2331  CA  GLU A 152      32.364  38.178  43.645  1.00  0.00           C0.      0
ATOM   2332  HA  GLU A 152      32.376  37.516  44.511  1.00  0.00           H0.      0
ATOM   2333  CB  GLU A 152      33.134  37.423  42.568  1.00  0.00           C0.      0
ATOM   2334  HB2 GLU A 152      33.337  37.977  41.652  1.00  0.00           H0.      0
ATOM   2335  HB3 GLU A 152      34.151  37.245  42.920  1.00  0.00           H0.      0
ATOM   2336  CG  GLU A 152      32.485  36.125  42.130  1.00  0.00           C0.      0
ATOM   2337  HG2 GLU A 152      31.770  36.432  41.368  1.00  0.00           H0.      0
ATOM   2338  HG3 GLU A 152      33.174  35.510  41.551  1.00  0.00           H0.      0
ATOM   2339  CD  GLU A 152      31.825  35.392  43.269  1.00  0.00           C0.      0
ATOM   2340  OE1 GLU A 152      30.583  35.205  43.295  1.00  0.00           O0.      0
ATOM   2341  OE2 GLU A 152      32.489  34.932  44.212  1.00  0.00           O0.      0
ATOM   2342  C   GLU A 152      33.075  39.502  44.042  1.00  0.00           C0.      0
ATOM   2343  O   GLU A 152      33.906  39.373  44.918  1.00  0.00           O0.      0
ATOM   2344  N   HIE A 153      32.814  40.631  43.474  1.00  0.00           N0.      0
ATOM   2345  H   HIE A 153      32.178  40.656  42.689  1.00  0.00           H0.      0
ATOM   2346  CA  HIE A 153      33.307  41.988  43.866  1.00  0.00           C0.      0
ATOM   2347  HA  HIE A 153      34.364  41.975  44.132  1.00  0.00           H0.      0
ATOM   2348  CB  HIE A 153      32.995  43.013  42.663  1.00  0.00           C0.      0
ATOM   2349  HB2 HIE A 153      31.924  43.212  42.659  1.00  0.00           H0.      0
ATOM   2350  HB3 HIE A 153      33.475  43.957  42.922  1.00  0.00           H0.      0
ATOM   2351  CG  HIE A 153      33.457  42.509  41.347  1.00  0.00           C0.      0
ATOM   2352  ND1 HIE A 153      32.821  41.506  40.602  1.00  0.00           N0.      0
ATOM   2353  CE1 HIE A 153      33.464  41.338  39.426  1.00  0.00           C0.      0
ATOM   2354  HE1 HIE A 153      33.208  40.610  38.670  1.00  0.00           H0.      0
ATOM   2355  NE2 HIE A 153      34.314  42.381  39.277  1.00  0.00           N0.      0
ATOM   2356  HE2 HIE A 153      34.855  42.479  38.430  1.00  0.00           H0.      0
ATOM   2357  CD2 HIE A 153      34.352  43.092  40.456  1.00  0.00           C0.      0
ATOM   2358  HD2 HIE A 153      35.001  43.934  40.648  1.00  0.00           H0.      0
ATOM   2359  C   HIE A 153      32.660  42.519  45.158  1.00  0.00           C0.      0
ATOM   2360  O   HIE A 153      33.317  43.255  45.876  1.00  0.00           O0.      0
ATOM   2361  N   ARG A 154      31.386  42.082  45.486  1.00  0.00           N0.      0
ATOM   2362  H   ARG A 154      30.804  41.736  44.736  1.00  0.00           H0.      0
ATOM   2363  CA  ARG A 154      30.738  42.358  46.825  1.00  0.00           C0.      0
ATOM   2364  HA  ARG A 154      30.848  43.427  47.005  1.00  0.00           H0.      0
ATOM   2365  CB  ARG A 154      29.204  42.056  46.842  1.00  0.00           C0.      0
ATOM   2366  HB2 ARG A 154      29.045  41.141  46.273  1.00  0.00           H0.      0
ATOM   2367  HB3 ARG A 154      28.884  41.926  47.876  1.00  0.00           H0.      0
ATOM   2368  CG  ARG A 154      28.299  43.126  46.289  1.00  0.00           C0.      0
ATOM   2369  HG2 ARG A 154      28.546  44.096  46.722  1.00  0.00           H0.      0
ATOM   2370  HG3 ARG A 154      28.391  43.214  45.206  1.00  0.00           H0.      0
ATOM   2371  CD  ARG A 154      26.739  42.825  46.470  1.00  0.00           C0.      0
ATOM   2372  HD2 ARG A 154      26.638  42.952  47.548  1.00  0.00           H0.      0
ATOM   2373  HD3 ARG A 154      26.184  43.669  46.060  1.00  0.00           H0.      0
ATOM   2374  NE  ARG A 154      26.276  41.551  45.865  1.00  0.00           N0.      0
ATOM   2375  HE  ARG A 154      26.576  40.746  46.396  1.00  0.00           H0.      0
ATOM   2376  CZ  ARG A 154      25.686  41.339  44.734  1.00  0.00           C0.      0
ATOM   2377  NH1 ARG A 154      25.507  40.103  44.336  1.00  0.00           N0.      0
ATOM   2378 HH11 ARG A 154      25.726  39.362  44.987  1.00  0.00           H0.      0
ATOM   2379 HH12 ARG A 154      24.810  40.056  43.606  1.00  0.00           H0.      0
ATOM   2380  NH2 ARG A 154      25.227  42.348  44.052  1.00  0.00           N0.      0
ATOM   2381 HH21 ARG A 154      25.602  43.265  44.250  1.00  0.00           H0.      0
ATOM   2382 HH22 ARG A 154      25.031  42.123  43.087  1.00  0.00           H0.      0
ATOM   2383  C   ARG A 154      31.487  41.621  47.911  1.00  0.00           C0.      0
ATOM   2384  O   ARG A 154      31.718  42.115  49.018  1.00  0.00           O0.      0
ATOM   2385  N   LEU A 155      32.000  40.398  47.529  1.00  0.00           N0.      0
ATOM   2386  H   LEU A 155      31.916  40.040  46.588  1.00  0.00           H0.      0
ATOM   2387  CA  LEU A 155      32.725  39.590  48.545  1.00  0.00           C0.      0
ATOM   2388  HA  LEU A 155      31.990  39.559  49.349  1.00  0.00           H0.      0
ATOM   2389  CB  LEU A 155      32.770  38.140  47.961  1.00  0.00           C0.      0
ATOM   2390  HB2 LEU A 155      31.746  37.836  47.744  1.00  0.00           H0.      0
ATOM   2391  HB3 LEU A 155      33.248  38.204  46.983  1.00  0.00           H0.      0
ATOM   2392  CG  LEU A 155      33.377  37.095  48.934  1.00  0.00           C0.      0
ATOM   2393  HG  LEU A 155      34.346  37.506  49.219  1.00  0.00           H0.      0
ATOM   2394  CD1 LEU A 155      32.543  36.954  50.209  1.00  0.00           C0.      0
ATOM   2395 HD11 LEU A 155      31.551  36.632  49.893  1.00  0.00           H0.      0
ATOM   2396 HD12 LEU A 155      32.911  36.193  50.897  1.00  0.00           H0.      0
ATOM   2397 HD13 LEU A 155      32.387  37.895  50.735  1.00  0.00           H0.      0
ATOM   2398  CD2 LEU A 155      33.411  35.823  48.194  1.00  0.00           C0.      0
ATOM   2399 HD21 LEU A 155      33.976  35.129  48.816  1.00  0.00           H0.      0
ATOM   2400 HD22 LEU A 155      32.438  35.454  47.869  1.00  0.00           H0.      0
ATOM   2401 HD23 LEU A 155      33.967  35.906  47.260  1.00  0.00           H0.      0
ATOM   2402  C   LEU A 155      34.095  40.197  48.856  1.00  0.00           C0.      0
ATOM   2403  O   LEU A 155      34.515  40.315  49.966  1.00  0.00           O0.      0
ATOM   2404  N   ALA A 156      34.832  40.692  47.855  1.00  0.00           N0.      0
ATOM   2405  H   ALA A 156      34.462  40.597  46.920  1.00  0.00           H0.      0
ATOM   2406  CA  ALA A 156      36.077  41.313  48.055  1.00  0.00           C0.      0
ATOM   2407  HA  ALA A 156      36.724  40.494  48.368  1.00  0.00           H0.      0
ATOM   2408  CB  ALA A 156      36.612  41.737  46.676  1.00  0.00           C0.      0
ATOM   2409  HB1 ALA A 156      36.542  40.865  46.027  1.00  0.00           H0.      0
ATOM   2410  HB2 ALA A 156      35.993  42.571  46.345  1.00  0.00           H0.      0
ATOM   2411  HB3 ALA A 156      37.672  41.915  46.855  1.00  0.00           H0.      0
ATOM   2412  C   ALA A 156      36.061  42.542  49.003  1.00  0.00           C0.      0
ATOM   2413  O   ALA A 156      36.912  42.721  49.854  1.00  0.00           O0.      0
ATOM   2414  N   LEU A 157      35.229  43.528  48.692  1.00  0.00           N0.      0
ATOM   2415  H   LEU A 157      34.758  43.445  47.802  1.00  0.00           H0.      0
ATOM   2416  CA  LEU A 157      35.050  44.746  49.563  1.00  0.00           C0.      0
ATOM   2417  HA  LEU A 157      36.013  45.240  49.438  1.00  0.00           H0.      0
ATOM   2418  CB  LEU A 157      33.946  45.594  49.016  1.00  0.00           C0.      0
ATOM   2419  HB2 LEU A 157      33.120  44.899  48.867  1.00  0.00           H0.      0
ATOM   2420  HB3 LEU A 157      33.743  46.383  49.741  1.00  0.00           H0.      0
ATOM   2421  CG  LEU A 157      34.310  46.160  47.668  1.00  0.00           C0.      0
ATOM   2422  HG  LEU A 157      34.882  45.383  47.161  1.00  0.00           H0.      0
ATOM   2423  CD1 LEU A 157      33.030  46.546  46.947  1.00  0.00           C0.      0
ATOM   2424 HD11 LEU A 157      32.395  45.661  46.987  1.00  0.00           H0.      0
ATOM   2425 HD12 LEU A 157      32.506  47.345  47.470  1.00  0.00           H0.      0
ATOM   2426 HD13 LEU A 157      33.253  46.812  45.914  1.00  0.00           H0.      0
ATOM   2427  CD2 LEU A 157      35.056  47.462  47.681  1.00  0.00           C0.      0
ATOM   2428 HD21 LEU A 157      36.006  47.307  48.192  1.00  0.00           H0.      0
ATOM   2429 HD22 LEU A 157      35.258  47.791  46.661  1.00  0.00           H0.      0
ATOM   2430 HD23 LEU A 157      34.548  48.227  48.268  1.00  0.00           H0.      0
ATOM   2431  C   LEU A 157      34.686  44.260  51.037  1.00  0.00           C0.      0
ATOM   2432  O   LEU A 157      35.128  44.823  51.987  1.00  0.00           O0.      0
ATOM   2433  N   LYS A 158      33.910  43.168  51.174  1.00  0.00           N0.      0
ATOM   2434  H   LYS A 158      33.665  42.674  50.328  1.00  0.00           H0.      0
ATOM   2435  CA  LYS A 158      33.682  42.586  52.476  1.00  0.00           C0.      0
ATOM   2436  HA  LYS A 158      33.324  43.342  53.175  1.00  0.00           H0.      0
ATOM   2437  CB  LYS A 158      32.620  41.459  52.363  1.00  0.00           C0.      0
ATOM   2438  HB2 LYS A 158      32.756  40.800  51.505  1.00  0.00           H0.      0
ATOM   2439  HB3 LYS A 158      32.674  40.650  53.092  1.00  0.00           H0.      0
ATOM   2440  CG  LYS A 158      31.146  42.033  52.376  1.00  0.00           C0.      0
ATOM   2441  HG2 LYS A 158      30.811  42.357  53.361  1.00  0.00           H0.      0
ATOM   2442  HG3 LYS A 158      31.046  42.907  51.732  1.00  0.00           H0.      0
ATOM   2443  CD  LYS A 158      30.236  40.912  51.951  1.00  0.00           C0.      0
ATOM   2444  HD2 LYS A 158      30.398  40.833  50.876  1.00  0.00           H0.      0
ATOM   2445  HD3 LYS A 158      30.619  39.994  52.395  1.00  0.00           H0.      0
ATOM   2446  CE  LYS A 158      28.755  41.012  52.157  1.00  0.00           C0.      0
ATOM   2447  HE2 LYS A 158      28.398  41.518  53.054  1.00  0.00           H0.      0
ATOM   2448  HE3 LYS A 158      28.211  41.483  51.338  1.00  0.00           H0.      0
ATOM   2449  NZ  LYS A 158      28.237  39.586  52.019  1.00  0.00           N0.      0
ATOM   2450  HZ1 LYS A 158      27.241  39.458  52.126  1.00  0.00           H0.      0
ATOM   2451  HZ2 LYS A 158      28.519  39.173  51.141  1.00  0.00           H0.      0
ATOM   2452  HZ3 LYS A 158      28.729  38.908  52.584  1.00  0.00           H0.      0
ATOM   2453  C   LYS A 158      35.020  41.938  53.086  1.00  0.00           C0.      0
ATOM   2454  O   LYS A 158      35.133  41.946  54.328  1.00  0.00           O0.      0
ATOM   2455  N   ASN A 159      35.812  41.275  52.304  1.00  0.00           N0.      0
ATOM   2456  H   ASN A 159      35.509  41.033  51.371  1.00  0.00           H0.      0
ATOM   2457  CA  ASN A 159      37.107  40.820  52.806  1.00  0.00           C0.      0
ATOM   2458  HA  ASN A 159      36.865  40.281  53.722  1.00  0.00           H0.      0
ATOM   2459  CB  ASN A 159      37.769  39.942  51.735  1.00  0.00           C0.      0
ATOM   2460  HB2 ASN A 159      37.821  40.485  50.791  1.00  0.00           H0.      0
ATOM   2461  HB3 ASN A 159      38.782  39.723  52.071  1.00  0.00           H0.      0
ATOM   2462  CG  ASN A 159      37.029  38.620  51.665  1.00  0.00           C0.      0
ATOM   2463  OD1 ASN A 159      36.240  38.224  52.554  1.00  0.00           O0.      0
ATOM   2464  ND2 ASN A 159      37.237  37.911  50.582  1.00  0.00           N0.      0
ATOM   2465 HD21 ASN A 159      36.681  37.083  50.423  1.00  0.00           H0.      0
ATOM   2466 HD22 ASN A 159      37.844  38.309  49.879  1.00  0.00           H0.      0
ATOM   2467  C   ASN A 159      38.006  42.015  53.192  1.00  0.00           C0.      0
ATOM   2468  O   ASN A 159      38.809  41.907  54.070  1.00  0.00           O0.      0
ATOM   2469  N   ILE A 160      37.908  43.178  52.460  1.00  0.00           N0.      0
ATOM   2470  H   ILE A 160      37.484  43.135  51.545  1.00  0.00           H0.      0
ATOM   2471  CA  ILE A 160      38.595  44.481  52.895  1.00  0.00           C0.      0
ATOM   2472  HA  ILE A 160      39.626  44.241  53.154  1.00  0.00           H0.      0
ATOM   2473  CB  ILE A 160      38.559  45.498  51.687  1.00  0.00           C0.      0
ATOM   2474  HB  ILE A 160      37.498  45.503  51.435  1.00  0.00           H0.      0
ATOM   2475  CG2 ILE A 160      38.968  46.897  52.184  1.00  0.00           C0.      0
ATOM   2476 HG21 ILE A 160      39.357  47.454  51.332  1.00  0.00           H0.      0
ATOM   2477 HG22 ILE A 160      38.055  47.383  52.526  1.00  0.00           H0.      0
ATOM   2478 HG23 ILE A 160      39.614  46.843  53.061  1.00  0.00           H0.      0
ATOM   2479  CG1 ILE A 160      39.510  45.036  50.530  1.00  0.00           C0.      0
ATOM   2480 HG12 ILE A 160      40.550  44.980  50.850  1.00  0.00           H0.      0
ATOM   2481 HG13 ILE A 160      39.131  44.037  50.315  1.00  0.00           H0.      0
ATOM   2482  CD1 ILE A 160      39.530  45.835  49.215  1.00  0.00           C0.      0
ATOM   2483 HD11 ILE A 160      40.145  45.283  48.504  1.00  0.00           H0.      0
ATOM   2484 HD12 ILE A 160      38.480  45.812  48.924  1.00  0.00           H0.      0
ATOM   2485 HD13 ILE A 160      39.835  46.871  49.364  1.00  0.00           H0.      0
ATOM   2486  C   ILE A 160      37.952  44.996  54.152  1.00  0.00           C0.      0
ATOM   2487  O   ILE A 160      38.604  45.426  55.142  1.00  0.00           O0.      0
ATOM   2488  N   ALA A 161      36.673  44.860  54.350  1.00  0.00           N0.      0
ATOM   2489  H   ALA A 161      36.111  44.581  53.558  1.00  0.00           H0.      0
ATOM   2490  CA  ALA A 161      35.987  45.386  55.537  1.00  0.00           C0.      0
ATOM   2491  HA  ALA A 161      36.360  46.397  55.703  1.00  0.00           H0.      0
ATOM   2492  CB  ALA A 161      34.443  45.296  55.353  1.00  0.00           C0.      0
ATOM   2493  HB1 ALA A 161      34.099  45.849  54.479  1.00  0.00           H0.      0
ATOM   2494  HB2 ALA A 161      34.200  44.253  55.149  1.00  0.00           H0.      0
ATOM   2495  HB3 ALA A 161      33.894  45.551  56.259  1.00  0.00           H0.      0
ATOM   2496  C   ALA A 161      36.362  44.611  56.800  1.00  0.00           C0.      0
ATOM   2497  O   ALA A 161      36.535  45.336  57.792  1.00  0.00           O0.      0
ATOM   2498  N   SER A 162      36.626  43.310  56.775  1.00  0.00           N0.      0
ATOM   2499  H   SER A 162      36.355  42.835  55.926  1.00  0.00           H0.      0
ATOM   2500  CA  SER A 162      37.170  42.575  57.916  1.00  0.00           C0.      0
ATOM   2501  HA  SER A 162      36.484  42.710  58.753  1.00  0.00           H0.      0
ATOM   2502  CB  SER A 162      37.216  41.073  57.567  1.00  0.00           C0.      0
ATOM   2503  HB2 SER A 162      37.799  40.975  56.651  1.00  0.00           H0.      0
ATOM   2504  HB3 SER A 162      37.698  40.469  58.336  1.00  0.00           H0.      0
ATOM   2505  OG  SER A 162      35.984  40.519  57.217  1.00  0.00           O0.      0
ATOM   2506  HG  SER A 162      36.125  39.637  56.865  1.00  0.00           H0.      0
ATOM   2507  C   SER A 162      38.582  42.905  58.486  1.00  0.00           C0.      0
ATOM   2508  O   SER A 162      38.985  42.615  59.664  1.00  0.00           O0.      0
ATOM   2509  N   MET A 163      39.371  43.469  57.586  1.00  0.00           N0.      0
ATOM   2510  H   MET A 163      38.981  43.497  56.655  1.00  0.00           H0.      0
ATOM   2511  CA  MET A 163      40.722  43.810  57.858  1.00  0.00           C0.      0
ATOM   2512  HA  MET A 163      41.139  43.048  58.516  1.00  0.00           H0.      0
ATOM   2513  CB  MET A 163      41.551  43.684  56.552  1.00  0.00           C0.      0
ATOM   2514  HB2 MET A 163      41.485  44.596  55.959  1.00  0.00           H0.      0
ATOM   2515  HB3 MET A 163      42.579  43.795  56.898  1.00  0.00           H0.      0
ATOM   2516  CG  MET A 163      41.502  42.413  55.838  1.00  0.00           C0.      0
ATOM   2517  HG2 MET A 163      40.451  42.352  55.557  1.00  0.00           H0.      0
ATOM   2518  HG3 MET A 163      42.056  42.553  54.910  1.00  0.00           H0.      0
ATOM   2519  SD  MET A 163      41.804  40.835  56.595  1.00  0.00           S0.      0
ATOM   2520  CE  MET A 163      43.554  40.882  56.969  1.00  0.00           C0.      0
ATOM   2521  HE1 MET A 163      43.830  41.707  57.626  1.00  0.00           H0.      0
ATOM   2522  HE2 MET A 163      43.906  39.973  57.459  1.00  0.00           H0.      0
ATOM   2523  HE3 MET A 163      44.081  41.081  56.036  1.00  0.00           H0.      0
ATOM   2524  C   MET A 163      40.807  45.188  58.528  1.00  0.00           C0.      0
ATOM   2525  O   MET A 163      41.671  45.524  59.367  1.00  0.00           O0.      0
ATOM   2526  N   VAL A 164      39.940  46.135  58.067  1.00  0.00           N0.      0
ATOM   2527  H   VAL A 164      39.382  45.867  57.269  1.00  0.00           H0.      0
ATOM   2528  CA  VAL A 164      39.748  47.541  58.581  1.00  0.00           C0.      0
ATOM   2529  HA  VAL A 164      40.728  48.003  58.703  1.00  0.00           H0.      0
ATOM   2530  CB  VAL A 164      38.948  48.371  57.455  1.00  0.00           C0.      0
ATOM   2531  HB  VAL A 164      37.988  47.899  57.240  1.00  0.00           H0.      0
ATOM   2532  CG1 VAL A 164      38.881  49.775  57.994  1.00  0.00           C0.      0
ATOM   2533 HG11 VAL A 164      39.865  50.154  58.268  1.00  0.00           H0.      0
ATOM   2534 HG12 VAL A 164      38.493  50.466  57.245  1.00  0.00           H0.      0
ATOM   2535 HG13 VAL A 164      38.173  49.823  58.821  1.00  0.00           H0.      0
ATOM   2536  CG2 VAL A 164      39.709  48.543  56.159  1.00  0.00           C0.      0
ATOM   2537 HG21 VAL A 164      39.656  47.615  55.590  1.00  0.00           H0.      0
ATOM   2538 HG22 VAL A 164      39.206  49.329  55.594  1.00  0.00           H0.      0
ATOM   2539 HG23 VAL A 164      40.736  48.846  56.366  1.00  0.00           H0.      0
ATOM   2540  C   VAL A 164      39.030  47.529  59.961  1.00  0.00           C0.      0
ATOM   2541  O   VAL A 164      37.956  46.840  60.232  1.00  0.00           O0.      0
ATOM   2542  N   ARG A 165      39.665  48.223  60.903  1.00  0.00           N0.      0
ATOM   2543  H   ARG A 165      40.516  48.682  60.610  1.00  0.00           H0.      0
ATOM   2544  CA  ARG A 165      39.237  48.369  62.306  1.00  0.00           C0.      0
ATOM   2545  HA  ARG A 165      39.131  47.385  62.765  1.00  0.00           H0.      0
ATOM   2546  CB  ARG A 165      40.422  49.155  62.954  1.00  0.00           C0.      0
ATOM   2547  HB2 ARG A 165      40.810  49.791  62.159  1.00  0.00           H0.      0
ATOM   2548  HB3 ARG A 165      40.105  49.828  63.751  1.00  0.00           H0.      0
ATOM   2549  CG  ARG A 165      41.551  48.173  63.450  1.00  0.00           C0.      0
ATOM   2550  HG2 ARG A 165      41.135  47.670  64.323  1.00  0.00           H0.      0
ATOM   2551  HG3 ARG A 165      41.768  47.473  62.643  1.00  0.00           H0.      0
ATOM   2552  CD  ARG A 165      42.860  48.925  63.780  1.00  0.00           C0.      0
ATOM   2553  HD2 ARG A 165      43.220  49.386  62.860  1.00  0.00           H0.      0
ATOM   2554  HD3 ARG A 165      42.576  49.683  64.510  1.00  0.00           H0.      0
ATOM   2555  NE  ARG A 165      43.770  47.956  64.377  1.00  0.00           N0.      0
ATOM   2556  HE  ARG A 165      43.416  47.022  64.528  1.00  0.00           H0.      0
ATOM   2557  CZ  ARG A 165      45.050  48.214  64.778  1.00  0.00           C0.      0
ATOM   2558  NH1 ARG A 165      45.887  47.212  65.087  1.00  0.00           N0.      0
ATOM   2559 HH11 ARG A 165      45.493  46.297  65.253  1.00  0.00           H0.      0
ATOM   2560 HH12 ARG A 165      46.806  47.536  65.353  1.00  0.00           H0.      0
ATOM   2561  NH2 ARG A 165      45.467  49.419  65.021  1.00  0.00           N0.      0
ATOM   2562 HH21 ARG A 165      45.025  50.215  64.583  1.00  0.00           H0.      0
ATOM   2563 HH22 ARG A 165      46.436  49.424  65.306  1.00  0.00           H0.      0
ATOM   2564  C   ARG A 165      37.938  49.221  62.407  1.00  0.00           C0.      0
ATOM   2565  O   ARG A 165      37.605  49.940  61.458  1.00  0.00           O0.      0
ATOM   2566  N   PRO A 166      37.212  49.283  63.576  1.00  0.00           N0.      0
ATOM   2567  CD  PRO A 166      37.568  48.464  64.740  1.00  0.00           C0.      0
ATOM   2568  HD2 PRO A 166      38.588  48.643  65.082  1.00  0.00           H0.      0
ATOM   2569  HD3 PRO A 166      37.354  47.412  64.554  1.00  0.00           H0.      0
ATOM   2570  CG  PRO A 166      36.689  49.029  65.866  1.00  0.00           C0.      0
ATOM   2571  HG2 PRO A 166      37.270  49.729  66.466  1.00  0.00           H0.      0
ATOM   2572  HG3 PRO A 166      36.231  48.227  66.445  1.00  0.00           H0.      0
ATOM   2573  CB  PRO A 166      35.528  49.807  65.202  1.00  0.00           C0.      0
ATOM   2574  HB2 PRO A 166      35.289  50.776  65.640  1.00  0.00           H0.      0
ATOM   2575  HB3 PRO A 166      34.750  49.047  65.127  1.00  0.00           H0.      0
ATOM   2576  CA  PRO A 166      35.940  50.055  63.709  1.00  0.00           C0.      0
ATOM   2577  HA  PRO A 166      35.167  49.742  63.006  1.00  0.00           H0.      0
ATOM   2578  C   PRO A 166      36.203  51.579  63.522  1.00  0.00           C0.      0
ATOM   2579  O   PRO A 166      37.042  52.107  64.246  1.00  0.00           O0.      0
ATOM   2580  N   GLY A 167      35.530  52.275  62.607  1.00  0.00           N0.      0
ATOM   2581  H   GLY A 167      34.766  51.757  62.196  1.00  0.00           H0.      0
ATOM   2582  CA  GLY A 167      35.885  53.678  62.386  1.00  0.00           C0.      0
ATOM   2583  HA2 GLY A 167      35.019  54.076  61.857  1.00  0.00           H0.      0
ATOM   2584  HA3 GLY A 167      35.954  54.212  63.334  1.00  0.00           H0.      0
ATOM   2585  C   GLY A 167      37.216  53.771  61.602  1.00  0.00           C0.      0
ATOM   2586  O   GLY A 167      37.870  54.824  61.590  1.00  0.00           O0.      0
ATOM   2587  N   GLY A 168      37.809  52.714  61.049  1.00  0.00           N0.      0
ATOM   2588  H   GLY A 168      37.287  51.849  61.080  1.00  0.00           H0.      0
ATOM   2589  CA  GLY A 168      39.020  52.723  60.159  1.00  0.00           C0.      0
ATOM   2590  HA2 GLY A 168      39.869  53.291  60.542  1.00  0.00           H0.      0
ATOM   2591  HA3 GLY A 168      39.391  51.720  59.949  1.00  0.00           H0.      0
ATOM   2592  C   GLY A 168      38.558  53.258  58.770  1.00  0.00           C0.      0
ATOM   2593  O   GLY A 168      37.436  53.770  58.544  1.00  0.00           O0.      0
ATOM   2594  N   LEU A 169      39.539  53.198  57.810  1.00  0.00           N0.      0
ATOM   2595  H   LEU A 169      40.392  52.711  58.044  1.00  0.00           H0.      0
ATOM   2596  CA  LEU A 169      39.307  53.829  56.479  1.00  0.00           C0.      0
ATOM   2597  HA  LEU A 169      38.327  54.297  56.387  1.00  0.00           H0.      0
ATOM   2598  CB  LEU A 169      40.320  54.975  56.362  1.00  0.00           C0.      0
ATOM   2599  HB2 LEU A 169      41.196  54.590  56.884  1.00  0.00           H0.      0
ATOM   2600  HB3 LEU A 169      40.567  55.202  55.325  1.00  0.00           H0.      0
ATOM   2601  CG  LEU A 169      39.877  56.286  57.139  1.00  0.00           C0.      0
ATOM   2602  HG  LEU A 169      39.373  56.111  58.090  1.00  0.00           H0.      0
ATOM   2603  CD1 LEU A 169      41.170  57.112  57.282  1.00  0.00           C0.      0
ATOM   2604 HD11 LEU A 169      41.854  56.531  57.900  1.00  0.00           H0.      0
ATOM   2605 HD12 LEU A 169      41.795  57.287  56.407  1.00  0.00           H0.      0
ATOM   2606 HD13 LEU A 169      40.994  58.128  57.635  1.00  0.00           H0.      0
ATOM   2607  CD2 LEU A 169      38.928  57.095  56.246  1.00  0.00           C0.      0
ATOM   2608 HD21 LEU A 169      38.041  56.567  55.897  1.00  0.00           H0.      0
ATOM   2609 HD22 LEU A 169      38.599  57.950  56.836  1.00  0.00           H0.      0
ATOM   2610 HD23 LEU A 169      39.507  57.557  55.447  1.00  0.00           H0.      0
ATOM   2611  C   LEU A 169      39.539  52.839  55.311  1.00  0.00           C0.      0
ATOM   2612  O   LEU A 169      40.342  51.937  55.406  1.00  0.00           O0.      0
ATOM   2613  N   LEU A 170      38.831  53.079  54.146  1.00  0.00           N0.      0
ATOM   2614  H   LEU A 170      38.075  53.746  54.182  1.00  0.00           H0.      0
ATOM   2615  CA  LEU A 170      39.067  52.617  52.788  1.00  0.00           C0.      0
ATOM   2616  HA  LEU A 170      39.937  51.968  52.882  1.00  0.00           H0.      0
ATOM   2617  CB  LEU A 170      37.832  51.734  52.339  1.00  0.00           C0.      0
ATOM   2618  HB2 LEU A 170      37.823  50.978  53.124  1.00  0.00           H0.      0
ATOM   2619  HB3 LEU A 170      36.930  52.346  52.340  1.00  0.00           H0.      0
ATOM   2620  CG  LEU A 170      38.007  51.123  50.963  1.00  0.00           C0.      0
ATOM   2621  HG  LEU A 170      38.043  51.850  50.152  1.00  0.00           H0.      0
ATOM   2622  CD1 LEU A 170      39.267  50.301  50.853  1.00  0.00           C0.      0
ATOM   2623 HD11 LEU A 170      39.417  49.744  51.778  1.00  0.00           H0.      0
ATOM   2624 HD12 LEU A 170      39.245  49.577  50.039  1.00  0.00           H0.      0
ATOM   2625 HD13 LEU A 170      40.193  50.874  50.824  1.00  0.00           H0.      0
ATOM   2626  CD2 LEU A 170      36.824  50.227  50.677  1.00  0.00           C0.      0
ATOM   2627 HD21 LEU A 170      36.898  49.861  49.653  1.00  0.00           H0.      0
ATOM   2628 HD22 LEU A 170      36.789  49.369  51.349  1.00  0.00           H0.      0
ATOM   2629 HD23 LEU A 170      35.839  50.693  50.659  1.00  0.00           H0.      0
ATOM   2630  C   LEU A 170      39.413  53.831  51.868  1.00  0.00           C0.      0
ATOM   2631  O   LEU A 170      38.730  54.827  51.853  1.00  0.00           O0.      0
ATOM   2632  N   VAL A 171      40.299  53.536  50.905  1.00  0.00           N0.      0
ATOM   2633  H   VAL A 171      40.735  52.641  51.072  1.00  0.00           H0.      0
ATOM   2634  CA  VAL A 171      40.658  54.372  49.768  1.00  0.00           C0.      0
ATOM   2635  HA  VAL A 171      39.920  55.131  49.509  1.00  0.00           H0.      0
ATOM   2636  CB  VAL A 171      41.998  55.091  49.997  1.00  0.00           C0.      0
ATOM   2637  HB  VAL A 171      42.796  54.413  50.300  1.00  0.00           H0.      0
ATOM   2638  CG1 VAL A 171      42.414  55.890  48.734  1.00  0.00           C0.      0
ATOM   2639 HG11 VAL A 171      41.659  56.593  48.382  1.00  0.00           H0.      0
ATOM   2640 HG12 VAL A 171      43.359  56.413  48.878  1.00  0.00           H0.      0
ATOM   2641 HG13 VAL A 171      42.536  55.276  47.842  1.00  0.00           H0.      0
ATOM   2642  CG2 VAL A 171      41.924  56.096  51.069  1.00  0.00           C0.      0
ATOM   2643 HG21 VAL A 171      41.833  55.682  52.073  1.00  0.00           H0.      0
ATOM   2644 HG22 VAL A 171      42.753  56.803  51.050  1.00  0.00           H0.      0
ATOM   2645 HG23 VAL A 171      40.949  56.578  50.990  1.00  0.00           H0.      0
ATOM   2646  C   VAL A 171      40.814  53.544  48.558  1.00  0.00           C0.      0
ATOM   2647  O   VAL A 171      41.646  52.644  48.636  1.00  0.00           O0.      0
ATOM   2648  N   ILE A 172      40.094  53.891  47.516  1.00  0.00           N0.      0
ATOM   2649  H   ILE A 172      39.309  54.508  47.665  1.00  0.00           H0.      0
ATOM   2650  CA  ILE A 172      39.925  53.011  46.358  1.00  0.00           C0.      0
ATOM   2651  HA  ILE A 172      40.893  52.533  46.201  1.00  0.00           H0.      0
ATOM   2652  CB  ILE A 172      38.902  51.917  46.694  1.00  0.00           C0.      0
ATOM   2653  HB  ILE A 172      39.464  51.427  47.489  1.00  0.00           H0.      0
ATOM   2654  CG2 ILE A 172      37.535  52.446  47.150  1.00  0.00           C0.      0
ATOM   2655 HG21 ILE A 172      36.961  52.940  46.366  1.00  0.00           H0.      0
ATOM   2656 HG22 ILE A 172      36.911  51.592  47.412  1.00  0.00           H0.      0
ATOM   2657 HG23 ILE A 172      37.636  53.173  47.956  1.00  0.00           H0.      0
ATOM   2658  CG1 ILE A 172      38.703  50.984  45.487  1.00  0.00           C0.      0
ATOM   2659 HG12 ILE A 172      38.296  51.518  44.627  1.00  0.00           H0.      0
ATOM   2660 HG13 ILE A 172      39.710  50.748  45.143  1.00  0.00           H0.      0
ATOM   2661  CD1 ILE A 172      37.791  49.739  45.755  1.00  0.00           C0.      0
ATOM   2662 HD11 ILE A 172      37.890  49.014  44.946  1.00  0.00           H0.      0
ATOM   2663 HD12 ILE A 172      37.851  49.308  46.754  1.00  0.00           H0.      0
ATOM   2664 HD13 ILE A 172      36.776  50.135  45.706  1.00  0.00           H0.      0
ATOM   2665  C   ILE A 172      39.566  53.805  45.065  1.00  0.00           C0.      0
ATOM   2666  O   ILE A 172      38.808  54.741  44.992  1.00  0.00           O0.      0
ATOM   2667  N   ASP A 173      40.230  53.369  44.028  1.00  0.00           N0.      0
ATOM   2668  H   ASP A 173      40.851  52.577  44.113  1.00  0.00           H0.      0
ATOM   2669  CA  ASP A 173      40.196  54.083  42.763  1.00  0.00           C0.      0
ATOM   2670  HA  ASP A 173      39.377  54.803  42.784  1.00  0.00           H0.      0
ATOM   2671  CB  ASP A 173      41.565  54.756  42.493  1.00  0.00           C0.      0
ATOM   2672  HB2 ASP A 173      41.566  55.509  41.705  1.00  0.00           H0.      0
ATOM   2673  HB3 ASP A 173      41.920  55.285  43.377  1.00  0.00           H0.      0
ATOM   2674  CG  ASP A 173      42.683  53.670  42.167  1.00  0.00           C0.      0
ATOM   2675  OD1 ASP A 173      43.629  54.158  41.430  1.00  0.00           O0.      0
ATOM   2676  OD2 ASP A 173      42.507  52.446  42.367  1.00  0.00           O0.      0
ATOM   2677  C   ASP A 173      39.650  53.302  41.556  1.00  0.00           C0.      0
ATOM   2678  O   ASP A 173      39.529  52.088  41.507  1.00  0.00           O0.      0
ATOM   2679  N   HIE A 174      39.262  54.034  40.513  1.00  0.00           N0.      0
ATOM   2680  H   HIE A 174      39.252  55.043  40.543  1.00  0.00           H0.      0
ATOM   2681  CA  HIE A 174      38.502  53.579  39.374  1.00  0.00           C0.      0
ATOM   2682  HA  HIE A 174      38.897  52.603  39.091  1.00  0.00           H0.      0
ATOM   2683  CB  HIE A 174      37.067  53.471  39.801  1.00  0.00           C0.      0
ATOM   2684  HB2 HIE A 174      36.943  52.936  40.742  1.00  0.00           H0.      0
ATOM   2685  HB3 HIE A 174      36.720  54.504  39.843  1.00  0.00           H0.      0
ATOM   2686  CG  HIE A 174      36.285  52.763  38.673  1.00  0.00           C0.      0
ATOM   2687  ND1 HIE A 174      36.583  51.430  38.126  1.00  0.00           N0.      0
ATOM   2688  CE1 HIE A 174      35.589  51.216  37.275  1.00  0.00           C0.      0
ATOM   2689  HE1 HIE A 174      35.414  50.308  36.716  1.00  0.00           H0.      0
ATOM   2690  NE2 HIE A 174      34.712  52.290  37.259  1.00  0.00           N0.      0
ATOM   2691  HE2 HIE A 174      33.914  52.458  36.662  1.00  0.00           H0.      0
ATOM   2692  CD2 HIE A 174      35.109  53.218  38.147  1.00  0.00           C0.      0
ATOM   2693  HD2 HIE A 174      34.486  53.996  38.562  1.00  0.00           H0.      0
ATOM   2694  C   HIE A 174      38.826  54.491  38.143  1.00  0.00           C0.      0
ATOM   2695  O   HIE A 174      39.080  55.692  38.411  1.00  0.00           O0.      0
ATOM   2696  N   ARG A 175      38.724  53.946  36.907  1.00  0.00           N0.      0
ATOM   2697  H   ARG A 175      38.496  52.973  36.759  1.00  0.00           H0.      0
ATOM   2698  CA  ARG A 175      38.968  54.834  35.718  1.00  0.00           C0.      0
ATOM   2699  HA  ARG A 175      39.803  55.498  35.942  1.00  0.00           H0.      0
ATOM   2700  CB  ARG A 175      39.414  53.922  34.601  1.00  0.00           C0.      0
ATOM   2701  HB2 ARG A 175      39.078  52.906  34.806  1.00  0.00           H0.      0
ATOM   2702  HB3 ARG A 175      38.923  54.282  33.698  1.00  0.00           H0.      0
ATOM   2703  CG  ARG A 175      40.901  54.012  34.456  1.00  0.00           C0.      0
ATOM   2704  HG2 ARG A 175      41.181  55.037  34.215  1.00  0.00           H0.      0
ATOM   2705  HG3 ARG A 175      41.414  53.644  35.345  1.00  0.00           H0.      0
ATOM   2706  CD  ARG A 175      41.282  53.143  33.263  1.00  0.00           C0.      0
ATOM   2707  HD2 ARG A 175      41.141  52.098  33.539  1.00  0.00           H0.      0
ATOM   2708  HD3 ARG A 175      40.756  53.362  32.334  1.00  0.00           H0.      0
ATOM   2709  NE  ARG A 175      42.679  53.331  32.957  1.00  0.00           N0.      0
ATOM   2710  HE  ARG A 175      43.301  52.651  33.369  1.00  0.00           H0.      0
ATOM   2711  CZ  ARG A 175      43.230  54.213  32.179  1.00  0.00           C0.      0
ATOM   2712  NH1 ARG A 175      42.645  55.209  31.582  1.00  0.00           N0.      0
ATOM   2713 HH11 ARG A 175      41.822  55.499  32.090  1.00  0.00           H0.      0
ATOM   2714 HH12 ARG A 175      43.219  55.888  31.103  1.00  0.00           H0.      0
ATOM   2715  NH2 ARG A 175      44.551  54.137  32.067  1.00  0.00           N0.      0
ATOM   2716 HH21 ARG A 175      45.014  53.391  32.568  1.00  0.00           H0.      0
ATOM   2717 HH22 ARG A 175      45.035  54.865  31.561  1.00  0.00           H0.      0
ATOM   2718  C   ARG A 175      37.678  55.685  35.511  1.00  0.00           C0.      0
ATOM   2719  O   ARG A 175      36.556  55.267  35.744  1.00  0.00           O0.      0
ATOM   2720  N   ASN A 176      37.967  56.939  35.126  1.00  0.00           N0.      0
ATOM   2721  H   ASN A 176      38.850  57.106  34.664  1.00  0.00           H0.      0
ATOM   2722  CA  ASN A 176      36.912  57.734  34.486  1.00  0.00           C0.      0
ATOM   2723  HA  ASN A 176      35.967  57.634  35.021  1.00  0.00           H0.      0
ATOM   2724  CB  ASN A 176      37.353  59.194  34.333  1.00  0.00           C0.      0
ATOM   2725  HB2 ASN A 176      37.359  59.532  35.369  1.00  0.00           H0.      0
ATOM   2726  HB3 ASN A 176      38.343  59.267  33.883  1.00  0.00           H0.      0
ATOM   2727  CG  ASN A 176      36.411  60.084  33.484  1.00  0.00           C0.      0
ATOM   2728  OD1 ASN A 176      35.324  59.689  33.079  1.00  0.00           O0.      0
ATOM   2729  ND2 ASN A 176      36.759  61.331  33.304  1.00  0.00           N0.      0
ATOM   2730 HD21 ASN A 176      36.125  61.896  32.758  1.00  0.00           H0.      0
ATOM   2731 HD22 ASN A 176      37.735  61.576  33.389  1.00  0.00           H0.      0
ATOM   2732  C   ASN A 176      36.748  57.089  33.133  1.00  0.00           C0.      0
ATOM   2733  O   ASN A 176      37.717  57.107  32.337  1.00  0.00           O0.      0
ATOM   2734  N   TYR A 177      35.497  56.661  32.837  1.00  0.00           N0.      0
ATOM   2735  H   TYR A 177      34.790  56.738  33.554  1.00  0.00           H0.      0
ATOM   2736  CA  TYR A 177      35.147  56.079  31.534  1.00  0.00           C0.      0
ATOM   2737  HA  TYR A 177      36.056  55.932  30.950  1.00  0.00           H0.      0
ATOM   2738  CB  TYR A 177      34.634  54.588  31.591  1.00  0.00           C0.      0
ATOM   2739  HB2 TYR A 177      33.939  54.391  32.407  1.00  0.00           H0.      0
ATOM   2740  HB3 TYR A 177      34.078  54.290  30.702  1.00  0.00           H0.      0
ATOM   2741  CG  TYR A 177      35.687  53.521  31.790  1.00  0.00           C0.      0
ATOM   2742  CD1 TYR A 177      36.632  53.223  30.748  1.00  0.00           C0.      0
ATOM   2743  HD1 TYR A 177      36.576  53.643  29.755  1.00  0.00           H0.      0
ATOM   2744  CE1 TYR A 177      37.846  52.484  31.106  1.00  0.00           C0.      0
ATOM   2745  HE1 TYR A 177      38.728  52.380  30.492  1.00  0.00           H0.      0
ATOM   2746  CZ  TYR A 177      37.891  51.859  32.374  1.00  0.00           C0.      0
ATOM   2747  OH  TYR A 177      39.004  51.231  32.780  1.00  0.00           O0.      0
ATOM   2748  HH  TYR A 177      38.755  50.825  33.614  1.00  0.00           H0.      0
ATOM   2749  CE2 TYR A 177      36.778  51.963  33.244  1.00  0.00           C0.      0
ATOM   2750  HE2 TYR A 177      36.776  51.447  34.192  1.00  0.00           H0.      0
ATOM   2751  CD2 TYR A 177      35.800  52.924  33.045  1.00  0.00           C0.      0
ATOM   2752  HD2 TYR A 177      35.046  53.078  33.803  1.00  0.00           H0.      0
ATOM   2753  C   TYR A 177      34.257  56.953  30.648  1.00  0.00           C0.      0
ATOM   2754  O   TYR A 177      34.419  56.858  29.441  1.00  0.00           O0.      0
ATOM   2755  N   ASP A 178      33.457  57.907  31.157  1.00  0.00           N0.      0
ATOM   2756  H   ASP A 178      33.470  57.981  32.164  1.00  0.00           H0.      0
ATOM   2757  CA  ASP A 178      32.623  58.784  30.411  1.00  0.00           C0.      0
ATOM   2758  HA  ASP A 178      31.756  58.226  30.057  1.00  0.00           H0.      0
ATOM   2759  CB  ASP A 178      32.172  59.920  31.281  1.00  0.00           C0.      0
ATOM   2760  HB2 ASP A 178      32.990  60.623  31.440  1.00  0.00           H0.      0
ATOM   2761  HB3 ASP A 178      31.417  60.506  30.756  1.00  0.00           H0.      0
ATOM   2762  CG  ASP A 178      31.551  59.644  32.677  1.00  0.00           C0.      0
ATOM   2763  OD1 ASP A 178      31.452  60.578  33.473  1.00  0.00           O0.      0
ATOM   2764  OD2 ASP A 178      31.125  58.484  33.024  1.00  0.00           O0.      0
ATOM   2765  C   ASP A 178      33.215  59.393  29.128  1.00  0.00           C0.      0
ATOM   2766  O   ASP A 178      32.680  59.319  28.022  1.00  0.00           O0.      0
ATOM   2767  N   TYR A 179      34.431  59.858  29.286  1.00  0.00           N0.      0
ATOM   2768  H   TYR A 179      34.720  59.937  30.251  1.00  0.00           H0.      0
ATOM   2769  CA  TYR A 179      35.361  60.481  28.328  1.00  0.00           C0.      0
ATOM   2770  HA  TYR A 179      34.806  61.326  27.921  1.00  0.00           H0.      0
ATOM   2771  CB  TYR A 179      36.619  61.038  28.940  1.00  0.00           C0.      0
ATOM   2772  HB2 TYR A 179      36.289  61.707  29.735  1.00  0.00           H0.      0
ATOM   2773  HB3 TYR A 179      37.070  60.234  29.521  1.00  0.00           H0.      0
ATOM   2774  CG  TYR A 179      37.601  61.776  27.963  1.00  0.00           C0.      0
ATOM   2775  CD1 TYR A 179      38.539  61.036  27.199  1.00  0.00           C0.      0
ATOM   2776  HD1 TYR A 179      38.607  59.960  27.267  1.00  0.00           H0.      0
ATOM   2777  CE1 TYR A 179      39.430  61.691  26.364  1.00  0.00           C0.      0
ATOM   2778  HE1 TYR A 179      40.096  61.049  25.805  1.00  0.00           H0.      0
ATOM   2779  CZ  TYR A 179      39.337  63.060  26.150  1.00  0.00           C0.      0
ATOM   2780  OH  TYR A 179      40.148  63.655  25.240  1.00  0.00           O0.      0
ATOM   2781  HH  TYR A 179      39.635  64.239  24.676  1.00  0.00           H0.      0
ATOM   2782  CE2 TYR A 179      38.331  63.786  26.778  1.00  0.00           C0.      0
ATOM   2783  HE2 TYR A 179      38.271  64.846  26.578  1.00  0.00           H0.      0
ATOM   2784  CD2 TYR A 179      37.479  63.169  27.733  1.00  0.00           C0.      0
ATOM   2785  HD2 TYR A 179      36.769  63.674  28.371  1.00  0.00           H0.      0
ATOM   2786  C   TYR A 179      35.771  59.605  27.239  1.00  0.00           C0.      0
ATOM   2787  O   TYR A 179      35.711  60.076  26.152  1.00  0.00           O0.      0
ATOM   2788  N   ILE A 180      36.151  58.372  27.517  1.00  0.00           N0.      0
ATOM   2789  H   ILE A 180      35.976  58.149  28.486  1.00  0.00           H0.      0
ATOM   2790  CA  ILE A 180      36.520  57.265  26.623  1.00  0.00           C0.      0
ATOM   2791  HA  ILE A 180      37.298  57.538  25.910  1.00  0.00           H0.      0
ATOM   2792  CB  ILE A 180      37.023  56.049  27.441  1.00  0.00           C0.      0
ATOM   2793  HB  ILE A 180      36.354  55.781  28.259  1.00  0.00           H0.      0
ATOM   2794  CG2 ILE A 180      37.151  54.810  26.624  1.00  0.00           C0.      0
ATOM   2795 HG21 ILE A 180      37.834  54.977  25.791  1.00  0.00           H0.      0
ATOM   2796 HG22 ILE A 180      37.664  54.070  27.238  1.00  0.00           H0.      0
ATOM   2797 HG23 ILE A 180      36.187  54.401  26.321  1.00  0.00           H0.      0
ATOM   2798  CG1 ILE A 180      38.333  56.422  28.243  1.00  0.00           C0.      0
ATOM   2799 HG12 ILE A 180      39.132  56.642  27.535  1.00  0.00           H0.      0
ATOM   2800 HG13 ILE A 180      38.138  57.269  28.902  1.00  0.00           H0.      0
ATOM   2801  CD1 ILE A 180      38.931  55.308  29.171  1.00  0.00           C0.      0
ATOM   2802 HD11 ILE A 180      39.160  54.396  28.620  1.00  0.00           H0.      0
ATOM   2803 HD12 ILE A 180      39.811  55.789  29.598  1.00  0.00           H0.      0
ATOM   2804 HD13 ILE A 180      38.352  55.077  30.065  1.00  0.00           H0.      0
ATOM   2805  C   ILE A 180      35.239  56.876  25.822  1.00  0.00           C0.      0
ATOM   2806  O   ILE A 180      35.218  56.759  24.615  1.00  0.00           O0.      0
ATOM   2807  N   LEU A 181      34.097  56.661  26.478  1.00  0.00           N0.      0
ATOM   2808  H   LEU A 181      34.134  56.669  27.487  1.00  0.00           H0.      0
ATOM   2809  CA  LEU A 181      32.768  56.419  25.973  1.00  0.00           C0.      0
ATOM   2810  HA  LEU A 181      32.892  55.664  25.196  1.00  0.00           H0.      0
ATOM   2811  CB  LEU A 181      31.868  55.901  27.116  1.00  0.00           C0.      0
ATOM   2812  HB2 LEU A 181      31.803  56.658  27.898  1.00  0.00           H0.      0
ATOM   2813  HB3 LEU A 181      30.854  55.878  26.718  1.00  0.00           H0.      0
ATOM   2814  CG  LEU A 181      32.282  54.580  27.852  1.00  0.00           C0.      0
ATOM   2815  HG  LEU A 181      33.019  54.789  28.627  1.00  0.00           H0.      0
ATOM   2816  CD1 LEU A 181      31.041  54.017  28.600  1.00  0.00           C0.      0
ATOM   2817 HD11 LEU A 181      30.180  54.004  27.931  1.00  0.00           H0.      0
ATOM   2818 HD12 LEU A 181      31.322  53.026  28.956  1.00  0.00           H0.      0
ATOM   2819 HD13 LEU A 181      30.777  54.619  29.469  1.00  0.00           H0.      0
ATOM   2820  CD2 LEU A 181      32.836  53.508  27.011  1.00  0.00           C0.      0
ATOM   2821 HD21 LEU A 181      33.672  53.885  26.421  1.00  0.00           H0.      0
ATOM   2822 HD22 LEU A 181      33.090  52.664  27.653  1.00  0.00           H0.      0
ATOM   2823 HD23 LEU A 181      32.128  53.276  26.215  1.00  0.00           H0.      0
ATOM   2824  C   LEU A 181      32.129  57.618  25.225  1.00  0.00           C0.      0
ATOM   2825  O   LEU A 181      31.021  57.461  24.748  1.00  0.00           O0.      0
ATOM   2826  N   SER A 182      32.816  58.736  25.219  1.00  0.00           N0.      0
ATOM   2827  H   SER A 182      33.617  58.729  25.834  1.00  0.00           H0.      0
ATOM   2828  CA  SER A 182      32.523  59.931  24.452  1.00  0.00           C0.      0
ATOM   2829  HA  SER A 182      31.594  59.710  23.926  1.00  0.00           H0.      0
ATOM   2830  CB  SER A 182      32.104  61.165  25.293  1.00  0.00           C0.      0
ATOM   2831  HB2 SER A 182      33.052  61.559  25.659  1.00  0.00           H0.      0
ATOM   2832  HB3 SER A 182      31.640  61.904  24.641  1.00  0.00           H0.      0
ATOM   2833  OG  SER A 182      31.233  60.769  26.317  1.00  0.00           O0.      0
ATOM   2834  HG  SER A 182      31.669  60.072  26.812  1.00  0.00           H0.      0
ATOM   2835  C   SER A 182      33.614  60.275  23.369  1.00  0.00           C0.      0
ATOM   2836  O   SER A 182      33.357  61.230  22.595  1.00  0.00           O0.      0
ATOM   2837  N   THR A 183      34.740  59.598  23.330  1.00  0.00           N0.      0
ATOM   2838  H   THR A 183      34.804  58.782  23.922  1.00  0.00           H0.      0
ATOM   2839  CA  THR A 183      35.818  59.862  22.338  1.00  0.00           C0.      0
ATOM   2840  HA  THR A 183      35.410  60.450  21.516  1.00  0.00           H0.      0
ATOM   2841  CB  THR A 183      36.895  60.847  22.902  1.00  0.00           C0.      0
ATOM   2842  HB  THR A 183      37.611  60.977  22.091  1.00  0.00           H0.      0
ATOM   2843  CG2 THR A 183      36.328  62.264  23.317  1.00  0.00           C0.      0
ATOM   2844 HG21 THR A 183      37.256  62.729  23.650  1.00  0.00           H0.      0
ATOM   2845 HG22 THR A 183      35.988  62.840  22.456  1.00  0.00           H0.      0
ATOM   2846 HG23 THR A 183      35.575  62.213  24.104  1.00  0.00           H0.      0
ATOM   2847  OG1 THR A 183      37.478  60.342  24.027  1.00  0.00           O0.      0
ATOM   2848  HG1 THR A 183      36.879  60.582  24.738  1.00  0.00           H0.      0
ATOM   2849  C   THR A 183      36.420  58.629  21.675  1.00  0.00           C0.      0
ATOM   2850  O   THR A 183      36.562  58.584  20.482  1.00  0.00           O0.      0
ATOM   2851  N   GLY A 184      36.820  57.640  22.464  1.00  0.00           N0.      0
ATOM   2852  H   GLY A 184      36.567  57.666  23.441  1.00  0.00           H0.      0
ATOM   2853  CA  GLY A 184      37.603  56.493  22.082  1.00  0.00           C0.      0
ATOM   2854  HA2 GLY A 184      37.271  55.687  22.735  1.00  0.00           H0.      0
ATOM   2855  HA3 GLY A 184      37.446  56.234  21.035  1.00  0.00           H0.      0
ATOM   2856  C   GLY A 184      39.076  56.610  22.241  1.00  0.00           C0.      0
ATOM   2857  O   GLY A 184      39.791  55.821  21.681  1.00  0.00           O0.      0
ATOM   2858  N   CYS A 185      39.540  57.773  22.836  1.00  0.00           N0.      0
ATOM   2859  H   CYS A 185      38.831  58.328  23.294  1.00  0.00           H0.      0
ATOM   2860  CA  CYS A 185      40.932  58.075  23.202  1.00  0.00           C0.      0
ATOM   2861  HA  CYS A 185      41.596  57.325  22.774  1.00  0.00           H0.      0
ATOM   2862  CB  CYS A 185      41.345  59.374  22.481  1.00  0.00           C0.      0
ATOM   2863  HB2 CYS A 185      42.426  59.397  22.618  1.00  0.00           H0.      0
ATOM   2864  HB3 CYS A 185      41.267  59.236  21.403  1.00  0.00           H0.      0
ATOM   2865  SG  CYS A 185      40.436  60.817  22.825  1.00  0.00           S0.      0
ATOM   2866  HG  CYS A 185      39.309  60.242  23.256  1.00  0.00           H0.      0
ATOM   2867  C   CYS A 185      41.160  57.964  24.712  1.00  0.00           C0.      0
ATOM   2868  O   CYS A 185      40.195  57.948  25.457  1.00  0.00           O0.      0
ATOM   2869  N   ALA A 186      42.470  57.941  25.097  1.00  0.00           N0.      0
ATOM   2870  H   ALA A 186      43.238  57.933  24.440  1.00  0.00           H0.      0
ATOM   2871  CA  ALA A 186      42.809  58.006  26.519  1.00  0.00           C0.      0
ATOM   2872  HA  ALA A 186      42.156  57.257  26.967  1.00  0.00           H0.      0
ATOM   2873  CB  ALA A 186      44.319  57.520  26.926  1.00  0.00           C0.      0
ATOM   2874  HB1 ALA A 186      44.242  57.065  27.914  1.00  0.00           H0.      0
ATOM   2875  HB2 ALA A 186      44.672  56.717  26.279  1.00  0.00           H0.      0
ATOM   2876  HB3 ALA A 186      45.078  58.284  26.762  1.00  0.00           H0.      0
ATOM   2877  C   ALA A 186      42.454  59.423  27.034  1.00  0.00           C0.      0
ATOM   2878  O   ALA A 186      42.477  60.358  26.269  1.00  0.00           O0.      0
ATOM   2879  N   PRO A 187      42.130  59.595  28.327  1.00  0.00           N0.      0
ATOM   2880  CD  PRO A 187      41.956  58.544  29.299  1.00  0.00           C0.      0
ATOM   2881  HD2 PRO A 187      42.967  58.290  29.618  1.00  0.00           H0.      0
ATOM   2882  HD3 PRO A 187      41.386  57.649  29.050  1.00  0.00           H0.      0
ATOM   2883  CG  PRO A 187      41.265  59.142  30.475  1.00  0.00           C0.      0
ATOM   2884  HG2 PRO A 187      41.499  58.466  31.298  1.00  0.00           H0.      0
ATOM   2885  HG3 PRO A 187      40.200  59.111  30.244  1.00  0.00           H0.      0
ATOM   2886  CB  PRO A 187      41.811  60.618  30.498  1.00  0.00           C0.      0
ATOM   2887  HB2 PRO A 187      42.730  60.631  31.085  1.00  0.00           H0.      0
ATOM   2888  HB3 PRO A 187      41.049  61.235  30.973  1.00  0.00           H0.      0
ATOM   2889  CA  PRO A 187      42.023  60.891  28.995  1.00  0.00           C0.      0
ATOM   2890  HA  PRO A 187      41.148  61.276  28.472  1.00  0.00           H0.      0
ATOM   2891  C   PRO A 187      43.131  61.892  28.672  1.00  0.00           C0.      0
ATOM   2892  O   PRO A 187      44.306  61.439  28.666  1.00  0.00           O0.      0
ATOM   2893  N   PRO A 188      42.821  63.189  28.504  1.00  0.00           N0.      0
ATOM   2894  CD  PRO A 188      41.560  63.797  28.881  1.00  0.00           C0.      0
ATOM   2895  HD2 PRO A 188      41.580  63.848  29.970  1.00  0.00           H0.      0
ATOM   2896  HD3 PRO A 188      40.628  63.295  28.621  1.00  0.00           H0.      0
ATOM   2897  CG  PRO A 188      41.472  65.194  28.220  1.00  0.00           C0.      0
ATOM   2898  HG2 PRO A 188      41.214  65.910  29.000  1.00  0.00           H0.      0
ATOM   2899  HG3 PRO A 188      40.757  65.155  27.398  1.00  0.00           H0.      0
ATOM   2900  CB  PRO A 188      42.908  65.416  27.731  1.00  0.00           C0.      0
ATOM   2901  HB2 PRO A 188      43.317  66.335  28.153  1.00  0.00           H0.      0
ATOM   2902  HB3 PRO A 188      43.062  65.646  26.677  1.00  0.00           H0.      0
ATOM   2903  CA  PRO A 188      43.791  64.238  28.111  1.00  0.00           C0.      0
ATOM   2904  HA  PRO A 188      44.328  63.810  27.264  1.00  0.00           H0.      0
ATOM   2905  C   PRO A 188      44.763  64.570  29.191  1.00  0.00           C0.      0
ATOM   2906  O   PRO A 188      44.400  64.539  30.341  1.00  0.00           O0.      0
ATOM   2907  N   GLY A 189      45.861  65.226  28.849  1.00  0.00           N0.      0
ATOM   2908  H   GLY A 189      46.077  65.346  27.870  1.00  0.00           H0.      0
ATOM   2909  CA  GLY A 189      46.831  65.683  29.857  1.00  0.00           C0.      0
ATOM   2910  HA2 GLY A 189      47.570  66.261  29.303  1.00  0.00           H0.      0
ATOM   2911  HA3 GLY A 189      46.305  66.240  30.633  1.00  0.00           H0.      0
ATOM   2912  C   GLY A 189      47.588  64.587  30.597  1.00  0.00           C0.      0
ATOM   2913  O   GLY A 189      47.520  63.380  30.262  1.00  0.00           O0.      0
ATOM   2914  N   LYS A 190      48.347  65.059  31.659  1.00  0.00           N0.      0
ATOM   2915  H   LYS A 190      48.126  65.983  32.002  1.00  0.00           H0.      0
ATOM   2916  CA  LYS A 190      49.268  64.210  32.371  1.00  0.00           C0.      0
ATOM   2917  HA  LYS A 190      49.949  63.680  31.705  1.00  0.00           H0.      0
ATOM   2918  CB  LYS A 190      50.121  65.074  33.238  1.00  0.00           C0.      0
ATOM   2919  HB2 LYS A 190      50.683  65.730  32.574  1.00  0.00           H0.      0
ATOM   2920  HB3 LYS A 190      49.489  65.682  33.886  1.00  0.00           H0.      0
ATOM   2921  CG  LYS A 190      51.216  64.420  34.126  1.00  0.00           C0.      0
ATOM   2922  HG2 LYS A 190      50.702  63.967  34.974  1.00  0.00           H0.      0
ATOM   2923  HG3 LYS A 190      51.808  63.653  33.626  1.00  0.00           H0.      0
ATOM   2924  CD  LYS A 190      52.331  65.306  34.654  1.00  0.00           C0.      0
ATOM   2925  HD2 LYS A 190      52.771  64.663  35.416  1.00  0.00           H0.      0
ATOM   2926  HD3 LYS A 190      53.126  65.459  33.924  1.00  0.00           H0.      0
ATOM   2927  CE  LYS A 190      51.889  66.587  35.346  1.00  0.00           C0.      0
ATOM   2928  HE2 LYS A 190      52.783  66.971  35.837  1.00  0.00           H0.      0
ATOM   2929  HE3 LYS A 190      51.623  67.309  34.574  1.00  0.00           H0.      0
ATOM   2930  NZ  LYS A 190      50.742  66.466  36.292  1.00  0.00           N0.      0
ATOM   2931  HZ1 LYS A 190      49.968  66.014  35.827  1.00  0.00           H0.      0
ATOM   2932  HZ2 LYS A 190      51.007  65.921  37.099  1.00  0.00           H0.      0
ATOM   2933  HZ3 LYS A 190      50.467  67.366  36.658  1.00  0.00           H0.      0
ATOM   2934  C   LYS A 190      48.545  63.186  33.185  1.00  0.00           C0.      0
ATOM   2935  O   LYS A 190      47.626  63.484  33.879  1.00  0.00           O0.      0
ATOM   2936  N   ASN A 191      49.040  61.920  33.156  1.00  0.00           N0.      0
ATOM   2937  H   ASN A 191      49.741  61.660  32.477  1.00  0.00           H0.      0
ATOM   2938  CA  ASN A 191      48.681  60.861  34.160  1.00  0.00           C0.      0
ATOM   2939  HA  ASN A 191      47.643  61.138  34.345  1.00  0.00           H0.      0
ATOM   2940  CB  ASN A 191      48.698  59.505  33.448  1.00  0.00           C0.      0
ATOM   2941  HB2 ASN A 191      48.377  59.587  32.410  1.00  0.00           H0.      0
ATOM   2942  HB3 ASN A 191      49.717  59.123  33.383  1.00  0.00           H0.      0
ATOM   2943  CG  ASN A 191      48.012  58.331  34.247  1.00  0.00           C0.      0
ATOM   2944  OD1 ASN A 191      48.259  58.033  35.438  1.00  0.00           O0.      0
ATOM   2945  ND2 ASN A 191      47.116  57.608  33.621  1.00  0.00           N0.      0
ATOM   2946 HD21 ASN A 191      46.338  57.269  34.168  1.00  0.00           H0.      0
ATOM   2947 HD22 ASN A 191      47.183  57.581  32.613  1.00  0.00           H0.      0
ATOM   2948  C   ASN A 191      49.412  60.894  35.562  1.00  0.00           C0.      0
ATOM   2949  O   ASN A 191      50.623  61.235  35.670  1.00  0.00           O0.      0
ATOM   2950  N   ILE A 192      48.665  60.604  36.647  1.00  0.00           N0.      0
ATOM   2951  H   ILE A 192      47.673  60.425  36.585  1.00  0.00           H0.      0
ATOM   2952  CA  ILE A 192      49.184  60.547  38.048  1.00  0.00           C0.      0
ATOM   2953  HA  ILE A 192      49.868  61.395  38.097  1.00  0.00           H0.      0
ATOM   2954  CB  ILE A 192      48.087  60.725  39.097  1.00  0.00           C0.      0
ATOM   2955  HB  ILE A 192      48.592  60.671  40.061  1.00  0.00           H0.      0
ATOM   2956  CG2 ILE A 192      47.602  62.151  38.994  1.00  0.00           C0.      0
ATOM   2957 HG21 ILE A 192      48.401  62.890  39.066  1.00  0.00           H0.      0
ATOM   2958 HG22 ILE A 192      47.052  62.355  38.076  1.00  0.00           H0.      0
ATOM   2959 HG23 ILE A 192      46.920  62.487  39.775  1.00  0.00           H0.      0
ATOM   2960  CG1 ILE A 192      47.008  59.638  39.052  1.00  0.00           C0.      0
ATOM   2961 HG12 ILE A 192      46.787  59.516  37.991  1.00  0.00           H0.      0
ATOM   2962 HG13 ILE A 192      47.439  58.761  39.533  1.00  0.00           H0.      0
ATOM   2963  CD1 ILE A 192      45.742  59.987  39.794  1.00  0.00           C0.      0
ATOM   2964 HD11 ILE A 192      45.228  59.042  39.969  1.00  0.00           H0.      0
ATOM   2965 HD12 ILE A 192      45.957  60.696  40.594  1.00  0.00           H0.      0
ATOM   2966 HD13 ILE A 192      45.013  60.551  39.213  1.00  0.00           H0.      0
ATOM   2967  C   ILE A 192      49.991  59.322  38.438  1.00  0.00           C0.      0
ATOM   2968  O   ILE A 192      50.918  59.345  39.207  1.00  0.00           O0.      0
ATOM   2969  N   TYR A 193      49.624  58.232  37.871  1.00  0.00           N0.      0
ATOM   2970  H   TYR A 193      48.892  58.249  37.176  1.00  0.00           H0.      0
ATOM   2971  CA  TYR A 193      50.233  56.844  38.034  1.00  0.00           C0.      0
ATOM   2972  HA  TYR A 193      50.699  56.988  39.008  1.00  0.00           H0.      0
ATOM   2973  CB  TYR A 193      49.145  55.813  38.146  1.00  0.00           C0.      0
ATOM   2974  HB2 TYR A 193      48.519  55.739  37.257  1.00  0.00           H0.      0
ATOM   2975  HB3 TYR A 193      49.647  54.854  38.279  1.00  0.00           H0.      0
ATOM   2976  CG  TYR A 193      48.034  56.014  39.203  1.00  0.00           C0.      0
ATOM   2977  CD1 TYR A 193      46.743  55.492  38.952  1.00  0.00           C0.      0
ATOM   2978  HD1 TYR A 193      46.494  55.073  37.988  1.00  0.00           H0.      0
ATOM   2979  CE1 TYR A 193      45.686  55.660  39.918  1.00  0.00           C0.      0
ATOM   2980  HE1 TYR A 193      44.692  55.351  39.629  1.00  0.00           H0.      0
ATOM   2981  CZ  TYR A 193      46.008  56.309  41.112  1.00  0.00           C0.      0
ATOM   2982  OH  TYR A 193      44.945  56.425  41.978  1.00  0.00           O0.      0
ATOM   2983  HH  TYR A 193      44.337  55.701  41.809  1.00  0.00           H0.      0
ATOM   2984  CE2 TYR A 193      47.270  56.833  41.438  1.00  0.00           C0.      0
ATOM   2985  HE2 TYR A 193      47.391  57.315  42.397  1.00  0.00           H0.      0
ATOM   2986  CD2 TYR A 193      48.304  56.567  40.527  1.00  0.00           C0.      0
ATOM   2987  HD2 TYR A 193      49.296  56.912  40.775  1.00  0.00           H0.      0
ATOM   2988  C   TYR A 193      51.294  56.459  36.966  1.00  0.00           C0.      0
ATOM   2989  O   TYR A 193      52.268  55.768  37.384  1.00  0.00           O0.      0
ATOM   2990  N   TYR A 194      51.126  56.802  35.664  1.00  0.00           N0.      0
ATOM   2991  H   TYR A 194      50.247  57.220  35.394  1.00  0.00           H0.      0
ATOM   2992  CA  TYR A 194      51.899  56.204  34.591  1.00  0.00           C0.      0
ATOM   2993  HA  TYR A 194      52.879  55.822  34.877  1.00  0.00           H0.      0
ATOM   2994  CB  TYR A 194      51.171  55.059  33.997  1.00  0.00           C0.      0
ATOM   2995  HB2 TYR A 194      50.507  55.522  33.266  1.00  0.00           H0.      0
ATOM   2996  HB3 TYR A 194      51.890  54.458  33.441  1.00  0.00           H0.      0
ATOM   2997  CG  TYR A 194      50.475  54.062  34.973  1.00  0.00           C0.      0
ATOM   2998  CD1 TYR A 194      49.076  54.116  35.229  1.00  0.00           C0.      0
ATOM   2999  HD1 TYR A 194      48.528  54.854  34.662  1.00  0.00           H0.      0
ATOM   3000  CE1 TYR A 194      48.465  53.258  36.171  1.00  0.00           C0.      0
ATOM   3001  HE1 TYR A 194      47.410  53.252  36.400  1.00  0.00           H0.      0
ATOM   3002  CZ  TYR A 194      49.265  52.396  36.948  1.00  0.00           C0.      0
ATOM   3003  OH  TYR A 194      48.784  51.662  37.948  1.00  0.00           O0.      0
ATOM   3004  HH  TYR A 194      49.467  51.413  38.574  1.00  0.00           H0.      0
ATOM   3005  CE2 TYR A 194      50.622  52.354  36.744  1.00  0.00           C0.      0
ATOM   3006  HE2 TYR A 194      51.285  51.714  37.307  1.00  0.00           H0.      0
ATOM   3007  CD2 TYR A 194      51.238  53.239  35.811  1.00  0.00           C0.      0
ATOM   3008  HD2 TYR A 194      52.311  53.289  35.697  1.00  0.00           H0.      0
ATOM   3009  C   TYR A 194      52.397  57.311  33.568  1.00  0.00           C0.      0
ATOM   3010  O   TYR A 194      51.671  57.686  32.631  1.00  0.00           O0.      0
ATOM   3011  N   LYS A 195      53.574  57.849  33.898  1.00  0.00           N0.      0
ATOM   3012  H   LYS A 195      54.116  57.344  34.585  1.00  0.00           H0.      0
ATOM   3013  CA  LYS A 195      54.073  59.053  33.192  1.00  0.00           C0.      0
ATOM   3014  HA  LYS A 195      53.502  59.292  32.294  1.00  0.00           H0.      0
ATOM   3015  CB  LYS A 195      53.888  60.232  34.156  1.00  0.00           C0.      0
ATOM   3016  HB2 LYS A 195      54.574  60.987  33.772  1.00  0.00           H0.      0
ATOM   3017  HB3 LYS A 195      52.880  60.636  34.055  1.00  0.00           H0.      0
ATOM   3018  CG  LYS A 195      54.255  59.955  35.671  1.00  0.00           C0.      0
ATOM   3019  HG2 LYS A 195      53.446  59.391  36.134  1.00  0.00           H0.      0
ATOM   3020  HG3 LYS A 195      55.055  59.229  35.815  1.00  0.00           H0.      0
ATOM   3021  CD  LYS A 195      54.716  61.170  36.568  1.00  0.00           C0.      0
ATOM   3022  HD2 LYS A 195      55.039  60.742  37.518  1.00  0.00           H0.      0
ATOM   3023  HD3 LYS A 195      55.597  61.536  36.040  1.00  0.00           H0.      0
ATOM   3024  CE  LYS A 195      53.560  62.122  36.896  1.00  0.00           C0.      0
ATOM   3025  HE2 LYS A 195      53.093  62.282  35.924  1.00  0.00           H0.      0
ATOM   3026  HE3 LYS A 195      52.862  61.603  37.552  1.00  0.00           H0.      0
ATOM   3027  NZ  LYS A 195      53.999  63.365  37.518  1.00  0.00           N0.      0
ATOM   3028  HZ1 LYS A 195      53.191  63.880  37.836  1.00  0.00           H0.      0
ATOM   3029  HZ2 LYS A 195      54.574  63.070  38.295  1.00  0.00           H0.      0
ATOM   3030  HZ3 LYS A 195      54.582  63.950  36.937  1.00  0.00           H0.      0
ATOM   3031  C   LYS A 195      55.511  58.704  32.696  1.00  0.00           C0.      0
ATOM   3032  O   LYS A 195      56.422  59.401  33.067  1.00  0.00           O0.      0
ATOM   3033  N   SER A 196      55.612  57.689  31.890  1.00  0.00           N0.      0
ATOM   3034  H   SER A 196      54.796  57.123  31.701  1.00  0.00           H0.      0
ATOM   3035  CA  SER A 196      56.903  57.354  31.215  1.00  0.00           C0.      0
ATOM   3036  HA  SER A 196      57.733  57.609  31.874  1.00  0.00           H0.      0
ATOM   3037  CB  SER A 196      57.194  55.861  31.048  1.00  0.00           C0.      0
ATOM   3038  HB2 SER A 196      56.896  55.485  32.027  1.00  0.00           H0.      0
ATOM   3039  HB3 SER A 196      56.511  55.428  30.317  1.00  0.00           H0.      0
ATOM   3040  OG  SER A 196      58.494  55.722  30.728  1.00  0.00           O0.      0
ATOM   3041  HG  SER A 196      58.911  54.911  31.027  1.00  0.00           H0.      0
ATOM   3042  C   SER A 196      57.105  58.095  29.955  1.00  0.00           C0.      0
ATOM   3043  O   SER A 196      56.285  58.077  29.099  1.00  0.00           O0.      0
ATOM   3044  N   ASP A 197      58.253  58.777  29.837  1.00  0.00           N0.      0
ATOM   3045  H   ASP A 197      58.928  58.479  30.527  1.00  0.00           H0.      0
ATOM   3046  CA  ASP A 197      58.691  59.405  28.602  1.00  0.00           C0.      0
ATOM   3047  HA  ASP A 197      57.926  60.055  28.178  1.00  0.00           H0.      0
ATOM   3048  CB  ASP A 197      59.904  60.314  28.974  1.00  0.00           C0.      0
ATOM   3049  HB2 ASP A 197      60.792  59.719  29.188  1.00  0.00           H0.      0
ATOM   3050  HB3 ASP A 197      60.227  60.963  28.160  1.00  0.00           H0.      0
ATOM   3051  CG  ASP A 197      59.591  61.194  30.183  1.00  0.00           C0.      0
ATOM   3052  OD1 ASP A 197      60.173  60.999  31.231  1.00  0.00           O0.      0
ATOM   3053  OD2 ASP A 197      58.786  62.108  30.080  1.00  0.00           O0.      0
ATOM   3054  C   ASP A 197      59.141  58.459  27.490  1.00  0.00           C0.      0
ATOM   3055  O   ASP A 197      59.450  58.881  26.411  1.00  0.00           O0.      0
ATOM   3056  N   LEU A 198      59.186  57.154  27.768  1.00  0.00           N0.      0
ATOM   3057  H   LEU A 198      58.915  56.870  28.699  1.00  0.00           H0.      0
ATOM   3058  CA  LEU A 198      59.365  56.059  26.831  1.00  0.00           C0.      0
ATOM   3059  HA  LEU A 198      59.980  56.313  25.968  1.00  0.00           H0.      0
ATOM   3060  CB  LEU A 198      59.982  54.809  27.550  1.00  0.00           C0.      0
ATOM   3061  HB2 LEU A 198      59.235  54.258  28.121  1.00  0.00           H0.      0
ATOM   3062  HB3 LEU A 198      60.320  54.076  26.817  1.00  0.00           H0.      0
ATOM   3063  CG  LEU A 198      61.120  55.210  28.489  1.00  0.00           C0.      0
ATOM   3064  HG  LEU A 198      60.702  55.969  29.150  1.00  0.00           H0.      0
ATOM   3065  CD1 LEU A 198      61.481  54.011  29.384  1.00  0.00           C0.      0
ATOM   3066 HD11 LEU A 198      62.026  54.412  30.238  1.00  0.00           H0.      0
ATOM   3067 HD12 LEU A 198      60.601  53.607  29.884  1.00  0.00           H0.      0
ATOM   3068 HD13 LEU A 198      62.133  53.309  28.863  1.00  0.00           H0.      0
ATOM   3069  CD2 LEU A 198      62.326  55.578  27.672  1.00  0.00           C0.      0
ATOM   3070 HD21 LEU A 198      62.164  56.569  27.248  1.00  0.00           H0.      0
ATOM   3071 HD22 LEU A 198      63.230  55.545  28.280  1.00  0.00           H0.      0
ATOM   3072 HD23 LEU A 198      62.466  54.865  26.859  1.00  0.00           H0.      0
ATOM   3073  C   LEU A 198      58.069  55.605  26.164  1.00  0.00           C0.      0
ATOM   3074  O   LEU A 198      58.199  54.864  25.218  1.00  0.00           O0.      0
ATOM   3075  N   THR A 199      56.897  55.946  26.766  1.00  0.00           N0.      0
ATOM   3076  H   THR A 199      56.852  56.689  27.449  1.00  0.00           H0.      0
ATOM   3077  CA  THR A 199      55.526  55.458  26.297  1.00  0.00           C0.      0
ATOM   3078  HA  THR A 199      55.682  54.383  26.207  1.00  0.00           H0.      0
ATOM   3079  CB  THR A 199      54.392  55.757  27.277  1.00  0.00           C0.      0
ATOM   3080  HB  THR A 199      54.324  56.841  27.358  1.00  0.00           H0.      0
ATOM   3081  CG2 THR A 199      52.957  55.378  27.012  1.00  0.00           C0.      0
ATOM   3082 HG21 THR A 199      52.412  55.884  27.809  1.00  0.00           H0.      0
ATOM   3083 HG22 THR A 199      52.547  55.898  26.146  1.00  0.00           H0.      0
ATOM   3084 HG23 THR A 199      52.955  54.305  26.820  1.00  0.00           H0.      0
ATOM   3085  OG1 THR A 199      54.619  55.193  28.573  1.00  0.00           O0.      0
ATOM   3086  HG1 THR A 199      54.101  55.657  29.235  1.00  0.00           H0.      0
ATOM   3087  C   THR A 199      55.064  56.057  24.939  1.00  0.00           C0.      0
ATOM   3088  O   THR A 199      55.200  57.262  24.666  1.00  0.00           O0.      0
ATOM   3089  N   LYS A 200      54.429  55.287  24.132  1.00  0.00           N0.      0
ATOM   3090  H   LYS A 200      54.281  54.349  24.478  1.00  0.00           H0.      0
ATOM   3091  CA  LYS A 200      54.029  55.571  22.682  1.00  0.00           C0.      0
ATOM   3092  HA  LYS A 200      53.612  56.577  22.640  1.00  0.00           H0.      0
ATOM   3093  CB  LYS A 200      55.235  55.432  21.805  1.00  0.00           C0.      0
ATOM   3094  HB2 LYS A 200      55.111  55.774  20.777  1.00  0.00           H0.      0
ATOM   3095  HB3 LYS A 200      56.092  55.888  22.301  1.00  0.00           H0.      0
ATOM   3096  CG  LYS A 200      55.735  53.977  21.726  1.00  0.00           C0.      0
ATOM   3097  HG2 LYS A 200      55.882  53.660  22.759  1.00  0.00           H0.      0
ATOM   3098  HG3 LYS A 200      54.926  53.433  21.239  1.00  0.00           H0.      0
ATOM   3099  CD  LYS A 200      57.098  53.801  21.079  1.00  0.00           C0.      0
ATOM   3100  HD2 LYS A 200      57.770  54.443  21.648  1.00  0.00           H0.      0
ATOM   3101  HD3 LYS A 200      57.402  52.764  21.221  1.00  0.00           H0.      0
ATOM   3102  CE  LYS A 200      56.970  54.240  19.590  1.00  0.00           C0.      0
ATOM   3103  HE2 LYS A 200      56.111  53.810  19.074  1.00  0.00           H0.      0
ATOM   3104  HE3 LYS A 200      56.899  55.327  19.552  1.00  0.00           H0.      0
ATOM   3105  NZ  LYS A 200      58.235  53.857  18.961  1.00  0.00           N0.      0
ATOM   3106  HZ1 LYS A 200      58.267  52.867  18.767  1.00  0.00           H0.      0
ATOM   3107  HZ2 LYS A 200      58.493  54.290  18.085  1.00  0.00           H0.      0
ATOM   3108  HZ3 LYS A 200      58.975  54.066  19.616  1.00  0.00           H0.      0
ATOM   3109  C   LYS A 200      52.860  54.692  22.247  1.00  0.00           C0.      0
ATOM   3110  O   LYS A 200      52.673  53.662  22.935  1.00  0.00           O0.      0
ATOM   3111  N   ASP A 201      52.146  55.022  21.144  1.00  0.00           N0.      0
ATOM   3112  H   ASP A 201      52.462  55.882  20.720  1.00  0.00           H0.      0
ATOM   3113  CA  ASP A 201      51.321  54.170  20.317  1.00  0.00           C0.      0
ATOM   3114  HA  ASP A 201      50.909  54.814  19.539  1.00  0.00           H0.      0
ATOM   3115  CB  ASP A 201      52.146  53.063  19.598  1.00  0.00           C0.      0
ATOM   3116  HB2 ASP A 201      52.624  52.418  20.335  1.00  0.00           H0.      0
ATOM   3117  HB3 ASP A 201      51.418  52.567  18.957  1.00  0.00           H0.      0
ATOM   3118  CG  ASP A 201      53.277  53.588  18.769  1.00  0.00           C0.      0
ATOM   3119  OD1 ASP A 201      54.095  52.751  18.367  1.00  0.00           O0.      0
ATOM   3120  OD2 ASP A 201      53.285  54.772  18.358  1.00  0.00           O0.      0
ATOM   3121  C   ASP A 201      50.065  53.639  21.076  1.00  0.00           C0.      0
ATOM   3122  O   ASP A 201      49.538  52.612  20.737  1.00  0.00           O0.      0
ATOM   3123  N   ILE A 202      49.554  54.333  22.131  1.00  0.00           N0.      0
ATOM   3124  H   ILE A 202      50.196  55.082  22.349  1.00  0.00           H0.      0
ATOM   3125  CA  ILE A 202      48.454  53.948  23.038  1.00  0.00           C0.      0
ATOM   3126  HA  ILE A 202      48.768  53.000  23.475  1.00  0.00           H0.      0
ATOM   3127  CB  ILE A 202      48.177  54.859  24.301  1.00  0.00           C0.      0
ATOM   3128  HB  ILE A 202      47.766  55.793  23.918  1.00  0.00           H0.      0
ATOM   3129  CG2 ILE A 202      47.092  54.109  25.100  1.00  0.00           C0.      0
ATOM   3130 HG21 ILE A 202      46.630  54.681  25.904  1.00  0.00           H0.      0
ATOM   3131 HG22 ILE A 202      46.172  53.822  24.592  1.00  0.00           H0.      0
ATOM   3132 HG23 ILE A 202      47.502  53.190  25.519  1.00  0.00           H0.      0
ATOM   3133  CG1 ILE A 202      49.389  55.184  25.119  1.00  0.00           C0.      0
ATOM   3134 HG12 ILE A 202      49.755  54.295  25.634  1.00  0.00           H0.      0
ATOM   3135 HG13 ILE A 202      50.238  55.508  24.517  1.00  0.00           H0.      0
ATOM   3136  CD1 ILE A 202      49.094  56.489  25.936  1.00  0.00           C0.      0
ATOM   3137 HD11 ILE A 202      48.130  56.413  26.440  1.00  0.00           H0.      0
ATOM   3138 HD12 ILE A 202      49.947  56.763  26.557  1.00  0.00           H0.      0
ATOM   3139 HD13 ILE A 202      49.047  57.277  25.185  1.00  0.00           H0.      0
ATOM   3140  C   ILE A 202      47.216  53.765  22.243  1.00  0.00           C0.      0
ATOM   3141  O   ILE A 202      46.508  54.748  21.948  1.00  0.00           O0.      0
ATOM   3142  N   THR A 203      46.815  52.500  22.027  1.00  0.00           N0.      0
ATOM   3143  H   THR A 203      47.401  51.736  22.330  1.00  0.00           H0.      0
ATOM   3144  CA  THR A 203      45.646  52.185  21.242  1.00  0.00           C0.      0
ATOM   3145  HA  THR A 203      45.373  53.046  20.631  1.00  0.00           H0.      0
ATOM   3146  CB  THR A 203      45.938  51.094  20.170  1.00  0.00           C0.      0
ATOM   3147  HB  THR A 203      46.197  50.167  20.681  1.00  0.00           H0.      0
ATOM   3148  CG2 THR A 203      44.626  50.809  19.373  1.00  0.00           C0.      0
ATOM   3149 HG21 THR A 203      44.279  51.683  18.822  1.00  0.00           H0.      0
ATOM   3150 HG22 THR A 203      44.805  49.985  18.682  1.00  0.00           H0.      0
ATOM   3151 HG23 THR A 203      43.888  50.515  20.120  1.00  0.00           H0.      0
ATOM   3152  OG1 THR A 203      46.891  51.470  19.226  1.00  0.00           O0.      0
ATOM   3153  HG1 THR A 203      47.615  51.795  19.766  1.00  0.00           H0.      0
ATOM   3154  C   THR A 203      44.491  51.957  22.190  1.00  0.00           C0.      0
ATOM   3155  O   THR A 203      44.273  50.847  22.712  1.00  0.00           O0.      0
ATOM   3156  N   THR A 204      43.700  52.966  22.326  1.00  0.00           N0.      0
ATOM   3157  H   THR A 204      43.907  53.768  21.748  1.00  0.00           H0.      0
ATOM   3158  CA  THR A 204      42.395  52.944  23.039  1.00  0.00           C0.      0
ATOM   3159  HA  THR A 204      42.381  52.238  23.869  1.00  0.00           H0.      0
ATOM   3160  CB  THR A 204      41.950  54.265  23.800  1.00  0.00           C0.      0
ATOM   3161  HB  THR A 204      41.771  55.104  23.128  1.00  0.00           H0.      0
ATOM   3162  CG2 THR A 204      40.831  53.971  24.760  1.00  0.00           C0.      0
ATOM   3163 HG21 THR A 204      41.172  53.507  25.685  1.00  0.00           H0.      0
ATOM   3164 HG22 THR A 204      40.334  54.930  24.910  1.00  0.00           H0.      0
ATOM   3165 HG23 THR A 204      39.949  53.444  24.397  1.00  0.00           H0.      0
ATOM   3166  OG1 THR A 204      42.969  54.767  24.668  1.00  0.00           O0.      0
ATOM   3167  HG1 THR A 204      43.512  55.284  24.068  1.00  0.00           H0.      0
ATOM   3168  C   THR A 204      41.234  52.567  22.109  1.00  0.00           C0.      0
ATOM   3169  O   THR A 204      41.162  53.166  20.990  1.00  0.00           O0.      0
ATOM   3170  N   SER A 205      40.331  51.644  22.547  1.00  0.00           N0.      0
ATOM   3171  H   SER A 205      40.514  51.219  23.445  1.00  0.00           H0.      0
ATOM   3172  CA  SER A 205      39.083  51.229  21.803  1.00  0.00           C0.      0
ATOM   3173  HA  SER A 205      38.740  52.121  21.279  1.00  0.00           H0.      0
ATOM   3174  CB  SER A 205      39.420  50.076  20.850  1.00  0.00           C0.      0
ATOM   3175  HB2 SER A 205      40.262  50.297  20.194  1.00  0.00           H0.      0
ATOM   3176  HB3 SER A 205      39.709  49.148  21.343  1.00  0.00           H0.      0
ATOM   3177  OG  SER A 205      38.389  49.761  20.003  1.00  0.00           O0.      0
ATOM   3178  HG  SER A 205      38.422  48.808  19.891  1.00  0.00           H0.      0
ATOM   3179  C   SER A 205      37.900  50.857  22.661  1.00  0.00           C0.      0
ATOM   3180  O   SER A 205      38.065  50.221  23.686  1.00  0.00           O0.      0
ATOM   3181  N   VAL A 206      36.656  51.246  22.199  1.00  0.00           N0.      0
ATOM   3182  H   VAL A 206      36.667  51.694  21.293  1.00  0.00           H0.      0
ATOM   3183  CA  VAL A 206      35.387  50.834  22.747  1.00  0.00           C0.      0
ATOM   3184  HA  VAL A 206      35.527  50.440  23.754  1.00  0.00           H0.      0
ATOM   3185  CB  VAL A 206      34.448  52.021  22.956  1.00  0.00           C0.      0
ATOM   3186  HB  VAL A 206      34.234  52.487  21.995  1.00  0.00           H0.      0
ATOM   3187  CG1 VAL A 206      33.141  51.608  23.620  1.00  0.00           C0.      0
ATOM   3188 HG11 VAL A 206      32.556  52.487  23.888  1.00  0.00           H0.      0
ATOM   3189 HG12 VAL A 206      32.510  50.882  23.107  1.00  0.00           H0.      0
ATOM   3190 HG13 VAL A 206      33.351  51.048  24.531  1.00  0.00           H0.      0
ATOM   3191  CG2 VAL A 206      34.985  53.056  23.892  1.00  0.00           C0.      0
ATOM   3192 HG21 VAL A 206      34.231  53.841  23.934  1.00  0.00           H0.      0
ATOM   3193 HG22 VAL A 206      34.906  52.620  24.887  1.00  0.00           H0.      0
ATOM   3194 HG23 VAL A 206      36.003  53.402  23.711  1.00  0.00           H0.      0
ATOM   3195  C   VAL A 206      34.797  49.632  22.105  1.00  0.00           C0.      0
ATOM   3196  O   VAL A 206      34.824  49.520  20.848  1.00  0.00           O0.      0
ATOM   3197  N   LEU A 207      34.255  48.680  22.939  1.00  0.00           N0.      0
ATOM   3198  H   LEU A 207      34.344  48.822  23.935  1.00  0.00           H0.      0
ATOM   3199  CA  LEU A 207      33.541  47.476  22.508  1.00  0.00           C0.      0
ATOM   3200  HA  LEU A 207      33.422  47.531  21.426  1.00  0.00           H0.      0
ATOM   3201  CB  LEU A 207      34.275  46.156  22.887  1.00  0.00           C0.      0
ATOM   3202  HB2 LEU A 207      34.310  46.121  23.976  1.00  0.00           H0.      0
ATOM   3203  HB3 LEU A 207      33.794  45.212  22.630  1.00  0.00           H0.      0
ATOM   3204  CG  LEU A 207      35.679  45.939  22.289  1.00  0.00           C0.      0
ATOM   3205  HG  LEU A 207      36.204  46.888  22.398  1.00  0.00           H0.      0
ATOM   3206  CD1 LEU A 207      36.434  44.722  22.941  1.00  0.00           C0.      0
ATOM   3207 HD11 LEU A 207      36.329  44.796  24.024  1.00  0.00           H0.      0
ATOM   3208 HD12 LEU A 207      36.046  43.767  22.588  1.00  0.00           H0.      0
ATOM   3209 HD13 LEU A 207      37.507  44.677  22.752  1.00  0.00           H0.      0
ATOM   3210  CD2 LEU A 207      35.565  45.693  20.741  1.00  0.00           C0.      0
ATOM   3211 HD21 LEU A 207      36.536  45.748  20.249  1.00  0.00           H0.      0
ATOM   3212 HD22 LEU A 207      35.207  44.674  20.595  1.00  0.00           H0.      0
ATOM   3213 HD23 LEU A 207      34.836  46.364  20.287  1.00  0.00           H0.      0
ATOM   3214  C   LEU A 207      32.164  47.515  23.074  1.00  0.00           C0.      0
ATOM   3215  O   LEU A 207      31.961  47.748  24.305  1.00  0.00           O0.      0
ATOM   3216  N   THR A 208      31.159  47.328  22.231  1.00  0.00           N0.      0
ATOM   3217  H   THR A 208      31.391  47.093  21.277  1.00  0.00           H0.      0
ATOM   3218  CA  THR A 208      29.722  47.496  22.555  1.00  0.00           C0.      0
ATOM   3219  HA  THR A 208      29.554  47.633  23.623  1.00  0.00           H0.      0
ATOM   3220  CB  THR A 208      29.194  48.814  21.881  1.00  0.00           C0.      0
ATOM   3221  HB  THR A 208      29.422  48.685  20.823  1.00  0.00           H0.      0
ATOM   3222  CG2 THR A 208      27.695  49.193  21.888  1.00  0.00           C0.      0
ATOM   3223 HG21 THR A 208      27.518  49.749  22.809  1.00  0.00           H0.      0
ATOM   3224 HG22 THR A 208      27.462  49.951  21.141  1.00  0.00           H0.      0
ATOM   3225 HG23 THR A 208      27.018  48.339  21.918  1.00  0.00           H0.      0
ATOM   3226  OG1 THR A 208      29.992  49.885  22.307  1.00  0.00           O0.      0
ATOM   3227  HG1 THR A 208      30.762  49.767  21.746  1.00  0.00           H0.      0
ATOM   3228  C   THR A 208      28.915  46.254  22.150  1.00  0.00           C0.      0
ATOM   3229  O   THR A 208      29.218  45.654  21.152  1.00  0.00           O0.      0
ATOM   3230  N   VAL A 209      27.920  45.895  22.933  1.00  0.00           N0.      0
ATOM   3231  H   VAL A 209      27.828  46.397  23.804  1.00  0.00           H0.      0
ATOM   3232  CA  VAL A 209      27.023  44.697  22.749  1.00  0.00           C0.      0
ATOM   3233  HA  VAL A 209      26.648  44.638  21.728  1.00  0.00           H0.      0
ATOM   3234  CB  VAL A 209      27.659  43.460  23.262  1.00  0.00           C0.      0
ATOM   3235  HB  VAL A 209      28.659  43.474  22.830  1.00  0.00           H0.      0
ATOM   3236  CG1 VAL A 209      27.526  43.376  24.807  1.00  0.00           C0.      0
ATOM   3237 HG11 VAL A 209      28.066  42.510  25.190  1.00  0.00           H0.      0
ATOM   3238 HG12 VAL A 209      27.984  44.263  25.244  1.00  0.00           H0.      0
ATOM   3239 HG13 VAL A 209      26.470  43.298  25.065  1.00  0.00           H0.      0
ATOM   3240  CG2 VAL A 209      26.947  42.188  22.752  1.00  0.00           C0.      0
ATOM   3241 HG21 VAL A 209      27.102  42.110  21.676  1.00  0.00           H0.      0
ATOM   3242 HG22 VAL A 209      27.468  41.308  23.128  1.00  0.00           H0.      0
ATOM   3243 HG23 VAL A 209      25.903  42.075  23.041  1.00  0.00           H0.      0
ATOM   3244  C   VAL A 209      25.764  45.044  23.448  1.00  0.00           C0.      0
ATOM   3245  O   VAL A 209      25.779  45.739  24.509  1.00  0.00           O0.      0
ATOM   3246  N   ASN A 210      24.658  44.519  22.935  1.00  0.00           N0.      0
ATOM   3247  H   ASN A 210      24.790  43.814  22.225  1.00  0.00           H0.      0
ATOM   3248  CA  ASN A 210      23.267  44.851  23.369  1.00  0.00           C0.      0
ATOM   3249  HA  ASN A 210      22.554  44.402  22.677  1.00  0.00           H0.      0
ATOM   3250  CB  ASN A 210      23.034  44.286  24.763  1.00  0.00           C0.      0
ATOM   3251  HB2 ASN A 210      23.535  44.871  25.533  1.00  0.00           H0.      0
ATOM   3252  HB3 ASN A 210      21.975  44.421  24.987  1.00  0.00           H0.      0
ATOM   3253  CG  ASN A 210      23.402  42.793  24.964  1.00  0.00           C0.      0
ATOM   3254  OD1 ASN A 210      23.768  42.332  26.058  1.00  0.00           O0.      0
ATOM   3255  ND2 ASN A 210      23.392  41.902  23.970  1.00  0.00           N0.      0
ATOM   3256 HD21 ASN A 210      23.540  40.931  24.204  1.00  0.00           H0.      0
ATOM   3257 HD22 ASN A 210      23.136  42.124  23.018  1.00  0.00           H0.      0
ATOM   3258  C   ASN A 210      23.003  46.373  23.347  1.00  0.00           C0.      0
ATOM   3259  O   ASN A 210      22.362  46.969  24.158  1.00  0.00           O0.      0
ATOM   3260  N   ASN A 211      23.725  47.037  22.417  1.00  0.00           N0.      0
ATOM   3261  H   ASN A 211      24.236  46.474  21.752  1.00  0.00           H0.      0
ATOM   3262  CA  ASN A 211      23.853  48.497  22.298  1.00  0.00           C0.      0
ATOM   3263  HA  ASN A 211      24.573  48.542  21.480  1.00  0.00           H0.      0
ATOM   3264  CB  ASN A 211      22.589  49.078  21.748  1.00  0.00           C0.      0
ATOM   3265  HB2 ASN A 211      21.879  48.994  22.571  1.00  0.00           H0.      0
ATOM   3266  HB3 ASN A 211      22.806  50.101  21.440  1.00  0.00           H0.      0
ATOM   3267  CG  ASN A 211      22.027  48.335  20.554  1.00  0.00           C0.      0
ATOM   3268  OD1 ASN A 211      21.321  47.301  20.684  1.00  0.00           O0.      0
ATOM   3269  ND2 ASN A 211      22.526  48.657  19.389  1.00  0.00           N0.      0
ATOM   3270 HD21 ASN A 211      22.095  48.216  18.590  1.00  0.00           H0.      0
ATOM   3271 HD22 ASN A 211      23.069  49.497  19.244  1.00  0.00           H0.      0
ATOM   3272  C   ASN A 211      24.483  49.333  23.486  1.00  0.00           C0.      0
ATOM   3273  O   ASN A 211      24.060  50.474  23.658  1.00  0.00           O0.      0
ATOM   3274  N   LYS A 212      25.368  48.761  24.362  1.00  0.00           N0.      0
ATOM   3275  H   LYS A 212      25.700  47.816  24.237  1.00  0.00           H0.      0
ATOM   3276  CA  LYS A 212      25.989  49.506  25.449  1.00  0.00           C0.      0
ATOM   3277  HA  LYS A 212      25.909  50.568  25.218  1.00  0.00           H0.      0
ATOM   3278  CB  LYS A 212      25.248  49.241  26.747  1.00  0.00           C0.      0
ATOM   3279  HB2 LYS A 212      25.521  48.261  27.138  1.00  0.00           H0.      0
ATOM   3280  HB3 LYS A 212      25.660  49.967  27.449  1.00  0.00           H0.      0
ATOM   3281  CG  LYS A 212      23.695  49.485  26.771  1.00  0.00           C0.      0
ATOM   3282  HG2 LYS A 212      23.544  50.413  26.220  1.00  0.00           H0.      0
ATOM   3283  HG3 LYS A 212      23.155  48.726  26.205  1.00  0.00           H0.      0
ATOM   3284  CD  LYS A 212      23.255  49.655  28.259  1.00  0.00           C0.      0
ATOM   3285  HD2 LYS A 212      23.490  48.736  28.796  1.00  0.00           H0.      0
ATOM   3286  HD3 LYS A 212      23.834  50.536  28.537  1.00  0.00           H0.      0
ATOM   3287  CE  LYS A 212      21.773  49.975  28.512  1.00  0.00           C0.      0
ATOM   3288  HE2 LYS A 212      21.514  49.932  29.570  1.00  0.00           H0.      0
ATOM   3289  HE3 LYS A 212      21.683  51.006  28.168  1.00  0.00           H0.      0
ATOM   3290  NZ  LYS A 212      20.935  49.046  27.784  1.00  0.00           N0.      0
ATOM   3291  HZ1 LYS A 212      21.159  48.069  27.904  1.00  0.00           H0.      0
ATOM   3292  HZ2 LYS A 212      20.025  49.311  28.134  1.00  0.00           H0.      0
ATOM   3293  HZ3 LYS A 212      20.917  49.240  26.792  1.00  0.00           H0.      0
ATOM   3294  C   LYS A 212      27.460  49.003  25.684  1.00  0.00           C0.      0
ATOM   3295  O   LYS A 212      27.803  47.849  25.421  1.00  0.00           O0.      0
ATOM   3296  N   ALA A 213      28.379  49.892  26.075  1.00  0.00           N0.      0
ATOM   3297  H   ALA A 213      28.056  50.839  26.214  1.00  0.00           H0.      0
ATOM   3298  CA  ALA A 213      29.804  49.549  26.266  1.00  0.00           C0.      0
ATOM   3299  HA  ALA A 213      30.182  49.211  25.302  1.00  0.00           H0.      0
ATOM   3300  CB  ALA A 213      30.465  50.875  26.629  1.00  0.00           C0.      0
ATOM   3301  HB1 ALA A 213      30.220  51.525  25.789  1.00  0.00           H0.      0
ATOM   3302  HB2 ALA A 213      30.060  51.237  27.574  1.00  0.00           H0.      0
ATOM   3303  HB3 ALA A 213      31.546  50.741  26.680  1.00  0.00           H0.      0
ATOM   3304  C   ALA A 213      30.030  48.482  27.334  1.00  0.00           C0.      0
ATOM   3305  O   ALA A 213      29.673  48.714  28.500  1.00  0.00           O0.      0
ATOM   3306  N   HIE A 214      30.796  47.419  27.051  1.00  0.00           N0.      0
ATOM   3307  H   HIE A 214      31.035  47.207  26.093  1.00  0.00           H0.      0
ATOM   3308  CA  HIE A 214      31.003  46.259  27.993  1.00  0.00           C0.      0
ATOM   3309  HA  HIE A 214      30.515  46.555  28.922  1.00  0.00           H0.      0
ATOM   3310  CB  HIE A 214      30.225  45.129  27.350  1.00  0.00           C0.      0
ATOM   3311  HB2 HIE A 214      30.213  44.358  28.121  1.00  0.00           H0.      0
ATOM   3312  HB3 HIE A 214      29.172  45.408  27.299  1.00  0.00           H0.      0
ATOM   3313  CG  HIE A 214      30.724  44.508  26.088  1.00  0.00           C0.      0
ATOM   3314  ND1 HIE A 214      30.655  44.984  24.761  1.00  0.00           N0.      0
ATOM   3315  CE1 HIE A 214      31.327  44.122  24.033  1.00  0.00           C0.      0
ATOM   3316  HE1 HIE A 214      31.510  44.278  22.980  1.00  0.00           H0.      0
ATOM   3317  NE2 HIE A 214      31.894  43.228  24.778  1.00  0.00           N0.      0
ATOM   3318  HE2 HIE A 214      32.321  42.361  24.484  1.00  0.00           H0.      0
ATOM   3319  CD2 HIE A 214      31.554  43.438  26.062  1.00  0.00           C0.      0
ATOM   3320  HD2 HIE A 214      31.904  42.886  26.921  1.00  0.00           H0.      0
ATOM   3321  C   HIE A 214      32.446  45.851  28.109  1.00  0.00           C0.      0
ATOM   3322  O   HIE A 214      32.825  44.992  28.953  1.00  0.00           O0.      0
ATOM   3323  N   MET A 215      33.299  46.454  27.337  1.00  0.00           N0.      0
ATOM   3324  H   MET A 215      32.988  47.210  26.745  1.00  0.00           H0.      0
ATOM   3325  CA  MET A 215      34.763  46.312  27.422  1.00  0.00           C0.      0
ATOM   3326  HA  MET A 215      35.068  46.526  28.446  1.00  0.00           H0.      0
ATOM   3327  CB  MET A 215      35.183  44.929  26.914  1.00  0.00           C0.      0
ATOM   3328  HB2 MET A 215      34.587  44.209  27.473  1.00  0.00           H0.      0
ATOM   3329  HB3 MET A 215      34.913  44.869  25.860  1.00  0.00           H0.      0
ATOM   3330  CG  MET A 215      36.594  44.559  27.135  1.00  0.00           C0.      0
ATOM   3331  HG2 MET A 215      37.294  45.318  26.786  1.00  0.00           H0.      0
ATOM   3332  HG3 MET A 215      36.788  44.329  28.182  1.00  0.00           H0.      0
ATOM   3333  SD  MET A 215      36.933  43.037  26.179  1.00  0.00           S0.      0
ATOM   3334  CE  MET A 215      36.260  41.723  27.300  1.00  0.00           C0.      0
ATOM   3335  HE1 MET A 215      35.190  41.803  27.106  1.00  0.00           H0.      0
ATOM   3336  HE2 MET A 215      36.678  40.735  27.103  1.00  0.00           H0.      0
ATOM   3337  HE3 MET A 215      36.284  41.996  28.355  1.00  0.00           H0.      0
ATOM   3338  C   MET A 215      35.454  47.476  26.648  1.00  0.00           C0.      0
ATOM   3339  O   MET A 215      34.978  47.955  25.617  1.00  0.00           O0.      0
ATOM   3340  N   VAL A 216      36.528  48.023  27.279  1.00  0.00           N0.      0
ATOM   3341  H   VAL A 216      36.773  47.578  28.152  1.00  0.00           H0.      0
ATOM   3342  CA  VAL A 216      37.459  48.977  26.689  1.00  0.00           C0.      0
ATOM   3343  HA  VAL A 216      37.206  49.069  25.633  1.00  0.00           H0.      0
ATOM   3344  CB  VAL A 216      37.498  50.308  27.476  1.00  0.00           C0.      0
ATOM   3345  HB  VAL A 216      37.226  50.146  28.519  1.00  0.00           H0.      0
ATOM   3346  CG1 VAL A 216      38.865  51.057  27.478  1.00  0.00           C0.      0
ATOM   3347 HG11 VAL A 216      39.250  51.159  26.464  1.00  0.00           H0.      0
ATOM   3348 HG12 VAL A 216      38.909  51.994  28.034  1.00  0.00           H0.      0
ATOM   3349 HG13 VAL A 216      39.539  50.423  28.053  1.00  0.00           H0.      0
ATOM   3350  CG2 VAL A 216      36.455  51.248  26.929  1.00  0.00           C0.      0
ATOM   3351 HG21 VAL A 216      36.299  52.048  27.653  1.00  0.00           H0.      0
ATOM   3352 HG22 VAL A 216      36.813  51.780  26.048  1.00  0.00           H0.      0
ATOM   3353 HG23 VAL A 216      35.501  50.746  26.773  1.00  0.00           H0.      0
ATOM   3354  C   VAL A 216      38.798  48.256  26.762  1.00  0.00           C0.      0
ATOM   3355  O   VAL A 216      39.176  47.713  27.775  1.00  0.00           O0.      0
ATOM   3356  N   THR A 217      39.580  48.330  25.674  1.00  0.00           N0.      0
ATOM   3357  H   THR A 217      39.233  48.941  24.949  1.00  0.00           H0.      0
ATOM   3358  CA  THR A 217      41.010  47.893  25.594  1.00  0.00           C0.      0
ATOM   3359  HA  THR A 217      41.337  47.346  26.478  1.00  0.00           H0.      0
ATOM   3360  CB  THR A 217      41.141  46.879  24.423  1.00  0.00           C0.      0
ATOM   3361  HB  THR A 217      42.201  46.808  24.183  1.00  0.00           H0.      0
ATOM   3362  CG2 THR A 217      40.616  45.568  24.925  1.00  0.00           C0.      0
ATOM   3363 HG21 THR A 217      39.562  45.509  25.196  1.00  0.00           H0.      0
ATOM   3364 HG22 THR A 217      40.551  44.851  24.106  1.00  0.00           H0.      0
ATOM   3365 HG23 THR A 217      41.266  45.192  25.715  1.00  0.00           H0.      0
ATOM   3366  OG1 THR A 217      40.491  47.331  23.228  1.00  0.00           O0.      0
ATOM   3367  HG1 THR A 217      41.139  47.937  22.859  1.00  0.00           H0.      0
ATOM   3368  C   THR A 217      41.934  49.022  25.528  1.00  0.00           C0.      0
ATOM   3369  O   THR A 217      41.669  50.009  24.812  1.00  0.00           O0.      0
ATOM   3370  N   LEU A 218      43.160  48.984  26.103  1.00  0.00           N0.      0
ATOM   3371  H   LEU A 218      43.426  48.166  26.633  1.00  0.00           H0.      0
ATOM   3372  CA  LEU A 218      44.313  49.943  25.910  1.00  0.00           C0.      0
ATOM   3373  HA  LEU A 218      44.127  50.549  25.023  1.00  0.00           H0.      0
ATOM   3374  CB  LEU A 218      44.425  50.898  27.140  1.00  0.00           C0.      0
ATOM   3375  HB2 LEU A 218      44.822  50.305  27.964  1.00  0.00           H0.      0
ATOM   3376  HB3 LEU A 218      45.256  51.564  26.908  1.00  0.00           H0.      0
ATOM   3377  CG  LEU A 218      43.133  51.614  27.594  1.00  0.00           C0.      0
ATOM   3378  HG  LEU A 218      42.443  51.466  26.763  1.00  0.00           H0.      0
ATOM   3379  CD1 LEU A 218      42.418  51.006  28.803  1.00  0.00           C0.      0
ATOM   3380 HD11 LEU A 218      41.399  51.387  28.875  1.00  0.00           H0.      0
ATOM   3381 HD12 LEU A 218      42.367  49.947  28.548  1.00  0.00           H0.      0
ATOM   3382 HD13 LEU A 218      43.077  51.222  29.644  1.00  0.00           H0.      0
ATOM   3383  CD2 LEU A 218      43.349  53.151  27.931  1.00  0.00           C0.      0
ATOM   3384 HD21 LEU A 218      42.426  53.715  27.794  1.00  0.00           H0.      0
ATOM   3385 HD22 LEU A 218      43.735  53.362  28.929  1.00  0.00           H0.      0
ATOM   3386 HD23 LEU A 218      44.025  53.575  27.189  1.00  0.00           H0.      0
ATOM   3387  C   LEU A 218      45.644  49.106  25.599  1.00  0.00           C0.      0
ATOM   3388  O   LEU A 218      46.227  48.499  26.479  1.00  0.00           O0.      0
ATOM   3389  N   ASP A 219      45.994  49.014  24.313  1.00  0.00           N0.      0
ATOM   3390  H   ASP A 219      45.372  49.438  23.640  1.00  0.00           H0.      0
ATOM   3391  CA  ASP A 219      47.325  48.579  23.987  1.00  0.00           C0.      0
ATOM   3392  HA  ASP A 219      47.573  47.689  24.565  1.00  0.00           H0.      0
ATOM   3393  CB  ASP A 219      47.366  48.219  22.489  1.00  0.00           C0.      0
ATOM   3394  HB2 ASP A 219      47.473  49.096  21.851  1.00  0.00           H0.      0
ATOM   3395  HB3 ASP A 219      48.379  47.858  22.311  1.00  0.00           H0.      0
ATOM   3396  CG  ASP A 219      46.266  47.296  21.878  1.00  0.00           C0.      0
ATOM   3397  OD1 ASP A 219      45.043  47.501  21.944  1.00  0.00           O0.      0
ATOM   3398  OD2 ASP A 219      46.725  46.407  21.206  1.00  0.00           O0.      0
ATOM   3399  C   ASP A 219      48.396  49.654  24.274  1.00  0.00           C0.      0
ATOM   3400  O   ASP A 219      48.499  50.701  23.612  1.00  0.00           O0.      0
ATOM   3401  N   TYR A 220      49.234  49.369  25.271  1.00  0.00           N0.      0
ATOM   3402  H   TYR A 220      49.289  48.437  25.655  1.00  0.00           H0.      0
ATOM   3403  CA  TYR A 220      50.419  50.183  25.467  1.00  0.00           C0.      0
ATOM   3404  HA  TYR A 220      50.351  51.175  25.020  1.00  0.00           H0.      0
ATOM   3405  CB  TYR A 220      50.594  50.492  27.052  1.00  0.00           C0.      0
ATOM   3406  HB2 TYR A 220      50.623  49.522  27.548  1.00  0.00           H0.      0
ATOM   3407  HB3 TYR A 220      51.606  50.892  27.103  1.00  0.00           H0.      0
ATOM   3408  CG  TYR A 220      49.609  51.389  27.709  1.00  0.00           C0.      0
ATOM   3409  CD1 TYR A 220      48.456  50.861  28.343  1.00  0.00           C0.      0
ATOM   3410  HD1 TYR A 220      48.312  49.791  28.318  1.00  0.00           H0.      0
ATOM   3411  CE1 TYR A 220      47.457  51.789  28.697  1.00  0.00           C0.      0
ATOM   3412  HE1 TYR A 220      46.567  51.560  29.266  1.00  0.00           H0.      0
ATOM   3413  CZ  TYR A 220      47.653  53.210  28.659  1.00  0.00           C0.      0
ATOM   3414  OH  TYR A 220      46.680  54.074  29.122  1.00  0.00           O0.      0
ATOM   3415  HH  TYR A 220      47.031  54.952  29.291  1.00  0.00           H0.      0
ATOM   3416  CE2 TYR A 220      48.862  53.695  28.220  1.00  0.00           C0.      0
ATOM   3417  HE2 TYR A 220      49.198  54.719  28.283  1.00  0.00           H0.      0
ATOM   3418  CD2 TYR A 220      49.820  52.798  27.676  1.00  0.00           C0.      0
ATOM   3419  HD2 TYR A 220      50.766  53.198  27.342  1.00  0.00           H0.      0
ATOM   3420  C   TYR A 220      51.720  49.664  24.931  1.00  0.00           C0.      0
ATOM   3421  O   TYR A 220      52.040  48.526  25.105  1.00  0.00           O0.      0
ATOM   3422  N   THR A 221      52.575  50.630  24.410  1.00  0.00           N0.      0
ATOM   3423  H   THR A 221      52.096  51.514  24.310  1.00  0.00           H0.      0
ATOM   3424  CA  THR A 221      53.942  50.445  23.886  1.00  0.00           C0.      0
ATOM   3425  HA  THR A 221      54.234  49.447  24.212  1.00  0.00           H0.      0
ATOM   3426  CB  THR A 221      54.054  50.551  22.383  1.00  0.00           C0.      0
ATOM   3427  HB  THR A 221      53.997  51.620  22.177  1.00  0.00           H0.      0
ATOM   3428  CG2 THR A 221      55.341  50.042  21.862  1.00  0.00           C0.      0
ATOM   3429 HG21 THR A 221      56.140  50.540  22.412  1.00  0.00           H0.      0
ATOM   3430 HG22 THR A 221      55.371  48.956  21.766  1.00  0.00           H0.      0
ATOM   3431 HG23 THR A 221      55.536  50.418  20.858  1.00  0.00           H0.      0
ATOM   3432  OG1 THR A 221      53.067  49.856  21.752  1.00  0.00           O0.      0
ATOM   3433  HG1 THR A 221      52.220  50.241  21.988  1.00  0.00           H0.      0
ATOM   3434  C   THR A 221      54.874  51.356  24.671  1.00  0.00           C0.      0
ATOM   3435  O   THR A 221      54.519  52.541  24.925  1.00  0.00           O0.      0
ATOM   3436  N   VAL A 222      56.075  50.948  24.932  1.00  0.00           N0.      0
ATOM   3437  H   VAL A 222      56.251  50.002  24.627  1.00  0.00           H0.      0
ATOM   3438  CA  VAL A 222      57.232  51.650  25.547  1.00  0.00           C0.      0
ATOM   3439  HA  VAL A 222      57.067  52.728  25.575  1.00  0.00           H0.      0
ATOM   3440  CB  VAL A 222      57.416  51.187  26.920  1.00  0.00           C0.      0
ATOM   3441  HB  VAL A 222      58.424  51.561  27.103  1.00  0.00           H0.      0
ATOM   3442  CG1 VAL A 222      56.474  51.955  27.896  1.00  0.00           C0.      0
ATOM   3443 HG11 VAL A 222      56.656  53.026  27.810  1.00  0.00           H0.      0
ATOM   3444 HG12 VAL A 222      55.474  51.644  27.596  1.00  0.00           H0.      0
ATOM   3445 HG13 VAL A 222      56.608  51.700  28.947  1.00  0.00           H0.      0
ATOM   3446  CG2 VAL A 222      57.452  49.687  27.120  1.00  0.00           C0.      0
ATOM   3447 HG21 VAL A 222      58.173  49.195  26.467  1.00  0.00           H0.      0
ATOM   3448 HG22 VAL A 222      57.899  49.463  28.088  1.00  0.00           H0.      0
ATOM   3449 HG23 VAL A 222      56.440  49.286  27.047  1.00  0.00           H0.      0
ATOM   3450  C   VAL A 222      58.503  51.418  24.704  1.00  0.00           C0.      0
ATOM   3451  O   VAL A 222      58.683  50.396  24.095  1.00  0.00           O0.      0
ATOM   3452  N   GLN A 223      59.353  52.394  24.709  1.00  0.00           N0.      0
ATOM   3453  H   GLN A 223      59.078  53.316  25.014  1.00  0.00           H0.      0
ATOM   3454  CA  GLN A 223      60.635  52.367  24.022  1.00  0.00           C0.      0
ATOM   3455  HA  GLN A 223      60.429  51.775  23.131  1.00  0.00           H0.      0
ATOM   3456  CB  GLN A 223      61.084  53.795  23.533  1.00  0.00           C0.      0
ATOM   3457  HB2 GLN A 223      60.212  54.422  23.345  1.00  0.00           H0.      0
ATOM   3458  HB3 GLN A 223      61.565  54.279  24.383  1.00  0.00           H0.      0
ATOM   3459  CG  GLN A 223      62.053  53.837  22.368  1.00  0.00           C0.      0
ATOM   3460  HG2 GLN A 223      62.687  54.708  22.530  1.00  0.00           H0.      0
ATOM   3461  HG3 GLN A 223      62.640  52.937  22.551  1.00  0.00           H0.      0
ATOM   3462  CD  GLN A 223      61.538  53.785  20.933  1.00  0.00           C0.      0
ATOM   3463  OE1 GLN A 223      60.368  53.930  20.663  1.00  0.00           O0.      0
ATOM   3464  NE2 GLN A 223      62.247  53.404  19.910  1.00  0.00           N0.      0
ATOM   3465 HE21 GLN A 223      61.772  53.509  19.026  1.00  0.00           H0.      0
ATOM   3466 HE22 GLN A 223      63.204  53.080  19.917  1.00  0.00           H0.      0
ATOM   3467  C   GLN A 223      61.661  51.626  24.913  1.00  0.00           C0.      0
ATOM   3468  O   GLN A 223      62.662  52.173  25.121  1.00  0.00           O0.      0
ATOM   3469  N   VAL A 224      61.272  50.543  25.570  1.00  0.00           N0.      0
ATOM   3470  H   VAL A 224      60.390  50.148  25.277  1.00  0.00           H0.      0
ATOM   3471  CA  VAL A 224      62.124  49.714  26.421  1.00  0.00           C0.      0
ATOM   3472  HA  VAL A 224      63.080  50.233  26.497  1.00  0.00           H0.      0
ATOM   3473  CB  VAL A 224      61.550  49.480  27.837  1.00  0.00           C0.      0
ATOM   3474  HB  VAL A 224      60.628  48.904  27.760  1.00  0.00           H0.      0
ATOM   3475  CG1 VAL A 224      62.496  48.715  28.701  1.00  0.00           C0.      0
ATOM   3476 HG11 VAL A 224      62.266  48.837  29.759  1.00  0.00           H0.      0
ATOM   3477 HG12 VAL A 224      62.531  47.665  28.412  1.00  0.00           H0.      0
ATOM   3478 HG13 VAL A 224      63.478  49.107  28.436  1.00  0.00           H0.      0
ATOM   3479  CG2 VAL A 224      61.127  50.674  28.619  1.00  0.00           C0.      0
ATOM   3480 HG21 VAL A 224      60.346  50.312  29.287  1.00  0.00           H0.      0
ATOM   3481 HG22 VAL A 224      61.952  51.153  29.147  1.00  0.00           H0.      0
ATOM   3482 HG23 VAL A 224      60.745  51.477  27.989  1.00  0.00           H0.      0
ATOM   3483  C   VAL A 224      62.250  48.421  25.662  1.00  0.00           C0.      0
ATOM   3484  O   VAL A 224      61.208  47.859  25.222  1.00  0.00           O0.      0
ATOM   3485  N   PRO A 225      63.450  47.920  25.416  1.00  0.00           N0.      0
ATOM   3486  CD  PRO A 225      64.833  48.573  25.676  1.00  0.00           C0.      0
ATOM   3487  HD2 PRO A 225      65.245  48.382  26.667  1.00  0.00           H0.      0
ATOM   3488  HD3 PRO A 225      64.862  49.649  25.503  1.00  0.00           H0.      0
ATOM   3489  CG  PRO A 225      65.792  47.941  24.672  1.00  0.00           C0.      0
ATOM   3490  HG2 PRO A 225      66.759  47.873  25.171  1.00  0.00           H0.      0
ATOM   3491  HG3 PRO A 225      65.969  48.411  23.705  1.00  0.00           H0.      0
ATOM   3492  CB  PRO A 225      65.172  46.554  24.482  1.00  0.00           C0.      0
ATOM   3493  HB2 PRO A 225      65.496  45.939  25.322  1.00  0.00           H0.      0
ATOM   3494  HB3 PRO A 225      65.414  46.043  23.550  1.00  0.00           H0.      0
ATOM   3495  CA  PRO A 225      63.664  46.765  24.497  1.00  0.00           C0.      0
ATOM   3496  HA  PRO A 225      63.297  46.974  23.492  1.00  0.00           H0.      0
ATOM   3497  C   PRO A 225      62.988  45.447  24.891  1.00  0.00           C0.      0
ATOM   3498  O   PRO A 225      62.903  45.138  26.110  1.00  0.00           O0.      0
ATOM   3499  N   GLY A 226      62.773  44.596  23.924  1.00  0.00           N0.      0
ATOM   3500  H   GLY A 226      62.949  44.983  23.008  1.00  0.00           H0.      0
ATOM   3501  CA  GLY A 226      62.255  43.341  24.051  1.00  0.00           C0.      0
ATOM   3502  HA2 GLY A 226      61.248  43.379  24.467  1.00  0.00           H0.      0
ATOM   3503  HA3 GLY A 226      62.210  42.872  23.068  1.00  0.00           H0.      0
ATOM   3504  C   GLY A 226      63.151  42.369  24.859  1.00  0.00           C0.      0
ATOM   3505  O   GLY A 226      64.391  42.460  24.851  1.00  0.00           O0.      0
ATOM   3506  N   ALA A 227      62.554  41.349  25.456  1.00  0.00           N0.      0
ATOM   3507  H   ALA A 227      61.546  41.387  25.394  1.00  0.00           H0.      0
ATOM   3508  CA  ALA A 227      63.218  40.273  26.199  1.00  0.00           C0.      0
ATOM   3509  HA  ALA A 227      64.145  40.715  26.566  1.00  0.00           H0.      0
ATOM   3510  CB  ALA A 227      62.548  40.158  27.583  1.00  0.00           C0.      0
ATOM   3511  HB1 ALA A 227      61.501  39.881  27.458  1.00  0.00           H0.      0
ATOM   3512  HB2 ALA A 227      63.063  39.371  28.134  1.00  0.00           H0.      0
ATOM   3513  HB3 ALA A 227      62.536  41.160  28.011  1.00  0.00           H0.      0
ATOM   3514  C   ALA A 227      63.541  38.990  25.395  1.00  0.00           C0.      0
ATOM   3515  O   ALA A 227      63.008  38.711  24.287  1.00  0.00           O0.      0
ATOM   3516  N   GLY A 228      64.392  38.095  25.949  1.00  0.00           N0.      0
ATOM   3517  H   GLY A 228      64.785  38.299  26.857  1.00  0.00           H0.      0
ATOM   3518  CA  GLY A 228      64.765  36.828  25.314  1.00  0.00           C0.      0
ATOM   3519  HA2 GLY A 228      65.075  36.183  26.136  1.00  0.00           H0.      0
ATOM   3520  HA3 GLY A 228      63.858  36.362  24.928  1.00  0.00           H0.      0
ATOM   3521  C   GLY A 228      65.887  36.897  24.253  1.00  0.00           C0.      0
ATOM   3522  O   GLY A 228      66.956  37.408  24.527  1.00  0.00           O0.      0
ATOM   3523  N   ARG A 229      65.684  36.413  23.032  1.00  0.00           N0.      0
ATOM   3524  H   ARG A 229      64.777  35.983  22.922  1.00  0.00           H0.      0
ATOM   3525  CA  ARG A 229      66.600  36.490  21.864  1.00  0.00           C0.      0
ATOM   3526  HA  ARG A 229      67.427  35.827  22.117  1.00  0.00           H0.      0
ATOM   3527  CB  ARG A 229      65.939  35.911  20.637  1.00  0.00           C0.      0
ATOM   3528  HB2 ARG A 229      66.818  35.720  20.022  1.00  0.00           H0.      0
ATOM   3529  HB3 ARG A 229      65.447  34.951  20.794  1.00  0.00           H0.      0
ATOM   3530  CG  ARG A 229      65.118  36.824  19.784  1.00  0.00           C0.      0
ATOM   3531  HG2 ARG A 229      65.751  37.606  19.365  1.00  0.00           H0.      0
ATOM   3532  HG3 ARG A 229      64.720  36.317  18.905  1.00  0.00           H0.      0
ATOM   3533  CD  ARG A 229      63.964  37.307  20.605  1.00  0.00           C0.      0
ATOM   3534  HD2 ARG A 229      63.408  36.526  21.124  1.00  0.00           H0.      0
ATOM   3535  HD3 ARG A 229      64.380  37.894  21.423  1.00  0.00           H0.      0
ATOM   3536  NE  ARG A 229      63.069  38.268  19.870  1.00  0.00           N0.      0
ATOM   3537  HE  ARG A 229      63.227  38.286  18.873  1.00  0.00           H0.      0
ATOM   3538  CZ  ARG A 229      62.102  39.009  20.323  1.00  0.00           C0.      0
ATOM   3539  NH1 ARG A 229      61.860  39.150  21.630  1.00  0.00           N0.      0
ATOM   3540 HH11 ARG A 229      62.218  38.631  22.419  1.00  0.00           H0.      0
ATOM   3541 HH12 ARG A 229      61.108  39.778  21.877  1.00  0.00           H0.      0
ATOM   3542  NH2 ARG A 229      61.341  39.655  19.481  1.00  0.00           N0.      0
ATOM   3543 HH21 ARG A 229      61.739  39.788  18.562  1.00  0.00           H0.      0
ATOM   3544 HH22 ARG A 229      60.553  40.226  19.749  1.00  0.00           H0.      0
ATOM   3545  C   ARG A 229      67.362  37.832  21.730  1.00  0.00           C0.      0
ATOM   3546  O   ARG A 229      66.903  38.938  22.061  1.00  0.00           O0.      0
ATOM   3547  N   ASP A 230      68.614  37.733  21.240  1.00  0.00           N0.      0
ATOM   3548  H   ASP A 230      68.912  36.902  20.749  1.00  0.00           H0.      0
ATOM   3549  CA  ASP A 230      69.547  38.882  21.061  1.00  0.00           C0.      0
ATOM   3550  HA  ASP A 230      69.512  39.375  22.032  1.00  0.00           H0.      0
ATOM   3551  CB  ASP A 230      70.942  38.375  20.874  1.00  0.00           C0.      0
ATOM   3552  HB2 ASP A 230      70.893  37.904  19.892  1.00  0.00           H0.      0
ATOM   3553  HB3 ASP A 230      71.647  39.204  20.930  1.00  0.00           H0.      0
ATOM   3554  CG  ASP A 230      71.345  37.347  21.928  1.00  0.00           C0.      0
ATOM   3555  OD1 ASP A 230      71.268  37.647  23.141  1.00  0.00           O0.      0
ATOM   3556  OD2 ASP A 230      71.984  36.312  21.597  1.00  0.00           O0.      0
ATOM   3557  C   ASP A 230      69.160  39.949  19.991  1.00  0.00           C0.      0
ATOM   3558  O   ASP A 230      69.361  41.137  20.182  1.00  0.00           O0.      0
ATOM   3559  N   GLY A 231      68.430  39.562  18.925  1.00  0.00           N0.      0
ATOM   3560  H   GLY A 231      68.344  38.591  18.661  1.00  0.00           H0.      0
ATOM   3561  CA  GLY A 231      67.972  40.557  17.945  1.00  0.00           C0.      0
ATOM   3562  HA2 GLY A 231      68.683  41.370  17.800  1.00  0.00           H0.      0
ATOM   3563  HA3 GLY A 231      67.920  40.052  16.980  1.00  0.00           H0.      0
ATOM   3564  C   GLY A 231      66.532  41.081  18.285  1.00  0.00           C0.      0
ATOM   3565  O   GLY A 231      65.709  41.405  17.472  1.00  0.00           O0.      0
ATOM   3566  N   ALA A 232      66.222  41.159  19.586  1.00  0.00           N0.      0
ATOM   3567  H   ALA A 232      66.895  40.888  20.289  1.00  0.00           H0.      0
ATOM   3568  CA  ALA A 232      65.061  41.896  20.063  1.00  0.00           C0.      0
ATOM   3569  HA  ALA A 232      64.126  41.443  19.731  1.00  0.00           H0.      0
ATOM   3570  CB  ALA A 232      64.985  41.942  21.611  1.00  0.00           C0.      0
ATOM   3571  HB1 ALA A 232      65.042  40.960  22.082  1.00  0.00           H0.      0
ATOM   3572  HB2 ALA A 232      65.711  42.614  22.068  1.00  0.00           H0.      0
ATOM   3573  HB3 ALA A 232      64.002  42.351  21.842  1.00  0.00           H0.      0
ATOM   3574  C   ALA A 232      65.105  43.363  19.594  1.00  0.00           C0.      0
ATOM   3575  O   ALA A 232      66.129  44.031  19.611  1.00  0.00           O0.      0
ATOM   3576  N   PRO A 233      63.928  43.904  19.191  1.00  0.00           N0.      0
ATOM   3577  CD  PRO A 233      62.663  43.224  18.813  1.00  0.00           C0.      0
ATOM   3578  HD2 PRO A 233      62.091  43.084  19.730  1.00  0.00           H0.      0
ATOM   3579  HD3 PRO A 233      62.878  42.249  18.377  1.00  0.00           H0.      0
ATOM   3580  CG  PRO A 233      61.991  44.152  17.776  1.00  0.00           C0.      0
ATOM   3581  HG2 PRO A 233      60.910  44.065  17.661  1.00  0.00           H0.      0
ATOM   3582  HG3 PRO A 233      62.513  43.878  16.859  1.00  0.00           H0.      0
ATOM   3583  CB  PRO A 233      62.380  45.509  18.220  1.00  0.00           C0.      0
ATOM   3584  HB2 PRO A 233      61.608  45.873  18.898  1.00  0.00           H0.      0
ATOM   3585  HB3 PRO A 233      62.670  46.144  17.382  1.00  0.00           H0.      0
ATOM   3586  CA  PRO A 233      63.732  45.367  18.911  1.00  0.00           C0.      0
ATOM   3587  HA  PRO A 233      64.459  45.686  18.164  1.00  0.00           H0.      0
ATOM   3588  C   PRO A 233      63.787  46.344  20.146  1.00  0.00           C0.      0
ATOM   3589  O   PRO A 233      63.663  45.947  21.293  1.00  0.00           O0.      0
ATOM   3590  N   GLY A 234      63.825  47.650  19.849  1.00  0.00           N0.      0
ATOM   3591  H   GLY A 234      63.906  47.736  18.846  1.00  0.00           H0.      0
ATOM   3592  CA  GLY A 234      63.951  48.763  20.763  1.00  0.00           C0.      0
ATOM   3593  HA2 GLY A 234      64.763  48.530  21.451  1.00  0.00           H0.      0
ATOM   3594  HA3 GLY A 234      64.206  49.660  20.198  1.00  0.00           H0.      0
ATOM   3595  C   GLY A 234      62.687  49.237  21.545  1.00  0.00           C0.      0
ATOM   3596  O   GLY A 234      62.639  50.272  22.222  1.00  0.00           O0.      0
ATOM   3597  N   PHE A 235      61.612  48.451  21.517  1.00  0.00           N0.      0
ATOM   3598  H   PHE A 235      61.604  47.603  20.969  1.00  0.00           H0.      0
ATOM   3599  CA  PHE A 235      60.341  48.827  22.065  1.00  0.00           C0.      0
ATOM   3600  HA  PHE A 235      60.570  49.312  23.014  1.00  0.00           H0.      0
ATOM   3601  CB  PHE A 235      59.579  49.686  21.031  1.00  0.00           C0.      0
ATOM   3602  HB2 PHE A 235      58.656  50.141  21.391  1.00  0.00           H0.      0
ATOM   3603  HB3 PHE A 235      60.143  50.612  20.924  1.00  0.00           H0.      0
ATOM   3604  CG  PHE A 235      59.438  49.142  19.700  1.00  0.00           C0.      0
ATOM   3605  CD1 PHE A 235      58.386  48.261  19.403  1.00  0.00           C0.      0
ATOM   3606  HD1 PHE A 235      57.599  48.119  20.129  1.00  0.00           H0.      0
ATOM   3607  CE1 PHE A 235      58.434  47.480  18.271  1.00  0.00           C0.      0
ATOM   3608  HE1 PHE A 235      57.609  46.790  18.167  1.00  0.00           H0.      0
ATOM   3609  CZ  PHE A 235      59.537  47.512  17.403  1.00  0.00           C0.      0
ATOM   3610  HZ  PHE A 235      59.713  46.808  16.603  1.00  0.00           H0.      0
ATOM   3611  CE2 PHE A 235      60.604  48.437  17.647  1.00  0.00           C0.      0
ATOM   3612  HE2 PHE A 235      61.456  48.528  16.990  1.00  0.00           H0.      0
ATOM   3613  CD2 PHE A 235      60.525  49.206  18.781  1.00  0.00           C0.      0
ATOM   3614  HD2 PHE A 235      61.308  49.923  18.976  1.00  0.00           H0.      0
ATOM   3615  C   PHE A 235      59.559  47.560  22.388  1.00  0.00           C0.      0
ATOM   3616  O   PHE A 235      59.958  46.445  22.003  1.00  0.00           O0.      0
ATOM   3617  N   SER A 236      58.541  47.686  23.284  1.00  0.00           N0.      0
ATOM   3618  H   SER A 236      58.361  48.598  23.680  1.00  0.00           H0.      0
ATOM   3619  CA  SER A 236      57.715  46.542  23.754  1.00  0.00           C0.      0
ATOM   3620  HA  SER A 236      57.694  45.898  22.875  1.00  0.00           H0.      0
ATOM   3621  CB  SER A 236      58.310  45.976  25.150  1.00  0.00           C0.      0
ATOM   3622  HB2 SER A 236      58.392  46.589  26.047  1.00  0.00           H0.      0
ATOM   3623  HB3 SER A 236      57.748  45.070  25.380  1.00  0.00           H0.      0
ATOM   3624  OG  SER A 236      59.721  45.563  25.053  1.00  0.00           O0.      0
ATOM   3625  HG  SER A 236      60.222  46.382  25.047  1.00  0.00           H0.      0
ATOM   3626  C   SER A 236      56.286  46.983  24.013  1.00  0.00           C0.      0
ATOM   3627  O   SER A 236      56.138  48.138  24.214  1.00  0.00           O0.      0
ATOM   3628  N   LYS A 237      55.238  46.017  23.982  1.00  0.00           N0.      0
ATOM   3629  H   LYS A 237      55.532  45.083  23.734  1.00  0.00           H0.      0
ATOM   3630  CA  LYS A 237      53.832  46.324  24.091  1.00  0.00           C0.      0
ATOM   3631  HA  LYS A 237      53.713  47.278  24.605  1.00  0.00           H0.      0
ATOM   3632  CB  LYS A 237      53.292  46.474  22.595  1.00  0.00           C0.      0
ATOM   3633  HB2 LYS A 237      53.925  47.162  22.034  1.00  0.00           H0.      0
ATOM   3634  HB3 LYS A 237      53.539  45.495  22.184  1.00  0.00           H0.      0
ATOM   3635  CG  LYS A 237      51.775  46.619  22.418  1.00  0.00           C0.      0
ATOM   3636  HG2 LYS A 237      51.348  45.854  23.066  1.00  0.00           H0.      0
ATOM   3637  HG3 LYS A 237      51.456  47.644  22.607  1.00  0.00           H0.      0
ATOM   3638  CD  LYS A 237      51.260  46.238  21.016  1.00  0.00           C0.      0
ATOM   3639  HD2 LYS A 237      51.530  45.189  20.895  1.00  0.00           H0.      0
ATOM   3640  HD3 LYS A 237      50.180  46.329  21.135  1.00  0.00           H0.      0
ATOM   3641  CE  LYS A 237      51.746  47.097  19.862  1.00  0.00           C0.      0
ATOM   3642  HE2 LYS A 237      52.835  47.129  19.878  1.00  0.00           H0.      0
ATOM   3643  HE3 LYS A 237      51.491  46.527  18.968  1.00  0.00           H0.      0
ATOM   3644  NZ  LYS A 237      51.117  48.380  19.730  1.00  0.00           N0.      0
ATOM   3645  HZ1 LYS A 237      51.277  48.777  18.815  1.00  0.00           H0.      0
ATOM   3646  HZ2 LYS A 237      50.126  48.194  19.774  1.00  0.00           H0.      0
ATOM   3647  HZ3 LYS A 237      51.363  49.071  20.424  1.00  0.00           H0.      0
ATOM   3648  C   LYS A 237      53.065  45.267  24.844  1.00  0.00           C0.      0
ATOM   3649  O   LYS A 237      53.141  44.047  24.521  1.00  0.00           O0.      0
ATOM   3650  N   PHE A 238      52.215  45.708  25.739  1.00  0.00           N0.      0
ATOM   3651  H   PHE A 238      52.040  46.693  25.876  1.00  0.00           H0.      0
ATOM   3652  CA  PHE A 238      51.238  44.942  26.542  1.00  0.00           C0.      0
ATOM   3653  HA  PHE A 238      51.161  43.951  26.095  1.00  0.00           H0.      0
ATOM   3654  CB  PHE A 238      51.752  44.898  27.969  1.00  0.00           C0.      0
ATOM   3655  HB2 PHE A 238      51.091  44.264  28.561  1.00  0.00           H0.      0
ATOM   3656  HB3 PHE A 238      52.694  44.352  27.921  1.00  0.00           H0.      0
ATOM   3657  CG  PHE A 238      51.907  46.233  28.647  1.00  0.00           C0.      0
ATOM   3658  CD1 PHE A 238      53.189  46.866  28.677  1.00  0.00           C0.      0
ATOM   3659  HD1 PHE A 238      54.062  46.426  28.217  1.00  0.00           H0.      0
ATOM   3660  CE1 PHE A 238      53.285  48.146  29.220  1.00  0.00           C0.      0
ATOM   3661  HE1 PHE A 238      54.257  48.606  29.318  1.00  0.00           H0.      0
ATOM   3662  CZ  PHE A 238      52.168  48.752  29.766  1.00  0.00           C0.      0
ATOM   3663  HZ  PHE A 238      52.240  49.654  30.356  1.00  0.00           H0.      0
ATOM   3664  CE2 PHE A 238      50.887  48.209  29.659  1.00  0.00           C0.      0
ATOM   3665  HE2 PHE A 238      49.968  48.707  29.932  1.00  0.00           H0.      0
ATOM   3666  CD2 PHE A 238      50.770  46.941  29.079  1.00  0.00           C0.      0
ATOM   3667  HD2 PHE A 238      49.812  46.441  29.056  1.00  0.00           H0.      0
ATOM   3668  C   PHE A 238      49.780  45.579  26.383  1.00  0.00           C0.      0
ATOM   3669  O   PHE A 238      49.703  46.756  25.961  1.00  0.00           O0.      0
ATOM   3670  N   ARG A 239      48.713  44.805  26.667  1.00  0.00           N0.      0
ATOM   3671  H   ARG A 239      48.938  43.908  27.074  1.00  0.00           H0.      0
ATOM   3672  CA  ARG A 239      47.317  45.228  26.712  1.00  0.00           C0.      0
ATOM   3673  HA  ARG A 239      47.339  46.224  26.271  1.00  0.00           H0.      0
ATOM   3674  CB  ARG A 239      46.538  44.284  25.806  1.00  0.00           C0.      0
ATOM   3675  HB2 ARG A 239      47.139  43.702  25.107  1.00  0.00           H0.      0
ATOM   3676  HB3 ARG A 239      46.081  43.557  26.478  1.00  0.00           H0.      0
ATOM   3677  CG  ARG A 239      45.467  45.090  25.013  1.00  0.00           C0.      0
ATOM   3678  HG2 ARG A 239      44.843  45.579  25.761  1.00  0.00           H0.      0
ATOM   3679  HG3 ARG A 239      45.961  45.712  24.266  1.00  0.00           H0.      0
ATOM   3680  CD  ARG A 239      44.486  44.141  24.244  1.00  0.00           C0.      0
ATOM   3681  HD2 ARG A 239      45.042  43.413  23.654  1.00  0.00           H0.      0
ATOM   3682  HD3 ARG A 239      43.764  43.745  24.958  1.00  0.00           H0.      0
ATOM   3683  NE  ARG A 239      43.817  44.959  23.274  1.00  0.00           N0.      0
ATOM   3684  HE  ARG A 239      44.413  45.735  23.025  1.00  0.00           H0.      0
ATOM   3685  CZ  ARG A 239      42.856  44.712  22.385  1.00  0.00           C0.      0
ATOM   3686  NH1 ARG A 239      42.074  43.716  22.577  1.00  0.00           N0.      0
ATOM   3687 HH11 ARG A 239      42.142  43.154  23.414  1.00  0.00           H0.      0
ATOM   3688 HH12 ARG A 239      41.403  43.477  21.862  1.00  0.00           H0.      0
ATOM   3689  NH2 ARG A 239      42.774  45.395  21.315  1.00  0.00           N0.      0
ATOM   3690 HH21 ARG A 239      43.187  46.317  21.313  1.00  0.00           H0.      0
ATOM   3691 HH22 ARG A 239      41.870  45.346  20.868  1.00  0.00           H0.      0
ATOM   3692  C   ARG A 239      46.789  45.307  28.160  1.00  0.00           C0.      0
ATOM   3693  O   ARG A 239      47.202  44.521  28.995  1.00  0.00           O0.      0
ATOM   3694  N   LEU A 240      45.924  46.253  28.415  1.00  0.00           N0.      0
ATOM   3695  H   LEU A 240      45.880  46.972  27.707  1.00  0.00           H0.      0
ATOM   3696  CA  LEU A 240      44.910  46.309  29.424  1.00  0.00           C0.      0
ATOM   3697  HA  LEU A 240      45.075  45.520  30.159  1.00  0.00           H0.      0
ATOM   3698  CB  LEU A 240      44.940  47.637  30.323  1.00  0.00           C0.      0
ATOM   3699  HB2 LEU A 240      44.370  48.333  29.708  1.00  0.00           H0.      0
ATOM   3700  HB3 LEU A 240      44.218  47.574  31.137  1.00  0.00           H0.      0
ATOM   3701  CG  LEU A 240      46.297  48.265  30.711  1.00  0.00           C0.      0
ATOM   3702  HG  LEU A 240      46.928  48.456  29.843  1.00  0.00           H0.      0
ATOM   3703  CD1 LEU A 240      46.166  49.612  31.237  1.00  0.00           C0.      0
ATOM   3704 HD11 LEU A 240      45.352  50.185  30.793  1.00  0.00           H0.      0
ATOM   3705 HD12 LEU A 240      45.932  49.578  32.301  1.00  0.00           H0.      0
ATOM   3706 HD13 LEU A 240      47.140  50.088  31.129  1.00  0.00           H0.      0
ATOM   3707  CD2 LEU A 240      47.023  47.290  31.668  1.00  0.00           C0.      0
ATOM   3708 HD21 LEU A 240      46.521  47.109  32.618  1.00  0.00           H0.      0
ATOM   3709 HD22 LEU A 240      47.160  46.318  31.195  1.00  0.00           H0.      0
ATOM   3710 HD23 LEU A 240      47.923  47.790  32.025  1.00  0.00           H0.      0
ATOM   3711  C   LEU A 240      43.549  46.007  28.840  1.00  0.00           C0.      0
ATOM   3712  O   LEU A 240      43.285  46.408  27.725  1.00  0.00           O0.      0
ATOM   3713  N   SER A 241      42.596  45.494  29.672  1.00  0.00           N0.      0
ATOM   3714  H   SER A 241      42.833  45.220  30.615  1.00  0.00           H0.      0
ATOM   3715  CA  SER A 241      41.228  45.302  29.316  1.00  0.00           C0.      0
ATOM   3716  HA  SER A 241      40.988  46.125  28.643  1.00  0.00           H0.      0
ATOM   3717  CB  SER A 241      41.174  43.988  28.500  1.00  0.00           C0.      0
ATOM   3718  HB2 SER A 241      41.900  43.927  27.689  1.00  0.00           H0.      0
ATOM   3719  HB3 SER A 241      41.511  43.148  29.109  1.00  0.00           H0.      0
ATOM   3720  OG  SER A 241      39.837  43.858  28.094  1.00  0.00           O0.      0
ATOM   3721  HG  SER A 241      39.765  43.104  27.505  1.00  0.00           H0.      0
ATOM   3722  C   SER A 241      40.294  45.271  30.543  1.00  0.00           C0.      0
ATOM   3723  O   SER A 241      40.618  44.589  31.526  1.00  0.00           O0.      0
ATOM   3724  N   TYR A 242      39.328  46.180  30.545  1.00  0.00           N0.      0
ATOM   3725  H   TYR A 242      39.166  46.723  29.709  1.00  0.00           H0.      0
ATOM   3726  CA  TYR A 242      38.398  46.393  31.663  1.00  0.00           C0.      0
ATOM   3727  HA  TYR A 242      38.418  45.531  32.330  1.00  0.00           H0.      0
ATOM   3728  CB  TYR A 242      38.804  47.607  32.468  1.00  0.00           C0.      0
ATOM   3729  HB2 TYR A 242      38.646  48.474  31.826  1.00  0.00           H0.      0
ATOM   3730  HB3 TYR A 242      38.140  47.661  33.331  1.00  0.00           H0.      0
ATOM   3731  CG  TYR A 242      40.229  47.616  33.024  1.00  0.00           C0.      0
ATOM   3732  CD1 TYR A 242      40.542  46.635  33.946  1.00  0.00           C0.      0
ATOM   3733  HD1 TYR A 242      39.847  45.842  34.180  1.00  0.00           H0.      0
ATOM   3734  CE1 TYR A 242      41.847  46.539  34.480  1.00  0.00           C0.      0
ATOM   3735  HE1 TYR A 242      42.103  45.723  35.140  1.00  0.00           H0.      0
ATOM   3736  CZ  TYR A 242      42.835  47.563  34.147  1.00  0.00           C0.      0
ATOM   3737  OH  TYR A 242      44.083  47.631  34.696  1.00  0.00           O0.      0
ATOM   3738  HH  TYR A 242      44.245  46.818  35.180  1.00  0.00           H0.      0
ATOM   3739  CE2 TYR A 242      42.465  48.602  33.262  1.00  0.00           C0.      0
ATOM   3740  HE2 TYR A 242      43.108  49.443  33.049  1.00  0.00           H0.      0
ATOM   3741  CD2 TYR A 242      41.194  48.556  32.612  1.00  0.00           C0.      0
ATOM   3742  HD2 TYR A 242      40.940  49.286  31.858  1.00  0.00           H0.      0
ATOM   3743  C   TYR A 242      36.946  46.519  31.105  1.00  0.00           C0.      0
ATOM   3744  O   TYR A 242      36.693  46.966  29.932  1.00  0.00           O0.      0
ATOM   3745  N   TYR A 243      35.987  46.155  31.959  1.00  0.00           N0.      0
ATOM   3746  H   TYR A 243      36.290  45.780  32.846  1.00  0.00           H0.      0
ATOM   3747  CA  TYR A 243      34.590  46.473  31.697  1.00  0.00           C0.      0
ATOM   3748  HA  TYR A 243      34.263  46.196  30.695  1.00  0.00           H0.      0
ATOM   3749  CB  TYR A 243      33.662  45.701  32.648  1.00  0.00           C0.      0
ATOM   3750  HB2 TYR A 243      33.893  44.637  32.598  1.00  0.00           H0.      0
ATOM   3751  HB3 TYR A 243      33.915  45.946  33.679  1.00  0.00           H0.      0
ATOM   3752  CG  TYR A 243      32.094  45.685  32.340  1.00  0.00           C0.      0
ATOM   3753  CD1 TYR A 243      31.423  44.514  32.005  1.00  0.00           C0.      0
ATOM   3754  HD1 TYR A 243      32.001  43.603  31.939  1.00  0.00           H0.      0
ATOM   3755  CE1 TYR A 243      30.113  44.469  31.602  1.00  0.00           C0.      0
ATOM   3756  HE1 TYR A 243      29.740  43.480  31.379  1.00  0.00           H0.      0
ATOM   3757  CZ  TYR A 243      29.354  45.699  31.625  1.00  0.00           C0.      0
ATOM   3758  OH  TYR A 243      28.095  45.622  31.271  1.00  0.00           O0.      0
ATOM   3759  HH  TYR A 243      28.021  45.017  30.530  1.00  0.00           H0.      0
ATOM   3760  CE2 TYR A 243      29.914  46.863  32.068  1.00  0.00           C0.      0
ATOM   3761  HE2 TYR A 243      29.323  47.763  31.997  1.00  0.00           H0.      0
ATOM   3762  CD2 TYR A 243      31.354  46.888  32.303  1.00  0.00           C0.      0
ATOM   3763  HD2 TYR A 243      31.753  47.796  32.731  1.00  0.00           H0.      0
ATOM   3764  C   TYR A 243      34.420  47.959  31.995  1.00  0.00           C0.      0
ATOM   3765  O   TYR A 243      34.921  48.480  33.037  1.00  0.00           O0.      0
ATOM   3766  N   PRO A 244      33.915  48.829  31.140  1.00  0.00           N0.      0
ATOM   3767  CD  PRO A 244      33.634  48.520  29.753  1.00  0.00           C0.      0
ATOM   3768  HD2 PRO A 244      32.962  47.665  29.681  1.00  0.00           H0.      0
ATOM   3769  HD3 PRO A 244      34.595  48.278  29.300  1.00  0.00           H0.      0
ATOM   3770  CG  PRO A 244      32.926  49.722  29.180  1.00  0.00           C0.      0
ATOM   3771  HG2 PRO A 244      31.859  49.805  29.385  1.00  0.00           H0.      0
ATOM   3772  HG3 PRO A 244      33.233  49.702  28.134  1.00  0.00           H0.      0
ATOM   3773  CB  PRO A 244      33.623  50.829  29.987  1.00  0.00           C0.      0
ATOM   3774  HB2 PRO A 244      33.096  51.782  30.034  1.00  0.00           H0.      0
ATOM   3775  HB3 PRO A 244      34.552  51.111  29.493  1.00  0.00           H0.      0
ATOM   3776  CA  PRO A 244      33.805  50.278  31.378  1.00  0.00           C0.      0
ATOM   3777  HA  PRO A 244      34.733  50.651  31.810  1.00  0.00           H0.      0
ATOM   3778  C   PRO A 244      32.580  50.608  32.309  1.00  0.00           C0.      0
ATOM   3779  O   PRO A 244      31.537  51.126  31.807  1.00  0.00           O0.      0
ATOM   3780  N   HIE A 245      32.638  50.244  33.612  1.00  0.00           N0.      0
ATOM   3781  H   HIE A 245      33.391  49.579  33.716  1.00  0.00           H0.      0
ATOM   3782  CA  HIE A 245      31.693  50.581  34.734  1.00  0.00           C0.      0
ATOM   3783  HA  HIE A 245      30.738  50.119  34.486  1.00  0.00           H0.      0
ATOM   3784  CB  HIE A 245      32.093  49.856  36.041  1.00  0.00           C0.      0
ATOM   3785  HB2 HIE A 245      33.014  50.255  36.466  1.00  0.00           H0.      0
ATOM   3786  HB3 HIE A 245      31.210  49.874  36.680  1.00  0.00           H0.      0
ATOM   3787  CG  HIE A 245      32.338  48.346  35.840  1.00  0.00           C0.      0
ATOM   3788  ND1 HIE A 245      31.305  47.478  35.524  1.00  0.00           N0.      0
ATOM   3789  CE1 HIE A 245      31.789  46.219  35.632  1.00  0.00           C0.      0
ATOM   3790  HE1 HIE A 245      31.200  45.362  35.340  1.00  0.00           H0.      0
ATOM   3791  NE2 HIE A 245      33.121  46.304  35.920  1.00  0.00           N0.      0
ATOM   3792  HE2 HIE A 245      33.782  45.554  35.778  1.00  0.00           H0.      0
ATOM   3793  CD2 HIE A 245      33.466  47.594  36.120  1.00  0.00           C0.      0
ATOM   3794  HD2 HIE A 245      34.397  48.003  36.483  1.00  0.00           H0.      0
ATOM   3795  C   HIE A 245      31.431  52.011  35.050  1.00  0.00           C0.      0
ATOM   3796  O   HIE A 245      32.370  52.780  35.337  1.00  0.00           O0.      0
ATOM   3797  N   CYS A 246      30.172  52.330  35.115  1.00  0.00           N0.      0
ATOM   3798  H   CYS A 246      29.472  51.708  34.737  1.00  0.00           H0.      0
ATOM   3799  CA  CYS A 246      29.700  53.682  35.521  1.00  0.00           C0.      0
ATOM   3800  HA  CYS A 246      30.202  54.422  34.897  1.00  0.00           H0.      0
ATOM   3801  CB  CYS A 246      28.237  53.771  35.251  1.00  0.00           C0.      0
ATOM   3802  HB2 CYS A 246      28.096  53.404  34.234  1.00  0.00           H0.      0
ATOM   3803  HB3 CYS A 246      27.672  53.205  35.992  1.00  0.00           H0.      0
ATOM   3804  SG  CYS A 246      27.762  55.469  35.205  1.00  0.00           S0.      0
ATOM   3805  HG  CYS A 246      28.575  56.031  34.306  1.00  0.00           H0.      0
ATOM   3806  C   CYS A 246      29.919  53.994  36.992  1.00  0.00           C0.      0
ATOM   3807  O   CYS A 246      29.777  53.152  37.853  1.00  0.00           O0.      0
ATOM   3808  N   LEU A 247      30.320  55.211  37.261  1.00  0.00           N0.      0
ATOM   3809  H   LEU A 247      30.524  55.770  36.445  1.00  0.00           H0.      0
ATOM   3810  CA  LEU A 247      30.587  55.803  38.579  1.00  0.00           C0.      0
ATOM   3811  HA  LEU A 247      31.326  55.181  39.083  1.00  0.00           H0.      0
ATOM   3812  CB  LEU A 247      31.186  57.140  38.308  1.00  0.00           C0.      0
ATOM   3813  HB2 LEU A 247      32.152  57.074  37.807  1.00  0.00           H0.      0
ATOM   3814  HB3 LEU A 247      30.469  57.602  37.628  1.00  0.00           H0.      0
ATOM   3815  CG  LEU A 247      31.378  58.004  39.533  1.00  0.00           C0.      0
ATOM   3816  HG  LEU A 247      30.401  57.925  40.010  1.00  0.00           H0.      0
ATOM   3817  CD1 LEU A 247      32.393  57.529  40.504  1.00  0.00           C0.      0
ATOM   3818 HD11 LEU A 247      33.351  57.422  39.997  1.00  0.00           H0.      0
ATOM   3819 HD12 LEU A 247      32.437  58.281  41.292  1.00  0.00           H0.      0
ATOM   3820 HD13 LEU A 247      32.068  56.663  41.080  1.00  0.00           H0.      0
ATOM   3821  CD2 LEU A 247      31.633  59.433  39.047  1.00  0.00           C0.      0
ATOM   3822 HD21 LEU A 247      32.491  59.516  38.380  1.00  0.00           H0.      0
ATOM   3823 HD22 LEU A 247      30.709  59.907  38.718  1.00  0.00           H0.      0
ATOM   3824 HD23 LEU A 247      31.767  60.051  39.935  1.00  0.00           H0.      0
ATOM   3825  C   LEU A 247      29.386  55.663  39.479  1.00  0.00           C0.      0
ATOM   3826  O   LEU A 247      29.495  55.332  40.646  1.00  0.00           O0.      0
ATOM   3827  N   ALA A 248      28.208  55.880  38.904  1.00  0.00           N0.      0
ATOM   3828  H   ALA A 248      28.215  56.013  37.903  1.00  0.00           H0.      0
ATOM   3829  CA  ALA A 248      26.885  55.818  39.536  1.00  0.00           C0.      0
ATOM   3830  HA  ALA A 248      26.919  56.435  40.434  1.00  0.00           H0.      0
ATOM   3831  CB  ALA A 248      25.826  56.280  38.538  1.00  0.00           C0.      0
ATOM   3832  HB1 ALA A 248      24.859  56.473  39.002  1.00  0.00           H0.      0
ATOM   3833  HB2 ALA A 248      26.030  57.248  38.081  1.00  0.00           H0.      0
ATOM   3834  HB3 ALA A 248      25.649  55.574  37.727  1.00  0.00           H0.      0
ATOM   3835  C   ALA A 248      26.584  54.440  40.098  1.00  0.00           C0.      0
ATOM   3836  O   ALA A 248      25.584  54.259  40.786  1.00  0.00           O0.      0
ATOM   3837  N   SER A 249      27.258  53.372  39.600  1.00  0.00           N0.      0
ATOM   3838  H   SER A 249      27.974  53.494  38.898  1.00  0.00           H0.      0
ATOM   3839  CA  SER A 249      26.937  51.999  39.907  1.00  0.00           C0.      0
ATOM   3840  HA  SER A 249      26.049  51.921  40.535  1.00  0.00           H0.      0
ATOM   3841  CB  SER A 249      26.607  51.247  38.586  1.00  0.00           C0.      0
ATOM   3842  HB2 SER A 249      27.518  51.032  38.028  1.00  0.00           H0.      0
ATOM   3843  HB3 SER A 249      26.081  50.347  38.907  1.00  0.00           H0.      0
ATOM   3844  OG  SER A 249      25.777  52.009  37.706  1.00  0.00           O0.      0
ATOM   3845  HG  SER A 249      24.892  51.724  37.945  1.00  0.00           H0.      0
ATOM   3846  C   SER A 249      28.125  51.478  40.769  1.00  0.00           C0.      0
ATOM   3847  O   SER A 249      27.875  50.782  41.758  1.00  0.00           O0.      0
ATOM   3848  N   PHE A 250      29.369  51.827  40.488  1.00  0.00           N0.      0
ATOM   3849  H   PHE A 250      29.466  52.199  39.554  1.00  0.00           H0.      0
ATOM   3850  CA  PHE A 250      30.491  51.511  41.363  1.00  0.00           C0.      0
ATOM   3851  HA  PHE A 250      30.495  50.445  41.593  1.00  0.00           H0.      0
ATOM   3852  CB  PHE A 250      31.765  51.832  40.551  1.00  0.00           C0.      0
ATOM   3853  HB2 PHE A 250      31.647  51.420  39.549  1.00  0.00           H0.      0
ATOM   3854  HB3 PHE A 250      31.732  52.917  40.460  1.00  0.00           H0.      0
ATOM   3855  CG  PHE A 250      33.062  51.381  41.210  1.00  0.00           C0.      0
ATOM   3856  CD1 PHE A 250      33.763  52.174  42.087  1.00  0.00           C0.      0
ATOM   3857  HD1 PHE A 250      33.274  53.017  42.552  1.00  0.00           H0.      0
ATOM   3858  CE1 PHE A 250      35.046  51.798  42.532  1.00  0.00           C0.      0
ATOM   3859  HE1 PHE A 250      35.529  52.491  43.205  1.00  0.00           H0.      0
ATOM   3860  CZ  PHE A 250      35.670  50.619  42.037  1.00  0.00           C0.      0
ATOM   3861  HZ  PHE A 250      36.693  50.426  42.325  1.00  0.00           H0.      0
ATOM   3862  CE2 PHE A 250      34.934  49.791  41.126  1.00  0.00           C0.      0
ATOM   3863  HE2 PHE A 250      35.263  48.855  40.698  1.00  0.00           H0.      0
ATOM   3864  CD2 PHE A 250      33.637  50.166  40.734  1.00  0.00           C0.      0
ATOM   3865  HD2 PHE A 250      32.943  49.550  40.181  1.00  0.00           H0.      0
ATOM   3866  C   PHE A 250      30.528  52.184  42.712  1.00  0.00           C0.      0
ATOM   3867  O   PHE A 250      30.901  51.511  43.689  1.00  0.00           O0.      0
ATOM   3868  N   THR A 251      30.091  53.464  42.763  1.00  0.00           N0.      0
ATOM   3869  H   THR A 251      29.732  53.967  41.964  1.00  0.00           H0.      0
ATOM   3870  CA  THR A 251      29.804  54.074  44.077  1.00  0.00           C0.      0
ATOM   3871  HA  THR A 251      30.678  54.068  44.729  1.00  0.00           H0.      0
ATOM   3872  CB  THR A 251      29.361  55.550  43.860  1.00  0.00           C0.      0
ATOM   3873  HB  THR A 251      29.056  55.911  44.842  1.00  0.00           H0.      0
ATOM   3874  CG2 THR A 251      30.432  56.495  43.290  1.00  0.00           C0.      0
ATOM   3875 HG21 THR A 251      30.941  57.077  44.058  1.00  0.00           H0.      0
ATOM   3876 HG22 THR A 251      31.242  56.010  42.745  1.00  0.00           H0.      0
ATOM   3877 HG23 THR A 251      29.959  57.200  42.606  1.00  0.00           H0.      0
ATOM   3878  OG1 THR A 251      28.224  55.646  42.994  1.00  0.00           O0.      0
ATOM   3879  HG1 THR A 251      28.604  55.706  42.114  1.00  0.00           H0.      0
ATOM   3880  C   THR A 251      28.689  53.384  44.903  1.00  0.00           C0.      0
ATOM   3881  O   THR A 251      28.783  53.246  46.106  1.00  0.00           O0.      0
ATOM   3882  N   GLU A 252      27.633  52.879  44.257  1.00  0.00           N0.      0
ATOM   3883  H   GLU A 252      27.524  53.140  43.287  1.00  0.00           H0.      0
ATOM   3884  CA  GLU A 252      26.628  51.982  44.888  1.00  0.00           C0.      0
ATOM   3885  HA  GLU A 252      26.328  52.304  45.886  1.00  0.00           H0.      0
ATOM   3886  CB  GLU A 252      25.423  51.866  43.966  1.00  0.00           C0.      0
ATOM   3887  HB2 GLU A 252      25.699  51.661  42.931  1.00  0.00           H0.      0
ATOM   3888  HB3 GLU A 252      24.937  50.952  44.307  1.00  0.00           H0.      0
ATOM   3889  CG  GLU A 252      24.494  53.101  44.083  1.00  0.00           C0.      0
ATOM   3890  HG2 GLU A 252      24.198  53.230  45.124  1.00  0.00           H0.      0
ATOM   3891  HG3 GLU A 252      25.049  53.958  43.702  1.00  0.00           H0.      0
ATOM   3892  CD  GLU A 252      23.145  53.037  43.290  1.00  0.00           C0.      0
ATOM   3893  OE1 GLU A 252      23.031  52.494  42.166  1.00  0.00           O0.      0
ATOM   3894  OE2 GLU A 252      22.082  53.469  43.838  1.00  0.00           O0.      0
ATOM   3895  C   GLU A 252      27.308  50.617  45.159  1.00  0.00           C0.      0
ATOM   3896  O   GLU A 252      26.796  49.925  46.040  1.00  0.00           O0.      0
ATOM   3897  N   LEU A 253      28.278  50.153  44.388  1.00  0.00           N0.      0
ATOM   3898  H   LEU A 253      28.565  50.645  43.554  1.00  0.00           H0.      0
ATOM   3899  CA  LEU A 253      28.904  48.881  44.750  1.00  0.00           C0.      0
ATOM   3900  HA  LEU A 253      28.142  48.119  44.913  1.00  0.00           H0.      0
ATOM   3901  CB  LEU A 253      29.918  48.312  43.676  1.00  0.00           C0.      0
ATOM   3902  HB2 LEU A 253      29.258  48.068  42.843  1.00  0.00           H0.      0
ATOM   3903  HB3 LEU A 253      30.505  49.125  43.247  1.00  0.00           H0.      0
ATOM   3904  CG  LEU A 253      30.862  47.197  44.123  1.00  0.00           C0.      0
ATOM   3905  HG  LEU A 253      31.434  47.622  44.948  1.00  0.00           H0.      0
ATOM   3906  CD1 LEU A 253      30.085  45.950  44.500  1.00  0.00           C0.      0
ATOM   3907 HD11 LEU A 253      30.800  45.177  44.782  1.00  0.00           H0.      0
ATOM   3908 HD12 LEU A 253      29.439  46.098  45.365  1.00  0.00           H0.      0
ATOM   3909 HD13 LEU A 253      29.596  45.521  43.625  1.00  0.00           H0.      0
ATOM   3910  CD2 LEU A 253      31.791  46.852  42.921  1.00  0.00           C0.      0
ATOM   3911 HD21 LEU A 253      32.352  47.682  42.493  1.00  0.00           H0.      0
ATOM   3912 HD22 LEU A 253      32.546  46.132  43.238  1.00  0.00           H0.      0
ATOM   3913 HD23 LEU A 253      31.188  46.468  42.098  1.00  0.00           H0.      0
ATOM   3914  C   LEU A 253      29.595  48.965  46.075  1.00  0.00           C0.      0
ATOM   3915  O   LEU A 253      29.313  48.231  46.960  1.00  0.00           O0.      0
ATOM   3916  N   VAL A 254      30.435  49.967  46.265  1.00  0.00           N0.      0
ATOM   3917  H   VAL A 254      30.439  50.663  45.534  1.00  0.00           H0.      0
ATOM   3918  CA  VAL A 254      31.381  50.114  47.400  1.00  0.00           C0.      0
ATOM   3919  HA  VAL A 254      31.718  49.093  47.577  1.00  0.00           H0.      0
ATOM   3920  CB  VAL A 254      32.553  51.089  46.923  1.00  0.00           C0.      0
ATOM   3921  HB  VAL A 254      32.213  52.051  46.541  1.00  0.00           H0.      0
ATOM   3922  CG1 VAL A 254      33.422  51.321  48.169  1.00  0.00           C0.      0
ATOM   3923 HG11 VAL A 254      33.751  50.393  48.637  1.00  0.00           H0.      0
ATOM   3924 HG12 VAL A 254      34.345  51.807  47.854  1.00  0.00           H0.      0
ATOM   3925 HG13 VAL A 254      32.918  51.968  48.887  1.00  0.00           H0.      0
ATOM   3926  CG2 VAL A 254      33.300  50.315  45.860  1.00  0.00           C0.      0
ATOM   3927 HG21 VAL A 254      32.593  49.782  45.224  1.00  0.00           H0.      0
ATOM   3928 HG22 VAL A 254      33.965  50.879  45.206  1.00  0.00           H0.      0
ATOM   3929 HG23 VAL A 254      33.829  49.470  46.301  1.00  0.00           H0.      0
ATOM   3930  C   VAL A 254      30.749  50.516  48.706  1.00  0.00           C0.      0
ATOM   3931  O   VAL A 254      31.036  49.858  49.743  1.00  0.00           O0.      0
ATOM   3932  N   GLN A 255      29.916  51.547  48.759  1.00  0.00           N0.      0
ATOM   3933  H   GLN A 255      29.679  51.943  47.861  1.00  0.00           H0.      0
ATOM   3934  CA  GLN A 255      29.251  51.961  49.969  1.00  0.00           C0.      0
ATOM   3935  HA  GLN A 255      29.940  52.243  50.766  1.00  0.00           H0.      0
ATOM   3936  CB  GLN A 255      28.448  53.225  49.669  1.00  0.00           C0.      0
ATOM   3937  HB2 GLN A 255      29.052  53.933  49.101  1.00  0.00           H0.      0
ATOM   3938  HB3 GLN A 255      27.723  52.869  48.937  1.00  0.00           H0.      0
ATOM   3939  CG  GLN A 255      27.807  53.766  50.887  1.00  0.00           C0.      0
ATOM   3940  HG2 GLN A 255      26.982  53.106  51.156  1.00  0.00           H0.      0
ATOM   3941  HG3 GLN A 255      28.506  53.783  51.723  1.00  0.00           H0.      0
ATOM   3942  CD  GLN A 255      27.218  55.197  50.780  1.00  0.00           C0.      0
ATOM   3943  OE1 GLN A 255      26.666  55.604  49.775  1.00  0.00           O0.      0
ATOM   3944  NE2 GLN A 255      27.331  56.018  51.808  1.00  0.00           N0.      0
ATOM   3945 HE21 GLN A 255      26.987  56.955  51.654  1.00  0.00           H0.      0
ATOM   3946 HE22 GLN A 255      27.707  55.667  52.678  1.00  0.00           H0.      0
ATOM   3947  C   GLN A 255      28.311  50.993  50.569  1.00  0.00           C0.      0
ATOM   3948  O   GLN A 255      28.381  50.866  51.773  1.00  0.00           O0.      0
ATOM   3949  N   GLU A 256      27.482  50.329  49.787  1.00  0.00           N0.      0
ATOM   3950  H   GLU A 256      27.610  50.430  48.791  1.00  0.00           H0.      0
ATOM   3951  CA  GLU A 256      26.698  49.169  50.276  1.00  0.00           C0.      0
ATOM   3952  HA  GLU A 256      26.077  49.479  51.117  1.00  0.00           H0.      0
ATOM   3953  CB  GLU A 256      25.817  48.745  49.116  1.00  0.00           C0.      0
ATOM   3954  HB2 GLU A 256      26.438  48.434  48.276  1.00  0.00           H0.      0
ATOM   3955  HB3 GLU A 256      25.278  47.832  49.368  1.00  0.00           H0.      0
ATOM   3956  CG  GLU A 256      24.721  49.750  48.726  1.00  0.00           C0.      0
ATOM   3957  HG2 GLU A 256      25.118  50.712  48.400  1.00  0.00           H0.      0
ATOM   3958  HG3 GLU A 256      24.097  49.357  47.924  1.00  0.00           H0.      0
ATOM   3959  CD  GLU A 256      23.716  50.030  49.836  1.00  0.00           C0.      0
ATOM   3960  OE1 GLU A 256      24.074  50.810  50.738  1.00  0.00           O0.      0
ATOM   3961  OE2 GLU A 256      22.576  49.588  49.776  1.00  0.00           O0.      0
ATOM   3962  C   GLU A 256      27.611  47.944  50.694  1.00  0.00           C0.      0
ATOM   3963  O   GLU A 256      27.429  47.474  51.778  1.00  0.00           O0.      0
ATOM   3964  N   ALA A 257      28.556  47.410  49.917  1.00  0.00           N0.      0
ATOM   3965  H   ALA A 257      28.655  47.641  48.938  1.00  0.00           H0.      0
ATOM   3966  CA  ALA A 257      29.301  46.212  50.409  1.00  0.00           C0.      0
ATOM   3967  HA  ALA A 257      28.588  45.494  50.815  1.00  0.00           H0.      0
ATOM   3968  CB  ALA A 257      29.988  45.459  49.268  1.00  0.00           C0.      0
ATOM   3969  HB1 ALA A 257      30.614  44.638  49.618  1.00  0.00           H0.      0
ATOM   3970  HB2 ALA A 257      29.217  45.062  48.608  1.00  0.00           H0.      0
ATOM   3971  HB3 ALA A 257      30.643  46.131  48.714  1.00  0.00           H0.      0
ATOM   3972  C   ALA A 257      30.381  46.509  51.501  1.00  0.00           C0.      0
ATOM   3973  O   ALA A 257      30.789  45.593  52.260  1.00  0.00           O0.      0
ATOM   3974  N   PHE A 258      30.706  47.773  51.670  1.00  0.00           N0.      0
ATOM   3975  H   PHE A 258      30.434  48.476  50.998  1.00  0.00           H0.      0
ATOM   3976  CA  PHE A 258      31.507  48.247  52.878  1.00  0.00           C0.      0
ATOM   3977  HA  PHE A 258      32.209  47.487  53.220  1.00  0.00           H0.      0
ATOM   3978  CB  PHE A 258      32.388  49.419  52.384  1.00  0.00           C0.      0
ATOM   3979  HB2 PHE A 258      32.704  49.159  51.374  1.00  0.00           H0.      0
ATOM   3980  HB3 PHE A 258      31.736  50.290  52.316  1.00  0.00           H0.      0
ATOM   3981  CG  PHE A 258      33.635  49.740  53.246  1.00  0.00           C0.      0
ATOM   3982  CD1 PHE A 258      34.631  48.749  53.390  1.00  0.00           C0.      0
ATOM   3983  HD1 PHE A 258      34.520  47.794  52.897  1.00  0.00           H0.      0
ATOM   3984  CE1 PHE A 258      35.812  48.962  54.082  1.00  0.00           C0.      0
ATOM   3985  HE1 PHE A 258      36.575  48.199  54.042  1.00  0.00           H0.      0
ATOM   3986  CZ  PHE A 258      35.961  50.186  54.754  1.00  0.00           C0.      0
ATOM   3987  HZ  PHE A 258      36.839  50.309  55.370  1.00  0.00           H0.      0
ATOM   3988  CE2 PHE A 258      34.981  51.129  54.671  1.00  0.00           C0.      0
ATOM   3989  HE2 PHE A 258      35.016  52.057  55.223  1.00  0.00           H0.      0
ATOM   3990  CD2 PHE A 258      33.833  50.932  53.913  1.00  0.00           C0.      0
ATOM   3991  HD2 PHE A 258      33.068  51.694  53.929  1.00  0.00           H0.      0
ATOM   3992  C   PHE A 258      30.691  48.472  54.223  1.00  0.00           C0.      0
ATOM   3993  O   PHE A 258      31.271  48.703  55.283  1.00  0.00           O0.      0
ATOM   3994  N   GLY A 259      29.328  48.435  54.079  1.00  0.00           N0.      0
ATOM   3995  H   GLY A 259      28.945  48.122  53.198  1.00  0.00           H0.      0
ATOM   3996  CA  GLY A 259      28.447  48.410  55.168  1.00  0.00           C0.      0
ATOM   3997  HA2 GLY A 259      28.278  47.336  55.250  1.00  0.00           H0.      0
ATOM   3998  HA3 GLY A 259      28.953  48.711  56.086  1.00  0.00           H0.      0
ATOM   3999  C   GLY A 259      27.160  49.202  55.133  1.00  0.00           C0.      0
ATOM   4000  O   GLY A 259      26.358  49.042  56.067  1.00  0.00           O0.      0
ATOM   4001  N   GLY A 260      26.812  49.870  54.025  1.00  0.00           N0.      0
ATOM   4002  H   GLY A 260      27.428  49.753  53.233  1.00  0.00           H0.      0
ATOM   4003  CA  GLY A 260      25.537  50.614  53.808  1.00  0.00           C0.      0
ATOM   4004  HA2 GLY A 260      25.361  50.806  52.749  1.00  0.00           H0.      0
ATOM   4005  HA3 GLY A 260      24.727  49.939  54.085  1.00  0.00           H0.      0
ATOM   4006  C   GLY A 260      25.481  51.931  54.632  1.00  0.00           C0.      0
ATOM   4007  O   GLY A 260      25.312  53.017  54.093  1.00  0.00           O0.      0
ATOM   4008  N   ARG A 261      25.629  51.833  55.993  1.00  0.00           N0.      0
ATOM   4009  H   ARG A 261      25.550  50.909  56.394  1.00  0.00           H0.      0
ATOM   4010  CA  ARG A 261      25.699  52.991  56.939  1.00  0.00           C0.      0
ATOM   4011  HA  ARG A 261      24.930  53.707  56.649  1.00  0.00           H0.      0
ATOM   4012  CB  ARG A 261      25.555  52.563  58.420  1.00  0.00           C0.      0
ATOM   4013  HB2 ARG A 261      26.144  51.671  58.637  1.00  0.00           H0.      0
ATOM   4014  HB3 ARG A 261      25.874  53.303  59.153  1.00  0.00           H0.      0
ATOM   4015  CG  ARG A 261      24.112  52.376  58.813  1.00  0.00           C0.      0
ATOM   4016  HG2 ARG A 261      23.594  53.327  58.935  1.00  0.00           H0.      0
ATOM   4017  HG3 ARG A 261      23.750  51.659  58.076  1.00  0.00           H0.      0
ATOM   4018  CD  ARG A 261      24.100  51.692  60.207  1.00  0.00           C0.      0
ATOM   4019  HD2 ARG A 261      24.410  50.650  60.124  1.00  0.00           H0.      0
ATOM   4020  HD3 ARG A 261      24.695  52.250  60.929  1.00  0.00           H0.      0
ATOM   4021  NE  ARG A 261      22.710  51.737  60.670  1.00  0.00           N0.      0
ATOM   4022  HE  ARG A 261      22.414  52.354  61.412  1.00  0.00           H0.      0
ATOM   4023  CZ  ARG A 261      21.850  50.757  60.561  1.00  0.00           C0.      0
ATOM   4024  NH1 ARG A 261      20.826  50.692  61.400  1.00  0.00           N0.      0
ATOM   4025 HH11 ARG A 261      20.791  51.348  62.167  1.00  0.00           H0.      0
ATOM   4026 HH12 ARG A 261      20.146  49.945  61.383  1.00  0.00           H0.      0
ATOM   4027  NH2 ARG A 261      21.917  49.839  59.679  1.00  0.00           N0.      0
ATOM   4028 HH21 ARG A 261      22.686  49.864  59.025  1.00  0.00           H0.      0
ATOM   4029 HH22 ARG A 261      21.173  49.158  59.628  1.00  0.00           H0.      0
ATOM   4030  C   ARG A 261      26.988  53.858  56.770  1.00  0.00           C0.      0
ATOM   4031  O   ARG A 261      26.985  54.906  57.349  1.00  0.00           O0.      0
ATOM   4032  N   CYS A 262      27.979  53.405  56.003  1.00  0.00           N0.      0
ATOM   4033  H   CYS A 262      27.777  52.667  55.344  1.00  0.00           H0.      0
ATOM   4034  CA  CYS A 262      29.269  54.102  55.990  1.00  0.00           C0.      0
ATOM   4035  HA  CYS A 262      29.590  54.396  56.989  1.00  0.00           H0.      0
ATOM   4036  CB  CYS A 262      30.380  53.201  55.381  1.00  0.00           C0.      0
ATOM   4037  HB2 CYS A 262      31.256  53.850  55.393  1.00  0.00           H0.      0
ATOM   4038  HB3 CYS A 262      30.530  52.266  55.922  1.00  0.00           H0.      0
ATOM   4039  SG  CYS A 262      30.135  52.665  53.618  1.00  0.00           S0.      0
ATOM   4040  HG  CYS A 262      29.152  51.776  53.789  1.00  0.00           H0.      0
ATOM   4041  C   CYS A 262      29.301  55.393  55.246  1.00  0.00           C0.      0
ATOM   4042  O   CYS A 262      28.402  55.720  54.479  1.00  0.00           O0.      0
ATOM   4043  N   GLN A 263      30.245  56.208  55.532  1.00  0.00           N0.      0
ATOM   4044  H   GLN A 263      30.862  56.010  56.307  1.00  0.00           H0.      0
ATOM   4045  CA  GLN A 263      30.421  57.448  54.738  1.00  0.00           C0.      0
ATOM   4046  HA  GLN A 263      29.453  57.825  54.407  1.00  0.00           H0.      0
ATOM   4047  CB  GLN A 263      31.127  58.547  55.565  1.00  0.00           C0.      0
ATOM   4048  HB2 GLN A 263      31.757  58.228  56.395  1.00  0.00           H0.      0
ATOM   4049  HB3 GLN A 263      31.544  59.135  54.748  1.00  0.00           H0.      0
ATOM   4050  CG  GLN A 263      29.999  59.392  56.197  1.00  0.00           C0.      0
ATOM   4051  HG2 GLN A 263      29.290  58.756  56.727  1.00  0.00           H0.      0
ATOM   4052  HG3 GLN A 263      30.336  60.026  57.018  1.00  0.00           H0.      0
ATOM   4053  CD  GLN A 263      29.071  60.219  55.340  1.00  0.00           C0.      0
ATOM   4054  OE1 GLN A 263      29.248  60.345  54.128  1.00  0.00           O0.      0
ATOM   4055  NE2 GLN A 263      27.958  60.690  55.835  1.00  0.00           N0.      0
ATOM   4056 HE21 GLN A 263      27.343  61.182  55.202  1.00  0.00           H0.      0
ATOM   4057 HE22 GLN A 263      27.787  60.760  56.828  1.00  0.00           H0.      0
ATOM   4058  C   GLN A 263      31.134  57.233  53.416  1.00  0.00           C0.      0
ATOM   4059  O   GLN A 263      31.949  56.399  53.388  1.00  0.00           O0.      0
ATOM   4060  N   HID A 264      30.782  58.092  52.428  1.00  0.00           N0.      0
ATOM   4061  H   HID A 264      30.093  58.814  52.586  1.00  0.00           H0.      0
ATOM   4062  CA  HID A 264      31.277  58.090  51.085  1.00  0.00           C0.      0
ATOM   4063  HA  HID A 264      32.125  57.407  51.018  1.00  0.00           H0.      0
ATOM   4064  CB  HID A 264      30.196  57.440  50.160  1.00  0.00           C0.      0
ATOM   4065  HB2 HID A 264      29.798  56.490  50.519  1.00  0.00           H0.      0
ATOM   4066  HB3 HID A 264      29.317  58.083  50.191  1.00  0.00           H0.      0
ATOM   4067  CG  HID A 264      30.452  57.290  48.703  1.00  0.00           C0.      0
ATOM   4068  ND1 HID A 264      30.567  58.331  47.783  1.00  0.00           N0.      0
ATOM   4069  HD1 HID A 264      30.366  59.291  48.024  1.00  0.00           H0.      0
ATOM   4070  CE1 HID A 264      30.978  57.811  46.640  1.00  0.00           C0.      0
ATOM   4071  HE1 HID A 264      31.282  58.359  45.760  1.00  0.00           H0.      0
ATOM   4072  NE2 HID A 264      31.070  56.484  46.769  1.00  0.00           N0.      0
ATOM   4073  CD2 HID A 264      30.683  56.133  48.057  1.00  0.00           C0.      0
ATOM   4074  HD2 HID A 264      30.893  55.161  48.479  1.00  0.00           H0.      0
ATOM   4075  C   HID A 264      31.704  59.453  50.637  1.00  0.00           C0.      0
ATOM   4076  O   HID A 264      31.089  60.403  51.055  1.00  0.00           O0.      0
ATOM   4077  N   SER A 265      32.740  59.501  49.844  1.00  0.00           N0.      0
ATOM   4078  H   SER A 265      33.243  58.648  49.644  1.00  0.00           H0.      0
ATOM   4079  CA  SER A 265      33.168  60.582  48.968  1.00  0.00           C0.      0
ATOM   4080  HA  SER A 265      32.360  61.158  48.517  1.00  0.00           H0.      0
ATOM   4081  CB  SER A 265      34.053  61.568  49.734  1.00  0.00           C0.      0
ATOM   4082  HB2 SER A 265      33.684  61.741  50.745  1.00  0.00           H0.      0
ATOM   4083  HB3 SER A 265      35.090  61.234  49.729  1.00  0.00           H0.      0
ATOM   4084  OG  SER A 265      34.194  62.811  48.995  1.00  0.00           O0.      0
ATOM   4085  HG  SER A 265      34.854  63.312  49.481  1.00  0.00           H0.      0
ATOM   4086  C   SER A 265      34.020  60.114  47.729  1.00  0.00           C0.      0
ATOM   4087  O   SER A 265      34.424  58.980  47.625  1.00  0.00           O0.      0
ATOM   4088  N   VAL A 266      34.113  61.012  46.689  1.00  0.00           N0.      0
ATOM   4089  H   VAL A 266      34.012  61.983  46.949  1.00  0.00           H0.      0
ATOM   4090  CA  VAL A 266      34.731  60.799  45.431  1.00  0.00           C0.      0
ATOM   4091  HA  VAL A 266      35.539  60.111  45.682  1.00  0.00           H0.      0
ATOM   4092  CB  VAL A 266      33.751  60.041  44.463  1.00  0.00           C0.      0
ATOM   4093  HB  VAL A 266      33.355  59.142  44.938  1.00  0.00           H0.      0
ATOM   4094  CG1 VAL A 266      32.618  61.029  44.012  1.00  0.00           C0.      0
ATOM   4095 HG11 VAL A 266      31.784  60.561  43.489  1.00  0.00           H0.      0
ATOM   4096 HG12 VAL A 266      32.132  61.486  44.874  1.00  0.00           H0.      0
ATOM   4097 HG13 VAL A 266      33.008  61.959  43.598  1.00  0.00           H0.      0
ATOM   4098  CG2 VAL A 266      34.538  59.629  43.211  1.00  0.00           C0.      0
ATOM   4099 HG21 VAL A 266      33.981  58.827  42.726  1.00  0.00           H0.      0
ATOM   4100 HG22 VAL A 266      34.896  60.468  42.614  1.00  0.00           H0.      0
ATOM   4101 HG23 VAL A 266      35.407  59.101  43.606  1.00  0.00           H0.      0
ATOM   4102  C   VAL A 266      35.334  62.086  44.815  1.00  0.00           C0.      0
ATOM   4103  O   VAL A 266      34.786  63.183  44.920  1.00  0.00           O0.      0
ATOM   4104  N   LEU A 267      36.566  61.886  44.280  1.00  0.00           N0.      0
ATOM   4105  H   LEU A 267      37.036  61.024  44.519  1.00  0.00           H0.      0
ATOM   4106  CA  LEU A 267      37.492  62.918  43.831  1.00  0.00           C0.      0
ATOM   4107  HA  LEU A 267      36.898  63.821  43.687  1.00  0.00           H0.      0
ATOM   4108  CB  LEU A 267      38.582  63.286  44.936  1.00  0.00           C0.      0
ATOM   4109  HB2 LEU A 267      39.096  62.359  45.190  1.00  0.00           H0.      0
ATOM   4110  HB3 LEU A 267      39.390  63.879  44.508  1.00  0.00           H0.      0
ATOM   4111  CG  LEU A 267      38.179  63.787  46.346  1.00  0.00           C0.      0
ATOM   4112  HG  LEU A 267      37.370  63.208  46.790  1.00  0.00           H0.      0
ATOM   4113  CD1 LEU A 267      39.353  63.742  47.172  1.00  0.00           C0.      0
ATOM   4114 HD11 LEU A 267      40.054  64.450  46.730  1.00  0.00           H0.      0
ATOM   4115 HD12 LEU A 267      39.071  64.149  48.142  1.00  0.00           H0.      0
ATOM   4116 HD13 LEU A 267      39.809  62.757  47.279  1.00  0.00           H0.      0
ATOM   4117  CD2 LEU A 267      37.617  65.237  46.257  1.00  0.00           C0.      0
ATOM   4118 HD21 LEU A 267      37.450  65.637  47.257  1.00  0.00           H0.      0
ATOM   4119 HD22 LEU A 267      38.263  65.837  45.617  1.00  0.00           H0.      0
ATOM   4120 HD23 LEU A 267      36.664  65.215  45.727  1.00  0.00           H0.      0
ATOM   4121  C   LEU A 267      38.159  62.467  42.561  1.00  0.00           C0.      0
ATOM   4122  O   LEU A 267      38.680  61.383  42.457  1.00  0.00           O0.      0
ATOM   4123  N   GLY A 268      38.037  63.209  41.486  1.00  0.00           N0.      0
ATOM   4124  H   GLY A 268      37.595  64.113  41.572  1.00  0.00           H0.      0
ATOM   4125  CA  GLY A 268      38.791  63.070  40.254  1.00  0.00           C0.      0
ATOM   4126  HA2 GLY A 268      38.774  62.092  39.774  1.00  0.00           H0.      0
ATOM   4127  HA3 GLY A 268      38.245  63.784  39.638  1.00  0.00           H0.      0
ATOM   4128  C   GLY A 268      40.263  63.445  40.413  1.00  0.00           C0.      0
ATOM   4129  O   GLY A 268      40.542  64.574  40.859  1.00  0.00           O0.      0
ATOM   4130  N   ASP A 269      41.206  62.611  40.041  1.00  0.00           N0.      0
ATOM   4131  H   ASP A 269      40.806  61.755  39.684  1.00  0.00           H0.      0
ATOM   4132  CA  ASP A 269      42.652  62.788  40.070  1.00  0.00           C0.      0
ATOM   4133  HA  ASP A 269      43.082  61.787  40.035  1.00  0.00           H0.      0
ATOM   4134  CB  ASP A 269      43.203  63.726  38.920  1.00  0.00           C0.      0
ATOM   4135  HB2 ASP A 269      42.834  64.752  38.935  1.00  0.00           H0.      0
ATOM   4136  HB3 ASP A 269      44.292  63.729  38.971  1.00  0.00           H0.      0
ATOM   4137  CG  ASP A 269      43.084  63.204  37.498  1.00  0.00           C0.      0
ATOM   4138  OD1 ASP A 269      43.324  64.077  36.598  1.00  0.00           O0.      0
ATOM   4139  OD2 ASP A 269      42.757  62.027  37.295  1.00  0.00           O0.      0
ATOM   4140  C   ASP A 269      43.161  63.310  41.484  1.00  0.00           C0.      0
ATOM   4141  O   ASP A 269      44.206  63.915  41.468  1.00  0.00           O0.      0
ATOM   4142  N   PHE A 270      42.423  62.970  42.573  1.00  0.00           N0.      0
ATOM   4143  H   PHE A 270      41.702  62.263  42.556  1.00  0.00           H0.      0
ATOM   4144  CA  PHE A 270      42.543  63.589  43.880  1.00  0.00           C0.      0
ATOM   4145  HA  PHE A 270      41.814  63.290  44.633  1.00  0.00           H0.      0
ATOM   4146  CB  PHE A 270      43.990  63.244  44.565  1.00  0.00           C0.      0
ATOM   4147  HB2 PHE A 270      44.732  63.830  44.021  1.00  0.00           H0.      0
ATOM   4148  HB3 PHE A 270      43.944  63.545  45.611  1.00  0.00           H0.      0
ATOM   4149  CG  PHE A 270      44.414  61.778  44.609  1.00  0.00           C0.      0
ATOM   4150  CD1 PHE A 270      45.177  61.286  43.517  1.00  0.00           C0.      0
ATOM   4151  HD1 PHE A 270      45.538  61.919  42.720  1.00  0.00           H0.      0
ATOM   4152  CE1 PHE A 270      45.679  59.941  43.609  1.00  0.00           C0.      0
ATOM   4153  HE1 PHE A 270      46.305  59.565  42.813  1.00  0.00           H0.      0
ATOM   4154  CZ  PHE A 270      45.380  59.115  44.695  1.00  0.00           C0.      0
ATOM   4155  HZ  PHE A 270      45.804  58.124  44.759  1.00  0.00           H0.      0
ATOM   4156  CE2 PHE A 270      44.471  59.583  45.685  1.00  0.00           C0.      0
ATOM   4157  HE2 PHE A 270      44.282  58.989  46.567  1.00  0.00           H0.      0
ATOM   4158  CD2 PHE A 270      44.028  60.904  45.690  1.00  0.00           C0.      0
ATOM   4159  HD2 PHE A 270      43.407  61.318  46.470  1.00  0.00           H0.      0
ATOM   4160  C   PHE A 270      42.397  65.176  43.896  1.00  0.00           C0.      0
ATOM   4161  O   PHE A 270      42.517  65.794  44.951  1.00  0.00           O0.      0
ATOM   4162  N   LYS A 271      42.126  65.853  42.788  1.00  0.00           N0.      0
ATOM   4163  H   LYS A 271      42.193  65.401  41.887  1.00  0.00           H0.      0
ATOM   4164  CA  LYS A 271      41.724  67.272  42.773  1.00  0.00           C0.      0
ATOM   4165  HA  LYS A 271      42.367  67.854  43.433  1.00  0.00           H0.      0
ATOM   4166  CB  LYS A 271      41.910  67.759  41.312  1.00  0.00           C0.      0
ATOM   4167  HB2 LYS A 271      41.178  67.335  40.624  1.00  0.00           H0.      0
ATOM   4168  HB3 LYS A 271      41.688  68.822  41.412  1.00  0.00           H0.      0
ATOM   4169  CG  LYS A 271      43.320  67.635  40.641  1.00  0.00           C0.      0
ATOM   4170  HG2 LYS A 271      43.459  66.554  40.672  1.00  0.00           H0.      0
ATOM   4171  HG3 LYS A 271      43.375  67.947  39.598  1.00  0.00           H0.      0
ATOM   4172  CD  LYS A 271      44.421  68.365  41.419  1.00  0.00           C0.      0
ATOM   4173  HD2 LYS A 271      44.141  69.418  41.413  1.00  0.00           H0.      0
ATOM   4174  HD3 LYS A 271      44.392  68.184  42.494  1.00  0.00           H0.      0
ATOM   4175  CE  LYS A 271      45.771  68.131  40.747  1.00  0.00           C0.      0
ATOM   4176  HE2 LYS A 271      45.675  67.082  40.468  1.00  0.00           H0.      0
ATOM   4177  HE3 LYS A 271      45.878  68.598  39.768  1.00  0.00           H0.      0
ATOM   4178  NZ  LYS A 271      46.949  68.554  41.534  1.00  0.00           N0.      0
ATOM   4179  HZ1 LYS A 271      47.822  68.188  41.182  1.00  0.00           H0.      0
ATOM   4180  HZ2 LYS A 271      47.023  69.561  41.576  1.00  0.00           H0.      0
ATOM   4181  HZ3 LYS A 271      47.010  68.297  42.509  1.00  0.00           H0.      0
ATOM   4182  C   LYS A 271      40.226  67.459  43.213  1.00  0.00           C0.      0
ATOM   4183  O   LYS A 271      39.466  66.426  43.218  1.00  0.00           O0.      0
ATOM   4184  N   PRO A 272      39.680  68.683  43.431  1.00  0.00           N0.      0
ATOM   4185  CD  PRO A 272      40.403  69.844  43.867  1.00  0.00           C0.      0
ATOM   4186  HD2 PRO A 272      40.575  70.555  43.059  1.00  0.00           H0.      0
ATOM   4187  HD3 PRO A 272      41.258  69.628  44.507  1.00  0.00           H0.      0
ATOM   4188  CG  PRO A 272      39.394  70.498  44.868  1.00  0.00           C0.      0
ATOM   4189  HG2 PRO A 272      39.533  71.570  45.004  1.00  0.00           H0.      0
ATOM   4190  HG3 PRO A 272      39.438  69.973  45.822  1.00  0.00           H0.      0
ATOM   4191  CB  PRO A 272      38.048  70.273  44.268  1.00  0.00           C0.      0
ATOM   4192  HB2 PRO A 272      37.893  71.031  43.500  1.00  0.00           H0.      0
ATOM   4193  HB3 PRO A 272      37.246  70.301  45.007  1.00  0.00           H0.      0
ATOM   4194  CA  PRO A 272      38.220  68.839  43.704  1.00  0.00           C0.      0
ATOM   4195  HA  PRO A 272      38.028  68.147  44.524  1.00  0.00           H0.      0
ATOM   4196  C   PRO A 272      37.338  68.448  42.503  1.00  0.00           C0.      0
ATOM   4197  O   PRO A 272      37.734  68.699  41.376  1.00  0.00           O0.      0
ATOM   4198  N   TYR A 273      36.178  67.819  42.783  1.00  0.00           N0.      0
ATOM   4199  H   TYR A 273      36.052  67.538  43.745  1.00  0.00           H0.      0
ATOM   4200  CA  TYR A 273      35.219  67.295  41.802  1.00  0.00           C0.      0
ATOM   4201  HA  TYR A 273      35.428  67.707  40.814  1.00  0.00           H0.      0
ATOM   4202  CB  TYR A 273      35.496  65.793  41.699  1.00  0.00           C0.      0
ATOM   4203  HB2 TYR A 273      36.436  65.582  41.188  1.00  0.00           H0.      0
ATOM   4204  HB3 TYR A 273      35.525  65.484  42.744  1.00  0.00           H0.      0
ATOM   4205  CG  TYR A 273      34.401  64.909  40.984  1.00  0.00           C0.      0
ATOM   4206  CD1 TYR A 273      34.235  64.942  39.585  1.00  0.00           C0.      0
ATOM   4207  HD1 TYR A 273      34.938  65.539  39.024  1.00  0.00           H0.      0
ATOM   4208  CE1 TYR A 273      33.143  64.246  38.967  1.00  0.00           C0.      0
ATOM   4209  HE1 TYR A 273      32.976  64.237  37.900  1.00  0.00           H0.      0
ATOM   4210  CZ  TYR A 273      32.237  63.521  39.860  1.00  0.00           C0.      0
ATOM   4211  OH  TYR A 273      31.200  62.774  39.473  1.00  0.00           O0.      0
ATOM   4212  HH  TYR A 273      31.068  62.610  38.536  1.00  0.00           H0.      0
ATOM   4213  CE2 TYR A 273      32.437  63.593  41.228  1.00  0.00           C0.      0
ATOM   4214  HE2 TYR A 273      31.757  62.980  41.800  1.00  0.00           H0.      0
ATOM   4215  CD2 TYR A 273      33.524  64.284  41.845  1.00  0.00           C0.      0
ATOM   4216  HD2 TYR A 273      33.680  64.269  42.914  1.00  0.00           H0.      0
ATOM   4217  C   TYR A 273      33.764  67.648  42.101  1.00  0.00           C0.      0
ATOM   4218  O   TYR A 273      33.341  67.602  43.280  1.00  0.00           O0.      0
ATOM   4219  N   ARG A 274      33.058  68.157  41.077  1.00  0.00           N0.      0
ATOM   4220  H   ARG A 274      33.556  68.259  40.205  1.00  0.00           H0.      0
ATOM   4221  CA  ARG A 274      31.667  67.851  40.950  1.00  0.00           C0.      0
ATOM   4222  HA  ARG A 274      31.348  67.253  41.803  1.00  0.00           H0.      0
ATOM   4223  CB  ARG A 274      30.915  69.156  40.787  1.00  0.00           C0.      0
ATOM   4224  HB2 ARG A 274      31.463  69.665  39.993  1.00  0.00           H0.      0
ATOM   4225  HB3 ARG A 274      29.911  68.948  40.417  1.00  0.00           H0.      0
ATOM   4226  CG  ARG A 274      30.783  70.012  42.067  1.00  0.00           C0.      0
ATOM   4227  HG2 ARG A 274      31.712  70.416  42.469  1.00  0.00           H0.      0
ATOM   4228  HG3 ARG A 274      30.128  70.847  41.816  1.00  0.00           H0.      0
ATOM   4229  CD  ARG A 274      30.098  69.177  43.201  1.00  0.00           C0.      0
ATOM   4230  HD2 ARG A 274      30.723  68.320  43.452  1.00  0.00           H0.      0
ATOM   4231  HD3 ARG A 274      30.326  69.860  44.020  1.00  0.00           H0.      0
ATOM   4232  NE  ARG A 274      28.662  68.776  42.983  1.00  0.00           N0.      0
ATOM   4233  HE  ARG A 274      27.972  69.400  42.591  1.00  0.00           H0.      0
ATOM   4234  CZ  ARG A 274      28.091  67.724  43.490  1.00  0.00           C0.      0
ATOM   4235  NH1 ARG A 274      28.690  66.823  44.229  1.00  0.00           N0.      0
ATOM   4236 HH11 ARG A 274      29.695  66.836  44.320  1.00  0.00           H0.      0
ATOM   4237 HH12 ARG A 274      28.137  66.082  44.635  1.00  0.00           H0.      0
ATOM   4238  NH2 ARG A 274      26.836  67.472  43.275  1.00  0.00           N0.      0
ATOM   4239 HH21 ARG A 274      26.366  68.118  42.658  1.00  0.00           H0.      0
ATOM   4240 HH22 ARG A 274      26.395  66.612  43.569  1.00  0.00           H0.      0
ATOM   4241  C   ARG A 274      31.439  66.982  39.750  1.00  0.00           C0.      0
ATOM   4242  O   ARG A 274      32.153  67.158  38.731  1.00  0.00           O0.      0
ATOM   4243  N   PRO A 275      30.282  66.306  39.569  1.00  0.00           N0.      0
ATOM   4244  CD  PRO A 275      29.273  66.070  40.607  1.00  0.00           C0.      0
ATOM   4245  HD2 PRO A 275      28.619  66.936  40.714  1.00  0.00           H0.      0
ATOM   4246  HD3 PRO A 275      29.707  65.851  41.583  1.00  0.00           H0.      0
ATOM   4247  CG  PRO A 275      28.473  64.810  40.233  1.00  0.00           C0.      0
ATOM   4248  HG2 PRO A 275      27.453  64.780  40.614  1.00  0.00           H0.      0
ATOM   4249  HG3 PRO A 275      29.138  64.008  40.555  1.00  0.00           H0.      0
ATOM   4250  CB  PRO A 275      28.547  64.897  38.685  1.00  0.00           C0.      0
ATOM   4251  HB2 PRO A 275      27.632  65.233  38.197  1.00  0.00           H0.      0
ATOM   4252  HB3 PRO A 275      28.790  63.869  38.418  1.00  0.00           H0.      0
ATOM   4253  CA  PRO A 275      29.743  65.841  38.297  1.00  0.00           C0.      0
ATOM   4254  HA  PRO A 275      30.447  65.108  37.903  1.00  0.00           H0.      0
ATOM   4255  C   PRO A 275      29.426  66.947  37.280  1.00  0.00           C0.      0
ATOM   4256  O   PRO A 275      28.964  68.010  37.740  1.00  0.00           O0.      0
ATOM   4257  N   GLY A 276      29.711  66.762  36.018  1.00  0.00           N0.      0
ATOM   4258  H   GLY A 276      30.288  66.029  35.630  1.00  0.00           H0.      0
ATOM   4259  CA  GLY A 276      29.309  67.726  35.058  1.00  0.00           C0.      0
ATOM   4260  HA2 GLY A 276      29.391  67.413  34.017  1.00  0.00           H0.      0
ATOM   4261  HA3 GLY A 276      28.288  68.047  35.265  1.00  0.00           H0.      0
ATOM   4262  C   GLY A 276      30.241  69.013  35.044  1.00  0.00           C0.      0
ATOM   4263  O   GLY A 276      29.780  70.037  34.637  1.00  0.00           O0.      0
ATOM   4264  N   GLN A 277      31.486  68.847  35.562  1.00  0.00           N0.      0
ATOM   4265  H   GLN A 277      31.656  67.876  35.782  1.00  0.00           H0.      0
ATOM   4266  CA  GLN A 277      32.584  69.807  35.592  1.00  0.00           C0.      0
ATOM   4267  HA  GLN A 277      32.175  70.753  35.949  1.00  0.00           H0.      0
ATOM   4268  CB  GLN A 277      33.576  69.435  36.765  1.00  0.00           C0.      0
ATOM   4269  HB2 GLN A 277      34.300  70.244  36.866  1.00  0.00           H0.      0
ATOM   4270  HB3 GLN A 277      33.129  69.336  37.754  1.00  0.00           H0.      0
ATOM   4271  CG  GLN A 277      34.342  68.141  36.419  1.00  0.00           C0.      0
ATOM   4272  HG2 GLN A 277      33.657  67.344  36.129  1.00  0.00           H0.      0
ATOM   4273  HG3 GLN A 277      34.925  68.422  35.542  1.00  0.00           H0.      0
ATOM   4274  CD  GLN A 277      35.387  67.768  37.543  1.00  0.00           C0.      0
ATOM   4275  OE1 GLN A 277      35.212  68.072  38.736  1.00  0.00           O0.      0
ATOM   4276  NE2 GLN A 277      36.362  66.942  37.161  1.00  0.00           N0.      0
ATOM   4277 HE21 GLN A 277      36.999  66.649  37.887  1.00  0.00           H0.      0
ATOM   4278 HE22 GLN A 277      36.576  66.659  36.215  1.00  0.00           H0.      0
ATOM   4279  C   GLN A 277      33.371  69.881  34.327  1.00  0.00           C0.      0
ATOM   4280  O   GLN A 277      33.242  69.036  33.377  1.00  0.00           O0.      0
ATOM   4281  N   ALA A 278      34.226  70.919  34.168  1.00  0.00           N0.      0
ATOM   4282  H   ALA A 278      34.222  71.581  34.930  1.00  0.00           H0.      0
ATOM   4283  CA  ALA A 278      34.948  71.136  32.841  1.00  0.00           C0.      0
ATOM   4284  HA  ALA A 278      34.390  70.573  32.092  1.00  0.00           H0.      0
ATOM   4285  CB  ALA A 278      34.831  72.612  32.493  1.00  0.00           C0.      0
ATOM   4286  HB1 ALA A 278      35.663  72.804  31.814  1.00  0.00           H0.      0
ATOM   4287  HB2 ALA A 278      33.932  72.936  31.969  1.00  0.00           H0.      0
ATOM   4288  HB3 ALA A 278      34.955  73.319  33.313  1.00  0.00           H0.      0
ATOM   4289  C   ALA A 278      36.333  70.517  32.691  1.00  0.00           C0.      0
ATOM   4290  O   ALA A 278      36.705  70.168  31.571  1.00  0.00           O0.      0
ATOM   4291  N   TYR A 279      36.986  70.309  33.828  1.00  0.00           N0.      0
ATOM   4292  H   TYR A 279      36.553  70.677  34.663  1.00  0.00           H0.      0
ATOM   4293  CA  TYR A 279      38.236  69.520  33.938  1.00  0.00           C0.      0
ATOM   4294  HA  TYR A 279      38.959  69.789  33.169  1.00  0.00           H0.      0
ATOM   4295  CB  TYR A 279      38.995  69.673  35.272  1.00  0.00           C0.      0
ATOM   4296  HB2 TYR A 279      39.162  70.745  35.372  1.00  0.00           H0.      0
ATOM   4297  HB3 TYR A 279      38.357  69.272  36.060  1.00  0.00           H0.      0
ATOM   4298  CG  TYR A 279      40.216  68.793  35.437  1.00  0.00           C0.      0
ATOM   4299  CD1 TYR A 279      40.256  67.746  36.316  1.00  0.00           C0.      0
ATOM   4300  HD1 TYR A 279      39.421  67.685  36.999  1.00  0.00           H0.      0
ATOM   4301  CE1 TYR A 279      41.425  66.942  36.530  1.00  0.00           C0.      0
ATOM   4302  HE1 TYR A 279      41.351  66.117  37.222  1.00  0.00           H0.      0
ATOM   4303  CZ  TYR A 279      42.571  67.221  35.703  1.00  0.00           C0.      0
ATOM   4304  OH  TYR A 279      43.730  66.530  35.884  1.00  0.00           O0.      0
ATOM   4305  HH  TYR A 279      43.560  65.650  36.227  1.00  0.00           H0.      0
ATOM   4306  CE2 TYR A 279      42.545  68.321  34.817  1.00  0.00           C0.      0
ATOM   4307  HE2 TYR A 279      43.428  68.706  34.327  1.00  0.00           H0.      0
ATOM   4308  CD2 TYR A 279      41.446  69.140  34.735  1.00  0.00           C0.      0
ATOM   4309  HD2 TYR A 279      41.419  69.975  34.051  1.00  0.00           H0.      0
ATOM   4310  C   TYR A 279      37.952  68.056  33.604  1.00  0.00           C0.      0
ATOM   4311  O   TYR A 279      36.921  67.473  34.026  1.00  0.00           O0.      0
ATOM   4312  N   VAL A 280      38.838  67.346  32.893  1.00  0.00           N0.      0
ATOM   4313  H   VAL A 280      39.702  67.778  32.597  1.00  0.00           H0.      0
ATOM   4314  CA  VAL A 280      38.781  65.869  32.783  1.00  0.00           C0.      0
ATOM   4315  HA  VAL A 280      37.832  65.465  33.137  1.00  0.00           H0.      0
ATOM   4316  CB  VAL A 280      38.967  65.521  31.269  1.00  0.00           C0.      0
ATOM   4317  HB  VAL A 280      40.000  65.722  30.982  1.00  0.00           H0.      0
ATOM   4318  CG1 VAL A 280      38.757  64.032  31.120  1.00  0.00           C0.      0
ATOM   4319 HG11 VAL A 280      38.749  63.773  30.061  1.00  0.00           H0.      0
ATOM   4320 HG12 VAL A 280      39.523  63.442  31.625  1.00  0.00           H0.      0
ATOM   4321 HG13 VAL A 280      37.775  63.691  31.446  1.00  0.00           H0.      0
ATOM   4322  CG2 VAL A 280      37.958  66.285  30.468  1.00  0.00           C0.      0
ATOM   4323 HG21 VAL A 280      36.978  65.818  30.568  1.00  0.00           H0.      0
ATOM   4324 HG22 VAL A 280      37.839  67.325  30.773  1.00  0.00           H0.      0
ATOM   4325 HG23 VAL A 280      38.275  66.213  29.427  1.00  0.00           H0.      0
ATOM   4326  C   VAL A 280      39.857  65.159  33.658  1.00  0.00           C0.      0
ATOM   4327  O   VAL A 280      41.069  65.135  33.268  1.00  0.00           O0.      0
ATOM   4328  N   PRO A 281      39.344  64.295  34.655  1.00  0.00           N0.      0
ATOM   4329  CD  PRO A 281      38.125  64.373  35.387  1.00  0.00           C0.      0
ATOM   4330  HD2 PRO A 281      37.356  64.308  34.618  1.00  0.00           H0.      0
ATOM   4331  HD3 PRO A 281      38.053  65.263  36.013  1.00  0.00           H0.      0
ATOM   4332  CG  PRO A 281      38.063  63.150  36.301  1.00  0.00           C0.      0
ATOM   4333  HG2 PRO A 281      37.652  62.293  35.767  1.00  0.00           H0.      0
ATOM   4334  HG3 PRO A 281      37.430  63.313  37.173  1.00  0.00           H0.      0
ATOM   4335  CB  PRO A 281      39.515  62.876  36.617  1.00  0.00           C0.      0
ATOM   4336  HB2 PRO A 281      39.671  61.806  36.756  1.00  0.00           H0.      0
ATOM   4337  HB3 PRO A 281      39.879  63.508  37.428  1.00  0.00           H0.      0
ATOM   4338  CA  PRO A 281      40.213  63.351  35.286  1.00  0.00           C0.      0
ATOM   4339  HA  PRO A 281      41.176  63.775  35.569  1.00  0.00           H0.      0
ATOM   4340  C   PRO A 281      40.474  62.051  34.391  1.00  0.00           C0.      0
ATOM   4341  O   PRO A 281      39.608  61.551  33.637  1.00  0.00           O0.      0
ATOM   4342  N   CYS A 282      41.621  61.376  34.608  1.00  0.00           N0.      0
ATOM   4343  H   CYS A 282      42.272  61.706  35.306  1.00  0.00           H0.      0
ATOM   4344  CA  CYS A 282      41.756  59.990  34.182  1.00  0.00           C0.      0
ATOM   4345  HA  CYS A 282      41.420  59.863  33.153  1.00  0.00           H0.      0
ATOM   4346  CB  CYS A 282      43.226  59.608  34.083  1.00  0.00           C0.      0
ATOM   4347  HB2 CYS A 282      43.724  60.188  33.306  1.00  0.00           H0.      0
ATOM   4348  HB3 CYS A 282      43.726  59.823  35.027  1.00  0.00           H0.      0
ATOM   4349  SG  CYS A 282      43.473  57.850  33.729  1.00  0.00           S0.      0
ATOM   4350  HG  CYS A 282      43.321  57.587  35.030  1.00  0.00           H0.      0
ATOM   4351  C   CYS A 282      41.085  59.118  35.217  1.00  0.00           C0.      0
ATOM   4352  O   CYS A 282      40.658  58.034  34.841  1.00  0.00           O0.      0
ATOM   4353  N   TYR A 283      41.084  59.444  36.510  1.00  0.00           N0.      0
ATOM   4354  H   TYR A 283      41.571  60.267  36.834  1.00  0.00           H0.      0
ATOM   4355  CA  TYR A 283      40.700  58.538  37.557  1.00  0.00           C0.      0
ATOM   4356  HA  TYR A 283      40.155  57.695  37.130  1.00  0.00           H0.      0
ATOM   4357  CB  TYR A 283      41.920  57.977  38.340  1.00  0.00           C0.      0
ATOM   4358  HB2 TYR A 283      42.383  58.809  38.870  1.00  0.00           H0.      0
ATOM   4359  HB3 TYR A 283      41.509  57.235  39.025  1.00  0.00           H0.      0
ATOM   4360  CG  TYR A 283      43.014  57.305  37.544  1.00  0.00           C0.      0
ATOM   4361  CD1 TYR A 283      44.290  57.857  37.252  1.00  0.00           C0.      0
ATOM   4362  HD1 TYR A 283      44.508  58.856  37.601  1.00  0.00           H0.      0
ATOM   4363  CE1 TYR A 283      45.251  57.141  36.622  1.00  0.00           C0.      0
ATOM   4364  HE1 TYR A 283      46.204  57.622  36.456  1.00  0.00           H0.      0
ATOM   4365  CZ  TYR A 283      44.906  55.914  35.946  1.00  0.00           C0.      0
ATOM   4366  OH  TYR A 283      45.879  55.219  35.244  1.00  0.00           O0.      0
ATOM   4367  HH  TYR A 283      45.502  54.402  34.910  1.00  0.00           H0.      0
ATOM   4368  CE2 TYR A 283      43.677  55.318  36.301  1.00  0.00           C0.      0
ATOM   4369  HE2 TYR A 283      43.623  54.260  36.089  1.00  0.00           H0.      0
ATOM   4370  CD2 TYR A 283      42.755  55.991  37.100  1.00  0.00           C0.      0
ATOM   4371  HD2 TYR A 283      41.852  55.474  37.389  1.00  0.00           H0.      0
ATOM   4372  C   TYR A 283      39.730  59.193  38.527  1.00  0.00           C0.      0
ATOM   4373  O   TYR A 283      39.970  60.326  39.005  1.00  0.00           O0.      0
ATOM   4374  N   PHE A 284      38.671  58.496  38.902  1.00  0.00           N0.      0
ATOM   4375  H   PHE A 284      38.564  57.603  38.442  1.00  0.00           H0.      0
ATOM   4376  CA  PHE A 284      37.805  58.714  40.103  1.00  0.00           C0.      0
ATOM   4377  HA  PHE A 284      37.911  59.746  40.437  1.00  0.00           H0.      0
ATOM   4378  CB  PHE A 284      36.327  58.412  39.697  1.00  0.00           C0.      0
ATOM   4379  HB2 PHE A 284      36.127  57.431  39.267  1.00  0.00           H0.      0
ATOM   4380  HB3 PHE A 284      35.667  58.477  40.562  1.00  0.00           H0.      0
ATOM   4381  CG  PHE A 284      35.793  59.425  38.756  1.00  0.00           C0.      0
ATOM   4382  CD1 PHE A 284      35.169  59.137  37.479  1.00  0.00           C0.      0
ATOM   4383  HD1 PHE A 284      34.889  58.125  37.225  1.00  0.00           H0.      0
ATOM   4384  CE1 PHE A 284      34.746  60.212  36.548  1.00  0.00           C0.      0
ATOM   4385  HE1 PHE A 284      34.350  59.934  35.583  1.00  0.00           H0.      0
ATOM   4386  CZ  PHE A 284      34.974  61.538  36.953  1.00  0.00           C0.      0
ATOM   4387  HZ  PHE A 284      34.774  62.369  36.293  1.00  0.00           H0.      0
ATOM   4388  CE2 PHE A 284      35.408  61.780  38.216  1.00  0.00           C0.      0
ATOM   4389  HE2 PHE A 284      35.574  62.813  38.482  1.00  0.00           H0.      0
ATOM   4390  CD2 PHE A 284      35.795  60.801  39.095  1.00  0.00           C0.      0
ATOM   4391  HD2 PHE A 284      36.140  61.116  40.068  1.00  0.00           H0.      0
ATOM   4392  C   PHE A 284      38.248  57.891  41.356  1.00  0.00           C0.      0
ATOM   4393  O   PHE A 284      38.129  56.681  41.424  1.00  0.00           O0.      0
ATOM   4394  N   ILE A 285      38.556  58.555  42.426  1.00  0.00           N0.      0
ATOM   4395  H   ILE A 285      38.651  59.545  42.249  1.00  0.00           H0.      0
ATOM   4396  CA  ILE A 285      39.123  58.070  43.675  1.00  0.00           C0.      0
ATOM   4397  HA  ILE A 285      39.209  56.984  43.646  1.00  0.00           H0.      0
ATOM   4398  CB  ILE A 285      40.591  58.636  43.941  1.00  0.00           C0.      0
ATOM   4399  HB  ILE A 285      40.704  59.684  44.217  1.00  0.00           H0.      0
ATOM   4400  CG2 ILE A 285      41.104  57.881  45.160  1.00  0.00           C0.      0
ATOM   4401 HG21 ILE A 285      40.639  58.273  46.065  1.00  0.00           H0.      0
ATOM   4402 HG22 ILE A 285      40.947  56.813  45.012  1.00  0.00           H0.      0
ATOM   4403 HG23 ILE A 285      42.184  57.993  45.251  1.00  0.00           H0.      0
ATOM   4404  CG1 ILE A 285      41.601  58.398  42.746  1.00  0.00           C0.      0
ATOM   4405 HG12 ILE A 285      42.305  57.601  42.986  1.00  0.00           H0.      0
ATOM   4406 HG13 ILE A 285      40.981  57.936  41.977  1.00  0.00           H0.      0
ATOM   4407  CD1 ILE A 285      42.269  59.610  42.082  1.00  0.00           C0.      0
ATOM   4408 HD11 ILE A 285      41.467  60.316  41.863  1.00  0.00           H0.      0
ATOM   4409 HD12 ILE A 285      42.808  60.190  42.831  1.00  0.00           H0.      0
ATOM   4410 HD13 ILE A 285      42.902  59.261  41.266  1.00  0.00           H0.      0
ATOM   4411  C   ILE A 285      38.199  58.441  44.897  1.00  0.00           C0.      0
ATOM   4412  O   ILE A 285      37.849  59.596  45.057  1.00  0.00           O0.      0
ATOM   4413  N   HID A 286      37.795  57.425  45.610  1.00  0.00           N0.      0
ATOM   4414  H   HID A 286      38.149  56.555  45.239  1.00  0.00           H0.      0
ATOM   4415  CA  HID A 286      36.727  57.385  46.601  1.00  0.00           C0.      0
ATOM   4416  HA  HID A 286      36.150  58.310  46.585  1.00  0.00           H0.      0
ATOM   4417  CB  HID A 286      35.800  56.122  46.442  1.00  0.00           C0.      0
ATOM   4418  HB2 HID A 286      36.332  55.271  46.867  1.00  0.00           H0.      0
ATOM   4419  HB3 HID A 286      34.842  56.126  46.961  1.00  0.00           H0.      0
ATOM   4420  CG  HID A 286      35.442  55.858  45.016  1.00  0.00           C0.      0
ATOM   4421  ND1 HID A 286      36.333  55.350  44.034  1.00  0.00           N0.      0
ATOM   4422  HD1 HID A 286      37.309  55.135  44.176  1.00  0.00           H0.      0
ATOM   4423  CE1 HID A 286      35.591  55.289  42.906  1.00  0.00           C0.      0
ATOM   4424  HE1 HID A 286      35.935  54.996  41.925  1.00  0.00           H0.      0
ATOM   4425  NE2 HID A 286      34.398  55.782  43.015  1.00  0.00           N0.      0
ATOM   4426  CD2 HID A 286      34.253  56.186  44.352  1.00  0.00           C0.      0
ATOM   4427  HD2 HID A 286      33.424  56.665  44.853  1.00  0.00           H0.      0
ATOM   4428  C   HID A 286      37.383  57.366  48.005  1.00  0.00           C0.      0
ATOM   4429  O   HID A 286      38.502  56.883  48.160  1.00  0.00           O0.      0
ATOM   4430  N   VAL A 287      36.663  57.734  49.008  1.00  0.00           N0.      0
ATOM   4431  H   VAL A 287      35.713  58.006  48.798  1.00  0.00           H0.      0
ATOM   4432  CA  VAL A 287      37.078  57.584  50.454  1.00  0.00           C0.      0
ATOM   4433  HA  VAL A 287      37.874  56.848  50.566  1.00  0.00           H0.      0
ATOM   4434  CB  VAL A 287      37.537  58.951  51.038  1.00  0.00           C0.      0
ATOM   4435  HB  VAL A 287      36.659  59.578  51.192  1.00  0.00           H0.      0
ATOM   4436  CG1 VAL A 287      38.227  58.654  52.436  1.00  0.00           C0.      0
ATOM   4437 HG11 VAL A 287      38.895  59.449  52.768  1.00  0.00           H0.      0
ATOM   4438 HG12 VAL A 287      37.496  58.508  53.231  1.00  0.00           H0.      0
ATOM   4439 HG13 VAL A 287      38.903  57.800  52.431  1.00  0.00           H0.      0
ATOM   4440  CG2 VAL A 287      38.502  59.652  50.150  1.00  0.00           C0.      0
ATOM   4441 HG21 VAL A 287      38.094  59.704  49.140  1.00  0.00           H0.      0
ATOM   4442 HG22 VAL A 287      38.637  60.698  50.424  1.00  0.00           H0.      0
ATOM   4443 HG23 VAL A 287      39.391  59.023  50.189  1.00  0.00           H0.      0
ATOM   4444  C   VAL A 287      35.924  57.139  51.269  1.00  0.00           C0.      0
ATOM   4445  O   VAL A 287      34.896  57.750  51.303  1.00  0.00           O0.      0
ATOM   4446  N   LEU A 288      36.107  55.971  51.917  1.00  0.00           N0.      0
ATOM   4447  H   LEU A 288      36.880  55.345  51.739  1.00  0.00           H0.      0
ATOM   4448  CA  LEU A 288      35.129  55.428  52.876  1.00  0.00           C0.      0
ATOM   4449  HA  LEU A 288      34.402  56.225  53.030  1.00  0.00           H0.      0
ATOM   4450  CB  LEU A 288      34.304  54.246  52.352  1.00  0.00           C0.      0
ATOM   4451  HB2 LEU A 288      34.901  53.346  52.205  1.00  0.00           H0.      0
ATOM   4452  HB3 LEU A 288      33.644  54.032  53.192  1.00  0.00           H0.      0
ATOM   4453  CG  LEU A 288      33.569  54.540  51.097  1.00  0.00           C0.      0
ATOM   4454  HG  LEU A 288      33.295  55.595  51.091  1.00  0.00           H0.      0
ATOM   4455  CD1 LEU A 288      34.531  54.106  49.899  1.00  0.00           C0.      0
ATOM   4456 HD11 LEU A 288      35.435  54.713  49.838  1.00  0.00           H0.      0
ATOM   4457 HD12 LEU A 288      34.842  53.063  49.948  1.00  0.00           H0.      0
ATOM   4458 HD13 LEU A 288      34.081  54.266  48.919  1.00  0.00           H0.      0
ATOM   4459  CD2 LEU A 288      32.296  53.609  51.050  1.00  0.00           C0.      0
ATOM   4460 HD21 LEU A 288      32.331  52.631  51.528  1.00  0.00           H0.      0
ATOM   4461 HD22 LEU A 288      31.555  54.189  51.599  1.00  0.00           H0.      0
ATOM   4462 HD23 LEU A 288      31.905  53.589  50.033  1.00  0.00           H0.      0
ATOM   4463  C   LEU A 288      35.619  55.248  54.307  1.00  0.00           C0.      0
ATOM   4464  O   LEU A 288      36.709  54.719  54.533  1.00  0.00           O0.      0
ATOM   4465  N   LYS A 289      34.844  55.811  55.277  1.00  0.00           N0.      0
ATOM   4466  H   LYS A 289      34.069  56.382  54.971  1.00  0.00           H0.      0
ATOM   4467  CA  LYS A 289      35.026  55.587  56.719  1.00  0.00           C0.      0
ATOM   4468  HA  LYS A 289      36.092  55.419  56.875  1.00  0.00           H0.      0
ATOM   4469  CB  LYS A 289      34.597  56.839  57.478  1.00  0.00           C0.      0
ATOM   4470  HB2 LYS A 289      33.552  57.037  57.238  1.00  0.00           H0.      0
ATOM   4471  HB3 LYS A 289      34.622  56.541  58.527  1.00  0.00           H0.      0
ATOM   4472  CG  LYS A 289      35.419  58.082  57.337  1.00  0.00           C0.      0
ATOM   4473  HG2 LYS A 289      36.462  57.837  57.540  1.00  0.00           H0.      0
ATOM   4474  HG3 LYS A 289      35.349  58.455  56.315  1.00  0.00           H0.      0
ATOM   4475  CD  LYS A 289      35.118  59.306  58.248  1.00  0.00           C0.      0
ATOM   4476  HD2 LYS A 289      34.069  59.561  58.097  1.00  0.00           H0.      0
ATOM   4477  HD3 LYS A 289      35.312  59.120  59.305  1.00  0.00           H0.      0
ATOM   4478  CE  LYS A 289      36.048  60.520  57.900  1.00  0.00           C0.      0
ATOM   4479  HE2 LYS A 289      37.096  60.357  58.151  1.00  0.00           H0.      0
ATOM   4480  HE3 LYS A 289      36.102  60.581  56.813  1.00  0.00           H0.      0
ATOM   4481  NZ  LYS A 289      35.536  61.842  58.407  1.00  0.00           N0.      0
ATOM   4482  HZ1 LYS A 289      34.881  62.233  57.745  1.00  0.00           H0.      0
ATOM   4483  HZ2 LYS A 289      34.966  61.724  59.233  1.00  0.00           H0.      0
ATOM   4484  HZ3 LYS A 289      36.287  62.418  58.759  1.00  0.00           H0.      0
ATOM   4485  C   LYS A 289      34.289  54.314  57.093  1.00  0.00           C0.      0
ATOM   4486  O   LYS A 289      33.164  54.114  56.663  1.00  0.00           O0.      0
ATOM   4487  N   LYS A 290      34.843  53.376  57.833  1.00  0.00           N0.      0
ATOM   4488  H   LYS A 290      35.798  53.439  58.157  1.00  0.00           H0.      0
ATOM   4489  CA  LYS A 290      34.096  52.180  58.363  1.00  0.00           C0.      0
ATOM   4490  HA  LYS A 290      33.398  51.775  57.631  1.00  0.00           H0.      0
ATOM   4491  CB  LYS A 290      35.058  51.088  58.832  1.00  0.00           C0.      0
ATOM   4492  HB2 LYS A 290      35.897  51.021  58.139  1.00  0.00           H0.      0
ATOM   4493  HB3 LYS A 290      35.479  51.272  59.820  1.00  0.00           H0.      0
ATOM   4494  CG  LYS A 290      34.395  49.751  58.801  1.00  0.00           C0.      0
ATOM   4495  HG2 LYS A 290      33.504  49.713  59.427  1.00  0.00           H0.      0
ATOM   4496  HG3 LYS A 290      34.018  49.514  57.805  1.00  0.00           H0.      0
ATOM   4497  CD  LYS A 290      35.286  48.669  59.392  1.00  0.00           C0.      0
ATOM   4498  HD2 LYS A 290      36.123  48.548  58.704  1.00  0.00           H0.      0
ATOM   4499  HD3 LYS A 290      35.531  48.934  60.420  1.00  0.00           H0.      0
ATOM   4500  CE  LYS A 290      34.524  47.338  59.201  1.00  0.00           C0.      0
ATOM   4501  HE2 LYS A 290      33.471  47.530  59.408  1.00  0.00           H0.      0
ATOM   4502  HE3 LYS A 290      34.773  46.987  58.200  1.00  0.00           H0.      0
ATOM   4503  NZ  LYS A 290      35.109  46.434  60.136  1.00  0.00           N0.      0
ATOM   4504  HZ1 LYS A 290      34.683  46.482  61.050  1.00  0.00           H0.      0
ATOM   4505  HZ2 LYS A 290      34.747  45.571  59.756  1.00  0.00           H0.      0
ATOM   4506  HZ3 LYS A 290      36.116  46.358  60.109  1.00  0.00           H0.      0
ATOM   4507  C   LYS A 290      33.197  52.709  59.514  1.00  0.00           C0.      0
ATOM   4508  O   LYS A 290      33.543  53.633  60.216  1.00  0.00           O0.      0
ATOM   4509  N   THR A 291      32.172  51.983  59.840  1.00  0.00           N0.      0
ATOM   4510  H   THR A 291      32.005  51.147  59.299  1.00  0.00           H0.      0
ATOM   4511  CA  THR A 291      31.300  52.161  61.038  1.00  0.00           C0.      0
ATOM   4512  HA  THR A 291      31.086  53.209  61.250  1.00  0.00           H0.      0
ATOM   4513  CB  THR A 291      30.036  51.330  60.756  1.00  0.00           C0.      0
ATOM   4514  HB  THR A 291      29.538  51.364  61.725  1.00  0.00           H0.      0
ATOM   4515  CG2 THR A 291      29.230  52.199  59.833  1.00  0.00           C0.      0
ATOM   4516 HG21 THR A 291      29.034  53.091  60.429  1.00  0.00           H0.      0
ATOM   4517 HG22 THR A 291      29.805  52.493  58.955  1.00  0.00           H0.      0
ATOM   4518 HG23 THR A 291      28.308  51.710  59.517  1.00  0.00           H0.      0
ATOM   4519  OG1 THR A 291      30.109  50.027  60.231  1.00  0.00           O0.      0
ATOM   4520  HG1 THR A 291      30.192  49.298  60.851  1.00  0.00           H0.      0
ATOM   4521  C   THR A 291      32.029  51.515  62.278  1.00  0.00           C0.      0
ATOM   4522  O   THR A 291      32.996  50.776  62.145  1.00  0.00           O0.      0
ATOM   4523  N   GLY A 292      31.514  51.763  63.434  1.00  0.00           N0.      0
ATOM   4524  H   GLY A 292      30.712  52.370  63.528  1.00  0.00           H0.      0
ATOM   4525  CA  GLY A 292      32.050  51.102  64.666  1.00  0.00           C0.      0
ATOM   4526  HA2 GLY A 292      31.743  50.057  64.629  1.00  0.00           H0.      0
ATOM   4527  HA3 GLY A 292      33.140  51.102  64.696  1.00  0.00           H0.      0
ATOM   4528  C   GLY A 292      31.541  51.719  65.964  1.00  0.00           C0.      0
ATOM   4529  O   GLY A 292      32.259  52.642  66.476  1.00  0.00           O0.      0
ATOM   4530  OXT GLY A 292      30.496  51.256  66.390  1.00  0.00           O0.      0
ATOM   4531  N   ACT A 294      45.708  49.409  36.270  1.00  0.00           N0.      0
ATOM   4532  CA  ACT A 294      46.247  50.490  35.237  1.00  0.00           C0.      0
ATOM   4533  C   ACT A 294      45.280  51.386  34.443  1.00  0.00           C0.      0
ATOM   4534  O   ACT A 294      44.062  51.113  34.321  1.00  0.00           O0.      0
ATOM   4535  CE  ACT A 294      46.753  48.446  36.716  1.00  0.00           C0.      0
ATOM   4536  OXT ACT A 294      45.668  52.440  34.073  1.00  0.00           O0.      0
ATOM   4537  HE1 ACT A 294      47.147  47.840  35.899  1.00  0.00           H0.      0
ATOM   4538  HE2 ACT A 294      47.573  49.035  37.131  1.00  0.00           H0.      0
ATOM   4539  HE3 ACT A 294      46.300  47.777  37.449  1.00  0.00           H0.      0
ATOM   4540  H1  ACT A 294      46.844  49.968  34.488  1.00  0.00           H0.      0
ATOM   4541  H3  ACT A 294      46.946  51.091  35.820  1.00  0.00           H0.      0
ATOM   4542  H01 ACT A 294      44.891  48.878  35.934  1.00  0.00           H0.      0
ATOM   4543  H02 ACT A 294      45.332  49.865  37.114  1.00  0.00           H0.      0
ATOM   4544  CA' SAM A 293      50.440  49.230  41.262  1.00  0.00           C0.      0
ATOM   4545  CB  SAM A 293      49.366  48.353  40.734  1.00  0.00           C0.      0
[truncated: 6,254,513 more chars]
