# Supplementary material for: Computational Investigation of GNMT-Catalyzed Methyl Transfer Reaction: Integrating MD, QM, and ML Approaches
Source: J Comput Chem. Author manuscript; Available in PMC 2026 Jun 29. (PMC13312424; doi:10.1002/jcc.70434)
Supplement: SI-3 [file NIHMS2188582-supplement-SI-3.zip › MD-frame-pdbs/sampling-P2-12945.pdb]

ATOM      1  N   VAL A   1      41.172 117.298 100.795  1.00  0.00           N  
ATOM      2  CA  VAL A   1      42.606 117.036 100.764  1.00  0.00           C  
ATOM      3  C   VAL A   1      43.013 116.333 102.085  1.00  0.00           C  
ATOM      4  O   VAL A   1      43.170 116.994 103.159  1.00  0.00           O  
ATOM      5  CB  VAL A   1      43.442 118.261 100.413  1.00  0.00           C  
ATOM      6  CG1 VAL A   1      44.889 117.768 100.211  1.00  0.00           C  
ATOM      7  CG2 VAL A   1      43.060 119.153  99.254  1.00  0.00           C  
ATOM      8  HA  VAL A   1      42.798 116.307  99.976  1.00  0.00           H  
ATOM      9  HB  VAL A   1      43.466 118.845 101.333  1.00  0.00           H  
ATOM     10 HG11 VAL A   1      45.474 118.653  99.963  1.00  0.00           H  
ATOM     11 HG12 VAL A   1      45.265 117.445 101.182  1.00  0.00           H  
ATOM     12 HG13 VAL A   1      45.008 116.980  99.468  1.00  0.00           H  
ATOM     13 HG21 VAL A   1      42.011 119.446  99.270  1.00  0.00           H  
ATOM     14 HG22 VAL A   1      43.666 120.058  99.251  1.00  0.00           H  
ATOM     15 HG23 VAL A   1      43.228 118.572  98.347  1.00  0.00           H  
ATOM     16  H1  VAL A   1      40.882 118.017 101.442  1.00  0.00           H  
ATOM     17  H2  VAL A   1      40.610 116.511 101.086  1.00  0.00           H  
ATOM     18  H3  VAL A   1      40.760 117.569  99.914  1.00  0.00           H  
ATOM     19  N   ASP A   2      43.219 115.033 102.125  1.00  0.00           N  
ATOM     20  CA  ASP A   2      44.038 114.293 103.155  1.00  0.00           C  
ATOM     21  C   ASP A   2      43.599 114.242 104.645  1.00  0.00           C  
ATOM     22  O   ASP A   2      44.380 113.857 105.549  1.00  0.00           O  
ATOM     23  CB  ASP A   2      45.517 114.644 103.024  1.00  0.00           C  
ATOM     24  CG  ASP A   2      46.103 114.083 101.707  1.00  0.00           C  
ATOM     25  OD1 ASP A   2      47.228 114.445 101.307  1.00  0.00           O  
ATOM     26  OD2 ASP A   2      45.385 113.290 101.114  1.00  0.00           O1-
ATOM     27  H   ASP A   2      43.001 114.509 101.290  1.00  0.00           H  
ATOM     28  HA  ASP A   2      43.838 113.261 102.862  1.00  0.00           H  
ATOM     29  HB2 ASP A   2      45.703 115.713 103.127  1.00  0.00           H  
ATOM     30  HB3 ASP A   2      46.121 114.162 103.792  1.00  0.00           H  
ATOM     31  N   SER A   3      42.366 114.736 104.847  1.00  0.00           N  
ATOM     32  CA  SER A   3      41.788 115.058 106.145  1.00  0.00           C  
ATOM     33  C   SER A   3      40.313 114.766 106.366  1.00  0.00           C  
ATOM     34  O   SER A   3      39.568 114.858 105.397  1.00  0.00           O  
ATOM     35  CB  SER A   3      42.146 116.500 106.523  1.00  0.00           C  
ATOM     36  OG  SER A   3      41.761 117.412 105.506  1.00  0.00           O  
ATOM     37  H   SER A   3      41.880 115.053 104.020  1.00  0.00           H  
ATOM     38  HA  SER A   3      42.242 114.431 106.911  1.00  0.00           H  
ATOM     39  HB2 SER A   3      41.663 116.752 107.467  1.00  0.00           H  
ATOM     40  HB3 SER A   3      43.222 116.648 106.612  1.00  0.00           H  
ATOM     41  HG  SER A   3      42.411 117.432 104.799  1.00  0.00           H  
ATOM     42  N   VAL A   4      39.922 114.335 107.571  1.00  0.00           N  
ATOM     43  CA  VAL A   4      38.521 113.949 107.780  1.00  0.00           C  
ATOM     44  C   VAL A   4      37.568 115.186 108.060  1.00  0.00           C  
ATOM     45  O   VAL A   4      36.441 115.142 108.414  1.00  0.00           O  
ATOM     46  CB  VAL A   4      38.435 112.771 108.884  1.00  0.00           C  
ATOM     47  CG1 VAL A   4      38.615 113.232 110.330  1.00  0.00           C  
ATOM     48  CG2 VAL A   4      37.059 112.096 108.906  1.00  0.00           C  
ATOM     49  H   VAL A   4      40.489 114.248 108.404  1.00  0.00           H  
ATOM     50  HA  VAL A   4      38.056 113.558 106.875  1.00  0.00           H  
ATOM     51  HB  VAL A   4      39.223 112.024 108.783  1.00  0.00           H  
ATOM     52 HG11 VAL A   4      39.548 113.778 110.477  1.00  0.00           H  
ATOM     53 HG12 VAL A   4      37.788 113.846 110.685  1.00  0.00           H  
ATOM     54 HG13 VAL A   4      38.632 112.370 110.998  1.00  0.00           H  
ATOM     55 HG21 VAL A   4      36.895 111.584 107.959  1.00  0.00           H  
ATOM     56 HG22 VAL A   4      36.978 111.288 109.632  1.00  0.00           H  
ATOM     57 HG23 VAL A   4      36.209 112.747 109.108  1.00  0.00           H  
ATOM     58  N   TYR A   5      38.158 116.416 107.887  1.00  0.00           N  
ATOM     59  CA  TYR A   5      37.549 117.779 108.067  1.00  0.00           C  
ATOM     60  C   TYR A   5      36.942 118.339 106.785  1.00  0.00           C  
ATOM     61  O   TYR A   5      36.812 119.547 106.685  1.00  0.00           O  
ATOM     62  CB  TYR A   5      38.523 118.755 108.724  1.00  0.00           C  
ATOM     63  CG  TYR A   5      39.163 118.277 110.051  1.00  0.00           C  
ATOM     64  CD1 TYR A   5      40.459 118.753 110.453  1.00  0.00           C  
ATOM     65  CD2 TYR A   5      38.536 117.243 110.848  1.00  0.00           C  
ATOM     66  CE1 TYR A   5      41.116 118.172 111.553  1.00  0.00           C  
ATOM     67  CE2 TYR A   5      39.132 116.762 112.034  1.00  0.00           C  
ATOM     68  CZ  TYR A   5      40.435 117.236 112.295  1.00  0.00           C  
ATOM     69  OH  TYR A   5      41.011 116.736 113.452  1.00  0.00           O  
ATOM     70  H   TYR A   5      39.118 116.400 107.574  1.00  0.00           H  
ATOM     71  HA  TYR A   5      36.756 117.664 108.806  1.00  0.00           H  
ATOM     72  HB2 TYR A   5      39.363 118.622 108.043  1.00  0.00           H  
ATOM     73  HB3 TYR A   5      38.049 119.736 108.694  1.00  0.00           H  
ATOM     74  HD1 TYR A   5      40.887 119.550 109.864  1.00  0.00           H  
ATOM     75  HD2 TYR A   5      37.566 116.903 110.514  1.00  0.00           H  
ATOM     76  HE1 TYR A   5      42.021 118.663 111.880  1.00  0.00           H  
ATOM     77  HE2 TYR A   5      38.744 115.969 112.657  1.00  0.00           H  
ATOM     78  HH  TYR A   5      41.449 117.439 113.937  1.00  0.00           H  
ATOM     79  N   ARG A   6      36.449 117.460 105.866  1.00  0.00           N  
ATOM     80  CA  ARG A   6      35.897 117.985 104.592  1.00  0.00           C  
ATOM     81  C   ARG A   6      34.618 118.865 104.704  1.00  0.00           C  
ATOM     82  O   ARG A   6      34.389 119.839 103.980  1.00  0.00           O  
ATOM     83  CB  ARG A   6      35.646 116.827 103.614  1.00  0.00           C  
ATOM     84  CG  ARG A   6      36.906 116.047 103.170  1.00  0.00           C  
ATOM     85  CD  ARG A   6      36.602 115.091 102.027  1.00  0.00           C  
ATOM     86  NE  ARG A   6      37.650 114.027 101.891  1.00  0.00           N  
ATOM     87  CZ  ARG A   6      37.616 113.036 101.003  1.00  0.00           C  
ATOM     88  NH1 ARG A   6      38.686 112.399 100.749  1.00  0.00           N1+
ATOM     89  NH2 ARG A   6      36.584 112.725 100.242  1.00  0.00           N  
ATOM     90  H   ARG A   6      36.321 116.528 106.234  1.00  0.00           H  
ATOM     91  HA  ARG A   6      36.716 118.559 104.157  1.00  0.00           H  
ATOM     92  HB2 ARG A   6      34.980 116.184 104.190  1.00  0.00           H  
ATOM     93  HB3 ARG A   6      35.018 117.118 102.772  1.00  0.00           H  
ATOM     94  HG2 ARG A   6      37.703 116.761 102.963  1.00  0.00           H  
ATOM     95  HG3 ARG A   6      37.323 115.441 103.974  1.00  0.00           H  
ATOM     96  HD2 ARG A   6      35.646 114.601 102.210  1.00  0.00           H  
ATOM     97  HD3 ARG A   6      36.599 115.699 101.122  1.00  0.00           H  
ATOM     98  HE  ARG A   6      38.433 114.038 102.530  1.00  0.00           H  
ATOM     99 HH11 ARG A   6      39.495 112.655 101.297  1.00  0.00           H  
ATOM    100 HH12 ARG A   6      38.535 111.631 100.111  1.00  0.00           H  
ATOM    101 HH21 ARG A   6      35.737 113.226 100.469  1.00  0.00           H  
ATOM    102 HH22 ARG A   6      36.758 111.983  99.580  1.00  0.00           H  
ATOM    103  N   THR A   7      33.791 118.518 105.664  1.00  0.00           N  
ATOM    104  CA  THR A   7      32.538 119.170 106.025  1.00  0.00           C  
ATOM    105  C   THR A   7      32.607 119.679 107.497  1.00  0.00           C  
ATOM    106  O   THR A   7      32.042 120.788 107.783  1.00  0.00           O  
ATOM    107  CB  THR A   7      31.331 118.188 106.008  1.00  0.00           C  
ATOM    108  CG2 THR A   7      29.895 118.786 106.248  1.00  0.00           C  
ATOM    109  OG1 THR A   7      31.166 117.623 104.735  1.00  0.00           O  
ATOM    110  H   THR A   7      33.928 117.656 106.173  1.00  0.00           H  
ATOM    111  HA  THR A   7      32.240 119.959 105.333  1.00  0.00           H  
ATOM    112  HB  THR A   7      31.556 117.390 106.716  1.00  0.00           H  
ATOM    113  HG1 THR A   7      31.436 116.719 104.914  1.00  0.00           H  
ATOM    114 HG21 THR A   7      29.109 118.074 105.993  1.00  0.00           H  
ATOM    115 HG22 THR A   7      29.761 119.309 107.194  1.00  0.00           H  
ATOM    116 HG23 THR A   7      29.749 119.511 105.447  1.00  0.00           H  
ATOM    117  N   ARG A   8      33.248 118.942 108.433  1.00  0.00           N  
ATOM    118  CA  ARG A   8      33.202 119.220 109.885  1.00  0.00           C  
ATOM    119  C   ARG A   8      34.527 118.865 110.653  1.00  0.00           C  
ATOM    120  O   ARG A   8      35.008 117.703 110.588  1.00  0.00           O  
ATOM    121  CB  ARG A   8      31.916 118.525 110.413  1.00  0.00           C  
ATOM    122  CG  ARG A   8      31.838 118.500 111.992  1.00  0.00           C  
ATOM    123  CD  ARG A   8      30.592 117.737 112.358  1.00  0.00           C  
ATOM    124  NE  ARG A   8      30.368 117.543 113.802  1.00  0.00           N  
ATOM    125  CZ  ARG A   8      29.324 116.948 114.358  1.00  0.00           C  
ATOM    126  NH1 ARG A   8      29.269 116.847 115.653  1.00  0.00           N1+
ATOM    127  NH2 ARG A   8      28.265 116.560 113.735  1.00  0.00           N  
ATOM    128  H   ARG A   8      33.513 118.029 108.091  1.00  0.00           H  
ATOM    129  HA  ARG A   8      33.049 120.299 109.861  1.00  0.00           H  
ATOM    130  HB2 ARG A   8      31.037 118.996 109.974  1.00  0.00           H  
ATOM    131  HB3 ARG A   8      31.892 117.526 109.978  1.00  0.00           H  
ATOM    132  HG2 ARG A   8      32.718 117.907 112.244  1.00  0.00           H  
ATOM    133  HG3 ARG A   8      31.922 119.525 112.354  1.00  0.00           H  
ATOM    134  HD2 ARG A   8      29.673 118.147 111.942  1.00  0.00           H  
ATOM    135  HD3 ARG A   8      30.681 116.727 111.958  1.00  0.00           H  
ATOM    136  HE  ARG A   8      31.141 117.721 114.425  1.00  0.00           H  
ATOM    137 HH11 ARG A   8      30.081 117.030 116.227  1.00  0.00           H  
ATOM    138 HH12 ARG A   8      28.466 116.434 116.107  1.00  0.00           H  
ATOM    139 HH21 ARG A   8      28.142 116.631 112.734  1.00  0.00           H  
ATOM    140 HH22 ARG A   8      27.439 116.285 114.246  1.00  0.00           H  
ATOM    141  N   SER A   9      35.040 119.774 111.494  1.00  0.00           N  
ATOM    142  CA  SER A   9      36.279 119.521 112.261  1.00  0.00           C  
ATOM    143  C   SER A   9      36.072 118.609 113.481  1.00  0.00           C  
ATOM    144  O   SER A   9      34.969 118.652 114.018  1.00  0.00           O  
ATOM    145  CB  SER A   9      36.861 120.896 112.656  1.00  0.00           C  
ATOM    146  OG  SER A   9      38.002 120.800 113.503  1.00  0.00           O  
ATOM    147  H   SER A   9      34.603 120.681 111.563  1.00  0.00           H  
ATOM    148  HA  SER A   9      36.900 119.032 111.511  1.00  0.00           H  
ATOM    149  HB2 SER A   9      37.076 121.447 111.741  1.00  0.00           H  
ATOM    150  HB3 SER A   9      36.134 121.483 113.217  1.00  0.00           H  
ATOM    151  HG  SER A   9      38.485 121.619 113.370  1.00  0.00           H  
ATOM    152  N   LEU A  10      37.170 117.999 114.084  1.00  0.00           N  
ATOM    153  CA  LEU A  10      37.148 117.546 115.490  1.00  0.00           C  
ATOM    154  C   LEU A  10      38.342 118.216 116.250  1.00  0.00           C  
ATOM    155  O   LEU A  10      38.749 117.874 117.320  1.00  0.00           O  
ATOM    156  CB  LEU A  10      37.321 115.992 115.492  1.00  0.00           C  
ATOM    157  CG  LEU A  10      36.142 115.119 115.011  1.00  0.00           C  
ATOM    158  CD1 LEU A  10      36.472 113.641 114.751  1.00  0.00           C  
ATOM    159  CD2 LEU A  10      34.917 115.154 115.955  1.00  0.00           C  
ATOM    160  H   LEU A  10      38.057 117.965 113.602  1.00  0.00           H  
ATOM    161  HA  LEU A  10      36.227 117.890 115.961  1.00  0.00           H  
ATOM    162  HB2 LEU A  10      38.170 115.747 114.855  1.00  0.00           H  
ATOM    163  HB3 LEU A  10      37.533 115.652 116.505  1.00  0.00           H  
ATOM    164  HG  LEU A  10      35.801 115.464 114.035  1.00  0.00           H  
ATOM    165 HD11 LEU A  10      35.657 113.127 114.241  1.00  0.00           H  
ATOM    166 HD12 LEU A  10      37.421 113.603 114.217  1.00  0.00           H  
ATOM    167 HD13 LEU A  10      36.756 113.073 115.636  1.00  0.00           H  
ATOM    168 HD21 LEU A  10      35.128 114.906 116.995  1.00  0.00           H  
ATOM    169 HD22 LEU A  10      34.505 116.160 116.035  1.00  0.00           H  
ATOM    170 HD23 LEU A  10      34.103 114.509 115.623  1.00  0.00           H  
ATOM    171  N   GLY A  11      38.947 119.270 115.784  1.00  0.00           N  
ATOM    172  CA  GLY A  11      39.790 120.145 116.598  1.00  0.00           C  
ATOM    173  C   GLY A  11      39.133 120.928 117.846  1.00  0.00           C  
ATOM    174  O   GLY A  11      39.874 121.542 118.615  1.00  0.00           O  
ATOM    175  H   GLY A  11      38.765 119.610 114.850  1.00  0.00           H  
ATOM    176  HA2 GLY A  11      40.683 119.629 116.950  1.00  0.00           H  
ATOM    177  HA3 GLY A  11      40.220 120.916 115.960  1.00  0.00           H  
ATOM    178  N   VAL A  12      37.835 121.050 117.817  1.00  0.00           N  
ATOM    179  CA  VAL A  12      37.033 122.094 118.506  1.00  0.00           C  
ATOM    180  C   VAL A  12      36.786 121.676 119.936  1.00  0.00           C  
ATOM    181  O   VAL A  12      36.852 120.527 120.228  1.00  0.00           O  
ATOM    182  CB  VAL A  12      35.783 122.425 117.727  1.00  0.00           C  
ATOM    183  CG1 VAL A  12      36.224 122.920 116.383  1.00  0.00           C  
ATOM    184  CG2 VAL A  12      34.714 121.346 117.570  1.00  0.00           C  
ATOM    185  H   VAL A  12      37.352 120.400 117.212  1.00  0.00           H  
ATOM    186  HA  VAL A  12      37.630 123.006 118.474  1.00  0.00           H  
ATOM    187  HB  VAL A  12      35.308 123.279 118.208  1.00  0.00           H  
ATOM    188 HG11 VAL A  12      36.335 122.009 115.795  1.00  0.00           H  
ATOM    189 HG12 VAL A  12      35.435 123.527 115.939  1.00  0.00           H  
ATOM    190 HG13 VAL A  12      37.091 123.568 116.512  1.00  0.00           H  
ATOM    191 HG21 VAL A  12      34.088 121.398 118.461  1.00  0.00           H  
ATOM    192 HG22 VAL A  12      34.148 121.566 116.665  1.00  0.00           H  
ATOM    193 HG23 VAL A  12      35.261 120.412 117.442  1.00  0.00           H  
ATOM    194  N   ALA A  13      36.457 122.657 120.791  1.00  0.00           N  
ATOM    195  CA  ALA A  13      36.052 122.382 122.172  1.00  0.00           C  
ATOM    196  C   ALA A  13      34.700 121.658 122.346  1.00  0.00           C  
ATOM    197  O   ALA A  13      33.739 121.832 121.634  1.00  0.00           O  
ATOM    198  CB  ALA A  13      36.043 123.738 122.883  1.00  0.00           C  
ATOM    199  H   ALA A  13      36.330 123.625 120.531  1.00  0.00           H  
ATOM    200  HA  ALA A  13      36.834 121.761 122.610  1.00  0.00           H  
ATOM    201  HB1 ALA A  13      35.224 124.402 122.605  1.00  0.00           H  
ATOM    202  HB2 ALA A  13      36.068 123.502 123.947  1.00  0.00           H  
ATOM    203  HB3 ALA A  13      37.014 124.161 122.626  1.00  0.00           H  
ATOM    204  N   ALA A  14      34.645 120.993 123.512  1.00  0.00           N  
ATOM    205  CA  ALA A  14      33.489 120.251 124.030  1.00  0.00           C  
ATOM    206  C   ALA A  14      32.855 119.143 123.127  1.00  0.00           C  
ATOM    207  O   ALA A  14      31.861 118.512 123.512  1.00  0.00           O  
ATOM    208  CB  ALA A  14      32.433 121.117 124.658  1.00  0.00           C  
ATOM    209  H   ALA A  14      35.407 121.003 124.174  1.00  0.00           H  
ATOM    210  HA  ALA A  14      33.908 119.675 124.856  1.00  0.00           H  
ATOM    211  HB1 ALA A  14      32.790 122.146 124.689  1.00  0.00           H  
ATOM    212  HB2 ALA A  14      31.564 121.296 124.024  1.00  0.00           H  
ATOM    213  HB3 ALA A  14      32.113 120.660 125.594  1.00  0.00           H  
ATOM    214  N   GLU A  15      33.475 118.810 122.018  1.00  0.00           N  
ATOM    215  CA  GLU A  15      33.001 117.923 121.012  1.00  0.00           C  
ATOM    216  C   GLU A  15      32.924 116.403 121.403  1.00  0.00           C  
ATOM    217  O   GLU A  15      33.787 115.876 122.116  1.00  0.00           O  
ATOM    218  CB  GLU A  15      33.721 118.082 119.653  1.00  0.00           C  
ATOM    219  CG  GLU A  15      33.195 117.288 118.484  1.00  0.00           C  
ATOM    220  CD  GLU A  15      31.676 117.408 118.177  1.00  0.00           C  
ATOM    221  OE1 GLU A  15      30.841 117.138 119.037  1.00  0.00           O  
ATOM    222  OE2 GLU A  15      31.323 117.851 117.073  1.00  0.00           O1-
ATOM    223  H   GLU A  15      34.403 119.144 121.798  1.00  0.00           H  
ATOM    224  HA  GLU A  15      31.955 118.203 120.881  1.00  0.00           H  
ATOM    225  HB2 GLU A  15      33.898 119.112 119.345  1.00  0.00           H  
ATOM    226  HB3 GLU A  15      34.709 117.640 119.765  1.00  0.00           H  
ATOM    227  HG2 GLU A  15      33.806 117.546 117.618  1.00  0.00           H  
ATOM    228  HG3 GLU A  15      33.397 116.247 118.736  1.00  0.00           H  
ATOM    229  N   GLY A  16      31.967 115.612 120.944  1.00  0.00           N  
ATOM    230  CA  GLY A  16      31.931 114.111 121.072  1.00  0.00           C  
ATOM    231  C   GLY A  16      32.678 113.486 119.935  1.00  0.00           C  
ATOM    232  O   GLY A  16      32.414 113.627 118.721  1.00  0.00           O  
ATOM    233  H   GLY A  16      31.269 115.965 120.305  1.00  0.00           H  
ATOM    234  HA2 GLY A  16      32.404 113.777 121.995  1.00  0.00           H  
ATOM    235  HA3 GLY A  16      30.882 113.848 121.216  1.00  0.00           H  
ATOM    236  N   ILE A  17      33.792 112.813 120.346  1.00  0.00           N  
ATOM    237  CA  ILE A  17      34.806 112.582 119.369  1.00  0.00           C  
ATOM    238  C   ILE A  17      34.757 111.046 119.034  1.00  0.00           C  
ATOM    239  O   ILE A  17      34.789 110.237 119.963  1.00  0.00           O  
ATOM    240  CB  ILE A  17      36.210 113.169 119.850  1.00  0.00           C  
ATOM    241  CG1 ILE A  17      36.174 114.709 119.756  1.00  0.00           C  
ATOM    242  CG2 ILE A  17      37.376 112.761 118.908  1.00  0.00           C  
ATOM    243  CD1 ILE A  17      36.697 115.201 121.133  1.00  0.00           C  
ATOM    244  H   ILE A  17      34.012 112.777 121.330  1.00  0.00           H  
ATOM    245  HA  ILE A  17      34.642 112.995 118.373  1.00  0.00           H  
ATOM    246  HB  ILE A  17      36.381 112.792 120.859  1.00  0.00           H  
ATOM    247 HG12 ILE A  17      36.797 115.191 119.003  1.00  0.00           H  
ATOM    248 HG13 ILE A  17      35.130 115.015 119.678  1.00  0.00           H  
ATOM    249 HG21 ILE A  17      38.354 113.093 119.255  1.00  0.00           H  
ATOM    250 HG22 ILE A  17      37.475 111.677 118.966  1.00  0.00           H  
ATOM    251 HG23 ILE A  17      37.200 113.111 117.891  1.00  0.00           H  
ATOM    252 HD11 ILE A  17      37.759 114.998 121.265  1.00  0.00           H  
ATOM    253 HD12 ILE A  17      36.715 116.283 121.261  1.00  0.00           H  
ATOM    254 HD13 ILE A  17      36.231 114.703 121.984  1.00  0.00           H  
ATOM    255  N   PRO A  18      34.610 110.626 117.774  1.00  0.00           N  
ATOM    256  CA  PRO A  18      34.625 109.221 117.434  1.00  0.00           C  
ATOM    257  C   PRO A  18      35.973 108.542 117.701  1.00  0.00           C  
ATOM    258  O   PRO A  18      35.879 107.323 117.926  1.00  0.00           O  
ATOM    259  CB  PRO A  18      34.166 108.967 115.969  1.00  0.00           C  
ATOM    260  CG  PRO A  18      33.504 110.346 115.689  1.00  0.00           C  
ATOM    261  CD  PRO A  18      34.218 111.395 116.556  1.00  0.00           C  
ATOM    262  HA  PRO A  18      33.816 108.746 117.990  1.00  0.00           H  
ATOM    263  HB2 PRO A  18      34.999 109.017 115.268  1.00  0.00           H  
ATOM    264  HB3 PRO A  18      33.524 108.112 115.759  1.00  0.00           H  
ATOM    265  HG2 PRO A  18      33.594 110.576 114.628  1.00  0.00           H  
ATOM    266  HG3 PRO A  18      32.458 110.355 115.997  1.00  0.00           H  
ATOM    267  HD2 PRO A  18      35.105 111.798 116.067  1.00  0.00           H  
ATOM    268  HD3 PRO A  18      33.506 112.197 116.752  1.00  0.00           H  
ATOM    269  N   ASP A  19      37.079 109.302 117.679  1.00  0.00           N  
ATOM    270  CA  ASP A  19      38.414 108.744 117.703  1.00  0.00           C  
ATOM    271  C   ASP A  19      38.874 108.002 119.024  1.00  0.00           C  
ATOM    272  O   ASP A  19      39.058 108.545 120.100  1.00  0.00           O  
ATOM    273  CB  ASP A  19      39.378 109.911 117.253  1.00  0.00           C  
ATOM    274  CG  ASP A  19      40.888 109.626 117.249  1.00  0.00           C  
ATOM    275  OD1 ASP A  19      41.291 108.470 117.474  1.00  0.00           O  
ATOM    276  OD2 ASP A  19      41.509 110.605 116.785  1.00  0.00           O1-
ATOM    277  H   ASP A  19      36.921 110.299 117.720  1.00  0.00           H  
ATOM    278  HA  ASP A  19      38.533 107.975 116.939  1.00  0.00           H  
ATOM    279  HB2 ASP A  19      39.069 110.225 116.257  1.00  0.00           H  
ATOM    280  HB3 ASP A  19      39.278 110.720 117.976  1.00  0.00           H  
ATOM    281  N   GLN A  20      39.182 106.690 118.921  1.00  0.00           N  
ATOM    282  CA  GLN A  20      39.796 105.826 119.997  1.00  0.00           C  
ATOM    283  C   GLN A  20      41.182 105.347 119.583  1.00  0.00           C  
ATOM    284  O   GLN A  20      41.688 104.356 120.094  1.00  0.00           O  
ATOM    285  CB  GLN A  20      38.867 104.618 120.363  1.00  0.00           C  
ATOM    286  CG  GLN A  20      37.415 105.122 120.579  1.00  0.00           C  
ATOM    287  CD  GLN A  20      36.566 104.113 121.231  1.00  0.00           C  
ATOM    288  NE2 GLN A  20      35.319 104.321 121.624  1.00  0.00           N  
ATOM    289  OE1 GLN A  20      36.864 102.956 121.426  1.00  0.00           O  
ATOM    290  H   GLN A  20      38.796 106.241 118.104  1.00  0.00           H  
ATOM    291  HA  GLN A  20      39.973 106.382 120.918  1.00  0.00           H  
ATOM    292  HB2 GLN A  20      39.021 103.857 119.597  1.00  0.00           H  
ATOM    293  HB3 GLN A  20      39.226 104.186 121.296  1.00  0.00           H  
ATOM    294  HG2 GLN A  20      37.381 105.963 121.272  1.00  0.00           H  
ATOM    295  HG3 GLN A  20      36.997 105.367 119.602  1.00  0.00           H  
ATOM    296 HE21 GLN A  20      34.800 103.560 122.039  1.00  0.00           H  
ATOM    297 HE22 GLN A  20      34.977 105.258 121.463  1.00  0.00           H  
ATOM    298  N   TYR A  21      41.814 106.095 118.647  1.00  0.00           N  
ATOM    299  CA  TYR A  21      43.192 105.799 118.315  1.00  0.00           C  
ATOM    300  C   TYR A  21      44.091 106.928 118.494  1.00  0.00           C  
ATOM    301  O   TYR A  21      45.215 106.921 117.992  1.00  0.00           O  
ATOM    302  CB  TYR A  21      43.258 105.202 116.928  1.00  0.00           C  
ATOM    303  CG  TYR A  21      42.371 104.065 116.607  1.00  0.00           C  
ATOM    304  CD1 TYR A  21      41.039 104.404 116.339  1.00  0.00           C  
ATOM    305  CD2 TYR A  21      42.848 102.776 116.348  1.00  0.00           C  
ATOM    306  CE1 TYR A  21      40.091 103.422 116.119  1.00  0.00           C  
ATOM    307  CE2 TYR A  21      41.951 101.779 116.105  1.00  0.00           C  
ATOM    308  CZ  TYR A  21      40.561 102.047 116.071  1.00  0.00           C  
ATOM    309  OH  TYR A  21      39.722 101.001 116.093  1.00  0.00           O  
ATOM    310  H   TYR A  21      41.506 107.021 118.389  1.00  0.00           H  
ATOM    311  HA  TYR A  21      43.613 105.117 119.052  1.00  0.00           H  
ATOM    312  HB2 TYR A  21      43.187 106.019 116.211  1.00  0.00           H  
ATOM    313  HB3 TYR A  21      44.234 104.777 116.694  1.00  0.00           H  
ATOM    314  HD1 TYR A  21      40.720 105.434 116.285  1.00  0.00           H  
ATOM    315  HD2 TYR A  21      43.912 102.631 116.463  1.00  0.00           H  
ATOM    316  HE1 TYR A  21      39.025 103.586 116.064  1.00  0.00           H  
ATOM    317  HE2 TYR A  21      42.351 100.784 115.981  1.00  0.00           H  
ATOM    318  HH  TYR A  21      40.085 100.186 115.739  1.00  0.00           H  
ATOM    319  N   ALA A  22      43.644 107.906 119.248  1.00  0.00           N  
ATOM    320  CA  ALA A  22      44.389 109.198 119.576  1.00  0.00           C  
ATOM    321  C   ALA A  22      45.818 108.934 120.084  1.00  0.00           C  
ATOM    322  O   ALA A  22      46.751 109.551 119.529  1.00  0.00           O  
ATOM    323  CB  ALA A  22      43.627 110.017 120.709  1.00  0.00           C  
ATOM    324  H   ALA A  22      42.748 107.738 119.683  1.00  0.00           H  
ATOM    325  HA  ALA A  22      44.479 109.781 118.658  1.00  0.00           H  
ATOM    326  HB1 ALA A  22      43.562 109.390 121.598  1.00  0.00           H  
ATOM    327  HB2 ALA A  22      44.220 110.892 120.976  1.00  0.00           H  
ATOM    328  HB3 ALA A  22      42.652 110.383 120.387  1.00  0.00           H  
ATOM    329  N   ASP A  23      46.062 107.997 120.993  1.00  0.00           N  
ATOM    330  CA  ASP A  23      47.415 107.634 121.582  1.00  0.00           C  
ATOM    331  C   ASP A  23      48.170 106.624 120.571  1.00  0.00           C  
ATOM    332  O   ASP A  23      49.380 106.517 120.688  1.00  0.00           O  
ATOM    333  CB  ASP A  23      47.281 107.080 123.027  1.00  0.00           C  
ATOM    334  CG  ASP A  23      46.449 105.740 123.137  1.00  0.00           C  
ATOM    335  OD1 ASP A  23      46.584 105.100 124.233  1.00  0.00           O  
ATOM    336  OD2 ASP A  23      45.757 105.320 122.142  1.00  0.00           O1-
ATOM    337  H   ASP A  23      45.239 107.593 121.414  1.00  0.00           H  
ATOM    338  HA  ASP A  23      48.050 108.517 121.646  1.00  0.00           H  
ATOM    339  HB2 ASP A  23      48.295 106.903 123.383  1.00  0.00           H  
ATOM    340  HB3 ASP A  23      46.729 107.767 123.669  1.00  0.00           H  
ATOM    341  N   GLY A  24      47.548 106.138 119.501  1.00  0.00           N  
ATOM    342  CA  GLY A  24      48.239 105.229 118.491  1.00  0.00           C  
ATOM    343  C   GLY A  24      48.397 103.817 118.884  1.00  0.00           C  
ATOM    344  O   GLY A  24      48.681 102.949 118.013  1.00  0.00           O  
ATOM    345  H   GLY A  24      46.540 106.149 119.455  1.00  0.00           H  
ATOM    346  HA2 GLY A  24      47.507 105.076 117.698  1.00  0.00           H  
ATOM    347  HA3 GLY A  24      49.182 105.740 118.299  1.00  0.00           H  
ATOM    348  N   GLU A  25      48.104 103.420 120.098  1.00  0.00           N  
ATOM    349  CA  GLU A  25      48.487 102.043 120.631  1.00  0.00           C  
ATOM    350  C   GLU A  25      47.758 100.812 120.109  1.00  0.00           C  
ATOM    351  O   GLU A  25      48.308  99.749 119.864  1.00  0.00           O  
ATOM    352  CB  GLU A  25      48.516 102.107 122.188  1.00  0.00           C  
ATOM    353  CG  GLU A  25      49.444 103.195 122.726  1.00  0.00           C  
ATOM    354  CD  GLU A  25      50.844 102.844 122.143  1.00  0.00           C  
ATOM    355  OE1 GLU A  25      51.272 101.680 122.265  1.00  0.00           O  
ATOM    356  OE2 GLU A  25      51.549 103.692 121.587  1.00  0.00           O1-
ATOM    357  H   GLU A  25      47.618 104.085 120.682  1.00  0.00           H  
ATOM    358  HA  GLU A  25      49.505 101.832 120.302  1.00  0.00           H  
ATOM    359  HB2 GLU A  25      47.525 102.216 122.630  1.00  0.00           H  
ATOM    360  HB3 GLU A  25      48.956 101.187 122.574  1.00  0.00           H  
ATOM    361  HG2 GLU A  25      49.154 104.211 122.453  1.00  0.00           H  
ATOM    362  HG3 GLU A  25      49.646 103.278 123.794  1.00  0.00           H  
ATOM    363  N   ALA A  26      46.484 101.017 119.753  1.00  0.00           N  
ATOM    364  CA  ALA A  26      45.694  99.997 119.010  1.00  0.00           C  
ATOM    365  C   ALA A  26      46.191 100.015 117.504  1.00  0.00           C  
ATOM    366  O   ALA A  26      46.502  98.899 117.026  1.00  0.00           O  
ATOM    367  CB  ALA A  26      44.212 100.221 119.108  1.00  0.00           C  
ATOM    368  H   ALA A  26      46.033 101.893 119.981  1.00  0.00           H  
ATOM    369  HA  ALA A  26      45.933  99.033 119.460  1.00  0.00           H  
ATOM    370  HB1 ALA A  26      43.617  99.767 118.314  1.00  0.00           H  
ATOM    371  HB2 ALA A  26      43.846 100.147 120.132  1.00  0.00           H  
ATOM    372  HB3 ALA A  26      43.943 101.238 118.823  1.00  0.00           H  
ATOM    373  N   ALA A  27      46.213 101.207 116.869  1.00  0.00           N  
ATOM    374  CA  ALA A  27      46.456 101.273 115.393  1.00  0.00           C  
ATOM    375  C   ALA A  27      47.784 100.608 114.992  1.00  0.00           C  
ATOM    376  O   ALA A  27      47.879 100.015 113.936  1.00  0.00           O  
ATOM    377  CB  ALA A  27      46.348 102.730 114.893  1.00  0.00           C  
ATOM    378  H   ALA A  27      46.093 102.050 117.412  1.00  0.00           H  
ATOM    379  HA  ALA A  27      45.711 100.679 114.864  1.00  0.00           H  
ATOM    380  HB1 ALA A  27      45.378 103.215 114.993  1.00  0.00           H  
ATOM    381  HB2 ALA A  27      47.064 103.325 115.458  1.00  0.00           H  
ATOM    382  HB3 ALA A  27      46.717 102.767 113.869  1.00  0.00           H  
ATOM    383  N   ARG A  28      48.891 100.829 115.786  1.00  0.00           N  
ATOM    384  CA  ARG A  28      50.259 100.320 115.356  1.00  0.00           C  
ATOM    385  C   ARG A  28      50.271  98.776 115.190  1.00  0.00           C  
ATOM    386  O   ARG A  28      50.986  98.249 114.324  1.00  0.00           O  
ATOM    387  CB  ARG A  28      51.414 100.806 116.290  1.00  0.00           C  
ATOM    388  CG  ARG A  28      52.794 100.199 116.121  1.00  0.00           C  
ATOM    389  CD  ARG A  28      53.859 100.987 116.937  1.00  0.00           C  
ATOM    390  NE  ARG A  28      53.783 100.721 118.391  1.00  0.00           N  
ATOM    391  CZ  ARG A  28      53.135 101.374 119.340  1.00  0.00           C  
ATOM    392  NH1 ARG A  28      52.592 102.554 119.237  1.00  0.00           N1+
ATOM    393  NH2 ARG A  28      53.019 100.796 120.479  1.00  0.00           N  
ATOM    394  H   ARG A  28      48.766 101.404 116.608  1.00  0.00           H  
ATOM    395  HA  ARG A  28      50.461 100.641 114.334  1.00  0.00           H  
ATOM    396  HB2 ARG A  28      51.336 101.888 116.178  1.00  0.00           H  
ATOM    397  HB3 ARG A  28      51.076 100.505 117.281  1.00  0.00           H  
ATOM    398  HG2 ARG A  28      52.804  99.137 116.366  1.00  0.00           H  
ATOM    399  HG3 ARG A  28      52.951 100.331 115.051  1.00  0.00           H  
ATOM    400  HD2 ARG A  28      54.875 100.779 116.602  1.00  0.00           H  
ATOM    401  HD3 ARG A  28      53.507 102.007 116.777  1.00  0.00           H  
ATOM    402  HE  ARG A  28      54.148  99.850 118.751  1.00  0.00           H  
ATOM    403 HH11 ARG A  28      52.689 103.062 118.368  1.00  0.00           H  
ATOM    404 HH12 ARG A  28      52.058 102.986 119.977  1.00  0.00           H  
ATOM    405 HH21 ARG A  28      53.152  99.799 120.568  1.00  0.00           H  
ATOM    406 HH22 ARG A  28      52.432 101.273 121.149  1.00  0.00           H  
ATOM    407  N   VAL A  29      49.483  97.986 115.966  1.00  0.00           N  
ATOM    408  CA  VAL A  29      49.457  96.530 116.034  1.00  0.00           C  
ATOM    409  C   VAL A  29      48.204  95.879 115.455  1.00  0.00           C  
ATOM    410  O   VAL A  29      48.106  94.686 115.669  1.00  0.00           O  
ATOM    411  CB  VAL A  29      49.636  96.088 117.463  1.00  0.00           C  
ATOM    412  CG1 VAL A  29      51.079  96.364 117.947  1.00  0.00           C  
ATOM    413  CG2 VAL A  29      48.594  96.552 118.372  1.00  0.00           C  
ATOM    414  H   VAL A  29      48.973  98.496 116.674  1.00  0.00           H  
ATOM    415  HA  VAL A  29      50.335  96.206 115.476  1.00  0.00           H  
ATOM    416  HB  VAL A  29      49.627  95.002 117.549  1.00  0.00           H  
ATOM    417 HG11 VAL A  29      51.405  97.402 117.891  1.00  0.00           H  
ATOM    418 HG12 VAL A  29      51.209  96.237 119.022  1.00  0.00           H  
ATOM    419 HG13 VAL A  29      51.737  95.613 117.510  1.00  0.00           H  
ATOM    420 HG21 VAL A  29      47.628  96.188 118.020  1.00  0.00           H  
ATOM    421 HG22 VAL A  29      48.791  96.142 119.363  1.00  0.00           H  
ATOM    422 HG23 VAL A  29      48.698  97.636 118.415  1.00  0.00           H  
ATOM    423  N   TRP A  30      47.349  96.716 114.764  1.00  0.00           N  
ATOM    424  CA  TRP A  30      45.989  96.198 114.298  1.00  0.00           C  
ATOM    425  C   TRP A  30      46.096  94.944 113.407  1.00  0.00           C  
ATOM    426  O   TRP A  30      45.306  94.019 113.419  1.00  0.00           O  
ATOM    427  CB  TRP A  30      45.147  97.378 113.828  1.00  0.00           C  
ATOM    428  CG  TRP A  30      43.682  97.005 113.835  1.00  0.00           C  
ATOM    429  CD1 TRP A  30      43.073  96.169 112.997  1.00  0.00           C  
ATOM    430  CD2 TRP A  30      42.758  97.290 114.891  1.00  0.00           C  
ATOM    431  CE2 TRP A  30      41.510  96.778 114.476  1.00  0.00           C  
ATOM    432  CE3 TRP A  30      42.775  97.964 116.143  1.00  0.00           C  
ATOM    433  NE1 TRP A  30      41.746  96.051 113.345  1.00  0.00           N  
ATOM    434  CZ2 TRP A  30      40.355  96.818 115.297  1.00  0.00           C  
ATOM    435  CZ3 TRP A  30      41.584  97.976 116.925  1.00  0.00           C  
ATOM    436  CH2 TRP A  30      40.334  97.430 116.596  1.00  0.00           C  
ATOM    437  H   TRP A  30      47.480  97.709 114.644  1.00  0.00           H  
ATOM    438  HA  TRP A  30      45.437  95.869 115.179  1.00  0.00           H  
ATOM    439  HB2 TRP A  30      45.288  98.254 114.461  1.00  0.00           H  
ATOM    440  HB3 TRP A  30      45.624  97.775 112.932  1.00  0.00           H  
ATOM    441  HD1 TRP A  30      43.507  95.741 112.105  1.00  0.00           H  
ATOM    442  HE1 TRP A  30      41.010  95.744 112.725  1.00  0.00           H  
ATOM    443  HE3 TRP A  30      43.644  98.399 116.611  1.00  0.00           H  
ATOM    444  HZ2 TRP A  30      39.537  96.174 115.010  1.00  0.00           H  
ATOM    445  HZ3 TRP A  30      41.635  98.470 117.883  1.00  0.00           H  
ATOM    446  HH2 TRP A  30      39.504  97.443 117.287  1.00  0.00           H  
ATOM    447  N   GLN A  31      47.104  94.950 112.518  1.00  0.00           N  
ATOM    448  CA  GLN A  31      47.572  93.873 111.660  1.00  0.00           C  
ATOM    449  C   GLN A  31      47.974  92.670 112.450  1.00  0.00           C  
ATOM    450  O   GLN A  31      47.580  91.577 112.076  1.00  0.00           O  
ATOM    451  CB  GLN A  31      48.618  94.548 110.863  1.00  0.00           C  
ATOM    452  CG  GLN A  31      49.549  93.704 109.991  1.00  0.00           C  
ATOM    453  CD  GLN A  31      50.140  94.412 108.752  1.00  0.00           C  
ATOM    454  NE2 GLN A  31      50.785  93.680 107.887  1.00  0.00           N  
ATOM    455  OE1 GLN A  31      50.044  95.625 108.441  1.00  0.00           O  
ATOM    456  H   GLN A  31      47.666  95.788 112.490  1.00  0.00           H  
ATOM    457  HA  GLN A  31      46.786  93.585 110.960  1.00  0.00           H  
ATOM    458  HB2 GLN A  31      48.068  95.234 110.219  1.00  0.00           H  
ATOM    459  HB3 GLN A  31      49.262  95.141 111.513  1.00  0.00           H  
ATOM    460  HG2 GLN A  31      50.375  93.419 110.642  1.00  0.00           H  
ATOM    461  HG3 GLN A  31      48.982  92.851 109.619  1.00  0.00           H  
ATOM    462 HE21 GLN A  31      51.152  94.115 107.053  1.00  0.00           H  
ATOM    463 HE22 GLN A  31      50.818  92.675 107.986  1.00  0.00           H  
ATOM    464  N   LEU A  32      48.771  92.830 113.550  1.00  0.00           N  
ATOM    465  CA  LEU A  32      49.190  91.783 114.526  1.00  0.00           C  
ATOM    466  C   LEU A  32      47.977  91.188 115.306  1.00  0.00           C  
ATOM    467  O   LEU A  32      48.158  90.026 115.770  1.00  0.00           O  
ATOM    468  CB  LEU A  32      50.209  92.328 115.621  1.00  0.00           C  
ATOM    469  CG  LEU A  32      51.631  92.694 115.133  1.00  0.00           C  
ATOM    470  CD1 LEU A  32      52.477  91.565 114.694  1.00  0.00           C  
ATOM    471  CD2 LEU A  32      51.531  93.747 114.072  1.00  0.00           C  
ATOM    472  H   LEU A  32      48.820  93.804 113.810  1.00  0.00           H  
ATOM    473  HA  LEU A  32      49.608  90.942 113.973  1.00  0.00           H  
ATOM    474  HB2 LEU A  32      49.777  93.182 116.143  1.00  0.00           H  
ATOM    475  HB3 LEU A  32      50.207  91.542 116.375  1.00  0.00           H  
ATOM    476  HG  LEU A  32      52.189  93.020 116.011  1.00  0.00           H  
ATOM    477 HD11 LEU A  32      52.434  90.782 115.451  1.00  0.00           H  
ATOM    478 HD12 LEU A  32      52.067  91.112 113.792  1.00  0.00           H  
ATOM    479 HD13 LEU A  32      53.449  91.916 114.349  1.00  0.00           H  
ATOM    480 HD21 LEU A  32      51.228  93.377 113.092  1.00  0.00           H  
ATOM    481 HD22 LEU A  32      51.004  94.631 114.429  1.00  0.00           H  
ATOM    482 HD23 LEU A  32      52.529  94.155 113.912  1.00  0.00           H  
ATOM    483  N   TYR A  33      46.945  92.015 115.508  1.00  0.00           N  
ATOM    484  CA  TYR A  33      45.732  91.735 116.309  1.00  0.00           C  
ATOM    485  C   TYR A  33      44.641  91.046 115.438  1.00  0.00           C  
ATOM    486  O   TYR A  33      43.834  90.228 115.963  1.00  0.00           O  
ATOM    487  CB  TYR A  33      45.165  93.121 116.725  1.00  0.00           C  
ATOM    488  CG  TYR A  33      43.750  93.122 117.336  1.00  0.00           C  
ATOM    489  CD1 TYR A  33      42.747  93.992 116.847  1.00  0.00           C  
ATOM    490  CD2 TYR A  33      43.464  92.277 118.467  1.00  0.00           C  
ATOM    491  CE1 TYR A  33      41.528  93.990 117.483  1.00  0.00           C  
ATOM    492  CE2 TYR A  33      42.218  92.221 119.079  1.00  0.00           C  
ATOM    493  CZ  TYR A  33      41.252  93.099 118.560  1.00  0.00           C  
ATOM    494  OH  TYR A  33      39.965  93.017 119.030  1.00  0.00           O  
ATOM    495  H   TYR A  33      47.177  92.966 115.256  1.00  0.00           H  
ATOM    496  HA  TYR A  33      45.882  91.136 117.208  1.00  0.00           H  
ATOM    497  HB2 TYR A  33      45.839  93.459 117.512  1.00  0.00           H  
ATOM    498  HB3 TYR A  33      45.014  93.786 115.874  1.00  0.00           H  
ATOM    499  HD1 TYR A  33      42.910  94.740 116.086  1.00  0.00           H  
ATOM    500  HD2 TYR A  33      44.219  91.663 118.938  1.00  0.00           H  
ATOM    501  HE1 TYR A  33      40.714  94.626 117.166  1.00  0.00           H  
ATOM    502  HE2 TYR A  33      42.021  91.580 119.925  1.00  0.00           H  
ATOM    503  HH  TYR A  33      39.308  93.146 118.342  1.00  0.00           H  
ATOM    504  N   ILE A  34      44.771  91.197 114.120  1.00  0.00           N  
ATOM    505  CA  ILE A  34      44.105  90.269 113.210  1.00  0.00           C  
ATOM    506  C   ILE A  34      44.863  88.948 112.933  1.00  0.00           C  
ATOM    507  O   ILE A  34      44.220  87.914 112.600  1.00  0.00           O  
ATOM    508  CB  ILE A  34      43.645  91.027 111.924  1.00  0.00           C  
ATOM    509  CG1 ILE A  34      42.620  92.154 112.057  1.00  0.00           C  
ATOM    510  CG2 ILE A  34      43.064  90.052 110.829  1.00  0.00           C  
ATOM    511  CD1 ILE A  34      42.569  93.102 110.863  1.00  0.00           C  
ATOM    512  H   ILE A  34      45.285  91.978 113.736  1.00  0.00           H  
ATOM    513  HA  ILE A  34      43.157  89.933 113.630  1.00  0.00           H  
ATOM    514  HB  ILE A  34      44.588  91.450 111.576  1.00  0.00           H  
ATOM    515 HG12 ILE A  34      41.650  91.704 112.270  1.00  0.00           H  
ATOM    516 HG13 ILE A  34      42.833  92.753 112.942  1.00  0.00           H  
ATOM    517 HG21 ILE A  34      42.180  89.527 111.194  1.00  0.00           H  
ATOM    518 HG22 ILE A  34      42.790  90.564 109.908  1.00  0.00           H  
ATOM    519 HG23 ILE A  34      43.884  89.402 110.525  1.00  0.00           H  
ATOM    520 HD11 ILE A  34      41.632  93.656 110.922  1.00  0.00           H  
ATOM    521 HD12 ILE A  34      43.358  93.853 110.830  1.00  0.00           H  
ATOM    522 HD13 ILE A  34      42.492  92.607 109.895  1.00  0.00           H  
ATOM    523  N   GLY A  35      46.178  88.891 113.089  1.00  0.00           N  
ATOM    524  CA  GLY A  35      46.942  87.809 112.439  1.00  0.00           C  
ATOM    525  C   GLY A  35      46.948  87.895 110.915  1.00  0.00           C  
ATOM    526  O   GLY A  35      46.600  88.945 110.382  1.00  0.00           O  
ATOM    527  H   GLY A  35      46.635  89.781 113.237  1.00  0.00           H  
ATOM    528  HA2 GLY A  35      47.961  87.843 112.825  1.00  0.00           H  
ATOM    529  HA3 GLY A  35      46.528  86.844 112.729  1.00  0.00           H  
ATOM    530  N   ASP A  36      47.244  86.792 110.309  1.00  0.00           N  
ATOM    531  CA  ASP A  36      47.253  86.618 108.861  1.00  0.00           C  
ATOM    532  C   ASP A  36      45.899  86.851 108.288  1.00  0.00           C  
ATOM    533  O   ASP A  36      44.959  86.105 108.619  1.00  0.00           O  
ATOM    534  CB  ASP A  36      47.879  85.236 108.548  1.00  0.00           C  
ATOM    535  CG  ASP A  36      47.817  84.972 107.051  1.00  0.00           C  
ATOM    536  OD1 ASP A  36      47.764  85.937 106.281  1.00  0.00           O  
ATOM    537  OD2 ASP A  36      47.844  83.821 106.741  1.00  0.00           O1-
ATOM    538  H   ASP A  36      47.534  85.973 110.825  1.00  0.00           H  
ATOM    539  HA  ASP A  36      47.895  87.360 108.385  1.00  0.00           H  
ATOM    540  HB2 ASP A  36      48.929  85.161 108.826  1.00  0.00           H  
ATOM    541  HB3 ASP A  36      47.313  84.500 109.120  1.00  0.00           H  
ATOM    542  N   THR A  37      45.720  87.883 107.417  1.00  0.00           N  
ATOM    543  CA  THR A  37      44.385  88.367 106.864  1.00  0.00           C  
ATOM    544  C   THR A  37      43.567  87.222 106.148  1.00  0.00           C  
ATOM    545  O   THR A  37      42.319  87.181 106.135  1.00  0.00           O  
ATOM    546  CB  THR A  37      44.702  89.430 105.818  1.00  0.00           C  
ATOM    547  CG2 THR A  37      43.473  89.817 104.946  1.00  0.00           C  
ATOM    548  OG1 THR A  37      45.096  90.596 106.507  1.00  0.00           O  
ATOM    549  H   THR A  37      46.519  88.464 107.210  1.00  0.00           H  
ATOM    550  HA  THR A  37      43.806  88.835 107.661  1.00  0.00           H  
ATOM    551  HB  THR A  37      45.531  89.122 105.182  1.00  0.00           H  
ATOM    552  HG1 THR A  37      45.526  91.227 105.924  1.00  0.00           H  
ATOM    553 HG21 THR A  37      43.403  89.132 104.101  1.00  0.00           H  
ATOM    554 HG22 THR A  37      42.551  89.745 105.522  1.00  0.00           H  
ATOM    555 HG23 THR A  37      43.512  90.787 104.452  1.00  0.00           H  
ATOM    556  N   ARG A  38      44.296  86.235 105.668  1.00  0.00           N  
ATOM    557  CA  ARG A  38      43.654  85.110 104.963  1.00  0.00           C  
ATOM    558  C   ARG A  38      42.646  84.339 105.870  1.00  0.00           C  
ATOM    559  O   ARG A  38      41.680  83.820 105.325  1.00  0.00           O  
ATOM    560  CB  ARG A  38      44.723  84.088 104.594  1.00  0.00           C  
ATOM    561  CG  ARG A  38      45.672  84.604 103.508  1.00  0.00           C  
ATOM    562  CD  ARG A  38      46.554  83.521 103.022  1.00  0.00           C  
ATOM    563  NE  ARG A  38      47.436  82.986 104.073  1.00  0.00           N  
ATOM    564  CZ  ARG A  38      48.247  82.027 103.863  1.00  0.00           C  
ATOM    565  NH1 ARG A  38      48.397  81.399 102.763  1.00  0.00           N1+
ATOM    566  NH2 ARG A  38      48.920  81.549 104.854  1.00  0.00           N  
ATOM    567  H   ARG A  38      45.215  86.182 106.086  1.00  0.00           H  
ATOM    568  HA  ARG A  38      43.036  85.507 104.158  1.00  0.00           H  
ATOM    569  HB2 ARG A  38      45.264  83.845 105.509  1.00  0.00           H  
ATOM    570  HB3 ARG A  38      44.260  83.154 104.274  1.00  0.00           H  
ATOM    571  HG2 ARG A  38      45.061  84.959 102.678  1.00  0.00           H  
ATOM    572  HG3 ARG A  38      46.422  85.294 103.894  1.00  0.00           H  
ATOM    573  HD2 ARG A  38      45.920  82.700 102.688  1.00  0.00           H  
ATOM    574  HD3 ARG A  38      47.184  83.854 102.197  1.00  0.00           H  
ATOM    575  HE  ARG A  38      47.411  83.344 105.018  1.00  0.00           H  
ATOM    576 HH11 ARG A  38      47.844  81.678 101.964  1.00  0.00           H  
ATOM    577 HH12 ARG A  38      49.004  80.599 102.651  1.00  0.00           H  
ATOM    578 HH21 ARG A  38      49.013  82.065 105.717  1.00  0.00           H  
ATOM    579 HH22 ARG A  38      49.321  80.623 104.806  1.00  0.00           H  
ATOM    580  N   SER A  39      42.937  84.203 107.133  1.00  0.00           N  
ATOM    581  CA  SER A  39      42.209  83.356 108.109  1.00  0.00           C  
ATOM    582  C   SER A  39      40.834  83.934 108.407  1.00  0.00           C  
ATOM    583  O   SER A  39      39.746  83.494 108.036  1.00  0.00           O  
ATOM    584  CB  SER A  39      43.018  83.161 109.399  1.00  0.00           C  
ATOM    585  OG  SER A  39      42.426  82.194 110.283  1.00  0.00           O  
ATOM    586  H   SER A  39      43.703  84.711 107.550  1.00  0.00           H  
ATOM    587  HA  SER A  39      42.040  82.425 107.568  1.00  0.00           H  
ATOM    588  HB2 SER A  39      43.858  82.585 109.009  1.00  0.00           H  
ATOM    589  HB3 SER A  39      43.534  84.030 109.805  1.00  0.00           H  
ATOM    590  HG  SER A  39      43.062  81.511 110.508  1.00  0.00           H  
ATOM    591  N   ARG A  40      40.872  85.236 108.817  1.00  0.00           N  
ATOM    592  CA  ARG A  40      39.746  86.192 108.893  1.00  0.00           C  
ATOM    593  C   ARG A  40      38.859  86.075 107.661  1.00  0.00           C  
ATOM    594  O   ARG A  40      37.685  85.710 107.720  1.00  0.00           O  
ATOM    595  CB  ARG A  40      40.143  87.746 109.003  1.00  0.00           C  
ATOM    596  CG  ARG A  40      38.866  88.627 109.114  1.00  0.00           C  
ATOM    597  CD  ARG A  40      39.315  89.985 109.601  1.00  0.00           C  
ATOM    598  NE  ARG A  40      38.176  90.937 109.557  1.00  0.00           N  
ATOM    599  CZ  ARG A  40      37.968  91.942 110.289  1.00  0.00           C  
ATOM    600  NH1 ARG A  40      38.574  92.241 111.406  1.00  0.00           N1+
ATOM    601  NH2 ARG A  40      37.085  92.837 109.956  1.00  0.00           N  
ATOM    602  H   ARG A  40      41.786  85.600 109.046  1.00  0.00           H  
ATOM    603  HA  ARG A  40      39.045  86.052 109.715  1.00  0.00           H  
ATOM    604  HB2 ARG A  40      40.718  87.847 109.922  1.00  0.00           H  
ATOM    605  HB3 ARG A  40      40.834  88.033 108.210  1.00  0.00           H  
ATOM    606  HG2 ARG A  40      38.398  88.770 108.140  1.00  0.00           H  
ATOM    607  HG3 ARG A  40      38.174  88.103 109.775  1.00  0.00           H  
ATOM    608  HD2 ARG A  40      39.780  89.972 110.586  1.00  0.00           H  
ATOM    609  HD3 ARG A  40      40.071  90.394 108.930  1.00  0.00           H  
ATOM    610  HE  ARG A  40      37.482  90.853 108.827  1.00  0.00           H  
ATOM    611 HH11 ARG A  40      39.333  91.732 111.835  1.00  0.00           H  
ATOM    612 HH12 ARG A  40      38.419  93.159 111.800  1.00  0.00           H  
ATOM    613 HH21 ARG A  40      36.668  92.787 109.037  1.00  0.00           H  
ATOM    614 HH22 ARG A  40      37.064  93.628 110.583  1.00  0.00           H  
ATOM    615  N   THR A  41      39.509  86.294 106.516  1.00  0.00           N  
ATOM    616  CA  THR A  41      38.863  86.364 105.185  1.00  0.00           C  
ATOM    617  C   THR A  41      38.058  85.069 104.814  1.00  0.00           C  
ATOM    618  O   THR A  41      36.869  85.237 104.571  1.00  0.00           O  
ATOM    619  CB  THR A  41      39.875  86.688 104.096  1.00  0.00           C  
ATOM    620  CG2 THR A  41      39.377  86.646 102.677  1.00  0.00           C  
ATOM    621  OG1 THR A  41      40.434  87.873 104.464  1.00  0.00           O  
ATOM    622  H   THR A  41      40.479  86.573 106.509  1.00  0.00           H  
ATOM    623  HA  THR A  41      38.135  87.175 105.197  1.00  0.00           H  
ATOM    624  HB  THR A  41      40.673  85.947 104.139  1.00  0.00           H  
ATOM    625  HG1 THR A  41      41.191  87.674 105.020  1.00  0.00           H  
ATOM    626 HG21 THR A  41      38.617  87.425 102.610  1.00  0.00           H  
ATOM    627 HG22 THR A  41      40.096  86.987 101.932  1.00  0.00           H  
ATOM    628 HG23 THR A  41      39.085  85.608 102.520  1.00  0.00           H  
ATOM    629  N   ALA A  42      38.689  83.870 104.850  1.00  0.00           N  
ATOM    630  CA  ALA A  42      38.041  82.639 104.332  1.00  0.00           C  
ATOM    631  C   ALA A  42      36.873  82.132 105.327  1.00  0.00           C  
ATOM    632  O   ALA A  42      35.980  81.375 105.025  1.00  0.00           O  
ATOM    633  CB  ALA A  42      39.167  81.541 104.142  1.00  0.00           C  
ATOM    634  H   ALA A  42      39.699  83.892 104.829  1.00  0.00           H  
ATOM    635  HA  ALA A  42      37.517  82.766 103.384  1.00  0.00           H  
ATOM    636  HB1 ALA A  42      39.454  81.209 105.139  1.00  0.00           H  
ATOM    637  HB2 ALA A  42      38.667  80.761 103.568  1.00  0.00           H  
ATOM    638  HB3 ALA A  42      40.032  81.891 103.578  1.00  0.00           H  
ATOM    639  N   GLU A  43      36.774  82.747 106.551  1.00  0.00           N  
ATOM    640  CA  GLU A  43      35.710  82.647 107.489  1.00  0.00           C  
ATOM    641  C   GLU A  43      34.367  83.239 106.896  1.00  0.00           C  
ATOM    642  O   GLU A  43      33.336  82.650 107.245  1.00  0.00           O  
ATOM    643  CB  GLU A  43      36.176  83.348 108.814  1.00  0.00           C  
ATOM    644  CG  GLU A  43      35.387  83.005 110.082  1.00  0.00           C  
ATOM    645  CD  GLU A  43      35.442  81.501 110.309  1.00  0.00           C  
ATOM    646  OE1 GLU A  43      34.370  80.833 110.347  1.00  0.00           O  
ATOM    647  OE2 GLU A  43      36.571  80.948 110.240  1.00  0.00           O1-
ATOM    648  H   GLU A  43      37.530  83.352 106.838  1.00  0.00           H  
ATOM    649  HA  GLU A  43      35.487  81.602 107.705  1.00  0.00           H  
ATOM    650  HB2 GLU A  43      37.258  83.303 108.944  1.00  0.00           H  
ATOM    651  HB3 GLU A  43      35.974  84.410 108.681  1.00  0.00           H  
ATOM    652  HG2 GLU A  43      35.864  83.470 110.945  1.00  0.00           H  
ATOM    653  HG3 GLU A  43      34.339  83.304 110.049  1.00  0.00           H  
ATOM    654  N   TYR A  44      34.398  84.264 106.062  1.00  0.00           N  
ATOM    655  CA  TYR A  44      33.170  84.791 105.392  1.00  0.00           C  
ATOM    656  C   TYR A  44      33.216  85.369 103.968  1.00  0.00           C  
ATOM    657  O   TYR A  44      32.183  85.751 103.510  1.00  0.00           O  
ATOM    658  CB  TYR A  44      32.588  85.765 106.462  1.00  0.00           C  
ATOM    659  CG  TYR A  44      33.466  86.976 106.848  1.00  0.00           C  
ATOM    660  CD1 TYR A  44      34.469  86.822 107.791  1.00  0.00           C  
ATOM    661  CD2 TYR A  44      33.148  88.269 106.387  1.00  0.00           C  
ATOM    662  CE1 TYR A  44      35.238  87.905 108.303  1.00  0.00           C  
ATOM    663  CE2 TYR A  44      33.861  89.376 106.894  1.00  0.00           C  
ATOM    664  CZ  TYR A  44      34.935  89.190 107.791  1.00  0.00           C  
ATOM    665  OH  TYR A  44      35.704  90.229 108.245  1.00  0.00           O  
ATOM    666  H   TYR A  44      35.186  84.887 106.176  1.00  0.00           H  
ATOM    667  HA  TYR A  44      32.389  84.032 105.341  1.00  0.00           H  
ATOM    668  HB2 TYR A  44      31.659  86.213 106.115  1.00  0.00           H  
ATOM    669  HB3 TYR A  44      32.318  85.152 107.323  1.00  0.00           H  
ATOM    670  HD1 TYR A  44      34.644  85.895 108.315  1.00  0.00           H  
ATOM    671  HD2 TYR A  44      32.361  88.338 105.650  1.00  0.00           H  
ATOM    672  HE1 TYR A  44      36.016  87.726 109.030  1.00  0.00           H  
ATOM    673  HE2 TYR A  44      33.671  90.360 106.494  1.00  0.00           H  
ATOM    674  HH  TYR A  44      35.579  90.996 107.681  1.00  0.00           H  
ATOM    675  N   LYS A  45      34.298  85.217 103.194  1.00  0.00           N  
ATOM    676  CA  LYS A  45      34.439  85.743 101.821  1.00  0.00           C  
ATOM    677  C   LYS A  45      33.400  85.155 100.926  1.00  0.00           C  
ATOM    678  O   LYS A  45      32.731  85.898 100.274  1.00  0.00           O  
ATOM    679  CB  LYS A  45      35.874  85.469 101.330  1.00  0.00           C  
ATOM    680  CG  LYS A  45      36.056  86.032  99.918  1.00  0.00           C  
ATOM    681  CD  LYS A  45      37.453  85.862  99.487  1.00  0.00           C  
ATOM    682  CE  LYS A  45      37.675  86.296  98.031  1.00  0.00           C  
ATOM    683  NZ  LYS A  45      39.089  86.167  97.591  1.00  0.00           N1+
ATOM    684  H   LYS A  45      35.099  84.900 103.723  1.00  0.00           H  
ATOM    685  HA  LYS A  45      34.213  86.809 101.854  1.00  0.00           H  
ATOM    686  HB2 LYS A  45      36.539  85.861 102.100  1.00  0.00           H  
ATOM    687  HB3 LYS A  45      35.928  84.381 101.366  1.00  0.00           H  
ATOM    688  HG2 LYS A  45      35.416  85.438  99.264  1.00  0.00           H  
ATOM    689  HG3 LYS A  45      35.767  87.083  99.907  1.00  0.00           H  
ATOM    690  HD2 LYS A  45      38.089  86.499 100.102  1.00  0.00           H  
ATOM    691  HD3 LYS A  45      37.741  84.837  99.723  1.00  0.00           H  
ATOM    692  HE2 LYS A  45      37.036  85.606  97.481  1.00  0.00           H  
ATOM    693  HE3 LYS A  45      37.339  87.329  97.932  1.00  0.00           H  
ATOM    694  HZ1 LYS A  45      39.040  86.180  96.582  1.00  0.00           H  
ATOM    695  HZ2 LYS A  45      39.759  86.866  97.881  1.00  0.00           H  
ATOM    696  HZ3 LYS A  45      39.472  85.315  97.974  1.00  0.00           H  
ATOM    697  N   ALA A  46      33.149  83.853 101.077  1.00  0.00           N  
ATOM    698  CA  ALA A  46      32.142  83.091 100.398  1.00  0.00           C  
ATOM    699  C   ALA A  46      30.666  83.426 100.805  1.00  0.00           C  
ATOM    700  O   ALA A  46      29.718  83.469 100.003  1.00  0.00           O  
ATOM    701  CB  ALA A  46      32.377  81.580 100.370  1.00  0.00           C  
ATOM    702  H   ALA A  46      33.799  83.360 101.674  1.00  0.00           H  
ATOM    703  HA  ALA A  46      32.103  83.436  99.364  1.00  0.00           H  
ATOM    704  HB1 ALA A  46      31.691  81.076  99.689  1.00  0.00           H  
ATOM    705  HB2 ALA A  46      33.361  81.316  99.982  1.00  0.00           H  
ATOM    706  HB3 ALA A  46      32.335  81.067 101.332  1.00  0.00           H  
ATOM    707  N   TRP A  47      30.467  83.642 102.081  1.00  0.00           N  
ATOM    708  CA  TRP A  47      29.194  84.195 102.618  1.00  0.00           C  
ATOM    709  C   TRP A  47      28.997  85.508 101.942  1.00  0.00           C  
ATOM    710  O   TRP A  47      27.933  85.694 101.383  1.00  0.00           O  
ATOM    711  CB  TRP A  47      29.280  84.335 104.195  1.00  0.00           C  
ATOM    712  CG  TRP A  47      27.977  84.743 104.852  1.00  0.00           C  
ATOM    713  CD1 TRP A  47      26.990  83.957 105.302  1.00  0.00           C  
ATOM    714  CD2 TRP A  47      27.577  86.090 105.021  1.00  0.00           C  
ATOM    715  CE2 TRP A  47      26.265  86.051 105.622  1.00  0.00           C  
ATOM    716  CE3 TRP A  47      28.111  87.342 104.750  1.00  0.00           C  
ATOM    717  NE1 TRP A  47      25.990  84.683 105.825  1.00  0.00           N  
ATOM    718  CZ2 TRP A  47      25.614  87.269 105.995  1.00  0.00           C  
ATOM    719  CZ3 TRP A  47      27.466  88.568 105.055  1.00  0.00           C  
ATOM    720  CH2 TRP A  47      26.218  88.504 105.658  1.00  0.00           C  
ATOM    721  H   TRP A  47      31.188  83.415 102.750  1.00  0.00           H  
ATOM    722  HA  TRP A  47      28.355  83.514 102.470  1.00  0.00           H  
ATOM    723  HB2 TRP A  47      29.704  83.405 104.575  1.00  0.00           H  
ATOM    724  HB3 TRP A  47      30.009  85.032 104.610  1.00  0.00           H  
ATOM    725  HD1 TRP A  47      27.109  82.886 105.213  1.00  0.00           H  
ATOM    726  HE1 TRP A  47      25.302  84.295 106.455  1.00  0.00           H  
ATOM    727  HE3 TRP A  47      29.113  87.377 104.348  1.00  0.00           H  
ATOM    728  HZ2 TRP A  47      24.666  87.325 106.509  1.00  0.00           H  
ATOM    729  HZ3 TRP A  47      27.923  89.528 104.865  1.00  0.00           H  
ATOM    730  HH2 TRP A  47      25.674  89.409 105.882  1.00  0.00           H  
ATOM    731  N   LEU A  48      30.006  86.348 101.996  1.00  0.00           N  
ATOM    732  CA  LEU A  48      29.890  87.758 101.544  1.00  0.00           C  
ATOM    733  C   LEU A  48      29.699  87.860 100.012  1.00  0.00           C  
ATOM    734  O   LEU A  48      28.907  88.728  99.579  1.00  0.00           O  
ATOM    735  CB  LEU A  48      31.054  88.512 102.161  1.00  0.00           C  
ATOM    736  CG  LEU A  48      30.918  90.049 102.042  1.00  0.00           C  
ATOM    737  CD1 LEU A  48      29.751  90.670 102.747  1.00  0.00           C  
ATOM    738  CD2 LEU A  48      32.047  90.818 102.670  1.00  0.00           C  
ATOM    739  H   LEU A  48      30.861  85.970 102.377  1.00  0.00           H  
ATOM    740  HA  LEU A  48      28.944  88.176 101.886  1.00  0.00           H  
ATOM    741  HB2 LEU A  48      31.143  88.170 103.192  1.00  0.00           H  
ATOM    742  HB3 LEU A  48      31.997  88.101 101.799  1.00  0.00           H  
ATOM    743  HG  LEU A  48      30.798  90.414 101.022  1.00  0.00           H  
ATOM    744 HD11 LEU A  48      28.826  90.443 102.215  1.00  0.00           H  
ATOM    745 HD12 LEU A  48      29.639  90.247 103.745  1.00  0.00           H  
ATOM    746 HD13 LEU A  48      29.925  91.744 102.821  1.00  0.00           H  
ATOM    747 HD21 LEU A  48      31.889  91.875 102.453  1.00  0.00           H  
ATOM    748 HD22 LEU A  48      32.060  90.703 103.754  1.00  0.00           H  
ATOM    749 HD23 LEU A  48      32.992  90.467 102.255  1.00  0.00           H  
ATOM    750  N   LEU A  49      30.298  86.976  99.182  1.00  0.00           N  
ATOM    751  CA  LEU A  49      30.008  86.867  97.761  1.00  0.00           C  
ATOM    752  C   LEU A  49      28.555  86.310  97.512  1.00  0.00           C  
ATOM    753  O   LEU A  49      27.899  86.713  96.584  1.00  0.00           O  
ATOM    754  CB  LEU A  49      31.109  85.946  97.083  1.00  0.00           C  
ATOM    755  CG  LEU A  49      32.544  86.531  97.018  1.00  0.00           C  
ATOM    756  CD1 LEU A  49      33.640  85.499  96.581  1.00  0.00           C  
ATOM    757  CD2 LEU A  49      32.550  87.637  95.956  1.00  0.00           C  
ATOM    758  H   LEU A  49      31.053  86.454  99.604  1.00  0.00           H  
ATOM    759  HA  LEU A  49      30.107  87.858  97.317  1.00  0.00           H  
ATOM    760  HB2 LEU A  49      31.067  85.009  97.637  1.00  0.00           H  
ATOM    761  HB3 LEU A  49      30.681  85.774  96.095  1.00  0.00           H  
ATOM    762  HG  LEU A  49      32.803  86.905  98.008  1.00  0.00           H  
ATOM    763 HD11 LEU A  49      33.602  84.744  97.367  1.00  0.00           H  
ATOM    764 HD12 LEU A  49      33.412  85.059  95.610  1.00  0.00           H  
ATOM    765 HD13 LEU A  49      34.565  86.052  96.426  1.00  0.00           H  
ATOM    766 HD21 LEU A  49      33.502  88.168  95.904  1.00  0.00           H  
ATOM    767 HD22 LEU A  49      32.375  87.138  95.003  1.00  0.00           H  
ATOM    768 HD23 LEU A  49      31.821  88.399  96.229  1.00  0.00           H  
ATOM    769  N   GLY A  50      28.145  85.319  98.322  1.00  0.00           N  
ATOM    770  CA  GLY A  50      26.813  84.687  98.166  1.00  0.00           C  
ATOM    771  C   GLY A  50      25.677  85.697  98.478  1.00  0.00           C  
ATOM    772  O   GLY A  50      24.573  85.425  98.105  1.00  0.00           O  
ATOM    773  H   GLY A  50      28.773  85.039  99.060  1.00  0.00           H  
ATOM    774  HA2 GLY A  50      26.731  84.338  97.136  1.00  0.00           H  
ATOM    775  HA3 GLY A  50      26.621  83.849  98.835  1.00  0.00           H  
ATOM    776  N   LEU A  51      26.014  86.853  99.145  1.00  0.00           N  
ATOM    777  CA  LEU A  51      25.084  87.929  99.380  1.00  0.00           C  
ATOM    778  C   LEU A  51      25.104  88.989  98.192  1.00  0.00           C  
ATOM    779  O   LEU A  51      24.023  89.380  97.682  1.00  0.00           O  
ATOM    780  CB  LEU A  51      25.337  88.477 100.785  1.00  0.00           C  
ATOM    781  CG  LEU A  51      24.345  89.715 101.160  1.00  0.00           C  
ATOM    782  CD1 LEU A  51      22.819  89.405 101.023  1.00  0.00           C  
ATOM    783  CD2 LEU A  51      24.565  90.025 102.644  1.00  0.00           C  
ATOM    784  H   LEU A  51      26.985  86.938  99.410  1.00  0.00           H  
ATOM    785  HA  LEU A  51      24.059  87.557  99.373  1.00  0.00           H  
ATOM    786  HB2 LEU A  51      25.257  87.694 101.539  1.00  0.00           H  
ATOM    787  HB3 LEU A  51      26.335  88.912 100.828  1.00  0.00           H  
ATOM    788  HG  LEU A  51      24.567  90.664 100.673  1.00  0.00           H  
ATOM    789 HD11 LEU A  51      22.217  90.304 101.156  1.00  0.00           H  
ATOM    790 HD12 LEU A  51      22.684  88.938 100.047  1.00  0.00           H  
ATOM    791 HD13 LEU A  51      22.450  88.709 101.777  1.00  0.00           H  
ATOM    792 HD21 LEU A  51      25.636  90.192 102.760  1.00  0.00           H  
ATOM    793 HD22 LEU A  51      24.238  91.061 102.732  1.00  0.00           H  
ATOM    794 HD23 LEU A  51      24.085  89.361 103.362  1.00  0.00           H  
ATOM    795  N   LEU A  52      26.355  89.307  97.719  1.00  0.00           N  
ATOM    796  CA  LEU A  52      26.508  90.277  96.686  1.00  0.00           C  
ATOM    797  C   LEU A  52      26.186  89.833  95.241  1.00  0.00           C  
ATOM    798  O   LEU A  52      25.700  90.563  94.451  1.00  0.00           O  
ATOM    799  CB  LEU A  52      27.889  90.840  96.796  1.00  0.00           C  
ATOM    800  CG  LEU A  52      27.974  91.966  97.819  1.00  0.00           C  
ATOM    801  CD1 LEU A  52      27.532  91.918  99.254  1.00  0.00           C  
ATOM    802  CD2 LEU A  52      29.345  92.586  97.838  1.00  0.00           C  
ATOM    803  H   LEU A  52      27.166  89.050  98.264  1.00  0.00           H  
ATOM    804  HA  LEU A  52      25.757  91.066  96.741  1.00  0.00           H  
ATOM    805  HB2 LEU A  52      28.568  90.026  97.049  1.00  0.00           H  
ATOM    806  HB3 LEU A  52      28.113  91.265  95.818  1.00  0.00           H  
ATOM    807  HG  LEU A  52      27.270  92.732  97.495  1.00  0.00           H  
ATOM    808 HD11 LEU A  52      27.979  91.060  99.757  1.00  0.00           H  
ATOM    809 HD12 LEU A  52      27.820  92.796  99.832  1.00  0.00           H  
ATOM    810 HD13 LEU A  52      26.464  91.755  99.399  1.00  0.00           H  
ATOM    811 HD21 LEU A  52      29.258  93.552  98.333  1.00  0.00           H  
ATOM    812 HD22 LEU A  52      30.095  91.964  98.326  1.00  0.00           H  
ATOM    813 HD23 LEU A  52      29.691  92.841  96.836  1.00  0.00           H  
ATOM    814  N   ARG A  53      26.410  88.526  94.953  1.00  0.00           N  
ATOM    815  CA  ARG A  53      26.165  87.804  93.704  1.00  0.00           C  
ATOM    816  C   ARG A  53      24.684  87.682  93.416  1.00  0.00           C  
ATOM    817  O   ARG A  53      24.247  87.981  92.308  1.00  0.00           O  
ATOM    818  CB  ARG A  53      26.753  86.378  93.775  1.00  0.00           C  
ATOM    819  CG  ARG A  53      28.239  86.423  93.352  1.00  0.00           C  
ATOM    820  CD  ARG A  53      28.928  85.111  93.595  1.00  0.00           C  
ATOM    821  NE  ARG A  53      30.289  84.982  93.044  1.00  0.00           N  
ATOM    822  CZ  ARG A  53      31.193  84.043  93.207  1.00  0.00           C  
ATOM    823  NH1 ARG A  53      31.029  83.004  93.881  1.00  0.00           N1+
ATOM    824  NH2 ARG A  53      32.319  84.265  92.702  1.00  0.00           N  
ATOM    825  H   ARG A  53      26.693  87.908  95.699  1.00  0.00           H  
ATOM    826  HA  ARG A  53      26.662  88.290  92.864  1.00  0.00           H  
ATOM    827  HB2 ARG A  53      26.689  85.905  94.755  1.00  0.00           H  
ATOM    828  HB3 ARG A  53      26.122  85.775  93.122  1.00  0.00           H  
ATOM    829  HG2 ARG A  53      28.244  86.672  92.292  1.00  0.00           H  
ATOM    830  HG3 ARG A  53      28.689  87.246  93.907  1.00  0.00           H  
ATOM    831  HD2 ARG A  53      28.905  84.793  94.637  1.00  0.00           H  
ATOM    832  HD3 ARG A  53      28.269  84.373  93.138  1.00  0.00           H  
ATOM    833  HE  ARG A  53      30.643  85.806  92.579  1.00  0.00           H  
ATOM    834 HH11 ARG A  53      30.127  82.733  94.248  1.00  0.00           H  
ATOM    835 HH12 ARG A  53      31.882  82.696  94.325  1.00  0.00           H  
ATOM    836 HH21 ARG A  53      32.448  85.096  92.142  1.00  0.00           H  
ATOM    837 HH22 ARG A  53      33.019  83.543  92.793  1.00  0.00           H  
ATOM    838  N   GLN A  54      23.998  87.196  94.416  1.00  0.00           N  
ATOM    839  CA  GLN A  54      22.506  86.953  94.446  1.00  0.00           C  
ATOM    840  C   GLN A  54      21.747  88.248  94.144  1.00  0.00           C  
ATOM    841  O   GLN A  54      20.553  88.290  93.801  1.00  0.00           O  
ATOM    842  CB  GLN A  54      22.173  86.319  95.817  1.00  0.00           C  
ATOM    843  CG  GLN A  54      20.695  85.779  95.842  1.00  0.00           C  
ATOM    844  CD  GLN A  54      20.466  84.497  95.129  1.00  0.00           C  
ATOM    845  NE2 GLN A  54      19.319  83.907  95.233  1.00  0.00           N  
ATOM    846  OE1 GLN A  54      21.224  84.000  94.296  1.00  0.00           O  
ATOM    847  H   GLN A  54      24.468  87.117  95.306  1.00  0.00           H  
ATOM    848  HA  GLN A  54      22.227  86.317  93.605  1.00  0.00           H  
ATOM    849  HB2 GLN A  54      22.863  85.489  95.965  1.00  0.00           H  
ATOM    850  HB3 GLN A  54      22.319  87.068  96.595  1.00  0.00           H  
ATOM    851  HG2 GLN A  54      20.403  85.540  96.865  1.00  0.00           H  
ATOM    852  HG3 GLN A  54      19.957  86.469  95.432  1.00  0.00           H  
ATOM    853 HE21 GLN A  54      19.165  83.065  94.697  1.00  0.00           H  
ATOM    854 HE22 GLN A  54      18.617  84.293  95.850  1.00  0.00           H  
ATOM    855  N   HIP A  55      22.379  89.439  94.255  1.00  0.00           N  
ATOM    856  CA  HIP A  55      21.742  90.727  93.956  1.00  0.00           C  
ATOM    857  C   HIP A  55      22.531  91.571  92.857  1.00  0.00           C  
ATOM    858  O   HIP A  55      22.204  92.744  92.662  1.00  0.00           O  
ATOM    859  CB  HIP A  55      21.423  91.529  95.266  1.00  0.00           C  
ATOM    860  CG  HIP A  55      20.305  90.908  96.037  1.00  0.00           C  
ATOM    861  CD2 HIP A  55      20.408  90.398  97.280  1.00  0.00           C  
ATOM    862  ND1 HIP A  55      19.085  90.605  95.510  1.00  0.00           N1+
ATOM    863  CE1 HIP A  55      18.463  89.881  96.418  1.00  0.00           C  
ATOM    864  NE2 HIP A  55      19.217  89.751  97.536  1.00  0.00           N  
ATOM    865  H   HIP A  55      23.358  89.425  94.501  1.00  0.00           H  
ATOM    866  HA  HIP A  55      20.791  90.574  93.447  1.00  0.00           H  
ATOM    867  HB2 HIP A  55      22.282  91.744  95.903  1.00  0.00           H  
ATOM    868  HB3 HIP A  55      21.057  92.495  94.917  1.00  0.00           H  
ATOM    869  HD1 HIP A  55      18.844  90.730  94.538  1.00  0.00           H  
ATOM    870  HD2 HIP A  55      21.276  90.409  97.925  1.00  0.00           H  
ATOM    871  HE1 HIP A  55      17.508  89.397  96.284  1.00  0.00           H  
ATOM    872  HE2 HIP A  55      19.086  89.152  98.338  1.00  0.00           H  
ATOM    873  N   GLY A  56      23.551  91.028  92.187  1.00  0.00           N  
ATOM    874  CA  GLY A  56      24.203  91.629  91.015  1.00  0.00           C  
ATOM    875  C   GLY A  56      25.071  92.832  91.413  1.00  0.00           C  
ATOM    876  O   GLY A  56      25.216  93.747  90.624  1.00  0.00           O  
ATOM    877  H   GLY A  56      23.591  90.019  92.206  1.00  0.00           H  
ATOM    878  HA2 GLY A  56      24.824  90.885  90.516  1.00  0.00           H  
ATOM    879  HA3 GLY A  56      23.451  91.973  90.306  1.00  0.00           H  
ATOM    880  N   CYS A  57      25.597  92.879  92.662  1.00  0.00           N  
ATOM    881  CA  CYS A  57      26.252  94.056  93.228  1.00  0.00           C  
ATOM    882  C   CYS A  57      27.704  94.058  92.753  1.00  0.00           C  
ATOM    883  O   CYS A  57      28.365  93.015  92.689  1.00  0.00           O  
ATOM    884  CB  CYS A  57      26.156  93.993  94.810  1.00  0.00           C  
ATOM    885  SG  CYS A  57      24.418  94.053  95.333  1.00  0.00           S  
ATOM    886  H   CYS A  57      25.405  92.121  93.301  1.00  0.00           H  
ATOM    887  HA  CYS A  57      25.697  94.921  92.864  1.00  0.00           H  
ATOM    888  HB2 CYS A  57      26.669  93.060  95.042  1.00  0.00           H  
ATOM    889  HB3 CYS A  57      26.816  94.806  95.112  1.00  0.00           H  
ATOM    890  HG  CYS A  57      24.636  94.584  96.539  1.00  0.00           H  
ATOM    891  N   HIE A  58      28.226  95.207  92.327  1.00  0.00           N  
ATOM    892  CA  HIE A  58      29.568  95.503  91.866  1.00  0.00           C  
ATOM    893  C   HIE A  58      30.257  96.670  92.575  1.00  0.00           C  
ATOM    894  O   HIE A  58      31.432  96.554  93.006  1.00  0.00           O  
ATOM    895  CB  HIE A  58      29.750  95.702  90.361  1.00  0.00           C  
ATOM    896  CG  HIE A  58      31.192  95.490  89.942  1.00  0.00           C  
ATOM    897  CD2 HIE A  58      31.825  94.293  89.540  1.00  0.00           C  
ATOM    898  ND1 HIE A  58      32.127  96.501  89.806  1.00  0.00           N  
ATOM    899  CE1 HIE A  58      33.266  95.983  89.385  1.00  0.00           C  
ATOM    900  NE2 HIE A  58      33.137  94.641  89.203  1.00  0.00           N  
ATOM    901  H   HIE A  58      27.668  96.029  92.511  1.00  0.00           H  
ATOM    902  HA  HIE A  58      30.120  94.595  92.108  1.00  0.00           H  
ATOM    903  HB2 HIE A  58      29.246  94.884  89.843  1.00  0.00           H  
ATOM    904  HB3 HIE A  58      29.377  96.666  90.020  1.00  0.00           H  
ATOM    905  HD2 HIE A  58      31.327  93.336  89.487  1.00  0.00           H  
ATOM    906  HE1 HIE A  58      34.224  96.477  89.453  1.00  0.00           H  
ATOM    907  HE2 HIE A  58      33.834  93.993  88.865  1.00  0.00           H  
ATOM    908  N   ARG A  59      29.592  97.779  92.890  1.00  0.00           N  
ATOM    909  CA  ARG A  59      30.033  99.049  93.540  1.00  0.00           C  
ATOM    910  C   ARG A  59      29.806  98.998  95.072  1.00  0.00           C  
ATOM    911  O   ARG A  59      28.627  98.907  95.478  1.00  0.00           O  
ATOM    912  CB  ARG A  59      29.342 100.293  92.820  1.00  0.00           C  
ATOM    913  CG  ARG A  59      30.311 101.470  92.858  1.00  0.00           C  
ATOM    914  CD  ARG A  59      29.714 102.935  92.685  1.00  0.00           C  
ATOM    915  NE  ARG A  59      30.826 103.967  92.940  1.00  0.00           N  
ATOM    916  CZ  ARG A  59      30.650 105.261  93.268  1.00  0.00           C  
ATOM    917  NH1 ARG A  59      29.420 105.655  93.614  1.00  0.00           N1+
ATOM    918  NH2 ARG A  59      31.583 106.104  93.359  1.00  0.00           N  
ATOM    919  H   ARG A  59      28.637  97.797  92.560  1.00  0.00           H  
ATOM    920  HA  ARG A  59      31.119  99.106  93.468  1.00  0.00           H  
ATOM    921  HB2 ARG A  59      29.162  99.980  91.792  1.00  0.00           H  
ATOM    922  HB3 ARG A  59      28.404 100.614  93.275  1.00  0.00           H  
ATOM    923  HG2 ARG A  59      30.734 101.562  93.859  1.00  0.00           H  
ATOM    924  HG3 ARG A  59      31.065 101.323  92.084  1.00  0.00           H  
ATOM    925  HD2 ARG A  59      29.422 103.081  91.645  1.00  0.00           H  
ATOM    926  HD3 ARG A  59      28.857 103.081  93.344  1.00  0.00           H  
ATOM    927  HE  ARG A  59      31.792 103.685  92.849  1.00  0.00           H  
ATOM    928 HH11 ARG A  59      28.690 105.021  93.904  1.00  0.00           H  
ATOM    929 HH12 ARG A  59      29.428 106.645  93.818  1.00  0.00           H  
ATOM    930 HH21 ARG A  59      32.494 105.794  93.053  1.00  0.00           H  
ATOM    931 HH22 ARG A  59      31.385 107.010  93.760  1.00  0.00           H  
ATOM    932  N   VAL A  60      30.889  98.957  95.852  1.00  0.00           N  
ATOM    933  CA  VAL A  60      30.790  98.553  97.287  1.00  0.00           C  
ATOM    934  C   VAL A  60      31.466  99.548  98.213  1.00  0.00           C  
ATOM    935  O   VAL A  60      32.677  99.779  98.071  1.00  0.00           O  
ATOM    936  CB  VAL A  60      31.320  97.121  97.513  1.00  0.00           C  
ATOM    937  CG1 VAL A  60      31.066  96.624  98.981  1.00  0.00           C  
ATOM    938  CG2 VAL A  60      30.630  96.076  96.557  1.00  0.00           C  
ATOM    939  H   VAL A  60      31.769  98.904  95.361  1.00  0.00           H  
ATOM    940  HA  VAL A  60      29.754  98.478  97.615  1.00  0.00           H  
ATOM    941  HB  VAL A  60      32.385  97.122  97.283  1.00  0.00           H  
ATOM    942 HG11 VAL A  60      29.993  96.690  99.163  1.00  0.00           H  
ATOM    943 HG12 VAL A  60      31.410  95.591  99.028  1.00  0.00           H  
ATOM    944 HG13 VAL A  60      31.599  97.195  99.741  1.00  0.00           H  
ATOM    945 HG21 VAL A  60      31.041  95.090  96.774  1.00  0.00           H  
ATOM    946 HG22 VAL A  60      29.580  96.158  96.840  1.00  0.00           H  
ATOM    947 HG23 VAL A  60      30.864  96.385  95.538  1.00  0.00           H  
ATOM    948  N   LEU A  61      30.824 100.158  99.209  1.00  0.00           N  
ATOM    949  CA  LEU A  61      31.518 101.110 100.155  1.00  0.00           C  
ATOM    950  C   LEU A  61      31.814 100.387 101.486  1.00  0.00           C  
ATOM    951  O   LEU A  61      30.869  99.905 102.124  1.00  0.00           O  
ATOM    952  CB  LEU A  61      30.705 102.458 100.323  1.00  0.00           C  
ATOM    953  CG  LEU A  61      30.915 103.305 101.550  1.00  0.00           C  
ATOM    954  CD1 LEU A  61      32.367 103.692 101.668  1.00  0.00           C  
ATOM    955  CD2 LEU A  61      30.066 104.544 101.414  1.00  0.00           C  
ATOM    956  H   LEU A  61      29.828  99.998  99.243  1.00  0.00           H  
ATOM    957  HA  LEU A  61      32.444 101.395  99.656  1.00  0.00           H  
ATOM    958  HB2 LEU A  61      30.812 103.180  99.514  1.00  0.00           H  
ATOM    959  HB3 LEU A  61      29.675 102.102 100.285  1.00  0.00           H  
ATOM    960  HG  LEU A  61      30.564 102.661 102.358  1.00  0.00           H  
ATOM    961 HD11 LEU A  61      32.601 104.355 100.834  1.00  0.00           H  
ATOM    962 HD12 LEU A  61      32.545 104.206 102.612  1.00  0.00           H  
ATOM    963 HD13 LEU A  61      32.997 102.805 101.735  1.00  0.00           H  
ATOM    964 HD21 LEU A  61      29.026 104.223 101.354  1.00  0.00           H  
ATOM    965 HD22 LEU A  61      30.065 105.135 102.330  1.00  0.00           H  
ATOM    966 HD23 LEU A  61      30.318 105.173 100.560  1.00  0.00           H  
ATOM    967  N   ASH A  62      33.120 100.200 101.854  1.00  0.00           N  
ATOM    968  CA  ASH A  62      33.592  99.816 103.187  1.00  0.00           C  
ATOM    969  C   ASH A  62      33.592 101.078 104.091  1.00  0.00           C  
ATOM    970  O   ASH A  62      34.662 101.715 104.145  1.00  0.00           O  
ATOM    971  CB  ASH A  62      34.927  99.102 103.077  1.00  0.00           C  
ATOM    972  CG  ASH A  62      35.420  98.343 104.353  1.00  0.00           C  
ATOM    973  OD1 ASH A  62      36.562  97.878 104.452  1.00  0.00           O  
ATOM    974  OD2 ASH A  62      34.590  98.394 105.388  1.00  0.00           O  
ATOM    975  H   ASH A  62      33.905 100.520 101.306  1.00  0.00           H  
ATOM    976  HA  ASH A  62      32.811  99.197 103.628  1.00  0.00           H  
ATOM    977  HB2 ASH A  62      34.834  98.378 102.268  1.00  0.00           H  
ATOM    978  HB3 ASH A  62      35.672  99.837 102.773  1.00  0.00           H  
ATOM    979  HD2 ASH A  62      34.949  97.890 106.122  1.00  0.00           H  
ATOM    980  N   VAL A  63      32.484 101.271 104.755  1.00  0.00           N  
ATOM    981  CA  VAL A  63      32.331 102.477 105.568  1.00  0.00           C  
ATOM    982  C   VAL A  63      33.249 102.426 106.831  1.00  0.00           C  
ATOM    983  O   VAL A  63      33.517 103.494 107.416  1.00  0.00           O  
ATOM    984  CB  VAL A  63      30.826 102.671 105.973  1.00  0.00           C  
ATOM    985  CG1 VAL A  63      30.342 102.001 107.270  1.00  0.00           C  
ATOM    986  CG2 VAL A  63      30.523 104.065 105.791  1.00  0.00           C  
ATOM    987  H   VAL A  63      31.696 100.643 104.673  1.00  0.00           H  
ATOM    988  HA  VAL A  63      32.682 103.305 104.952  1.00  0.00           H  
ATOM    989  HB  VAL A  63      30.162 102.199 105.249  1.00  0.00           H  
ATOM    990 HG11 VAL A  63      29.258 102.121 107.236  1.00  0.00           H  
ATOM    991 HG12 VAL A  63      30.713 100.976 107.255  1.00  0.00           H  
ATOM    992 HG13 VAL A  63      30.746 102.540 108.128  1.00  0.00           H  
ATOM    993 HG21 VAL A  63      31.010 104.624 106.589  1.00  0.00           H  
ATOM    994 HG22 VAL A  63      30.884 104.511 104.863  1.00  0.00           H  
ATOM    995 HG23 VAL A  63      29.438 104.143 105.858  1.00  0.00           H  
ATOM    996  N   ALA A  64      33.739 101.204 107.162  1.00  0.00           N  
ATOM    997  CA  ALA A  64      34.728 101.124 108.211  1.00  0.00           C  
ATOM    998  C   ALA A  64      35.990 100.303 107.846  1.00  0.00           C  
ATOM    999  O   ALA A  64      35.988  99.067 107.944  1.00  0.00           O  
ATOM   1000  CB  ALA A  64      33.942 100.575 109.392  1.00  0.00           C  
ATOM   1001  H   ALA A  64      33.441 100.348 106.716  1.00  0.00           H  
ATOM   1002  HA  ALA A  64      35.104 102.103 108.509  1.00  0.00           H  
ATOM   1003  HB1 ALA A  64      34.525 100.828 110.277  1.00  0.00           H  
ATOM   1004  HB2 ALA A  64      32.978 101.028 109.623  1.00  0.00           H  
ATOM   1005  HB3 ALA A  64      33.927  99.489 109.302  1.00  0.00           H  
ATOM   1006  N   CYS A  65      37.053 100.998 107.377  1.00  0.00           N  
ATOM   1007  CA  CYS A  65      38.240 100.388 106.708  1.00  0.00           C  
ATOM   1008  C   CYS A  65      39.213  99.697 107.587  1.00  0.00           C  
ATOM   1009  O   CYS A  65      39.627  98.585 107.435  1.00  0.00           O  
ATOM   1010  CB  CYS A  65      38.908 101.488 105.846  1.00  0.00           C  
ATOM   1011  SG  CYS A  65      40.079 100.671 104.724  1.00  0.00           S  
ATOM   1012  H   CYS A  65      37.036 102.006 107.338  1.00  0.00           H  
ATOM   1013  HA  CYS A  65      37.794  99.703 105.987  1.00  0.00           H  
ATOM   1014  HB2 CYS A  65      38.163 102.042 105.274  1.00  0.00           H  
ATOM   1015  HB3 CYS A  65      39.510 102.125 106.493  1.00  0.00           H  
ATOM   1016  HG  CYS A  65      40.987 100.356 105.652  1.00  0.00           H  
ATOM   1017  N   GLY A  66      39.710 100.404 108.597  1.00  0.00           N  
ATOM   1018  CA  GLY A  66      40.940 100.026 109.352  1.00  0.00           C  
ATOM   1019  C   GLY A  66      42.110  99.803 108.487  1.00  0.00           C  
ATOM   1020  O   GLY A  66      42.256 100.396 107.497  1.00  0.00           O  
ATOM   1021  H   GLY A  66      39.251 101.281 108.796  1.00  0.00           H  
ATOM   1022  HA2 GLY A  66      41.110 100.710 110.182  1.00  0.00           H  
ATOM   1023  HA3 GLY A  66      40.707  99.095 109.867  1.00  0.00           H  
ATOM   1024  N   THR A  67      42.742  98.697 108.785  1.00  0.00           N  
ATOM   1025  CA  THR A  67      43.818  98.135 107.929  1.00  0.00           C  
ATOM   1026  C   THR A  67      43.436  97.596 106.517  1.00  0.00           C  
ATOM   1027  O   THR A  67      44.358  97.237 105.795  1.00  0.00           O  
ATOM   1028  CB  THR A  67      44.350  96.919 108.796  1.00  0.00           C  
ATOM   1029  CG2 THR A  67      45.139  97.323 110.067  1.00  0.00           C  
ATOM   1030  OG1 THR A  67      43.295  96.013 109.043  1.00  0.00           O  
ATOM   1031  H   THR A  67      42.421  98.146 109.567  1.00  0.00           H  
ATOM   1032  HA  THR A  67      44.653  98.836 107.920  1.00  0.00           H  
ATOM   1033  HB  THR A  67      45.083  96.376 108.198  1.00  0.00           H  
ATOM   1034  HG1 THR A  67      43.709  95.148 109.066  1.00  0.00           H  
ATOM   1035 HG21 THR A  67      44.475  97.819 110.775  1.00  0.00           H  
ATOM   1036 HG22 THR A  67      45.448  96.399 110.555  1.00  0.00           H  
ATOM   1037 HG23 THR A  67      45.980  97.966 109.812  1.00  0.00           H  
ATOM   1038  N   GLY A  68      42.153  97.567 106.093  1.00  0.00           N  
ATOM   1039  CA  GLY A  68      41.650  97.383 104.712  1.00  0.00           C  
ATOM   1040  C   GLY A  68      41.296  95.907 104.409  1.00  0.00           C  
ATOM   1041  O   GLY A  68      41.167  95.583 103.230  1.00  0.00           O  
ATOM   1042  H   GLY A  68      41.517  97.810 106.839  1.00  0.00           H  
ATOM   1043  HA2 GLY A  68      40.778  98.028 104.605  1.00  0.00           H  
ATOM   1044  HA3 GLY A  68      42.429  97.652 103.999  1.00  0.00           H  
ATOM   1045  N   VAL A  69      41.242  95.016 105.457  1.00  0.00           N  
ATOM   1046  CA  VAL A  69      40.973  93.527 105.281  1.00  0.00           C  
ATOM   1047  C   VAL A  69      39.655  93.162 104.629  1.00  0.00           C  
ATOM   1048  O   VAL A  69      39.620  92.426 103.668  1.00  0.00           O  
ATOM   1049  CB  VAL A  69      41.225  92.824 106.636  1.00  0.00           C  
ATOM   1050  CG1 VAL A  69      42.682  93.241 107.070  1.00  0.00           C  
ATOM   1051  CG2 VAL A  69      40.304  93.283 107.768  1.00  0.00           C  
ATOM   1052  H   VAL A  69      41.502  95.308 106.388  1.00  0.00           H  
ATOM   1053  HA  VAL A  69      41.697  93.173 104.548  1.00  0.00           H  
ATOM   1054  HB  VAL A  69      41.187  91.737 106.563  1.00  0.00           H  
ATOM   1055 HG11 VAL A  69      43.043  92.504 107.788  1.00  0.00           H  
ATOM   1056 HG12 VAL A  69      43.393  93.192 106.245  1.00  0.00           H  
ATOM   1057 HG13 VAL A  69      42.488  94.229 107.489  1.00  0.00           H  
ATOM   1058 HG21 VAL A  69      39.387  92.695 107.721  1.00  0.00           H  
ATOM   1059 HG22 VAL A  69      40.727  93.097 108.755  1.00  0.00           H  
ATOM   1060 HG23 VAL A  69      40.055  94.344 107.757  1.00  0.00           H  
ATOM   1061  N   ASP A  70      38.577  93.807 105.098  1.00  0.00           N  
ATOM   1062  CA  ASP A  70      37.224  93.772 104.461  1.00  0.00           C  
ATOM   1063  C   ASP A  70      37.023  94.530 103.145  1.00  0.00           C  
ATOM   1064  O   ASP A  70      36.042  94.230 102.416  1.00  0.00           O  
ATOM   1065  CB  ASP A  70      36.157  94.215 105.449  1.00  0.00           C  
ATOM   1066  CG  ASP A  70      36.310  93.808 106.942  1.00  0.00           C  
ATOM   1067  OD1 ASP A  70      36.315  94.684 107.815  1.00  0.00           O  
ATOM   1068  OD2 ASP A  70      36.400  92.558 107.193  1.00  0.00           O1-
ATOM   1069  H   ASP A  70      38.590  94.303 105.978  1.00  0.00           H  
ATOM   1070  HA  ASP A  70      37.157  92.708 104.237  1.00  0.00           H  
ATOM   1071  HB2 ASP A  70      35.937  95.276 105.332  1.00  0.00           H  
ATOM   1072  HB3 ASP A  70      35.274  93.629 105.192  1.00  0.00           H  
ATOM   1073  N   SER A  71      37.992  95.360 102.718  1.00  0.00           N  
ATOM   1074  CA  SER A  71      38.082  95.954 101.373  1.00  0.00           C  
ATOM   1075  C   SER A  71      38.680  94.974 100.466  1.00  0.00           C  
ATOM   1076  O   SER A  71      37.977  94.555  99.540  1.00  0.00           O  
ATOM   1077  CB  SER A  71      39.039  97.193 101.406  1.00  0.00           C  
ATOM   1078  OG  SER A  71      38.487  98.063 102.287  1.00  0.00           O  
ATOM   1079  H   SER A  71      38.807  95.456 103.306  1.00  0.00           H  
ATOM   1080  HA  SER A  71      37.101  96.154 100.941  1.00  0.00           H  
ATOM   1081  HB2 SER A  71      40.075  96.960 101.655  1.00  0.00           H  
ATOM   1082  HB3 SER A  71      39.143  97.650 100.423  1.00  0.00           H  
ATOM   1083  HG  SER A  71      38.568  97.664 103.156  1.00  0.00           H  
ATOM   1084  N   ILE A  72      39.851  94.389 100.763  1.00  0.00           N  
ATOM   1085  CA  ILE A  72      40.644  93.511  99.846  1.00  0.00           C  
ATOM   1086  C   ILE A  72      39.916  92.140  99.589  1.00  0.00           C  
ATOM   1087  O   ILE A  72      40.113  91.612  98.536  1.00  0.00           O  
ATOM   1088  CB  ILE A  72      42.068  93.359 100.534  1.00  0.00           C  
ATOM   1089  CG1 ILE A  72      42.763  94.766 100.456  1.00  0.00           C  
ATOM   1090  CG2 ILE A  72      42.894  92.267  99.882  1.00  0.00           C  
ATOM   1091  CD1 ILE A  72      44.127  94.682 101.073  1.00  0.00           C  
ATOM   1092  H   ILE A  72      40.359  94.769 101.548  1.00  0.00           H  
ATOM   1093  HA  ILE A  72      40.749  94.049  98.904  1.00  0.00           H  
ATOM   1094  HB  ILE A  72      41.865  93.179 101.590  1.00  0.00           H  
ATOM   1095 HG12 ILE A  72      42.858  94.994  99.394  1.00  0.00           H  
ATOM   1096 HG13 ILE A  72      42.199  95.579 100.912  1.00  0.00           H  
ATOM   1097 HG21 ILE A  72      42.416  91.290  99.962  1.00  0.00           H  
ATOM   1098 HG22 ILE A  72      43.125  92.548  98.855  1.00  0.00           H  
ATOM   1099 HG23 ILE A  72      43.848  92.119 100.389  1.00  0.00           H  
ATOM   1100 HD11 ILE A  72      44.805  94.099 100.449  1.00  0.00           H  
ATOM   1101 HD12 ILE A  72      44.613  95.657 101.051  1.00  0.00           H  
ATOM   1102 HD13 ILE A  72      44.088  94.366 102.115  1.00  0.00           H  
ATOM   1103  N   MET A  73      39.008  91.719 100.430  1.00  0.00           N  
ATOM   1104  CA  MET A  73      38.175  90.502 100.367  1.00  0.00           C  
ATOM   1105  C   MET A  73      37.301  90.408  99.111  1.00  0.00           C  
ATOM   1106  O   MET A  73      36.894  89.355  98.626  1.00  0.00           O  
ATOM   1107  CB  MET A  73      37.317  90.611 101.626  1.00  0.00           C  
ATOM   1108  CG  MET A  73      36.162  89.564 101.838  1.00  0.00           C  
ATOM   1109  SD  MET A  73      35.407  89.454 103.527  1.00  0.00           S  
ATOM   1110  CE  MET A  73      36.825  89.580 104.664  1.00  0.00           C  
ATOM   1111  H   MET A  73      38.925  92.181 101.325  1.00  0.00           H  
ATOM   1112  HA  MET A  73      38.866  89.662 100.442  1.00  0.00           H  
ATOM   1113  HB2 MET A  73      37.985  90.539 102.483  1.00  0.00           H  
ATOM   1114  HB3 MET A  73      36.949  91.623 101.794  1.00  0.00           H  
ATOM   1115  HG2 MET A  73      35.406  89.747 101.075  1.00  0.00           H  
ATOM   1116  HG3 MET A  73      36.591  88.601 101.562  1.00  0.00           H  
ATOM   1117  HE1 MET A  73      37.058  90.632 104.833  1.00  0.00           H  
ATOM   1118  HE2 MET A  73      36.590  89.094 105.610  1.00  0.00           H  
ATOM   1119  HE3 MET A  73      37.703  89.103 104.230  1.00  0.00           H  
ATOM   1120  N   LEU A  74      37.057  91.580  98.484  1.00  0.00           N  
ATOM   1121  CA  LEU A  74      36.376  91.789  97.194  1.00  0.00           C  
ATOM   1122  C   LEU A  74      37.252  92.408  96.088  1.00  0.00           C  
ATOM   1123  O   LEU A  74      36.928  92.264  94.919  1.00  0.00           O  
ATOM   1124  CB  LEU A  74      35.038  92.579  97.466  1.00  0.00           C  
ATOM   1125  CG  LEU A  74      34.148  92.232  98.696  1.00  0.00           C  
ATOM   1126  CD1 LEU A  74      32.989  93.220  98.624  1.00  0.00           C  
ATOM   1127  CD2 LEU A  74      33.509  90.832  98.587  1.00  0.00           C  
ATOM   1128  H   LEU A  74      37.290  92.441  98.958  1.00  0.00           H  
ATOM   1129  HA  LEU A  74      35.982  90.864  96.771  1.00  0.00           H  
ATOM   1130  HB2 LEU A  74      35.161  93.658  97.370  1.00  0.00           H  
ATOM   1131  HB3 LEU A  74      34.348  92.325  96.662  1.00  0.00           H  
ATOM   1132  HG  LEU A  74      34.666  92.310  99.652  1.00  0.00           H  
ATOM   1133 HD11 LEU A  74      32.325  92.888  97.827  1.00  0.00           H  
ATOM   1134 HD12 LEU A  74      32.388  93.213  99.533  1.00  0.00           H  
ATOM   1135 HD13 LEU A  74      33.326  94.222  98.359  1.00  0.00           H  
ATOM   1136 HD21 LEU A  74      33.375  90.580  97.535  1.00  0.00           H  
ATOM   1137 HD22 LEU A  74      34.129  90.050  99.025  1.00  0.00           H  
ATOM   1138 HD23 LEU A  74      32.564  90.807  99.131  1.00  0.00           H  
ATOM   1139  N   VAL A  75      38.282  93.233  96.383  1.00  0.00           N  
ATOM   1140  CA  VAL A  75      39.143  93.737  95.302  1.00  0.00           C  
ATOM   1141  C   VAL A  75      39.879  92.602  94.618  1.00  0.00           C  
ATOM   1142  O   VAL A  75      40.063  92.640  93.403  1.00  0.00           O  
ATOM   1143  CB  VAL A  75      40.069  94.861  95.924  1.00  0.00           C  
ATOM   1144  CG1 VAL A  75      41.009  95.561  94.943  1.00  0.00           C  
ATOM   1145  CG2 VAL A  75      39.312  96.137  96.511  1.00  0.00           C  
ATOM   1146  H   VAL A  75      38.471  93.462  97.348  1.00  0.00           H  
ATOM   1147  HA  VAL A  75      38.498  94.267  94.602  1.00  0.00           H  
ATOM   1148  HB  VAL A  75      40.614  94.393  96.744  1.00  0.00           H  
ATOM   1149 HG11 VAL A  75      40.416  96.186  94.276  1.00  0.00           H  
ATOM   1150 HG12 VAL A  75      41.694  96.270  95.406  1.00  0.00           H  
ATOM   1151 HG13 VAL A  75      41.681  94.938  94.353  1.00  0.00           H  
ATOM   1152 HG21 VAL A  75      38.410  96.345  95.935  1.00  0.00           H  
ATOM   1153 HG22 VAL A  75      39.061  95.883  97.541  1.00  0.00           H  
ATOM   1154 HG23 VAL A  75      39.934  97.031  96.544  1.00  0.00           H  
ATOM   1155  N   GLU A  76      40.174  91.546  95.367  1.00  0.00           N  
ATOM   1156  CA  GLU A  76      40.794  90.303  94.871  1.00  0.00           C  
ATOM   1157  C   GLU A  76      39.943  89.601  93.761  1.00  0.00           C  
ATOM   1158  O   GLU A  76      40.384  88.728  93.086  1.00  0.00           O  
ATOM   1159  CB  GLU A  76      41.230  89.474  96.108  1.00  0.00           C  
ATOM   1160  CG  GLU A  76      42.426  90.008  96.846  1.00  0.00           C  
ATOM   1161  CD  GLU A  76      43.710  89.523  96.258  1.00  0.00           C  
ATOM   1162  OE1 GLU A  76      43.710  89.354  95.025  1.00  0.00           O  
ATOM   1163  OE2 GLU A  76      44.707  89.304  96.953  1.00  0.00           O1-
ATOM   1164  H   GLU A  76      40.155  91.710  96.364  1.00  0.00           H  
ATOM   1165  HA  GLU A  76      41.709  90.486  94.308  1.00  0.00           H  
ATOM   1166  HB2 GLU A  76      40.369  89.540  96.772  1.00  0.00           H  
ATOM   1167  HB3 GLU A  76      41.387  88.429  95.842  1.00  0.00           H  
ATOM   1168  HG2 GLU A  76      42.302  91.090  96.844  1.00  0.00           H  
ATOM   1169  HG3 GLU A  76      42.346  89.644  97.871  1.00  0.00           H  
ATOM   1170  N   GLU A  77      38.666  90.013  93.586  1.00  0.00           N  
ATOM   1171  CA  GLU A  77      37.753  89.383  92.652  1.00  0.00           C  
ATOM   1172  C   GLU A  77      37.082  90.549  91.793  1.00  0.00           C  
ATOM   1173  O   GLU A  77      36.099  90.367  91.111  1.00  0.00           O  
ATOM   1174  CB  GLU A  77      36.594  88.508  93.269  1.00  0.00           C  
ATOM   1175  CG  GLU A  77      37.009  87.507  94.395  1.00  0.00           C  
ATOM   1176  CD  GLU A  77      37.987  86.457  93.945  1.00  0.00           C  
ATOM   1177  OE1 GLU A  77      38.759  86.022  94.815  1.00  0.00           O  
ATOM   1178  OE2 GLU A  77      37.951  86.012  92.758  1.00  0.00           O1-
ATOM   1179  H   GLU A  77      38.311  90.688  94.249  1.00  0.00           H  
ATOM   1180  HA  GLU A  77      38.220  88.754  91.895  1.00  0.00           H  
ATOM   1181  HB2 GLU A  77      35.987  89.272  93.755  1.00  0.00           H  
ATOM   1182  HB3 GLU A  77      35.965  88.043  92.511  1.00  0.00           H  
ATOM   1183  HG2 GLU A  77      37.455  87.905  95.306  1.00  0.00           H  
ATOM   1184  HG3 GLU A  77      36.127  86.969  94.742  1.00  0.00           H  
ATOM   1185  N   GLY A  78      37.781  91.665  91.762  1.00  0.00           N  
ATOM   1186  CA  GLY A  78      37.540  92.818  90.871  1.00  0.00           C  
ATOM   1187  C   GLY A  78      36.326  93.719  91.089  1.00  0.00           C  
ATOM   1188  O   GLY A  78      36.180  94.571  90.228  1.00  0.00           O  
ATOM   1189  H   GLY A  78      38.551  91.750  92.409  1.00  0.00           H  
ATOM   1190  HA2 GLY A  78      38.484  93.363  90.875  1.00  0.00           H  
ATOM   1191  HA3 GLY A  78      37.379  92.406  89.874  1.00  0.00           H  
ATOM   1192  N   PHE A  79      35.571  93.584  92.177  1.00  0.00           N  
ATOM   1193  CA  PHE A  79      34.514  94.487  92.629  1.00  0.00           C  
ATOM   1194  C   PHE A  79      35.119  95.907  92.810  1.00  0.00           C  
ATOM   1195  O   PHE A  79      36.244  96.108  93.282  1.00  0.00           O  
ATOM   1196  CB  PHE A  79      33.874  94.057  93.955  1.00  0.00           C  
ATOM   1197  CG  PHE A  79      33.094  92.721  94.052  1.00  0.00           C  
ATOM   1198  CD1 PHE A  79      33.761  91.514  93.925  1.00  0.00           C  
ATOM   1199  CD2 PHE A  79      31.744  92.748  94.399  1.00  0.00           C  
ATOM   1200  CE1 PHE A  79      33.046  90.289  93.946  1.00  0.00           C  
ATOM   1201  CE2 PHE A  79      30.973  91.552  94.411  1.00  0.00           C  
ATOM   1202  CZ  PHE A  79      31.669  90.332  94.232  1.00  0.00           C  
ATOM   1203  H   PHE A  79      35.810  92.874  92.855  1.00  0.00           H  
ATOM   1204  HA  PHE A  79      33.728  94.523  91.874  1.00  0.00           H  
ATOM   1205  HB2 PHE A  79      34.749  94.038  94.605  1.00  0.00           H  
ATOM   1206  HB3 PHE A  79      33.271  94.870  94.358  1.00  0.00           H  
ATOM   1207  HD1 PHE A  79      34.821  91.509  93.726  1.00  0.00           H  
ATOM   1208  HD2 PHE A  79      31.246  93.705  94.450  1.00  0.00           H  
ATOM   1209  HE1 PHE A  79      33.470  89.327  93.696  1.00  0.00           H  
ATOM   1210  HE2 PHE A  79      29.902  91.628  94.521  1.00  0.00           H  
ATOM   1211  HZ  PHE A  79      31.223  89.350  94.273  1.00  0.00           H  
ATOM   1212  N   SER A  80      34.296  96.852  92.464  1.00  0.00           N  
ATOM   1213  CA  SER A  80      34.633  98.229  92.653  1.00  0.00           C  
ATOM   1214  C   SER A  80      34.434  98.763  94.058  1.00  0.00           C  
ATOM   1215  O   SER A  80      33.362  99.145  94.469  1.00  0.00           O  
ATOM   1216  CB  SER A  80      33.759  99.019  91.672  1.00  0.00           C  
ATOM   1217  OG  SER A  80      33.966 100.462  91.661  1.00  0.00           O  
ATOM   1218  H   SER A  80      33.364  96.575  92.190  1.00  0.00           H  
ATOM   1219  HA  SER A  80      35.650  98.496  92.364  1.00  0.00           H  
ATOM   1220  HB2 SER A  80      33.937  98.586  90.687  1.00  0.00           H  
ATOM   1221  HB3 SER A  80      32.705  98.945  91.938  1.00  0.00           H  
ATOM   1222  HG  SER A  80      33.368 100.831  91.006  1.00  0.00           H  
ATOM   1223  N   VAL A  81      35.464  98.621  94.921  1.00  0.00           N  
ATOM   1224  CA  VAL A  81      35.510  99.013  96.319  1.00  0.00           C  
ATOM   1225  C   VAL A  81      35.999 100.455  96.518  1.00  0.00           C  
ATOM   1226  O   VAL A  81      37.106 100.814  96.133  1.00  0.00           O  
ATOM   1227  CB  VAL A  81      36.308  98.129  97.279  1.00  0.00           C  
ATOM   1228  CG1 VAL A  81      36.251  98.517  98.776  1.00  0.00           C  
ATOM   1229  CG2 VAL A  81      35.832  96.722  97.165  1.00  0.00           C  
ATOM   1230  H   VAL A  81      36.366  98.286  94.613  1.00  0.00           H  
ATOM   1231  HA  VAL A  81      34.518  98.909  96.759  1.00  0.00           H  
ATOM   1232  HB  VAL A  81      37.351  98.136  96.964  1.00  0.00           H  
ATOM   1233 HG11 VAL A  81      35.218  98.647  99.101  1.00  0.00           H  
ATOM   1234 HG12 VAL A  81      36.739  97.724  99.341  1.00  0.00           H  
ATOM   1235 HG13 VAL A  81      36.893  99.352  99.053  1.00  0.00           H  
ATOM   1236 HG21 VAL A  81      36.348  96.105  97.900  1.00  0.00           H  
ATOM   1237 HG22 VAL A  81      34.781  96.762  97.453  1.00  0.00           H  
ATOM   1238 HG23 VAL A  81      35.721  96.379  96.137  1.00  0.00           H  
ATOM   1239  N   THR A  82      35.235 101.179  97.294  1.00  0.00           N  
ATOM   1240  CA  THR A  82      35.517 102.459  97.950  1.00  0.00           C  
ATOM   1241  C   THR A  82      35.644 102.201  99.429  1.00  0.00           C  
ATOM   1242  O   THR A  82      34.741 101.541  99.984  1.00  0.00           O  
ATOM   1243  CB  THR A  82      34.356 103.434  97.723  1.00  0.00           C  
ATOM   1244  CG2 THR A  82      34.357 104.798  98.483  1.00  0.00           C  
ATOM   1245  OG1 THR A  82      34.311 103.894  96.405  1.00  0.00           O  
ATOM   1246  H   THR A  82      34.387 100.738  97.620  1.00  0.00           H  
ATOM   1247  HA  THR A  82      36.468 102.835  97.570  1.00  0.00           H  
ATOM   1248  HB  THR A  82      33.406 102.972  97.993  1.00  0.00           H  
ATOM   1249  HG1 THR A  82      34.292 103.165  95.780  1.00  0.00           H  
ATOM   1250 HG21 THR A  82      35.209 105.426  98.222  1.00  0.00           H  
ATOM   1251 HG22 THR A  82      33.464 105.390  98.287  1.00  0.00           H  
ATOM   1252 HG23 THR A  82      34.304 104.555  99.544  1.00  0.00           H  
ATOM   1253  N   SER A  83      36.728 102.659 100.080  1.00  0.00           N  
ATOM   1254  CA  SER A  83      36.958 102.498 101.582  1.00  0.00           C  
ATOM   1255  C   SER A  83      36.881 103.840 102.251  1.00  0.00           C  
ATOM   1256  O   SER A  83      37.439 104.850 101.768  1.00  0.00           O  
ATOM   1257  CB  SER A  83      38.269 101.836 101.847  1.00  0.00           C  
ATOM   1258  OG  SER A  83      38.521 100.641 101.104  1.00  0.00           O  
ATOM   1259  H   SER A  83      37.525 102.904  99.510  1.00  0.00           H  
ATOM   1260  HA  SER A  83      36.160 101.849 101.945  1.00  0.00           H  
ATOM   1261  HB2 SER A  83      39.088 102.528 101.656  1.00  0.00           H  
ATOM   1262  HB3 SER A  83      38.232 101.541 102.897  1.00  0.00           H  
ATOM   1263  HG  SER A  83      38.195  99.942 101.676  1.00  0.00           H  
ATOM   1264  N   VAL A  84      36.250 103.935 103.453  1.00  0.00           N  
ATOM   1265  CA  VAL A  84      36.206 105.091 104.321  1.00  0.00           C  
ATOM   1266  C   VAL A  84      36.574 104.746 105.798  1.00  0.00           C  
ATOM   1267  O   VAL A  84      36.336 103.645 106.318  1.00  0.00           O  
ATOM   1268  CB  VAL A  84      34.727 105.534 104.299  1.00  0.00           C  
ATOM   1269  CG1 VAL A  84      34.301 106.577 105.376  1.00  0.00           C  
ATOM   1270  CG2 VAL A  84      34.414 106.245 102.930  1.00  0.00           C  
ATOM   1271  H   VAL A  84      35.818 103.123 103.870  1.00  0.00           H  
ATOM   1272  HA  VAL A  84      36.886 105.851 103.936  1.00  0.00           H  
ATOM   1273  HB  VAL A  84      34.001 104.721 104.314  1.00  0.00           H  
ATOM   1274 HG11 VAL A  84      34.182 106.074 106.336  1.00  0.00           H  
ATOM   1275 HG12 VAL A  84      35.043 107.371 105.456  1.00  0.00           H  
ATOM   1276 HG13 VAL A  84      33.318 106.967 105.110  1.00  0.00           H  
ATOM   1277 HG21 VAL A  84      33.340 106.394 102.816  1.00  0.00           H  
ATOM   1278 HG22 VAL A  84      34.991 107.169 102.924  1.00  0.00           H  
ATOM   1279 HG23 VAL A  84      34.751 105.580 102.135  1.00  0.00           H  
ATOM   1280  N   ASP A  85      37.297 105.662 106.453  1.00  0.00           N  
ATOM   1281  CA  ASP A  85      37.714 105.649 107.842  1.00  0.00           C  
ATOM   1282  C   ASP A  85      37.985 107.040 108.350  1.00  0.00           C  
ATOM   1283  O   ASP A  85      38.126 108.033 107.621  1.00  0.00           O  
ATOM   1284  CB  ASP A  85      38.994 104.840 108.114  1.00  0.00           C  
ATOM   1285  CG  ASP A  85      39.048 104.001 109.367  1.00  0.00           C  
ATOM   1286  OD1 ASP A  85      38.440 102.921 109.459  1.00  0.00           O  
ATOM   1287  OD2 ASP A  85      39.591 104.483 110.394  1.00  0.00           O1-
ATOM   1288  H   ASP A  85      37.558 106.492 105.938  1.00  0.00           H  
ATOM   1289  HA  ASP A  85      36.871 105.186 108.358  1.00  0.00           H  
ATOM   1290  HB2 ASP A  85      39.041 104.116 107.300  1.00  0.00           H  
ATOM   1291  HB3 ASP A  85      39.919 105.410 108.022  1.00  0.00           H  
ATOM   1292  N   ALA A  86      37.807 107.168 109.644  1.00  0.00           N  
ATOM   1293  CA  ALA A  86      38.156 108.359 110.383  1.00  0.00           C  
ATOM   1294  C   ALA A  86      39.640 108.518 110.700  1.00  0.00           C  
ATOM   1295  O   ALA A  86      40.139 109.560 111.008  1.00  0.00           O  
ATOM   1296  CB  ALA A  86      37.231 108.535 111.563  1.00  0.00           C  
ATOM   1297  H   ALA A  86      37.432 106.365 110.125  1.00  0.00           H  
ATOM   1298  HA  ALA A  86      37.998 109.188 109.694  1.00  0.00           H  
ATOM   1299  HB1 ALA A  86      37.542 109.379 112.178  1.00  0.00           H  
ATOM   1300  HB2 ALA A  86      36.251 108.642 111.100  1.00  0.00           H  
ATOM   1301  HB3 ALA A  86      37.247 107.608 112.137  1.00  0.00           H  
ATOM   1302  N   SER A  87      40.344 107.424 110.694  1.00  0.00           N  
ATOM   1303  CA  SER A  87      41.676 107.319 111.267  1.00  0.00           C  
ATOM   1304  C   SER A  87      42.750 107.194 110.245  1.00  0.00           C  
ATOM   1305  O   SER A  87      42.957 106.160 109.682  1.00  0.00           O  
ATOM   1306  CB  SER A  87      41.782 106.154 112.190  1.00  0.00           C  
ATOM   1307  OG  SER A  87      43.045 105.958 112.778  1.00  0.00           O  
ATOM   1308  H   SER A  87      39.911 106.587 110.331  1.00  0.00           H  
ATOM   1309  HA  SER A  87      41.906 108.159 111.921  1.00  0.00           H  
ATOM   1310  HB2 SER A  87      40.998 106.252 112.941  1.00  0.00           H  
ATOM   1311  HB3 SER A  87      41.478 105.347 111.524  1.00  0.00           H  
ATOM   1312  HG  SER A  87      43.381 106.713 113.267  1.00  0.00           H  
ATOM   1313  N   ASP A  88      43.404 108.345 109.968  1.00  0.00           N  
ATOM   1314  CA  ASP A  88      44.634 108.424 109.255  1.00  0.00           C  
ATOM   1315  C   ASP A  88      45.712 107.394 109.738  1.00  0.00           C  
ATOM   1316  O   ASP A  88      46.354 106.790 108.922  1.00  0.00           O  
ATOM   1317  CB  ASP A  88      45.224 109.849 109.225  1.00  0.00           C  
ATOM   1318  CG  ASP A  88      45.617 110.429 110.602  1.00  0.00           C  
ATOM   1319  OD1 ASP A  88      46.354 111.436 110.641  1.00  0.00           O  
ATOM   1320  OD2 ASP A  88      45.269 109.847 111.719  1.00  0.00           O1-
ATOM   1321  H   ASP A  88      43.085 109.246 110.291  1.00  0.00           H  
ATOM   1322  HA  ASP A  88      44.472 108.216 108.196  1.00  0.00           H  
ATOM   1323  HB2 ASP A  88      46.124 109.777 108.616  1.00  0.00           H  
ATOM   1324  HB3 ASP A  88      44.492 110.515 108.767  1.00  0.00           H  
ATOM   1325  N   LYS A  89      45.701 107.118 111.067  1.00  0.00           N  
ATOM   1326  CA  LYS A  89      46.495 106.036 111.617  1.00  0.00           C  
ATOM   1327  C   LYS A  89      46.250 104.612 111.028  1.00  0.00           C  
ATOM   1328  O   LYS A  89      47.184 103.898 110.636  1.00  0.00           O  
ATOM   1329  CB  LYS A  89      46.476 106.013 113.160  1.00  0.00           C  
ATOM   1330  CG  LYS A  89      47.160 107.285 113.876  1.00  0.00           C  
ATOM   1331  CD  LYS A  89      47.775 107.031 115.301  1.00  0.00           C  
ATOM   1332  CE  LYS A  89      47.987 108.354 115.996  1.00  0.00           C  
ATOM   1333  NZ  LYS A  89      46.754 108.921 116.664  1.00  0.00           N1+
ATOM   1334  H   LYS A  89      45.190 107.768 111.647  1.00  0.00           H  
ATOM   1335  HA  LYS A  89      47.508 106.154 111.233  1.00  0.00           H  
ATOM   1336  HB2 LYS A  89      45.442 105.903 113.486  1.00  0.00           H  
ATOM   1337  HB3 LYS A  89      46.954 105.118 113.560  1.00  0.00           H  
ATOM   1338  HG2 LYS A  89      48.009 107.704 113.335  1.00  0.00           H  
ATOM   1339  HG3 LYS A  89      46.468 108.126 113.911  1.00  0.00           H  
ATOM   1340  HD2 LYS A  89      47.143 106.363 115.885  1.00  0.00           H  
ATOM   1341  HD3 LYS A  89      48.739 106.576 115.068  1.00  0.00           H  
ATOM   1342  HE2 LYS A  89      48.888 108.209 116.593  1.00  0.00           H  
ATOM   1343  HE3 LYS A  89      48.310 109.079 115.249  1.00  0.00           H  
ATOM   1344  HZ1 LYS A  89      47.081 109.701 117.214  1.00  0.00           H  
ATOM   1345  HZ2 LYS A  89      46.089 109.196 115.955  1.00  0.00           H  
ATOM   1346  HZ3 LYS A  89      46.324 108.251 117.285  1.00  0.00           H  
ATOM   1347  N   MET A  90      44.995 104.259 110.960  1.00  0.00           N  
ATOM   1348  CA  MET A  90      44.624 103.024 110.352  1.00  0.00           C  
ATOM   1349  C   MET A  90      44.701 103.046 108.787  1.00  0.00           C  
ATOM   1350  O   MET A  90      45.204 102.095 108.195  1.00  0.00           O  
ATOM   1351  CB  MET A  90      43.184 102.741 110.870  1.00  0.00           C  
ATOM   1352  CG  MET A  90      43.244 102.069 112.254  1.00  0.00           C  
ATOM   1353  SD  MET A  90      43.515 100.305 112.368  1.00  0.00           S  
ATOM   1354  CE  MET A  90      41.844  99.722 112.770  1.00  0.00           C  
ATOM   1355  H   MET A  90      44.232 104.907 111.098  1.00  0.00           H  
ATOM   1356  HA  MET A  90      45.271 102.184 110.603  1.00  0.00           H  
ATOM   1357  HB2 MET A  90      42.587 103.646 110.984  1.00  0.00           H  
ATOM   1358  HB3 MET A  90      42.797 101.947 110.232  1.00  0.00           H  
ATOM   1359  HG2 MET A  90      43.896 102.736 112.818  1.00  0.00           H  
ATOM   1360  HG3 MET A  90      42.275 102.260 112.718  1.00  0.00           H  
ATOM   1361  HE1 MET A  90      41.575 100.050 113.774  1.00  0.00           H  
ATOM   1362  HE2 MET A  90      41.042 100.131 112.154  1.00  0.00           H  
ATOM   1363  HE3 MET A  90      41.817  98.635 112.691  1.00  0.00           H  
ATOM   1364  N   LEU A  91      44.180 104.108 108.156  1.00  0.00           N  
ATOM   1365  CA  LEU A  91      44.241 104.158 106.657  1.00  0.00           C  
ATOM   1366  C   LEU A  91      45.692 104.047 106.065  1.00  0.00           C  
ATOM   1367  O   LEU A  91      45.802 103.641 104.898  1.00  0.00           O  
ATOM   1368  CB  LEU A  91      43.839 105.575 106.214  1.00  0.00           C  
ATOM   1369  CG  LEU A  91      42.267 105.828 106.407  1.00  0.00           C  
ATOM   1370  CD1 LEU A  91      42.054 107.182 105.748  1.00  0.00           C  
ATOM   1371  CD2 LEU A  91      41.400 104.676 105.770  1.00  0.00           C  
ATOM   1372  H   LEU A  91      43.915 104.925 108.686  1.00  0.00           H  
ATOM   1373  HA  LEU A  91      43.709 103.357 106.143  1.00  0.00           H  
ATOM   1374  HB2 LEU A  91      44.474 106.297 106.727  1.00  0.00           H  
ATOM   1375  HB3 LEU A  91      43.976 105.712 105.142  1.00  0.00           H  
ATOM   1376  HG  LEU A  91      41.987 106.029 107.440  1.00  0.00           H  
ATOM   1377 HD11 LEU A  91      41.142 107.647 106.120  1.00  0.00           H  
ATOM   1378 HD12 LEU A  91      42.887 107.857 105.951  1.00  0.00           H  
ATOM   1379 HD13 LEU A  91      41.972 107.026 104.672  1.00  0.00           H  
ATOM   1380 HD21 LEU A  91      41.278 103.760 106.347  1.00  0.00           H  
ATOM   1381 HD22 LEU A  91      40.437 105.140 105.553  1.00  0.00           H  
ATOM   1382 HD23 LEU A  91      41.908 104.378 104.853  1.00  0.00           H  
ATOM   1383  N   LYS A  92      46.727 104.441 106.781  1.00  0.00           N  
ATOM   1384  CA  LYS A  92      48.111 104.221 106.312  1.00  0.00           C  
ATOM   1385  C   LYS A  92      48.545 102.772 106.108  1.00  0.00           C  
ATOM   1386  O   LYS A  92      49.422 102.481 105.263  1.00  0.00           O  
ATOM   1387  CB  LYS A  92      48.886 104.960 107.402  1.00  0.00           C  
ATOM   1388  CG  LYS A  92      50.346 105.222 107.029  1.00  0.00           C  
ATOM   1389  CD  LYS A  92      50.451 106.491 106.134  1.00  0.00           C  
ATOM   1390  CE  LYS A  92      51.840 106.676 105.484  1.00  0.00           C  
ATOM   1391  NZ  LYS A  92      51.949 107.821 104.610  1.00  0.00           N1+
ATOM   1392  H   LYS A  92      46.676 104.713 107.753  1.00  0.00           H  
ATOM   1393  HA  LYS A  92      48.223 104.681 105.329  1.00  0.00           H  
ATOM   1394  HB2 LYS A  92      48.428 105.929 107.601  1.00  0.00           H  
ATOM   1395  HB3 LYS A  92      48.920 104.381 108.325  1.00  0.00           H  
ATOM   1396  HG2 LYS A  92      50.846 105.491 107.958  1.00  0.00           H  
ATOM   1397  HG3 LYS A  92      50.815 104.333 106.607  1.00  0.00           H  
ATOM   1398  HD2 LYS A  92      49.819 106.306 105.265  1.00  0.00           H  
ATOM   1399  HD3 LYS A  92      50.240 107.380 106.728  1.00  0.00           H  
ATOM   1400  HE2 LYS A  92      52.584 106.770 106.277  1.00  0.00           H  
ATOM   1401  HE3 LYS A  92      52.060 105.776 104.910  1.00  0.00           H  
ATOM   1402  HZ1 LYS A  92      51.702 108.703 105.036  1.00  0.00           H  
ATOM   1403  HZ2 LYS A  92      52.852 107.917 104.168  1.00  0.00           H  
ATOM   1404  HZ3 LYS A  92      51.286 107.807 103.847  1.00  0.00           H  
ATOM   1405  N   TYR A  93      48.044 101.808 106.955  1.00  0.00           N  
ATOM   1406  CA  TYR A  93      48.248 100.370 106.687  1.00  0.00           C  
ATOM   1407  C   TYR A  93      47.599  99.980 105.290  1.00  0.00           C  
ATOM   1408  O   TYR A  93      48.327  99.443 104.455  1.00  0.00           O  
ATOM   1409  CB  TYR A  93      47.911  99.554 107.968  1.00  0.00           C  
ATOM   1410  CG  TYR A  93      48.749  99.666 109.234  1.00  0.00           C  
ATOM   1411  CD1 TYR A  93      49.880  98.901 109.211  1.00  0.00           C  
ATOM   1412  CD2 TYR A  93      48.373 100.504 110.293  1.00  0.00           C  
ATOM   1413  CE1 TYR A  93      50.806  99.105 110.265  1.00  0.00           C  
ATOM   1414  CE2 TYR A  93      49.306 100.650 111.373  1.00  0.00           C  
ATOM   1415  CZ  TYR A  93      50.536 100.004 111.331  1.00  0.00           C  
ATOM   1416  OH  TYR A  93      51.536 100.345 112.297  1.00  0.00           O  
ATOM   1417  H   TYR A  93      47.410 102.086 107.691  1.00  0.00           H  
ATOM   1418  HA  TYR A  93      49.277 100.211 106.363  1.00  0.00           H  
ATOM   1419  HB2 TYR A  93      46.855  99.767 108.132  1.00  0.00           H  
ATOM   1420  HB3 TYR A  93      47.814  98.511 107.668  1.00  0.00           H  
ATOM   1421  HD1 TYR A  93      50.135  98.237 108.397  1.00  0.00           H  
ATOM   1422  HD2 TYR A  93      47.447 101.060 110.284  1.00  0.00           H  
ATOM   1423  HE1 TYR A  93      51.809  98.717 110.162  1.00  0.00           H  
ATOM   1424  HE2 TYR A  93      49.113 101.265 112.240  1.00  0.00           H  
ATOM   1425  HH  TYR A  93      52.346  99.853 112.144  1.00  0.00           H  
ATOM   1426  N   ALA A  94      46.407 100.468 104.967  1.00  0.00           N  
ATOM   1427  CA  ALA A  94      45.676 100.189 103.790  1.00  0.00           C  
ATOM   1428  C   ALA A  94      46.248 100.891 102.531  1.00  0.00           C  
ATOM   1429  O   ALA A  94      46.345 100.332 101.439  1.00  0.00           O  
ATOM   1430  CB  ALA A  94      44.143 100.492 104.139  1.00  0.00           C  
ATOM   1431  H   ALA A  94      45.930 100.881 105.755  1.00  0.00           H  
ATOM   1432  HA  ALA A  94      45.902  99.140 103.601  1.00  0.00           H  
ATOM   1433  HB1 ALA A  94      43.776  99.931 104.999  1.00  0.00           H  
ATOM   1434  HB2 ALA A  94      43.923 101.556 104.070  1.00  0.00           H  
ATOM   1435  HB3 ALA A  94      43.560 100.078 103.316  1.00  0.00           H  
ATOM   1436  N   LEU A  95      46.811 102.158 102.700  1.00  0.00           N  
ATOM   1437  CA  LEU A  95      47.477 102.871 101.711  1.00  0.00           C  
ATOM   1438  C   LEU A  95      48.805 102.255 101.277  1.00  0.00           C  
ATOM   1439  O   LEU A  95      49.120 102.300 100.066  1.00  0.00           O  
ATOM   1440  CB  LEU A  95      47.626 104.357 102.075  1.00  0.00           C  
ATOM   1441  CG  LEU A  95      46.351 105.209 102.059  1.00  0.00           C  
ATOM   1442  CD1 LEU A  95      46.703 106.485 102.811  1.00  0.00           C  
ATOM   1443  CD2 LEU A  95      45.915 105.729 100.665  1.00  0.00           C  
ATOM   1444  H   LEU A  95      46.633 102.629 103.575  1.00  0.00           H  
ATOM   1445  HA  LEU A  95      46.886 102.831 100.796  1.00  0.00           H  
ATOM   1446  HB2 LEU A  95      48.049 104.336 103.080  1.00  0.00           H  
ATOM   1447  HB3 LEU A  95      48.378 104.781 101.409  1.00  0.00           H  
ATOM   1448  HG  LEU A  95      45.513 104.672 102.505  1.00  0.00           H  
ATOM   1449 HD11 LEU A  95      47.624 106.901 102.404  1.00  0.00           H  
ATOM   1450 HD12 LEU A  95      45.959 107.281 102.853  1.00  0.00           H  
ATOM   1451 HD13 LEU A  95      46.954 106.227 103.840  1.00  0.00           H  
ATOM   1452 HD21 LEU A  95      45.628 104.820 100.136  1.00  0.00           H  
ATOM   1453 HD22 LEU A  95      45.123 106.457 100.844  1.00  0.00           H  
ATOM   1454 HD23 LEU A  95      46.742 106.220 100.153  1.00  0.00           H  
ATOM   1455  N   LYS A  96      49.635 101.756 102.223  1.00  0.00           N  
ATOM   1456  CA  LYS A  96      50.836 100.929 101.910  1.00  0.00           C  
ATOM   1457  C   LYS A  96      50.525  99.602 101.177  1.00  0.00           C  
ATOM   1458  O   LYS A  96      51.202  99.296 100.194  1.00  0.00           O  
ATOM   1459  CB  LYS A  96      51.525 100.665 103.197  1.00  0.00           C  
ATOM   1460  CG  LYS A  96      52.953 100.062 103.040  1.00  0.00           C  
ATOM   1461  CD  LYS A  96      54.000 100.853 102.182  1.00  0.00           C  
ATOM   1462  CE  LYS A  96      54.551 102.170 102.856  1.00  0.00           C  
ATOM   1463  NZ  LYS A  96      54.975 103.051 101.723  1.00  0.00           N1+
ATOM   1464  H   LYS A  96      49.388 101.998 103.172  1.00  0.00           H  
ATOM   1465  HA  LYS A  96      51.436 101.496 101.199  1.00  0.00           H  
ATOM   1466  HB2 LYS A  96      51.563 101.563 103.814  1.00  0.00           H  
ATOM   1467  HB3 LYS A  96      50.973  99.804 103.573  1.00  0.00           H  
ATOM   1468  HG2 LYS A  96      53.398  99.811 104.002  1.00  0.00           H  
ATOM   1469  HG3 LYS A  96      52.872  99.080 102.573  1.00  0.00           H  
ATOM   1470  HD2 LYS A  96      54.778 100.154 101.874  1.00  0.00           H  
ATOM   1471  HD3 LYS A  96      53.563 101.126 101.222  1.00  0.00           H  
ATOM   1472  HE2 LYS A  96      53.728 102.519 103.479  1.00  0.00           H  
ATOM   1473  HE3 LYS A  96      55.411 101.828 103.433  1.00  0.00           H  
ATOM   1474  HZ1 LYS A  96      54.215 103.457 101.195  1.00  0.00           H  
ATOM   1475  HZ2 LYS A  96      55.597 103.796 102.006  1.00  0.00           H  
ATOM   1476  HZ3 LYS A  96      55.535 102.479 101.108  1.00  0.00           H  
ATOM   1477  N   GLU A  97      49.440  98.954 101.533  1.00  0.00           N  
ATOM   1478  CA  GLU A  97      48.937  97.794 100.858  1.00  0.00           C  
ATOM   1479  C   GLU A  97      48.524  98.071  99.361  1.00  0.00           C  
ATOM   1480  O   GLU A  97      48.932  97.370  98.453  1.00  0.00           O  
ATOM   1481  CB  GLU A  97      47.716  97.239 101.690  1.00  0.00           C  
ATOM   1482  CG  GLU A  97      47.493  95.735 101.558  1.00  0.00           C  
ATOM   1483  CD  GLU A  97      48.582  94.741 102.033  1.00  0.00           C  
ATOM   1484  OE1 GLU A  97      49.533  95.092 102.764  1.00  0.00           O  
ATOM   1485  OE2 GLU A  97      48.490  93.503 101.714  1.00  0.00           O1-
ATOM   1486  H   GLU A  97      48.826  99.294 102.259  1.00  0.00           H  
ATOM   1487  HA  GLU A  97      49.685  97.007 100.954  1.00  0.00           H  
ATOM   1488  HB2 GLU A  97      47.911  97.456 102.739  1.00  0.00           H  
ATOM   1489  HB3 GLU A  97      46.775  97.651 101.322  1.00  0.00           H  
ATOM   1490  HG2 GLU A  97      46.555  95.535 102.075  1.00  0.00           H  
ATOM   1491  HG3 GLU A  97      47.314  95.558 100.498  1.00  0.00           H  
ATOM   1492  N   ARG A  98      47.799  99.183  99.097  1.00  0.00           N  
ATOM   1493  CA  ARG A  98      47.399  99.583  97.718  1.00  0.00           C  
ATOM   1494  C   ARG A  98      48.594 100.085  96.936  1.00  0.00           C  
ATOM   1495  O   ARG A  98      48.710  99.859  95.722  1.00  0.00           O  
ATOM   1496  CB  ARG A  98      46.297 100.625  97.769  1.00  0.00           C  
ATOM   1497  CG  ARG A  98      45.742 101.003  96.415  1.00  0.00           C  
ATOM   1498  CD  ARG A  98      44.735 102.146  96.417  1.00  0.00           C  
ATOM   1499  NE  ARG A  98      45.379 103.388  96.912  1.00  0.00           N  
ATOM   1500  CZ  ARG A  98      44.844 104.611  97.081  1.00  0.00           C  
ATOM   1501  NH1 ARG A  98      43.641 104.969  96.865  1.00  0.00           N1+
ATOM   1502  NH2 ARG A  98      45.739 105.448  97.398  1.00  0.00           N  
ATOM   1503  H   ARG A  98      47.502  99.729  99.893  1.00  0.00           H  
ATOM   1504  HA  ARG A  98      47.127  98.722  97.107  1.00  0.00           H  
ATOM   1505  HB2 ARG A  98      45.460 100.271  98.372  1.00  0.00           H  
ATOM   1506  HB3 ARG A  98      46.711 101.543  98.184  1.00  0.00           H  
ATOM   1507  HG2 ARG A  98      46.571 101.292  95.769  1.00  0.00           H  
ATOM   1508  HG3 ARG A  98      45.247 100.113  96.027  1.00  0.00           H  
ATOM   1509  HD2 ARG A  98      44.308 102.211  95.416  1.00  0.00           H  
ATOM   1510  HD3 ARG A  98      43.882 101.938  97.063  1.00  0.00           H  
ATOM   1511  HE  ARG A  98      46.214 103.295  97.472  1.00  0.00           H  
ATOM   1512 HH11 ARG A  98      43.157 104.463  96.138  1.00  0.00           H  
ATOM   1513 HH12 ARG A  98      43.392 105.912  97.125  1.00  0.00           H  
ATOM   1514 HH21 ARG A  98      46.685 105.107  97.498  1.00  0.00           H  
ATOM   1515 HH22 ARG A  98      45.569 106.442  97.443  1.00  0.00           H  
ATOM   1516  N   TRP A  99      49.584 100.560  97.583  1.00  0.00           N  
ATOM   1517  CA  TRP A  99      50.892 100.820  96.978  1.00  0.00           C  
ATOM   1518  C   TRP A  99      51.733  99.655  96.588  1.00  0.00           C  
ATOM   1519  O   TRP A  99      51.942  99.502  95.385  1.00  0.00           O  
ATOM   1520  CB  TRP A  99      51.764 101.623  97.903  1.00  0.00           C  
ATOM   1521  CG  TRP A  99      52.924 102.229  97.209  1.00  0.00           C  
ATOM   1522  CD1 TRP A  99      54.201 101.892  97.375  1.00  0.00           C  
ATOM   1523  CD2 TRP A  99      52.859 103.243  96.201  1.00  0.00           C  
ATOM   1524  CE2 TRP A  99      54.175 103.533  95.840  1.00  0.00           C  
ATOM   1525  CE3 TRP A  99      51.866 103.990  95.599  1.00  0.00           C  
ATOM   1526  NE1 TRP A  99      54.946 102.636  96.528  1.00  0.00           N  
ATOM   1527  CZ2 TRP A  99      54.506 104.523  94.848  1.00  0.00           C  
ATOM   1528  CZ3 TRP A  99      52.100 104.849  94.563  1.00  0.00           C  
ATOM   1529  CH2 TRP A  99      53.422 105.190  94.199  1.00  0.00           C  
ATOM   1530  H   TRP A  99      49.493 100.570  98.588  1.00  0.00           H  
ATOM   1531  HA  TRP A  99      50.694 101.535  96.179  1.00  0.00           H  
ATOM   1532  HB2 TRP A  99      51.182 102.452  98.307  1.00  0.00           H  
ATOM   1533  HB3 TRP A  99      52.080 101.035  98.764  1.00  0.00           H  
ATOM   1534  HD1 TRP A  99      54.584 101.137  98.045  1.00  0.00           H  
ATOM   1535  HE1 TRP A  99      55.955 102.637  96.565  1.00  0.00           H  
ATOM   1536  HE3 TRP A  99      50.860 103.736  95.896  1.00  0.00           H  
ATOM   1537  HZ2 TRP A  99      55.485 104.875  94.560  1.00  0.00           H  
ATOM   1538  HZ3 TRP A  99      51.245 105.443  94.274  1.00  0.00           H  
ATOM   1539  HH2 TRP A  99      53.506 105.998  93.487  1.00  0.00           H  
ATOM   1540  N   ASN A 100      52.042  98.724  97.464  1.00  0.00           N  
ATOM   1541  CA  ASN A 100      52.702  97.425  97.082  1.00  0.00           C  
ATOM   1542  C   ASN A 100      51.969  96.573  96.132  1.00  0.00           C  
ATOM   1543  O   ASN A 100      52.582  95.767  95.505  1.00  0.00           O  
ATOM   1544  CB  ASN A 100      53.037  96.629  98.342  1.00  0.00           C  
ATOM   1545  CG  ASN A 100      53.712  97.446  99.497  1.00  0.00           C  
ATOM   1546  ND2 ASN A 100      53.663  97.108 100.780  1.00  0.00           N  
ATOM   1547  OD1 ASN A 100      54.321  98.520  99.281  1.00  0.00           O  
ATOM   1548  H   ASN A 100      51.698  98.908  98.395  1.00  0.00           H  
ATOM   1549  HA  ASN A 100      53.665  97.667  96.634  1.00  0.00           H  
ATOM   1550  HB2 ASN A 100      52.091  96.324  98.792  1.00  0.00           H  
ATOM   1551  HB3 ASN A 100      53.687  95.795  98.082  1.00  0.00           H  
ATOM   1552 HD21 ASN A 100      54.283  97.439 101.506  1.00  0.00           H  
ATOM   1553 HD22 ASN A 100      53.077  96.352 101.107  1.00  0.00           H  
ATOM   1554  N   ARG A 101      50.648  96.693  95.890  1.00  0.00           N  
ATOM   1555  CA  ARG A 101      49.847  96.022  94.850  1.00  0.00           C  
ATOM   1556  C   ARG A 101      49.406  96.885  93.633  1.00  0.00           C  
ATOM   1557  O   ARG A 101      48.607  96.330  92.853  1.00  0.00           O  
ATOM   1558  CB  ARG A 101      48.609  95.508  95.551  1.00  0.00           C  
ATOM   1559  CG  ARG A 101      48.642  94.670  96.799  1.00  0.00           C  
ATOM   1560  CD  ARG A 101      48.902  93.133  96.558  1.00  0.00           C  
ATOM   1561  NE  ARG A 101      47.881  92.466  95.702  1.00  0.00           N  
ATOM   1562  CZ  ARG A 101      47.058  91.424  95.962  1.00  0.00           C  
ATOM   1563  NH1 ARG A 101      46.758  91.163  97.214  1.00  0.00           N1+
ATOM   1564  NH2 ARG A 101      46.558  90.678  95.044  1.00  0.00           N  
ATOM   1565  H   ARG A 101      50.176  97.408  96.424  1.00  0.00           H  
ATOM   1566  HA  ARG A 101      50.523  95.252  94.481  1.00  0.00           H  
ATOM   1567  HB2 ARG A 101      48.015  96.359  95.885  1.00  0.00           H  
ATOM   1568  HB3 ARG A 101      47.888  95.032  94.887  1.00  0.00           H  
ATOM   1569  HG2 ARG A 101      49.405  95.049  97.479  1.00  0.00           H  
ATOM   1570  HG3 ARG A 101      47.684  94.754  97.315  1.00  0.00           H  
ATOM   1571  HD2 ARG A 101      49.854  93.005  96.042  1.00  0.00           H  
ATOM   1572  HD3 ARG A 101      49.005  92.641  97.525  1.00  0.00           H  
ATOM   1573  HE  ARG A 101      47.898  92.530  94.694  1.00  0.00           H  
ATOM   1574 HH11 ARG A 101      47.159  91.803  97.884  1.00  0.00           H  
ATOM   1575 HH12 ARG A 101      46.078  90.451  97.443  1.00  0.00           H  
ATOM   1576 HH21 ARG A 101      46.607  90.861  94.051  1.00  0.00           H  
ATOM   1577 HH22 ARG A 101      46.015  89.887  95.357  1.00  0.00           H  
ATOM   1578  N   ARG A 102      49.769  98.154  93.454  1.00  0.00           N  
ATOM   1579  CA  ARG A 102      49.346  99.027  92.293  1.00  0.00           C  
ATOM   1580  C   ARG A 102      49.373  98.427  90.865  1.00  0.00           C  
ATOM   1581  O   ARG A 102      48.912  98.968  89.826  1.00  0.00           O  
ATOM   1582  CB  ARG A 102      49.957 100.422  92.360  1.00  0.00           C  
ATOM   1583  CG  ARG A 102      51.505 100.456  92.255  1.00  0.00           C  
ATOM   1584  CD  ARG A 102      52.205 101.553  93.072  1.00  0.00           C  
ATOM   1585  NE  ARG A 102      53.589 101.583  92.799  1.00  0.00           N  
ATOM   1586  CZ  ARG A 102      54.551 100.833  93.353  1.00  0.00           C  
ATOM   1587  NH1 ARG A 102      54.369  99.726  94.051  1.00  0.00           N1+
ATOM   1588  NH2 ARG A 102      55.815 101.116  93.213  1.00  0.00           N  
ATOM   1589  H   ARG A 102      50.334  98.571  94.181  1.00  0.00           H  
ATOM   1590  HA  ARG A 102      48.331  99.302  92.580  1.00  0.00           H  
ATOM   1591  HB2 ARG A 102      49.476 101.107  91.661  1.00  0.00           H  
ATOM   1592  HB3 ARG A 102      49.641 100.935  93.268  1.00  0.00           H  
ATOM   1593  HG2 ARG A 102      51.870  99.518  92.675  1.00  0.00           H  
ATOM   1594  HG3 ARG A 102      51.730 100.469  91.189  1.00  0.00           H  
ATOM   1595  HD2 ARG A 102      51.673 102.486  92.887  1.00  0.00           H  
ATOM   1596  HD3 ARG A 102      52.091 101.352  94.137  1.00  0.00           H  
ATOM   1597  HE  ARG A 102      53.930 102.350  92.238  1.00  0.00           H  
ATOM   1598 HH11 ARG A 102      53.458  99.297  94.117  1.00  0.00           H  
ATOM   1599 HH12 ARG A 102      55.176  99.221  94.390  1.00  0.00           H  
ATOM   1600 HH21 ARG A 102      56.102 101.993  92.801  1.00  0.00           H  
ATOM   1601 HH22 ARG A 102      56.534 100.589  93.690  1.00  0.00           H  
ATOM   1602  N   LYS A 103      50.133  97.302  90.753  1.00  0.00           N  
ATOM   1603  CA  LYS A 103      50.379  96.589  89.490  1.00  0.00           C  
ATOM   1604  C   LYS A 103      49.107  95.955  89.041  1.00  0.00           C  
ATOM   1605  O   LYS A 103      48.883  95.856  87.888  1.00  0.00           O  
ATOM   1606  CB  LYS A 103      51.553  95.704  89.657  1.00  0.00           C  
ATOM   1607  CG  LYS A 103      51.812  94.809  88.412  1.00  0.00           C  
ATOM   1608  CD  LYS A 103      51.932  95.526  87.025  1.00  0.00           C  
ATOM   1609  CE  LYS A 103      53.192  96.316  86.883  1.00  0.00           C  
ATOM   1610  NZ  LYS A 103      53.453  96.806  85.549  1.00  0.00           N1+
ATOM   1611  H   LYS A 103      50.712  97.117  91.559  1.00  0.00           H  
ATOM   1612  HA  LYS A 103      50.566  97.359  88.742  1.00  0.00           H  
ATOM   1613  HB2 LYS A 103      52.424  96.329  89.855  1.00  0.00           H  
ATOM   1614  HB3 LYS A 103      51.365  95.099  90.543  1.00  0.00           H  
ATOM   1615  HG2 LYS A 103      52.731  94.261  88.624  1.00  0.00           H  
ATOM   1616  HG3 LYS A 103      50.950  94.152  88.302  1.00  0.00           H  
ATOM   1617  HD2 LYS A 103      51.908  94.710  86.304  1.00  0.00           H  
ATOM   1618  HD3 LYS A 103      51.040  96.095  86.763  1.00  0.00           H  
ATOM   1619  HE2 LYS A 103      53.160  97.196  87.526  1.00  0.00           H  
ATOM   1620  HE3 LYS A 103      54.067  95.739  87.184  1.00  0.00           H  
ATOM   1621  HZ1 LYS A 103      54.341  97.285  85.591  1.00  0.00           H  
ATOM   1622  HZ2 LYS A 103      53.401  96.052  84.880  1.00  0.00           H  
ATOM   1623  HZ3 LYS A 103      52.854  97.574  85.280  1.00  0.00           H  
ATOM   1624  N   GLU A 104      48.194  95.494  89.945  1.00  0.00           N  
ATOM   1625  CA  GLU A 104      47.023  94.711  89.623  1.00  0.00           C  
ATOM   1626  C   GLU A 104      45.881  95.715  89.266  1.00  0.00           C  
ATOM   1627  O   GLU A 104      45.605  96.594  90.090  1.00  0.00           O  
ATOM   1628  CB  GLU A 104      46.747  93.762  90.789  1.00  0.00           C  
ATOM   1629  CG  GLU A 104      47.752  92.662  90.749  1.00  0.00           C  
ATOM   1630  CD  GLU A 104      47.434  91.939  92.032  1.00  0.00           C  
ATOM   1631  OE1 GLU A 104      48.161  92.130  92.997  1.00  0.00           O  
ATOM   1632  OE2 GLU A 104      46.426  91.279  92.186  1.00  0.00           O1-
ATOM   1633  H   GLU A 104      48.438  95.607  90.919  1.00  0.00           H  
ATOM   1634  HA  GLU A 104      47.209  94.062  88.766  1.00  0.00           H  
ATOM   1635  HB2 GLU A 104      46.916  94.372  91.676  1.00  0.00           H  
ATOM   1636  HB3 GLU A 104      45.711  93.459  90.632  1.00  0.00           H  
ATOM   1637  HG2 GLU A 104      47.539  92.097  89.840  1.00  0.00           H  
ATOM   1638  HG3 GLU A 104      48.746  93.105  90.718  1.00  0.00           H  
ATOM   1639  N   PRO A 105      45.056  95.483  88.176  1.00  0.00           N  
ATOM   1640  CA  PRO A 105      44.026  96.476  87.782  1.00  0.00           C  
ATOM   1641  C   PRO A 105      43.063  96.923  88.820  1.00  0.00           C  
ATOM   1642  O   PRO A 105      42.679  98.103  88.835  1.00  0.00           O  
ATOM   1643  CB  PRO A 105      43.387  95.822  86.556  1.00  0.00           C  
ATOM   1644  CG  PRO A 105      43.811  94.325  86.527  1.00  0.00           C  
ATOM   1645  CD  PRO A 105      45.213  94.455  87.245  1.00  0.00           C  
ATOM   1646  HA  PRO A 105      44.512  97.386  87.433  1.00  0.00           H  
ATOM   1647  HB2 PRO A 105      42.301  95.837  86.652  1.00  0.00           H  
ATOM   1648  HB3 PRO A 105      43.740  96.406  85.706  1.00  0.00           H  
ATOM   1649  HG2 PRO A 105      43.066  93.755  87.084  1.00  0.00           H  
ATOM   1650  HG3 PRO A 105      43.922  94.000  85.493  1.00  0.00           H  
ATOM   1651  HD2 PRO A 105      45.511  93.536  87.749  1.00  0.00           H  
ATOM   1652  HD3 PRO A 105      45.930  94.801  86.500  1.00  0.00           H  
ATOM   1653  N   ALA A 106      42.620  96.074  89.740  1.00  0.00           N  
ATOM   1654  CA  ALA A 106      41.680  96.354  90.820  1.00  0.00           C  
ATOM   1655  C   ALA A 106      42.316  97.199  91.977  1.00  0.00           C  
ATOM   1656  O   ALA A 106      41.659  98.104  92.520  1.00  0.00           O  
ATOM   1657  CB  ALA A 106      41.147  95.016  91.291  1.00  0.00           C  
ATOM   1658  H   ALA A 106      42.905  95.112  89.631  1.00  0.00           H  
ATOM   1659  HA  ALA A 106      40.823  96.935  90.475  1.00  0.00           H  
ATOM   1660  HB1 ALA A 106      40.375  95.124  92.052  1.00  0.00           H  
ATOM   1661  HB2 ALA A 106      40.819  94.393  90.457  1.00  0.00           H  
ATOM   1662  HB3 ALA A 106      42.009  94.493  91.705  1.00  0.00           H  
ATOM   1663  N   PHE A 107      43.567  96.888  92.374  1.00  0.00           N  
ATOM   1664  CA  PHE A 107      44.302  97.637  93.363  1.00  0.00           C  
ATOM   1665  C   PHE A 107      44.851  98.978  92.786  1.00  0.00           C  
ATOM   1666  O   PHE A 107      44.993  99.976  93.511  1.00  0.00           O  
ATOM   1667  CB  PHE A 107      45.455  96.723  93.782  1.00  0.00           C  
ATOM   1668  CG  PHE A 107      45.061  95.588  94.693  1.00  0.00           C  
ATOM   1669  CD1 PHE A 107      44.835  94.269  94.156  1.00  0.00           C  
ATOM   1670  CD2 PHE A 107      45.184  95.737  96.038  1.00  0.00           C  
ATOM   1671  CE1 PHE A 107      44.512  93.217  94.986  1.00  0.00           C  
ATOM   1672  CE2 PHE A 107      44.821  94.725  96.941  1.00  0.00           C  
ATOM   1673  CZ  PHE A 107      44.438  93.449  96.368  1.00  0.00           C  
ATOM   1674  H   PHE A 107      44.047  96.115  91.935  1.00  0.00           H  
ATOM   1675  HA  PHE A 107      43.667  97.815  94.231  1.00  0.00           H  
ATOM   1676  HB2 PHE A 107      45.951  96.328  92.895  1.00  0.00           H  
ATOM   1677  HB3 PHE A 107      46.228  97.363  94.208  1.00  0.00           H  
ATOM   1678  HD1 PHE A 107      44.871  94.093  93.091  1.00  0.00           H  
ATOM   1679  HD2 PHE A 107      45.493  96.713  96.382  1.00  0.00           H  
ATOM   1680  HE1 PHE A 107      44.277  92.229  94.616  1.00  0.00           H  
ATOM   1681  HE2 PHE A 107      44.941  94.911  97.998  1.00  0.00           H  
ATOM   1682  HZ  PHE A 107      44.045  92.704  97.043  1.00  0.00           H  
ATOM   1683  N   ASP A 108      44.992  99.171  91.485  1.00  0.00           N  
ATOM   1684  CA  ASP A 108      45.112 100.419  90.865  1.00  0.00           C  
ATOM   1685  C   ASP A 108      43.934 101.369  91.048  1.00  0.00           C  
ATOM   1686  O   ASP A 108      44.049 102.595  91.129  1.00  0.00           O  
ATOM   1687  CB  ASP A 108      45.488 100.227  89.367  1.00  0.00           C  
ATOM   1688  CG  ASP A 108      45.669 101.562  88.597  1.00  0.00           C  
ATOM   1689  OD1 ASP A 108      46.412 102.417  89.036  1.00  0.00           O  
ATOM   1690  OD2 ASP A 108      44.997 101.712  87.505  1.00  0.00           O1-
ATOM   1691  H   ASP A 108      44.917  98.336  90.921  1.00  0.00           H  
ATOM   1692  HA  ASP A 108      46.002 100.931  91.231  1.00  0.00           H  
ATOM   1693  HB2 ASP A 108      46.389  99.618  89.428  1.00  0.00           H  
ATOM   1694  HB3 ASP A 108      44.808  99.531  88.877  1.00  0.00           H  
ATOM   1695  N   LYS A 109      42.758 100.733  91.098  1.00  0.00           N  
ATOM   1696  CA  LYS A 109      41.467 101.450  90.983  1.00  0.00           C  
ATOM   1697  C   LYS A 109      40.750 101.597  92.323  1.00  0.00           C  
ATOM   1698  O   LYS A 109      39.800 102.376  92.447  1.00  0.00           O  
ATOM   1699  CB  LYS A 109      40.589 100.743  89.854  1.00  0.00           C  
ATOM   1700  CG  LYS A 109      39.337 101.518  89.460  1.00  0.00           C  
ATOM   1701  CD  LYS A 109      38.683 100.864  88.212  1.00  0.00           C  
ATOM   1702  CE  LYS A 109      37.346 101.534  87.831  1.00  0.00           C  
ATOM   1703  NZ  LYS A 109      36.684 100.824  86.751  1.00  0.00           N1+
ATOM   1704  H   LYS A 109      42.735  99.801  90.710  1.00  0.00           H  
ATOM   1705  HA  LYS A 109      41.655 102.483  90.691  1.00  0.00           H  
ATOM   1706  HB2 LYS A 109      41.158 100.668  88.926  1.00  0.00           H  
ATOM   1707  HB3 LYS A 109      40.416  99.699  90.117  1.00  0.00           H  
ATOM   1708  HG2 LYS A 109      38.544 101.534  90.208  1.00  0.00           H  
ATOM   1709  HG3 LYS A 109      39.628 102.550  89.264  1.00  0.00           H  
ATOM   1710  HD2 LYS A 109      39.338 100.971  87.347  1.00  0.00           H  
ATOM   1711  HD3 LYS A 109      38.449  99.823  88.434  1.00  0.00           H  
ATOM   1712  HE2 LYS A 109      36.769 101.444  88.752  1.00  0.00           H  
ATOM   1713  HE3 LYS A 109      37.480 102.586  87.579  1.00  0.00           H  
ATOM   1714  HZ1 LYS A 109      35.752 101.183  86.597  1.00  0.00           H  
ATOM   1715  HZ2 LYS A 109      37.123 101.022  85.864  1.00  0.00           H  
ATOM   1716  HZ3 LYS A 109      36.651  99.827  86.909  1.00  0.00           H  
ATOM   1717  N   TRP A 110      41.086 100.822  93.338  1.00  0.00           N  
ATOM   1718  CA  TRP A 110      40.724 100.852  94.789  1.00  0.00           C  
ATOM   1719  C   TRP A 110      40.716 102.324  95.361  1.00  0.00           C  
ATOM   1720  O   TRP A 110      41.810 102.932  95.490  1.00  0.00           O  
ATOM   1721  CB  TRP A 110      41.598  99.807  95.549  1.00  0.00           C  
ATOM   1722  CG  TRP A 110      41.180  99.682  97.044  1.00  0.00           C  
ATOM   1723  CD1 TRP A 110      40.195 100.215  97.820  1.00  0.00           C  
ATOM   1724  CD2 TRP A 110      42.061  98.981  98.006  1.00  0.00           C  
ATOM   1725  CE2 TRP A 110      41.514  99.140  99.331  1.00  0.00           C  
ATOM   1726  CE3 TRP A 110      43.295  98.419  97.937  1.00  0.00           C  
ATOM   1727  NE1 TRP A 110      40.333  99.759  99.132  1.00  0.00           N  
ATOM   1728  CZ2 TRP A 110      42.176  98.695 100.524  1.00  0.00           C  
ATOM   1729  CZ3 TRP A 110      43.928  97.881  99.011  1.00  0.00           C  
ATOM   1730  CH2 TRP A 110      43.464  98.104 100.330  1.00  0.00           C  
ATOM   1731  H   TRP A 110      41.786 100.129  93.114  1.00  0.00           H  
ATOM   1732  HA  TRP A 110      39.718 100.447  94.891  1.00  0.00           H  
ATOM   1733  HB2 TRP A 110      41.445  98.817  95.121  1.00  0.00           H  
ATOM   1734  HB3 TRP A 110      42.652 100.084  95.554  1.00  0.00           H  
ATOM   1735  HD1 TRP A 110      39.390 100.868  97.516  1.00  0.00           H  
ATOM   1736  HE1 TRP A 110      39.703 100.094  99.848  1.00  0.00           H  
ATOM   1737  HE3 TRP A 110      43.846  98.263  97.022  1.00  0.00           H  
ATOM   1738  HZ2 TRP A 110      41.733  98.848 101.498  1.00  0.00           H  
ATOM   1739  HZ3 TRP A 110      44.903  97.422  98.927  1.00  0.00           H  
ATOM   1740  HH2 TRP A 110      44.119  97.705 101.089  1.00  0.00           H  
ATOM   1741  N   VAL A 111      39.497 102.770  95.598  1.00  0.00           N  
ATOM   1742  CA  VAL A 111      39.225 104.154  96.103  1.00  0.00           C  
ATOM   1743  C   VAL A 111      39.252 104.223  97.601  1.00  0.00           C  
ATOM   1744  O   VAL A 111      38.832 103.310  98.290  1.00  0.00           O  
ATOM   1745  CB  VAL A 111      37.818 104.542  95.515  1.00  0.00           C  
ATOM   1746  CG1 VAL A 111      37.177 105.827  96.132  1.00  0.00           C  
ATOM   1747  CG2 VAL A 111      37.788 104.724  94.023  1.00  0.00           C  
ATOM   1748  H   VAL A 111      38.691 102.209  95.364  1.00  0.00           H  
ATOM   1749  HA  VAL A 111      39.912 104.951  95.817  1.00  0.00           H  
ATOM   1750  HB  VAL A 111      37.095 103.739  95.661  1.00  0.00           H  
ATOM   1751 HG11 VAL A 111      37.678 106.760  95.875  1.00  0.00           H  
ATOM   1752 HG12 VAL A 111      36.173 105.930  95.722  1.00  0.00           H  
ATOM   1753 HG13 VAL A 111      37.234 105.714  97.215  1.00  0.00           H  
ATOM   1754 HG21 VAL A 111      38.231 103.836  93.573  1.00  0.00           H  
ATOM   1755 HG22 VAL A 111      36.815 104.648  93.539  1.00  0.00           H  
ATOM   1756 HG23 VAL A 111      38.203 105.702  93.775  1.00  0.00           H  
ATOM   1757  N   ILE A 112      39.797 105.324  98.144  1.00  0.00           N  
ATOM   1758  CA  ILE A 112      40.120 105.465  99.578  1.00  0.00           C  
ATOM   1759  C   ILE A 112      39.767 106.953  99.917  1.00  0.00           C  
ATOM   1760  O   ILE A 112      40.381 107.841  99.307  1.00  0.00           O  
ATOM   1761  CB  ILE A 112      41.575 105.113  99.877  1.00  0.00           C  
ATOM   1762  CG1 ILE A 112      41.782 103.565  99.929  1.00  0.00           C  
ATOM   1763  CG2 ILE A 112      42.019 105.800 101.185  1.00  0.00           C  
ATOM   1764  CD1 ILE A 112      43.133 103.132 100.375  1.00  0.00           C  
ATOM   1765  H   ILE A 112      40.144 106.116  97.622  1.00  0.00           H  
ATOM   1766  HA  ILE A 112      39.563 104.707 100.130  1.00  0.00           H  
ATOM   1767  HB  ILE A 112      42.234 105.378  99.051  1.00  0.00           H  
ATOM   1768 HG12 ILE A 112      41.023 103.109 100.566  1.00  0.00           H  
ATOM   1769 HG13 ILE A 112      41.645 103.037  98.986  1.00  0.00           H  
ATOM   1770 HG21 ILE A 112      41.937 106.887 101.214  1.00  0.00           H  
ATOM   1771 HG22 ILE A 112      41.492 105.280 101.985  1.00  0.00           H  
ATOM   1772 HG23 ILE A 112      43.108 105.807 101.196  1.00  0.00           H  
ATOM   1773 HD11 ILE A 112      43.415 103.644 101.295  1.00  0.00           H  
ATOM   1774 HD12 ILE A 112      43.066 102.085 100.671  1.00  0.00           H  
ATOM   1775 HD13 ILE A 112      43.911 103.172  99.611  1.00  0.00           H  
ATOM   1776  N   GLU A 113      38.859 107.105 100.907  1.00  0.00           N  
ATOM   1777  CA  GLU A 113      38.444 108.496 101.192  1.00  0.00           C  
ATOM   1778  C   GLU A 113      38.301 108.747 102.684  1.00  0.00           C  
ATOM   1779  O   GLU A 113      37.867 107.909 103.465  1.00  0.00           O  
ATOM   1780  CB  GLU A 113      37.041 108.712 100.519  1.00  0.00           C  
ATOM   1781  CG  GLU A 113      36.803 108.533  99.016  1.00  0.00           C  
ATOM   1782  CD  GLU A 113      37.611 109.540  98.198  1.00  0.00           C  
ATOM   1783  OE1 GLU A 113      38.049 109.202  97.103  1.00  0.00           O  
ATOM   1784  OE2 GLU A 113      37.861 110.705  98.607  1.00  0.00           O1-
ATOM   1785  H   GLU A 113      38.503 106.256 101.324  1.00  0.00           H  
ATOM   1786  HA  GLU A 113      39.066 109.245 100.703  1.00  0.00           H  
ATOM   1787  HB2 GLU A 113      36.271 108.156 101.054  1.00  0.00           H  
ATOM   1788  HB3 GLU A 113      36.611 109.656 100.855  1.00  0.00           H  
ATOM   1789  HG2 GLU A 113      37.047 107.524  98.681  1.00  0.00           H  
ATOM   1790  HG3 GLU A 113      35.727 108.667  98.899  1.00  0.00           H  
ATOM   1791  N   GLU A 114      38.693 109.928 103.097  1.00  0.00           N  
ATOM   1792  CA  GLU A 114      38.523 110.338 104.514  1.00  0.00           C  
ATOM   1793  C   GLU A 114      37.127 110.896 104.719  1.00  0.00           C  
ATOM   1794  O   GLU A 114      36.764 111.968 104.242  1.00  0.00           O  
ATOM   1795  CB  GLU A 114      39.474 111.482 104.763  1.00  0.00           C  
ATOM   1796  CG  GLU A 114      41.013 111.291 104.567  1.00  0.00           C  
ATOM   1797  CD  GLU A 114      41.357 111.518 103.111  1.00  0.00           C  
ATOM   1798  OE1 GLU A 114      40.701 112.395 102.510  1.00  0.00           O  
ATOM   1799  OE2 GLU A 114      42.289 110.876 102.598  1.00  0.00           O1-
ATOM   1800  H   GLU A 114      38.942 110.629 102.414  1.00  0.00           H  
ATOM   1801  HA  GLU A 114      38.629 109.484 105.184  1.00  0.00           H  
ATOM   1802  HB2 GLU A 114      39.234 112.455 104.334  1.00  0.00           H  
ATOM   1803  HB3 GLU A 114      39.415 111.564 105.849  1.00  0.00           H  
ATOM   1804  HG2 GLU A 114      41.496 112.112 105.097  1.00  0.00           H  
ATOM   1805  HG3 GLU A 114      41.360 110.335 104.960  1.00  0.00           H  
ATOM   1806  N   ALA A 115      36.282 110.301 105.561  1.00  0.00           N  
ATOM   1807  CA  ALA A 115      34.949 110.883 105.840  1.00  0.00           C  
ATOM   1808  C   ALA A 115      34.447 110.315 107.147  1.00  0.00           C  
ATOM   1809  O   ALA A 115      34.733 109.170 107.450  1.00  0.00           O  
ATOM   1810  CB  ALA A 115      34.033 110.440 104.727  1.00  0.00           C  
ATOM   1811  H   ALA A 115      36.481 109.374 105.911  1.00  0.00           H  
ATOM   1812  HA  ALA A 115      34.929 111.964 105.981  1.00  0.00           H  
ATOM   1813  HB1 ALA A 115      34.360 110.971 103.832  1.00  0.00           H  
ATOM   1814  HB2 ALA A 115      34.048 109.350 104.703  1.00  0.00           H  
ATOM   1815  HB3 ALA A 115      33.032 110.760 105.016  1.00  0.00           H  
ATOM   1816  N   ASN A 116      33.630 111.081 107.891  1.00  0.00           N  
ATOM   1817  CA  ASN A 116      32.909 110.759 109.056  1.00  0.00           C  
ATOM   1818  C   ASN A 116      31.486 110.279 108.772  1.00  0.00           C  
ATOM   1819  O   ASN A 116      30.791 110.924 107.970  1.00  0.00           O  
ATOM   1820  CB  ASN A 116      32.949 112.077 109.860  1.00  0.00           C  
ATOM   1821  CG  ASN A 116      32.268 112.116 111.299  1.00  0.00           C  
ATOM   1822  ND2 ASN A 116      32.400 113.237 112.023  1.00  0.00           N  
ATOM   1823  OD1 ASN A 116      31.675 111.126 111.751  1.00  0.00           O  
ATOM   1824  H   ASN A 116      33.477 112.003 107.507  1.00  0.00           H  
ATOM   1825  HA  ASN A 116      33.520 110.002 109.546  1.00  0.00           H  
ATOM   1826  HB2 ASN A 116      34.006 112.328 109.937  1.00  0.00           H  
ATOM   1827  HB3 ASN A 116      32.332 112.842 109.387  1.00  0.00           H  
ATOM   1828 HD21 ASN A 116      32.061 113.243 112.975  1.00  0.00           H  
ATOM   1829 HD22 ASN A 116      32.912 114.038 111.684  1.00  0.00           H  
ATOM   1830  N   TRP A 117      30.973 109.205 109.460  1.00  0.00           N  
ATOM   1831  CA  TRP A 117      29.529 108.738 109.303  1.00  0.00           C  
ATOM   1832  C   TRP A 117      28.494 109.817 109.515  1.00  0.00           C  
ATOM   1833  O   TRP A 117      27.563 109.921 108.734  1.00  0.00           O  
ATOM   1834  CB  TRP A 117      29.314 107.540 110.243  1.00  0.00           C  
ATOM   1835  CG  TRP A 117      30.358 106.457 110.051  1.00  0.00           C  
ATOM   1836  CD1 TRP A 117      30.954 106.310 108.899  1.00  0.00           C  
ATOM   1837  CD2 TRP A 117      30.918 105.490 110.990  1.00  0.00           C  
ATOM   1838  CE2 TRP A 117      31.909 104.770 110.266  1.00  0.00           C  
ATOM   1839  CE3 TRP A 117      30.748 105.195 112.348  1.00  0.00           C  
ATOM   1840  NE1 TRP A 117      31.902 105.332 109.018  1.00  0.00           N  
ATOM   1841  CZ2 TRP A 117      32.763 103.813 110.940  1.00  0.00           C  
ATOM   1842  CZ3 TRP A 117      31.589 104.242 113.015  1.00  0.00           C  
ATOM   1843  CH2 TRP A 117      32.629 103.577 112.355  1.00  0.00           C  
ATOM   1844  H   TRP A 117      31.669 108.742 110.026  1.00  0.00           H  
ATOM   1845  HA  TRP A 117      29.345 108.463 108.265  1.00  0.00           H  
ATOM   1846  HB2 TRP A 117      29.379 107.882 111.277  1.00  0.00           H  
ATOM   1847  HB3 TRP A 117      28.321 107.102 110.142  1.00  0.00           H  
ATOM   1848  HD1 TRP A 117      30.674 106.736 107.947  1.00  0.00           H  
ATOM   1849  HE1 TRP A 117      32.453 104.939 108.269  1.00  0.00           H  
ATOM   1850  HE3 TRP A 117      29.960 105.747 112.838  1.00  0.00           H  
ATOM   1851  HZ2 TRP A 117      33.506 103.277 110.368  1.00  0.00           H  
ATOM   1852  HZ3 TRP A 117      31.397 104.053 114.060  1.00  0.00           H  
ATOM   1853  HH2 TRP A 117      33.242 102.759 112.702  1.00  0.00           H  
ATOM   1854  N   LEU A 118      28.754 110.870 110.337  1.00  0.00           N  
ATOM   1855  CA  LEU A 118      27.784 112.008 110.660  1.00  0.00           C  
ATOM   1856  C   LEU A 118      27.701 113.021 109.447  1.00  0.00           C  
ATOM   1857  O   LEU A 118      26.767 113.723 109.407  1.00  0.00           O  
ATOM   1858  CB  LEU A 118      28.269 112.728 111.948  1.00  0.00           C  
ATOM   1859  CG  LEU A 118      28.070 111.845 113.223  1.00  0.00           C  
ATOM   1860  CD1 LEU A 118      28.869 112.486 114.331  1.00  0.00           C  
ATOM   1861  CD2 LEU A 118      26.559 111.752 113.727  1.00  0.00           C  
ATOM   1862  H   LEU A 118      29.723 111.013 110.588  1.00  0.00           H  
ATOM   1863  HA  LEU A 118      26.751 111.692 110.809  1.00  0.00           H  
ATOM   1864  HB2 LEU A 118      29.331 112.932 111.812  1.00  0.00           H  
ATOM   1865  HB3 LEU A 118      27.708 113.649 112.109  1.00  0.00           H  
ATOM   1866  HG  LEU A 118      28.371 110.818 113.012  1.00  0.00           H  
ATOM   1867 HD11 LEU A 118      28.211 113.325 114.553  1.00  0.00           H  
ATOM   1868 HD12 LEU A 118      28.931 111.711 115.095  1.00  0.00           H  
ATOM   1869 HD13 LEU A 118      29.899 112.774 114.117  1.00  0.00           H  
ATOM   1870 HD21 LEU A 118      26.556 111.024 114.538  1.00  0.00           H  
ATOM   1871 HD22 LEU A 118      26.276 112.755 114.049  1.00  0.00           H  
ATOM   1872 HD23 LEU A 118      25.804 111.497 112.984  1.00  0.00           H  
ATOM   1873  N   THR A 119      28.650 112.986 108.503  1.00  0.00           N  
ATOM   1874  CA  THR A 119      28.713 113.890 107.364  1.00  0.00           C  
ATOM   1875  C   THR A 119      29.060 113.277 105.998  1.00  0.00           C  
ATOM   1876  O   THR A 119      29.494 113.953 105.066  1.00  0.00           O  
ATOM   1877  CB  THR A 119      29.576 115.125 107.591  1.00  0.00           C  
ATOM   1878  CG2 THR A 119      29.173 115.955 108.789  1.00  0.00           C  
ATOM   1879  OG1 THR A 119      30.925 114.796 107.825  1.00  0.00           O  
ATOM   1880  H   THR A 119      29.344 112.255 108.575  1.00  0.00           H  
ATOM   1881  HA  THR A 119      27.682 114.240 107.311  1.00  0.00           H  
ATOM   1882  HB  THR A 119      29.450 115.736 106.698  1.00  0.00           H  
ATOM   1883  HG1 THR A 119      31.427 114.931 107.017  1.00  0.00           H  
ATOM   1884 HG21 THR A 119      28.508 116.748 108.450  1.00  0.00           H  
ATOM   1885 HG22 THR A 119      28.771 115.424 109.652  1.00  0.00           H  
ATOM   1886 HG23 THR A 119      30.018 116.474 109.243  1.00  0.00           H  
ATOM   1887  N   LEU A 120      28.908 111.924 105.938  1.00  0.00           N  
ATOM   1888  CA  LEU A 120      29.500 111.072 104.842  1.00  0.00           C  
ATOM   1889  C   LEU A 120      29.080 111.298 103.396  1.00  0.00           C  
ATOM   1890  O   LEU A 120      29.940 111.526 102.577  1.00  0.00           O  
ATOM   1891  CB  LEU A 120      29.102 109.597 105.182  1.00  0.00           C  
ATOM   1892  CG  LEU A 120      29.450 108.546 104.081  1.00  0.00           C  
ATOM   1893  CD1 LEU A 120      30.906 108.093 104.206  1.00  0.00           C  
ATOM   1894  CD2 LEU A 120      28.663 107.272 104.539  1.00  0.00           C  
ATOM   1895  H   LEU A 120      28.730 111.491 106.833  1.00  0.00           H  
ATOM   1896  HA  LEU A 120      30.582 111.064 104.975  1.00  0.00           H  
ATOM   1897  HB2 LEU A 120      29.580 109.391 106.139  1.00  0.00           H  
ATOM   1898  HB3 LEU A 120      28.025 109.619 105.347  1.00  0.00           H  
ATOM   1899  HG  LEU A 120      29.247 108.843 103.052  1.00  0.00           H  
ATOM   1900 HD11 LEU A 120      31.177 107.376 103.432  1.00  0.00           H  
ATOM   1901 HD12 LEU A 120      31.537 108.975 104.097  1.00  0.00           H  
ATOM   1902 HD13 LEU A 120      31.251 107.709 105.165  1.00  0.00           H  
ATOM   1903 HD21 LEU A 120      28.855 106.408 103.902  1.00  0.00           H  
ATOM   1904 HD22 LEU A 120      28.895 106.930 105.547  1.00  0.00           H  
ATOM   1905 HD23 LEU A 120      27.617 107.542 104.391  1.00  0.00           H  
ATOM   1906  N   ASP A 121      27.755 111.422 103.268  1.00  0.00           N  
ATOM   1907  CA  ASP A 121      27.250 111.724 101.892  1.00  0.00           C  
ATOM   1908  C   ASP A 121      27.409 113.214 101.603  1.00  0.00           C  
ATOM   1909  O   ASP A 121      26.979 113.709 100.561  1.00  0.00           O  
ATOM   1910  CB  ASP A 121      25.781 111.200 101.685  1.00  0.00           C  
ATOM   1911  CG  ASP A 121      24.813 111.919 102.615  1.00  0.00           C  
ATOM   1912  OD1 ASP A 121      25.201 112.399 103.725  1.00  0.00           O  
ATOM   1913  OD2 ASP A 121      23.642 112.054 102.197  1.00  0.00           O1-
ATOM   1914  H   ASP A 121      27.126 111.559 104.045  1.00  0.00           H  
ATOM   1915  HA  ASP A 121      27.878 111.224 101.155  1.00  0.00           H  
ATOM   1916  HB2 ASP A 121      25.477 111.534 100.693  1.00  0.00           H  
ATOM   1917  HB3 ASP A 121      25.847 110.112 101.695  1.00  0.00           H  
ATOM   1918  N   LYS A 122      28.141 114.062 102.366  1.00  0.00           N  
ATOM   1919  CA  LYS A 122      28.632 115.390 102.148  1.00  0.00           C  
ATOM   1920  C   LYS A 122      30.206 115.411 101.916  1.00  0.00           C  
ATOM   1921  O   LYS A 122      30.683 115.825 100.899  1.00  0.00           O  
ATOM   1922  CB  LYS A 122      28.272 116.376 103.294  1.00  0.00           C  
ATOM   1923  CG  LYS A 122      26.736 116.415 103.561  1.00  0.00           C  
ATOM   1924  CD  LYS A 122      26.476 117.341 104.731  1.00  0.00           C  
ATOM   1925  CE  LYS A 122      25.086 117.191 105.288  1.00  0.00           C  
ATOM   1926  NZ  LYS A 122      24.736 118.302 106.308  1.00  0.00           N1+
ATOM   1927  H   LYS A 122      28.642 113.653 103.143  1.00  0.00           H  
ATOM   1928  HA  LYS A 122      28.378 115.842 101.189  1.00  0.00           H  
ATOM   1929  HB2 LYS A 122      28.750 116.151 104.246  1.00  0.00           H  
ATOM   1930  HB3 LYS A 122      28.603 117.390 103.062  1.00  0.00           H  
ATOM   1931  HG2 LYS A 122      26.263 116.893 102.704  1.00  0.00           H  
ATOM   1932  HG3 LYS A 122      26.354 115.418 103.781  1.00  0.00           H  
ATOM   1933  HD2 LYS A 122      27.131 117.123 105.576  1.00  0.00           H  
ATOM   1934  HD3 LYS A 122      26.609 118.360 104.367  1.00  0.00           H  
ATOM   1935  HE2 LYS A 122      24.389 117.220 104.450  1.00  0.00           H  
ATOM   1936  HE3 LYS A 122      24.974 116.219 105.767  1.00  0.00           H  
ATOM   1937  HZ1 LYS A 122      25.146 119.163 105.975  1.00  0.00           H  
ATOM   1938  HZ2 LYS A 122      23.735 118.437 106.305  1.00  0.00           H  
ATOM   1939  HZ3 LYS A 122      25.007 118.015 107.237  1.00  0.00           H  
ATOM   1940  N   ASP A 123      30.944 114.701 102.762  1.00  0.00           N  
ATOM   1941  CA  ASP A 123      32.406 114.512 102.622  1.00  0.00           C  
ATOM   1942  C   ASP A 123      32.762 113.633 101.411  1.00  0.00           C  
ATOM   1943  O   ASP A 123      33.857 113.795 100.807  1.00  0.00           O  
ATOM   1944  CB  ASP A 123      32.988 113.741 103.819  1.00  0.00           C  
ATOM   1945  CG  ASP A 123      32.736 114.363 105.189  1.00  0.00           C  
ATOM   1946  OD1 ASP A 123      33.274 113.869 106.256  1.00  0.00           O  
ATOM   1947  OD2 ASP A 123      32.054 115.385 105.290  1.00  0.00           O1-
ATOM   1948  H   ASP A 123      30.397 114.320 103.520  1.00  0.00           H  
ATOM   1949  HA  ASP A 123      32.947 115.455 102.540  1.00  0.00           H  
ATOM   1950  HB2 ASP A 123      32.631 112.712 103.796  1.00  0.00           H  
ATOM   1951  HB3 ASP A 123      34.072 113.772 103.698  1.00  0.00           H  
ATOM   1952  N   VAL A 124      31.812 112.769 100.937  1.00  0.00           N  
ATOM   1953  CA  VAL A 124      32.014 111.967  99.679  1.00  0.00           C  
ATOM   1954  C   VAL A 124      30.755 112.104  98.723  1.00  0.00           C  
ATOM   1955  O   VAL A 124      29.698 112.076  99.266  1.00  0.00           O  
ATOM   1956  CB  VAL A 124      32.327 110.508  99.988  1.00  0.00           C  
ATOM   1957  CG1 VAL A 124      32.816 109.696  98.811  1.00  0.00           C  
ATOM   1958  CG2 VAL A 124      33.320 110.218 101.139  1.00  0.00           C  
ATOM   1959  H   VAL A 124      30.969 112.661 101.482  1.00  0.00           H  
ATOM   1960  HA  VAL A 124      32.784 112.480  99.103  1.00  0.00           H  
ATOM   1961  HB  VAL A 124      31.376 110.098 100.327  1.00  0.00           H  
ATOM   1962 HG11 VAL A 124      33.746 109.980  98.318  1.00  0.00           H  
ATOM   1963 HG12 VAL A 124      32.732 108.642  99.072  1.00  0.00           H  
ATOM   1964 HG13 VAL A 124      32.050 109.735  98.037  1.00  0.00           H  
ATOM   1965 HG21 VAL A 124      34.340 110.467 100.845  1.00  0.00           H  
ATOM   1966 HG22 VAL A 124      33.031 110.815 102.004  1.00  0.00           H  
ATOM   1967 HG23 VAL A 124      33.348 109.154 101.371  1.00  0.00           H  
ATOM   1968  N   PRO A 125      30.975 112.209  97.375  1.00  0.00           N  
ATOM   1969  CA  PRO A 125      29.890 112.247  96.485  1.00  0.00           C  
ATOM   1970  C   PRO A 125      29.029 111.035  96.371  1.00  0.00           C  
ATOM   1971  O   PRO A 125      29.414 109.870  96.564  1.00  0.00           O  
ATOM   1972  CB  PRO A 125      30.461 112.501  95.065  1.00  0.00           C  
ATOM   1973  CG  PRO A 125      31.776 113.222  95.386  1.00  0.00           C  
ATOM   1974  CD  PRO A 125      32.212 112.537  96.731  1.00  0.00           C  
ATOM   1975  HA  PRO A 125      29.181 113.021  96.779  1.00  0.00           H  
ATOM   1976  HB2 PRO A 125      30.698 111.610  94.483  1.00  0.00           H  
ATOM   1977  HB3 PRO A 125      29.872 113.194  94.462  1.00  0.00           H  
ATOM   1978  HG2 PRO A 125      32.570 113.085  94.653  1.00  0.00           H  
ATOM   1979  HG3 PRO A 125      31.593 114.270  95.624  1.00  0.00           H  
ATOM   1980  HD2 PRO A 125      32.686 111.596  96.448  1.00  0.00           H  
ATOM   1981  HD3 PRO A 125      32.874 113.220  97.264  1.00  0.00           H  
ATOM   1982  N   ALA A 126      27.738 111.268  96.330  1.00  0.00           N  
ATOM   1983  CA  ALA A 126      26.682 110.329  96.729  1.00  0.00           C  
ATOM   1984  C   ALA A 126      25.610 110.150  95.574  1.00  0.00           C  
ATOM   1985  O   ALA A 126      24.691 109.257  95.689  1.00  0.00           O  
ATOM   1986  CB  ALA A 126      26.069 110.922  98.016  1.00  0.00           C  
ATOM   1987  H   ALA A 126      27.426 112.199  96.095  1.00  0.00           H  
ATOM   1988  HA  ALA A 126      27.104 109.343  96.923  1.00  0.00           H  
ATOM   1989  HB1 ALA A 126      25.454 110.154  98.484  1.00  0.00           H  
ATOM   1990  HB2 ALA A 126      26.902 111.065  98.705  1.00  0.00           H  
ATOM   1991  HB3 ALA A 126      25.585 111.881  97.828  1.00  0.00           H  
ATOM   1992  N   GLY A 127      25.593 110.888  94.498  1.00  0.00           N  
ATOM   1993  CA  GLY A 127      24.442 110.878  93.561  1.00  0.00           C  
ATOM   1994  C   GLY A 127      24.460 109.619  92.701  1.00  0.00           C  
ATOM   1995  O   GLY A 127      23.485 109.447  91.915  1.00  0.00           O  
ATOM   1996  H   GLY A 127      26.350 111.533  94.324  1.00  0.00           H  
ATOM   1997  HA2 GLY A 127      23.469 110.879  94.055  1.00  0.00           H  
ATOM   1998  HA3 GLY A 127      24.409 111.698  92.843  1.00  0.00           H  
ATOM   1999  N   ASP A 128      25.518 108.800  92.666  1.00  0.00           N  
ATOM   2000  CA  ASP A 128      25.561 107.449  92.074  1.00  0.00           C  
ATOM   2001  C   ASP A 128      25.243 106.352  93.092  1.00  0.00           C  
ATOM   2002  O   ASP A 128      24.536 105.387  92.854  1.00  0.00           O  
ATOM   2003  CB  ASP A 128      26.892 107.260  91.377  1.00  0.00           C  
ATOM   2004  CG  ASP A 128      27.247 107.999  90.092  1.00  0.00           C  
ATOM   2005  OD1 ASP A 128      26.409 108.736  89.506  1.00  0.00           O  
ATOM   2006  OD2 ASP A 128      28.372 107.798  89.625  1.00  0.00           O1-
ATOM   2007  H   ASP A 128      26.321 109.107  93.195  1.00  0.00           H  
ATOM   2008  HA  ASP A 128      24.765 107.449  91.331  1.00  0.00           H  
ATOM   2009  HB2 ASP A 128      27.567 107.351  92.227  1.00  0.00           H  
ATOM   2010  HB3 ASP A 128      26.971 106.196  91.159  1.00  0.00           H  
ATOM   2011  N   GLY A 129      25.828 106.442  94.342  1.00  0.00           N  
ATOM   2012  CA  GLY A 129      25.472 105.649  95.491  1.00  0.00           C  
ATOM   2013  C   GLY A 129      26.184 104.301  95.305  1.00  0.00           C  
ATOM   2014  O   GLY A 129      27.015 104.214  94.397  1.00  0.00           O  
ATOM   2015  H   GLY A 129      26.381 107.276  94.468  1.00  0.00           H  
ATOM   2016  HA2 GLY A 129      25.975 106.096  96.348  1.00  0.00           H  
ATOM   2017  HA3 GLY A 129      24.395 105.550  95.629  1.00  0.00           H  
ATOM   2018  N   PHE A 130      25.852 103.285  96.146  1.00  0.00           N  
ATOM   2019  CA  PHE A 130      26.523 102.013  96.109  1.00  0.00           C  
ATOM   2020  C   PHE A 130      25.478 100.868  96.114  1.00  0.00           C  
ATOM   2021  O   PHE A 130      24.390 101.002  96.701  1.00  0.00           O  
ATOM   2022  CB  PHE A 130      27.496 101.994  97.360  1.00  0.00           C  
ATOM   2023  CG  PHE A 130      28.669 102.974  97.277  1.00  0.00           C  
ATOM   2024  CD1 PHE A 130      28.431 104.335  97.619  1.00  0.00           C  
ATOM   2025  CD2 PHE A 130      29.871 102.523  96.647  1.00  0.00           C  
ATOM   2026  CE1 PHE A 130      29.426 105.256  97.409  1.00  0.00           C  
ATOM   2027  CE2 PHE A 130      30.943 103.504  96.496  1.00  0.00           C  
ATOM   2028  CZ  PHE A 130      30.680 104.826  96.850  1.00  0.00           C  
ATOM   2029  H   PHE A 130      25.175 103.434  96.879  1.00  0.00           H  
ATOM   2030  HA  PHE A 130      27.059 101.837  95.177  1.00  0.00           H  
ATOM   2031  HB2 PHE A 130      26.910 102.153  98.266  1.00  0.00           H  
ATOM   2032  HB3 PHE A 130      27.948 101.011  97.491  1.00  0.00           H  
ATOM   2033  HD1 PHE A 130      27.483 104.717  97.968  1.00  0.00           H  
ATOM   2034  HD2 PHE A 130      30.046 101.500  96.350  1.00  0.00           H  
ATOM   2035  HE1 PHE A 130      29.230 106.307  97.560  1.00  0.00           H  
ATOM   2036  HE2 PHE A 130      31.928 103.285  96.110  1.00  0.00           H  
ATOM   2037  HZ  PHE A 130      31.472 105.536  96.668  1.00  0.00           H  
ATOM   2038  N   ASP A 131      25.893  99.747  95.430  1.00  0.00           N  
ATOM   2039  CA  ASP A 131      24.969  98.582  95.338  1.00  0.00           C  
ATOM   2040  C   ASP A 131      24.840  97.886  96.715  1.00  0.00           C  
ATOM   2041  O   ASP A 131      23.837  97.237  97.031  1.00  0.00           O  
ATOM   2042  CB  ASP A 131      25.630  97.563  94.453  1.00  0.00           C  
ATOM   2043  CG  ASP A 131      25.757  97.975  92.996  1.00  0.00           C  
ATOM   2044  OD1 ASP A 131      24.917  98.762  92.448  1.00  0.00           O  
ATOM   2045  OD2 ASP A 131      26.763  97.558  92.388  1.00  0.00           O1-
ATOM   2046  H   ASP A 131      26.879  99.640  95.242  1.00  0.00           H  
ATOM   2047  HA  ASP A 131      23.994  98.911  94.979  1.00  0.00           H  
ATOM   2048  HB2 ASP A 131      26.598  97.235  94.830  1.00  0.00           H  
ATOM   2049  HB3 ASP A 131      24.925  96.731  94.421  1.00  0.00           H  
ATOM   2050  N   ALA A 132      25.951  97.920  97.503  1.00  0.00           N  
ATOM   2051  CA  ALA A 132      26.164  97.294  98.849  1.00  0.00           C  
ATOM   2052  C   ALA A 132      27.133  98.154  99.661  1.00  0.00           C  
ATOM   2053  O   ALA A 132      27.998  98.874  99.051  1.00  0.00           O  
ATOM   2054  CB  ALA A 132      26.597  95.781  98.651  1.00  0.00           C  
ATOM   2055  H   ALA A 132      26.727  98.456  97.141  1.00  0.00           H  
ATOM   2056  HA  ALA A 132      25.236  97.211  99.416  1.00  0.00           H  
ATOM   2057  HB1 ALA A 132      27.237  95.391  99.443  1.00  0.00           H  
ATOM   2058  HB2 ALA A 132      25.725  95.155  98.461  1.00  0.00           H  
ATOM   2059  HB3 ALA A 132      27.256  95.783  97.783  1.00  0.00           H  
ATOM   2060  N   VAL A 133      26.938  98.118 101.002  1.00  0.00           N  
ATOM   2061  CA  VAL A 133      27.685  98.857 102.072  1.00  0.00           C  
ATOM   2062  C   VAL A 133      28.056  97.871 103.172  1.00  0.00           C  
ATOM   2063  O   VAL A 133      27.194  97.109 103.623  1.00  0.00           O  
ATOM   2064  CB  VAL A 133      26.954 100.095 102.532  1.00  0.00           C  
ATOM   2065  CG1 VAL A 133      27.479 100.817 103.793  1.00  0.00           C  
ATOM   2066  CG2 VAL A 133      26.929 101.140 101.460  1.00  0.00           C  
ATOM   2067  H   VAL A 133      26.150  97.614 101.384  1.00  0.00           H  
ATOM   2068  HA  VAL A 133      28.608  99.339 101.751  1.00  0.00           H  
ATOM   2069  HB  VAL A 133      25.889  99.884 102.629  1.00  0.00           H  
ATOM   2070 HG11 VAL A 133      28.561 100.950 103.756  1.00  0.00           H  
ATOM   2071 HG12 VAL A 133      27.073 101.816 103.939  1.00  0.00           H  
ATOM   2072 HG13 VAL A 133      27.237 100.167 104.633  1.00  0.00           H  
ATOM   2073 HG21 VAL A 133      27.953 101.490 101.339  1.00  0.00           H  
ATOM   2074 HG22 VAL A 133      26.590 100.669 100.537  1.00  0.00           H  
ATOM   2075 HG23 VAL A 133      26.343 102.017 101.736  1.00  0.00           H  
ATOM   2076  N   ILE A 134      29.281  97.861 103.678  1.00  0.00           N  
ATOM   2077  CA  ILE A 134      29.891  97.006 104.691  1.00  0.00           C  
ATOM   2078  C   ILE A 134      30.494  97.903 105.777  1.00  0.00           C  
ATOM   2079  O   ILE A 134      31.090  98.911 105.450  1.00  0.00           O  
ATOM   2080  CB  ILE A 134      30.799  95.924 104.098  1.00  0.00           C  
ATOM   2081  CG1 ILE A 134      30.015  94.930 103.191  1.00  0.00           C  
ATOM   2082  CG2 ILE A 134      31.511  95.081 105.159  1.00  0.00           C  
ATOM   2083  CD1 ILE A 134      30.843  94.544 102.002  1.00  0.00           C  
ATOM   2084  H   ILE A 134      29.829  98.635 103.328  1.00  0.00           H  
ATOM   2085  HA  ILE A 134      29.086  96.495 105.220  1.00  0.00           H  
ATOM   2086  HB  ILE A 134      31.604  96.302 103.467  1.00  0.00           H  
ATOM   2087 HG12 ILE A 134      29.602  94.097 103.760  1.00  0.00           H  
ATOM   2088 HG13 ILE A 134      29.140  95.313 102.668  1.00  0.00           H  
ATOM   2089 HG21 ILE A 134      30.789  94.518 105.749  1.00  0.00           H  
ATOM   2090 HG22 ILE A 134      32.176  94.375 104.660  1.00  0.00           H  
ATOM   2091 HG23 ILE A 134      32.125  95.680 105.832  1.00  0.00           H  
ATOM   2092 HD11 ILE A 134      31.798  94.169 102.373  1.00  0.00           H  
ATOM   2093 HD12 ILE A 134      30.409  93.767 101.373  1.00  0.00           H  
ATOM   2094 HD13 ILE A 134      30.979  95.479 101.458  1.00  0.00           H  
ATOM   2095  N   CYS A 135      30.198  97.524 107.032  1.00  0.00           N  
ATOM   2096  CA  CYS A 135      30.666  98.220 108.290  1.00  0.00           C  
ATOM   2097  C   CYS A 135      31.481  97.208 109.260  1.00  0.00           C  
ATOM   2098  O   CYS A 135      31.814  97.597 110.399  1.00  0.00           O  
ATOM   2099  CB  CYS A 135      29.479  98.859 108.952  1.00  0.00           C  
ATOM   2100  SG  CYS A 135      30.073  99.977 110.300  1.00  0.00           S  
ATOM   2101  H   CYS A 135      29.435  96.866 107.109  1.00  0.00           H  
ATOM   2102  HA  CYS A 135      31.439  98.952 108.061  1.00  0.00           H  
ATOM   2103  HB2 CYS A 135      28.829  99.377 108.246  1.00  0.00           H  
ATOM   2104  HB3 CYS A 135      28.942  98.010 109.373  1.00  0.00           H  
ATOM   2105  HG  CYS A 135      30.387  98.980 111.133  1.00  0.00           H  
ATOM   2106  N   LEU A 136      31.676  95.967 108.841  1.00  0.00           N  
ATOM   2107  CA  LEU A 136      32.003  94.877 109.813  1.00  0.00           C  
ATOM   2108  C   LEU A 136      33.222  95.087 110.655  1.00  0.00           C  
ATOM   2109  O   LEU A 136      34.174  95.760 110.314  1.00  0.00           O  
ATOM   2110  CB  LEU A 136      32.034  93.542 108.917  1.00  0.00           C  
ATOM   2111  CG  LEU A 136      30.694  93.100 108.368  1.00  0.00           C  
ATOM   2112  CD1 LEU A 136      30.899  92.046 107.269  1.00  0.00           C  
ATOM   2113  CD2 LEU A 136      29.693  92.546 109.422  1.00  0.00           C  
ATOM   2114  H   LEU A 136      31.118  95.720 108.035  1.00  0.00           H  
ATOM   2115  HA  LEU A 136      31.149  94.810 110.487  1.00  0.00           H  
ATOM   2116  HB2 LEU A 136      32.748  93.630 108.098  1.00  0.00           H  
ATOM   2117  HB3 LEU A 136      32.362  92.696 109.519  1.00  0.00           H  
ATOM   2118  HG  LEU A 136      30.243  93.981 107.914  1.00  0.00           H  
ATOM   2119 HD11 LEU A 136      31.553  92.438 106.491  1.00  0.00           H  
ATOM   2120 HD12 LEU A 136      31.456  91.201 107.675  1.00  0.00           H  
ATOM   2121 HD13 LEU A 136      29.959  91.665 106.869  1.00  0.00           H  
ATOM   2122 HD21 LEU A 136      29.525  93.344 110.145  1.00  0.00           H  
ATOM   2123 HD22 LEU A 136      28.780  92.262 108.898  1.00  0.00           H  
ATOM   2124 HD23 LEU A 136      30.074  91.655 109.921  1.00  0.00           H  
ATOM   2125  N   GLY A 137      33.130  94.512 111.857  1.00  0.00           N  
ATOM   2126  CA  GLY A 137      34.208  94.485 112.921  1.00  0.00           C  
ATOM   2127  C   GLY A 137      33.748  94.936 114.326  1.00  0.00           C  
ATOM   2128  O   GLY A 137      34.613  95.117 115.189  1.00  0.00           O  
ATOM   2129  H   GLY A 137      32.278  93.985 111.978  1.00  0.00           H  
ATOM   2130  HA2 GLY A 137      34.641  93.487 112.982  1.00  0.00           H  
ATOM   2131  HA3 GLY A 137      35.052  95.080 112.569  1.00  0.00           H  
ATOM   2132  N   ASN A 138      32.420  95.156 114.637  1.00  0.00           N  
ATOM   2133  CA  ASN A 138      31.949  96.081 115.721  1.00  0.00           C  
ATOM   2134  C   ASN A 138      32.475  97.527 115.639  1.00  0.00           C  
ATOM   2135  O   ASN A 138      33.223  97.910 116.580  1.00  0.00           O  
ATOM   2136  CB  ASN A 138      31.913  95.458 117.185  1.00  0.00           C  
ATOM   2137  CG  ASN A 138      31.171  96.316 118.204  1.00  0.00           C  
ATOM   2138  ND2 ASN A 138      31.861  96.985 119.131  1.00  0.00           N  
ATOM   2139  OD1 ASN A 138      29.947  96.288 118.234  1.00  0.00           O  
ATOM   2140  H   ASN A 138      31.789  94.945 113.878  1.00  0.00           H  
ATOM   2141  HA  ASN A 138      30.886  96.101 115.483  1.00  0.00           H  
ATOM   2142  HB2 ASN A 138      31.421  94.509 116.969  1.00  0.00           H  
ATOM   2143  HB3 ASN A 138      32.899  95.250 117.601  1.00  0.00           H  
ATOM   2144 HD21 ASN A 138      31.375  97.516 119.838  1.00  0.00           H  
ATOM   2145 HD22 ASN A 138      32.859  96.870 119.246  1.00  0.00           H  
ATOM   2146  N   SER A 139      32.223  98.180 114.530  1.00  0.00           N  
ATOM   2147  CA  SER A 139      32.932  99.469 114.276  1.00  0.00           C  
ATOM   2148  C   SER A 139      31.954 100.678 114.609  1.00  0.00           C  
ATOM   2149  O   SER A 139      32.351 101.567 115.317  1.00  0.00           O  
ATOM   2150  CB  SER A 139      33.231  99.427 112.800  1.00  0.00           C  
ATOM   2151  OG  SER A 139      34.034  98.259 112.486  1.00  0.00           O  
ATOM   2152  H   SER A 139      31.621  97.750 113.843  1.00  0.00           H  
ATOM   2153  HA  SER A 139      33.928  99.567 114.707  1.00  0.00           H  
ATOM   2154  HB2 SER A 139      32.318  99.286 112.220  1.00  0.00           H  
ATOM   2155  HB3 SER A 139      33.772 100.310 112.460  1.00  0.00           H  
ATOM   2156  HG  SER A 139      33.570  97.645 111.912  1.00  0.00           H  
ATOM   2157  N   PHE A 140      30.680 100.606 114.134  1.00  0.00           N  
ATOM   2158  CA  PHE A 140      29.603 101.650 114.527  1.00  0.00           C  
ATOM   2159  C   PHE A 140      29.655 102.161 116.000  1.00  0.00           C  
ATOM   2160  O   PHE A 140      29.591 103.411 116.211  1.00  0.00           O  
ATOM   2161  CB  PHE A 140      28.231 101.059 114.104  1.00  0.00           C  
ATOM   2162  CG  PHE A 140      27.108 102.072 114.167  1.00  0.00           C  
ATOM   2163  CD1 PHE A 140      26.823 102.876 113.027  1.00  0.00           C  
ATOM   2164  CD2 PHE A 140      26.191 102.130 115.282  1.00  0.00           C  
ATOM   2165  CE1 PHE A 140      25.834 103.912 113.054  1.00  0.00           C  
ATOM   2166  CE2 PHE A 140      25.179 103.112 115.262  1.00  0.00           C  
ATOM   2167  CZ  PHE A 140      24.995 104.021 114.216  1.00  0.00           C  
ATOM   2168  H   PHE A 140      30.368  99.809 113.596  1.00  0.00           H  
ATOM   2169  HA  PHE A 140      29.781 102.525 113.902  1.00  0.00           H  
ATOM   2170  HB2 PHE A 140      28.304 100.591 113.122  1.00  0.00           H  
ATOM   2171  HB3 PHE A 140      28.001 100.258 114.806  1.00  0.00           H  
ATOM   2172  HD1 PHE A 140      27.471 102.850 112.164  1.00  0.00           H  
ATOM   2173  HD2 PHE A 140      26.281 101.468 116.131  1.00  0.00           H  
ATOM   2174  HE1 PHE A 140      25.673 104.532 112.185  1.00  0.00           H  
ATOM   2175  HE2 PHE A 140      24.496 103.188 116.094  1.00  0.00           H  
ATOM   2176  HZ  PHE A 140      24.220 104.773 114.201  1.00  0.00           H  
ATOM   2177  N   ALA A 141      29.799 101.293 116.983  1.00  0.00           N  
ATOM   2178  CA  ALA A 141      29.721 101.715 118.390  1.00  0.00           C  
ATOM   2179  C   ALA A 141      30.757 102.762 118.934  1.00  0.00           C  
ATOM   2180  O   ALA A 141      30.591 103.288 120.022  1.00  0.00           O  
ATOM   2181  CB  ALA A 141      29.925 100.536 119.331  1.00  0.00           C  
ATOM   2182  H   ALA A 141      29.859 100.314 116.740  1.00  0.00           H  
ATOM   2183  HA  ALA A 141      28.710 102.011 118.669  1.00  0.00           H  
ATOM   2184  HB1 ALA A 141      29.956 100.907 120.355  1.00  0.00           H  
ATOM   2185  HB2 ALA A 141      29.099  99.853 119.133  1.00  0.00           H  
ATOM   2186  HB3 ALA A 141      30.713  99.846 119.031  1.00  0.00           H  
ATOM   2187  N   HID A 142      31.791 103.063 118.204  1.00  0.00           N  
ATOM   2188  CA  HID A 142      32.845 104.144 118.417  1.00  0.00           C  
ATOM   2189  C   HID A 142      32.268 105.565 118.320  1.00  0.00           C  
ATOM   2190  O   HID A 142      32.914 106.552 118.666  1.00  0.00           O  
ATOM   2191  CB  HID A 142      34.071 104.039 117.439  1.00  0.00           C  
ATOM   2192  CG  HID A 142      34.948 102.846 117.605  1.00  0.00           C  
ATOM   2193  CD2 HID A 142      34.616 101.531 117.641  1.00  0.00           C  
ATOM   2194  ND1 HID A 142      36.338 102.863 117.463  1.00  0.00           N  
ATOM   2195  CE1 HID A 142      36.804 101.550 117.508  1.00  0.00           C  
ATOM   2196  NE2 HID A 142      35.770 100.670 117.620  1.00  0.00           N  
ATOM   2197  H   HID A 142      31.794 102.650 117.282  1.00  0.00           H  
ATOM   2198  HA  HID A 142      33.282 104.068 119.412  1.00  0.00           H  
ATOM   2199  HB2 HID A 142      33.739 104.027 116.400  1.00  0.00           H  
ATOM   2200  HB3 HID A 142      34.688 104.926 117.582  1.00  0.00           H  
ATOM   2201  HD1 HID A 142      36.859 103.722 117.354  1.00  0.00           H  
ATOM   2202  HD2 HID A 142      33.607 101.161 117.746  1.00  0.00           H  
ATOM   2203  HE1 HID A 142      37.843 101.257 117.487  1.00  0.00           H  
ATOM   2204  N   LEU A 143      31.005 105.708 117.858  1.00  0.00           N  
ATOM   2205  CA  LEU A 143      30.296 107.004 117.884  1.00  0.00           C  
ATOM   2206  C   LEU A 143      29.929 107.331 119.369  1.00  0.00           C  
ATOM   2207  O   LEU A 143      29.886 106.409 120.189  1.00  0.00           O  
ATOM   2208  CB  LEU A 143      29.022 106.786 117.051  1.00  0.00           C  
ATOM   2209  CG  LEU A 143      29.137 106.747 115.511  1.00  0.00           C  
ATOM   2210  CD1 LEU A 143      27.841 106.048 114.905  1.00  0.00           C  
ATOM   2211  CD2 LEU A 143      29.246 108.107 114.783  1.00  0.00           C  
ATOM   2212  H   LEU A 143      30.514 104.913 117.473  1.00  0.00           H  
ATOM   2213  HA  LEU A 143      30.949 107.752 117.434  1.00  0.00           H  
ATOM   2214  HB2 LEU A 143      28.577 105.866 117.432  1.00  0.00           H  
ATOM   2215  HB3 LEU A 143      28.249 107.524 117.265  1.00  0.00           H  
ATOM   2216  HG  LEU A 143      29.961 106.066 115.298  1.00  0.00           H  
ATOM   2217 HD11 LEU A 143      26.944 106.657 114.791  1.00  0.00           H  
ATOM   2218 HD12 LEU A 143      28.124 105.654 113.929  1.00  0.00           H  
ATOM   2219 HD13 LEU A 143      27.614 105.194 115.545  1.00  0.00           H  
ATOM   2220 HD21 LEU A 143      30.201 108.579 115.012  1.00  0.00           H  
ATOM   2221 HD22 LEU A 143      29.294 107.788 113.743  1.00  0.00           H  
ATOM   2222 HD23 LEU A 143      28.450 108.805 115.044  1.00  0.00           H  
ATOM   2223  N   PRO A 144      29.849 108.622 119.796  1.00  0.00           N  
ATOM   2224  CA  PRO A 144      29.599 108.944 121.199  1.00  0.00           C  
ATOM   2225  C   PRO A 144      28.096 108.780 121.583  1.00  0.00           C  
ATOM   2226  O   PRO A 144      27.149 108.913 120.767  1.00  0.00           O  
ATOM   2227  CB  PRO A 144      30.030 110.387 121.486  1.00  0.00           C  
ATOM   2228  CG  PRO A 144      30.029 110.998 120.134  1.00  0.00           C  
ATOM   2229  CD  PRO A 144      30.252 109.853 119.141  1.00  0.00           C  
ATOM   2230  HA  PRO A 144      30.251 108.347 121.835  1.00  0.00           H  
ATOM   2231  HB2 PRO A 144      29.372 110.872 122.206  1.00  0.00           H  
ATOM   2232  HB3 PRO A 144      31.062 110.413 121.836  1.00  0.00           H  
ATOM   2233  HG2 PRO A 144      29.016 111.389 120.038  1.00  0.00           H  
ATOM   2234  HG3 PRO A 144      30.861 111.696 120.030  1.00  0.00           H  
ATOM   2235  HD2 PRO A 144      29.645 110.136 118.281  1.00  0.00           H  
ATOM   2236  HD3 PRO A 144      31.324 109.869 118.940  1.00  0.00           H  
ATOM   2237  N   ASP A 145      27.885 108.277 122.809  1.00  0.00           N  
ATOM   2238  CA  ASP A 145      26.567 107.900 123.438  1.00  0.00           C  
ATOM   2239  C   ASP A 145      26.009 109.057 124.319  1.00  0.00           C  
ATOM   2240  O   ASP A 145      25.545 108.810 125.397  1.00  0.00           O  
ATOM   2241  CB  ASP A 145      26.735 106.592 124.224  1.00  0.00           C  
ATOM   2242  CG  ASP A 145      27.566 105.627 123.414  1.00  0.00           C  
ATOM   2243  OD1 ASP A 145      28.768 105.378 123.753  1.00  0.00           O  
ATOM   2244  OD2 ASP A 145      26.984 105.027 122.465  1.00  0.00           O1-
ATOM   2245  H   ASP A 145      28.701 108.169 123.396  1.00  0.00           H  
ATOM   2246  HA  ASP A 145      25.825 107.661 122.677  1.00  0.00           H  
ATOM   2247  HB2 ASP A 145      27.257 106.725 125.172  1.00  0.00           H  
ATOM   2248  HB3 ASP A 145      25.779 106.088 124.366  1.00  0.00           H  
ATOM   2249  N   SER A 146      26.359 110.240 123.898  1.00  0.00           N  
ATOM   2250  CA  SER A 146      26.277 111.392 124.750  1.00  0.00           C  
ATOM   2251  C   SER A 146      24.837 112.018 124.980  1.00  0.00           C  
ATOM   2252  O   SER A 146      24.677 112.912 125.852  1.00  0.00           O  
ATOM   2253  CB  SER A 146      27.172 112.513 124.232  1.00  0.00           C  
ATOM   2254  OG  SER A 146      26.794 113.021 123.057  1.00  0.00           O  
ATOM   2255  H   SER A 146      26.455 110.370 122.901  1.00  0.00           H  
ATOM   2256  HA  SER A 146      26.601 111.090 125.746  1.00  0.00           H  
ATOM   2257  HB2 SER A 146      27.298 113.310 124.966  1.00  0.00           H  
ATOM   2258  HB3 SER A 146      28.217 112.223 124.122  1.00  0.00           H  
ATOM   2259  HG  SER A 146      27.047 112.401 122.370  1.00  0.00           H  
ATOM   2260  N   LYS A 147      23.785 111.594 124.297  1.00  0.00           N  
ATOM   2261  CA  LYS A 147      22.348 111.858 124.486  1.00  0.00           C  
ATOM   2262  C   LYS A 147      21.631 110.592 125.025  1.00  0.00           C  
ATOM   2263  O   LYS A 147      22.064 109.501 124.707  1.00  0.00           O  
ATOM   2264  CB  LYS A 147      21.597 112.372 123.206  1.00  0.00           C  
ATOM   2265  CG  LYS A 147      22.020 113.819 122.824  1.00  0.00           C  
ATOM   2266  CD  LYS A 147      23.417 113.953 122.176  1.00  0.00           C  
ATOM   2267  CE  LYS A 147      23.571 115.333 121.562  1.00  0.00           C  
ATOM   2268  NZ  LYS A 147      24.578 115.345 120.459  1.00  0.00           N1+
ATOM   2269  H   LYS A 147      23.983 110.912 123.579  1.00  0.00           H  
ATOM   2270  HA  LYS A 147      22.275 112.628 125.254  1.00  0.00           H  
ATOM   2271  HB2 LYS A 147      21.856 111.815 122.305  1.00  0.00           H  
ATOM   2272  HB3 LYS A 147      20.521 112.364 123.375  1.00  0.00           H  
ATOM   2273  HG2 LYS A 147      21.318 114.151 122.059  1.00  0.00           H  
ATOM   2274  HG3 LYS A 147      21.922 114.397 123.743  1.00  0.00           H  
ATOM   2275  HD2 LYS A 147      24.222 113.861 122.905  1.00  0.00           H  
ATOM   2276  HD3 LYS A 147      23.455 113.194 121.395  1.00  0.00           H  
ATOM   2277  HE2 LYS A 147      22.604 115.655 121.175  1.00  0.00           H  
ATOM   2278  HE3 LYS A 147      23.928 115.989 122.356  1.00  0.00           H  
ATOM   2279  HZ1 LYS A 147      25.367 114.771 120.721  1.00  0.00           H  
ATOM   2280  HZ2 LYS A 147      24.080 114.897 119.703  1.00  0.00           H  
ATOM   2281  HZ3 LYS A 147      24.922 116.275 120.265  1.00  0.00           H  
ATOM   2282  N   GLY A 148      20.670 110.796 125.950  1.00  0.00           N  
ATOM   2283  CA  GLY A 148      19.740 109.737 126.331  1.00  0.00           C  
ATOM   2284  C   GLY A 148      18.799 109.220 125.215  1.00  0.00           C  
ATOM   2285  O   GLY A 148      18.561 108.000 125.138  1.00  0.00           O  
ATOM   2286  H   GLY A 148      20.473 111.759 126.181  1.00  0.00           H  
ATOM   2287  HA2 GLY A 148      20.292 108.895 126.749  1.00  0.00           H  
ATOM   2288  HA3 GLY A 148      19.026 110.232 126.990  1.00  0.00           H  
ATOM   2289  N   ASP A 149      18.452 110.062 124.269  1.00  0.00           N  
ATOM   2290  CA  ASP A 149      17.855 109.648 122.960  1.00  0.00           C  
ATOM   2291  C   ASP A 149      18.933 109.346 121.916  1.00  0.00           C  
ATOM   2292  O   ASP A 149      20.065 109.862 122.138  1.00  0.00           O  
ATOM   2293  CB  ASP A 149      16.966 110.828 122.425  1.00  0.00           C  
ATOM   2294  CG  ASP A 149      16.199 110.635 121.161  1.00  0.00           C  
ATOM   2295  OD1 ASP A 149      15.828 109.519 120.864  1.00  0.00           O  
ATOM   2296  OD2 ASP A 149      16.024 111.589 120.347  1.00  0.00           O1-
ATOM   2297  H   ASP A 149      18.910 110.962 124.234  1.00  0.00           H  
ATOM   2298  HA  ASP A 149      17.216 108.772 123.068  1.00  0.00           H  
ATOM   2299  HB2 ASP A 149      16.289 111.155 123.214  1.00  0.00           H  
ATOM   2300  HB3 ASP A 149      17.674 111.636 122.234  1.00  0.00           H  
ATOM   2301  N   GLN A 150      18.704 108.574 120.848  1.00  0.00           N  
ATOM   2302  CA  GLN A 150      19.736 108.096 119.948  1.00  0.00           C  
ATOM   2303  C   GLN A 150      19.959 109.063 118.740  1.00  0.00           C  
ATOM   2304  O   GLN A 150      20.021 108.617 117.566  1.00  0.00           O  
ATOM   2305  CB  GLN A 150      19.354 106.700 119.532  1.00  0.00           C  
ATOM   2306  CG  GLN A 150      19.317 105.748 120.711  1.00  0.00           C  
ATOM   2307  CD  GLN A 150      18.721 104.401 120.361  1.00  0.00           C  
ATOM   2308  NE2 GLN A 150      19.415 103.373 120.854  1.00  0.00           N  
ATOM   2309  OE1 GLN A 150      17.600 104.215 119.829  1.00  0.00           O  
ATOM   2310  H   GLN A 150      17.835 108.058 120.871  1.00  0.00           H  
ATOM   2311  HA  GLN A 150      20.673 107.992 120.497  1.00  0.00           H  
ATOM   2312  HB2 GLN A 150      18.370 106.710 119.063  1.00  0.00           H  
ATOM   2313  HB3 GLN A 150      19.940 106.264 118.723  1.00  0.00           H  
ATOM   2314  HG2 GLN A 150      20.343 105.598 121.044  1.00  0.00           H  
ATOM   2315  HG3 GLN A 150      18.741 106.167 121.534  1.00  0.00           H  
ATOM   2316 HE21 GLN A 150      18.974 102.481 120.685  1.00  0.00           H  
ATOM   2317 HE22 GLN A 150      20.167 103.478 121.520  1.00  0.00           H  
ATOM   2318  N   SER A 151      20.068 110.370 119.020  1.00  0.00           N  
ATOM   2319  CA  SER A 151      20.039 111.473 118.076  1.00  0.00           C  
ATOM   2320  C   SER A 151      21.141 111.334 116.999  1.00  0.00           C  
ATOM   2321  O   SER A 151      20.898 111.432 115.775  1.00  0.00           O  
ATOM   2322  CB  SER A 151      20.300 112.720 118.820  1.00  0.00           C  
ATOM   2323  OG  SER A 151      20.512 113.918 118.086  1.00  0.00           O  
ATOM   2324  H   SER A 151      20.278 110.568 119.988  1.00  0.00           H  
ATOM   2325  HA  SER A 151      19.012 111.531 117.718  1.00  0.00           H  
ATOM   2326  HB2 SER A 151      19.493 112.834 119.544  1.00  0.00           H  
ATOM   2327  HB3 SER A 151      21.242 112.605 119.357  1.00  0.00           H  
ATOM   2328  HG  SER A 151      21.466 114.012 118.154  1.00  0.00           H  
ATOM   2329  N   GLU A 152      22.384 111.012 117.418  1.00  0.00           N  
ATOM   2330  CA  GLU A 152      23.514 111.028 116.478  1.00  0.00           C  
ATOM   2331  C   GLU A 152      23.588 109.700 115.677  1.00  0.00           C  
ATOM   2332  O   GLU A 152      24.062 109.755 114.523  1.00  0.00           O  
ATOM   2333  CB  GLU A 152      24.817 111.219 117.246  1.00  0.00           C  
ATOM   2334  CG  GLU A 152      24.806 112.370 118.219  1.00  0.00           C  
ATOM   2335  CD  GLU A 152      24.148 113.642 117.669  1.00  0.00           C  
ATOM   2336  OE1 GLU A 152      23.138 114.110 118.294  1.00  0.00           O  
ATOM   2337  OE2 GLU A 152      24.509 114.042 116.536  1.00  0.00           O1-
ATOM   2338  H   GLU A 152      22.565 110.760 118.378  1.00  0.00           H  
ATOM   2339  HA  GLU A 152      23.303 111.775 115.711  1.00  0.00           H  
ATOM   2340  HB2 GLU A 152      25.191 110.309 117.715  1.00  0.00           H  
ATOM   2341  HB3 GLU A 152      25.526 111.504 116.468  1.00  0.00           H  
ATOM   2342  HG2 GLU A 152      24.108 112.144 119.025  1.00  0.00           H  
ATOM   2343  HG3 GLU A 152      25.852 112.473 118.508  1.00  0.00           H  
ATOM   2344  N   HIE A 153      23.195 108.577 116.290  1.00  0.00           N  
ATOM   2345  CA  HIE A 153      23.171 107.243 115.694  1.00  0.00           C  
ATOM   2346  C   HIE A 153      22.042 107.253 114.649  1.00  0.00           C  
ATOM   2347  O   HIE A 153      22.227 106.555 113.603  1.00  0.00           O  
ATOM   2348  CB  HIE A 153      22.925 106.170 116.756  1.00  0.00           C  
ATOM   2349  CG  HIE A 153      23.906 106.267 117.878  1.00  0.00           C  
ATOM   2350  CD2 HIE A 153      25.245 105.901 117.627  1.00  0.00           C  
ATOM   2351  ND1 HIE A 153      23.883 106.901 119.086  1.00  0.00           N  
ATOM   2352  CE1 HIE A 153      25.110 106.976 119.588  1.00  0.00           C  
ATOM   2353  NE2 HIE A 153      25.952 106.329 118.742  1.00  0.00           N  
ATOM   2354  H   HIE A 153      22.895 108.797 117.229  1.00  0.00           H  
ATOM   2355  HA  HIE A 153      24.155 107.097 115.248  1.00  0.00           H  
ATOM   2356  HB2 HIE A 153      21.900 106.203 117.123  1.00  0.00           H  
ATOM   2357  HB3 HIE A 153      23.040 105.205 116.261  1.00  0.00           H  
ATOM   2358  HD2 HIE A 153      25.595 105.474 116.699  1.00  0.00           H  
ATOM   2359  HE1 HIE A 153      25.415 107.437 120.516  1.00  0.00           H  
ATOM   2360  HE2 HIE A 153      26.937 106.171 118.903  1.00  0.00           H  
ATOM   2361  N   ARG A 154      20.955 108.010 114.815  1.00  0.00           N  
ATOM   2362  CA  ARG A 154      19.972 108.137 113.757  1.00  0.00           C  
ATOM   2363  C   ARG A 154      20.455 109.022 112.589  1.00  0.00           C  
ATOM   2364  O   ARG A 154      20.128 108.685 111.424  1.00  0.00           O  
ATOM   2365  CB  ARG A 154      18.726 108.857 114.371  1.00  0.00           C  
ATOM   2366  CG  ARG A 154      17.861 107.799 115.137  1.00  0.00           C  
ATOM   2367  CD  ARG A 154      16.425 108.281 115.421  1.00  0.00           C  
ATOM   2368  NE  ARG A 154      16.345 109.602 116.041  1.00  0.00           N  
ATOM   2369  CZ  ARG A 154      16.294 109.837 117.329  1.00  0.00           C  
ATOM   2370  NH1 ARG A 154      15.988 111.050 117.677  1.00  0.00           N1+
ATOM   2371  NH2 ARG A 154      16.244 108.987 118.305  1.00  0.00           N  
ATOM   2372  H   ARG A 154      20.859 108.512 115.686  1.00  0.00           H  
ATOM   2373  HA  ARG A 154      19.723 107.213 113.234  1.00  0.00           H  
ATOM   2374  HB2 ARG A 154      18.926 109.636 115.107  1.00  0.00           H  
ATOM   2375  HB3 ARG A 154      18.194 109.268 113.513  1.00  0.00           H  
ATOM   2376  HG2 ARG A 154      17.872 106.851 114.600  1.00  0.00           H  
ATOM   2377  HG3 ARG A 154      18.245 107.559 116.129  1.00  0.00           H  
ATOM   2378  HD2 ARG A 154      15.916 108.371 114.462  1.00  0.00           H  
ATOM   2379  HD3 ARG A 154      15.958 107.616 116.149  1.00  0.00           H  
ATOM   2380  HE  ARG A 154      16.011 110.298 115.388  1.00  0.00           H  
ATOM   2381 HH11 ARG A 154      16.197 111.749 116.978  1.00  0.00           H  
ATOM   2382 HH12 ARG A 154      15.833 111.379 118.620  1.00  0.00           H  
ATOM   2383 HH21 ARG A 154      16.260 107.982 118.211  1.00  0.00           H  
ATOM   2384 HH22 ARG A 154      16.003 109.346 119.218  1.00  0.00           H  
ATOM   2385  N   LEU A 155      21.279 110.007 112.764  1.00  0.00           N  
ATOM   2386  CA  LEU A 155      21.798 110.849 111.662  1.00  0.00           C  
ATOM   2387  C   LEU A 155      22.830 109.946 110.926  1.00  0.00           C  
ATOM   2388  O   LEU A 155      22.741 109.692 109.694  1.00  0.00           O  
ATOM   2389  CB  LEU A 155      22.459 112.146 112.240  1.00  0.00           C  
ATOM   2390  CG  LEU A 155      23.174 113.034 111.158  1.00  0.00           C  
ATOM   2391  CD1 LEU A 155      22.316 113.497 110.001  1.00  0.00           C  
ATOM   2392  CD2 LEU A 155      23.785 114.313 111.845  1.00  0.00           C  
ATOM   2393  H   LEU A 155      21.680 110.073 113.689  1.00  0.00           H  
ATOM   2394  HA  LEU A 155      20.983 111.122 110.991  1.00  0.00           H  
ATOM   2395  HB2 LEU A 155      21.733 112.785 112.741  1.00  0.00           H  
ATOM   2396  HB3 LEU A 155      23.186 111.919 113.020  1.00  0.00           H  
ATOM   2397  HG  LEU A 155      23.993 112.490 110.688  1.00  0.00           H  
ATOM   2398 HD11 LEU A 155      22.770 114.258 109.365  1.00  0.00           H  
ATOM   2399 HD12 LEU A 155      22.229 112.812 109.158  1.00  0.00           H  
ATOM   2400 HD13 LEU A 155      21.386 113.918 110.384  1.00  0.00           H  
ATOM   2401 HD21 LEU A 155      24.436 114.120 112.697  1.00  0.00           H  
ATOM   2402 HD22 LEU A 155      24.460 114.788 111.133  1.00  0.00           H  
ATOM   2403 HD23 LEU A 155      22.996 115.017 112.111  1.00  0.00           H  
ATOM   2404  N   ALA A 156      23.838 109.348 111.554  1.00  0.00           N  
ATOM   2405  CA  ALA A 156      24.850 108.467 111.014  1.00  0.00           C  
ATOM   2406  C   ALA A 156      24.243 107.330 110.194  1.00  0.00           C  
ATOM   2407  O   ALA A 156      24.795 107.041 109.089  1.00  0.00           O  
ATOM   2408  CB  ALA A 156      25.705 108.021 112.230  1.00  0.00           C  
ATOM   2409  H   ALA A 156      24.101 109.624 112.489  1.00  0.00           H  
ATOM   2410  HA  ALA A 156      25.443 109.096 110.351  1.00  0.00           H  
ATOM   2411  HB1 ALA A 156      25.913 108.872 112.878  1.00  0.00           H  
ATOM   2412  HB2 ALA A 156      25.005 107.459 112.849  1.00  0.00           H  
ATOM   2413  HB3 ALA A 156      26.630 107.488 112.008  1.00  0.00           H  
ATOM   2414  N   LEU A 157      22.982 106.955 110.531  1.00  0.00           N  
ATOM   2415  CA  LEU A 157      22.216 105.992 109.740  1.00  0.00           C  
ATOM   2416  C   LEU A 157      21.470 106.461 108.529  1.00  0.00           C  
ATOM   2417  O   LEU A 157      21.390 105.731 107.513  1.00  0.00           O  
ATOM   2418  CB  LEU A 157      21.322 105.126 110.677  1.00  0.00           C  
ATOM   2419  CG  LEU A 157      22.186 103.977 111.342  1.00  0.00           C  
ATOM   2420  CD1 LEU A 157      21.653 103.504 112.729  1.00  0.00           C  
ATOM   2421  CD2 LEU A 157      22.318 102.730 110.415  1.00  0.00           C  
ATOM   2422  H   LEU A 157      22.488 107.423 111.277  1.00  0.00           H  
ATOM   2423  HA  LEU A 157      22.974 105.342 109.302  1.00  0.00           H  
ATOM   2424  HB2 LEU A 157      20.807 105.747 111.410  1.00  0.00           H  
ATOM   2425  HB3 LEU A 157      20.448 104.688 110.196  1.00  0.00           H  
ATOM   2426  HG  LEU A 157      23.204 104.354 111.442  1.00  0.00           H  
ATOM   2427 HD11 LEU A 157      22.546 103.013 113.119  1.00  0.00           H  
ATOM   2428 HD12 LEU A 157      21.369 104.348 113.357  1.00  0.00           H  
ATOM   2429 HD13 LEU A 157      20.742 102.909 112.676  1.00  0.00           H  
ATOM   2430 HD21 LEU A 157      21.354 102.381 110.045  1.00  0.00           H  
ATOM   2431 HD22 LEU A 157      22.945 102.967 109.556  1.00  0.00           H  
ATOM   2432 HD23 LEU A 157      22.891 102.029 111.020  1.00  0.00           H  
ATOM   2433  N   LYS A 158      20.828 107.614 108.680  1.00  0.00           N  
ATOM   2434  CA  LYS A 158      20.244 108.375 107.532  1.00  0.00           C  
ATOM   2435  C   LYS A 158      21.232 108.701 106.408  1.00  0.00           C  
ATOM   2436  O   LYS A 158      20.901 108.497 105.255  1.00  0.00           O  
ATOM   2437  CB  LYS A 158      19.535 109.743 108.005  1.00  0.00           C  
ATOM   2438  CG  LYS A 158      18.206 109.507 108.740  1.00  0.00           C  
ATOM   2439  CD  LYS A 158      17.677 110.736 109.443  1.00  0.00           C  
ATOM   2440  CE  LYS A 158      16.372 110.509 110.267  1.00  0.00           C  
ATOM   2441  NZ  LYS A 158      15.749 111.745 110.790  1.00  0.00           N1+
ATOM   2442  H   LYS A 158      20.747 108.007 109.607  1.00  0.00           H  
ATOM   2443  HA  LYS A 158      19.431 107.818 107.065  1.00  0.00           H  
ATOM   2444  HB2 LYS A 158      20.199 110.249 108.705  1.00  0.00           H  
ATOM   2445  HB3 LYS A 158      19.211 110.349 107.158  1.00  0.00           H  
ATOM   2446  HG2 LYS A 158      17.541 109.101 107.978  1.00  0.00           H  
ATOM   2447  HG3 LYS A 158      18.346 108.774 109.535  1.00  0.00           H  
ATOM   2448  HD2 LYS A 158      18.462 111.101 110.104  1.00  0.00           H  
ATOM   2449  HD3 LYS A 158      17.414 111.442 108.656  1.00  0.00           H  
ATOM   2450  HE2 LYS A 158      15.670 110.000 109.606  1.00  0.00           H  
ATOM   2451  HE3 LYS A 158      16.578 109.786 111.056  1.00  0.00           H  
ATOM   2452  HZ1 LYS A 158      16.417 112.318 111.286  1.00  0.00           H  
ATOM   2453  HZ2 LYS A 158      15.389 112.222 109.976  1.00  0.00           H  
ATOM   2454  HZ3 LYS A 158      14.987 111.520 111.414  1.00  0.00           H  
ATOM   2455  N   ASN A 159      22.536 108.983 106.690  1.00  0.00           N  
ATOM   2456  CA  ASN A 159      23.660 109.188 105.831  1.00  0.00           C  
ATOM   2457  C   ASN A 159      24.156 107.884 105.122  1.00  0.00           C  
ATOM   2458  O   ASN A 159      24.359 107.859 103.893  1.00  0.00           O  
ATOM   2459  CB  ASN A 159      24.757 109.859 106.641  1.00  0.00           C  
ATOM   2460  CG  ASN A 159      24.498 111.273 107.144  1.00  0.00           C  
ATOM   2461  ND2 ASN A 159      25.256 111.604 108.184  1.00  0.00           N  
ATOM   2462  OD1 ASN A 159      23.579 111.974 106.758  1.00  0.00           O  
ATOM   2463  H   ASN A 159      22.828 109.086 107.651  1.00  0.00           H  
ATOM   2464  HA  ASN A 159      23.367 109.939 105.097  1.00  0.00           H  
ATOM   2465  HB2 ASN A 159      24.935 109.205 107.495  1.00  0.00           H  
ATOM   2466  HB3 ASN A 159      25.728 109.918 106.151  1.00  0.00           H  
ATOM   2467 HD21 ASN A 159      25.284 112.576 108.456  1.00  0.00           H  
ATOM   2468 HD22 ASN A 159      26.026 110.960 108.302  1.00  0.00           H  
ATOM   2469  N   ILE A 160      24.042 106.796 105.898  1.00  0.00           N  
ATOM   2470  CA  ILE A 160      24.352 105.499 105.255  1.00  0.00           C  
ATOM   2471  C   ILE A 160      23.229 105.036 104.327  1.00  0.00           C  
ATOM   2472  O   ILE A 160      23.429 104.677 103.096  1.00  0.00           O  
ATOM   2473  CB  ILE A 160      24.653 104.424 106.368  1.00  0.00           C  
ATOM   2474  CG1 ILE A 160      25.957 104.665 107.221  1.00  0.00           C  
ATOM   2475  CG2 ILE A 160      24.761 103.005 105.832  1.00  0.00           C  
ATOM   2476  CD1 ILE A 160      25.942 104.167 108.635  1.00  0.00           C  
ATOM   2477  H   ILE A 160      23.897 106.853 106.896  1.00  0.00           H  
ATOM   2478  HA  ILE A 160      25.275 105.574 104.679  1.00  0.00           H  
ATOM   2479  HB  ILE A 160      23.871 104.553 107.117  1.00  0.00           H  
ATOM   2480 HG12 ILE A 160      26.799 104.213 106.696  1.00  0.00           H  
ATOM   2481 HG13 ILE A 160      26.294 105.700 107.248  1.00  0.00           H  
ATOM   2482 HG21 ILE A 160      23.786 102.624 105.528  1.00  0.00           H  
ATOM   2483 HG22 ILE A 160      25.481 102.957 105.015  1.00  0.00           H  
ATOM   2484 HG23 ILE A 160      25.077 102.269 106.572  1.00  0.00           H  
ATOM   2485 HD11 ILE A 160      25.639 103.123 108.704  1.00  0.00           H  
ATOM   2486 HD12 ILE A 160      26.957 104.202 109.032  1.00  0.00           H  
ATOM   2487 HD13 ILE A 160      25.378 104.748 109.365  1.00  0.00           H  
ATOM   2488  N   ALA A 161      21.943 105.089 104.854  1.00  0.00           N  
ATOM   2489  CA  ALA A 161      20.809 104.951 103.990  1.00  0.00           C  
ATOM   2490  C   ALA A 161      20.802 105.937 102.795  1.00  0.00           C  
ATOM   2491  O   ALA A 161      20.296 105.481 101.704  1.00  0.00           O  
ATOM   2492  CB  ALA A 161      19.579 105.386 104.788  1.00  0.00           C  
ATOM   2493  H   ALA A 161      21.792 105.468 105.779  1.00  0.00           H  
ATOM   2494  HA  ALA A 161      20.716 103.943 103.583  1.00  0.00           H  
ATOM   2495  HB1 ALA A 161      19.520 106.474 104.819  1.00  0.00           H  
ATOM   2496  HB2 ALA A 161      18.669 105.241 104.206  1.00  0.00           H  
ATOM   2497  HB3 ALA A 161      19.487 104.785 105.691  1.00  0.00           H  
ATOM   2498  N   SER A 162      21.347 107.155 102.882  1.00  0.00           N  
ATOM   2499  CA  SER A 162      21.491 108.051 101.797  1.00  0.00           C  
ATOM   2500  C   SER A 162      22.436 107.525 100.731  1.00  0.00           C  
ATOM   2501  O   SER A 162      22.062 107.430  99.506  1.00  0.00           O  
ATOM   2502  CB  SER A 162      21.980 109.420 102.293  1.00  0.00           C  
ATOM   2503  OG  SER A 162      22.095 110.302 101.269  1.00  0.00           O  
ATOM   2504  H   SER A 162      21.493 107.457 103.833  1.00  0.00           H  
ATOM   2505  HA  SER A 162      20.489 108.218 101.401  1.00  0.00           H  
ATOM   2506  HB2 SER A 162      21.329 109.831 103.065  1.00  0.00           H  
ATOM   2507  HB3 SER A 162      22.957 109.317 102.766  1.00  0.00           H  
ATOM   2508  HG  SER A 162      22.817 110.913 101.432  1.00  0.00           H  
ATOM   2509  N   MET A 163      23.547 106.946 101.053  1.00  0.00           N  
ATOM   2510  CA  MET A 163      24.540 106.520 100.101  1.00  0.00           C  
ATOM   2511  C   MET A 163      24.063 105.296  99.338  1.00  0.00           C  
ATOM   2512  O   MET A 163      24.412 105.046  98.184  1.00  0.00           O  
ATOM   2513  CB  MET A 163      25.889 106.301 100.872  1.00  0.00           C  
ATOM   2514  CG  MET A 163      26.735 107.511 101.076  1.00  0.00           C  
ATOM   2515  SD  MET A 163      27.347 108.178  99.514  1.00  0.00           S  
ATOM   2516  CE  MET A 163      29.072 108.529  99.937  1.00  0.00           C  
ATOM   2517  H   MET A 163      23.893 106.978 102.001  1.00  0.00           H  
ATOM   2518  HA  MET A 163      24.653 107.328  99.378  1.00  0.00           H  
ATOM   2519  HB2 MET A 163      25.677 105.808 101.820  1.00  0.00           H  
ATOM   2520  HB3 MET A 163      26.502 105.597 100.310  1.00  0.00           H  
ATOM   2521  HG2 MET A 163      26.068 108.210 101.582  1.00  0.00           H  
ATOM   2522  HG3 MET A 163      27.636 107.288 101.648  1.00  0.00           H  
ATOM   2523  HE1 MET A 163      29.539 107.544  99.890  1.00  0.00           H  
ATOM   2524  HE2 MET A 163      29.575 109.116  99.169  1.00  0.00           H  
ATOM   2525  HE3 MET A 163      29.195 108.969 100.926  1.00  0.00           H  
ATOM   2526  N   VAL A 164      23.248 104.491 100.043  1.00  0.00           N  
ATOM   2527  CA  VAL A 164      22.662 103.247  99.423  1.00  0.00           C  
ATOM   2528  C   VAL A 164      21.757 103.546  98.173  1.00  0.00           C  
ATOM   2529  O   VAL A 164      20.902 104.368  98.226  1.00  0.00           O  
ATOM   2530  CB  VAL A 164      22.067 102.335 100.521  1.00  0.00           C  
ATOM   2531  CG1 VAL A 164      21.449 101.029  99.989  1.00  0.00           C  
ATOM   2532  CG2 VAL A 164      23.274 101.960 101.416  1.00  0.00           C  
ATOM   2533  H   VAL A 164      23.052 104.650 101.021  1.00  0.00           H  
ATOM   2534  HA  VAL A 164      23.478 102.637  99.039  1.00  0.00           H  
ATOM   2535  HB  VAL A 164      21.339 102.896 101.107  1.00  0.00           H  
ATOM   2536 HG11 VAL A 164      21.209 100.311 100.772  1.00  0.00           H  
ATOM   2537 HG12 VAL A 164      20.575 101.518  99.560  1.00  0.00           H  
ATOM   2538 HG13 VAL A 164      22.039 100.506  99.237  1.00  0.00           H  
ATOM   2539 HG21 VAL A 164      22.877 101.483 102.313  1.00  0.00           H  
ATOM   2540 HG22 VAL A 164      23.738 101.108 100.920  1.00  0.00           H  
ATOM   2541 HG23 VAL A 164      24.076 102.636 101.712  1.00  0.00           H  
ATOM   2542  N   ARG A 165      21.967 102.793  97.079  1.00  0.00           N  
ATOM   2543  CA  ARG A 165      21.143 102.771  95.839  1.00  0.00           C  
ATOM   2544  C   ARG A 165      19.681 102.293  96.053  1.00  0.00           C  
ATOM   2545  O   ARG A 165      19.399 101.643  97.081  1.00  0.00           O  
ATOM   2546  CB  ARG A 165      21.856 101.955  94.752  1.00  0.00           C  
ATOM   2547  CG  ARG A 165      23.001 102.671  93.969  1.00  0.00           C  
ATOM   2548  CD  ARG A 165      23.868 101.879  93.046  1.00  0.00           C  
ATOM   2549  NE  ARG A 165      24.888 102.682  92.379  1.00  0.00           N  
ATOM   2550  CZ  ARG A 165      25.861 102.274  91.585  1.00  0.00           C  
ATOM   2551  NH1 ARG A 165      26.494 103.068  90.840  1.00  0.00           N1+
ATOM   2552  NH2 ARG A 165      26.228 100.987  91.466  1.00  0.00           N  
ATOM   2553  H   ARG A 165      22.649 102.063  97.230  1.00  0.00           H  
ATOM   2554  HA  ARG A 165      21.043 103.795  95.480  1.00  0.00           H  
ATOM   2555  HB2 ARG A 165      22.384 101.204  95.339  1.00  0.00           H  
ATOM   2556  HB3 ARG A 165      21.189 101.443  94.059  1.00  0.00           H  
ATOM   2557  HG2 ARG A 165      22.410 103.302  93.305  1.00  0.00           H  
ATOM   2558  HG3 ARG A 165      23.697 103.163  94.649  1.00  0.00           H  
ATOM   2559  HD2 ARG A 165      24.345 101.052  93.571  1.00  0.00           H  
ATOM   2560  HD3 ARG A 165      23.233 101.342  92.342  1.00  0.00           H  
ATOM   2561  HE  ARG A 165      24.913 103.668  92.595  1.00  0.00           H  
ATOM   2562 HH11 ARG A 165      26.276 104.051  90.763  1.00  0.00           H  
ATOM   2563 HH12 ARG A 165      27.222 102.674  90.261  1.00  0.00           H  
ATOM   2564 HH21 ARG A 165      25.687 100.356  92.040  1.00  0.00           H  
ATOM   2565 HH22 ARG A 165      26.941 100.635  90.843  1.00  0.00           H  
ATOM   2566  N   PRO A 166      18.796 102.419  95.000  1.00  0.00           N  
ATOM   2567  CA  PRO A 166      17.516 101.623  94.961  1.00  0.00           C  
ATOM   2568  C   PRO A 166      17.850 100.153  95.091  1.00  0.00           C  
ATOM   2569  O   PRO A 166      18.821  99.601  94.522  1.00  0.00           O  
ATOM   2570  CB  PRO A 166      16.859 101.978  93.639  1.00  0.00           C  
ATOM   2571  CG  PRO A 166      17.478 103.332  93.291  1.00  0.00           C  
ATOM   2572  CD  PRO A 166      18.913 103.237  93.804  1.00  0.00           C  
ATOM   2573  HA  PRO A 166      16.955 101.905  95.853  1.00  0.00           H  
ATOM   2574  HB2 PRO A 166      17.119 101.168  92.958  1.00  0.00           H  
ATOM   2575  HB3 PRO A 166      15.791 102.095  93.817  1.00  0.00           H  
ATOM   2576  HG2 PRO A 166      17.541 103.441  92.208  1.00  0.00           H  
ATOM   2577  HG3 PRO A 166      16.878 104.113  93.756  1.00  0.00           H  
ATOM   2578  HD2 PRO A 166      19.499 102.802  92.994  1.00  0.00           H  
ATOM   2579  HD3 PRO A 166      19.213 104.251  94.068  1.00  0.00           H  
ATOM   2580  N   GLY A 167      17.058  99.374  95.817  1.00  0.00           N  
ATOM   2581  CA  GLY A 167      17.310  97.955  96.014  1.00  0.00           C  
ATOM   2582  C   GLY A 167      18.604  97.627  96.669  1.00  0.00           C  
ATOM   2583  O   GLY A 167      18.904  96.502  96.736  1.00  0.00           O  
ATOM   2584  H   GLY A 167      16.215  99.719  96.252  1.00  0.00           H  
ATOM   2585  HA2 GLY A 167      16.480  97.624  96.639  1.00  0.00           H  
ATOM   2586  HA3 GLY A 167      17.343  97.464  95.042  1.00  0.00           H  
ATOM   2587  N   GLY A 168      19.312  98.591  97.280  1.00  0.00           N  
ATOM   2588  CA  GLY A 168      20.734  98.400  97.648  1.00  0.00           C  
ATOM   2589  C   GLY A 168      20.913  97.885  99.103  1.00  0.00           C  
ATOM   2590  O   GLY A 168      20.064  98.063  99.993  1.00  0.00           O  
ATOM   2591  H   GLY A 168      18.985  99.528  97.467  1.00  0.00           H  
ATOM   2592  HA2 GLY A 168      21.243  97.783  96.908  1.00  0.00           H  
ATOM   2593  HA3 GLY A 168      21.089  99.429  97.692  1.00  0.00           H  
ATOM   2594  N   LEU A 169      21.986  97.171  99.289  1.00  0.00           N  
ATOM   2595  CA  LEU A 169      22.309  96.412 100.499  1.00  0.00           C  
ATOM   2596  C   LEU A 169      23.140  97.118 101.616  1.00  0.00           C  
ATOM   2597  O   LEU A 169      23.961  97.998 101.293  1.00  0.00           O  
ATOM   2598  CB  LEU A 169      23.016  95.123 100.108  1.00  0.00           C  
ATOM   2599  CG  LEU A 169      22.302  94.110  99.087  1.00  0.00           C  
ATOM   2600  CD1 LEU A 169      23.261  92.983  98.882  1.00  0.00           C  
ATOM   2601  CD2 LEU A 169      20.845  93.648  99.582  1.00  0.00           C  
ATOM   2602  H   LEU A 169      22.647  97.051  98.534  1.00  0.00           H  
ATOM   2603  HA  LEU A 169      21.314  96.156 100.867  1.00  0.00           H  
ATOM   2604  HB2 LEU A 169      23.943  95.495  99.672  1.00  0.00           H  
ATOM   2605  HB3 LEU A 169      23.186  94.527 101.006  1.00  0.00           H  
ATOM   2606  HG  LEU A 169      22.197  94.532  98.087  1.00  0.00           H  
ATOM   2607 HD11 LEU A 169      22.981  92.319  98.064  1.00  0.00           H  
ATOM   2608 HD12 LEU A 169      24.312  93.275  98.876  1.00  0.00           H  
ATOM   2609 HD13 LEU A 169      23.252  92.386  99.795  1.00  0.00           H  
ATOM   2610 HD21 LEU A 169      20.484  92.869  98.910  1.00  0.00           H  
ATOM   2611 HD22 LEU A 169      21.001  93.184 100.556  1.00  0.00           H  
ATOM   2612 HD23 LEU A 169      20.181  94.507  99.666  1.00  0.00           H  
ATOM   2613  N   LEU A 170      22.895  96.673 102.857  1.00  0.00           N  
ATOM   2614  CA  LEU A 170      23.792  97.082 103.956  1.00  0.00           C  
ATOM   2615  C   LEU A 170      24.094  95.909 104.886  1.00  0.00           C  
ATOM   2616  O   LEU A 170      23.232  95.091 105.097  1.00  0.00           O  
ATOM   2617  CB  LEU A 170      22.999  98.212 104.665  1.00  0.00           C  
ATOM   2618  CG  LEU A 170      23.589  98.775 106.018  1.00  0.00           C  
ATOM   2619  CD1 LEU A 170      24.986  99.336 105.764  1.00  0.00           C  
ATOM   2620  CD2 LEU A 170      22.675  99.800 106.772  1.00  0.00           C  
ATOM   2621  H   LEU A 170      22.210  95.960 103.062  1.00  0.00           H  
ATOM   2622  HA  LEU A 170      24.764  97.526 103.744  1.00  0.00           H  
ATOM   2623  HB2 LEU A 170      22.884  99.053 103.981  1.00  0.00           H  
ATOM   2624  HB3 LEU A 170      21.974  97.898 104.860  1.00  0.00           H  
ATOM   2625  HG  LEU A 170      23.574  97.873 106.629  1.00  0.00           H  
ATOM   2626 HD11 LEU A 170      25.398  99.640 106.726  1.00  0.00           H  
ATOM   2627 HD12 LEU A 170      25.588  98.482 105.456  1.00  0.00           H  
ATOM   2628 HD13 LEU A 170      24.911 100.232 105.147  1.00  0.00           H  
ATOM   2629 HD21 LEU A 170      22.584 100.742 106.229  1.00  0.00           H  
ATOM   2630 HD22 LEU A 170      21.678  99.414 106.987  1.00  0.00           H  
ATOM   2631 HD23 LEU A 170      23.042  99.973 107.784  1.00  0.00           H  
ATOM   2632  N   VAL A 171      25.314  95.773 105.395  1.00  0.00           N  
ATOM   2633  CA  VAL A 171      25.863  94.693 106.260  1.00  0.00           C  
ATOM   2634  C   VAL A 171      26.538  95.390 107.443  1.00  0.00           C  
ATOM   2635  O   VAL A 171      27.621  95.989 107.305  1.00  0.00           O  
ATOM   2636  CB  VAL A 171      26.760  93.745 105.520  1.00  0.00           C  
ATOM   2637  CG1 VAL A 171      27.176  92.697 106.539  1.00  0.00           C  
ATOM   2638  CG2 VAL A 171      26.091  93.056 104.309  1.00  0.00           C  
ATOM   2639  H   VAL A 171      25.980  96.378 104.936  1.00  0.00           H  
ATOM   2640  HA  VAL A 171      25.003  94.195 106.707  1.00  0.00           H  
ATOM   2641  HB  VAL A 171      27.651  94.315 105.255  1.00  0.00           H  
ATOM   2642 HG11 VAL A 171      27.916  91.995 106.153  1.00  0.00           H  
ATOM   2643 HG12 VAL A 171      27.644  93.172 107.402  1.00  0.00           H  
ATOM   2644 HG13 VAL A 171      26.302  92.100 106.798  1.00  0.00           H  
ATOM   2645 HG21 VAL A 171      25.722  93.704 103.515  1.00  0.00           H  
ATOM   2646 HG22 VAL A 171      26.869  92.445 103.853  1.00  0.00           H  
ATOM   2647 HG23 VAL A 171      25.231  92.512 104.700  1.00  0.00           H  
ATOM   2648  N   ILE A 172      25.872  95.504 108.608  1.00  0.00           N  
ATOM   2649  CA  ILE A 172      26.470  96.198 109.788  1.00  0.00           C  
ATOM   2650  C   ILE A 172      26.308  95.358 111.158  1.00  0.00           C  
ATOM   2651  O   ILE A 172      25.391  94.605 111.286  1.00  0.00           O  
ATOM   2652  CB  ILE A 172      25.933  97.630 109.854  1.00  0.00           C  
ATOM   2653  CG1 ILE A 172      26.255  98.367 111.189  1.00  0.00           C  
ATOM   2654  CG2 ILE A 172      24.399  97.626 109.774  1.00  0.00           C  
ATOM   2655  CD1 ILE A 172      26.229  99.909 111.085  1.00  0.00           C  
ATOM   2656  H   ILE A 172      25.011  94.991 108.725  1.00  0.00           H  
ATOM   2657  HA  ILE A 172      27.555  96.229 109.680  1.00  0.00           H  
ATOM   2658  HB  ILE A 172      26.331  98.192 109.010  1.00  0.00           H  
ATOM   2659 HG12 ILE A 172      25.573  98.035 111.973  1.00  0.00           H  
ATOM   2660 HG13 ILE A 172      27.263  98.085 111.492  1.00  0.00           H  
ATOM   2661 HG21 ILE A 172      24.022  98.592 109.435  1.00  0.00           H  
ATOM   2662 HG22 ILE A 172      24.104  97.010 108.925  1.00  0.00           H  
ATOM   2663 HG23 ILE A 172      23.836  97.301 110.648  1.00  0.00           H  
ATOM   2664 HD11 ILE A 172      25.307 100.345 110.700  1.00  0.00           H  
ATOM   2665 HD12 ILE A 172      26.403 100.366 112.059  1.00  0.00           H  
ATOM   2666 HD13 ILE A 172      26.932 100.278 110.338  1.00  0.00           H  
ATOM   2667  N   ASP A 173      27.187  95.561 112.128  1.00  0.00           N  
ATOM   2668  CA  ASP A 173      27.250  94.691 113.274  1.00  0.00           C  
ATOM   2669  C   ASP A 173      27.452  95.391 114.579  1.00  0.00           C  
ATOM   2670  O   ASP A 173      27.890  96.532 114.712  1.00  0.00           O  
ATOM   2671  CB  ASP A 173      28.444  93.732 113.028  1.00  0.00           C  
ATOM   2672  CG  ASP A 173      29.771  94.292 113.064  1.00  0.00           C  
ATOM   2673  OD1 ASP A 173      30.677  93.427 113.118  1.00  0.00           O  
ATOM   2674  OD2 ASP A 173      30.043  95.519 112.893  1.00  0.00           O1-
ATOM   2675  H   ASP A 173      27.938  96.230 112.037  1.00  0.00           H  
ATOM   2676  HA  ASP A 173      26.390  94.023 113.334  1.00  0.00           H  
ATOM   2677  HB2 ASP A 173      28.380  92.800 113.589  1.00  0.00           H  
ATOM   2678  HB3 ASP A 173      28.211  93.402 112.015  1.00  0.00           H  
ATOM   2679  N   HIE A 174      27.129  94.625 115.613  1.00  0.00           N  
ATOM   2680  CA  HIE A 174      27.146  94.998 117.051  1.00  0.00           C  
ATOM   2681  C   HIE A 174      27.531  93.802 117.938  1.00  0.00           C  
ATOM   2682  O   HIE A 174      27.185  92.652 117.692  1.00  0.00           O  
ATOM   2683  CB  HIE A 174      25.815  95.554 117.544  1.00  0.00           C  
ATOM   2684  CG  HIE A 174      24.612  94.666 117.617  1.00  0.00           C  
ATOM   2685  CD2 HIE A 174      23.885  94.387 116.503  1.00  0.00           C  
ATOM   2686  ND1 HIE A 174      23.961  94.287 118.766  1.00  0.00           N  
ATOM   2687  CE1 HIE A 174      22.809  93.732 118.345  1.00  0.00           C  
ATOM   2688  NE2 HIE A 174      22.742  93.794 116.988  1.00  0.00           N  
ATOM   2689  H   HIE A 174      26.806  93.715 115.314  1.00  0.00           H  
ATOM   2690  HA  HIE A 174      27.894  95.779 117.183  1.00  0.00           H  
ATOM   2691  HB2 HIE A 174      25.931  95.999 118.533  1.00  0.00           H  
ATOM   2692  HB3 HIE A 174      25.546  96.350 116.849  1.00  0.00           H  
ATOM   2693  HD2 HIE A 174      24.074  94.641 115.470  1.00  0.00           H  
ATOM   2694  HE1 HIE A 174      22.091  93.229 118.976  1.00  0.00           H  
ATOM   2695  HE2 HIE A 174      21.954  93.567 116.398  1.00  0.00           H  
ATOM   2696  N   ARG A 175      28.138  94.051 119.063  1.00  0.00           N  
ATOM   2697  CA  ARG A 175      28.617  93.006 120.086  1.00  0.00           C  
ATOM   2698  C   ARG A 175      27.498  92.540 120.898  1.00  0.00           C  
ATOM   2699  O   ARG A 175      26.602  93.277 121.194  1.00  0.00           O  
ATOM   2700  CB  ARG A 175      29.794  93.558 120.853  1.00  0.00           C  
ATOM   2701  CG  ARG A 175      31.175  93.127 120.416  1.00  0.00           C  
ATOM   2702  CD  ARG A 175      32.195  93.506 121.512  1.00  0.00           C  
ATOM   2703  NE  ARG A 175      33.600  93.223 121.087  1.00  0.00           N  
ATOM   2704  CZ  ARG A 175      34.356  92.168 121.228  1.00  0.00           C  
ATOM   2705  NH1 ARG A 175      33.936  91.133 121.758  1.00  0.00           N1+
ATOM   2706  NH2 ARG A 175      35.592  92.097 120.850  1.00  0.00           N  
ATOM   2707  H   ARG A 175      28.362  95.016 119.261  1.00  0.00           H  
ATOM   2708  HA  ARG A 175      28.963  92.112 119.567  1.00  0.00           H  
ATOM   2709  HB2 ARG A 175      29.868  94.628 120.660  1.00  0.00           H  
ATOM   2710  HB3 ARG A 175      29.748  93.340 121.920  1.00  0.00           H  
ATOM   2711  HG2 ARG A 175      31.138  92.046 120.290  1.00  0.00           H  
ATOM   2712  HG3 ARG A 175      31.437  93.706 119.531  1.00  0.00           H  
ATOM   2713  HD2 ARG A 175      32.075  94.554 121.785  1.00  0.00           H  
ATOM   2714  HD3 ARG A 175      31.883  92.967 122.406  1.00  0.00           H  
ATOM   2715  HE  ARG A 175      34.121  94.015 120.739  1.00  0.00           H  
ATOM   2716 HH11 ARG A 175      33.019  91.079 122.180  1.00  0.00           H  
ATOM   2717 HH12 ARG A 175      34.588  90.364 121.814  1.00  0.00           H  
ATOM   2718 HH21 ARG A 175      36.105  92.807 120.348  1.00  0.00           H  
ATOM   2719 HH22 ARG A 175      36.077  91.261 121.147  1.00  0.00           H  
ATOM   2720  N   ASN A 176      27.655  91.335 121.461  1.00  0.00           N  
ATOM   2721  CA  ASN A 176      26.907  90.810 122.552  1.00  0.00           C  
ATOM   2722  C   ASN A 176      27.534  91.344 123.880  1.00  0.00           C  
ATOM   2723  O   ASN A 176      28.599  90.842 124.229  1.00  0.00           O  
ATOM   2724  CB  ASN A 176      26.860  89.269 122.455  1.00  0.00           C  
ATOM   2725  CG  ASN A 176      25.968  88.603 123.510  1.00  0.00           C  
ATOM   2726  ND2 ASN A 176      25.926  87.310 123.428  1.00  0.00           N  
ATOM   2727  OD1 ASN A 176      25.369  89.242 124.342  1.00  0.00           O  
ATOM   2728  H   ASN A 176      28.468  90.792 121.207  1.00  0.00           H  
ATOM   2729  HA  ASN A 176      25.871  91.084 122.347  1.00  0.00           H  
ATOM   2730  HB2 ASN A 176      26.408  88.959 121.513  1.00  0.00           H  
ATOM   2731  HB3 ASN A 176      27.867  88.852 122.507  1.00  0.00           H  
ATOM   2732 HD21 ASN A 176      25.261  86.870 124.047  1.00  0.00           H  
ATOM   2733 HD22 ASN A 176      26.229  86.865 122.574  1.00  0.00           H  
ATOM   2734  N   TYR A 177      26.829  92.249 124.600  1.00  0.00           N  
ATOM   2735  CA  TYR A 177      27.220  92.777 125.924  1.00  0.00           C  
ATOM   2736  C   TYR A 177      26.407  92.185 127.065  1.00  0.00           C  
ATOM   2737  O   TYR A 177      26.964  92.156 128.148  1.00  0.00           O  
ATOM   2738  CB  TYR A 177      27.235  94.279 125.855  1.00  0.00           C  
ATOM   2739  CG  TYR A 177      27.754  94.902 124.591  1.00  0.00           C  
ATOM   2740  CD1 TYR A 177      29.163  94.999 124.595  1.00  0.00           C  
ATOM   2741  CD2 TYR A 177      27.016  95.421 123.585  1.00  0.00           C  
ATOM   2742  CE1 TYR A 177      29.856  95.614 123.519  1.00  0.00           C  
ATOM   2743  CE2 TYR A 177      27.624  95.993 122.518  1.00  0.00           C  
ATOM   2744  CZ  TYR A 177      29.002  96.236 122.472  1.00  0.00           C  
ATOM   2745  OH  TYR A 177      29.521  96.912 121.436  1.00  0.00           O  
ATOM   2746  H   TYR A 177      25.909  92.450 124.236  1.00  0.00           H  
ATOM   2747  HA  TYR A 177      28.288  92.606 126.058  1.00  0.00           H  
ATOM   2748  HB2 TYR A 177      26.197  94.583 125.980  1.00  0.00           H  
ATOM   2749  HB3 TYR A 177      27.797  94.634 126.719  1.00  0.00           H  
ATOM   2750  HD1 TYR A 177      29.684  94.547 125.425  1.00  0.00           H  
ATOM   2751  HD2 TYR A 177      25.951  95.246 123.559  1.00  0.00           H  
ATOM   2752  HE1 TYR A 177      30.932  95.690 123.466  1.00  0.00           H  
ATOM   2753  HE2 TYR A 177      27.091  96.360 121.653  1.00  0.00           H  
ATOM   2754  HH  TYR A 177      28.863  97.255 120.827  1.00  0.00           H  
ATOM   2755  N   ASP A 178      25.215  91.679 126.854  1.00  0.00           N  
ATOM   2756  CA  ASP A 178      24.377  91.080 127.916  1.00  0.00           C  
ATOM   2757  C   ASP A 178      25.134  90.073 128.799  1.00  0.00           C  
ATOM   2758  O   ASP A 178      25.138  90.305 130.016  1.00  0.00           O  
ATOM   2759  CB  ASP A 178      23.195  90.415 127.309  1.00  0.00           C  
ATOM   2760  CG  ASP A 178      22.194  91.322 126.507  1.00  0.00           C  
ATOM   2761  OD1 ASP A 178      21.295  90.658 125.893  1.00  0.00           O  
ATOM   2762  OD2 ASP A 178      22.286  92.550 126.462  1.00  0.00           O1-
ATOM   2763  H   ASP A 178      24.754  91.888 125.980  1.00  0.00           H  
ATOM   2764  HA  ASP A 178      24.187  91.904 128.602  1.00  0.00           H  
ATOM   2765  HB2 ASP A 178      23.611  89.635 126.672  1.00  0.00           H  
ATOM   2766  HB3 ASP A 178      22.612  89.928 128.091  1.00  0.00           H  
ATOM   2767  N   TYR A 179      25.748  89.030 128.207  1.00  0.00           N  
ATOM   2768  CA  TYR A 179      26.561  88.059 128.917  1.00  0.00           C  
ATOM   2769  C   TYR A 179      27.702  88.749 129.685  1.00  0.00           C  
ATOM   2770  O   TYR A 179      28.104  88.347 130.780  1.00  0.00           O  
ATOM   2771  CB  TYR A 179      27.067  86.936 127.916  1.00  0.00           C  
ATOM   2772  CG  TYR A 179      27.947  85.789 128.406  1.00  0.00           C  
ATOM   2773  CD1 TYR A 179      29.277  86.129 128.847  1.00  0.00           C  
ATOM   2774  CD2 TYR A 179      27.481  84.440 128.540  1.00  0.00           C  
ATOM   2775  CE1 TYR A 179      30.140  85.111 129.366  1.00  0.00           C  
ATOM   2776  CE2 TYR A 179      28.360  83.447 129.137  1.00  0.00           C  
ATOM   2777  CZ  TYR A 179      29.643  83.780 129.527  1.00  0.00           C  
ATOM   2778  OH  TYR A 179      30.533  82.883 130.013  1.00  0.00           O  
ATOM   2779  H   TYR A 179      25.555  88.983 127.217  1.00  0.00           H  
ATOM   2780  HA  TYR A 179      25.903  87.559 129.628  1.00  0.00           H  
ATOM   2781  HB2 TYR A 179      26.144  86.439 127.616  1.00  0.00           H  
ATOM   2782  HB3 TYR A 179      27.364  87.232 126.910  1.00  0.00           H  
ATOM   2783  HD1 TYR A 179      29.575  87.158 128.721  1.00  0.00           H  
ATOM   2784  HD2 TYR A 179      26.478  84.181 128.236  1.00  0.00           H  
ATOM   2785  HE1 TYR A 179      31.058  85.461 129.814  1.00  0.00           H  
ATOM   2786  HE2 TYR A 179      28.142  82.396 129.021  1.00  0.00           H  
ATOM   2787  HH  TYR A 179      31.377  83.066 129.592  1.00  0.00           H  
ATOM   2788  N   ILE A 180      28.299  89.818 129.113  1.00  0.00           N  
ATOM   2789  CA  ILE A 180      29.386  90.582 129.774  1.00  0.00           C  
ATOM   2790  C   ILE A 180      28.929  91.401 130.928  1.00  0.00           C  
ATOM   2791  O   ILE A 180      29.627  91.469 131.967  1.00  0.00           O  
ATOM   2792  CB  ILE A 180      30.080  91.551 128.749  1.00  0.00           C  
ATOM   2793  CG1 ILE A 180      30.457  90.811 127.485  1.00  0.00           C  
ATOM   2794  CG2 ILE A 180      31.146  92.361 129.437  1.00  0.00           C  
ATOM   2795  CD1 ILE A 180      31.127  91.722 126.471  1.00  0.00           C  
ATOM   2796  H   ILE A 180      28.052  89.960 128.143  1.00  0.00           H  
ATOM   2797  HA  ILE A 180      30.142  89.874 130.115  1.00  0.00           H  
ATOM   2798  HB  ILE A 180      29.282  92.248 128.489  1.00  0.00           H  
ATOM   2799 HG12 ILE A 180      31.206  90.042 127.671  1.00  0.00           H  
ATOM   2800 HG13 ILE A 180      29.571  90.350 127.049  1.00  0.00           H  
ATOM   2801 HG21 ILE A 180      31.763  91.728 130.075  1.00  0.00           H  
ATOM   2802 HG22 ILE A 180      31.801  92.749 128.657  1.00  0.00           H  
ATOM   2803 HG23 ILE A 180      30.691  93.120 130.074  1.00  0.00           H  
ATOM   2804 HD11 ILE A 180      30.765  92.749 126.445  1.00  0.00           H  
ATOM   2805 HD12 ILE A 180      32.197  91.767 126.674  1.00  0.00           H  
ATOM   2806 HD13 ILE A 180      31.036  91.291 125.473  1.00  0.00           H  
ATOM   2807  N   LEU A 181      27.797  92.080 130.865  1.00  0.00           N  
ATOM   2808  CA  LEU A 181      27.032  92.684 131.998  1.00  0.00           C  
ATOM   2809  C   LEU A 181      26.739  91.704 133.091  1.00  0.00           C  
ATOM   2810  O   LEU A 181      26.787  92.077 134.256  1.00  0.00           O  
ATOM   2811  CB  LEU A 181      25.665  93.286 131.541  1.00  0.00           C  
ATOM   2812  CG  LEU A 181      25.668  94.393 130.420  1.00  0.00           C  
ATOM   2813  CD1 LEU A 181      24.368  95.130 130.645  1.00  0.00           C  
ATOM   2814  CD2 LEU A 181      26.756  95.470 130.596  1.00  0.00           C  
ATOM   2815  H   LEU A 181      27.181  91.876 130.091  1.00  0.00           H  
ATOM   2816  HA  LEU A 181      27.607  93.415 132.567  1.00  0.00           H  
ATOM   2817  HB2 LEU A 181      25.002  92.505 131.165  1.00  0.00           H  
ATOM   2818  HB3 LEU A 181      25.199  93.757 132.406  1.00  0.00           H  
ATOM   2819  HG  LEU A 181      25.637  93.975 129.413  1.00  0.00           H  
ATOM   2820 HD11 LEU A 181      24.282  95.956 129.940  1.00  0.00           H  
ATOM   2821 HD12 LEU A 181      23.473  94.561 130.392  1.00  0.00           H  
ATOM   2822 HD13 LEU A 181      24.317  95.419 131.694  1.00  0.00           H  
ATOM   2823 HD21 LEU A 181      26.390  96.351 130.069  1.00  0.00           H  
ATOM   2824 HD22 LEU A 181      26.775  95.614 131.677  1.00  0.00           H  
ATOM   2825 HD23 LEU A 181      27.677  95.041 130.203  1.00  0.00           H  
ATOM   2826  N   SER A 182      26.246  90.537 132.759  1.00  0.00           N  
ATOM   2827  CA  SER A 182      25.832  89.558 133.817  1.00  0.00           C  
ATOM   2828  C   SER A 182      26.976  88.894 134.543  1.00  0.00           C  
ATOM   2829  O   SER A 182      27.112  88.887 135.764  1.00  0.00           O  
ATOM   2830  CB  SER A 182      24.822  88.544 133.236  1.00  0.00           C  
ATOM   2831  OG  SER A 182      24.142  87.892 134.361  1.00  0.00           O  
ATOM   2832  H   SER A 182      26.257  90.212 131.803  1.00  0.00           H  
ATOM   2833  HA  SER A 182      25.334  90.136 134.595  1.00  0.00           H  
ATOM   2834  HB2 SER A 182      24.137  88.883 132.458  1.00  0.00           H  
ATOM   2835  HB3 SER A 182      25.357  87.817 132.624  1.00  0.00           H  
ATOM   2836  HG  SER A 182      23.561  88.570 134.716  1.00  0.00           H  
ATOM   2837  N   THR A 183      27.946  88.283 133.768  1.00  0.00           N  
ATOM   2838  CA  THR A 183      29.139  87.431 134.125  1.00  0.00           C  
ATOM   2839  C   THR A 183      30.447  88.199 134.293  1.00  0.00           C  
ATOM   2840  O   THR A 183      31.453  87.631 134.701  1.00  0.00           O  
ATOM   2841  CB  THR A 183      29.406  86.361 133.078  1.00  0.00           C  
ATOM   2842  CG2 THR A 183      28.254  85.425 132.818  1.00  0.00           C  
ATOM   2843  OG1 THR A 183      29.988  86.832 131.934  1.00  0.00           O  
ATOM   2844  H   THR A 183      27.854  88.287 132.762  1.00  0.00           H  
ATOM   2845  HA  THR A 183      28.969  86.945 135.085  1.00  0.00           H  
ATOM   2846  HB  THR A 183      30.193  85.802 133.585  1.00  0.00           H  
ATOM   2847  HG1 THR A 183      29.276  87.137 131.368  1.00  0.00           H  
ATOM   2848 HG21 THR A 183      28.376  84.712 132.003  1.00  0.00           H  
ATOM   2849 HG22 THR A 183      27.969  84.916 133.740  1.00  0.00           H  
ATOM   2850 HG23 THR A 183      27.377  85.971 132.469  1.00  0.00           H  
ATOM   2851  N   GLY A 184      30.542  89.441 133.915  1.00  0.00           N  
ATOM   2852  CA  GLY A 184      31.799  90.201 133.924  1.00  0.00           C  
ATOM   2853  C   GLY A 184      32.911  89.733 132.911  1.00  0.00           C  
ATOM   2854  O   GLY A 184      34.056  90.222 132.953  1.00  0.00           O  
ATOM   2855  H   GLY A 184      29.787  89.938 133.465  1.00  0.00           H  
ATOM   2856  HA2 GLY A 184      31.512  91.218 133.658  1.00  0.00           H  
ATOM   2857  HA3 GLY A 184      32.238  90.150 134.920  1.00  0.00           H  
ATOM   2858  N   CYS A 185      32.587  88.717 132.096  1.00  0.00           N  
ATOM   2859  CA  CYS A 185      33.535  88.173 131.058  1.00  0.00           C  
ATOM   2860  C   CYS A 185      33.061  88.119 129.569  1.00  0.00           C  
ATOM   2861  O   CYS A 185      31.849  88.070 129.332  1.00  0.00           O  
ATOM   2862  CB  CYS A 185      33.922  86.773 131.554  1.00  0.00           C  
ATOM   2863  SG  CYS A 185      35.326  86.169 130.624  1.00  0.00           S  
ATOM   2864  H   CYS A 185      31.750  88.168 132.232  1.00  0.00           H  
ATOM   2865  HA  CYS A 185      34.448  88.757 131.173  1.00  0.00           H  
ATOM   2866  HB2 CYS A 185      34.233  86.851 132.595  1.00  0.00           H  
ATOM   2867  HB3 CYS A 185      33.063  86.103 131.574  1.00  0.00           H  
ATOM   2868  HG  CYS A 185      36.071  86.394 131.709  1.00  0.00           H  
ATOM   2869  N   ALA A 186      33.956  88.224 128.589  1.00  0.00           N  
ATOM   2870  CA  ALA A 186      33.665  88.157 127.178  1.00  0.00           C  
ATOM   2871  C   ALA A 186      32.989  86.852 126.763  1.00  0.00           C  
ATOM   2872  O   ALA A 186      33.326  85.741 127.244  1.00  0.00           O  
ATOM   2873  CB  ALA A 186      34.978  88.364 126.479  1.00  0.00           C  
ATOM   2874  H   ALA A 186      34.898  88.533 128.789  1.00  0.00           H  
ATOM   2875  HA  ALA A 186      33.010  89.000 126.958  1.00  0.00           H  
ATOM   2876  HB1 ALA A 186      35.596  87.513 126.764  1.00  0.00           H  
ATOM   2877  HB2 ALA A 186      34.769  88.188 125.423  1.00  0.00           H  
ATOM   2878  HB3 ALA A 186      35.407  89.359 126.595  1.00  0.00           H  
ATOM   2879  N   PRO A 187      32.116  86.903 125.694  1.00  0.00           N  
ATOM   2880  CA  PRO A 187      31.178  85.796 125.397  1.00  0.00           C  
ATOM   2881  C   PRO A 187      31.851  84.507 125.023  1.00  0.00           C  
ATOM   2882  O   PRO A 187      33.004  84.457 124.624  1.00  0.00           O  
ATOM   2883  CB  PRO A 187      30.178  86.398 124.339  1.00  0.00           C  
ATOM   2884  CG  PRO A 187      30.405  87.920 124.431  1.00  0.00           C  
ATOM   2885  CD  PRO A 187      31.875  88.124 124.863  1.00  0.00           C  
ATOM   2886  HA  PRO A 187      30.630  85.657 126.329  1.00  0.00           H  
ATOM   2887  HB2 PRO A 187      30.511  85.997 123.382  1.00  0.00           H  
ATOM   2888  HB3 PRO A 187      29.150  86.084 124.523  1.00  0.00           H  
ATOM   2889  HG2 PRO A 187      30.165  88.324 123.448  1.00  0.00           H  
ATOM   2890  HG3 PRO A 187      29.786  88.302 125.243  1.00  0.00           H  
ATOM   2891  HD2 PRO A 187      32.588  88.083 124.039  1.00  0.00           H  
ATOM   2892  HD3 PRO A 187      31.819  89.027 125.470  1.00  0.00           H  
ATOM   2893  N   PRO A 188      31.198  83.419 125.235  1.00  0.00           N  
ATOM   2894  CA  PRO A 188      31.590  82.067 124.751  1.00  0.00           C  
ATOM   2895  C   PRO A 188      31.680  81.845 123.200  1.00  0.00           C  
ATOM   2896  O   PRO A 188      31.489  80.731 122.724  1.00  0.00           O  
ATOM   2897  CB  PRO A 188      30.670  81.035 125.461  1.00  0.00           C  
ATOM   2898  CG  PRO A 188      30.022  81.800 126.528  1.00  0.00           C  
ATOM   2899  CD  PRO A 188      30.007  83.227 126.075  1.00  0.00           C  
ATOM   2900  HA  PRO A 188      32.567  81.810 125.159  1.00  0.00           H  
ATOM   2901  HB2 PRO A 188      29.918  80.597 124.806  1.00  0.00           H  
ATOM   2902  HB3 PRO A 188      31.318  80.276 125.901  1.00  0.00           H  
ATOM   2903  HG2 PRO A 188      29.057  81.372 126.797  1.00  0.00           H  
ATOM   2904  HG3 PRO A 188      30.525  81.663 127.485  1.00  0.00           H  
ATOM   2905  HD2 PRO A 188      29.105  83.392 125.485  1.00  0.00           H  
ATOM   2906  HD3 PRO A 188      29.909  83.908 126.920  1.00  0.00           H  
ATOM   2907  N   GLY A 189      31.829  82.927 122.498  1.00  0.00           N  
ATOM   2908  CA  GLY A 189      31.687  82.908 121.016  1.00  0.00           C  
ATOM   2909  C   GLY A 189      33.096  82.642 120.409  1.00  0.00           C  
ATOM   2910  O   GLY A 189      34.069  83.089 120.992  1.00  0.00           O  
ATOM   2911  H   GLY A 189      32.146  83.782 122.930  1.00  0.00           H  
ATOM   2912  HA2 GLY A 189      30.945  82.176 120.695  1.00  0.00           H  
ATOM   2913  HA3 GLY A 189      31.561  83.945 120.706  1.00  0.00           H  
ATOM   2914  N   LYS A 190      33.166  82.072 119.250  1.00  0.00           N  
ATOM   2915  CA  LYS A 190      34.352  81.878 118.478  1.00  0.00           C  
ATOM   2916  C   LYS A 190      34.863  83.155 117.761  1.00  0.00           C  
ATOM   2917  O   LYS A 190      34.122  83.980 117.329  1.00  0.00           O  
ATOM   2918  CB  LYS A 190      34.318  80.679 117.566  1.00  0.00           C  
ATOM   2919  CG  LYS A 190      34.025  79.266 118.273  1.00  0.00           C  
ATOM   2920  CD  LYS A 190      33.613  78.134 117.282  1.00  0.00           C  
ATOM   2921  CE  LYS A 190      33.378  76.725 117.787  1.00  0.00           C  
ATOM   2922  NZ  LYS A 190      34.637  76.222 118.470  1.00  0.00           N1+
ATOM   2923  H   LYS A 190      32.357  81.519 119.007  1.00  0.00           H  
ATOM   2924  HA  LYS A 190      35.094  81.698 119.256  1.00  0.00           H  
ATOM   2925  HB2 LYS A 190      33.549  80.884 116.821  1.00  0.00           H  
ATOM   2926  HB3 LYS A 190      35.242  80.558 117.001  1.00  0.00           H  
ATOM   2927  HG2 LYS A 190      34.987  78.941 118.669  1.00  0.00           H  
ATOM   2928  HG3 LYS A 190      33.261  79.375 119.042  1.00  0.00           H  
ATOM   2929  HD2 LYS A 190      32.602  78.432 117.003  1.00  0.00           H  
ATOM   2930  HD3 LYS A 190      34.221  78.100 116.378  1.00  0.00           H  
ATOM   2931  HE2 LYS A 190      32.589  76.675 118.537  1.00  0.00           H  
ATOM   2932  HE3 LYS A 190      33.065  76.022 117.015  1.00  0.00           H  
ATOM   2933  HZ1 LYS A 190      35.462  76.421 117.921  1.00  0.00           H  
ATOM   2934  HZ2 LYS A 190      34.852  76.743 119.309  1.00  0.00           H  
ATOM   2935  HZ3 LYS A 190      34.671  75.229 118.648  1.00  0.00           H  
ATOM   2936  N   ASN A 191      36.203  83.298 117.689  1.00  0.00           N  
ATOM   2937  CA  ASN A 191      36.754  84.505 117.054  1.00  0.00           C  
ATOM   2938  C   ASN A 191      36.620  84.461 115.530  1.00  0.00           C  
ATOM   2939  O   ASN A 191      36.930  83.469 114.886  1.00  0.00           O  
ATOM   2940  CB  ASN A 191      38.196  84.512 117.524  1.00  0.00           C  
ATOM   2941  CG  ASN A 191      38.949  85.777 117.213  1.00  0.00           C  
ATOM   2942  ND2 ASN A 191      39.668  86.324 118.129  1.00  0.00           N  
ATOM   2943  OD1 ASN A 191      38.859  86.319 116.113  1.00  0.00           O  
ATOM   2944  H   ASN A 191      36.841  82.547 117.913  1.00  0.00           H  
ATOM   2945  HA  ASN A 191      36.292  85.382 117.506  1.00  0.00           H  
ATOM   2946  HB2 ASN A 191      38.273  84.290 118.589  1.00  0.00           H  
ATOM   2947  HB3 ASN A 191      38.674  83.651 117.056  1.00  0.00           H  
ATOM   2948 HD21 ASN A 191      40.311  87.053 117.854  1.00  0.00           H  
ATOM   2949 HD22 ASN A 191      39.898  85.858 118.995  1.00  0.00           H  
ATOM   2950  N   ILE A 192      36.203  85.528 114.938  1.00  0.00           N  
ATOM   2951  CA  ILE A 192      35.968  85.693 113.485  1.00  0.00           C  
ATOM   2952  C   ILE A 192      36.864  86.798 112.872  1.00  0.00           C  
ATOM   2953  O   ILE A 192      37.235  86.571 111.713  1.00  0.00           O  
ATOM   2954  CB  ILE A 192      34.400  85.838 113.271  1.00  0.00           C  
ATOM   2955  CG1 ILE A 192      33.702  86.918 114.051  1.00  0.00           C  
ATOM   2956  CG2 ILE A 192      33.646  84.512 113.556  1.00  0.00           C  
ATOM   2957  CD1 ILE A 192      32.401  87.454 113.368  1.00  0.00           C  
ATOM   2958  H   ILE A 192      36.171  86.356 115.515  1.00  0.00           H  
ATOM   2959  HA  ILE A 192      36.208  84.735 113.024  1.00  0.00           H  
ATOM   2960  HB  ILE A 192      34.322  86.023 112.200  1.00  0.00           H  
ATOM   2961 HG12 ILE A 192      33.402  86.438 114.982  1.00  0.00           H  
ATOM   2962 HG13 ILE A 192      34.293  87.825 114.171  1.00  0.00           H  
ATOM   2963 HG21 ILE A 192      33.645  84.212 114.605  1.00  0.00           H  
ATOM   2964 HG22 ILE A 192      32.635  84.489 113.149  1.00  0.00           H  
ATOM   2965 HG23 ILE A 192      34.174  83.719 113.028  1.00  0.00           H  
ATOM   2966 HD11 ILE A 192      32.697  87.774 112.369  1.00  0.00           H  
ATOM   2967 HD12 ILE A 192      31.559  86.762 113.388  1.00  0.00           H  
ATOM   2968 HD13 ILE A 192      32.024  88.304 113.937  1.00  0.00           H  
ATOM   2969  N   TYR A 193      37.035  87.894 113.646  1.00  0.00           N  
ATOM   2970  CA  TYR A 193      37.528  89.115 113.030  1.00  0.00           C  
ATOM   2971  C   TYR A 193      38.973  89.472 113.471  1.00  0.00           C  
ATOM   2972  O   TYR A 193      39.719  90.216 112.816  1.00  0.00           O  
ATOM   2973  CB  TYR A 193      36.678  90.213 113.569  1.00  0.00           C  
ATOM   2974  CG  TYR A 193      35.257  90.384 113.174  1.00  0.00           C  
ATOM   2975  CD1 TYR A 193      34.295  90.729 114.176  1.00  0.00           C  
ATOM   2976  CD2 TYR A 193      34.799  90.223 111.857  1.00  0.00           C  
ATOM   2977  CE1 TYR A 193      32.984  91.056 113.717  1.00  0.00           C  
ATOM   2978  CE2 TYR A 193      33.497  90.452 111.371  1.00  0.00           C  
ATOM   2979  CZ  TYR A 193      32.565  90.899 112.389  1.00  0.00           C  
ATOM   2980  OH  TYR A 193      31.365  91.275 111.996  1.00  0.00           O  
ATOM   2981  H   TYR A 193      36.749  87.826 114.613  1.00  0.00           H  
ATOM   2982  HA  TYR A 193      37.448  88.944 111.957  1.00  0.00           H  
ATOM   2983  HB2 TYR A 193      36.670  90.004 114.639  1.00  0.00           H  
ATOM   2984  HB3 TYR A 193      37.271  91.099 113.344  1.00  0.00           H  
ATOM   2985  HD1 TYR A 193      34.614  90.821 115.203  1.00  0.00           H  
ATOM   2986  HD2 TYR A 193      35.526  89.982 111.096  1.00  0.00           H  
ATOM   2987  HE1 TYR A 193      32.221  91.416 114.390  1.00  0.00           H  
ATOM   2988  HE2 TYR A 193      33.184  90.117 110.394  1.00  0.00           H  
ATOM   2989  HH  TYR A 193      30.935  91.781 112.689  1.00  0.00           H  
ATOM   2990  N   TYR A 194      39.511  88.804 114.575  1.00  0.00           N  
ATOM   2991  CA  TYR A 194      40.740  89.234 115.214  1.00  0.00           C  
ATOM   2992  C   TYR A 194      41.628  88.010 115.592  1.00  0.00           C  
ATOM   2993  O   TYR A 194      41.945  87.706 116.691  1.00  0.00           O  
ATOM   2994  CB  TYR A 194      40.291  90.071 116.430  1.00  0.00           C  
ATOM   2995  CG  TYR A 194      39.468  91.307 116.120  1.00  0.00           C  
ATOM   2996  CD1 TYR A 194      38.267  91.550 116.836  1.00  0.00           C  
ATOM   2997  CD2 TYR A 194      39.930  92.158 115.124  1.00  0.00           C  
ATOM   2998  CE1 TYR A 194      37.524  92.679 116.620  1.00  0.00           C  
ATOM   2999  CE2 TYR A 194      39.210  93.352 114.923  1.00  0.00           C  
ATOM   3000  CZ  TYR A 194      38.007  93.558 115.601  1.00  0.00           C  
ATOM   3001  OH  TYR A 194      37.263  94.646 115.261  1.00  0.00           O  
ATOM   3002  H   TYR A 194      38.965  88.205 115.176  1.00  0.00           H  
ATOM   3003  HA  TYR A 194      41.277  89.762 114.425  1.00  0.00           H  
ATOM   3004  HB2 TYR A 194      39.715  89.501 117.158  1.00  0.00           H  
ATOM   3005  HB3 TYR A 194      41.191  90.333 116.988  1.00  0.00           H  
ATOM   3006  HD1 TYR A 194      37.889  90.762 117.470  1.00  0.00           H  
ATOM   3007  HD2 TYR A 194      40.820  92.041 114.524  1.00  0.00           H  
ATOM   3008  HE1 TYR A 194      36.550  92.870 117.047  1.00  0.00           H  
ATOM   3009  HE2 TYR A 194      39.497  94.079 114.179  1.00  0.00           H  
ATOM   3010  HH  TYR A 194      36.336  94.517 115.472  1.00  0.00           H  
ATOM   3011  N   LYS A 195      41.872  87.178 114.580  1.00  0.00           N  
ATOM   3012  CA  LYS A 195      42.313  85.781 114.716  1.00  0.00           C  
ATOM   3013  C   LYS A 195      43.746  85.632 115.035  1.00  0.00           C  
ATOM   3014  O   LYS A 195      44.340  84.556 114.906  1.00  0.00           O  
ATOM   3015  CB  LYS A 195      41.828  84.881 113.611  1.00  0.00           C  
ATOM   3016  CG  LYS A 195      40.363  84.609 113.532  1.00  0.00           C  
ATOM   3017  CD  LYS A 195      40.050  83.785 112.307  1.00  0.00           C  
ATOM   3018  CE  LYS A 195      38.591  83.383 112.053  1.00  0.00           C  
ATOM   3019  NZ  LYS A 195      38.245  82.110 112.647  1.00  0.00           N1+
ATOM   3020  H   LYS A 195      41.591  87.474 113.656  1.00  0.00           H  
ATOM   3021  HA  LYS A 195      41.868  85.331 115.603  1.00  0.00           H  
ATOM   3022  HB2 LYS A 195      42.080  85.449 112.715  1.00  0.00           H  
ATOM   3023  HB3 LYS A 195      42.412  83.961 113.658  1.00  0.00           H  
ATOM   3024  HG2 LYS A 195      40.064  84.120 114.459  1.00  0.00           H  
ATOM   3025  HG3 LYS A 195      39.827  85.548 113.398  1.00  0.00           H  
ATOM   3026  HD2 LYS A 195      40.392  84.346 111.438  1.00  0.00           H  
ATOM   3027  HD3 LYS A 195      40.710  82.917 112.324  1.00  0.00           H  
ATOM   3028  HE2 LYS A 195      37.972  84.236 112.328  1.00  0.00           H  
ATOM   3029  HE3 LYS A 195      38.414  83.221 110.989  1.00  0.00           H  
ATOM   3030  HZ1 LYS A 195      37.598  81.582 112.079  1.00  0.00           H  
ATOM   3031  HZ2 LYS A 195      39.102  81.594 112.779  1.00  0.00           H  
ATOM   3032  HZ3 LYS A 195      37.907  82.158 113.597  1.00  0.00           H  
ATOM   3033  N   SER A 196      44.408  86.703 115.576  1.00  0.00           N  
ATOM   3034  CA  SER A 196      45.795  86.600 116.169  1.00  0.00           C  
ATOM   3035  C   SER A 196      46.032  85.575 117.315  1.00  0.00           C  
ATOM   3036  O   SER A 196      45.265  85.445 118.244  1.00  0.00           O  
ATOM   3037  CB  SER A 196      46.150  87.963 116.643  1.00  0.00           C  
ATOM   3038  OG  SER A 196      47.276  88.122 117.517  1.00  0.00           O  
ATOM   3039  H   SER A 196      43.876  87.540 115.768  1.00  0.00           H  
ATOM   3040  HA  SER A 196      46.484  86.370 115.356  1.00  0.00           H  
ATOM   3041  HB2 SER A 196      46.264  88.617 115.780  1.00  0.00           H  
ATOM   3042  HB3 SER A 196      45.213  88.226 117.135  1.00  0.00           H  
ATOM   3043  HG  SER A 196      48.054  88.438 117.054  1.00  0.00           H  
ATOM   3044  N   ASP A 197      47.169  84.853 117.251  1.00  0.00           N  
ATOM   3045  CA  ASP A 197      47.635  83.974 118.301  1.00  0.00           C  
ATOM   3046  C   ASP A 197      48.524  84.780 119.288  1.00  0.00           C  
ATOM   3047  O   ASP A 197      48.561  84.347 120.442  1.00  0.00           O  
ATOM   3048  CB  ASP A 197      48.278  82.831 117.519  1.00  0.00           C  
ATOM   3049  CG  ASP A 197      47.227  81.805 117.095  1.00  0.00           C  
ATOM   3050  OD1 ASP A 197      47.132  81.483 115.891  1.00  0.00           O  
ATOM   3051  OD2 ASP A 197      46.376  81.474 118.005  1.00  0.00           O1-
ATOM   3052  H   ASP A 197      47.807  85.043 116.491  1.00  0.00           H  
ATOM   3053  HA  ASP A 197      46.830  83.549 118.901  1.00  0.00           H  
ATOM   3054  HB2 ASP A 197      48.818  83.177 116.639  1.00  0.00           H  
ATOM   3055  HB3 ASP A 197      48.951  82.375 118.245  1.00  0.00           H  
ATOM   3056  N   LEU A 198      49.176  85.877 118.912  1.00  0.00           N  
ATOM   3057  CA  LEU A 198      49.842  86.825 119.805  1.00  0.00           C  
ATOM   3058  C   LEU A 198      48.825  87.479 120.824  1.00  0.00           C  
ATOM   3059  O   LEU A 198      49.279  87.714 121.998  1.00  0.00           O  
ATOM   3060  CB  LEU A 198      50.584  87.956 119.011  1.00  0.00           C  
ATOM   3061  CG  LEU A 198      51.581  87.372 118.010  1.00  0.00           C  
ATOM   3062  CD1 LEU A 198      52.046  88.506 116.979  1.00  0.00           C  
ATOM   3063  CD2 LEU A 198      52.872  87.035 118.788  1.00  0.00           C  
ATOM   3064  H   LEU A 198      48.764  86.277 118.082  1.00  0.00           H  
ATOM   3065  HA  LEU A 198      50.614  86.252 120.318  1.00  0.00           H  
ATOM   3066  HB2 LEU A 198      49.798  88.567 118.568  1.00  0.00           H  
ATOM   3067  HB3 LEU A 198      51.117  88.692 119.614  1.00  0.00           H  
ATOM   3068  HG  LEU A 198      51.206  86.598 117.341  1.00  0.00           H  
ATOM   3069 HD11 LEU A 198      52.950  88.189 116.462  1.00  0.00           H  
ATOM   3070 HD12 LEU A 198      51.197  88.689 116.320  1.00  0.00           H  
ATOM   3071 HD13 LEU A 198      52.258  89.454 117.473  1.00  0.00           H  
ATOM   3072 HD21 LEU A 198      53.284  87.857 119.373  1.00  0.00           H  
ATOM   3073 HD22 LEU A 198      52.622  86.194 119.437  1.00  0.00           H  
ATOM   3074 HD23 LEU A 198      53.710  86.709 118.171  1.00  0.00           H  
ATOM   3075  N   THR A 199      47.575  87.635 120.467  1.00  0.00           N  
ATOM   3076  CA  THR A 199      46.621  88.319 121.339  1.00  0.00           C  
ATOM   3077  C   THR A 199      46.030  87.411 122.473  1.00  0.00           C  
ATOM   3078  O   THR A 199      45.462  86.408 122.106  1.00  0.00           O  
ATOM   3079  CB  THR A 199      45.539  89.056 120.598  1.00  0.00           C  
ATOM   3080  CG2 THR A 199      44.681  90.000 121.474  1.00  0.00           C  
ATOM   3081  OG1 THR A 199      46.226  89.892 119.644  1.00  0.00           O  
ATOM   3082  H   THR A 199      47.357  87.497 119.491  1.00  0.00           H  
ATOM   3083  HA  THR A 199      47.257  89.046 121.842  1.00  0.00           H  
ATOM   3084  HB  THR A 199      44.878  88.322 120.138  1.00  0.00           H  
ATOM   3085  HG1 THR A 199      46.484  89.333 118.907  1.00  0.00           H  
ATOM   3086 HG21 THR A 199      44.235  89.412 122.277  1.00  0.00           H  
ATOM   3087 HG22 THR A 199      45.221  90.832 121.928  1.00  0.00           H  
ATOM   3088 HG23 THR A 199      43.881  90.443 120.881  1.00  0.00           H  
ATOM   3089  N   LYS A 200      46.145  87.746 123.780  1.00  0.00           N  
ATOM   3090  CA  LYS A 200      45.690  86.915 124.857  1.00  0.00           C  
ATOM   3091  C   LYS A 200      45.274  87.749 126.060  1.00  0.00           C  
ATOM   3092  O   LYS A 200      45.434  88.999 126.060  1.00  0.00           O  
ATOM   3093  CB  LYS A 200      46.867  85.865 125.115  1.00  0.00           C  
ATOM   3094  CG  LYS A 200      46.178  84.471 125.417  1.00  0.00           C  
ATOM   3095  CD  LYS A 200      47.105  83.324 125.513  1.00  0.00           C  
ATOM   3096  CE  LYS A 200      46.337  81.990 125.763  1.00  0.00           C  
ATOM   3097  NZ  LYS A 200      47.203  80.820 126.009  1.00  0.00           N1+
ATOM   3098  H   LYS A 200      46.459  88.675 124.025  1.00  0.00           H  
ATOM   3099  HA  LYS A 200      44.832  86.334 124.519  1.00  0.00           H  
ATOM   3100  HB2 LYS A 200      47.542  85.791 124.263  1.00  0.00           H  
ATOM   3101  HB3 LYS A 200      47.532  86.177 125.920  1.00  0.00           H  
ATOM   3102  HG2 LYS A 200      45.560  84.533 126.313  1.00  0.00           H  
ATOM   3103  HG3 LYS A 200      45.566  84.168 124.568  1.00  0.00           H  
ATOM   3104  HD2 LYS A 200      47.686  83.262 124.593  1.00  0.00           H  
ATOM   3105  HD3 LYS A 200      47.691  83.410 126.428  1.00  0.00           H  
ATOM   3106  HE2 LYS A 200      45.846  81.989 126.736  1.00  0.00           H  
ATOM   3107  HE3 LYS A 200      45.540  81.724 125.069  1.00  0.00           H  
ATOM   3108  HZ1 LYS A 200      46.673  79.961 125.966  1.00  0.00           H  
ATOM   3109  HZ2 LYS A 200      48.018  80.830 125.412  1.00  0.00           H  
ATOM   3110  HZ3 LYS A 200      47.678  80.906 126.896  1.00  0.00           H  
ATOM   3111  N   ASP A 201      44.645  87.104 127.065  1.00  0.00           N  
ATOM   3112  CA  ASP A 201      44.252  87.687 128.394  1.00  0.00           C  
ATOM   3113  C   ASP A 201      43.530  89.093 128.149  1.00  0.00           C  
ATOM   3114  O   ASP A 201      43.764  90.178 128.671  1.00  0.00           O  
ATOM   3115  CB  ASP A 201      45.356  87.655 129.410  1.00  0.00           C  
ATOM   3116  CG  ASP A 201      45.889  86.231 129.750  1.00  0.00           C  
ATOM   3117  OD1 ASP A 201      45.095  85.301 130.020  1.00  0.00           O  
ATOM   3118  OD2 ASP A 201      47.089  86.091 129.660  1.00  0.00           O1-
ATOM   3119  H   ASP A 201      44.437  86.143 126.831  1.00  0.00           H  
ATOM   3120  HA  ASP A 201      43.598  87.027 128.965  1.00  0.00           H  
ATOM   3121  HB2 ASP A 201      46.211  88.172 128.975  1.00  0.00           H  
ATOM   3122  HB3 ASP A 201      45.039  88.137 130.335  1.00  0.00           H  
ATOM   3123  N   ILE A 202      42.457  88.964 127.381  1.00  0.00           N  
ATOM   3124  CA  ILE A 202      41.425  90.019 127.271  1.00  0.00           C  
ATOM   3125  C   ILE A 202      40.739  90.106 128.681  1.00  0.00           C  
ATOM   3126  O   ILE A 202      40.544  89.145 129.424  1.00  0.00           O  
ATOM   3127  CB  ILE A 202      40.317  89.797 126.187  1.00  0.00           C  
ATOM   3128  CG1 ILE A 202      39.631  91.186 125.980  1.00  0.00           C  
ATOM   3129  CG2 ILE A 202      39.225  88.697 126.496  1.00  0.00           C  
ATOM   3130  CD1 ILE A 202      38.533  91.159 124.882  1.00  0.00           C  
ATOM   3131  H   ILE A 202      42.287  88.059 126.964  1.00  0.00           H  
ATOM   3132  HA  ILE A 202      41.956  90.930 126.998  1.00  0.00           H  
ATOM   3133  HB  ILE A 202      40.678  89.556 125.188  1.00  0.00           H  
ATOM   3134 HG12 ILE A 202      39.116  91.404 126.915  1.00  0.00           H  
ATOM   3135 HG13 ILE A 202      40.382  91.956 125.806  1.00  0.00           H  
ATOM   3136 HG21 ILE A 202      38.340  89.012 127.047  1.00  0.00           H  
ATOM   3137 HG22 ILE A 202      38.880  88.221 125.579  1.00  0.00           H  
ATOM   3138 HG23 ILE A 202      39.645  87.984 127.207  1.00  0.00           H  
ATOM   3139 HD11 ILE A 202      39.023  90.847 123.959  1.00  0.00           H  
ATOM   3140 HD12 ILE A 202      37.731  90.489 125.192  1.00  0.00           H  
ATOM   3141 HD13 ILE A 202      38.201  92.196 124.856  1.00  0.00           H  
ATOM   3142  N   THR A 203      40.431  91.281 129.143  1.00  0.00           N  
ATOM   3143  CA  THR A 203      39.469  91.507 130.237  1.00  0.00           C  
ATOM   3144  C   THR A 203      38.507  92.605 129.974  1.00  0.00           C  
ATOM   3145  O   THR A 203      38.823  93.535 129.261  1.00  0.00           O  
ATOM   3146  CB  THR A 203      40.335  91.766 131.514  1.00  0.00           C  
ATOM   3147  CG2 THR A 203      39.814  92.485 132.733  1.00  0.00           C  
ATOM   3148  OG1 THR A 203      40.985  90.587 131.895  1.00  0.00           O  
ATOM   3149  H   THR A 203      40.735  92.096 128.630  1.00  0.00           H  
ATOM   3150  HA  THR A 203      38.983  90.541 130.384  1.00  0.00           H  
ATOM   3151  HB  THR A 203      41.136  92.426 131.182  1.00  0.00           H  
ATOM   3152  HG1 THR A 203      40.882  90.195 131.025  1.00  0.00           H  
ATOM   3153 HG21 THR A 203      39.250  91.722 133.268  1.00  0.00           H  
ATOM   3154 HG22 THR A 203      40.657  92.781 133.357  1.00  0.00           H  
ATOM   3155 HG23 THR A 203      39.325  93.445 132.557  1.00  0.00           H  
ATOM   3156  N   THR A 204      37.244  92.510 130.529  1.00  0.00           N  
ATOM   3157  CA  THR A 204      36.125  93.364 130.129  1.00  0.00           C  
ATOM   3158  C   THR A 204      35.484  93.940 131.352  1.00  0.00           C  
ATOM   3159  O   THR A 204      34.778  93.244 132.092  1.00  0.00           O  
ATOM   3160  CB  THR A 204      35.215  92.498 129.242  1.00  0.00           C  
ATOM   3161  CG2 THR A 204      35.817  92.142 127.871  1.00  0.00           C  
ATOM   3162  OG1 THR A 204      34.887  91.339 129.920  1.00  0.00           O  
ATOM   3163  H   THR A 204      37.046  91.843 131.260  1.00  0.00           H  
ATOM   3164  HA  THR A 204      36.412  94.201 129.494  1.00  0.00           H  
ATOM   3165  HB  THR A 204      34.277  92.978 128.961  1.00  0.00           H  
ATOM   3166  HG1 THR A 204      34.233  91.574 130.583  1.00  0.00           H  
ATOM   3167 HG21 THR A 204      36.217  93.066 127.454  1.00  0.00           H  
ATOM   3168 HG22 THR A 204      36.556  91.342 127.908  1.00  0.00           H  
ATOM   3169 HG23 THR A 204      35.058  91.697 127.228  1.00  0.00           H  
ATOM   3170  N   SER A 205      35.850  95.185 131.729  1.00  0.00           N  
ATOM   3171  CA  SER A 205      35.346  95.889 132.941  1.00  0.00           C  
ATOM   3172  C   SER A 205      34.105  96.797 132.564  1.00  0.00           C  
ATOM   3173  O   SER A 205      33.941  97.287 131.467  1.00  0.00           O  
ATOM   3174  CB  SER A 205      36.478  96.738 133.625  1.00  0.00           C  
ATOM   3175  OG  SER A 205      37.548  95.841 133.872  1.00  0.00           O  
ATOM   3176  H   SER A 205      36.386  95.802 131.137  1.00  0.00           H  
ATOM   3177  HA  SER A 205      35.163  95.119 133.690  1.00  0.00           H  
ATOM   3178  HB2 SER A 205      36.794  97.451 132.863  1.00  0.00           H  
ATOM   3179  HB3 SER A 205      36.052  97.189 134.521  1.00  0.00           H  
ATOM   3180  HG  SER A 205      37.975  95.779 133.014  1.00  0.00           H  
ATOM   3181  N   VAL A 206      33.233  97.075 133.551  1.00  0.00           N  
ATOM   3182  CA  VAL A 206      31.914  97.678 133.369  1.00  0.00           C  
ATOM   3183  C   VAL A 206      31.815  98.930 134.234  1.00  0.00           C  
ATOM   3184  O   VAL A 206      32.401  98.924 135.343  1.00  0.00           O  
ATOM   3185  CB  VAL A 206      30.859  96.579 133.723  1.00  0.00           C  
ATOM   3186  CG1 VAL A 206      29.453  97.143 133.310  1.00  0.00           C  
ATOM   3187  CG2 VAL A 206      31.033  95.309 132.985  1.00  0.00           C  
ATOM   3188  H   VAL A 206      33.448  96.694 134.460  1.00  0.00           H  
ATOM   3189  HA  VAL A 206      31.817  97.918 132.310  1.00  0.00           H  
ATOM   3190  HB  VAL A 206      30.867  96.344 134.788  1.00  0.00           H  
ATOM   3191 HG11 VAL A 206      29.588  97.572 132.317  1.00  0.00           H  
ATOM   3192 HG12 VAL A 206      28.674  96.382 133.264  1.00  0.00           H  
ATOM   3193 HG13 VAL A 206      29.203  97.884 134.070  1.00  0.00           H  
ATOM   3194 HG21 VAL A 206      31.494  95.672 132.066  1.00  0.00           H  
ATOM   3195 HG22 VAL A 206      31.629  94.632 133.597  1.00  0.00           H  
ATOM   3196 HG23 VAL A 206      30.082  94.842 132.728  1.00  0.00           H  
ATOM   3197  N   LEU A 207      30.998  99.877 133.782  1.00  0.00           N  
ATOM   3198  CA  LEU A 207      30.571 101.041 134.621  1.00  0.00           C  
ATOM   3199  C   LEU A 207      29.039 101.043 134.663  1.00  0.00           C  
ATOM   3200  O   LEU A 207      28.443 100.989 133.585  1.00  0.00           O  
ATOM   3201  CB  LEU A 207      31.156 102.362 134.037  1.00  0.00           C  
ATOM   3202  CG  LEU A 207      32.564 102.690 134.498  1.00  0.00           C  
ATOM   3203  CD1 LEU A 207      33.270 103.758 133.628  1.00  0.00           C  
ATOM   3204  CD2 LEU A 207      32.493 103.086 135.951  1.00  0.00           C  
ATOM   3205  H   LEU A 207      30.521  99.746 132.901  1.00  0.00           H  
ATOM   3206  HA  LEU A 207      30.974 100.918 135.626  1.00  0.00           H  
ATOM   3207  HB2 LEU A 207      31.192 102.086 132.984  1.00  0.00           H  
ATOM   3208  HB3 LEU A 207      30.499 103.157 134.392  1.00  0.00           H  
ATOM   3209  HG  LEU A 207      33.171 101.785 134.554  1.00  0.00           H  
ATOM   3210 HD11 LEU A 207      32.752 104.708 133.484  1.00  0.00           H  
ATOM   3211 HD12 LEU A 207      34.187 104.093 134.114  1.00  0.00           H  
ATOM   3212 HD13 LEU A 207      33.515 103.344 132.650  1.00  0.00           H  
ATOM   3213 HD21 LEU A 207      32.040 102.341 136.605  1.00  0.00           H  
ATOM   3214 HD22 LEU A 207      33.532 103.225 136.251  1.00  0.00           H  
ATOM   3215 HD23 LEU A 207      31.934 103.995 136.179  1.00  0.00           H  
ATOM   3216  N   THR A 208      28.475 101.157 135.847  1.00  0.00           N  
ATOM   3217  CA  THR A 208      27.052 101.374 136.127  1.00  0.00           C  
ATOM   3218  C   THR A 208      26.825 102.830 136.505  1.00  0.00           C  
ATOM   3219  O   THR A 208      27.569 103.362 137.348  1.00  0.00           O  
ATOM   3220  CB  THR A 208      26.554 100.527 137.311  1.00  0.00           C  
ATOM   3221  CG2 THR A 208      25.627 101.188 138.403  1.00  0.00           C  
ATOM   3222  OG1 THR A 208      25.743  99.520 136.724  1.00  0.00           O  
ATOM   3223  H   THR A 208      29.102 101.274 136.630  1.00  0.00           H  
ATOM   3224  HA  THR A 208      26.510 101.297 135.185  1.00  0.00           H  
ATOM   3225  HB  THR A 208      27.355  99.967 137.791  1.00  0.00           H  
ATOM   3226  HG1 THR A 208      26.321  98.785 136.507  1.00  0.00           H  
ATOM   3227 HG21 THR A 208      24.732 101.592 137.929  1.00  0.00           H  
ATOM   3228 HG22 THR A 208      25.325 100.377 139.066  1.00  0.00           H  
ATOM   3229 HG23 THR A 208      26.058 101.920 139.085  1.00  0.00           H  
ATOM   3230  N   VAL A 209      25.822 103.474 135.917  1.00  0.00           N  
ATOM   3231  CA  VAL A 209      25.412 104.813 136.295  1.00  0.00           C  
ATOM   3232  C   VAL A 209      23.886 104.847 136.276  1.00  0.00           C  
ATOM   3233  O   VAL A 209      23.159 104.584 135.314  1.00  0.00           O  
ATOM   3234  CB  VAL A 209      25.929 105.928 135.383  1.00  0.00           C  
ATOM   3235  CG1 VAL A 209      25.405 107.351 135.747  1.00  0.00           C  
ATOM   3236  CG2 VAL A 209      27.402 105.964 135.347  1.00  0.00           C  
ATOM   3237  H   VAL A 209      25.348 102.998 135.162  1.00  0.00           H  
ATOM   3238  HA  VAL A 209      25.761 105.135 137.276  1.00  0.00           H  
ATOM   3239  HB  VAL A 209      25.661 105.802 134.334  1.00  0.00           H  
ATOM   3240 HG11 VAL A 209      24.353 107.461 135.480  1.00  0.00           H  
ATOM   3241 HG12 VAL A 209      25.698 107.529 136.781  1.00  0.00           H  
ATOM   3242 HG13 VAL A 209      25.957 108.110 135.192  1.00  0.00           H  
ATOM   3243 HG21 VAL A 209      27.711 106.220 136.360  1.00  0.00           H  
ATOM   3244 HG22 VAL A 209      27.924 105.128 134.880  1.00  0.00           H  
ATOM   3245 HG23 VAL A 209      27.719 106.831 134.767  1.00  0.00           H  
ATOM   3246  N   ASN A 210      23.338 105.140 137.451  1.00  0.00           N  
ATOM   3247  CA  ASN A 210      21.903 105.110 137.835  1.00  0.00           C  
ATOM   3248  C   ASN A 210      21.230 103.760 137.738  1.00  0.00           C  
ATOM   3249  O   ASN A 210      20.191 103.651 137.010  1.00  0.00           O  
ATOM   3250  CB  ASN A 210      21.203 106.230 136.963  1.00  0.00           C  
ATOM   3251  CG  ASN A 210      21.880 107.597 136.724  1.00  0.00           C  
ATOM   3252  ND2 ASN A 210      21.775 108.077 135.532  1.00  0.00           N  
ATOM   3253  OD1 ASN A 210      22.502 108.192 137.606  1.00  0.00           O  
ATOM   3254  H   ASN A 210      23.979 105.157 138.232  1.00  0.00           H  
ATOM   3255  HA  ASN A 210      21.827 105.503 138.849  1.00  0.00           H  
ATOM   3256  HB2 ASN A 210      21.003 105.866 135.956  1.00  0.00           H  
ATOM   3257  HB3 ASN A 210      20.197 106.351 137.366  1.00  0.00           H  
ATOM   3258 HD21 ASN A 210      22.063 109.030 135.365  1.00  0.00           H  
ATOM   3259 HD22 ASN A 210      21.274 107.580 134.809  1.00  0.00           H  
ATOM   3260  N   ASN A 211      21.727 102.705 138.415  1.00  0.00           N  
ATOM   3261  CA  ASN A 211      21.234 101.383 138.417  1.00  0.00           C  
ATOM   3262  C   ASN A 211      21.280 100.793 136.964  1.00  0.00           C  
ATOM   3263  O   ASN A 211      20.824  99.691 136.781  1.00  0.00           O  
ATOM   3264  CB  ASN A 211      19.934 101.283 139.201  1.00  0.00           C  
ATOM   3265  CG  ASN A 211      19.531  99.804 139.473  1.00  0.00           C  
ATOM   3266  ND2 ASN A 211      18.334  99.433 139.133  1.00  0.00           N  
ATOM   3267  OD1 ASN A 211      20.342  98.987 139.922  1.00  0.00           O  
ATOM   3268  H   ASN A 211      22.611 102.854 138.881  1.00  0.00           H  
ATOM   3269  HA  ASN A 211      22.037 100.901 138.973  1.00  0.00           H  
ATOM   3270  HB2 ASN A 211      20.074 101.650 140.218  1.00  0.00           H  
ATOM   3271  HB3 ASN A 211      19.158 101.832 138.667  1.00  0.00           H  
ATOM   3272 HD21 ASN A 211      18.079  98.486 139.377  1.00  0.00           H  
ATOM   3273 HD22 ASN A 211      17.601 100.128 139.150  1.00  0.00           H  
ATOM   3274  N   LYS A 212      21.891 101.483 135.975  1.00  0.00           N  
ATOM   3275  CA  LYS A 212      22.025 100.924 134.599  1.00  0.00           C  
ATOM   3276  C   LYS A 212      23.524 100.798 134.165  1.00  0.00           C  
ATOM   3277  O   LYS A 212      24.274 101.746 134.446  1.00  0.00           O  
ATOM   3278  CB  LYS A 212      21.274 101.821 133.534  1.00  0.00           C  
ATOM   3279  CG  LYS A 212      19.805 101.618 133.598  1.00  0.00           C  
ATOM   3280  CD  LYS A 212      18.967 102.275 132.507  1.00  0.00           C  
ATOM   3281  CE  LYS A 212      17.485 102.268 132.601  1.00  0.00           C  
ATOM   3282  NZ  LYS A 212      16.903 100.953 132.957  1.00  0.00           N1+
ATOM   3283  H   LYS A 212      22.086 102.472 136.031  1.00  0.00           H  
ATOM   3284  HA  LYS A 212      21.577  99.931 134.559  1.00  0.00           H  
ATOM   3285  HB2 LYS A 212      21.480 102.890 133.575  1.00  0.00           H  
ATOM   3286  HB3 LYS A 212      21.627 101.423 132.583  1.00  0.00           H  
ATOM   3287  HG2 LYS A 212      19.624 100.544 133.581  1.00  0.00           H  
ATOM   3288  HG3 LYS A 212      19.398 102.016 134.529  1.00  0.00           H  
ATOM   3289  HD2 LYS A 212      19.397 103.257 132.312  1.00  0.00           H  
ATOM   3290  HD3 LYS A 212      19.195 101.760 131.573  1.00  0.00           H  
ATOM   3291  HE2 LYS A 212      17.227 103.001 133.365  1.00  0.00           H  
ATOM   3292  HE3 LYS A 212      17.075 102.602 131.648  1.00  0.00           H  
ATOM   3293  HZ1 LYS A 212      16.978 100.832 133.957  1.00  0.00           H  
ATOM   3294  HZ2 LYS A 212      15.967 100.902 132.584  1.00  0.00           H  
ATOM   3295  HZ3 LYS A 212      17.455 100.179 132.620  1.00  0.00           H  
ATOM   3296  N   ALA A 213      23.902  99.664 133.675  1.00  0.00           N  
ATOM   3297  CA  ALA A 213      25.123  99.463 132.849  1.00  0.00           C  
ATOM   3298  C   ALA A 213      25.189 100.506 131.698  1.00  0.00           C  
ATOM   3299  O   ALA A 213      24.336 100.586 130.850  1.00  0.00           O  
ATOM   3300  CB  ALA A 213      24.990  98.020 132.204  1.00  0.00           C  
ATOM   3301  H   ALA A 213      23.305  98.891 133.933  1.00  0.00           H  
ATOM   3302  HA  ALA A 213      26.017  99.414 133.471  1.00  0.00           H  
ATOM   3303  HB1 ALA A 213      24.822  97.248 132.955  1.00  0.00           H  
ATOM   3304  HB2 ALA A 213      24.083  97.948 131.602  1.00  0.00           H  
ATOM   3305  HB3 ALA A 213      25.921  97.812 131.676  1.00  0.00           H  
ATOM   3306  N   HIE A 214      26.254 101.310 131.782  1.00  0.00           N  
ATOM   3307  CA  HIE A 214      26.433 102.569 131.096  1.00  0.00           C  
ATOM   3308  C   HIE A 214      27.718 102.686 130.197  1.00  0.00           C  
ATOM   3309  O   HIE A 214      27.571 103.153 129.059  1.00  0.00           O  
ATOM   3310  CB  HIE A 214      26.493 103.699 132.179  1.00  0.00           C  
ATOM   3311  CG  HIE A 214      26.383 105.086 131.656  1.00  0.00           C  
ATOM   3312  CD2 HIE A 214      27.369 105.921 131.241  1.00  0.00           C  
ATOM   3313  ND1 HIE A 214      25.213 105.814 131.760  1.00  0.00           N  
ATOM   3314  CE1 HIE A 214      25.507 107.116 131.498  1.00  0.00           C  
ATOM   3315  NE2 HIE A 214      26.780 107.208 131.080  1.00  0.00           N  
ATOM   3316  H   HIE A 214      26.768 101.222 132.647  1.00  0.00           H  
ATOM   3317  HA  HIE A 214      25.545 102.726 130.481  1.00  0.00           H  
ATOM   3318  HB2 HIE A 214      25.664 103.569 132.876  1.00  0.00           H  
ATOM   3319  HB3 HIE A 214      27.418 103.695 132.755  1.00  0.00           H  
ATOM   3320  HD2 HIE A 214      28.390 105.782 130.918  1.00  0.00           H  
ATOM   3321  HE1 HIE A 214      24.842 107.966 131.530  1.00  0.00           H  
ATOM   3322  HE2 HIE A 214      27.202 108.088 130.820  1.00  0.00           H  
ATOM   3323  N   MET A 215      28.847 102.059 130.540  1.00  0.00           N  
ATOM   3324  CA  MET A 215      29.989 101.746 129.563  1.00  0.00           C  
ATOM   3325  C   MET A 215      30.456 100.260 129.754  1.00  0.00           C  
ATOM   3326  O   MET A 215      30.642  99.816 130.898  1.00  0.00           O  
ATOM   3327  CB  MET A 215      31.137 102.762 129.881  1.00  0.00           C  
ATOM   3328  CG  MET A 215      32.014 102.839 128.603  1.00  0.00           C  
ATOM   3329  SD  MET A 215      32.932 104.319 128.352  1.00  0.00           S  
ATOM   3330  CE  MET A 215      34.366 103.862 129.393  1.00  0.00           C  
ATOM   3331  H   MET A 215      29.028 101.913 131.522  1.00  0.00           H  
ATOM   3332  HA  MET A 215      29.675 101.980 128.546  1.00  0.00           H  
ATOM   3333  HB2 MET A 215      30.746 103.745 130.144  1.00  0.00           H  
ATOM   3334  HB3 MET A 215      31.724 102.311 130.683  1.00  0.00           H  
ATOM   3335  HG2 MET A 215      32.712 102.013 128.468  1.00  0.00           H  
ATOM   3336  HG3 MET A 215      31.397 102.928 127.708  1.00  0.00           H  
ATOM   3337  HE1 MET A 215      34.138 103.901 130.459  1.00  0.00           H  
ATOM   3338  HE2 MET A 215      34.588 102.810 129.216  1.00  0.00           H  
ATOM   3339  HE3 MET A 215      35.229 104.436 129.057  1.00  0.00           H  
ATOM   3340  N   VAL A 216      31.010  99.655 128.672  1.00  0.00           N  
ATOM   3341  CA  VAL A 216      31.971  98.558 128.683  1.00  0.00           C  
ATOM   3342  C   VAL A 216      33.304  99.173 128.370  1.00  0.00           C  
ATOM   3343  O   VAL A 216      33.528 100.053 127.582  1.00  0.00           O  
ATOM   3344  CB  VAL A 216      31.782  97.415 127.638  1.00  0.00           C  
ATOM   3345  CG1 VAL A 216      32.594  96.132 127.794  1.00  0.00           C  
ATOM   3346  CG2 VAL A 216      30.227  97.114 127.650  1.00  0.00           C  
ATOM   3347  H   VAL A 216      30.915 100.167 127.806  1.00  0.00           H  
ATOM   3348  HA  VAL A 216      31.940  98.224 129.720  1.00  0.00           H  
ATOM   3349  HB  VAL A 216      32.010  97.914 126.697  1.00  0.00           H  
ATOM   3350 HG11 VAL A 216      32.312  95.438 127.002  1.00  0.00           H  
ATOM   3351 HG12 VAL A 216      33.618  96.420 127.557  1.00  0.00           H  
ATOM   3352 HG13 VAL A 216      32.575  95.850 128.847  1.00  0.00           H  
ATOM   3353 HG21 VAL A 216      30.177  96.295 126.933  1.00  0.00           H  
ATOM   3354 HG22 VAL A 216      29.946  96.783 128.650  1.00  0.00           H  
ATOM   3355 HG23 VAL A 216      29.627  97.934 127.254  1.00  0.00           H  
ATOM   3356  N   THR A 217      34.298  98.604 128.996  1.00  0.00           N  
ATOM   3357  CA  THR A 217      35.672  98.923 128.940  1.00  0.00           C  
ATOM   3358  C   THR A 217      36.422  97.652 128.503  1.00  0.00           C  
ATOM   3359  O   THR A 217      36.366  96.676 129.251  1.00  0.00           O  
ATOM   3360  CB  THR A 217      36.224  99.463 130.322  1.00  0.00           C  
ATOM   3361  CG2 THR A 217      37.742  99.466 130.441  1.00  0.00           C  
ATOM   3362  OG1 THR A 217      35.798 100.756 130.579  1.00  0.00           O  
ATOM   3363  H   THR A 217      34.076  97.900 129.686  1.00  0.00           H  
ATOM   3364  HA  THR A 217      35.842  99.710 128.206  1.00  0.00           H  
ATOM   3365  HB  THR A 217      35.872  98.862 131.162  1.00  0.00           H  
ATOM   3366  HG1 THR A 217      34.887 100.537 130.788  1.00  0.00           H  
ATOM   3367 HG21 THR A 217      38.023  98.417 130.535  1.00  0.00           H  
ATOM   3368 HG22 THR A 217      38.177  99.928 129.555  1.00  0.00           H  
ATOM   3369 HG23 THR A 217      38.103  99.961 131.342  1.00  0.00           H  
ATOM   3370  N   LEU A 218      37.172  97.619 127.422  1.00  0.00           N  
ATOM   3371  CA  LEU A 218      37.694  96.361 126.849  1.00  0.00           C  
ATOM   3372  C   LEU A 218      39.256  96.455 126.874  1.00  0.00           C  
ATOM   3373  O   LEU A 218      39.776  97.412 126.338  1.00  0.00           O  
ATOM   3374  CB  LEU A 218      37.061  95.967 125.457  1.00  0.00           C  
ATOM   3375  CG  LEU A 218      35.526  95.932 125.343  1.00  0.00           C  
ATOM   3376  CD1 LEU A 218      34.927  97.220 124.926  1.00  0.00           C  
ATOM   3377  CD2 LEU A 218      35.074  94.891 124.296  1.00  0.00           C  
ATOM   3378  H   LEU A 218      37.080  98.374 126.759  1.00  0.00           H  
ATOM   3379  HA  LEU A 218      37.393  95.469 127.398  1.00  0.00           H  
ATOM   3380  HB2 LEU A 218      37.338  96.760 124.763  1.00  0.00           H  
ATOM   3381  HB3 LEU A 218      37.536  95.081 125.036  1.00  0.00           H  
ATOM   3382  HG  LEU A 218      35.243  95.568 126.331  1.00  0.00           H  
ATOM   3383 HD11 LEU A 218      33.918  97.121 124.524  1.00  0.00           H  
ATOM   3384 HD12 LEU A 218      35.035  98.024 125.654  1.00  0.00           H  
ATOM   3385 HD13 LEU A 218      35.443  97.625 124.055  1.00  0.00           H  
ATOM   3386 HD21 LEU A 218      34.004  94.694 124.375  1.00  0.00           H  
ATOM   3387 HD22 LEU A 218      35.271  95.335 123.320  1.00  0.00           H  
ATOM   3388 HD23 LEU A 218      35.600  93.976 124.568  1.00  0.00           H  
ATOM   3389  N   ASP A 219      39.963  95.651 127.656  1.00  0.00           N  
ATOM   3390  CA  ASP A 219      41.388  95.744 127.897  1.00  0.00           C  
ATOM   3391  C   ASP A 219      42.110  94.648 127.140  1.00  0.00           C  
ATOM   3392  O   ASP A 219      42.026  93.513 127.526  1.00  0.00           O  
ATOM   3393  CB  ASP A 219      41.723  95.704 129.387  1.00  0.00           C  
ATOM   3394  CG  ASP A 219      41.605  97.000 130.154  1.00  0.00           C  
ATOM   3395  OD1 ASP A 219      41.133  97.004 131.305  1.00  0.00           O  
ATOM   3396  OD2 ASP A 219      42.122  98.016 129.640  1.00  0.00           O1-
ATOM   3397  H   ASP A 219      39.541  94.819 128.042  1.00  0.00           H  
ATOM   3398  HA  ASP A 219      41.671  96.743 127.564  1.00  0.00           H  
ATOM   3399  HB2 ASP A 219      41.084  94.967 129.873  1.00  0.00           H  
ATOM   3400  HB3 ASP A 219      42.784  95.480 129.497  1.00  0.00           H  
ATOM   3401  N   TYR A 220      42.878  95.029 126.116  1.00  0.00           N  
ATOM   3402  CA  TYR A 220      43.646  94.186 125.206  1.00  0.00           C  
ATOM   3403  C   TYR A 220      45.133  94.159 125.621  1.00  0.00           C  
ATOM   3404  O   TYR A 220      45.681  95.194 126.003  1.00  0.00           O  
ATOM   3405  CB  TYR A 220      43.482  94.575 123.724  1.00  0.00           C  
ATOM   3406  CG  TYR A 220      41.978  94.530 123.382  1.00  0.00           C  
ATOM   3407  CD1 TYR A 220      41.248  95.706 123.559  1.00  0.00           C  
ATOM   3408  CD2 TYR A 220      41.373  93.341 122.863  1.00  0.00           C  
ATOM   3409  CE1 TYR A 220      39.893  95.737 123.294  1.00  0.00           C  
ATOM   3410  CE2 TYR A 220      40.016  93.396 122.533  1.00  0.00           C  
ATOM   3411  CZ  TYR A 220      39.283  94.616 122.697  1.00  0.00           C  
ATOM   3412  OH  TYR A 220      37.947  94.626 122.354  1.00  0.00           O  
ATOM   3413  H   TYR A 220      43.049  96.020 126.021  1.00  0.00           H  
ATOM   3414  HA  TYR A 220      43.281  93.160 125.225  1.00  0.00           H  
ATOM   3415  HB2 TYR A 220      44.020  95.518 123.625  1.00  0.00           H  
ATOM   3416  HB3 TYR A 220      43.991  93.840 123.100  1.00  0.00           H  
ATOM   3417  HD1 TYR A 220      41.784  96.593 123.862  1.00  0.00           H  
ATOM   3418  HD2 TYR A 220      42.020  92.481 122.780  1.00  0.00           H  
ATOM   3419  HE1 TYR A 220      39.343  96.665 123.339  1.00  0.00           H  
ATOM   3420  HE2 TYR A 220      39.552  92.517 122.109  1.00  0.00           H  
ATOM   3421  HH  TYR A 220      37.820  94.284 121.466  1.00  0.00           H  
ATOM   3422  N   THR A 221      45.821  93.059 125.287  1.00  0.00           N  
ATOM   3423  CA  THR A 221      47.264  92.801 125.255  1.00  0.00           C  
ATOM   3424  C   THR A 221      47.630  91.752 124.144  1.00  0.00           C  
ATOM   3425  O   THR A 221      46.910  90.779 123.863  1.00  0.00           O  
ATOM   3426  CB  THR A 221      47.797  92.306 126.586  1.00  0.00           C  
ATOM   3427  CG2 THR A 221      49.293  92.239 126.737  1.00  0.00           C  
ATOM   3428  OG1 THR A 221      47.544  93.312 127.572  1.00  0.00           O  
ATOM   3429  H   THR A 221      45.268  92.323 124.873  1.00  0.00           H  
ATOM   3430  HA  THR A 221      47.801  93.736 125.099  1.00  0.00           H  
ATOM   3431  HB  THR A 221      47.242  91.393 126.800  1.00  0.00           H  
ATOM   3432  HG1 THR A 221      46.593  93.434 127.542  1.00  0.00           H  
ATOM   3433 HG21 THR A 221      49.691  91.369 126.215  1.00  0.00           H  
ATOM   3434 HG22 THR A 221      49.760  93.181 126.448  1.00  0.00           H  
ATOM   3435 HG23 THR A 221      49.541  92.139 127.794  1.00  0.00           H  
ATOM   3436  N   VAL A 222      48.689  92.022 123.409  1.00  0.00           N  
ATOM   3437  CA  VAL A 222      49.153  91.316 122.205  1.00  0.00           C  
ATOM   3438  C   VAL A 222      50.693  91.268 122.308  1.00  0.00           C  
ATOM   3439  O   VAL A 222      51.401  92.267 122.468  1.00  0.00           O  
ATOM   3440  CB  VAL A 222      48.567  92.104 120.974  1.00  0.00           C  
ATOM   3441  CG1 VAL A 222      48.810  93.588 120.766  1.00  0.00           C  
ATOM   3442  CG2 VAL A 222      48.985  91.593 119.545  1.00  0.00           C  
ATOM   3443  H   VAL A 222      49.096  92.942 123.502  1.00  0.00           H  
ATOM   3444  HA  VAL A 222      48.709  90.321 122.213  1.00  0.00           H  
ATOM   3445  HB  VAL A 222      47.507  91.909 121.133  1.00  0.00           H  
ATOM   3446 HG11 VAL A 222      48.061  93.988 120.081  1.00  0.00           H  
ATOM   3447 HG12 VAL A 222      48.569  94.133 121.678  1.00  0.00           H  
ATOM   3448 HG13 VAL A 222      49.789  93.836 120.360  1.00  0.00           H  
ATOM   3449 HG21 VAL A 222      49.003  90.503 119.558  1.00  0.00           H  
ATOM   3450 HG22 VAL A 222      48.273  91.997 118.826  1.00  0.00           H  
ATOM   3451 HG23 VAL A 222      49.940  92.049 119.282  1.00  0.00           H  
ATOM   3452  N   GLN A 223      51.182  90.031 122.424  1.00  0.00           N  
ATOM   3453  CA  GLN A 223      52.593  89.580 122.724  1.00  0.00           C  
ATOM   3454  C   GLN A 223      53.710  89.909 121.721  1.00  0.00           C  
ATOM   3455  O   GLN A 223      54.604  89.132 121.383  1.00  0.00           O  
ATOM   3456  CB  GLN A 223      52.594  88.093 123.041  1.00  0.00           C  
ATOM   3457  CG  GLN A 223      51.752  87.783 124.288  1.00  0.00           C  
ATOM   3458  CD  GLN A 223      52.019  88.439 125.655  1.00  0.00           C  
ATOM   3459  NE2 GLN A 223      51.025  89.009 126.307  1.00  0.00           N  
ATOM   3460  OE1 GLN A 223      53.093  88.309 126.278  1.00  0.00           O  
ATOM   3461  H   GLN A 223      50.511  89.276 122.417  1.00  0.00           H  
ATOM   3462  HA  GLN A 223      52.915  90.063 123.646  1.00  0.00           H  
ATOM   3463  HB2 GLN A 223      52.294  87.510 122.170  1.00  0.00           H  
ATOM   3464  HB3 GLN A 223      53.640  87.812 123.167  1.00  0.00           H  
ATOM   3465  HG2 GLN A 223      50.705  87.912 124.018  1.00  0.00           H  
ATOM   3466  HG3 GLN A 223      51.827  86.702 124.401  1.00  0.00           H  
ATOM   3467 HE21 GLN A 223      51.062  89.178 127.301  1.00  0.00           H  
ATOM   3468 HE22 GLN A 223      50.165  88.990 125.777  1.00  0.00           H  
ATOM   3469  N   VAL A 224      53.602  91.095 121.248  1.00  0.00           N  
ATOM   3470  CA  VAL A 224      54.634  91.728 120.335  1.00  0.00           C  
ATOM   3471  C   VAL A 224      55.466  92.847 121.120  1.00  0.00           C  
ATOM   3472  O   VAL A 224      54.790  93.576 121.836  1.00  0.00           O  
ATOM   3473  CB  VAL A 224      54.057  92.167 119.059  1.00  0.00           C  
ATOM   3474  CG1 VAL A 224      53.085  93.381 119.161  1.00  0.00           C  
ATOM   3475  CG2 VAL A 224      55.059  92.592 117.994  1.00  0.00           C  
ATOM   3476  H   VAL A 224      52.886  91.697 121.627  1.00  0.00           H  
ATOM   3477  HA  VAL A 224      55.349  90.972 120.008  1.00  0.00           H  
ATOM   3478  HB  VAL A 224      53.490  91.367 118.586  1.00  0.00           H  
ATOM   3479 HG11 VAL A 224      52.536  93.528 118.231  1.00  0.00           H  
ATOM   3480 HG12 VAL A 224      52.422  93.266 120.019  1.00  0.00           H  
ATOM   3481 HG13 VAL A 224      53.612  94.334 119.219  1.00  0.00           H  
ATOM   3482 HG21 VAL A 224      55.724  91.758 117.772  1.00  0.00           H  
ATOM   3483 HG22 VAL A 224      54.540  92.730 117.045  1.00  0.00           H  
ATOM   3484 HG23 VAL A 224      55.738  93.369 118.347  1.00  0.00           H  
ATOM   3485  N   PRO A 225      56.792  92.907 121.039  1.00  0.00           N  
ATOM   3486  CA  PRO A 225      57.579  93.882 121.795  1.00  0.00           C  
ATOM   3487  C   PRO A 225      57.125  95.359 121.947  1.00  0.00           C  
ATOM   3488  O   PRO A 225      57.016  96.040 120.953  1.00  0.00           O  
ATOM   3489  CB  PRO A 225      58.960  93.760 121.129  1.00  0.00           C  
ATOM   3490  CG  PRO A 225      59.086  92.305 120.831  1.00  0.00           C  
ATOM   3491  CD  PRO A 225      57.648  91.989 120.382  1.00  0.00           C  
ATOM   3492  HA  PRO A 225      57.679  93.445 122.789  1.00  0.00           H  
ATOM   3493  HB2 PRO A 225      59.025  94.329 120.202  1.00  0.00           H  
ATOM   3494  HB3 PRO A 225      59.774  94.153 121.738  1.00  0.00           H  
ATOM   3495  HG2 PRO A 225      59.798  92.194 120.012  1.00  0.00           H  
ATOM   3496  HG3 PRO A 225      59.324  91.771 121.750  1.00  0.00           H  
ATOM   3497  HD2 PRO A 225      57.512  92.170 119.316  1.00  0.00           H  
ATOM   3498  HD3 PRO A 225      57.380  90.974 120.675  1.00  0.00           H  
ATOM   3499  N   GLY A 226      57.096  95.800 123.216  1.00  0.00           N  
ATOM   3500  CA  GLY A 226      56.477  97.028 123.653  1.00  0.00           C  
ATOM   3501  C   GLY A 226      57.034  98.315 123.135  1.00  0.00           C  
ATOM   3502  O   GLY A 226      58.033  98.743 123.720  1.00  0.00           O  
ATOM   3503  H   GLY A 226      57.101  95.046 123.888  1.00  0.00           H  
ATOM   3504  HA2 GLY A 226      55.443  96.966 123.315  1.00  0.00           H  
ATOM   3505  HA3 GLY A 226      56.422  97.091 124.741  1.00  0.00           H  
ATOM   3506  N   ALA A 227      56.470  98.769 122.021  1.00  0.00           N  
ATOM   3507  CA  ALA A 227      57.047  99.798 121.127  1.00  0.00           C  
ATOM   3508  C   ALA A 227      58.460  99.515 120.585  1.00  0.00           C  
ATOM   3509  O   ALA A 227      59.192 100.289 119.979  1.00  0.00           O  
ATOM   3510  CB  ALA A 227      56.886 101.247 121.683  1.00  0.00           C  
ATOM   3511  H   ALA A 227      55.687  98.265 121.630  1.00  0.00           H  
ATOM   3512  HA  ALA A 227      56.442  99.858 120.222  1.00  0.00           H  
ATOM   3513  HB1 ALA A 227      55.830 101.438 121.881  1.00  0.00           H  
ATOM   3514  HB2 ALA A 227      57.486 101.403 122.579  1.00  0.00           H  
ATOM   3515  HB3 ALA A 227      57.169 102.007 120.955  1.00  0.00           H  
ATOM   3516  N   GLY A 228      58.869  98.251 120.782  1.00  0.00           N  
ATOM   3517  CA  GLY A 228      60.066  97.606 120.184  1.00  0.00           C  
ATOM   3518  C   GLY A 228      61.367  98.355 120.549  1.00  0.00           C  
ATOM   3519  O   GLY A 228      62.266  98.442 119.750  1.00  0.00           O  
ATOM   3520  H   GLY A 228      58.292  97.795 121.473  1.00  0.00           H  
ATOM   3521  HA2 GLY A 228      60.116  96.545 120.425  1.00  0.00           H  
ATOM   3522  HA3 GLY A 228      59.889  97.478 119.116  1.00  0.00           H  
ATOM   3523  N   ARG A 229      61.420  98.771 121.784  1.00  0.00           N  
ATOM   3524  CA  ARG A 229      62.673  99.403 122.273  1.00  0.00           C  
ATOM   3525  C   ARG A 229      63.719  98.268 122.459  1.00  0.00           C  
ATOM   3526  O   ARG A 229      63.343  97.073 122.391  1.00  0.00           O  
ATOM   3527  CB  ARG A 229      62.510 100.235 123.533  1.00  0.00           C  
ATOM   3528  CG  ARG A 229      61.649 101.509 123.394  1.00  0.00           C  
ATOM   3529  CD  ARG A 229      61.492 102.269 124.773  1.00  0.00           C  
ATOM   3530  NE  ARG A 229      60.726 103.548 124.544  1.00  0.00           N  
ATOM   3531  CZ  ARG A 229      59.400 103.553 124.379  1.00  0.00           C  
ATOM   3532  NH1 ARG A 229      58.676 102.500 124.598  1.00  0.00           N1+
ATOM   3533  NH2 ARG A 229      58.842 104.671 124.020  1.00  0.00           N  
ATOM   3534  H   ARG A 229      60.810  98.351 122.471  1.00  0.00           H  
ATOM   3535  HA  ARG A 229      63.007 100.141 121.544  1.00  0.00           H  
ATOM   3536  HB2 ARG A 229      62.132  99.514 124.258  1.00  0.00           H  
ATOM   3537  HB3 ARG A 229      63.465 100.563 123.944  1.00  0.00           H  
ATOM   3538  HG2 ARG A 229      62.155 102.232 122.755  1.00  0.00           H  
ATOM   3539  HG3 ARG A 229      60.661 101.226 123.030  1.00  0.00           H  
ATOM   3540  HD2 ARG A 229      60.939 101.713 125.531  1.00  0.00           H  
ATOM   3541  HD3 ARG A 229      62.450 102.537 125.217  1.00  0.00           H  
ATOM   3542  HE  ARG A 229      61.196 104.437 124.448  1.00  0.00           H  
ATOM   3543 HH11 ARG A 229      59.142 101.714 125.028  1.00  0.00           H  
ATOM   3544 HH12 ARG A 229      57.673 102.399 124.555  1.00  0.00           H  
ATOM   3545 HH21 ARG A 229      59.388 105.497 123.823  1.00  0.00           H  
ATOM   3546 HH22 ARG A 229      57.852 104.867 124.041  1.00  0.00           H  
ATOM   3547  N   ASP A 230      64.887  98.669 122.872  1.00  0.00           N  
ATOM   3548  CA  ASP A 230      65.809  97.790 123.583  1.00  0.00           C  
ATOM   3549  C   ASP A 230      65.574  97.700 125.113  1.00  0.00           C  
ATOM   3550  O   ASP A 230      65.089  98.667 125.652  1.00  0.00           O  
ATOM   3551  CB  ASP A 230      67.294  98.179 123.248  1.00  0.00           C  
ATOM   3552  CG  ASP A 230      67.654  98.021 121.723  1.00  0.00           C  
ATOM   3553  OD1 ASP A 230      67.047  97.140 121.098  1.00  0.00           O  
ATOM   3554  OD2 ASP A 230      68.431  98.840 121.180  1.00  0.00           O1-
ATOM   3555  H   ASP A 230      65.188  99.634 122.851  1.00  0.00           H  
ATOM   3556  HA  ASP A 230      65.716  96.748 123.274  1.00  0.00           H  
ATOM   3557  HB2 ASP A 230      67.479  99.221 123.509  1.00  0.00           H  
ATOM   3558  HB3 ASP A 230      68.011  97.473 123.665  1.00  0.00           H  
ATOM   3559  N   GLY A 231      65.526  96.519 125.677  1.00  0.00           N  
ATOM   3560  CA  GLY A 231      64.988  96.404 127.049  1.00  0.00           C  
ATOM   3561  C   GLY A 231      63.510  96.498 127.215  1.00  0.00           C  
ATOM   3562  O   GLY A 231      63.068  96.425 128.356  1.00  0.00           O  
ATOM   3563  H   GLY A 231      65.918  95.733 125.178  1.00  0.00           H  
ATOM   3564  HA2 GLY A 231      65.379  95.482 127.477  1.00  0.00           H  
ATOM   3565  HA3 GLY A 231      65.468  97.129 127.707  1.00  0.00           H  
ATOM   3566  N   ALA A 232      62.723  96.481 126.140  1.00  0.00           N  
ATOM   3567  CA  ALA A 232      61.319  96.469 126.117  1.00  0.00           C  
ATOM   3568  C   ALA A 232      60.782  95.132 126.709  1.00  0.00           C  
ATOM   3569  O   ALA A 232      61.386  94.093 126.421  1.00  0.00           O  
ATOM   3570  CB  ALA A 232      60.845  96.684 124.653  1.00  0.00           C  
ATOM   3571  H   ALA A 232      63.165  96.520 125.233  1.00  0.00           H  
ATOM   3572  HA  ALA A 232      61.008  97.288 126.765  1.00  0.00           H  
ATOM   3573  HB1 ALA A 232      60.930  97.730 124.355  1.00  0.00           H  
ATOM   3574  HB2 ALA A 232      61.484  96.106 123.987  1.00  0.00           H  
ATOM   3575  HB3 ALA A 232      59.788  96.469 124.495  1.00  0.00           H  
ATOM   3576  N   PRO A 233      59.583  95.176 127.350  1.00  0.00           N  
ATOM   3577  CA  PRO A 233      58.814  93.974 127.683  1.00  0.00           C  
ATOM   3578  C   PRO A 233      58.134  93.431 126.389  1.00  0.00           C  
ATOM   3579  O   PRO A 233      57.644  94.168 125.496  1.00  0.00           O  
ATOM   3580  CB  PRO A 233      57.882  94.511 128.795  1.00  0.00           C  
ATOM   3581  CG  PRO A 233      57.598  95.947 128.402  1.00  0.00           C  
ATOM   3582  CD  PRO A 233      58.845  96.431 127.633  1.00  0.00           C  
ATOM   3583  HA  PRO A 233      59.393  93.195 128.179  1.00  0.00           H  
ATOM   3584  HB2 PRO A 233      56.983  93.894 128.801  1.00  0.00           H  
ATOM   3585  HB3 PRO A 233      58.360  94.536 129.775  1.00  0.00           H  
ATOM   3586  HG2 PRO A 233      56.670  95.972 127.832  1.00  0.00           H  
ATOM   3587  HG3 PRO A 233      57.465  96.570 129.287  1.00  0.00           H  
ATOM   3588  HD2 PRO A 233      58.512  96.912 126.713  1.00  0.00           H  
ATOM   3589  HD3 PRO A 233      59.462  97.089 128.246  1.00  0.00           H  
ATOM   3590  N   GLY A 234      58.092  92.085 126.248  1.00  0.00           N  
ATOM   3591  CA  GLY A 234      57.703  91.313 125.058  1.00  0.00           C  
ATOM   3592  C   GLY A 234      56.193  91.370 124.652  1.00  0.00           C  
ATOM   3593  O   GLY A 234      55.752  90.359 124.203  1.00  0.00           O  
ATOM   3594  H   GLY A 234      58.504  91.530 126.983  1.00  0.00           H  
ATOM   3595  HA2 GLY A 234      58.356  91.627 124.243  1.00  0.00           H  
ATOM   3596  HA3 GLY A 234      57.981  90.279 125.258  1.00  0.00           H  
ATOM   3597  N   PHE A 235      55.449  92.454 124.932  1.00  0.00           N  
ATOM   3598  CA  PHE A 235      54.037  92.576 124.618  1.00  0.00           C  
ATOM   3599  C   PHE A 235      53.736  94.085 124.589  1.00  0.00           C  
ATOM   3600  O   PHE A 235      54.466  94.870 125.120  1.00  0.00           O  
ATOM   3601  CB  PHE A 235      53.243  91.931 125.768  1.00  0.00           C  
ATOM   3602  CG  PHE A 235      53.525  92.446 127.129  1.00  0.00           C  
ATOM   3603  CD1 PHE A 235      54.258  91.668 128.040  1.00  0.00           C  
ATOM   3604  CD2 PHE A 235      52.971  93.640 127.514  1.00  0.00           C  
ATOM   3605  CE1 PHE A 235      54.339  92.107 129.361  1.00  0.00           C  
ATOM   3606  CE2 PHE A 235      53.251  94.253 128.800  1.00  0.00           C  
ATOM   3607  CZ  PHE A 235      53.957  93.414 129.701  1.00  0.00           C  
ATOM   3608  H   PHE A 235      55.825  93.290 125.358  1.00  0.00           H  
ATOM   3609  HA  PHE A 235      53.654  92.180 123.677  1.00  0.00           H  
ATOM   3610  HB2 PHE A 235      52.165  91.981 125.622  1.00  0.00           H  
ATOM   3611  HB3 PHE A 235      53.489  90.879 125.912  1.00  0.00           H  
ATOM   3612  HD1 PHE A 235      54.587  90.690 127.720  1.00  0.00           H  
ATOM   3613  HD2 PHE A 235      52.302  94.189 126.868  1.00  0.00           H  
ATOM   3614  HE1 PHE A 235      54.715  91.454 130.134  1.00  0.00           H  
ATOM   3615  HE2 PHE A 235      52.857  95.198 129.143  1.00  0.00           H  
ATOM   3616  HZ  PHE A 235      53.989  93.798 130.710  1.00  0.00           H  
ATOM   3617  N   SER A 236      52.653  94.380 123.802  1.00  0.00           N  
ATOM   3618  CA  SER A 236      52.034  95.675 123.694  1.00  0.00           C  
ATOM   3619  C   SER A 236      50.576  95.647 124.142  1.00  0.00           C  
ATOM   3620  O   SER A 236      49.880  94.673 123.873  1.00  0.00           O  
ATOM   3621  CB  SER A 236      52.061  96.147 122.235  1.00  0.00           C  
ATOM   3622  OG  SER A 236      53.414  96.079 121.794  1.00  0.00           O  
ATOM   3623  H   SER A 236      52.069  93.618 123.489  1.00  0.00           H  
ATOM   3624  HA  SER A 236      52.639  96.421 124.208  1.00  0.00           H  
ATOM   3625  HB2 SER A 236      51.449  95.560 121.550  1.00  0.00           H  
ATOM   3626  HB3 SER A 236      51.744  97.187 122.165  1.00  0.00           H  
ATOM   3627  HG  SER A 236      53.727  95.242 121.445  1.00  0.00           H  
ATOM   3628  N   LYS A 237      50.135  96.805 124.630  1.00  0.00           N  
ATOM   3629  CA  LYS A 237      48.746  96.890 125.135  1.00  0.00           C  
ATOM   3630  C   LYS A 237      47.911  98.078 124.808  1.00  0.00           C  
ATOM   3631  O   LYS A 237      48.504  99.162 124.705  1.00  0.00           O  
ATOM   3632  CB  LYS A 237      48.889  96.769 126.673  1.00  0.00           C  
ATOM   3633  CG  LYS A 237      49.526  97.925 127.467  1.00  0.00           C  
ATOM   3634  CD  LYS A 237      50.027  97.624 128.915  1.00  0.00           C  
ATOM   3635  CE  LYS A 237      50.194  98.984 129.681  1.00  0.00           C  
ATOM   3636  NZ  LYS A 237      51.220  98.726 130.751  1.00  0.00           N1+
ATOM   3637  H   LYS A 237      50.512  97.687 124.311  1.00  0.00           H  
ATOM   3638  HA  LYS A 237      48.137  96.021 124.882  1.00  0.00           H  
ATOM   3639  HB2 LYS A 237      47.844  96.655 126.962  1.00  0.00           H  
ATOM   3640  HB3 LYS A 237      49.417  95.835 126.865  1.00  0.00           H  
ATOM   3641  HG2 LYS A 237      50.290  98.381 126.836  1.00  0.00           H  
ATOM   3642  HG3 LYS A 237      48.716  98.655 127.463  1.00  0.00           H  
ATOM   3643  HD2 LYS A 237      49.193  97.028 129.285  1.00  0.00           H  
ATOM   3644  HD3 LYS A 237      50.934  97.033 128.790  1.00  0.00           H  
ATOM   3645  HE2 LYS A 237      50.493  99.779 128.998  1.00  0.00           H  
ATOM   3646  HE3 LYS A 237      49.276  99.383 130.113  1.00  0.00           H  
ATOM   3647  HZ1 LYS A 237      52.002  98.155 130.465  1.00  0.00           H  
ATOM   3648  HZ2 LYS A 237      51.522  99.581 131.198  1.00  0.00           H  
ATOM   3649  HZ3 LYS A 237      50.826  98.254 131.553  1.00  0.00           H  
ATOM   3650  N   PHE A 238      46.582  97.871 124.816  1.00  0.00           N  
ATOM   3651  CA  PHE A 238      45.607  98.842 124.431  1.00  0.00           C  
ATOM   3652  C   PHE A 238      44.244  98.640 125.102  1.00  0.00           C  
ATOM   3653  O   PHE A 238      44.016  97.615 125.691  1.00  0.00           O  
ATOM   3654  CB  PHE A 238      45.623  99.030 122.896  1.00  0.00           C  
ATOM   3655  CG  PHE A 238      44.693  98.099 122.042  1.00  0.00           C  
ATOM   3656  CD1 PHE A 238      45.264  96.945 121.540  1.00  0.00           C  
ATOM   3657  CD2 PHE A 238      43.341  98.437 121.848  1.00  0.00           C  
ATOM   3658  CE1 PHE A 238      44.452  96.134 120.747  1.00  0.00           C  
ATOM   3659  CE2 PHE A 238      42.576  97.617 121.028  1.00  0.00           C  
ATOM   3660  CZ  PHE A 238      43.134  96.494 120.444  1.00  0.00           C  
ATOM   3661  H   PHE A 238      46.338  96.966 125.189  1.00  0.00           H  
ATOM   3662  HA  PHE A 238      45.932  99.802 124.831  1.00  0.00           H  
ATOM   3663  HB2 PHE A 238      45.073  99.965 122.798  1.00  0.00           H  
ATOM   3664  HB3 PHE A 238      46.645  99.064 122.517  1.00  0.00           H  
ATOM   3665  HD1 PHE A 238      46.246  96.655 121.883  1.00  0.00           H  
ATOM   3666  HD2 PHE A 238      42.955  99.362 122.251  1.00  0.00           H  
ATOM   3667  HE1 PHE A 238      44.889  95.292 120.232  1.00  0.00           H  
ATOM   3668  HE2 PHE A 238      41.548  97.925 120.913  1.00  0.00           H  
ATOM   3669  HZ  PHE A 238      42.618  95.895 119.709  1.00  0.00           H  
ATOM   3670  N   ARG A 239      43.358  99.609 124.940  1.00  0.00           N  
ATOM   3671  CA  ARG A 239      41.937  99.645 125.461  1.00  0.00           C  
ATOM   3672  C   ARG A 239      40.925 100.139 124.325  1.00  0.00           C  
ATOM   3673  O   ARG A 239      41.388 101.046 123.567  1.00  0.00           O  
ATOM   3674  CB  ARG A 239      41.988 100.522 126.722  1.00  0.00           C  
ATOM   3675  CG  ARG A 239      40.617 100.702 127.420  1.00  0.00           C  
ATOM   3676  CD  ARG A 239      40.706 101.447 128.768  1.00  0.00           C  
ATOM   3677  NE  ARG A 239      40.935 100.526 129.851  1.00  0.00           N  
ATOM   3678  CZ  ARG A 239      41.147 100.766 131.118  1.00  0.00           C  
ATOM   3679  NH1 ARG A 239      41.060 101.957 131.634  1.00  0.00           N1+
ATOM   3680  NH2 ARG A 239      41.399  99.750 131.934  1.00  0.00           N  
ATOM   3681  H   ARG A 239      43.733 100.507 124.672  1.00  0.00           H  
ATOM   3682  HA  ARG A 239      41.631  98.632 125.725  1.00  0.00           H  
ATOM   3683  HB2 ARG A 239      42.640 100.021 127.437  1.00  0.00           H  
ATOM   3684  HB3 ARG A 239      42.444 101.484 126.484  1.00  0.00           H  
ATOM   3685  HG2 ARG A 239      39.949 101.252 126.758  1.00  0.00           H  
ATOM   3686  HG3 ARG A 239      40.088  99.763 127.588  1.00  0.00           H  
ATOM   3687  HD2 ARG A 239      41.537 102.122 128.569  1.00  0.00           H  
ATOM   3688  HD3 ARG A 239      39.777 101.975 128.985  1.00  0.00           H  
ATOM   3689  HE  ARG A 239      41.276  99.580 129.755  1.00  0.00           H  
ATOM   3690 HH11 ARG A 239      40.937 102.680 130.940  1.00  0.00           H  
ATOM   3691 HH12 ARG A 239      41.349 102.106 132.589  1.00  0.00           H  
ATOM   3692 HH21 ARG A 239      41.298  98.798 131.612  1.00  0.00           H  
ATOM   3693 HH22 ARG A 239      41.467 100.036 132.901  1.00  0.00           H  
ATOM   3694  N   LEU A 240      39.668  99.767 124.379  1.00  0.00           N  
ATOM   3695  CA  LEU A 240      38.560 100.531 123.713  1.00  0.00           C  
ATOM   3696  C   LEU A 240      37.327 100.573 124.640  1.00  0.00           C  
ATOM   3697  O   LEU A 240      37.287  99.880 125.676  1.00  0.00           O  
ATOM   3698  CB  LEU A 240      38.282  99.883 122.367  1.00  0.00           C  
ATOM   3699  CG  LEU A 240      39.479  99.772 121.382  1.00  0.00           C  
ATOM   3700  CD1 LEU A 240      39.070  98.830 120.235  1.00  0.00           C  
ATOM   3701  CD2 LEU A 240      39.789 101.046 120.635  1.00  0.00           C  
ATOM   3702  H   LEU A 240      39.380  99.224 125.180  1.00  0.00           H  
ATOM   3703  HA  LEU A 240      38.937 101.539 123.544  1.00  0.00           H  
ATOM   3704  HB2 LEU A 240      37.815  98.946 122.670  1.00  0.00           H  
ATOM   3705  HB3 LEU A 240      37.599 100.517 121.802  1.00  0.00           H  
ATOM   3706  HG  LEU A 240      40.356  99.288 121.810  1.00  0.00           H  
ATOM   3707 HD11 LEU A 240      38.831  97.841 120.625  1.00  0.00           H  
ATOM   3708 HD12 LEU A 240      38.284  99.227 119.593  1.00  0.00           H  
ATOM   3709 HD13 LEU A 240      39.949  98.617 119.626  1.00  0.00           H  
ATOM   3710 HD21 LEU A 240      40.727 100.981 120.085  1.00  0.00           H  
ATOM   3711 HD22 LEU A 240      39.078 101.106 119.810  1.00  0.00           H  
ATOM   3712 HD23 LEU A 240      39.885 101.897 121.310  1.00  0.00           H  
ATOM   3713  N   SER A 241      36.268 101.272 124.188  1.00  0.00           N  
ATOM   3714  CA  SER A 241      35.108 101.366 125.015  1.00  0.00           C  
ATOM   3715  C   SER A 241      33.860 101.707 124.255  1.00  0.00           C  
ATOM   3716  O   SER A 241      33.891 102.564 123.411  1.00  0.00           O  
ATOM   3717  CB  SER A 241      35.409 102.335 126.149  1.00  0.00           C  
ATOM   3718  OG  SER A 241      35.777 103.719 125.783  1.00  0.00           O  
ATOM   3719  H   SER A 241      36.292 101.738 123.292  1.00  0.00           H  
ATOM   3720  HA  SER A 241      35.015 100.457 125.607  1.00  0.00           H  
ATOM   3721  HB2 SER A 241      34.581 102.422 126.853  1.00  0.00           H  
ATOM   3722  HB3 SER A 241      36.244 101.992 126.760  1.00  0.00           H  
ATOM   3723  HG  SER A 241      35.023 104.181 125.411  1.00  0.00           H  
ATOM   3724  N   TYR A 242      32.704 101.153 124.776  1.00  0.00           N  
ATOM   3725  CA  TYR A 242      31.351 101.197 124.126  1.00  0.00           C  
ATOM   3726  C   TYR A 242      30.147 101.142 125.135  1.00  0.00           C  
ATOM   3727  O   TYR A 242      30.176 100.414 126.081  1.00  0.00           O  
ATOM   3728  CB  TYR A 242      31.063 100.046 123.057  1.00  0.00           C  
ATOM   3729  CG  TYR A 242      32.218  99.803 122.052  1.00  0.00           C  
ATOM   3730  CD1 TYR A 242      32.765 100.801 121.297  1.00  0.00           C  
ATOM   3731  CD2 TYR A 242      32.760  98.457 122.030  1.00  0.00           C  
ATOM   3732  CE1 TYR A 242      33.881 100.520 120.568  1.00  0.00           C  
ATOM   3733  CE2 TYR A 242      33.904  98.206 121.269  1.00  0.00           C  
ATOM   3734  CZ  TYR A 242      34.385  99.186 120.438  1.00  0.00           C  
ATOM   3735  OH  TYR A 242      35.354  98.888 119.544  1.00  0.00           O  
ATOM   3736  H   TYR A 242      32.729 100.667 125.661  1.00  0.00           H  
ATOM   3737  HA  TYR A 242      31.389 102.103 123.523  1.00  0.00           H  
ATOM   3738  HB2 TYR A 242      30.894  99.125 123.615  1.00  0.00           H  
ATOM   3739  HB3 TYR A 242      30.222 100.364 122.441  1.00  0.00           H  
ATOM   3740  HD1 TYR A 242      32.441 101.828 121.384  1.00  0.00           H  
ATOM   3741  HD2 TYR A 242      32.279  97.642 122.549  1.00  0.00           H  
ATOM   3742  HE1 TYR A 242      34.349 101.320 120.012  1.00  0.00           H  
ATOM   3743  HE2 TYR A 242      34.356  97.226 121.205  1.00  0.00           H  
ATOM   3744  HH  TYR A 242      35.626  99.618 118.982  1.00  0.00           H  
ATOM   3745  N   TYR A 243      29.020 101.837 124.830  1.00  0.00           N  
ATOM   3746  CA  TYR A 243      27.748 101.626 125.497  1.00  0.00           C  
ATOM   3747  C   TYR A 243      27.164 100.185 125.246  1.00  0.00           C  
ATOM   3748  O   TYR A 243      26.994  99.755 124.109  1.00  0.00           O  
ATOM   3749  CB  TYR A 243      26.807 102.698 125.050  1.00  0.00           C  
ATOM   3750  CG  TYR A 243      25.358 102.496 125.480  1.00  0.00           C  
ATOM   3751  CD1 TYR A 243      25.065 102.671 126.846  1.00  0.00           C  
ATOM   3752  CD2 TYR A 243      24.431 101.864 124.696  1.00  0.00           C  
ATOM   3753  CE1 TYR A 243      23.790 102.307 127.386  1.00  0.00           C  
ATOM   3754  CE2 TYR A 243      23.238 101.321 125.197  1.00  0.00           C  
ATOM   3755  CZ  TYR A 243      22.937 101.467 126.603  1.00  0.00           C  
ATOM   3756  OH  TYR A 243      21.743 100.957 127.056  1.00  0.00           O  
ATOM   3757  H   TYR A 243      29.093 102.425 124.011  1.00  0.00           H  
ATOM   3758  HA  TYR A 243      27.853 101.761 126.573  1.00  0.00           H  
ATOM   3759  HB2 TYR A 243      27.163 103.676 125.372  1.00  0.00           H  
ATOM   3760  HB3 TYR A 243      26.836 102.621 123.962  1.00  0.00           H  
ATOM   3761  HD1 TYR A 243      25.683 103.333 127.436  1.00  0.00           H  
ATOM   3762  HD2 TYR A 243      24.671 101.622 123.671  1.00  0.00           H  
ATOM   3763  HE1 TYR A 243      23.520 102.512 128.412  1.00  0.00           H  
ATOM   3764  HE2 TYR A 243      22.656 100.631 124.602  1.00  0.00           H  
ATOM   3765  HH  TYR A 243      21.749 100.963 128.016  1.00  0.00           H  
ATOM   3766  N   PRO A 244      26.906  99.443 126.310  1.00  0.00           N  
ATOM   3767  CA  PRO A 244      26.454  98.050 126.187  1.00  0.00           C  
ATOM   3768  C   PRO A 244      24.966  97.982 125.542  1.00  0.00           C  
ATOM   3769  O   PRO A 244      23.968  98.077 126.205  1.00  0.00           O  
ATOM   3770  CB  PRO A 244      26.447  97.468 127.629  1.00  0.00           C  
ATOM   3771  CG  PRO A 244      26.380  98.655 128.561  1.00  0.00           C  
ATOM   3772  CD  PRO A 244      27.055  99.775 127.722  1.00  0.00           C  
ATOM   3773  HA  PRO A 244      27.111  97.533 125.489  1.00  0.00           H  
ATOM   3774  HB2 PRO A 244      25.557  96.875 127.840  1.00  0.00           H  
ATOM   3775  HB3 PRO A 244      27.440  97.048 127.787  1.00  0.00           H  
ATOM   3776  HG2 PRO A 244      25.350  98.879 128.839  1.00  0.00           H  
ATOM   3777  HG3 PRO A 244      26.951  98.608 129.488  1.00  0.00           H  
ATOM   3778  HD2 PRO A 244      26.593 100.725 127.993  1.00  0.00           H  
ATOM   3779  HD3 PRO A 244      28.134  99.887 127.833  1.00  0.00           H  
ATOM   3780  N   HIE A 245      24.930  97.980 124.257  1.00  0.00           N  
ATOM   3781  CA  HIE A 245      23.698  97.841 123.529  1.00  0.00           C  
ATOM   3782  C   HIE A 245      22.879  96.464 123.752  1.00  0.00           C  
ATOM   3783  O   HIE A 245      23.266  95.596 124.579  1.00  0.00           O  
ATOM   3784  CB  HIE A 245      23.984  97.966 122.019  1.00  0.00           C  
ATOM   3785  CG  HIE A 245      23.201  99.112 121.498  1.00  0.00           C  
ATOM   3786  CD2 HIE A 245      23.756 100.150 120.852  1.00  0.00           C  
ATOM   3787  ND1 HIE A 245      21.846  99.113 121.258  1.00  0.00           N  
ATOM   3788  CE1 HIE A 245      21.626 100.227 120.578  1.00  0.00           C  
ATOM   3789  NE2 HIE A 245      22.778 100.840 120.227  1.00  0.00           N  
ATOM   3790  H   HIE A 245      25.802  97.864 123.761  1.00  0.00           H  
ATOM   3791  HA  HIE A 245      22.962  98.511 123.971  1.00  0.00           H  
ATOM   3792  HB2 HIE A 245      25.028  98.193 121.804  1.00  0.00           H  
ATOM   3793  HB3 HIE A 245      23.819  97.009 121.525  1.00  0.00           H  
ATOM   3794  HD2 HIE A 245      24.803 100.273 120.618  1.00  0.00           H  
ATOM   3795  HE1 HIE A 245      20.650 100.539 120.239  1.00  0.00           H  
ATOM   3796  HE2 HIE A 245      22.859 101.571 119.534  1.00  0.00           H  
ATOM   3797  N   CYS A 246      21.799  96.269 123.001  1.00  0.00           N  
ATOM   3798  CA  CYS A 246      20.999  95.009 122.982  1.00  0.00           C  
ATOM   3799  C   CYS A 246      20.201  94.922 121.691  1.00  0.00           C  
ATOM   3800  O   CYS A 246      19.790  95.955 121.120  1.00  0.00           O  
ATOM   3801  CB  CYS A 246      20.051  95.066 124.219  1.00  0.00           C  
ATOM   3802  SG  CYS A 246      18.964  96.558 124.291  1.00  0.00           S  
ATOM   3803  H   CYS A 246      21.516  97.020 122.387  1.00  0.00           H  
ATOM   3804  HA  CYS A 246      21.641  94.128 123.011  1.00  0.00           H  
ATOM   3805  HB2 CYS A 246      19.406  94.191 124.143  1.00  0.00           H  
ATOM   3806  HB3 CYS A 246      20.656  94.929 125.115  1.00  0.00           H  
ATOM   3807  HG  CYS A 246      19.916  97.322 124.833  1.00  0.00           H  
ATOM   3808  N   LEU A 247      20.040  93.677 121.218  1.00  0.00           N  
ATOM   3809  CA  LEU A 247      19.519  93.398 119.889  1.00  0.00           C  
ATOM   3810  C   LEU A 247      18.037  93.888 119.668  1.00  0.00           C  
ATOM   3811  O   LEU A 247      17.707  94.470 118.667  1.00  0.00           O  
ATOM   3812  CB  LEU A 247      19.579  91.935 119.660  1.00  0.00           C  
ATOM   3813  CG  LEU A 247      19.180  91.442 118.287  1.00  0.00           C  
ATOM   3814  CD1 LEU A 247      20.310  90.448 117.793  1.00  0.00           C  
ATOM   3815  CD2 LEU A 247      17.792  90.821 118.302  1.00  0.00           C  
ATOM   3816  H   LEU A 247      20.430  92.915 121.752  1.00  0.00           H  
ATOM   3817  HA  LEU A 247      20.148  93.861 119.127  1.00  0.00           H  
ATOM   3818  HB2 LEU A 247      20.611  91.663 119.886  1.00  0.00           H  
ATOM   3819  HB3 LEU A 247      19.099  91.261 120.368  1.00  0.00           H  
ATOM   3820  HG  LEU A 247      19.231  92.275 117.585  1.00  0.00           H  
ATOM   3821 HD11 LEU A 247      20.120  90.087 116.783  1.00  0.00           H  
ATOM   3822 HD12 LEU A 247      21.289  90.928 117.791  1.00  0.00           H  
ATOM   3823 HD13 LEU A 247      20.394  89.647 118.529  1.00  0.00           H  
ATOM   3824 HD21 LEU A 247      17.461  90.644 117.278  1.00  0.00           H  
ATOM   3825 HD22 LEU A 247      17.909  90.002 119.012  1.00  0.00           H  
ATOM   3826 HD23 LEU A 247      17.054  91.533 118.670  1.00  0.00           H  
ATOM   3827  N   ALA A 248      17.093  93.896 120.661  1.00  0.00           N  
ATOM   3828  CA  ALA A 248      15.877  94.649 120.593  1.00  0.00           C  
ATOM   3829  C   ALA A 248      15.991  96.139 120.234  1.00  0.00           C  
ATOM   3830  O   ALA A 248      15.158  96.713 119.475  1.00  0.00           O  
ATOM   3831  CB  ALA A 248      15.108  94.293 121.894  1.00  0.00           C  
ATOM   3832  H   ALA A 248      17.236  93.376 121.515  1.00  0.00           H  
ATOM   3833  HA  ALA A 248      15.348  94.192 119.756  1.00  0.00           H  
ATOM   3834  HB1 ALA A 248      15.634  94.550 122.814  1.00  0.00           H  
ATOM   3835  HB2 ALA A 248      14.120  94.750 121.851  1.00  0.00           H  
ATOM   3836  HB3 ALA A 248      14.825  93.244 121.976  1.00  0.00           H  
ATOM   3837  N   SER A 249      17.002  96.842 120.776  1.00  0.00           N  
ATOM   3838  CA  SER A 249      17.368  98.283 120.537  1.00  0.00           C  
ATOM   3839  C   SER A 249      18.013  98.536 119.187  1.00  0.00           C  
ATOM   3840  O   SER A 249      17.676  99.460 118.444  1.00  0.00           O  
ATOM   3841  CB  SER A 249      18.189  98.840 121.661  1.00  0.00           C  
ATOM   3842  OG  SER A 249      18.283 100.278 121.553  1.00  0.00           O  
ATOM   3843  H   SER A 249      17.542  96.322 121.452  1.00  0.00           H  
ATOM   3844  HA  SER A 249      16.410  98.800 120.520  1.00  0.00           H  
ATOM   3845  HB2 SER A 249      17.813  98.587 122.652  1.00  0.00           H  
ATOM   3846  HB3 SER A 249      19.185  98.417 121.534  1.00  0.00           H  
ATOM   3847  HG  SER A 249      18.770 100.598 122.316  1.00  0.00           H  
ATOM   3848  N   PHE A 250      19.006  97.647 118.869  1.00  0.00           N  
ATOM   3849  CA  PHE A 250      19.667  97.861 117.519  1.00  0.00           C  
ATOM   3850  C   PHE A 250      18.780  97.734 116.324  1.00  0.00           C  
ATOM   3851  O   PHE A 250      18.833  98.506 115.404  1.00  0.00           O  
ATOM   3852  CB  PHE A 250      20.941  96.992 117.320  1.00  0.00           C  
ATOM   3853  CG  PHE A 250      22.050  97.607 116.520  1.00  0.00           C  
ATOM   3854  CD1 PHE A 250      22.378  97.112 115.209  1.00  0.00           C  
ATOM   3855  CD2 PHE A 250      22.747  98.749 116.940  1.00  0.00           C  
ATOM   3856  CE1 PHE A 250      23.434  97.675 114.379  1.00  0.00           C  
ATOM   3857  CE2 PHE A 250      23.914  99.237 116.195  1.00  0.00           C  
ATOM   3858  CZ  PHE A 250      24.192  98.728 114.888  1.00  0.00           C  
ATOM   3859  H   PHE A 250      19.248  96.844 119.431  1.00  0.00           H  
ATOM   3860  HA  PHE A 250      20.028  98.888 117.574  1.00  0.00           H  
ATOM   3861  HB2 PHE A 250      21.363  96.818 118.309  1.00  0.00           H  
ATOM   3862  HB3 PHE A 250      20.667  96.033 116.881  1.00  0.00           H  
ATOM   3863  HD1 PHE A 250      21.760  96.300 114.853  1.00  0.00           H  
ATOM   3864  HD2 PHE A 250      22.495  99.173 117.900  1.00  0.00           H  
ATOM   3865  HE1 PHE A 250      23.700  97.207 113.443  1.00  0.00           H  
ATOM   3866  HE2 PHE A 250      24.475 100.042 116.646  1.00  0.00           H  
ATOM   3867  HZ  PHE A 250      25.047  99.078 114.328  1.00  0.00           H  
ATOM   3868  N   THR A 251      17.888  96.676 116.341  1.00  0.00           N  
ATOM   3869  CA  THR A 251      16.757  96.480 115.437  1.00  0.00           C  
ATOM   3870  C   THR A 251      15.955  97.686 115.319  1.00  0.00           C  
ATOM   3871  O   THR A 251      15.868  98.188 114.264  1.00  0.00           O  
ATOM   3872  CB  THR A 251      15.891  95.241 115.876  1.00  0.00           C  
ATOM   3873  CG2 THR A 251      15.073  94.745 114.784  1.00  0.00           C  
ATOM   3874  OG1 THR A 251      16.652  94.065 116.161  1.00  0.00           O  
ATOM   3875  H   THR A 251      17.988  95.938 117.023  1.00  0.00           H  
ATOM   3876  HA  THR A 251      17.177  96.356 114.439  1.00  0.00           H  
ATOM   3877  HB  THR A 251      15.189  95.465 116.679  1.00  0.00           H  
ATOM   3878  HG1 THR A 251      16.845  93.996 117.098  1.00  0.00           H  
ATOM   3879 HG21 THR A 251      14.373  95.555 114.581  1.00  0.00           H  
ATOM   3880 HG22 THR A 251      15.689  94.706 113.885  1.00  0.00           H  
ATOM   3881 HG23 THR A 251      14.428  93.895 115.002  1.00  0.00           H  
ATOM   3882  N   GLU A 252      15.385  98.208 116.407  1.00  0.00           N  
ATOM   3883  CA  GLU A 252      14.513  99.374 116.442  1.00  0.00           C  
ATOM   3884  C   GLU A 252      15.259 100.650 116.005  1.00  0.00           C  
ATOM   3885  O   GLU A 252      14.680 101.474 115.306  1.00  0.00           O  
ATOM   3886  CB  GLU A 252      14.017  99.564 117.893  1.00  0.00           C  
ATOM   3887  CG  GLU A 252      12.813  98.592 117.987  1.00  0.00           C  
ATOM   3888  CD  GLU A 252      11.561  99.012 117.220  1.00  0.00           C  
ATOM   3889  OE1 GLU A 252      10.568  98.158 117.072  1.00  0.00           O  
ATOM   3890  OE2 GLU A 252      11.483 100.162 116.742  1.00  0.00           O1-
ATOM   3891  H   GLU A 252      15.363  97.638 117.239  1.00  0.00           H  
ATOM   3892  HA  GLU A 252      13.698  99.182 115.743  1.00  0.00           H  
ATOM   3893  HB2 GLU A 252      14.713  99.220 118.658  1.00  0.00           H  
ATOM   3894  HB3 GLU A 252      13.897 100.604 118.198  1.00  0.00           H  
ATOM   3895  HG2 GLU A 252      13.110  97.585 117.698  1.00  0.00           H  
ATOM   3896  HG3 GLU A 252      12.604  98.573 119.056  1.00  0.00           H  
ATOM   3897  N   LEU A 253      16.519 100.821 116.346  1.00  0.00           N  
ATOM   3898  CA  LEU A 253      17.413 101.825 115.710  1.00  0.00           C  
ATOM   3899  C   LEU A 253      17.591 101.806 114.223  1.00  0.00           C  
ATOM   3900  O   LEU A 253      17.153 102.762 113.560  1.00  0.00           O  
ATOM   3901  CB  LEU A 253      18.800 101.838 116.512  1.00  0.00           C  
ATOM   3902  CG  LEU A 253      19.763 102.917 116.139  1.00  0.00           C  
ATOM   3903  CD1 LEU A 253      19.299 104.221 116.767  1.00  0.00           C  
ATOM   3904  CD2 LEU A 253      21.184 102.650 116.658  1.00  0.00           C  
ATOM   3905  H   LEU A 253      17.028 100.088 116.819  1.00  0.00           H  
ATOM   3906  HA  LEU A 253      16.964 102.799 115.906  1.00  0.00           H  
ATOM   3907  HB2 LEU A 253      18.536 101.942 117.564  1.00  0.00           H  
ATOM   3908  HB3 LEU A 253      19.317 100.893 116.341  1.00  0.00           H  
ATOM   3909  HG  LEU A 253      19.799 103.000 115.053  1.00  0.00           H  
ATOM   3910 HD11 LEU A 253      19.907 105.047 116.395  1.00  0.00           H  
ATOM   3911 HD12 LEU A 253      18.314 104.418 116.347  1.00  0.00           H  
ATOM   3912 HD13 LEU A 253      19.351 104.284 117.854  1.00  0.00           H  
ATOM   3913 HD21 LEU A 253      21.421 103.101 117.621  1.00  0.00           H  
ATOM   3914 HD22 LEU A 253      21.521 101.617 116.575  1.00  0.00           H  
ATOM   3915 HD23 LEU A 253      21.960 103.176 116.102  1.00  0.00           H  
ATOM   3916  N   VAL A 254      18.039 100.626 113.660  1.00  0.00           N  
ATOM   3917  CA  VAL A 254      18.113 100.447 112.242  1.00  0.00           C  
ATOM   3918  C   VAL A 254      16.801 100.607 111.538  1.00  0.00           C  
ATOM   3919  O   VAL A 254      16.720 101.309 110.504  1.00  0.00           O  
ATOM   3920  CB  VAL A 254      18.744  99.074 111.987  1.00  0.00           C  
ATOM   3921  CG1 VAL A 254      18.577  98.556 110.567  1.00  0.00           C  
ATOM   3922  CG2 VAL A 254      20.203  99.094 112.333  1.00  0.00           C  
ATOM   3923  H   VAL A 254      18.295  99.854 114.261  1.00  0.00           H  
ATOM   3924  HA  VAL A 254      18.708 101.242 111.791  1.00  0.00           H  
ATOM   3925  HB  VAL A 254      18.253  98.375 112.665  1.00  0.00           H  
ATOM   3926 HG11 VAL A 254      19.190  99.218 109.956  1.00  0.00           H  
ATOM   3927 HG12 VAL A 254      18.945  97.529 110.569  1.00  0.00           H  
ATOM   3928 HG13 VAL A 254      17.530  98.541 110.266  1.00  0.00           H  
ATOM   3929 HG21 VAL A 254      20.611  99.784 111.594  1.00  0.00           H  
ATOM   3930 HG22 VAL A 254      20.463  99.314 113.368  1.00  0.00           H  
ATOM   3931 HG23 VAL A 254      20.572  98.079 112.187  1.00  0.00           H  
ATOM   3932  N   GLN A 255      15.710 100.041 112.125  1.00  0.00           N  
ATOM   3933  CA  GLN A 255      14.367 100.094 111.613  1.00  0.00           C  
ATOM   3934  C   GLN A 255      13.815 101.554 111.649  1.00  0.00           C  
ATOM   3935  O   GLN A 255      12.928 101.879 110.845  1.00  0.00           O  
ATOM   3936  CB  GLN A 255      13.592  98.997 112.351  1.00  0.00           C  
ATOM   3937  CG  GLN A 255      12.091  98.943 112.074  1.00  0.00           C  
ATOM   3938  CD  GLN A 255      11.339  98.176 113.112  1.00  0.00           C  
ATOM   3939  NE2 GLN A 255      11.157  98.704 114.243  1.00  0.00           N  
ATOM   3940  OE1 GLN A 255      10.907  97.021 112.966  1.00  0.00           O  
ATOM   3941  H   GLN A 255      15.837  99.514 112.977  1.00  0.00           H  
ATOM   3942  HA  GLN A 255      14.288  99.840 110.556  1.00  0.00           H  
ATOM   3943  HB2 GLN A 255      14.002  98.044 112.015  1.00  0.00           H  
ATOM   3944  HB3 GLN A 255      13.768  99.246 113.398  1.00  0.00           H  
ATOM   3945  HG2 GLN A 255      11.740  99.965 111.931  1.00  0.00           H  
ATOM   3946  HG3 GLN A 255      11.870  98.428 111.138  1.00  0.00           H  
ATOM   3947 HE21 GLN A 255      10.547  98.191 114.864  1.00  0.00           H  
ATOM   3948 HE22 GLN A 255      11.302  99.703 114.236  1.00  0.00           H  
ATOM   3949  N   GLU A 256      14.074 102.441 112.621  1.00  0.00           N  
ATOM   3950  CA  GLU A 256      13.581 103.819 112.785  1.00  0.00           C  
ATOM   3951  C   GLU A 256      14.384 104.711 111.863  1.00  0.00           C  
ATOM   3952  O   GLU A 256      13.862 105.673 111.225  1.00  0.00           O  
ATOM   3953  CB  GLU A 256      13.819 104.206 114.210  1.00  0.00           C  
ATOM   3954  CG  GLU A 256      13.665 105.666 114.492  1.00  0.00           C  
ATOM   3955  CD  GLU A 256      12.439 106.388 113.916  1.00  0.00           C  
ATOM   3956  OE1 GLU A 256      11.340 105.766 113.841  1.00  0.00           O  
ATOM   3957  OE2 GLU A 256      12.467 107.612 113.690  1.00  0.00           O1-
ATOM   3958  H   GLU A 256      14.662 102.023 113.327  1.00  0.00           H  
ATOM   3959  HA  GLU A 256      12.539 103.804 112.464  1.00  0.00           H  
ATOM   3960  HB2 GLU A 256      13.088 103.703 114.844  1.00  0.00           H  
ATOM   3961  HB3 GLU A 256      14.857 103.967 114.439  1.00  0.00           H  
ATOM   3962  HG2 GLU A 256      13.610 105.787 115.573  1.00  0.00           H  
ATOM   3963  HG3 GLU A 256      14.554 106.219 114.188  1.00  0.00           H  
ATOM   3964  N   ALA A 257      15.731 104.452 111.779  1.00  0.00           N  
ATOM   3965  CA  ALA A 257      16.655 105.262 111.004  1.00  0.00           C  
ATOM   3966  C   ALA A 257      16.677 104.960 109.509  1.00  0.00           C  
ATOM   3967  O   ALA A 257      16.526 105.866 108.649  1.00  0.00           O  
ATOM   3968  CB  ALA A 257      18.027 105.147 111.634  1.00  0.00           C  
ATOM   3969  H   ALA A 257      16.149 103.707 112.320  1.00  0.00           H  
ATOM   3970  HA  ALA A 257      16.303 106.280 111.169  1.00  0.00           H  
ATOM   3971  HB1 ALA A 257      18.374 104.174 111.285  1.00  0.00           H  
ATOM   3972  HB2 ALA A 257      18.727 105.915 111.304  1.00  0.00           H  
ATOM   3973  HB3 ALA A 257      17.950 105.294 112.711  1.00  0.00           H  
ATOM   3974  N   PHE A 258      16.933 103.708 109.096  1.00  0.00           N  
ATOM   3975  CA  PHE A 258      17.125 103.392 107.673  1.00  0.00           C  
ATOM   3976  C   PHE A 258      15.750 103.169 106.918  1.00  0.00           C  
ATOM   3977  O   PHE A 258      15.746 103.199 105.699  1.00  0.00           O  
ATOM   3978  CB  PHE A 258      18.043 102.170 107.567  1.00  0.00           C  
ATOM   3979  CG  PHE A 258      18.606 101.835 106.189  1.00  0.00           C  
ATOM   3980  CD1 PHE A 258      19.902 102.183 105.837  1.00  0.00           C  
ATOM   3981  CD2 PHE A 258      17.946 100.943 105.389  1.00  0.00           C  
ATOM   3982  CE1 PHE A 258      20.472 101.664 104.611  1.00  0.00           C  
ATOM   3983  CE2 PHE A 258      18.394 100.515 104.121  1.00  0.00           C  
ATOM   3984  CZ  PHE A 258      19.748 100.831 103.759  1.00  0.00           C  
ATOM   3985  H   PHE A 258      17.047 102.971 109.777  1.00  0.00           H  
ATOM   3986  HA  PHE A 258      17.707 104.193 107.218  1.00  0.00           H  
ATOM   3987  HB2 PHE A 258      18.945 102.205 108.178  1.00  0.00           H  
ATOM   3988  HB3 PHE A 258      17.513 101.319 107.994  1.00  0.00           H  
ATOM   3989  HD1 PHE A 258      20.370 102.977 106.400  1.00  0.00           H  
ATOM   3990  HD2 PHE A 258      16.996 100.597 105.770  1.00  0.00           H  
ATOM   3991  HE1 PHE A 258      21.428 102.081 104.331  1.00  0.00           H  
ATOM   3992  HE2 PHE A 258      17.820  99.817 103.530  1.00  0.00           H  
ATOM   3993  HZ  PHE A 258      20.171 100.500 102.822  1.00  0.00           H  
ATOM   3994  N   GLY A 259      14.745 102.728 107.640  1.00  0.00           N  
ATOM   3995  CA  GLY A 259      13.321 102.678 107.194  1.00  0.00           C  
ATOM   3996  C   GLY A 259      12.675 101.330 107.573  1.00  0.00           C  
ATOM   3997  O   GLY A 259      13.333 100.321 107.550  1.00  0.00           O  
ATOM   3998  H   GLY A 259      14.968 102.544 108.608  1.00  0.00           H  
ATOM   3999  HA2 GLY A 259      12.899 103.502 107.769  1.00  0.00           H  
ATOM   4000  HA3 GLY A 259      13.016 102.915 106.174  1.00  0.00           H  
ATOM   4001  N   GLY A 260      11.336 101.335 107.871  1.00  0.00           N  
ATOM   4002  CA  GLY A 260      10.559 100.244 108.331  1.00  0.00           C  
ATOM   4003  C   GLY A 260      10.175  99.197 107.275  1.00  0.00           C  
ATOM   4004  O   GLY A 260      10.349  98.012 107.571  1.00  0.00           O  
ATOM   4005  H   GLY A 260      10.828 102.194 107.712  1.00  0.00           H  
ATOM   4006  HA2 GLY A 260      11.071  99.761 109.163  1.00  0.00           H  
ATOM   4007  HA3 GLY A 260       9.655 100.737 108.687  1.00  0.00           H  
ATOM   4008  N   ARG A 261       9.737  99.621 106.118  1.00  0.00           N  
ATOM   4009  CA  ARG A 261       9.377  98.694 105.004  1.00  0.00           C  
ATOM   4010  C   ARG A 261      10.505  97.927 104.248  1.00  0.00           C  
ATOM   4011  O   ARG A 261      10.314  96.941 103.578  1.00  0.00           O  
ATOM   4012  CB  ARG A 261       8.592  99.537 103.990  1.00  0.00           C  
ATOM   4013  CG  ARG A 261       8.011  98.818 102.781  1.00  0.00           C  
ATOM   4014  CD  ARG A 261       6.912  99.624 102.082  1.00  0.00           C  
ATOM   4015  NE  ARG A 261       7.191 101.064 102.090  1.00  0.00           N  
ATOM   4016  CZ  ARG A 261       7.855 101.774 101.197  1.00  0.00           C  
ATOM   4017  NH1 ARG A 261       8.083 103.022 101.393  1.00  0.00           N1+
ATOM   4018  NH2 ARG A 261       8.430 101.307 100.105  1.00  0.00           N  
ATOM   4019  H   ARG A 261       9.539 100.609 106.035  1.00  0.00           H  
ATOM   4020  HA  ARG A 261       8.712  97.960 105.458  1.00  0.00           H  
ATOM   4021  HB2 ARG A 261       7.814  99.985 104.610  1.00  0.00           H  
ATOM   4022  HB3 ARG A 261       9.317 100.305 103.717  1.00  0.00           H  
ATOM   4023  HG2 ARG A 261       8.783  98.509 102.075  1.00  0.00           H  
ATOM   4024  HG3 ARG A 261       7.571  97.898 103.165  1.00  0.00           H  
ATOM   4025  HD2 ARG A 261       6.732  99.220 101.086  1.00  0.00           H  
ATOM   4026  HD3 ARG A 261       5.981  99.427 102.613  1.00  0.00           H  
ATOM   4027  HE  ARG A 261       6.909 101.669 102.848  1.00  0.00           H  
ATOM   4028 HH11 ARG A 261       7.701 103.498 102.197  1.00  0.00           H  
ATOM   4029 HH12 ARG A 261       8.697 103.505 100.753  1.00  0.00           H  
ATOM   4030 HH21 ARG A 261       8.244 100.357  99.814  1.00  0.00           H  
ATOM   4031 HH22 ARG A 261       8.962 101.959  99.548  1.00  0.00           H  
ATOM   4032  N   CYS A 262      11.718  98.322 104.400  1.00  0.00           N  
ATOM   4033  CA  CYS A 262      12.947  97.604 103.893  1.00  0.00           C  
ATOM   4034  C   CYS A 262      13.030  96.137 104.325  1.00  0.00           C  
ATOM   4035  O   CYS A 262      12.707  95.788 105.411  1.00  0.00           O  
ATOM   4036  CB  CYS A 262      14.228  98.351 104.353  1.00  0.00           C  
ATOM   4037  SG  CYS A 262      14.512 100.012 103.694  1.00  0.00           S  
ATOM   4038  H   CYS A 262      11.885  99.271 104.702  1.00  0.00           H  
ATOM   4039  HA  CYS A 262      13.009  97.615 102.805  1.00  0.00           H  
ATOM   4040  HB2 CYS A 262      14.186  98.393 105.442  1.00  0.00           H  
ATOM   4041  HB3 CYS A 262      15.039  97.683 104.061  1.00  0.00           H  
ATOM   4042  HG  CYS A 262      14.600 100.653 104.863  1.00  0.00           H  
ATOM   4043  N   GLN A 263      13.578  95.222 103.469  1.00  0.00           N  
ATOM   4044  CA  GLN A 263      13.847  93.835 103.848  1.00  0.00           C  
ATOM   4045  C   GLN A 263      14.997  93.893 104.802  1.00  0.00           C  
ATOM   4046  O   GLN A 263      16.075  94.199 104.317  1.00  0.00           O  
ATOM   4047  CB  GLN A 263      14.101  92.960 102.689  1.00  0.00           C  
ATOM   4048  CG  GLN A 263      12.919  92.637 101.846  1.00  0.00           C  
ATOM   4049  CD  GLN A 263      11.691  92.231 102.680  1.00  0.00           C  
ATOM   4050  NE2 GLN A 263      11.652  91.160 103.332  1.00  0.00           N  
ATOM   4051  OE1 GLN A 263      10.676  92.915 102.545  1.00  0.00           O  
ATOM   4052  H   GLN A 263      14.118  95.623 102.716  1.00  0.00           H  
ATOM   4053  HA  GLN A 263      12.936  93.501 104.344  1.00  0.00           H  
ATOM   4054  HB2 GLN A 263      14.910  93.379 102.090  1.00  0.00           H  
ATOM   4055  HB3 GLN A 263      14.484  92.012 103.067  1.00  0.00           H  
ATOM   4056  HG2 GLN A 263      12.590  93.557 101.362  1.00  0.00           H  
ATOM   4057  HG3 GLN A 263      13.144  91.980 101.006  1.00  0.00           H  
ATOM   4058 HE21 GLN A 263      10.814  90.959 103.860  1.00  0.00           H  
ATOM   4059 HE22 GLN A 263      12.438  90.548 103.167  1.00  0.00           H  
ATOM   4060  N   HID A 264      14.892  93.503 106.098  1.00  0.00           N  
ATOM   4061  CA  HID A 264      15.905  93.519 107.190  1.00  0.00           C  
ATOM   4062  C   HID A 264      16.003  92.138 107.894  1.00  0.00           C  
ATOM   4063  O   HID A 264      14.941  91.531 108.030  1.00  0.00           O  
ATOM   4064  CB  HID A 264      15.443  94.634 108.215  1.00  0.00           C  
ATOM   4065  CG  HID A 264      16.181  94.890 109.483  1.00  0.00           C  
ATOM   4066  CD2 HID A 264      17.497  94.652 109.747  1.00  0.00           C  
ATOM   4067  ND1 HID A 264      15.687  95.608 110.491  1.00  0.00           N  
ATOM   4068  CE1 HID A 264      16.594  95.706 111.469  1.00  0.00           C  
ATOM   4069  NE2 HID A 264      17.743  95.069 111.047  1.00  0.00           N  
ATOM   4070  H   HID A 264      13.952  93.282 106.393  1.00  0.00           H  
ATOM   4071  HA  HID A 264      16.867  93.729 106.719  1.00  0.00           H  
ATOM   4072  HB2 HID A 264      15.299  95.549 107.640  1.00  0.00           H  
ATOM   4073  HB3 HID A 264      14.469  94.331 108.600  1.00  0.00           H  
ATOM   4074  HD1 HID A 264      14.790  96.058 110.600  1.00  0.00           H  
ATOM   4075  HD2 HID A 264      18.284  94.212 109.153  1.00  0.00           H  
ATOM   4076  HE1 HID A 264      16.494  96.289 112.373  1.00  0.00           H  
ATOM   4077  N   SER A 265      17.227  91.714 108.262  1.00  0.00           N  
ATOM   4078  CA  SER A 265      17.471  90.409 108.879  1.00  0.00           C  
ATOM   4079  C   SER A 265      18.554  90.576 109.923  1.00  0.00           C  
ATOM   4080  O   SER A 265      19.326  91.504 110.001  1.00  0.00           O  
ATOM   4081  CB  SER A 265      17.892  89.335 107.788  1.00  0.00           C  
ATOM   4082  OG  SER A 265      16.782  88.995 106.971  1.00  0.00           O  
ATOM   4083  H   SER A 265      17.987  92.327 108.004  1.00  0.00           H  
ATOM   4084  HA  SER A 265      16.566  90.073 109.386  1.00  0.00           H  
ATOM   4085  HB2 SER A 265      18.696  89.794 107.212  1.00  0.00           H  
ATOM   4086  HB3 SER A 265      18.291  88.410 108.204  1.00  0.00           H  
ATOM   4087  HG  SER A 265      16.318  88.261 107.378  1.00  0.00           H  
ATOM   4088  N   VAL A 266      18.670  89.544 110.736  1.00  0.00           N  
ATOM   4089  CA  VAL A 266      19.842  89.432 111.660  1.00  0.00           C  
ATOM   4090  C   VAL A 266      20.335  88.024 111.825  1.00  0.00           C  
ATOM   4091  O   VAL A 266      19.530  87.110 112.048  1.00  0.00           O  
ATOM   4092  CB  VAL A 266      19.587  90.207 112.946  1.00  0.00           C  
ATOM   4093  CG1 VAL A 266      18.446  89.615 113.775  1.00  0.00           C  
ATOM   4094  CG2 VAL A 266      20.711  90.216 113.940  1.00  0.00           C  
ATOM   4095  H   VAL A 266      18.031  88.762 110.762  1.00  0.00           H  
ATOM   4096  HA  VAL A 266      20.634  89.960 111.128  1.00  0.00           H  
ATOM   4097  HB  VAL A 266      19.406  91.245 112.668  1.00  0.00           H  
ATOM   4098 HG11 VAL A 266      18.602  88.542 113.886  1.00  0.00           H  
ATOM   4099 HG12 VAL A 266      18.493  90.169 114.712  1.00  0.00           H  
ATOM   4100 HG13 VAL A 266      17.495  89.790 113.270  1.00  0.00           H  
ATOM   4101 HG21 VAL A 266      20.836  89.238 114.405  1.00  0.00           H  
ATOM   4102 HG22 VAL A 266      21.682  90.444 113.500  1.00  0.00           H  
ATOM   4103 HG23 VAL A 266      20.452  90.954 114.699  1.00  0.00           H  
ATOM   4104  N   LEU A 267      21.644  87.930 111.853  1.00  0.00           N  
ATOM   4105  CA  LEU A 267      22.429  86.719 112.250  1.00  0.00           C  
ATOM   4106  C   LEU A 267      23.164  86.920 113.633  1.00  0.00           C  
ATOM   4107  O   LEU A 267      23.291  88.052 114.063  1.00  0.00           O  
ATOM   4108  CB  LEU A 267      23.359  86.233 111.113  1.00  0.00           C  
ATOM   4109  CG  LEU A 267      22.610  85.870 109.814  1.00  0.00           C  
ATOM   4110  CD1 LEU A 267      23.616  85.441 108.752  1.00  0.00           C  
ATOM   4111  CD2 LEU A 267      21.611  84.738 109.960  1.00  0.00           C  
ATOM   4112  H   LEU A 267      22.244  88.710 111.627  1.00  0.00           H  
ATOM   4113  HA  LEU A 267      21.740  85.915 112.506  1.00  0.00           H  
ATOM   4114  HB2 LEU A 267      23.992  87.098 110.918  1.00  0.00           H  
ATOM   4115  HB3 LEU A 267      23.997  85.381 111.348  1.00  0.00           H  
ATOM   4116  HG  LEU A 267      22.066  86.766 109.516  1.00  0.00           H  
ATOM   4117 HD11 LEU A 267      24.441  86.149 108.672  1.00  0.00           H  
ATOM   4118 HD12 LEU A 267      24.003  84.467 109.050  1.00  0.00           H  
ATOM   4119 HD13 LEU A 267      23.092  85.392 107.797  1.00  0.00           H  
ATOM   4120 HD21 LEU A 267      22.187  83.847 110.213  1.00  0.00           H  
ATOM   4121 HD22 LEU A 267      20.939  84.987 110.781  1.00  0.00           H  
ATOM   4122 HD23 LEU A 267      21.166  84.637 108.971  1.00  0.00           H  
ATOM   4123  N   GLY A 268      23.665  85.847 114.167  1.00  0.00           N  
ATOM   4124  CA  GLY A 268      24.782  85.997 115.172  1.00  0.00           C  
ATOM   4125  C   GLY A 268      26.052  86.384 114.364  1.00  0.00           C  
ATOM   4126  O   GLY A 268      26.110  87.165 113.451  1.00  0.00           O  
ATOM   4127  H   GLY A 268      23.589  84.998 113.624  1.00  0.00           H  
ATOM   4128  HA2 GLY A 268      24.439  86.716 115.916  1.00  0.00           H  
ATOM   4129  HA3 GLY A 268      25.010  85.055 115.672  1.00  0.00           H  
ATOM   4130  N   ASP A 269      27.070  85.649 114.774  1.00  0.00           N  
ATOM   4131  CA  ASP A 269      28.259  85.316 114.010  1.00  0.00           C  
ATOM   4132  C   ASP A 269      27.999  84.301 112.808  1.00  0.00           C  
ATOM   4133  O   ASP A 269      28.371  83.090 113.000  1.00  0.00           O  
ATOM   4134  CB  ASP A 269      29.233  84.736 115.078  1.00  0.00           C  
ATOM   4135  CG  ASP A 269      28.857  83.463 115.779  1.00  0.00           C  
ATOM   4136  OD1 ASP A 269      27.642  83.223 115.903  1.00  0.00           O  
ATOM   4137  OD2 ASP A 269      29.758  82.795 116.330  1.00  0.00           O1-
ATOM   4138  H   ASP A 269      26.945  85.159 115.648  1.00  0.00           H  
ATOM   4139  HA  ASP A 269      28.617  86.206 113.493  1.00  0.00           H  
ATOM   4140  HB2 ASP A 269      30.170  84.495 114.575  1.00  0.00           H  
ATOM   4141  HB3 ASP A 269      29.380  85.539 115.800  1.00  0.00           H  
ATOM   4142  N   PHE A 270      27.361  84.838 111.735  1.00  0.00           N  
ATOM   4143  CA  PHE A 270      27.204  84.278 110.379  1.00  0.00           C  
ATOM   4144  C   PHE A 270      26.352  82.962 110.305  1.00  0.00           C  
ATOM   4145  O   PHE A 270      26.131  82.438 109.189  1.00  0.00           O  
ATOM   4146  CB  PHE A 270      28.624  84.212 109.698  1.00  0.00           C  
ATOM   4147  CG  PHE A 270      29.314  85.550 109.461  1.00  0.00           C  
ATOM   4148  CD1 PHE A 270      30.511  85.819 110.071  1.00  0.00           C  
ATOM   4149  CD2 PHE A 270      28.782  86.333 108.416  1.00  0.00           C  
ATOM   4150  CE1 PHE A 270      31.137  87.029 109.745  1.00  0.00           C  
ATOM   4151  CE2 PHE A 270      29.505  87.504 108.011  1.00  0.00           C  
ATOM   4152  CZ  PHE A 270      30.651  87.896 108.761  1.00  0.00           C  
ATOM   4153  H   PHE A 270      27.073  85.804 111.801  1.00  0.00           H  
ATOM   4154  HA  PHE A 270      26.614  85.036 109.863  1.00  0.00           H  
ATOM   4155  HB2 PHE A 270      29.145  83.551 110.389  1.00  0.00           H  
ATOM   4156  HB3 PHE A 270      28.468  83.687 108.755  1.00  0.00           H  
ATOM   4157  HD1 PHE A 270      30.910  85.142 110.813  1.00  0.00           H  
ATOM   4158  HD2 PHE A 270      27.985  85.975 107.781  1.00  0.00           H  
ATOM   4159  HE1 PHE A 270      32.056  87.312 110.234  1.00  0.00           H  
ATOM   4160  HE2 PHE A 270      29.129  88.140 107.222  1.00  0.00           H  
ATOM   4161  HZ  PHE A 270      31.231  88.742 108.425  1.00  0.00           H  
ATOM   4162  N   LYS A 271      25.838  82.484 111.472  1.00  0.00           N  
ATOM   4163  CA  LYS A 271      24.630  81.635 111.554  1.00  0.00           C  
ATOM   4164  C   LYS A 271      23.513  82.149 112.380  1.00  0.00           C  
ATOM   4165  O   LYS A 271      23.871  83.091 113.158  1.00  0.00           O  
ATOM   4166  CB  LYS A 271      25.114  80.322 112.211  1.00  0.00           C  
ATOM   4167  CG  LYS A 271      26.323  79.675 111.568  1.00  0.00           C  
ATOM   4168  CD  LYS A 271      26.735  78.429 112.290  1.00  0.00           C  
ATOM   4169  CE  LYS A 271      27.829  77.574 111.622  1.00  0.00           C  
ATOM   4170  NZ  LYS A 271      28.897  78.477 111.189  1.00  0.00           N1+
ATOM   4171  H   LYS A 271      26.018  82.956 112.346  1.00  0.00           H  
ATOM   4172  HA  LYS A 271      24.295  81.322 110.564  1.00  0.00           H  
ATOM   4173  HB2 LYS A 271      25.564  80.512 113.185  1.00  0.00           H  
ATOM   4174  HB3 LYS A 271      24.285  79.618 112.136  1.00  0.00           H  
ATOM   4175  HG2 LYS A 271      26.153  79.565 110.497  1.00  0.00           H  
ATOM   4176  HG3 LYS A 271      27.094  80.435 111.699  1.00  0.00           H  
ATOM   4177  HD2 LYS A 271      27.042  78.694 113.302  1.00  0.00           H  
ATOM   4178  HD3 LYS A 271      25.884  77.749 112.320  1.00  0.00           H  
ATOM   4179  HE2 LYS A 271      28.170  76.935 112.437  1.00  0.00           H  
ATOM   4180  HE3 LYS A 271      27.417  77.110 110.726  1.00  0.00           H  
ATOM   4181  HZ1 LYS A 271      28.439  79.243 110.717  1.00  0.00           H  
ATOM   4182  HZ2 LYS A 271      29.264  78.895 112.031  1.00  0.00           H  
ATOM   4183  HZ3 LYS A 271      29.476  78.021 110.498  1.00  0.00           H  
ATOM   4184  N   PRO A 272      22.229  81.761 112.283  1.00  0.00           N  
ATOM   4185  CA  PRO A 272      21.073  82.482 112.817  1.00  0.00           C  
ATOM   4186  C   PRO A 272      21.111  82.113 114.269  1.00  0.00           C  
ATOM   4187  O   PRO A 272      21.738  81.127 114.693  1.00  0.00           O  
ATOM   4188  CB  PRO A 272      19.831  81.932 112.144  1.00  0.00           C  
ATOM   4189  CG  PRO A 272      20.302  80.558 111.477  1.00  0.00           C  
ATOM   4190  CD  PRO A 272      21.751  80.806 111.259  1.00  0.00           C  
ATOM   4191  HA  PRO A 272      21.214  83.554 112.675  1.00  0.00           H  
ATOM   4192  HB2 PRO A 272      18.939  81.853 112.766  1.00  0.00           H  
ATOM   4193  HB3 PRO A 272      19.590  82.633 111.345  1.00  0.00           H  
ATOM   4194  HG2 PRO A 272      20.153  79.680 112.105  1.00  0.00           H  
ATOM   4195  HG3 PRO A 272      19.782  80.449 110.525  1.00  0.00           H  
ATOM   4196  HD2 PRO A 272      22.299  79.879 111.434  1.00  0.00           H  
ATOM   4197  HD3 PRO A 272      21.863  81.282 110.286  1.00  0.00           H  
ATOM   4198  N   TYR A 273      20.504  82.991 115.090  1.00  0.00           N  
ATOM   4199  CA  TYR A 273      20.405  82.910 116.550  1.00  0.00           C  
ATOM   4200  C   TYR A 273      18.973  82.584 117.017  1.00  0.00           C  
ATOM   4201  O   TYR A 273      18.020  83.231 116.637  1.00  0.00           O  
ATOM   4202  CB  TYR A 273      20.870  84.281 117.055  1.00  0.00           C  
ATOM   4203  CG  TYR A 273      20.876  84.377 118.563  1.00  0.00           C  
ATOM   4204  CD1 TYR A 273      21.658  83.536 119.300  1.00  0.00           C  
ATOM   4205  CD2 TYR A 273      19.846  85.136 119.219  1.00  0.00           C  
ATOM   4206  CE1 TYR A 273      21.463  83.485 120.709  1.00  0.00           C  
ATOM   4207  CE2 TYR A 273      19.606  85.100 120.609  1.00  0.00           C  
ATOM   4208  CZ  TYR A 273      20.411  84.191 121.340  1.00  0.00           C  
ATOM   4209  OH  TYR A 273      20.226  84.078 122.716  1.00  0.00           O  
ATOM   4210  H   TYR A 273      20.045  83.748 114.605  1.00  0.00           H  
ATOM   4211  HA  TYR A 273      21.083  82.145 116.931  1.00  0.00           H  
ATOM   4212  HB2 TYR A 273      21.884  84.405 116.675  1.00  0.00           H  
ATOM   4213  HB3 TYR A 273      20.271  85.122 116.707  1.00  0.00           H  
ATOM   4214  HD1 TYR A 273      22.494  83.069 118.800  1.00  0.00           H  
ATOM   4215  HD2 TYR A 273      19.183  85.822 118.713  1.00  0.00           H  
ATOM   4216  HE1 TYR A 273      22.091  82.764 121.211  1.00  0.00           H  
ATOM   4217  HE2 TYR A 273      18.792  85.620 121.093  1.00  0.00           H  
ATOM   4218  HH  TYR A 273      20.716  83.369 123.139  1.00  0.00           H  
ATOM   4219  N   ARG A 274      18.861  81.627 117.959  1.00  0.00           N  
ATOM   4220  CA  ARG A 274      17.626  81.314 118.655  1.00  0.00           C  
ATOM   4221  C   ARG A 274      17.582  81.926 120.116  1.00  0.00           C  
ATOM   4222  O   ARG A 274      18.527  81.745 120.941  1.00  0.00           O  
ATOM   4223  CB  ARG A 274      17.475  79.773 118.773  1.00  0.00           C  
ATOM   4224  CG  ARG A 274      16.054  79.246 119.173  1.00  0.00           C  
ATOM   4225  CD  ARG A 274      15.748  79.090 120.680  1.00  0.00           C  
ATOM   4226  NE  ARG A 274      16.646  78.126 121.412  1.00  0.00           N  
ATOM   4227  CZ  ARG A 274      16.399  77.792 122.723  1.00  0.00           C  
ATOM   4228  NH1 ARG A 274      15.610  78.453 123.494  1.00  0.00           N1+
ATOM   4229  NH2 ARG A 274      16.995  76.756 123.180  1.00  0.00           N  
ATOM   4230  H   ARG A 274      19.672  81.055 118.144  1.00  0.00           H  
ATOM   4231  HA  ARG A 274      16.786  81.724 118.092  1.00  0.00           H  
ATOM   4232  HB2 ARG A 274      17.729  79.422 117.774  1.00  0.00           H  
ATOM   4233  HB3 ARG A 274      18.278  79.370 119.391  1.00  0.00           H  
ATOM   4234  HG2 ARG A 274      15.326  79.896 118.687  1.00  0.00           H  
ATOM   4235  HG3 ARG A 274      15.937  78.216 118.839  1.00  0.00           H  
ATOM   4236  HD2 ARG A 274      15.778  80.071 121.155  1.00  0.00           H  
ATOM   4237  HD3 ARG A 274      14.740  78.679 120.731  1.00  0.00           H  
ATOM   4238  HE  ARG A 274      17.280  77.585 120.841  1.00  0.00           H  
ATOM   4239 HH11 ARG A 274      15.353  79.400 123.255  1.00  0.00           H  
ATOM   4240 HH12 ARG A 274      15.301  78.049 124.367  1.00  0.00           H  
ATOM   4241 HH21 ARG A 274      17.412  76.081 122.555  1.00  0.00           H  
ATOM   4242 HH22 ARG A 274      16.873  76.466 124.140  1.00  0.00           H  
ATOM   4243  N   PRO A 275      16.442  82.538 120.573  1.00  0.00           N  
ATOM   4244  CA  PRO A 275      16.251  83.116 121.937  1.00  0.00           C  
ATOM   4245  C   PRO A 275      16.321  82.060 123.082  1.00  0.00           C  
ATOM   4246  O   PRO A 275      15.472  81.240 123.177  1.00  0.00           O  
ATOM   4247  CB  PRO A 275      14.825  83.773 122.018  1.00  0.00           C  
ATOM   4248  CG  PRO A 275      14.706  84.204 120.545  1.00  0.00           C  
ATOM   4249  CD  PRO A 275      15.315  83.049 119.835  1.00  0.00           C  
ATOM   4250  HA  PRO A 275      17.023  83.884 121.986  1.00  0.00           H  
ATOM   4251  HB2 PRO A 275      14.090  83.057 122.384  1.00  0.00           H  
ATOM   4252  HB3 PRO A 275      14.796  84.704 122.586  1.00  0.00           H  
ATOM   4253  HG2 PRO A 275      13.665  84.397 120.285  1.00  0.00           H  
ATOM   4254  HG3 PRO A 275      15.274  85.052 120.160  1.00  0.00           H  
ATOM   4255  HD2 PRO A 275      14.552  82.310 119.589  1.00  0.00           H  
ATOM   4256  HD3 PRO A 275      15.724  83.481 118.922  1.00  0.00           H  
ATOM   4257  N   GLY A 276      17.296  82.207 123.970  1.00  0.00           N  
ATOM   4258  CA  GLY A 276      17.478  81.291 125.119  1.00  0.00           C  
ATOM   4259  C   GLY A 276      18.337  80.055 124.823  1.00  0.00           C  
ATOM   4260  O   GLY A 276      18.405  79.102 125.625  1.00  0.00           O  
ATOM   4261  H   GLY A 276      17.982  82.941 123.871  1.00  0.00           H  
ATOM   4262  HA2 GLY A 276      17.834  81.909 125.943  1.00  0.00           H  
ATOM   4263  HA3 GLY A 276      16.472  80.988 125.406  1.00  0.00           H  
ATOM   4264  N   GLN A 277      19.008  79.992 123.602  1.00  0.00           N  
ATOM   4265  CA  GLN A 277      19.810  78.898 123.183  1.00  0.00           C  
ATOM   4266  C   GLN A 277      21.154  78.779 123.878  1.00  0.00           C  
ATOM   4267  O   GLN A 277      21.643  79.699 124.507  1.00  0.00           O  
ATOM   4268  CB  GLN A 277      19.970  78.983 121.656  1.00  0.00           C  
ATOM   4269  CG  GLN A 277      21.091  79.959 121.171  1.00  0.00           C  
ATOM   4270  CD  GLN A 277      21.524  79.879 119.709  1.00  0.00           C  
ATOM   4271  NE2 GLN A 277      22.802  80.106 119.466  1.00  0.00           N  
ATOM   4272  OE1 GLN A 277      20.749  79.780 118.747  1.00  0.00           O  
ATOM   4273  H   GLN A 277      18.926  80.808 123.013  1.00  0.00           H  
ATOM   4274  HA  GLN A 277      19.196  78.003 123.278  1.00  0.00           H  
ATOM   4275  HB2 GLN A 277      20.049  77.962 121.285  1.00  0.00           H  
ATOM   4276  HB3 GLN A 277      19.061  79.289 121.137  1.00  0.00           H  
ATOM   4277  HG2 GLN A 277      20.814  81.000 121.333  1.00  0.00           H  
ATOM   4278  HG3 GLN A 277      21.987  79.776 121.765  1.00  0.00           H  
ATOM   4279 HE21 GLN A 277      23.068  80.181 118.494  1.00  0.00           H  
ATOM   4280 HE22 GLN A 277      23.389  80.403 120.232  1.00  0.00           H  
ATOM   4281  N   ALA A 278      21.750  77.604 123.661  1.00  0.00           N  
ATOM   4282  CA  ALA A 278      22.929  77.193 124.382  1.00  0.00           C  
ATOM   4283  C   ALA A 278      24.282  77.748 123.733  1.00  0.00           C  
ATOM   4284  O   ALA A 278      25.280  77.849 124.430  1.00  0.00           O  
ATOM   4285  CB  ALA A 278      22.900  75.722 124.604  1.00  0.00           C  
ATOM   4286  H   ALA A 278      21.411  76.923 122.997  1.00  0.00           H  
ATOM   4287  HA  ALA A 278      22.847  77.730 125.327  1.00  0.00           H  
ATOM   4288  HB1 ALA A 278      23.352  75.541 125.579  1.00  0.00           H  
ATOM   4289  HB2 ALA A 278      21.835  75.494 124.633  1.00  0.00           H  
ATOM   4290  HB3 ALA A 278      23.329  75.114 123.808  1.00  0.00           H  
ATOM   4291  N   TYR A 279      24.303  78.045 122.443  1.00  0.00           N  
ATOM   4292  CA  TYR A 279      25.498  78.758 121.868  1.00  0.00           C  
ATOM   4293  C   TYR A 279      25.326  80.269 121.979  1.00  0.00           C  
ATOM   4294  O   TYR A 279      24.348  80.887 121.605  1.00  0.00           O  
ATOM   4295  CB  TYR A 279      25.786  78.336 120.465  1.00  0.00           C  
ATOM   4296  CG  TYR A 279      26.974  79.069 119.839  1.00  0.00           C  
ATOM   4297  CD1 TYR A 279      26.799  80.146 118.910  1.00  0.00           C  
ATOM   4298  CD2 TYR A 279      28.280  78.714 120.261  1.00  0.00           C  
ATOM   4299  CE1 TYR A 279      27.963  80.715 118.353  1.00  0.00           C  
ATOM   4300  CE2 TYR A 279      29.432  79.111 119.637  1.00  0.00           C  
ATOM   4301  CZ  TYR A 279      29.276  80.266 118.781  1.00  0.00           C  
ATOM   4302  OH  TYR A 279      30.343  80.746 118.070  1.00  0.00           O  
ATOM   4303  H   TYR A 279      23.554  77.854 121.792  1.00  0.00           H  
ATOM   4304  HA  TYR A 279      26.351  78.538 122.510  1.00  0.00           H  
ATOM   4305  HB2 TYR A 279      26.120  77.306 120.342  1.00  0.00           H  
ATOM   4306  HB3 TYR A 279      24.855  78.558 119.943  1.00  0.00           H  
ATOM   4307  HD1 TYR A 279      25.821  80.535 118.665  1.00  0.00           H  
ATOM   4308  HD2 TYR A 279      28.431  77.860 120.905  1.00  0.00           H  
ATOM   4309  HE1 TYR A 279      27.832  81.644 117.818  1.00  0.00           H  
ATOM   4310  HE2 TYR A 279      30.406  78.698 119.857  1.00  0.00           H  
ATOM   4311  HH  TYR A 279      30.130  81.396 117.395  1.00  0.00           H  
ATOM   4312  N   VAL A 280      26.410  80.915 122.435  1.00  0.00           N  
ATOM   4313  CA  VAL A 280      26.441  82.370 122.631  1.00  0.00           C  
ATOM   4314  C   VAL A 280      27.253  83.147 121.598  1.00  0.00           C  
ATOM   4315  O   VAL A 280      28.499  83.172 121.757  1.00  0.00           O  
ATOM   4316  CB  VAL A 280      26.934  82.743 124.029  1.00  0.00           C  
ATOM   4317  CG1 VAL A 280      26.819  84.178 124.368  1.00  0.00           C  
ATOM   4318  CG2 VAL A 280      26.274  81.967 125.172  1.00  0.00           C  
ATOM   4319  H   VAL A 280      27.224  80.371 122.685  1.00  0.00           H  
ATOM   4320  HA  VAL A 280      25.411  82.724 122.596  1.00  0.00           H  
ATOM   4321  HB  VAL A 280      27.970  82.436 124.171  1.00  0.00           H  
ATOM   4322 HG11 VAL A 280      26.885  84.327 125.446  1.00  0.00           H  
ATOM   4323 HG12 VAL A 280      27.708  84.691 123.997  1.00  0.00           H  
ATOM   4324 HG13 VAL A 280      25.935  84.654 123.944  1.00  0.00           H  
ATOM   4325 HG21 VAL A 280      26.717  80.972 125.140  1.00  0.00           H  
ATOM   4326 HG22 VAL A 280      26.561  82.310 126.166  1.00  0.00           H  
ATOM   4327 HG23 VAL A 280      25.195  81.866 125.055  1.00  0.00           H  
ATOM   4328  N   PRO A 281      26.648  83.869 120.632  1.00  0.00           N  
ATOM   4329  CA  PRO A 281      27.373  84.591 119.634  1.00  0.00           C  
ATOM   4330  C   PRO A 281      28.055  85.851 120.164  1.00  0.00           C  
ATOM   4331  O   PRO A 281      27.515  86.443 121.091  1.00  0.00           O  
ATOM   4332  CB  PRO A 281      26.327  84.974 118.559  1.00  0.00           C  
ATOM   4333  CG  PRO A 281      25.136  84.095 118.713  1.00  0.00           C  
ATOM   4334  CD  PRO A 281      25.216  83.788 120.228  1.00  0.00           C  
ATOM   4335  HA  PRO A 281      28.166  83.942 119.264  1.00  0.00           H  
ATOM   4336  HB2 PRO A 281      26.082  86.009 118.800  1.00  0.00           H  
ATOM   4337  HB3 PRO A 281      26.752  84.972 117.556  1.00  0.00           H  
ATOM   4338  HG2 PRO A 281      24.265  84.698 118.455  1.00  0.00           H  
ATOM   4339  HG3 PRO A 281      25.226  83.206 118.089  1.00  0.00           H  
ATOM   4340  HD2 PRO A 281      24.674  84.556 120.777  1.00  0.00           H  
ATOM   4341  HD3 PRO A 281      24.746  82.821 120.409  1.00  0.00           H  
ATOM   4342  N   CYS A 282      29.281  86.036 119.685  1.00  0.00           N  
ATOM   4343  CA  CYS A 282      30.081  87.128 120.286  1.00  0.00           C  
ATOM   4344  C   CYS A 282      29.746  88.510 119.663  1.00  0.00           C  
ATOM   4345  O   CYS A 282      29.825  89.605 120.201  1.00  0.00           O  
ATOM   4346  CB  CYS A 282      31.547  86.820 120.284  1.00  0.00           C  
ATOM   4347  SG  CYS A 282      32.578  88.193 120.847  1.00  0.00           S  
ATOM   4348  H   CYS A 282      29.723  85.372 119.065  1.00  0.00           H  
ATOM   4349  HA  CYS A 282      29.671  87.184 121.295  1.00  0.00           H  
ATOM   4350  HB2 CYS A 282      31.712  86.039 121.025  1.00  0.00           H  
ATOM   4351  HB3 CYS A 282      31.882  86.561 119.279  1.00  0.00           H  
ATOM   4352  HG  CYS A 282      33.638  87.381 120.904  1.00  0.00           H  
ATOM   4353  N   TYR A 283      29.279  88.353 118.378  1.00  0.00           N  
ATOM   4354  CA  TYR A 283      28.656  89.437 117.573  1.00  0.00           C  
ATOM   4355  C   TYR A 283      27.287  88.966 117.032  1.00  0.00           C  
ATOM   4356  O   TYR A 283      27.090  87.828 116.753  1.00  0.00           O  
ATOM   4357  CB  TYR A 283      29.629  89.808 116.415  1.00  0.00           C  
ATOM   4358  CG  TYR A 283      31.083  89.982 116.927  1.00  0.00           C  
ATOM   4359  CD1 TYR A 283      31.877  88.768 117.086  1.00  0.00           C  
ATOM   4360  CD2 TYR A 283      31.565  91.253 117.243  1.00  0.00           C  
ATOM   4361  CE1 TYR A 283      33.243  88.952 117.562  1.00  0.00           C  
ATOM   4362  CE2 TYR A 283      32.931  91.439 117.589  1.00  0.00           C  
ATOM   4363  CZ  TYR A 283      33.738  90.293 117.724  1.00  0.00           C  
ATOM   4364  OH  TYR A 283      35.000  90.464 118.209  1.00  0.00           O  
ATOM   4365  H   TYR A 283      29.119  87.413 118.044  1.00  0.00           H  
ATOM   4366  HA  TYR A 283      28.574  90.350 118.161  1.00  0.00           H  
ATOM   4367  HB2 TYR A 283      29.601  89.049 115.633  1.00  0.00           H  
ATOM   4368  HB3 TYR A 283      29.250  90.732 115.977  1.00  0.00           H  
ATOM   4369  HD1 TYR A 283      31.685  87.744 116.806  1.00  0.00           H  
ATOM   4370  HD2 TYR A 283      30.902  92.094 117.105  1.00  0.00           H  
ATOM   4371  HE1 TYR A 283      33.835  88.080 117.794  1.00  0.00           H  
ATOM   4372  HE2 TYR A 283      33.341  92.399 117.868  1.00  0.00           H  
ATOM   4373  HH  TYR A 283      35.338  89.598 118.450  1.00  0.00           H  
ATOM   4374  N   PHE A 284      26.407  89.968 116.879  1.00  0.00           N  
ATOM   4375  CA  PHE A 284      25.242  89.959 115.975  1.00  0.00           C  
ATOM   4376  C   PHE A 284      25.414  90.749 114.682  1.00  0.00           C  
ATOM   4377  O   PHE A 284      26.139  91.744 114.750  1.00  0.00           O  
ATOM   4378  CB  PHE A 284      24.025  90.339 116.837  1.00  0.00           C  
ATOM   4379  CG  PHE A 284      23.806  89.678 118.099  1.00  0.00           C  
ATOM   4380  CD1 PHE A 284      23.970  90.412 119.318  1.00  0.00           C  
ATOM   4381  CD2 PHE A 284      23.357  88.355 118.211  1.00  0.00           C  
ATOM   4382  CE1 PHE A 284      23.761  89.762 120.560  1.00  0.00           C  
ATOM   4383  CE2 PHE A 284      23.003  87.759 119.403  1.00  0.00           C  
ATOM   4384  CZ  PHE A 284      23.227  88.455 120.576  1.00  0.00           C  
ATOM   4385  H   PHE A 284      26.784  90.896 117.008  1.00  0.00           H  
ATOM   4386  HA  PHE A 284      25.022  88.928 115.697  1.00  0.00           H  
ATOM   4387  HB2 PHE A 284      23.974  91.426 116.897  1.00  0.00           H  
ATOM   4388  HB3 PHE A 284      23.223  90.125 116.130  1.00  0.00           H  
ATOM   4389  HD1 PHE A 284      24.227  91.461 119.324  1.00  0.00           H  
ATOM   4390  HD2 PHE A 284      23.353  87.790 117.291  1.00  0.00           H  
ATOM   4391  HE1 PHE A 284      23.966  90.297 121.476  1.00  0.00           H  
ATOM   4392  HE2 PHE A 284      22.672  86.731 119.443  1.00  0.00           H  
ATOM   4393  HZ  PHE A 284      22.924  87.919 121.463  1.00  0.00           H  
ATOM   4394  N   ILE A 285      24.972  90.302 113.519  1.00  0.00           N  
ATOM   4395  CA  ILE A 285      25.206  90.809 112.150  1.00  0.00           C  
ATOM   4396  C   ILE A 285      23.815  91.074 111.434  1.00  0.00           C  
ATOM   4397  O   ILE A 285      23.145  90.155 110.999  1.00  0.00           O  
ATOM   4398  CB  ILE A 285      26.157  89.909 111.355  1.00  0.00           C  
ATOM   4399  CG1 ILE A 285      27.542  89.787 112.074  1.00  0.00           C  
ATOM   4400  CG2 ILE A 285      26.526  90.651 110.015  1.00  0.00           C  
ATOM   4401  CD1 ILE A 285      28.477  88.759 111.408  1.00  0.00           C  
ATOM   4402  H   ILE A 285      24.473  89.432 113.646  1.00  0.00           H  
ATOM   4403  HA  ILE A 285      25.714  91.774 112.152  1.00  0.00           H  
ATOM   4404  HB  ILE A 285      25.670  88.940 111.240  1.00  0.00           H  
ATOM   4405 HG12 ILE A 285      28.056  90.748 112.096  1.00  0.00           H  
ATOM   4406 HG13 ILE A 285      27.366  89.434 113.090  1.00  0.00           H  
ATOM   4407 HG21 ILE A 285      27.170  90.002 109.424  1.00  0.00           H  
ATOM   4408 HG22 ILE A 285      25.682  90.874 109.363  1.00  0.00           H  
ATOM   4409 HG23 ILE A 285      26.908  91.634 110.292  1.00  0.00           H  
ATOM   4410 HD11 ILE A 285      28.833  89.114 110.441  1.00  0.00           H  
ATOM   4411 HD12 ILE A 285      29.275  88.414 112.064  1.00  0.00           H  
ATOM   4412 HD13 ILE A 285      27.906  87.848 111.227  1.00  0.00           H  
ATOM   4413  N   HID A 286      23.467  92.326 111.316  1.00  0.00           N  
ATOM   4414  CA  HID A 286      22.382  92.891 110.543  1.00  0.00           C  
ATOM   4415  C   HID A 286      22.626  92.826 109.039  1.00  0.00           C  
ATOM   4416  O   HID A 286      23.670  93.245 108.578  1.00  0.00           O  
ATOM   4417  CB  HID A 286      22.029  94.306 111.069  1.00  0.00           C  
ATOM   4418  CG  HID A 286      21.388  94.336 112.416  1.00  0.00           C  
ATOM   4419  CD2 HID A 286      22.001  93.961 113.591  1.00  0.00           C  
ATOM   4420  ND1 HID A 286      20.026  94.406 112.690  1.00  0.00           N  
ATOM   4421  CE1 HID A 286      19.864  94.158 114.001  1.00  0.00           C  
ATOM   4422  NE2 HID A 286      20.992  93.880 114.578  1.00  0.00           N  
ATOM   4423  H   HID A 286      24.139  93.013 111.627  1.00  0.00           H  
ATOM   4424  HA  HID A 286      21.542  92.208 110.679  1.00  0.00           H  
ATOM   4425  HB2 HID A 286      22.938  94.897 111.179  1.00  0.00           H  
ATOM   4426  HB3 HID A 286      21.292  94.683 110.361  1.00  0.00           H  
ATOM   4427  HD1 HID A 286      19.278  94.783 112.124  1.00  0.00           H  
ATOM   4428  HD2 HID A 286      23.017  93.758 113.898  1.00  0.00           H  
ATOM   4429  HE1 HID A 286      18.926  94.151 114.536  1.00  0.00           H  
ATOM   4430  N   VAL A 287      21.594  92.413 108.281  1.00  0.00           N  
ATOM   4431  CA  VAL A 287      21.634  92.472 106.863  1.00  0.00           C  
ATOM   4432  C   VAL A 287      20.355  93.156 106.316  1.00  0.00           C  
ATOM   4433  O   VAL A 287      19.236  92.833 106.762  1.00  0.00           O  
ATOM   4434  CB  VAL A 287      21.862  91.060 106.222  1.00  0.00           C  
ATOM   4435  CG1 VAL A 287      21.819  90.955 104.652  1.00  0.00           C  
ATOM   4436  CG2 VAL A 287      23.095  90.378 106.601  1.00  0.00           C  
ATOM   4437  H   VAL A 287      20.734  92.182 108.758  1.00  0.00           H  
ATOM   4438  HA  VAL A 287      22.434  93.150 106.566  1.00  0.00           H  
ATOM   4439  HB  VAL A 287      21.042  90.395 106.495  1.00  0.00           H  
ATOM   4440 HG11 VAL A 287      22.030  89.920 104.379  1.00  0.00           H  
ATOM   4441 HG12 VAL A 287      20.811  91.132 104.276  1.00  0.00           H  
ATOM   4442 HG13 VAL A 287      22.503  91.603 104.104  1.00  0.00           H  
ATOM   4443 HG21 VAL A 287      23.372  89.426 106.146  1.00  0.00           H  
ATOM   4444 HG22 VAL A 287      23.920  91.042 106.344  1.00  0.00           H  
ATOM   4445 HG23 VAL A 287      23.147  90.205 107.676  1.00  0.00           H  
ATOM   4446  N   LEU A 288      20.566  94.097 105.356  1.00  0.00           N  
ATOM   4447  CA  LEU A 288      19.444  94.831 104.770  1.00  0.00           C  
ATOM   4448  C   LEU A 288      19.526  95.017 103.287  1.00  0.00           C  
ATOM   4449  O   LEU A 288      20.592  95.078 102.625  1.00  0.00           O  
ATOM   4450  CB  LEU A 288      19.343  96.173 105.431  1.00  0.00           C  
ATOM   4451  CG  LEU A 288      19.005  96.192 106.958  1.00  0.00           C  
ATOM   4452  CD1 LEU A 288      20.268  96.451 107.770  1.00  0.00           C  
ATOM   4453  CD2 LEU A 288      17.999  97.308 107.193  1.00  0.00           C  
ATOM   4454  H   LEU A 288      21.507  94.179 104.997  1.00  0.00           H  
ATOM   4455  HA  LEU A 288      18.550  94.247 104.990  1.00  0.00           H  
ATOM   4456  HB2 LEU A 288      20.121  96.867 105.110  1.00  0.00           H  
ATOM   4457  HB3 LEU A 288      18.477  96.646 104.970  1.00  0.00           H  
ATOM   4458  HG  LEU A 288      18.502  95.242 107.135  1.00  0.00           H  
ATOM   4459 HD11 LEU A 288      21.009  95.652 107.742  1.00  0.00           H  
ATOM   4460 HD12 LEU A 288      20.740  97.391 107.484  1.00  0.00           H  
ATOM   4461 HD13 LEU A 288      19.924  96.612 108.792  1.00  0.00           H  
ATOM   4462 HD21 LEU A 288      17.117  97.078 106.596  1.00  0.00           H  
ATOM   4463 HD22 LEU A 288      17.734  97.334 108.250  1.00  0.00           H  
ATOM   4464 HD23 LEU A 288      18.580  98.193 106.934  1.00  0.00           H  
ATOM   4465  N   LYS A 289      18.346  95.233 102.699  1.00  0.00           N  
ATOM   4466  CA  LYS A 289      18.048  95.573 101.266  1.00  0.00           C  
ATOM   4467  C   LYS A 289      17.003  96.610 101.206  1.00  0.00           C  
ATOM   4468  O   LYS A 289      15.868  96.304 101.624  1.00  0.00           O  
ATOM   4469  CB  LYS A 289      17.532  94.309 100.553  1.00  0.00           C  
ATOM   4470  CG  LYS A 289      16.849  94.521  99.207  1.00  0.00           C  
ATOM   4471  CD  LYS A 289      16.649  93.260  98.392  1.00  0.00           C  
ATOM   4472  CE  LYS A 289      16.445  93.499  96.877  1.00  0.00           C  
ATOM   4473  NZ  LYS A 289      15.063  93.875  96.546  1.00  0.00           N1+
ATOM   4474  H   LYS A 289      17.528  95.166 103.287  1.00  0.00           H  
ATOM   4475  HA  LYS A 289      18.937  95.880 100.714  1.00  0.00           H  
ATOM   4476  HB2 LYS A 289      18.374  93.637 100.392  1.00  0.00           H  
ATOM   4477  HB3 LYS A 289      16.849  93.751 101.194  1.00  0.00           H  
ATOM   4478  HG2 LYS A 289      15.863  94.961  99.355  1.00  0.00           H  
ATOM   4479  HG3 LYS A 289      17.496  95.240  98.707  1.00  0.00           H  
ATOM   4480  HD2 LYS A 289      17.522  92.618  98.512  1.00  0.00           H  
ATOM   4481  HD3 LYS A 289      15.846  92.671  98.835  1.00  0.00           H  
ATOM   4482  HE2 LYS A 289      17.082  94.267  96.441  1.00  0.00           H  
ATOM   4483  HE3 LYS A 289      16.629  92.531  96.411  1.00  0.00           H  
ATOM   4484  HZ1 LYS A 289      14.479  93.382  97.206  1.00  0.00           H  
ATOM   4485  HZ2 LYS A 289      15.006  94.875  96.680  1.00  0.00           H  
ATOM   4486  HZ3 LYS A 289      14.873  93.574  95.601  1.00  0.00           H  
ATOM   4487  N   LYS A 290      17.368  97.803 100.703  1.00  0.00           N  
ATOM   4488  CA  LYS A 290      16.553  99.053 100.740  1.00  0.00           C  
ATOM   4489  C   LYS A 290      15.312  98.927  99.881  1.00  0.00           C  
ATOM   4490  O   LYS A 290      15.309  98.291  98.822  1.00  0.00           O  
ATOM   4491  CB  LYS A 290      17.415 100.254 100.326  1.00  0.00           C  
ATOM   4492  CG  LYS A 290      16.818 101.603 100.593  1.00  0.00           C  
ATOM   4493  CD  LYS A 290      17.891 102.623 100.217  1.00  0.00           C  
ATOM   4494  CE  LYS A 290      17.351 104.054 100.415  1.00  0.00           C  
ATOM   4495  NZ  LYS A 290      18.349 105.117 100.026  1.00  0.00           N1+
ATOM   4496  H   LYS A 290      18.339  97.813 100.429  1.00  0.00           H  
ATOM   4497  HA  LYS A 290      16.256  99.258 101.768  1.00  0.00           H  
ATOM   4498  HB2 LYS A 290      18.394 100.245 100.804  1.00  0.00           H  
ATOM   4499  HB3 LYS A 290      17.629 100.135  99.264  1.00  0.00           H  
ATOM   4500  HG2 LYS A 290      15.887 101.752 100.047  1.00  0.00           H  
ATOM   4501  HG3 LYS A 290      16.572 101.522 101.653  1.00  0.00           H  
ATOM   4502  HD2 LYS A 290      18.761 102.538 100.869  1.00  0.00           H  
ATOM   4503  HD3 LYS A 290      18.228 102.512  99.186  1.00  0.00           H  
ATOM   4504  HE2 LYS A 290      16.455 104.207  99.815  1.00  0.00           H  
ATOM   4505  HE3 LYS A 290      16.916 104.271 101.391  1.00  0.00           H  
ATOM   4506  HZ1 LYS A 290      19.219 104.935 100.506  1.00  0.00           H  
ATOM   4507  HZ2 LYS A 290      18.368 105.221  99.021  1.00  0.00           H  
ATOM   4508  HZ3 LYS A 290      18.183 106.064 100.335  1.00  0.00           H  
ATOM   4509  N   THR A 291      14.189  99.552 100.221  1.00  0.00           N  
ATOM   4510  CA  THR A 291      12.928  99.576  99.353  1.00  0.00           C  
ATOM   4511  C   THR A 291      12.329 100.947  99.355  1.00  0.00           C  
ATOM   4512  O   THR A 291      12.081 101.512 100.456  1.00  0.00           O  
ATOM   4513  CB  THR A 291      11.819  98.688  99.970  1.00  0.00           C  
ATOM   4514  CG2 THR A 291      10.542  98.686  99.244  1.00  0.00           C  
ATOM   4515  OG1 THR A 291      12.408  97.339 100.035  1.00  0.00           O  
ATOM   4516  H   THR A 291      14.246 100.005 101.122  1.00  0.00           H  
ATOM   4517  HA  THR A 291      13.168  99.286  98.330  1.00  0.00           H  
ATOM   4518  HB  THR A 291      11.502  99.004 100.963  1.00  0.00           H  
ATOM   4519  HG1 THR A 291      11.749  96.833 100.517  1.00  0.00           H  
ATOM   4520 HG21 THR A 291      10.208  99.678  98.939  1.00  0.00           H  
ATOM   4521 HG22 THR A 291      10.676  98.069  98.356  1.00  0.00           H  
ATOM   4522 HG23 THR A 291       9.712  98.323  99.851  1.00  0.00           H  
ATOM   4523  N   GLY A 292      12.241 101.607  98.217  1.00  0.00           N  
ATOM   4524  CA  GLY A 292      11.676 102.989  98.101  1.00  0.00           C  
ATOM   4525  C   GLY A 292      10.180 103.225  98.489  1.00  0.00           C  
ATOM   4526  O   GLY A 292       9.821 103.909  99.477  1.00  0.00           O  
ATOM   4527  OXT GLY A 292       9.334 102.760  97.761  1.00  0.00           O1-
ATOM   4528  H   GLY A 292      12.587 101.195  97.363  1.00  0.00           H  
ATOM   4529  HA2 GLY A 292      12.269 103.672  98.710  1.00  0.00           H  
ATOM   4530  HA3 GLY A 292      11.980 103.323  97.108  1.00  0.00           H  
ATOM   4531  N   ACT A 294      35.657  96.618 117.133  1.00  0.00           N  
ATOM   4532  CA  ACT A 294      36.639  96.124 118.251  1.00  0.00           C  
ATOM   4533  C   ACT A 294      36.092  95.239 119.414  1.00  0.00           C  
ATOM   4534  O   ACT A 294      36.903  94.507 119.940  1.00  0.00           O  
ATOM   4535  CE  ACT A 294      36.355  97.559 116.148  1.00  0.00           C  
ATOM   4536  OXT ACT A 294      34.847  95.074 119.554  1.00  0.00           O1-
ATOM   4537  HE1 ACT A 294      35.707  97.892 115.335  1.00  0.00           H  
ATOM   4538  HE2 ACT A 294      36.653  98.402 116.774  1.00  0.00           H  
ATOM   4539  HE3 ACT A 294      37.255  97.070 115.771  1.00  0.00           H  
ATOM   4540  H1  ACT A 294      37.125  96.980 118.721  1.00  0.00           H  
ATOM   4541  H3  ACT A 294      37.441  95.628 117.700  1.00  0.00           H  
ATOM   4542  H01 ACT A 294      34.887  97.125 117.595  1.00  0.00           H  
ATOM   4543  H02 ACT A 294      35.146  95.805 116.762  1.00  0.00           H  
ATOM   4544  CA' SAM A 293      37.875  96.833 110.597  1.00  0.00           C  
ATOM   4545  CB  SAM A 293      37.453  98.043 111.442  1.00  0.00           C  
ATOM   4546  CG  SAM A 293      38.680  98.823 111.988  1.00  0.00           C  
ATOM   4547  SD  SAM A 293      38.307  99.277 113.697  1.00  0.00           S  
ATOM   4548  C5' SAM A 293      36.922 100.427 113.276  1.00  0.00           C  
ATOM   4549  C4' SAM A 293      37.246 101.725 112.479  1.00  0.00           C  
ATOM   4550  O4' SAM A 293      36.122 102.634 112.492  1.00  0.00           O  
ATOM   4551  C3' SAM A 293      38.421 102.546 113.071  1.00  0.00           C  
ATOM   4552  O3' SAM A 293      39.756 102.439 112.369  1.00  0.00           O  
ATOM   4553  C2' SAM A 293      37.891 104.031 113.101  1.00  0.00           C  
ATOM   4554  O2' SAM A 293      38.832 105.019 112.694  1.00  0.00           O  
ATOM   4555  C1' SAM A 293      36.590 103.957 112.222  1.00  0.00           C  
ATOM   4556  OXT SAM A 293      37.608  94.809 111.757  1.00  0.00           O  
ATOM   4557  N1  SAM A 293      33.630 107.809 110.655  1.00  0.00           N  
ATOM   4558  C2  SAM A 293      34.390 106.998 109.885  1.00  0.00           C  
ATOM   4559  N3  SAM A 293      35.122 105.995 110.446  1.00  0.00           N  
ATOM   4560  C4  SAM A 293      35.003 105.853 111.738  1.00  0.00           C  
ATOM   4561  C5  SAM A 293      34.303 106.626 112.585  1.00  0.00           C  
ATOM   4562  C6  SAM A 293      33.555 107.562 111.966  1.00  0.00           C  
ATOM   4563  N6  SAM A 293      32.806 108.482 112.595  1.00  0.00           N  
ATOM   4564  N7  SAM A 293      34.340 106.382 113.890  1.00  0.00           N  
ATOM   4565  C8  SAM A 293      35.089 105.247 113.829  1.00  0.00           C  
ATOM   4566  N9  SAM A 293      35.578 104.925 112.577  1.00  0.00           N  
ATOM   4567  C'  SAM A 293      38.392  95.660 111.501  1.00  0.00           C  
ATOM   4568  N'  SAM A 293      36.694  96.523 109.679  1.00  0.00           N  
ATOM   4569  O'  SAM A 293      39.621  95.501 111.508  1.00  0.00           O  
ATOM   4570 HN61 SAM A 293      32.765 108.405 113.603  1.00  0.00           H  
ATOM   4571 HN62 SAM A 293      32.581 109.317 112.069  1.00  0.00           H  
ATOM   4572  HA  SAM A 293      38.679  97.176 109.943  1.00  0.00           H  
ATOM   4573  HB1 SAM A 293      36.779  97.688 112.232  1.00  0.00           H  
ATOM   4574  HB2 SAM A 293      36.941  98.799 110.836  1.00  0.00           H  
ATOM   4575  HG1 SAM A 293      38.955  99.673 111.352  1.00  0.00           H  
ATOM   4576  HG2 SAM A 293      39.533  98.140 111.886  1.00  0.00           H  
ATOM   4577 HO2' SAM A 293      39.092 104.784 111.787  1.00  0.00           H  
ATOM   4578 HO3' SAM A 293      39.747 102.990 111.567  1.00  0.00           H  
ATOM   4579  H01 SAM A 293      35.366 104.715 114.729  1.00  0.00           H  
ATOM   4580  H02 SAM A 293      37.610 101.597 111.453  1.00  0.00           H  
ATOM   4581  H03 SAM A 293      38.557 102.265 114.123  1.00  0.00           H  
ATOM   4582  H04 SAM A 293      37.563 104.293 114.114  1.00  0.00           H  
ATOM   4583  H05 SAM A 293      36.770 104.114 111.152  1.00  0.00           H  
ATOM   4584  H06 SAM A 293      34.388 107.149 108.807  1.00  0.00           H  
ATOM   4585  H07 SAM A 293      35.861  96.265 110.228  1.00  0.00           H  
ATOM   4586  H08 SAM A 293      36.843  95.814 108.946  1.00  0.00           H  
ATOM   4587  H09 SAM A 293      36.365  97.366 109.187  1.00  0.00           H  
ATOM   4588 H5'1 SAM A 293      36.502 100.878 114.183  1.00  0.00           H  
ATOM   4589 H5'2 SAM A 293      36.085  99.812 112.927  1.00  0.00           H  
END
