# Supplementary material for: Computational Investigation of GNMT-Catalyzed Methyl Transfer Reaction: Integrating MD, QM, and ML Approaches
Source: J Comput Chem. Author manuscript; Available in PMC 2026 Jun 29. (PMC13312424; doi:10.1002/jcc.70434)
Supplement: SI-3 [file NIHMS2188582-supplement-SI-3.zip › MD-frame-pdbs/clustering-R1-30058.pdb]

ATOM      1  N   VAL A   1      45.221  24.186  60.552  1.00  0.00           N0.      0
ATOM      2  H1  VAL A   1      44.404  24.229  61.144  1.00  0.00           H0.      0
ATOM      3  H2  VAL A   1      45.764  23.359  60.757  1.00  0.00           H0.      0
ATOM      4  H3  VAL A   1      44.999  24.109  59.570  1.00  0.00           H0.      0
ATOM      5  CA  VAL A   1      46.086  25.387  60.665  1.00  0.00           C0.      0
ATOM      6  HA  VAL A   1      45.500  26.243  60.329  1.00  0.00           H0.      0
ATOM      7  CB  VAL A   1      46.660  25.483  62.125  1.00  0.00           C0.      0
ATOM      8  HB  VAL A   1      47.382  26.297  62.190  1.00  0.00           H0.      0
ATOM      9  CG1 VAL A   1      45.563  25.930  63.110  1.00  0.00           C0.      0
ATOM     10 HG11 VAL A   1      45.261  26.966  62.958  1.00  0.00           H0.      0
ATOM     11 HG12 VAL A   1      44.684  25.286  63.117  1.00  0.00           H0.      0
ATOM     12 HG13 VAL A   1      45.952  25.832  64.123  1.00  0.00           H0.      0
ATOM     13  CG2 VAL A   1      47.325  24.281  62.807  1.00  0.00           C0.      0
ATOM     14 HG21 VAL A   1      47.784  24.562  63.755  1.00  0.00           H0.      0
ATOM     15 HG22 VAL A   1      46.597  23.517  63.079  1.00  0.00           H0.      0
ATOM     16 HG23 VAL A   1      48.157  23.870  62.236  1.00  0.00           H0.      0
ATOM     17  C   VAL A   1      47.238  25.506  59.695  1.00  0.00           C0.      0
ATOM     18  O   VAL A   1      47.612  24.585  59.039  1.00  0.00           O0.      0
ATOM     19  N   ASP A   2      47.711  26.690  59.448  1.00  0.00           N0.      0
ATOM     20  H   ASP A   2      47.383  27.481  59.984  1.00  0.00           H0.      0
ATOM     21  CA  ASP A   2      48.876  26.964  58.678  1.00  0.00           C0.      0
ATOM     22  HA  ASP A   2      48.839  26.387  57.753  1.00  0.00           H0.      0
ATOM     23  CB  ASP A   2      48.868  28.413  58.248  1.00  0.00           C0.      0
ATOM     24  HB2 ASP A   2      49.672  28.589  57.533  1.00  0.00           H0.      0
ATOM     25  HB3 ASP A   2      47.926  28.521  57.710  1.00  0.00           H0.      0
ATOM     26  CG  ASP A   2      48.813  29.392  59.410  1.00  0.00           C0.      0
ATOM     27  OD1 ASP A   2      47.884  29.274  60.199  1.00  0.00           O0.      0
ATOM     28  OD2 ASP A   2      49.710  30.221  59.447  1.00  0.00           O0.      0
ATOM     29  C   ASP A   2      50.118  26.609  59.445  1.00  0.00           C0.      0
ATOM     30  O   ASP A   2      50.139  26.523  60.679  1.00  0.00           O0.      0
ATOM     31  N   SER A   3      51.236  26.533  58.726  1.00  0.00           N0.      0
ATOM     32  H   SER A   3      51.075  26.660  57.737  1.00  0.00           H0.      0
ATOM     33  CA  SER A   3      52.612  26.275  59.274  1.00  0.00           C0.      0
ATOM     34  HA  SER A   3      52.577  25.381  59.898  1.00  0.00           H0.      0
ATOM     35  CB  SER A   3      53.543  25.818  58.174  1.00  0.00           C0.      0
ATOM     36  HB2 SER A   3      53.053  24.937  57.760  1.00  0.00           H0.      0
ATOM     37  HB3 SER A   3      53.714  26.629  57.465  1.00  0.00           H0.      0
ATOM     38  OG  SER A   3      54.764  25.373  58.759  1.00  0.00           O0.      0
ATOM     39  HG  SER A   3      54.619  24.476  59.069  1.00  0.00           H0.      0
ATOM     40  C   SER A   3      53.177  27.494  60.101  1.00  0.00           C0.      0
ATOM     41  O   SER A   3      53.354  28.625  59.618  1.00  0.00           O0.      0
ATOM     42  N   VAL A   4      53.591  27.247  61.331  1.00  0.00           N0.      0
ATOM     43  H   VAL A   4      53.464  26.357  61.791  1.00  0.00           H0.      0
ATOM     44  CA  VAL A   4      54.213  28.218  62.219  1.00  0.00           C0.      0
ATOM     45  HA  VAL A   4      53.555  29.072  62.378  1.00  0.00           H0.      0
ATOM     46  CB  VAL A   4      54.442  27.549  63.560  1.00  0.00           C0.      0
ATOM     47  HB  VAL A   4      53.464  27.513  64.038  1.00  0.00           H0.      0
ATOM     48  CG1 VAL A   4      55.131  26.117  63.596  1.00  0.00           C0.      0
ATOM     49 HG11 VAL A   4      54.553  25.254  63.263  1.00  0.00           H0.      0
ATOM     50 HG12 VAL A   4      55.983  26.160  62.918  1.00  0.00           H0.      0
ATOM     51 HG13 VAL A   4      55.498  26.030  64.619  1.00  0.00           H0.      0
ATOM     52  CG2 VAL A   4      55.249  28.427  64.498  1.00  0.00           C0.      0
ATOM     53 HG21 VAL A   4      55.314  27.903  65.452  1.00  0.00           H0.      0
ATOM     54 HG22 VAL A   4      56.205  28.727  64.068  1.00  0.00           H0.      0
ATOM     55 HG23 VAL A   4      54.767  29.370  64.754  1.00  0.00           H0.      0
ATOM     56  C   VAL A   4      55.579  28.791  61.644  1.00  0.00           C0.      0
ATOM     57  O   VAL A   4      56.073  29.877  62.048  1.00  0.00           O0.      0
ATOM     58  N   TYR A   5      56.154  28.212  60.581  1.00  0.00           N0.      0
ATOM     59  H   TYR A   5      55.776  27.351  60.214  1.00  0.00           H0.      0
ATOM     60  CA  TYR A   5      57.412  28.492  59.841  1.00  0.00           C0.      0
ATOM     61  HA  TYR A   5      58.056  28.995  60.561  1.00  0.00           H0.      0
ATOM     62  CB  TYR A   5      58.035  27.162  59.466  1.00  0.00           C0.      0
ATOM     63  HB2 TYR A   5      57.536  26.680  58.626  1.00  0.00           H0.      0
ATOM     64  HB3 TYR A   5      59.033  27.333  59.062  1.00  0.00           H0.      0
ATOM     65  CG  TYR A   5      58.061  26.156  60.569  1.00  0.00           C0.      0
ATOM     66  CD1 TYR A   5      58.823  26.425  61.745  1.00  0.00           C0.      0
ATOM     67  HD1 TYR A   5      59.384  27.347  61.799  1.00  0.00           H0.      0
ATOM     68  CE1 TYR A   5      58.865  25.575  62.849  1.00  0.00           C0.      0
ATOM     69  HE1 TYR A   5      59.512  25.864  63.664  1.00  0.00           H0.      0
ATOM     70  CZ  TYR A   5      58.107  24.397  62.827  1.00  0.00           C0.      0
ATOM     71  OH  TYR A   5      58.089  23.530  63.910  1.00  0.00           O0.      0
ATOM     72  HH  TYR A   5      57.887  22.622  63.673  1.00  0.00           H0.      0
ATOM     73  CE2 TYR A   5      57.348  24.109  61.728  1.00  0.00           C0.      0
ATOM     74  HE2 TYR A   5      56.648  23.287  61.735  1.00  0.00           H0.      0
ATOM     75  CD2 TYR A   5      57.303  24.991  60.595  1.00  0.00           C0.      0
ATOM     76  HD2 TYR A   5      56.803  24.573  59.734  1.00  0.00           H0.      0
ATOM     77  C   TYR A   5      57.156  29.378  58.617  1.00  0.00           C0.      0
ATOM     78  O   TYR A   5      58.047  29.683  57.820  1.00  0.00           O0.      0
ATOM     79  N   ARG A   6      55.930  29.814  58.339  1.00  0.00           N0.      0
ATOM     80  H   ARG A   6      55.193  29.640  59.008  1.00  0.00           H0.      0
ATOM     81  CA  ARG A   6      55.550  30.536  57.126  1.00  0.00           C0.      0
ATOM     82  HA  ARG A   6      56.022  30.135  56.229  1.00  0.00           H0.      0
ATOM     83  CB  ARG A   6      54.078  30.205  56.889  1.00  0.00           C0.      0
ATOM     84  HB2 ARG A   6      53.935  29.135  56.738  1.00  0.00           H0.      0
ATOM     85  HB3 ARG A   6      53.525  30.586  57.748  1.00  0.00           H0.      0
ATOM     86  CG  ARG A   6      53.442  30.884  55.687  1.00  0.00           C0.      0
ATOM     87  HG2 ARG A   6      53.369  31.963  55.816  1.00  0.00           H0.      0
ATOM     88  HG3 ARG A   6      54.056  30.536  54.856  1.00  0.00           H0.      0
ATOM     89  CD  ARG A   6      51.963  30.524  55.629  1.00  0.00           C0.      0
ATOM     90  HD2 ARG A   6      51.509  30.906  54.715  1.00  0.00           H0.      0
ATOM     91  HD3 ARG A   6      51.998  29.446  55.475  1.00  0.00           H0.      0
ATOM     92  NE  ARG A   6      51.175  31.018  56.784  1.00  0.00           N0.      0
ATOM     93  HE  ARG A   6      50.829  30.346  57.454  1.00  0.00           H0.      0
ATOM     94  CZ  ARG A   6      50.731  32.227  57.049  1.00  0.00           C0.      0
ATOM     95  NH1 ARG A   6      49.917  32.493  58.066  1.00  0.00           N0.      0
ATOM     96 HH11 ARG A   6      49.732  31.863  58.833  1.00  0.00           H0.      0
ATOM     97 HH12 ARG A   6      49.491  33.401  58.190  1.00  0.00           H0.      0
ATOM     98  NH2 ARG A   6      51.114  33.215  56.342  1.00  0.00           N0.      0
ATOM     99 HH21 ARG A   6      51.789  33.108  55.598  1.00  0.00           H0.      0
ATOM    100 HH22 ARG A   6      50.653  34.106  56.461  1.00  0.00           H0.      0
ATOM    101  C   ARG A   6      55.860  31.987  57.138  1.00  0.00           C0.      0
ATOM    102  O   ARG A   6      55.466  32.714  58.010  1.00  0.00           O0.      0
ATOM    103  N   THR A   7      56.580  32.449  56.117  1.00  0.00           N0.      0
ATOM    104  H   THR A   7      56.714  31.821  55.337  1.00  0.00           H0.      0
ATOM    105  CA  THR A   7      56.657  33.942  55.792  1.00  0.00           C0.      0
ATOM    106  HA  THR A   7      56.046  34.568  56.441  1.00  0.00           H0.      0
ATOM    107  CB  THR A   7      58.090  34.540  55.791  1.00  0.00           C0.      0
ATOM    108  HB  THR A   7      57.995  35.579  55.473  1.00  0.00           H0.      0
ATOM    109  CG2 THR A   7      58.571  34.434  57.291  1.00  0.00           C0.      0
ATOM    110 HG21 THR A   7      59.542  34.925  57.367  1.00  0.00           H0.      0
ATOM    111 HG22 THR A   7      57.827  34.931  57.914  1.00  0.00           H0.      0
ATOM    112 HG23 THR A   7      58.752  33.410  57.617  1.00  0.00           H0.      0
ATOM    113  OG1 THR A   7      59.007  33.868  54.933  1.00  0.00           O0.      0
ATOM    114  HG1 THR A   7      59.880  34.150  55.217  1.00  0.00           H0.      0
ATOM    115  C   THR A   7      55.892  34.354  54.546  1.00  0.00           C0.      0
ATOM    116  O   THR A   7      55.658  35.549  54.387  1.00  0.00           O0.      0
ATOM    117  N   ARG A   8      55.333  33.430  53.740  1.00  0.00           N0.      0
ATOM    118  H   ARG A   8      55.610  32.463  53.831  1.00  0.00           H0.      0
ATOM    119  CA  ARG A   8      54.528  33.742  52.569  1.00  0.00           C0.      0
ATOM    120  HA  ARG A   8      54.781  34.757  52.263  1.00  0.00           H0.      0
ATOM    121  CB  ARG A   8      54.925  32.805  51.437  1.00  0.00           C0.      0
ATOM    122  HB2 ARG A   8      54.570  31.789  51.607  1.00  0.00           H0.      0
ATOM    123  HB3 ARG A   8      54.460  33.064  50.485  1.00  0.00           H0.      0
ATOM    124  CG  ARG A   8      56.474  32.919  51.242  1.00  0.00           C0.      0
ATOM    125  HG2 ARG A   8      56.708  33.983  51.209  1.00  0.00           H0.      0
ATOM    126  HG3 ARG A   8      57.105  32.489  52.020  1.00  0.00           H0.      0
ATOM    127  CD  ARG A   8      56.902  32.285  49.885  1.00  0.00           C0.      0
ATOM    128  HD2 ARG A   8      57.991  32.227  49.868  1.00  0.00           H0.      0
ATOM    129  HD3 ARG A   8      56.515  31.267  49.848  1.00  0.00           H0.      0
ATOM    130  NE  ARG A   8      56.397  33.097  48.703  1.00  0.00           N0.      0
ATOM    131  HE  ARG A   8      56.742  34.044  48.633  1.00  0.00           H0.      0
ATOM    132  CZ  ARG A   8      55.766  32.755  47.602  1.00  0.00           C0.      0
ATOM    133  NH1 ARG A   8      55.539  33.582  46.631  1.00  0.00           N0.      0
ATOM    134 HH11 ARG A   8      55.838  34.491  46.953  1.00  0.00           H0.      0
ATOM    135 HH12 ARG A   8      55.145  33.352  45.730  1.00  0.00           H0.      0
ATOM    136  NH2 ARG A   8      55.422  31.531  47.324  1.00  0.00           N0.      0
ATOM    137 HH21 ARG A   8      55.292  30.782  47.989  1.00  0.00           H0.      0
ATOM    138 HH22 ARG A   8      54.965  31.378  46.436  1.00  0.00           H0.      0
ATOM    139  C   ARG A   8      53.020  33.643  52.756  1.00  0.00           C0.      0
ATOM    140  O   ARG A   8      52.538  33.196  53.828  1.00  0.00           O0.      0
ATOM    141  N   SER A   9      52.313  34.279  51.844  1.00  0.00           N0.      0
ATOM    142  H   SER A   9      52.840  34.640  51.062  1.00  0.00           H0.      0
ATOM    143  CA  SER A   9      50.898  34.539  52.033  1.00  0.00           C0.      0
ATOM    144  HA  SER A   9      50.665  34.810  53.063  1.00  0.00           H0.      0
ATOM    145  CB  SER A   9      50.560  35.694  51.144  1.00  0.00           C0.      0
ATOM    146  HB2 SER A   9      51.273  36.483  51.382  1.00  0.00           H0.      0
ATOM    147  HB3 SER A   9      50.723  35.524  50.080  1.00  0.00           H0.      0
ATOM    148  OG  SER A   9      49.197  36.200  51.345  1.00  0.00           O0.      0
ATOM    149  HG  SER A   9      49.171  36.867  52.034  1.00  0.00           H0.      0
ATOM    150  C   SER A   9      50.090  33.276  51.792  1.00  0.00           C0.      0
ATOM    151  O   SER A   9      50.449  32.503  50.933  1.00  0.00           O0.      0
ATOM    152  N   LEU A  10      48.934  33.027  52.523  1.00  0.00           N0.      0
ATOM    153  H   LEU A  10      48.557  33.708  53.167  1.00  0.00           H0.      0
ATOM    154  CA  LEU A  10      47.930  31.971  52.259  1.00  0.00           C0.      0
ATOM    155  HA  LEU A  10      48.443  31.020  52.117  1.00  0.00           H0.      0
ATOM    156  CB  LEU A  10      47.089  31.793  53.484  1.00  0.00           C0.      0
ATOM    157  HB2 LEU A  10      46.519  32.689  53.729  1.00  0.00           H0.      0
ATOM    158  HB3 LEU A  10      46.375  31.026  53.185  1.00  0.00           H0.      0
ATOM    159  CG  LEU A  10      47.855  31.232  54.720  1.00  0.00           C0.      0
ATOM    160  HG  LEU A  10      48.794  31.780  54.800  1.00  0.00           H0.      0
ATOM    161  CD1 LEU A  10      47.185  31.611  56.016  1.00  0.00           C0.      0
ATOM    162 HD11 LEU A  10      46.305  31.000  56.218  1.00  0.00           H0.      0
ATOM    163 HD12 LEU A  10      47.917  31.379  56.789  1.00  0.00           H0.      0
ATOM    164 HD13 LEU A  10      46.995  32.684  56.058  1.00  0.00           H0.      0
ATOM    165  CD2 LEU A  10      48.215  29.741  54.623  1.00  0.00           C0.      0
ATOM    166 HD21 LEU A  10      48.773  29.465  55.517  1.00  0.00           H0.      0
ATOM    167 HD22 LEU A  10      47.283  29.185  54.731  1.00  0.00           H0.      0
ATOM    168 HD23 LEU A  10      48.722  29.461  53.699  1.00  0.00           H0.      0
ATOM    169  C   LEU A  10      47.058  32.187  50.967  1.00  0.00           C0.      0
ATOM    170  O   LEU A  10      46.354  31.244  50.526  1.00  0.00           O0.      0
ATOM    171  N   GLY A  11      47.154  33.420  50.471  1.00  0.00           N0.      0
ATOM    172  H   GLY A  11      47.642  34.141  50.984  1.00  0.00           H0.      0
ATOM    173  CA  GLY A  11      46.522  33.898  49.254  1.00  0.00           C0.      0
ATOM    174  HA2 GLY A  11      47.249  34.494  48.702  1.00  0.00           H0.      0
ATOM    175  HA3 GLY A  11      46.347  33.087  48.547  1.00  0.00           H0.      0
ATOM    176  C   GLY A  11      45.136  34.574  49.582  1.00  0.00           C0.      0
ATOM    177  O   GLY A  11      44.471  34.161  50.511  1.00  0.00           O0.      0
ATOM    178  N   VAL A  12      44.670  35.491  48.721  1.00  0.00           N0.      0
ATOM    179  H   VAL A  12      45.056  35.652  47.802  1.00  0.00           H0.      0
ATOM    180  CA  VAL A  12      43.336  36.092  48.977  1.00  0.00           C0.      0
ATOM    181  HA  VAL A  12      43.438  36.449  50.002  1.00  0.00           H0.      0
ATOM    182  CB  VAL A  12      43.121  37.244  47.974  1.00  0.00           C0.      0
ATOM    183  HB  VAL A  12      43.954  37.946  48.017  1.00  0.00           H0.      0
ATOM    184  CG1 VAL A  12      42.951  36.681  46.568  1.00  0.00           C0.      0
ATOM    185 HG11 VAL A  12      43.725  35.976  46.265  1.00  0.00           H0.      0
ATOM    186 HG12 VAL A  12      41.910  36.395  46.414  1.00  0.00           H0.      0
ATOM    187 HG13 VAL A  12      43.101  37.612  46.021  1.00  0.00           H0.      0
ATOM    188  CG2 VAL A  12      41.853  38.092  48.194  1.00  0.00           C0.      0
ATOM    189 HG21 VAL A  12      41.807  38.946  47.518  1.00  0.00           H0.      0
ATOM    190 HG22 VAL A  12      40.928  37.593  47.905  1.00  0.00           H0.      0
ATOM    191 HG23 VAL A  12      41.948  38.610  49.149  1.00  0.00           H0.      0
ATOM    192  C   VAL A  12      42.255  35.069  48.990  1.00  0.00           C0.      0
ATOM    193  O   VAL A  12      41.367  35.118  49.824  1.00  0.00           O0.      0
ATOM    194  N   ALA A  13      42.392  34.023  48.234  1.00  0.00           N0.      0
ATOM    195  H   ALA A  13      43.019  34.133  47.450  1.00  0.00           H0.      0
ATOM    196  CA  ALA A  13      41.288  32.993  48.085  1.00  0.00           C0.      0
ATOM    197  HA  ALA A  13      40.310  33.447  47.925  1.00  0.00           H0.      0
ATOM    198  CB  ALA A  13      41.709  32.040  46.941  1.00  0.00           C0.      0
ATOM    199  HB1 ALA A  13      41.817  32.611  46.019  1.00  0.00           H0.      0
ATOM    200  HB2 ALA A  13      42.665  31.519  46.992  1.00  0.00           H0.      0
ATOM    201  HB3 ALA A  13      40.880  31.354  46.771  1.00  0.00           H0.      0
ATOM    202  C   ALA A  13      41.033  32.167  49.380  1.00  0.00           C0.      0
ATOM    203  O   ALA A  13      39.873  31.777  49.582  1.00  0.00           O0.      0
ATOM    204  N   ALA A  14      42.035  32.058  50.209  1.00  0.00           N0.      0
ATOM    205  H   ALA A  14      42.935  32.416  49.924  1.00  0.00           H0.      0
ATOM    206  CA  ALA A  14      41.911  31.416  51.513  1.00  0.00           C0.      0
ATOM    207  HA  ALA A  14      41.419  30.471  51.282  1.00  0.00           H0.      0
ATOM    208  CB  ALA A  14      43.284  31.324  52.030  1.00  0.00           C0.      0
ATOM    209  HB1 ALA A  14      43.832  30.675  51.346  1.00  0.00           H0.      0
ATOM    210  HB2 ALA A  14      43.814  32.268  52.151  1.00  0.00           H0.      0
ATOM    211  HB3 ALA A  14      43.236  30.849  53.010  1.00  0.00           H0.      0
ATOM    212  C   ALA A  14      41.086  32.214  52.620  1.00  0.00           C0.      0
ATOM    213  O   ALA A  14      40.953  31.870  53.825  1.00  0.00           O0.      0
ATOM    214  N   GLU A  15      40.741  33.428  52.281  1.00  0.00           N0.      0
ATOM    215  H   GLU A  15      41.012  33.783  51.375  1.00  0.00           H0.      0
ATOM    216  CA  GLU A  15      39.761  34.305  52.994  1.00  0.00           C0.      0
ATOM    217  HA  GLU A  15      39.558  33.974  54.013  1.00  0.00           H0.      0
ATOM    218  CB  GLU A  15      40.318  35.831  53.089  1.00  0.00           C0.      0
ATOM    219  HB2 GLU A  15      41.026  36.029  52.284  1.00  0.00           H0.      0
ATOM    220  HB3 GLU A  15      39.549  36.603  53.132  1.00  0.00           H0.      0
ATOM    221  CG  GLU A  15      41.259  36.025  54.216  1.00  0.00           C0.      0
ATOM    222  HG2 GLU A  15      42.256  35.691  53.929  1.00  0.00           H0.      0
ATOM    223  HG3 GLU A  15      41.573  37.061  54.339  1.00  0.00           H0.      0
ATOM    224  CD  GLU A  15      40.777  35.514  55.623  1.00  0.00           C0.      0
ATOM    225  OE1 GLU A  15      41.337  34.566  56.265  1.00  0.00           O0.      0
ATOM    226  OE2 GLU A  15      39.704  35.895  56.092  1.00  0.00           O0.      0
ATOM    227  C   GLU A  15      38.395  34.289  52.395  1.00  0.00           C0.      0
ATOM    228  O   GLU A  15      37.504  35.006  52.845  1.00  0.00           O0.      0
ATOM    229  N   GLY A  16      38.103  33.506  51.389  1.00  0.00           N0.      0
ATOM    230  H   GLY A  16      38.821  32.898  51.020  1.00  0.00           H0.      0
ATOM    231  CA  GLY A  16      36.724  33.485  50.810  1.00  0.00           C0.      0
ATOM    232  HA2 GLY A  16      36.606  32.599  50.186  1.00  0.00           H0.      0
ATOM    233  HA3 GLY A  16      36.012  33.451  51.635  1.00  0.00           H0.      0
ATOM    234  C   GLY A  16      36.321  34.722  49.939  1.00  0.00           C0.      0
ATOM    235  O   GLY A  16      35.156  34.857  49.562  1.00  0.00           O0.      0
ATOM    236  N   ILE A  17      37.339  35.484  49.473  1.00  0.00           N0.      0
ATOM    237  H   ILE A  17      38.224  35.008  49.577  1.00  0.00           H0.      0
ATOM    238  CA  ILE A  17      37.278  36.532  48.479  1.00  0.00           C0.      0
ATOM    239  HA  ILE A  17      36.246  36.874  48.404  1.00  0.00           H0.      0
ATOM    240  CB  ILE A  17      38.161  37.740  48.950  1.00  0.00           C0.      0
ATOM    241  HB  ILE A  17      39.183  37.374  49.052  1.00  0.00           H0.      0
ATOM    242  CG2 ILE A  17      38.166  38.829  47.880  1.00  0.00           C0.      0
ATOM    243 HG21 ILE A  17      38.345  38.487  46.861  1.00  0.00           H0.      0
ATOM    244 HG22 ILE A  17      37.262  39.438  47.899  1.00  0.00           H0.      0
ATOM    245 HG23 ILE A  17      38.995  39.516  48.051  1.00  0.00           H0.      0
ATOM    246  CG1 ILE A  17      37.611  38.422  50.209  1.00  0.00           C0.      0
ATOM    247 HG12 ILE A  17      36.755  39.053  49.973  1.00  0.00           H0.      0
ATOM    248 HG13 ILE A  17      37.310  37.720  50.987  1.00  0.00           H0.      0
ATOM    249  CD1 ILE A  17      38.637  39.330  50.953  1.00  0.00           C0.      0
ATOM    250 HD11 ILE A  17      39.054  40.037  50.235  1.00  0.00           H0.      0
ATOM    251 HD12 ILE A  17      38.218  39.888  51.790  1.00  0.00           H0.      0
ATOM    252 HD13 ILE A  17      39.454  38.713  51.328  1.00  0.00           H0.      0
ATOM    253  C   ILE A  17      37.586  35.943  47.093  1.00  0.00           C0.      0
ATOM    254  O   ILE A  17      38.623  35.240  46.952  1.00  0.00           O0.      0
ATOM    255  N   PRO A  18      36.752  36.198  46.114  1.00  0.00           N0.      0
ATOM    256  CD  PRO A  18      35.507  37.001  46.077  1.00  0.00           C0.      0
ATOM    257  HD2 PRO A  18      35.660  37.960  46.572  1.00  0.00           H0.      0
ATOM    258  HD3 PRO A  18      34.689  36.400  46.475  1.00  0.00           H0.      0
ATOM    259  CG  PRO A  18      35.209  37.463  44.675  1.00  0.00           C0.      0
ATOM    260  HG2 PRO A  18      35.638  38.454  44.531  1.00  0.00           H0.      0
ATOM    261  HG3 PRO A  18      34.123  37.455  44.580  1.00  0.00           H0.      0
ATOM    262  CB  PRO A  18      35.928  36.396  43.838  1.00  0.00           C0.      0
ATOM    263  HB2 PRO A  18      36.289  36.827  42.904  1.00  0.00           H0.      0
ATOM    264  HB3 PRO A  18      35.353  35.498  43.614  1.00  0.00           H0.      0
ATOM    265  CA  PRO A  18      37.056  35.900  44.742  1.00  0.00           C0.      0
ATOM    266  HA  PRO A  18      36.989  34.828  44.557  1.00  0.00           H0.      0
ATOM    267  C   PRO A  18      38.462  36.414  44.233  1.00  0.00           C0.      0
ATOM    268  O   PRO A  18      38.627  37.643  44.083  1.00  0.00           O0.      0
ATOM    269  N   ASP A  19      39.392  35.548  43.719  1.00  0.00           N0.      0
ATOM    270  H   ASP A  19      39.266  34.575  43.956  1.00  0.00           H0.      0
ATOM    271  CA  ASP A  19      40.485  35.991  42.775  1.00  0.00           C0.      0
ATOM    272  HA  ASP A  19      40.919  36.952  43.050  1.00  0.00           H0.      0
ATOM    273  CB  ASP A  19      41.548  34.916  42.948  1.00  0.00           C0.      0
ATOM    274  HB2 ASP A  19      41.839  34.928  43.998  1.00  0.00           H0.      0
ATOM    275  HB3 ASP A  19      41.243  33.881  42.790  1.00  0.00           H0.      0
ATOM    276  CG  ASP A  19      42.811  35.255  42.098  1.00  0.00           C0.      0
ATOM    277  OD1 ASP A  19      43.610  34.334  41.853  1.00  0.00           O0.      0
ATOM    278  OD2 ASP A  19      42.947  36.371  41.509  1.00  0.00           O0.      0
ATOM    279  C   ASP A  19      39.990  36.183  41.318  1.00  0.00           C0.      0
ATOM    280  O   ASP A  19      39.871  35.240  40.556  1.00  0.00           O0.      0
ATOM    281  N   GLN A  20      39.511  37.419  41.122  1.00  0.00           N0.      0
ATOM    282  H   GLN A  20      39.606  38.066  41.892  1.00  0.00           H0.      0
ATOM    283  CA  GLN A  20      38.923  37.933  39.878  1.00  0.00           C0.      0
ATOM    284  HA  GLN A  20      37.891  37.602  39.762  1.00  0.00           H0.      0
ATOM    285  CB  GLN A  20      38.777  39.443  40.000  1.00  0.00           C0.      0
ATOM    286  HB2 GLN A  20      39.646  40.080  40.169  1.00  0.00           H0.      0
ATOM    287  HB3 GLN A  20      38.369  39.701  39.024  1.00  0.00           H0.      0
ATOM    288  CG  GLN A  20      37.777  39.779  41.101  1.00  0.00           C0.      0
ATOM    289  HG2 GLN A  20      37.048  38.969  41.137  1.00  0.00           H0.      0
ATOM    290  HG3 GLN A  20      38.294  39.886  42.054  1.00  0.00           H0.      0
ATOM    291  CD  GLN A  20      37.038  41.036  40.811  1.00  0.00           C0.      0
ATOM    292  OE1 GLN A  20      36.655  41.351  39.705  1.00  0.00           O0.      0
ATOM    293  NE2 GLN A  20      36.758  41.846  41.800  1.00  0.00           N0.      0
ATOM    294 HE21 GLN A  20      36.080  42.570  41.612  1.00  0.00           H0.      0
ATOM    295 HE22 GLN A  20      37.073  41.719  42.752  1.00  0.00           H0.      0
ATOM    296  C   GLN A  20      39.718  37.530  38.670  1.00  0.00           C0.      0
ATOM    297  O   GLN A  20      39.231  37.182  37.620  1.00  0.00           O0.      0
ATOM    298  N   TYR A  21      41.032  37.417  38.854  1.00  0.00           N0.      0
ATOM    299  H   TYR A  21      41.285  37.510  39.828  1.00  0.00           H0.      0
ATOM    300  CA  TYR A  21      42.017  37.244  37.783  1.00  0.00           C0.      0
ATOM    301  HA  TYR A  21      41.662  37.445  36.772  1.00  0.00           H0.      0
ATOM    302  CB  TYR A  21      43.199  38.198  38.168  1.00  0.00           C0.      0
ATOM    303  HB2 TYR A  21      43.622  37.903  39.128  1.00  0.00           H0.      0
ATOM    304  HB3 TYR A  21      43.977  37.969  37.440  1.00  0.00           H0.      0
ATOM    305  CG  TYR A  21      42.764  39.658  38.191  1.00  0.00           C0.      0
ATOM    306  CD1 TYR A  21      42.207  40.234  39.368  1.00  0.00           C0.      0
ATOM    307  HD1 TYR A  21      42.084  39.584  40.222  1.00  0.00           H0.      0
ATOM    308  CE1 TYR A  21      41.855  41.610  39.383  1.00  0.00           C0.      0
ATOM    309  HE1 TYR A  21      41.519  42.054  40.309  1.00  0.00           H0.      0
ATOM    310  CZ  TYR A  21      42.130  42.459  38.303  1.00  0.00           C0.      0
ATOM    311  OH  TYR A  21      41.964  43.833  38.296  1.00  0.00           O0.      0
ATOM    312  HH  TYR A  21      41.284  44.201  38.865  1.00  0.00           H0.      0
ATOM    313  CE2 TYR A  21      42.724  41.869  37.128  1.00  0.00           C0.      0
ATOM    314  HE2 TYR A  21      43.010  42.483  36.286  1.00  0.00           H0.      0
ATOM    315  CD2 TYR A  21      42.983  40.451  37.050  1.00  0.00           C0.      0
ATOM    316  HD2 TYR A  21      43.430  40.032  36.161  1.00  0.00           H0.      0
ATOM    317  C   TYR A  21      42.533  35.803  37.702  1.00  0.00           C0.      0
ATOM    318  O   TYR A  21      43.411  35.571  36.885  1.00  0.00           O0.      0
ATOM    319  N   ALA A  22      42.011  34.827  38.502  1.00  0.00           N0.      0
ATOM    320  H   ALA A  22      41.256  35.088  39.120  1.00  0.00           H0.      0
ATOM    321  CA  ALA A  22      42.574  33.441  38.774  1.00  0.00           C0.      0
ATOM    322  HA  ALA A  22      43.439  33.563  39.427  1.00  0.00           H0.      0
ATOM    323  CB  ALA A  22      41.413  32.799  39.461  1.00  0.00           C0.      0
ATOM    324  HB1 ALA A  22      41.566  31.722  39.527  1.00  0.00           H0.      0
ATOM    325  HB2 ALA A  22      41.408  33.122  40.502  1.00  0.00           H0.      0
ATOM    326  HB3 ALA A  22      40.474  32.871  38.912  1.00  0.00           H0.      0
ATOM    327  C   ALA A  22      43.022  32.748  37.467  1.00  0.00           C0.      0
ATOM    328  O   ALA A  22      43.991  31.955  37.395  1.00  0.00           O0.      0
ATOM    329  N   ASP A  23      42.194  32.957  36.413  1.00  0.00           N0.      0
ATOM    330  H   ASP A  23      41.466  33.651  36.504  1.00  0.00           H0.      0
ATOM    331  CA  ASP A  23      42.178  32.250  35.125  1.00  0.00           C0.      0
ATOM    332  HA  ASP A  23      42.602  31.278  35.376  1.00  0.00           H0.      0
ATOM    333  CB  ASP A  23      40.676  32.180  34.577  1.00  0.00           C0.      0
ATOM    334  HB2 ASP A  23      40.631  31.509  33.719  1.00  0.00           H0.      0
ATOM    335  HB3 ASP A  23      40.085  31.838  35.427  1.00  0.00           H0.      0
ATOM    336  CG  ASP A  23      40.056  33.463  34.218  1.00  0.00           C0.      0
ATOM    337  OD1 ASP A  23      39.038  33.416  33.518  1.00  0.00           O0.      0
ATOM    338  OD2 ASP A  23      40.493  34.506  34.707  1.00  0.00           O0.      0
ATOM    339  C   ASP A  23      42.984  32.830  33.994  1.00  0.00           C0.      0
ATOM    340  O   ASP A  23      43.013  32.338  32.868  1.00  0.00           O0.      0
ATOM    341  N   GLY A  24      43.658  33.977  34.343  1.00  0.00           N0.      0
ATOM    342  H   GLY A  24      43.713  34.367  35.273  1.00  0.00           H0.      0
ATOM    343  CA  GLY A  24      44.705  34.562  33.441  1.00  0.00           C0.      0
ATOM    344  HA2 GLY A  24      45.348  35.128  34.116  1.00  0.00           H0.      0
ATOM    345  HA3 GLY A  24      45.160  33.687  32.977  1.00  0.00           H0.      0
ATOM    346  C   GLY A  24      44.175  35.435  32.324  1.00  0.00           C0.      0
ATOM    347  O   GLY A  24      44.984  35.867  31.497  1.00  0.00           O0.      0
ATOM    348  N   GLU A  25      42.846  35.534  32.176  1.00  0.00           N0.      0
ATOM    349  H   GLU A  25      42.224  35.164  32.880  1.00  0.00           H0.      0
ATOM    350  CA  GLU A  25      42.304  36.109  30.844  1.00  0.00           C0.      0
ATOM    351  HA  GLU A  25      42.854  35.676  30.009  1.00  0.00           H0.      0
ATOM    352  CB  GLU A  25      40.850  35.730  30.682  1.00  0.00           C0.      0
ATOM    353  HB2 GLU A  25      40.351  36.035  31.602  1.00  0.00           H0.      0
ATOM    354  HB3 GLU A  25      40.441  36.287  29.840  1.00  0.00           H0.      0
ATOM    355  CG  GLU A  25      40.621  34.218  30.539  1.00  0.00           C0.      0
ATOM    356  HG2 GLU A  25      41.255  33.612  31.186  1.00  0.00           H0.      0
ATOM    357  HG3 GLU A  25      39.606  33.888  30.761  1.00  0.00           H0.      0
ATOM    358  CD  GLU A  25      40.806  33.851  29.064  1.00  0.00           C0.      0
ATOM    359  OE1 GLU A  25      39.875  33.860  28.239  1.00  0.00           O0.      0
ATOM    360  OE2 GLU A  25      41.954  33.457  28.729  1.00  0.00           O0.      0
ATOM    361  C   GLU A  25      42.420  37.691  30.753  1.00  0.00           C0.      0
ATOM    362  O   GLU A  25      42.710  38.238  29.656  1.00  0.00           O0.      0
ATOM    363  N   ALA A  26      42.318  38.446  31.822  1.00  0.00           N0.      0
ATOM    364  H   ALA A  26      41.970  37.961  32.637  1.00  0.00           H0.      0
ATOM    365  CA  ALA A  26      42.603  39.908  31.864  1.00  0.00           C0.      0
ATOM    366  HA  ALA A  26      42.206  40.503  31.041  1.00  0.00           H0.      0
ATOM    367  CB  ALA A  26      42.065  40.493  33.228  1.00  0.00           C0.      0
ATOM    368  HB1 ALA A  26      41.295  39.862  33.670  1.00  0.00           H0.      0
ATOM    369  HB2 ALA A  26      42.869  40.592  33.958  1.00  0.00           H0.      0
ATOM    370  HB3 ALA A  26      41.667  41.503  33.130  1.00  0.00           H0.      0
ATOM    371  C   ALA A  26      44.095  40.075  31.740  1.00  0.00           C0.      0
ATOM    372  O   ALA A  26      44.630  40.798  30.932  1.00  0.00           O0.      0
ATOM    373  N   ALA A  27      44.865  39.331  32.525  1.00  0.00           N0.      0
ATOM    374  H   ALA A  27      44.457  38.667  33.168  1.00  0.00           H0.      0
ATOM    375  CA  ALA A  27      46.343  39.533  32.568  1.00  0.00           C0.      0
ATOM    376  HA  ALA A  27      46.521  40.537  32.954  1.00  0.00           H0.      0
ATOM    377  CB  ALA A  27      46.955  38.458  33.475  1.00  0.00           C0.      0
ATOM    378  HB1 ALA A  27      48.037  38.577  33.423  1.00  0.00           H0.      0
ATOM    379  HB2 ALA A  27      46.620  38.584  34.504  1.00  0.00           H0.      0
ATOM    380  HB3 ALA A  27      46.748  37.449  33.119  1.00  0.00           H0.      0
ATOM    381  C   ALA A  27      46.968  39.435  31.124  1.00  0.00           C0.      0
ATOM    382  O   ALA A  27      47.853  40.286  30.792  1.00  0.00           O0.      0
ATOM    383  N   ARG A  28      46.452  38.525  30.292  1.00  0.00           N0.      0
ATOM    384  H   ARG A  28      45.731  37.889  30.601  1.00  0.00           H0.      0
ATOM    385  CA  ARG A  28      46.960  38.234  28.952  1.00  0.00           C0.      0
ATOM    386  HA  ARG A  28      48.040  38.155  29.076  1.00  0.00           H0.      0
ATOM    387  CB  ARG A  28      46.623  36.741  28.631  1.00  0.00           C0.      0
ATOM    388  HB2 ARG A  28      47.314  36.438  27.845  1.00  0.00           H0.      0
ATOM    389  HB3 ARG A  28      46.797  36.131  29.518  1.00  0.00           H0.      0
ATOM    390  CG  ARG A  28      45.190  36.561  28.192  1.00  0.00           C0.      0
ATOM    391  HG2 ARG A  28      44.514  36.464  29.042  1.00  0.00           H0.      0
ATOM    392  HG3 ARG A  28      44.809  37.286  27.473  1.00  0.00           H0.      0
ATOM    393  CD  ARG A  28      45.156  35.278  27.386  1.00  0.00           C0.      0
ATOM    394  HD2 ARG A  28      45.685  35.467  26.452  1.00  0.00           H0.      0
ATOM    395  HD3 ARG A  28      45.635  34.618  28.109  1.00  0.00           H0.      0
ATOM    396  NE  ARG A  28      43.756  34.856  27.113  1.00  0.00           N0.      0
ATOM    397  HE  ARG A  28      43.277  34.420  27.888  1.00  0.00           H0.      0
ATOM    398  CZ  ARG A  28      43.061  35.019  26.012  1.00  0.00           C0.      0
ATOM    399  NH1 ARG A  28      43.543  35.571  24.951  1.00  0.00           N0.      0
ATOM    400 HH11 ARG A  28      44.482  35.937  24.884  1.00  0.00           H0.      0
ATOM    401 HH12 ARG A  28      42.845  35.686  24.230  1.00  0.00           H0.      0
ATOM    402  NH2 ARG A  28      41.813  34.780  26.177  1.00  0.00           N0.      0
ATOM    403 HH21 ARG A  28      41.493  34.294  27.003  1.00  0.00           H0.      0
ATOM    404 HH22 ARG A  28      41.126  35.299  25.649  1.00  0.00           H0.      0
ATOM    405  C   ARG A  28      46.559  39.276  27.861  1.00  0.00           C0.      0
ATOM    406  O   ARG A  28      46.968  39.031  26.704  1.00  0.00           O0.      0
ATOM    407  N   VAL A  29      45.744  40.270  28.183  1.00  0.00           N0.      0
ATOM    408  H   VAL A  29      45.394  40.371  29.125  1.00  0.00           H0.      0
ATOM    409  CA  VAL A  29      45.506  41.498  27.393  1.00  0.00           C0.      0
ATOM    410  HA  VAL A  29      46.227  41.575  26.579  1.00  0.00           H0.      0
ATOM    411  CB  VAL A  29      44.048  41.356  26.793  1.00  0.00           C0.      0
ATOM    412  HB  VAL A  29      43.928  42.251  26.182  1.00  0.00           H0.      0
ATOM    413  CG1 VAL A  29      43.913  40.108  25.844  1.00  0.00           C0.      0
ATOM    414 HG11 VAL A  29      43.077  40.313  25.176  1.00  0.00           H0.      0
ATOM    415 HG12 VAL A  29      44.779  40.071  25.183  1.00  0.00           H0.      0
ATOM    416 HG13 VAL A  29      43.747  39.182  26.394  1.00  0.00           H0.      0
ATOM    417  CG2 VAL A  29      42.912  41.253  27.782  1.00  0.00           C0.      0
ATOM    418 HG21 VAL A  29      42.882  40.318  28.341  1.00  0.00           H0.      0
ATOM    419 HG22 VAL A  29      43.056  42.094  28.461  1.00  0.00           H0.      0
ATOM    420 HG23 VAL A  29      41.932  41.432  27.338  1.00  0.00           H0.      0
ATOM    421  C   VAL A  29      45.677  42.753  28.226  1.00  0.00           C0.      0
ATOM    422  O   VAL A  29      45.262  43.842  27.672  1.00  0.00           O0.      0
ATOM    423  N   TRP A  30      46.167  42.744  29.487  1.00  0.00           N0.      0
ATOM    424  H   TRP A  30      46.476  41.861  29.867  1.00  0.00           H0.      0
ATOM    425  CA  TRP A  30      46.405  43.939  30.339  1.00  0.00           C0.      0
ATOM    426  HA  TRP A  30      45.407  44.337  30.522  1.00  0.00           H0.      0
ATOM    427  CB  TRP A  30      47.054  43.615  31.747  1.00  0.00           C0.      0
ATOM    428  HB2 TRP A  30      46.613  42.679  32.090  1.00  0.00           H0.      0
ATOM    429  HB3 TRP A  30      48.123  43.413  31.684  1.00  0.00           H0.      0
ATOM    430  CG  TRP A  30      46.747  44.558  32.886  1.00  0.00           C0.      0
ATOM    431  CD1 TRP A  30      47.649  45.268  33.580  1.00  0.00           C0.      0
ATOM    432  HD1 TRP A  30      48.720  45.344  33.465  1.00  0.00           H0.      0
ATOM    433  NE1 TRP A  30      46.942  45.986  34.563  1.00  0.00           N0.      0
ATOM    434  HE1 TRP A  30      47.399  46.418  35.353  1.00  0.00           H0.      0
ATOM    435  CE2 TRP A  30      45.592  45.628  34.596  1.00  0.00           C0.      0
ATOM    436  CZ2 TRP A  30      44.577  46.064  35.471  1.00  0.00           C0.      0
ATOM    437  HZ2 TRP A  30      44.767  46.833  36.205  1.00  0.00           H0.      0
ATOM    438  CH2 TRP A  30      43.222  45.589  35.256  1.00  0.00           C0.      0
ATOM    439  HH2 TRP A  30      42.389  45.844  35.894  1.00  0.00           H0.      0
ATOM    440  CZ3 TRP A  30      43.095  44.699  34.166  1.00  0.00           C0.      0
ATOM    441  HZ3 TRP A  30      42.063  44.401  34.055  1.00  0.00           H0.      0
ATOM    442  CE3 TRP A  30      44.087  44.331  33.261  1.00  0.00           C0.      0
ATOM    443  HE3 TRP A  30      43.910  43.542  32.545  1.00  0.00           H0.      0
ATOM    444  CD2 TRP A  30      45.376  44.792  33.480  1.00  0.00           C0.      0
ATOM    445  C   TRP A  30      47.281  45.018  29.647  1.00  0.00           C0.      0
ATOM    446  O   TRP A  30      47.012  46.213  29.794  1.00  0.00           O0.      0
ATOM    447  N   GLN A  31      48.320  44.666  28.902  1.00  0.00           N0.      0
ATOM    448  H   GLN A  31      48.488  43.708  28.631  1.00  0.00           H0.      0
ATOM    449  CA  GLN A  31      49.101  45.667  28.112  1.00  0.00           C0.      0
ATOM    450  HA  GLN A  31      49.252  46.499  28.800  1.00  0.00           H0.      0
ATOM    451  CB  GLN A  31      50.456  45.169  27.615  1.00  0.00           C0.      0
ATOM    452  HB2 GLN A  31      50.287  44.367  26.897  1.00  0.00           H0.      0
ATOM    453  HB3 GLN A  31      50.978  45.965  27.083  1.00  0.00           H0.      0
ATOM    454  CG  GLN A  31      51.457  44.728  28.685  1.00  0.00           C0.      0
ATOM    455  HG2 GLN A  31      50.949  43.919  29.211  1.00  0.00           H0.      0
ATOM    456  HG3 GLN A  31      52.286  44.376  28.071  1.00  0.00           H0.      0
ATOM    457  CD  GLN A  31      52.047  45.773  29.633  1.00  0.00           C0.      0
ATOM    458  OE1 GLN A  31      52.209  45.522  30.814  1.00  0.00           O0.      0
ATOM    459  NE2 GLN A  31      52.305  47.026  29.165  1.00  0.00           N0.      0
ATOM    460 HE21 GLN A  31      52.776  47.685  29.769  1.00  0.00           H0.      0
ATOM    461 HE22 GLN A  31      52.417  47.123  28.165  1.00  0.00           H0.      0
ATOM    462  C   GLN A  31      48.269  46.239  26.924  1.00  0.00           C0.      0
ATOM    463  O   GLN A  31      48.434  47.448  26.588  1.00  0.00           O0.      0
ATOM    464  N   LEU A  32      47.520  45.392  26.253  1.00  0.00           N0.      0
ATOM    465  H   LEU A  32      47.355  44.482  26.657  1.00  0.00           H0.      0
ATOM    466  CA  LEU A  32      46.591  45.885  25.146  1.00  0.00           C0.      0
ATOM    467  HA  LEU A  32      47.193  46.501  24.477  1.00  0.00           H0.      0
ATOM    468  CB  LEU A  32      45.965  44.789  24.313  1.00  0.00           C0.      0
ATOM    469  HB2 LEU A  32      45.285  44.196  24.924  1.00  0.00           H0.      0
ATOM    470  HB3 LEU A  32      45.414  45.430  23.624  1.00  0.00           H0.      0
ATOM    471  CG  LEU A  32      46.992  43.892  23.566  1.00  0.00           C0.      0
ATOM    472  HG  LEU A  32      47.597  43.296  24.250  1.00  0.00           H0.      0
ATOM    473  CD1 LEU A  32      46.059  42.940  22.783  1.00  0.00           C0.      0
ATOM    474 HD11 LEU A  32      45.240  42.478  23.334  1.00  0.00           H0.      0
ATOM    475 HD12 LEU A  32      45.543  43.516  22.016  1.00  0.00           H0.      0
ATOM    476 HD13 LEU A  32      46.699  42.224  22.268  1.00  0.00           H0.      0
ATOM    477  CD2 LEU A  32      47.920  44.676  22.656  1.00  0.00           C0.      0
ATOM    478 HD21 LEU A  32      48.520  43.997  22.050  1.00  0.00           H0.      0
ATOM    479 HD22 LEU A  32      47.238  45.285  22.063  1.00  0.00           H0.      0
ATOM    480 HD23 LEU A  32      48.568  45.361  23.202  1.00  0.00           H0.      0
ATOM    481  C   LEU A  32      45.495  46.808  25.704  1.00  0.00           C0.      0
ATOM    482  O   LEU A  32      45.217  47.888  25.174  1.00  0.00           O0.      0
ATOM    483  N   TYR A  33      44.810  46.440  26.813  1.00  0.00           N0.      0
ATOM    484  H   TYR A  33      44.976  45.494  27.128  1.00  0.00           H0.      0
ATOM    485  CA  TYR A  33      43.880  47.143  27.698  1.00  0.00           C0.      0
ATOM    486  HA  TYR A  33      43.034  47.424  27.070  1.00  0.00           H0.      0
ATOM    487  CB  TYR A  33      43.274  46.118  28.656  1.00  0.00           C0.      0
ATOM    488  HB2 TYR A  33      42.753  45.309  28.145  1.00  0.00           H0.      0
ATOM    489  HB3 TYR A  33      44.181  45.643  29.029  1.00  0.00           H0.      0
ATOM    490  CG  TYR A  33      42.385  46.793  29.690  1.00  0.00           C0.      0
ATOM    491  CD1 TYR A  33      42.892  46.874  30.974  1.00  0.00           C0.      0
ATOM    492  HD1 TYR A  33      43.882  46.498  31.185  1.00  0.00           H0.      0
ATOM    493  CE1 TYR A  33      42.240  47.385  32.050  1.00  0.00           C0.      0
ATOM    494  HE1 TYR A  33      42.606  47.482  33.061  1.00  0.00           H0.      0
ATOM    495  CZ  TYR A  33      41.004  48.014  31.732  1.00  0.00           C0.      0
ATOM    496  OH  TYR A  33      40.192  48.330  32.765  1.00  0.00           O0.      0
ATOM    497  HH  TYR A  33      39.340  48.663  32.473  1.00  0.00           H0.      0
ATOM    498  CE2 TYR A  33      40.410  47.951  30.408  1.00  0.00           C0.      0
ATOM    499  HE2 TYR A  33      39.392  48.284  30.266  1.00  0.00           H0.      0
ATOM    500  CD2 TYR A  33      41.117  47.280  29.445  1.00  0.00           C0.      0
ATOM    501  HD2 TYR A  33      40.703  47.103  28.463  1.00  0.00           H0.      0
ATOM    502  C   TYR A  33      44.409  48.404  28.327  1.00  0.00           C0.      0
ATOM    503  O   TYR A  33      43.643  49.384  28.390  1.00  0.00           O0.      0
ATOM    504  N   ILE A  34      45.667  48.582  28.760  1.00  0.00           N0.      0
ATOM    505  H   ILE A  34      46.245  47.760  28.864  1.00  0.00           H0.      0
ATOM    506  CA  ILE A  34      46.334  49.842  29.064  1.00  0.00           C0.      0
ATOM    507  HA  ILE A  34      45.565  50.340  29.655  1.00  0.00           H0.      0
ATOM    508  CB  ILE A  34      47.695  49.655  29.817  1.00  0.00           C0.      0
ATOM    509  HB  ILE A  34      48.293  48.905  29.300  1.00  0.00           H0.      0
ATOM    510  CG2 ILE A  34      48.408  51.041  29.855  1.00  0.00           C0.      0
ATOM    511 HG21 ILE A  34      47.733  51.822  30.204  1.00  0.00           H0.      0
ATOM    512 HG22 ILE A  34      49.327  51.062  30.440  1.00  0.00           H0.      0
ATOM    513 HG23 ILE A  34      48.695  51.315  28.840  1.00  0.00           H0.      0
ATOM    514  CG1 ILE A  34      47.561  49.049  31.250  1.00  0.00           C0.      0
ATOM    515 HG12 ILE A  34      47.121  49.807  31.899  1.00  0.00           H0.      0
ATOM    516 HG13 ILE A  34      46.781  48.296  31.141  1.00  0.00           H0.      0
ATOM    517  CD1 ILE A  34      48.791  48.482  31.971  1.00  0.00           C0.      0
ATOM    518 HD11 ILE A  34      49.449  49.319  32.206  1.00  0.00           H0.      0
ATOM    519 HD12 ILE A  34      48.540  47.913  32.866  1.00  0.00           H0.      0
ATOM    520 HD13 ILE A  34      49.354  47.867  31.269  1.00  0.00           H0.      0
ATOM    521  C   ILE A  34      46.510  50.771  27.792  1.00  0.00           C0.      0
ATOM    522  O   ILE A  34      46.418  51.992  27.866  1.00  0.00           O0.      0
ATOM    523  N   GLY A  35      46.587  50.062  26.656  1.00  0.00           N0.      0
ATOM    524  H   GLY A  35      46.838  49.085  26.700  1.00  0.00           H0.      0
ATOM    525  CA  GLY A  35      46.808  50.635  25.294  1.00  0.00           C0.      0
ATOM    526  HA2 GLY A  35      46.556  49.832  24.601  1.00  0.00           H0.      0
ATOM    527  HA3 GLY A  35      46.228  51.556  25.237  1.00  0.00           H0.      0
ATOM    528  C   GLY A  35      48.277  51.058  25.070  1.00  0.00           C0.      0
ATOM    529  O   GLY A  35      49.024  50.363  24.402  1.00  0.00           O0.      0
ATOM    530  N   ASP A  36      48.694  52.088  25.786  1.00  0.00           N0.      0
ATOM    531  H   ASP A  36      48.018  52.496  26.415  1.00  0.00           H0.      0
ATOM    532  CA  ASP A  36      50.087  52.531  25.939  1.00  0.00           C0.      0
ATOM    533  HA  ASP A  36      50.584  51.616  25.619  1.00  0.00           H0.      0
ATOM    534  CB  ASP A  36      50.331  53.700  24.924  1.00  0.00           C0.      0
ATOM    535  HB2 ASP A  36      50.304  53.328  23.900  1.00  0.00           H0.      0
ATOM    536  HB3 ASP A  36      49.542  54.448  24.841  1.00  0.00           H0.      0
ATOM    537  CG  ASP A  36      51.654  54.376  25.169  1.00  0.00           C0.      0
ATOM    538  OD1 ASP A  36      52.650  53.713  25.533  1.00  0.00           O0.      0
ATOM    539  OD2 ASP A  36      51.741  55.645  25.065  1.00  0.00           O0.      0
ATOM    540  C   ASP A  36      50.572  52.805  27.341  1.00  0.00           C0.      0
ATOM    541  O   ASP A  36      49.900  53.582  28.081  1.00  0.00           O0.      0
ATOM    542  N   THR A  37      51.693  52.226  27.775  1.00  0.00           N0.      0
ATOM    543  H   THR A  37      52.122  51.582  27.126  1.00  0.00           H0.      0
ATOM    544  CA  THR A  37      52.424  52.373  29.021  1.00  0.00           C0.      0
ATOM    545  HA  THR A  37      51.743  52.058  29.811  1.00  0.00           H0.      0
ATOM    546  CB  THR A  37      53.718  51.564  29.142  1.00  0.00           C0.      0
ATOM    547  HB  THR A  37      54.269  51.525  28.202  1.00  0.00           H0.      0
ATOM    548  CG2 THR A  37      54.673  52.098  30.232  1.00  0.00           C0.      0
ATOM    549 HG21 THR A  37      55.593  51.576  29.968  1.00  0.00           H0.      0
ATOM    550 HG22 THR A  37      54.874  53.169  30.215  1.00  0.00           H0.      0
ATOM    551 HG23 THR A  37      54.347  51.929  31.258  1.00  0.00           H0.      0
ATOM    552  OG1 THR A  37      53.401  50.189  29.452  1.00  0.00           O0.      0
ATOM    553  HG1 THR A  37      53.089  49.723  28.673  1.00  0.00           H0.      0
ATOM    554  C   THR A  37      52.737  53.844  29.264  1.00  0.00           C0.      0
ATOM    555  O   THR A  37      52.382  54.406  30.319  1.00  0.00           O0.      0
ATOM    556  N   ARG A  38      53.323  54.489  28.246  1.00  0.00           N0.      0
ATOM    557  H   ARG A  38      53.264  54.037  27.345  1.00  0.00           H0.      0
ATOM    558  CA  ARG A  38      53.816  55.968  28.262  1.00  0.00           C0.      0
ATOM    559  HA  ARG A  38      54.343  56.132  29.202  1.00  0.00           H0.      0
ATOM    560  CB  ARG A  38      54.729  56.187  26.984  1.00  0.00           C0.      0
ATOM    561  HB2 ARG A  38      55.556  55.485  27.084  1.00  0.00           H0.      0
ATOM    562  HB3 ARG A  38      54.216  55.942  26.054  1.00  0.00           H0.      0
ATOM    563  CG  ARG A  38      55.324  57.559  26.903  1.00  0.00           C0.      0
ATOM    564  HG2 ARG A  38      54.595  58.296  26.566  1.00  0.00           H0.      0
ATOM    565  HG3 ARG A  38      55.718  57.876  27.868  1.00  0.00           H0.      0
ATOM    566  CD  ARG A  38      56.504  57.554  25.904  1.00  0.00           C0.      0
ATOM    567  HD2 ARG A  38      57.066  58.486  25.836  1.00  0.00           H0.      0
ATOM    568  HD3 ARG A  38      57.234  56.850  26.303  1.00  0.00           H0.      0
ATOM    569  NE  ARG A  38      56.195  57.202  24.560  1.00  0.00           N0.      0
ATOM    570  HE  ARG A  38      55.198  57.079  24.459  1.00  0.00           H0.      0
ATOM    571  CZ  ARG A  38      56.995  57.112  23.527  1.00  0.00           C0.      0
ATOM    572  NH1 ARG A  38      58.317  56.954  23.595  1.00  0.00           N0.      0
ATOM    573 HH11 ARG A  38      58.914  56.967  24.410  1.00  0.00           H0.      0
ATOM    574 HH12 ARG A  38      58.766  56.740  22.716  1.00  0.00           H0.      0
ATOM    575  NH2 ARG A  38      56.499  57.066  22.351  1.00  0.00           N0.      0
ATOM    576 HH21 ARG A  38      55.514  57.282  22.301  1.00  0.00           H0.      0
ATOM    577 HH22 ARG A  38      57.118  56.969  21.558  1.00  0.00           H0.      0
ATOM    578  C   ARG A  38      52.671  56.910  28.402  1.00  0.00           C0.      0
ATOM    579  O   ARG A  38      52.708  57.752  29.262  1.00  0.00           O0.      0
ATOM    580  N   SER A  39      51.626  56.844  27.543  1.00  0.00           N0.      0
ATOM    581  H   SER A  39      51.765  56.321  26.690  1.00  0.00           H0.      0
ATOM    582  CA  SER A  39      50.405  57.633  27.665  1.00  0.00           C0.      0
ATOM    583  HA  SER A  39      50.810  58.639  27.558  1.00  0.00           H0.      0
ATOM    584  CB  SER A  39      49.548  57.403  26.436  1.00  0.00           C0.      0
ATOM    585  HB2 SER A  39      49.326  56.336  26.441  1.00  0.00           H0.      0
ATOM    586  HB3 SER A  39      48.647  58.012  26.503  1.00  0.00           H0.      0
ATOM    587  OG  SER A  39      50.199  57.639  25.248  1.00  0.00           O0.      0
ATOM    588  HG  SER A  39      50.776  56.880  25.137  1.00  0.00           H0.      0
ATOM    589  C   SER A  39      49.695  57.406  28.984  1.00  0.00           C0.      0
ATOM    590  O   SER A  39      49.248  58.373  29.529  1.00  0.00           O0.      0
ATOM    591  N   ARG A  40      49.492  56.212  29.501  1.00  0.00           N0.      0
ATOM    592  H   ARG A  40      50.000  55.434  29.104  1.00  0.00           H0.      0
ATOM    593  CA  ARG A  40      49.007  55.971  30.904  1.00  0.00           C0.      0
ATOM    594  HA  ARG A  40      48.002  56.375  31.025  1.00  0.00           H0.      0
ATOM    595  CB  ARG A  40      48.958  54.442  31.200  1.00  0.00           C0.      0
ATOM    596  HB2 ARG A  40      48.157  53.924  30.674  1.00  0.00           H0.      0
ATOM    597  HB3 ARG A  40      49.951  54.066  30.951  1.00  0.00           H0.      0
ATOM    598  CG  ARG A  40      48.712  54.206  32.710  1.00  0.00           C0.      0
ATOM    599  HG2 ARG A  40      49.503  54.626  33.332  1.00  0.00           H0.      0
ATOM    600  HG3 ARG A  40      47.747  54.687  32.870  1.00  0.00           H0.      0
ATOM    601  CD  ARG A  40      48.662  52.756  33.029  1.00  0.00           C0.      0
ATOM    602  HD2 ARG A  40      47.849  52.265  32.495  1.00  0.00           H0.      0
ATOM    603  HD3 ARG A  40      49.629  52.328  32.763  1.00  0.00           H0.      0
ATOM    604  NE  ARG A  40      48.558  52.635  34.476  1.00  0.00           N0.      0
ATOM    605  HE  ARG A  40      48.997  53.360  35.025  1.00  0.00           H0.      0
ATOM    606  CZ  ARG A  40      48.074  51.581  35.166  1.00  0.00           C0.      0
ATOM    607  NH1 ARG A  40      47.247  50.752  34.676  1.00  0.00           N0.      0
ATOM    608 HH11 ARG A  40      46.743  50.918  33.817  1.00  0.00           H0.      0
ATOM    609 HH12 ARG A  40      46.914  49.997  35.260  1.00  0.00           H0.      0
ATOM    610  NH2 ARG A  40      48.386  51.347  36.405  1.00  0.00           N0.      0
ATOM    611 HH21 ARG A  40      49.132  51.890  36.816  1.00  0.00           H0.      0
ATOM    612 HH22 ARG A  40      48.034  50.515  36.856  1.00  0.00           H0.      0
ATOM    613  C   ARG A  40      49.786  56.724  31.966  1.00  0.00           C0.      0
ATOM    614  O   ARG A  40      49.263  57.310  32.856  1.00  0.00           O0.      0
ATOM    615  N   THR A  41      51.100  56.501  31.958  1.00  0.00           N0.      0
ATOM    616  H   THR A  41      51.458  55.954  31.189  1.00  0.00           H0.      0
ATOM    617  CA  THR A  41      51.898  56.851  33.158  1.00  0.00           C0.      0
ATOM    618  HA  THR A  41      51.356  56.601  34.070  1.00  0.00           H0.      0
ATOM    619  CB  THR A  41      53.208  56.010  33.316  1.00  0.00           C0.      0
ATOM    620  HB  THR A  41      53.878  56.509  34.015  1.00  0.00           H0.      0
ATOM    621  CG2 THR A  41      52.863  54.511  33.714  1.00  0.00           C0.      0
ATOM    622 HG21 THR A  41      52.442  54.575  34.718  1.00  0.00           H0.      0
ATOM    623 HG22 THR A  41      52.084  54.049  33.108  1.00  0.00           H0.      0
ATOM    624 HG23 THR A  41      53.806  53.966  33.752  1.00  0.00           H0.      0
ATOM    625  OG1 THR A  41      53.895  55.919  32.054  1.00  0.00           O0.      0
ATOM    626  HG1 THR A  41      53.341  55.391  31.474  1.00  0.00           H0.      0
ATOM    627  C   THR A  41      52.151  58.307  33.221  1.00  0.00           C0.      0
ATOM    628  O   THR A  41      52.200  58.903  34.242  1.00  0.00           O0.      0
ATOM    629  N   ALA A  42      52.178  59.022  32.094  1.00  0.00           N0.      0
ATOM    630  H   ALA A  42      52.189  58.536  31.208  1.00  0.00           H0.      0
ATOM    631  CA  ALA A  42      52.402  60.459  31.871  1.00  0.00           C0.      0
ATOM    632  HA  ALA A  42      53.431  60.642  32.179  1.00  0.00           H0.      0
ATOM    633  CB  ALA A  42      52.292  60.713  30.363  1.00  0.00           C0.      0
ATOM    634  HB1 ALA A  42      51.329  60.295  30.068  1.00  0.00           H0.      0
ATOM    635  HB2 ALA A  42      52.281  61.779  30.135  1.00  0.00           H0.      0
ATOM    636  HB3 ALA A  42      53.095  60.219  29.816  1.00  0.00           H0.      0
ATOM    637  C   ALA A  42      51.396  61.436  32.618  1.00  0.00           C0.      0
ATOM    638  O   ALA A  42      51.793  62.449  33.254  1.00  0.00           O0.      0
ATOM    639  N   GLU A  43      50.139  61.014  32.695  1.00  0.00           N0.      0
ATOM    640  H   GLU A  43      49.992  60.105  32.279  1.00  0.00           H0.      0
ATOM    641  CA  GLU A  43      49.136  61.590  33.510  1.00  0.00           C0.      0
ATOM    642  HA  GLU A  43      49.044  62.610  33.136  1.00  0.00           H0.      0
ATOM    643  CB  GLU A  43      47.955  60.686  33.337  1.00  0.00           C0.      0
ATOM    644  HB2 GLU A  43      48.169  59.650  33.599  1.00  0.00           H0.      0
ATOM    645  HB3 GLU A  43      47.137  61.018  33.977  1.00  0.00           H0.      0
ATOM    646  CG  GLU A  43      47.402  60.668  31.867  1.00  0.00           C0.      0
ATOM    647  HG2 GLU A  43      48.240  60.566  31.178  1.00  0.00           H0.      0
ATOM    648  HG3 GLU A  43      46.735  59.809  31.791  1.00  0.00           H0.      0
ATOM    649  CD  GLU A  43      46.621  61.927  31.409  1.00  0.00           C0.      0
ATOM    650  OE1 GLU A  43      45.832  61.768  30.440  1.00  0.00           O0.      0
ATOM    651  OE2 GLU A  43      46.906  63.019  31.929  1.00  0.00           O0.      0
ATOM    652  C   GLU A  43      49.437  61.578  35.049  1.00  0.00           C0.      0
ATOM    653  O   GLU A  43      48.690  62.305  35.763  1.00  0.00           O0.      0
ATOM    654  N   TYR A  44      50.439  60.874  35.599  1.00  0.00           N0.      0
ATOM    655  H   TYR A  44      51.100  60.376  35.020  1.00  0.00           H0.      0
ATOM    656  CA  TYR A  44      50.825  60.850  37.075  1.00  0.00           C0.      0
ATOM    657  HA  TYR A  44      50.763  61.806  37.594  1.00  0.00           H0.      0
ATOM    658  CB  TYR A  44      49.813  59.893  37.765  1.00  0.00           C0.      0
ATOM    659  HB2 TYR A  44      49.893  60.035  38.843  1.00  0.00           H0.      0
ATOM    660  HB3 TYR A  44      48.816  60.304  37.607  1.00  0.00           H0.      0
ATOM    661  CG  TYR A  44      49.874  58.440  37.441  1.00  0.00           C0.      0
ATOM    662  CD1 TYR A  44      48.932  58.004  36.449  1.00  0.00           C0.      0
ATOM    663  HD1 TYR A  44      48.193  58.653  36.003  1.00  0.00           H0.      0
ATOM    664  CE1 TYR A  44      49.018  56.636  36.036  1.00  0.00           C0.      0
ATOM    665  HE1 TYR A  44      48.321  56.278  35.292  1.00  0.00           H0.      0
ATOM    666  CZ  TYR A  44      49.934  55.743  36.617  1.00  0.00           C0.      0
ATOM    667  OH  TYR A  44      49.984  54.435  36.224  1.00  0.00           O0.      0
ATOM    668  HH  TYR A  44      50.447  53.951  36.912  1.00  0.00           H0.      0
ATOM    669  CE2 TYR A  44      50.749  56.221  37.649  1.00  0.00           C0.      0
ATOM    670  HE2 TYR A  44      51.479  55.543  38.066  1.00  0.00           H0.      0
ATOM    671  CD2 TYR A  44      50.773  57.596  38.049  1.00  0.00           C0.      0
ATOM    672  HD2 TYR A  44      51.481  57.938  38.790  1.00  0.00           H0.      0
ATOM    673  C   TYR A  44      52.221  60.436  37.523  1.00  0.00           C0.      0
ATOM    674  O   TYR A  44      52.521  60.338  38.709  1.00  0.00           O0.      0
ATOM    675  N   LYS A  45      53.138  60.117  36.544  1.00  0.00           N0.      0
ATOM    676  H   LYS A  45      52.936  60.362  35.585  1.00  0.00           H0.      0
ATOM    677  CA  LYS A  45      54.523  59.796  36.922  1.00  0.00           C0.      0
ATOM    678  HA  LYS A  45      54.474  59.000  37.665  1.00  0.00           H0.      0
ATOM    679  CB  LYS A  45      55.297  59.163  35.752  1.00  0.00           C0.      0
ATOM    680  HB2 LYS A  45      54.665  58.329  35.446  1.00  0.00           H0.      0
ATOM    681  HB3 LYS A  45      55.360  59.880  34.933  1.00  0.00           H0.      0
ATOM    682  CG  LYS A  45      56.681  58.718  36.148  1.00  0.00           C0.      0
ATOM    683  HG2 LYS A  45      57.238  59.639  36.316  1.00  0.00           H0.      0
ATOM    684  HG3 LYS A  45      56.707  58.176  37.094  1.00  0.00           H0.      0
ATOM    685  CD  LYS A  45      57.469  57.957  35.065  1.00  0.00           C0.      0
ATOM    686  HD2 LYS A  45      57.006  56.993  34.855  1.00  0.00           H0.      0
ATOM    687  HD3 LYS A  45      57.511  58.501  34.122  1.00  0.00           H0.      0
ATOM    688  CE  LYS A  45      58.842  57.746  35.659  1.00  0.00           C0.      0
ATOM    689  HE2 LYS A  45      59.128  58.710  36.080  1.00  0.00           H0.      0
ATOM    690  HE3 LYS A  45      58.741  57.058  36.498  1.00  0.00           H0.      0
ATOM    691  NZ  LYS A  45      59.757  57.149  34.609  1.00  0.00           N0.      0
ATOM    692  HZ1 LYS A  45      59.621  57.572  33.702  1.00  0.00           H0.      0
ATOM    693  HZ2 LYS A  45      60.732  57.293  34.831  1.00  0.00           H0.      0
ATOM    694  HZ3 LYS A  45      59.706  56.142  34.539  1.00  0.00           H0.      0
ATOM    695  C   LYS A  45      55.287  61.014  37.580  1.00  0.00           C0.      0
ATOM    696  O   LYS A  45      55.753  60.902  38.701  1.00  0.00           O0.      0
ATOM    697  N   ALA A  46      55.397  62.136  36.846  1.00  0.00           N0.      0
ATOM    698  H   ALA A  46      54.962  62.206  35.937  1.00  0.00           H0.      0
ATOM    699  CA  ALA A  46      56.186  63.305  37.248  1.00  0.00           C0.      0
ATOM    700  HA  ALA A  46      57.145  62.873  37.532  1.00  0.00           H0.      0
ATOM    701  CB  ALA A  46      56.582  64.133  35.950  1.00  0.00           C0.      0
ATOM    702  HB1 ALA A  46      57.129  65.035  36.225  1.00  0.00           H0.      0
ATOM    703  HB2 ALA A  46      57.254  63.633  35.252  1.00  0.00           H0.      0
ATOM    704  HB3 ALA A  46      55.626  64.461  35.544  1.00  0.00           H0.      0
ATOM    705  C   ALA A  46      55.503  64.112  38.398  1.00  0.00           C0.      0
ATOM    706  O   ALA A  46      56.180  64.815  39.204  1.00  0.00           O0.      0
ATOM    707  N   TRP A  47      54.171  63.986  38.526  1.00  0.00           N0.      0
ATOM    708  H   TRP A  47      53.738  63.338  37.884  1.00  0.00           H0.      0
ATOM    709  CA  TRP A  47      53.361  64.338  39.718  1.00  0.00           C0.      0
ATOM    710  HA  TRP A  47      53.707  65.330  40.008  1.00  0.00           H0.      0
ATOM    711  CB  TRP A  47      51.873  64.303  39.372  1.00  0.00           C0.      0
ATOM    712  HB2 TRP A  47      51.572  65.125  38.722  1.00  0.00           H0.      0
ATOM    713  HB3 TRP A  47      51.691  63.390  38.805  1.00  0.00           H0.      0
ATOM    714  CG  TRP A  47      50.908  64.279  40.504  1.00  0.00           C0.      0
ATOM    715  CD1 TRP A  47      50.422  65.446  41.002  1.00  0.00           C0.      0
ATOM    716  HD1 TRP A  47      50.712  66.453  40.740  1.00  0.00           H0.      0
ATOM    717  NE1 TRP A  47      49.663  65.063  42.150  1.00  0.00           N0.      0
ATOM    718  HE1 TRP A  47      49.423  65.812  42.784  1.00  0.00           H0.      0
ATOM    719  CE2 TRP A  47      49.600  63.671  42.279  1.00  0.00           C0.      0
ATOM    720  CZ2 TRP A  47      49.010  62.856  43.256  1.00  0.00           C0.      0
ATOM    721  HZ2 TRP A  47      48.559  63.374  44.089  1.00  0.00           H0.      0
ATOM    722  CH2 TRP A  47      49.168  61.431  43.187  1.00  0.00           C0.      0
ATOM    723  HH2 TRP A  47      48.713  60.834  43.963  1.00  0.00           H0.      0
ATOM    724  CZ3 TRP A  47      49.819  60.852  42.069  1.00  0.00           C0.      0
ATOM    725  HZ3 TRP A  47      49.906  59.782  41.952  1.00  0.00           H0.      0
ATOM    726  CE3 TRP A  47      50.420  61.724  41.123  1.00  0.00           C0.      0
ATOM    727  HE3 TRP A  47      51.057  61.377  40.323  1.00  0.00           H0.      0
ATOM    728  CD2 TRP A  47      50.310  63.125  41.183  1.00  0.00           C0.      0
ATOM    729  C   TRP A  47      53.659  63.497  40.932  1.00  0.00           C0.      0
ATOM    730  O   TRP A  47      53.929  64.093  41.972  1.00  0.00           O0.      0
ATOM    731  N   LEU A  48      53.741  62.178  40.775  1.00  0.00           N0.      0
ATOM    732  H   LEU A  48      53.427  61.673  39.959  1.00  0.00           H0.      0
ATOM    733  CA  LEU A  48      54.120  61.334  41.903  1.00  0.00           C0.      0
ATOM    734  HA  LEU A  48      53.446  61.696  42.680  1.00  0.00           H0.      0
ATOM    735  CB  LEU A  48      53.814  59.843  41.561  1.00  0.00           C0.      0
ATOM    736  HB2 LEU A  48      52.743  59.839  41.360  1.00  0.00           H0.      0
ATOM    737  HB3 LEU A  48      54.382  59.524  40.687  1.00  0.00           H0.      0
ATOM    738  CG  LEU A  48      54.153  58.836  42.645  1.00  0.00           C0.      0
ATOM    739  HG  LEU A  48      55.088  58.960  43.191  1.00  0.00           H0.      0
ATOM    740  CD1 LEU A  48      53.016  58.748  43.620  1.00  0.00           C0.      0
ATOM    741 HD11 LEU A  48      52.095  58.373  43.175  1.00  0.00           H0.      0
ATOM    742 HD12 LEU A  48      53.273  58.128  44.479  1.00  0.00           H0.      0
ATOM    743 HD13 LEU A  48      52.897  59.770  43.980  1.00  0.00           H0.      0
ATOM    744  CD2 LEU A  48      54.435  57.412  41.978  1.00  0.00           C0.      0
ATOM    745 HD21 LEU A  48      53.540  56.917  41.601  1.00  0.00           H0.      0
ATOM    746 HD22 LEU A  48      55.216  57.441  41.219  1.00  0.00           H0.      0
ATOM    747 HD23 LEU A  48      54.846  56.812  42.790  1.00  0.00           H0.      0
ATOM    748  C   LEU A  48      55.559  61.663  42.433  1.00  0.00           C0.      0
ATOM    749  O   LEU A  48      55.781  61.858  43.642  1.00  0.00           O0.      0
ATOM    750  N   LEU A  49      56.489  61.761  41.512  1.00  0.00           N0.      0
ATOM    751  H   LEU A  49      56.263  61.689  40.530  1.00  0.00           H0.      0
ATOM    752  CA  LEU A  49      57.877  62.034  41.854  1.00  0.00           C0.      0
ATOM    753  HA  LEU A  49      58.159  61.288  42.596  1.00  0.00           H0.      0
ATOM    754  CB  LEU A  49      58.718  61.826  40.630  1.00  0.00           C0.      0
ATOM    755  HB2 LEU A  49      58.414  62.537  39.862  1.00  0.00           H0.      0
ATOM    756  HB3 LEU A  49      59.739  62.025  40.956  1.00  0.00           H0.      0
ATOM    757  CG  LEU A  49      58.898  60.472  39.861  1.00  0.00           C0.      0
ATOM    758  HG  LEU A  49      57.866  60.276  39.571  1.00  0.00           H0.      0
ATOM    759  CD1 LEU A  49      59.898  60.421  38.739  1.00  0.00           C0.      0
ATOM    760 HD11 LEU A  49      59.526  61.169  38.039  1.00  0.00           H0.      0
ATOM    761 HD12 LEU A  49      60.909  60.650  39.075  1.00  0.00           H0.      0
ATOM    762 HD13 LEU A  49      59.857  59.508  38.143  1.00  0.00           H0.      0
ATOM    763  CD2 LEU A  49      59.151  59.283  40.790  1.00  0.00           C0.      0
ATOM    764 HD21 LEU A  49      59.346  58.308  40.343  1.00  0.00           H0.      0
ATOM    765 HD22 LEU A  49      59.926  59.506  41.524  1.00  0.00           H0.      0
ATOM    766 HD23 LEU A  49      58.286  59.143  41.438  1.00  0.00           H0.      0
ATOM    767  C   LEU A  49      58.061  63.471  42.442  1.00  0.00           C0.      0
ATOM    768  O   LEU A  49      58.839  63.608  43.355  1.00  0.00           O0.      0
ATOM    769  N   GLY A  50      57.251  64.437  42.126  1.00  0.00           N0.      0
ATOM    770  H   GLY A  50      56.666  64.149  41.354  1.00  0.00           H0.      0
ATOM    771  CA  GLY A  50      57.040  65.718  42.837  1.00  0.00           C0.      0
ATOM    772  HA2 GLY A  50      57.933  66.341  42.793  1.00  0.00           H0.      0
ATOM    773  HA3 GLY A  50      56.187  66.190  42.349  1.00  0.00           H0.      0
ATOM    774  C   GLY A  50      56.583  65.595  44.326  1.00  0.00           C0.      0
ATOM    775  O   GLY A  50      56.904  66.469  45.173  1.00  0.00           O0.      0
ATOM    776  N   LEU A  51      55.982  64.522  44.718  1.00  0.00           N0.      0
ATOM    777  H   LEU A  51      55.853  63.786  44.039  1.00  0.00           H0.      0
ATOM    778  CA  LEU A  51      55.628  64.197  46.098  1.00  0.00           C0.      0
ATOM    779  HA  LEU A  51      55.547  65.160  46.602  1.00  0.00           H0.      0
ATOM    780  CB  LEU A  51      54.229  63.511  46.051  1.00  0.00           C0.      0
ATOM    781  HB2 LEU A  51      54.357  62.605  45.458  1.00  0.00           H0.      0
ATOM    782  HB3 LEU A  51      54.013  63.268  47.092  1.00  0.00           H0.      0
ATOM    783  CG  LEU A  51      53.093  64.393  45.457  1.00  0.00           C0.      0
ATOM    784  HG  LEU A  51      53.555  64.759  44.540  1.00  0.00           H0.      0
ATOM    785  CD1 LEU A  51      51.858  63.680  45.048  1.00  0.00           C0.      0
ATOM    786 HD11 LEU A  51      52.103  62.963  44.264  1.00  0.00           H0.      0
ATOM    787 HD12 LEU A  51      51.477  63.067  45.866  1.00  0.00           H0.      0
ATOM    788 HD13 LEU A  51      51.044  64.335  44.738  1.00  0.00           H0.      0
ATOM    789  CD2 LEU A  51      52.708  65.548  46.452  1.00  0.00           C0.      0
ATOM    790 HD21 LEU A  51      52.668  65.100  47.445  1.00  0.00           H0.      0
ATOM    791 HD22 LEU A  51      53.565  66.220  46.398  1.00  0.00           H0.      0
ATOM    792 HD23 LEU A  51      51.753  65.992  46.170  1.00  0.00           H0.      0
ATOM    793  C   LEU A  51      56.720  63.411  46.873  1.00  0.00           C0.      0
ATOM    794  O   LEU A  51      57.023  63.741  48.023  1.00  0.00           O0.      0
ATOM    795  N   LEU A  52      57.461  62.525  46.130  1.00  0.00           N0.      0
ATOM    796  H   LEU A  52      57.137  62.329  45.193  1.00  0.00           H0.      0
ATOM    797  CA  LEU A  52      58.578  61.733  46.573  1.00  0.00           C0.      0
ATOM    798  HA  LEU A  52      58.487  61.380  47.601  1.00  0.00           H0.      0
ATOM    799  CB  LEU A  52      58.783  60.520  45.717  1.00  0.00           C0.      0
ATOM    800  HB2 LEU A  52      59.165  60.810  44.738  1.00  0.00           H0.      0
ATOM    801  HB3 LEU A  52      59.564  59.927  46.193  1.00  0.00           H0.      0
ATOM    802  CG  LEU A  52      57.584  59.545  45.537  1.00  0.00           C0.      0
ATOM    803  HG  LEU A  52      56.766  60.081  45.055  1.00  0.00           H0.      0
ATOM    804  CD1 LEU A  52      57.940  58.430  44.532  1.00  0.00           C0.      0
ATOM    805 HD11 LEU A  52      58.699  57.744  44.908  1.00  0.00           H0.      0
ATOM    806 HD12 LEU A  52      56.994  57.895  44.456  1.00  0.00           H0.      0
ATOM    807 HD13 LEU A  52      58.404  58.757  43.601  1.00  0.00           H0.      0
ATOM    808  CD2 LEU A  52      57.092  59.058  46.928  1.00  0.00           C0.      0
ATOM    809 HD21 LEU A  52      56.600  59.863  47.474  1.00  0.00           H0.      0
ATOM    810 HD22 LEU A  52      56.480  58.159  46.861  1.00  0.00           H0.      0
ATOM    811 HD23 LEU A  52      57.881  58.704  47.592  1.00  0.00           H0.      0
ATOM    812  C   LEU A  52      59.972  62.493  46.604  1.00  0.00           C0.      0
ATOM    813  O   LEU A  52      60.924  61.925  47.150  1.00  0.00           O0.      0
ATOM    814  N   ARG A  53      60.066  63.694  45.986  1.00  0.00           N0.      0
ATOM    815  H   ARG A  53      59.329  64.002  45.368  1.00  0.00           H0.      0
ATOM    816  CA  ARG A  53      61.225  64.590  45.988  1.00  0.00           C0.      0
ATOM    817  HA  ARG A  53      62.132  64.071  46.300  1.00  0.00           H0.      0
ATOM    818  CB  ARG A  53      61.507  65.103  44.550  1.00  0.00           C0.      0
ATOM    819  HB2 ARG A  53      60.771  65.800  44.149  1.00  0.00           H0.      0
ATOM    820  HB3 ARG A  53      62.356  65.774  44.680  1.00  0.00           H0.      0
ATOM    821  CG  ARG A  53      61.938  64.012  43.624  1.00  0.00           C0.      0
ATOM    822  HG2 ARG A  53      62.895  63.587  43.929  1.00  0.00           H0.      0
ATOM    823  HG3 ARG A  53      61.183  63.272  43.357  1.00  0.00           H0.      0
ATOM    824  CD  ARG A  53      62.136  64.652  42.250  1.00  0.00           C0.      0
ATOM    825  HD2 ARG A  53      61.116  64.875  41.937  1.00  0.00           H0.      0
ATOM    826  HD3 ARG A  53      62.760  65.534  42.397  1.00  0.00           H0.      0
ATOM    827  NE  ARG A  53      62.794  63.849  41.226  1.00  0.00           N0.      0
ATOM    828  HE  ARG A  53      63.447  63.140  41.527  1.00  0.00           H0.      0
ATOM    829  CZ  ARG A  53      62.684  64.009  39.876  1.00  0.00           C0.      0
ATOM    830  NH1 ARG A  53      62.075  65.055  39.408  1.00  0.00           N0.      0
ATOM    831 HH11 ARG A  53      61.590  65.724  39.990  1.00  0.00           H0.      0
ATOM    832 HH12 ARG A  53      62.316  65.387  38.485  1.00  0.00           H0.      0
ATOM    833  NH2 ARG A  53      63.267  63.178  39.059  1.00  0.00           N0.      0
ATOM    834 HH21 ARG A  53      63.555  62.246  39.319  1.00  0.00           H0.      0
ATOM    835 HH22 ARG A  53      63.392  63.451  38.094  1.00  0.00           H0.      0
ATOM    836  C   ARG A  53      61.289  65.697  47.057  1.00  0.00           C0.      0
ATOM    837  O   ARG A  53      62.361  66.273  47.317  1.00  0.00           O0.      0
ATOM    838  N   GLN A  54      60.221  65.853  47.807  1.00  0.00           N0.      0
ATOM    839  H   GLN A  54      59.374  65.365  47.555  1.00  0.00           H0.      0
ATOM    840  CA  GLN A  54      60.098  66.671  49.038  1.00  0.00           C0.      0
ATOM    841  HA  GLN A  54      60.312  67.640  48.588  1.00  0.00           H0.      0
ATOM    842  CB  GLN A  54      58.696  66.679  49.697  1.00  0.00           C0.      0
ATOM    843  HB2 GLN A  54      58.461  65.658  50.000  1.00  0.00           H0.      0
ATOM    844  HB3 GLN A  54      58.735  67.372  50.538  1.00  0.00           H0.      0
ATOM    845  CG  GLN A  54      57.595  67.153  48.781  1.00  0.00           C0.      0
ATOM    846  HG2 GLN A  54      57.834  68.135  48.374  1.00  0.00           H0.      0
ATOM    847  HG3 GLN A  54      57.547  66.387  48.007  1.00  0.00           H0.      0
ATOM    848  CD  GLN A  54      56.237  67.231  49.382  1.00  0.00           C0.      0
ATOM    849  OE1 GLN A  54      55.939  67.034  50.515  1.00  0.00           O0.      0
ATOM    850  NE2 GLN A  54      55.235  67.550  48.599  1.00  0.00           N0.      0
ATOM    851 HE21 GLN A  54      54.310  67.745  48.955  1.00  0.00           H0.      0
ATOM    852 HE22 GLN A  54      55.422  67.723  47.621  1.00  0.00           H0.      0
ATOM    853  C   GLN A  54      61.212  66.491  50.081  1.00  0.00           C0.      0
ATOM    854  O   GLN A  54      62.077  67.358  50.220  1.00  0.00           O0.      0
ATOM    855  N   HIP A  55      61.184  65.280  50.710  1.00  0.00           N0.      0
ATOM    856  H   HIP A  55      60.373  64.682  50.635  1.00  0.00           H0.      0
ATOM    857  CA  HIP A  55      62.240  64.806  51.611  1.00  0.00           C0.      0
ATOM    858  HA  HIP A  55      62.944  65.584  51.906  1.00  0.00           H0.      0
ATOM    859  CB  HIP A  55      61.538  64.258  52.870  1.00  0.00           C0.      0
ATOM    860  HB2 HIP A  55      61.235  63.231  52.662  1.00  0.00           H0.      0
ATOM    861  HB3 HIP A  55      62.252  64.198  53.691  1.00  0.00           H0.      0
ATOM    862  CG  HIP A  55      60.339  65.054  53.360  1.00  0.00           C0.      0
ATOM    863  ND1 HIP A  55      60.345  66.307  53.975  1.00  0.00           N0.      0
ATOM    864  HD1 HIP A  55      61.137  66.928  54.057  1.00  0.00           H0.      0
ATOM    865  CE1 HIP A  55      59.140  66.477  54.473  1.00  0.00           C0.      0
ATOM    866  HE1 HIP A  55      58.777  67.337  55.017  1.00  0.00           H0.      0
ATOM    867  NE2 HIP A  55      58.331  65.429  54.175  1.00  0.00           N0.      0
ATOM    868  HE2 HIP A  55      57.448  65.255  54.633  1.00  0.00           H0.      0
ATOM    869  CD2 HIP A  55      59.061  64.516  53.409  1.00  0.00           C0.      0
ATOM    870  HD2 HIP A  55      58.742  63.506  53.201  1.00  0.00           H0.      0
ATOM    871  C   HIP A  55      63.183  63.681  51.058  1.00  0.00           C0.      0
ATOM    872  O   HIP A  55      63.060  63.375  49.886  1.00  0.00           O0.      0
ATOM    873  N   GLY A  56      64.016  63.037  51.891  1.00  0.00           N0.      0
ATOM    874  H   GLY A  56      64.199  63.422  52.807  1.00  0.00           H0.      0
ATOM    875  CA  GLY A  56      64.794  61.908  51.469  1.00  0.00           C0.      0
ATOM    876  HA2 GLY A  56      65.319  62.153  50.545  1.00  0.00           H0.      0
ATOM    877  HA3 GLY A  56      65.508  61.577  52.224  1.00  0.00           H0.      0
ATOM    878  C   GLY A  56      63.773  60.785  51.326  1.00  0.00           C0.      0
ATOM    879  O   GLY A  56      63.108  60.456  52.318  1.00  0.00           O0.      0
ATOM    880  N   CYS A  57      63.667  60.228  50.152  1.00  0.00           N0.      0
ATOM    881  H   CYS A  57      64.275  60.647  49.463  1.00  0.00           H0.      0
ATOM    882  CA  CYS A  57      62.775  59.107  49.870  1.00  0.00           C0.      0
ATOM    883  HA  CYS A  57      62.401  58.788  50.843  1.00  0.00           H0.      0
ATOM    884  CB  CYS A  57      61.483  59.594  49.146  1.00  0.00           C0.      0
ATOM    885  HB2 CYS A  57      61.147  60.544  49.563  1.00  0.00           H0.      0
ATOM    886  HB3 CYS A  57      61.752  59.739  48.100  1.00  0.00           H0.      0
ATOM    887  SG  CYS A  57      60.093  58.374  49.265  1.00  0.00           S0.      0
ATOM    888  HG  CYS A  57      59.680  58.591  50.517  1.00  0.00           H0.      0
ATOM    889  C   CYS A  57      63.407  57.990  49.005  1.00  0.00           C0.      0
ATOM    890  O   CYS A  57      64.046  58.266  48.035  1.00  0.00           O0.      0
ATOM    891  N   HIE A  58      63.248  56.742  49.492  1.00  0.00           N0.      0
ATOM    892  H   HIE A  58      62.782  56.613  50.379  1.00  0.00           H0.      0
ATOM    893  CA  HIE A  58      64.051  55.586  49.090  1.00  0.00           C0.      0
ATOM    894  HA  HIE A  58      64.401  55.762  48.072  1.00  0.00           H0.      0
ATOM    895  CB  HIE A  58      65.333  55.458  49.952  1.00  0.00           C0.      0
ATOM    896  HB2 HIE A  58      65.799  56.435  50.084  1.00  0.00           H0.      0
ATOM    897  HB3 HIE A  58      65.043  55.105  50.941  1.00  0.00           H0.      0
ATOM    898  CG  HIE A  58      66.374  54.652  49.265  1.00  0.00           C0.      0
ATOM    899  ND1 HIE A  58      66.122  53.745  48.304  1.00  0.00           N0.      0
ATOM    900  CE1 HIE A  58      67.331  53.214  47.929  1.00  0.00           C0.      0
ATOM    901  HE1 HIE A  58      67.474  52.478  47.152  1.00  0.00           H0.      0
ATOM    902  NE2 HIE A  58      68.323  53.902  48.561  1.00  0.00           N0.      0
ATOM    903  HE2 HIE A  58      69.300  53.775  48.335  1.00  0.00           H0.      0
ATOM    904  CD2 HIE A  58      67.763  54.834  49.330  1.00  0.00           C0.      0
ATOM    905  HD2 HIE A  58      68.228  55.608  49.922  1.00  0.00           H0.      0
ATOM    906  C   HIE A  58      63.205  54.262  49.003  1.00  0.00           C0.      0
ATOM    907  O   HIE A  58      62.965  53.618  47.960  1.00  0.00           O0.      0
ATOM    908  N   ARG A  59      62.675  53.844  50.166  1.00  0.00           N0.      0
ATOM    909  H   ARG A  59      62.820  54.531  50.891  1.00  0.00           H0.      0
ATOM    910  CA  ARG A  59      62.093  52.506  50.393  1.00  0.00           C0.      0
ATOM    911  HA  ARG A  59      62.488  51.828  49.637  1.00  0.00           H0.      0
ATOM    912  CB  ARG A  59      62.597  51.926  51.716  1.00  0.00           C0.      0
ATOM    913  HB2 ARG A  59      63.649  52.182  51.843  1.00  0.00           H0.      0
ATOM    914  HB3 ARG A  59      62.105  52.394  52.569  1.00  0.00           H0.      0
ATOM    915  CG  ARG A  59      62.459  50.371  51.702  1.00  0.00           C0.      0
ATOM    916  HG2 ARG A  59      61.456  50.144  51.343  1.00  0.00           H0.      0
ATOM    917  HG3 ARG A  59      63.182  49.879  51.052  1.00  0.00           H0.      0
ATOM    918  CD  ARG A  59      62.614  49.922  53.173  1.00  0.00           C0.      0
ATOM    919  HD2 ARG A  59      63.453  50.482  53.587  1.00  0.00           H0.      0
ATOM    920  HD3 ARG A  59      61.766  50.242  53.778  1.00  0.00           H0.      0
ATOM    921  NE  ARG A  59      62.796  48.482  53.182  1.00  0.00           N0.      0
ATOM    922  HE  ARG A  59      63.733  48.147  53.009  1.00  0.00           H0.      0
ATOM    923  CZ  ARG A  59      62.014  47.585  53.711  1.00  0.00           C0.      0
ATOM    924  NH1 ARG A  59      60.804  47.902  54.090  1.00  0.00           N0.      0
ATOM    925 HH11 ARG A  59      60.467  48.853  54.060  1.00  0.00           H0.      0
ATOM    926 HH12 ARG A  59      60.185  47.182  54.434  1.00  0.00           H0.      0
ATOM    927  NH2 ARG A  59      62.357  46.341  53.729  1.00  0.00           N0.      0
ATOM    928 HH21 ARG A  59      63.235  46.098  53.293  1.00  0.00           H0.      0
ATOM    929 HH22 ARG A  59      61.776  45.688  54.235  1.00  0.00           H0.      0
ATOM    930  C   ARG A  59      60.577  52.430  50.185  1.00  0.00           C0.      0
ATOM    931  O   ARG A  59      59.804  52.906  51.008  1.00  0.00           O0.      0
ATOM    932  N   VAL A  60      60.089  51.821  49.046  1.00  0.00           N0.      0
ATOM    933  H   VAL A  60      60.670  51.311  48.396  1.00  0.00           H0.      0
ATOM    934  CA  VAL A  60      58.700  52.105  48.649  1.00  0.00           C0.      0
ATOM    935  HA  VAL A  60      58.066  52.392  49.489  1.00  0.00           H0.      0
ATOM    936  CB  VAL A  60      58.569  53.226  47.628  1.00  0.00           C0.      0
ATOM    937  HB  VAL A  60      57.516  53.374  47.390  1.00  0.00           H0.      0
ATOM    938  CG1 VAL A  60      59.059  54.468  48.180  1.00  0.00           C0.      0
ATOM    939 HG11 VAL A  60      60.145  54.561  48.183  1.00  0.00           H0.      0
ATOM    940 HG12 VAL A  60      58.682  55.282  47.561  1.00  0.00           H0.      0
ATOM    941 HG13 VAL A  60      58.692  54.682  49.184  1.00  0.00           H0.      0
ATOM    942  CG2 VAL A  60      59.264  52.808  46.352  1.00  0.00           C0.      0
ATOM    943 HG21 VAL A  60      58.600  52.153  45.788  1.00  0.00           H0.      0
ATOM    944 HG22 VAL A  60      59.437  53.702  45.753  1.00  0.00           H0.      0
ATOM    945 HG23 VAL A  60      60.225  52.303  46.442  1.00  0.00           H0.      0
ATOM    946  C   VAL A  60      57.931  50.883  48.152  1.00  0.00           C0.      0
ATOM    947  O   VAL A  60      58.545  50.083  47.521  1.00  0.00           O0.      0
ATOM    948  N   LEU A  61      56.662  50.836  48.482  1.00  0.00           N0.      0
ATOM    949  H   LEU A  61      56.243  51.704  48.783  1.00  0.00           H0.      0
ATOM    950  CA  LEU A  61      55.874  49.595  48.398  1.00  0.00           C0.      0
ATOM    951  HA  LEU A  61      56.551  48.815  48.050  1.00  0.00           H0.      0
ATOM    952  CB  LEU A  61      55.482  49.228  49.868  1.00  0.00           C0.      0
ATOM    953  HB2 LEU A  61      56.399  48.948  50.387  1.00  0.00           H0.      0
ATOM    954  HB3 LEU A  61      55.099  50.123  50.358  1.00  0.00           H0.      0
ATOM    955  CG  LEU A  61      54.415  48.067  49.891  1.00  0.00           C0.      0
ATOM    956  HG  LEU A  61      53.507  48.356  49.363  1.00  0.00           H0.      0
ATOM    957  CD1 LEU A  61      54.908  46.760  49.285  1.00  0.00           C0.      0
ATOM    958 HD11 LEU A  61      54.849  46.660  48.201  1.00  0.00           H0.      0
ATOM    959 HD12 LEU A  61      55.954  46.574  49.529  1.00  0.00           H0.      0
ATOM    960 HD13 LEU A  61      54.348  45.927  49.711  1.00  0.00           H0.      0
ATOM    961  CD2 LEU A  61      54.074  47.950  51.356  1.00  0.00           C0.      0
ATOM    962 HD21 LEU A  61      54.821  47.471  51.988  1.00  0.00           H0.      0
ATOM    963 HD22 LEU A  61      53.902  48.908  51.847  1.00  0.00           H0.      0
ATOM    964 HD23 LEU A  61      53.141  47.388  51.404  1.00  0.00           H0.      0
ATOM    965  C   LEU A  61      54.589  49.739  47.522  1.00  0.00           C0.      0
ATOM    966  O   LEU A  61      53.720  50.553  47.900  1.00  0.00           O0.      0
ATOM    967  N   ASH A  62      54.564  48.990  46.442  1.00  0.00           N0.      0
ATOM    968  H   ASH A  62      55.336  48.367  46.252  1.00  0.00           H0.      0
ATOM    969  CA  ASH A  62      53.292  48.795  45.656  1.00  0.00           C0.      0
ATOM    970  HA  ASH A  62      52.698  49.706  45.736  1.00  0.00           H0.      0
ATOM    971  CB  ASH A  62      53.589  48.628  44.121  1.00  0.00           C0.      0
ATOM    972  HB2 ASH A  62      54.359  49.340  43.823  1.00  0.00           H0.      0
ATOM    973  HB3 ASH A  62      53.874  47.595  43.920  1.00  0.00           H0.      0
ATOM    974  CG  ASH A  62      52.360  49.014  43.291  1.00  0.00           C0.      0
ATOM    975  OD1 ASH A  62      52.427  49.401  42.115  1.00  0.00           O0.      0
ATOM    976  OD2 ASH A  62      51.161  49.082  43.943  1.00  0.00           O0.      0
ATOM    977  HD2 ASH A  62      50.670  49.662  43.356  1.00  0.00           H0.      0
ATOM    978  C   ASH A  62      52.534  47.581  46.204  1.00  0.00           C0.      0
ATOM    979  O   ASH A  62      53.029  46.500  46.108  1.00  0.00           O0.      0
ATOM    980  N   VAL A  63      51.344  47.734  46.800  1.00  0.00           N0.      0
ATOM    981  H   VAL A  63      51.006  48.684  46.852  1.00  0.00           H0.      0
ATOM    982  CA  VAL A  63      50.526  46.598  47.300  1.00  0.00           C0.      0
ATOM    983  HA  VAL A  63      51.229  45.772  47.400  1.00  0.00           H0.      0
ATOM    984  CB  VAL A  63      49.827  46.945  48.670  1.00  0.00           C0.      0
ATOM    985  HB  VAL A  63      49.453  46.053  49.172  1.00  0.00           H0.      0
ATOM    986  CG1 VAL A  63      50.808  47.556  49.711  1.00  0.00           C0.      0
ATOM    987 HG11 VAL A  63      51.625  46.865  49.914  1.00  0.00           H0.      0
ATOM    988 HG12 VAL A  63      51.238  48.464  49.288  1.00  0.00           H0.      0
ATOM    989 HG13 VAL A  63      50.240  47.714  50.628  1.00  0.00           H0.      0
ATOM    990  CG2 VAL A  63      48.563  47.805  48.686  1.00  0.00           C0.      0
ATOM    991 HG21 VAL A  63      48.333  47.931  49.744  1.00  0.00           H0.      0
ATOM    992 HG22 VAL A  63      48.619  48.681  48.041  1.00  0.00           H0.      0
ATOM    993 HG23 VAL A  63      47.739  47.348  48.137  1.00  0.00           H0.      0
ATOM    994  C   VAL A  63      49.564  46.038  46.281  1.00  0.00           C0.      0
ATOM    995  O   VAL A  63      48.757  45.165  46.614  1.00  0.00           O0.      0
ATOM    996  N   ALA A  64      49.535  46.571  45.094  1.00  0.00           N0.      0
ATOM    997  H   ALA A  64      50.233  47.262  44.860  1.00  0.00           H0.      0
ATOM    998  CA  ALA A  64      48.727  46.065  43.972  1.00  0.00           C0.      0
ATOM    999  HA  ALA A  64      48.497  45.006  44.087  1.00  0.00           H0.      0
ATOM   1000  CB  ALA A  64      47.372  46.770  43.820  1.00  0.00           C0.      0
ATOM   1001  HB1 ALA A  64      46.752  46.245  43.094  1.00  0.00           H0.      0
ATOM   1002  HB2 ALA A  64      46.852  46.636  44.768  1.00  0.00           H0.      0
ATOM   1003  HB3 ALA A  64      47.489  47.826  43.573  1.00  0.00           H0.      0
ATOM   1004  C   ALA A  64      49.574  46.276  42.707  1.00  0.00           C0.      0
ATOM   1005  O   ALA A  64      49.325  47.116  41.819  1.00  0.00           O0.      0
ATOM   1006  N   CYS A  65      50.619  45.472  42.632  1.00  0.00           N0.      0
ATOM   1007  H   CYS A  65      50.710  44.829  43.405  1.00  0.00           H0.      0
ATOM   1008  CA  CYS A  65      51.598  45.418  41.534  1.00  0.00           C0.      0
ATOM   1009  HA  CYS A  65      52.258  46.285  41.519  1.00  0.00           H0.      0
ATOM   1010  CB  CYS A  65      52.526  44.156  41.815  1.00  0.00           C0.      0
ATOM   1011  HB2 CYS A  65      52.958  44.306  42.804  1.00  0.00           H0.      0
ATOM   1012  HB3 CYS A  65      51.952  43.234  41.901  1.00  0.00           H0.      0
ATOM   1013  SG  CYS A  65      53.834  43.880  40.610  1.00  0.00           S0.      0
ATOM   1014  HG  CYS A  65      53.071  43.927  39.514  1.00  0.00           H0.      0
ATOM   1015  C   CYS A  65      51.044  45.221  40.091  1.00  0.00           C0.      0
ATOM   1016  O   CYS A  65      51.470  46.012  39.180  1.00  0.00           O0.      0
ATOM   1017  N   GLY A  66      50.152  44.226  39.932  1.00  0.00           N0.      0
ATOM   1018  H   GLY A  66      49.782  43.692  40.706  1.00  0.00           H0.      0
ATOM   1019  CA  GLY A  66      49.629  43.913  38.635  1.00  0.00           C0.      0
ATOM   1020  HA2 GLY A  66      48.772  43.243  38.708  1.00  0.00           H0.      0
ATOM   1021  HA3 GLY A  66      49.265  44.840  38.193  1.00  0.00           H0.      0
ATOM   1022  C   GLY A  66      50.848  43.420  37.750  1.00  0.00           C0.      0
ATOM   1023  O   GLY A  66      51.768  42.817  38.362  1.00  0.00           O0.      0
ATOM   1024  N   THR A  67      50.900  43.719  36.506  1.00  0.00           N0.      0
ATOM   1025  H   THR A  67      50.128  44.210  36.077  1.00  0.00           H0.      0
ATOM   1026  CA  THR A  67      52.004  43.531  35.540  1.00  0.00           C0.      0
ATOM   1027  HA  THR A  67      52.300  42.488  35.660  1.00  0.00           H0.      0
ATOM   1028  CB  THR A  67      51.496  43.572  34.062  1.00  0.00           C0.      0
ATOM   1029  HB  THR A  67      52.253  43.248  33.348  1.00  0.00           H0.      0
ATOM   1030  CG2 THR A  67      50.225  42.718  33.843  1.00  0.00           C0.      0
ATOM   1031 HG21 THR A  67      50.263  41.817  34.455  1.00  0.00           H0.      0
ATOM   1032 HG22 THR A  67      49.269  43.068  34.230  1.00  0.00           H0.      0
ATOM   1033 HG23 THR A  67      50.027  42.441  32.807  1.00  0.00           H0.      0
ATOM   1034  OG1 THR A  67      51.102  44.903  33.775  1.00  0.00           O0.      0
ATOM   1035  HG1 THR A  67      50.998  44.798  32.826  1.00  0.00           H0.      0
ATOM   1036  C   THR A  67      53.175  44.427  35.734  1.00  0.00           C0.      0
ATOM   1037  O   THR A  67      54.093  44.397  34.905  1.00  0.00           O0.      0
ATOM   1038  N   GLY A  68      53.230  45.176  36.814  1.00  0.00           N0.      0
ATOM   1039  H   GLY A  68      52.407  45.196  37.400  1.00  0.00           H0.      0
ATOM   1040  CA  GLY A  68      54.394  45.949  37.256  1.00  0.00           C0.      0
ATOM   1041  HA2 GLY A  68      54.569  45.876  38.330  1.00  0.00           H0.      0
ATOM   1042  HA3 GLY A  68      55.195  45.437  36.723  1.00  0.00           H0.      0
ATOM   1043  C   GLY A  68      54.466  47.423  36.963  1.00  0.00           C0.      0
ATOM   1044  O   GLY A  68      55.402  48.116  37.451  1.00  0.00           O0.      0
ATOM   1045  N   VAL A  69      53.577  47.988  36.201  1.00  0.00           N0.      0
ATOM   1046  H   VAL A  69      52.753  47.451  35.968  1.00  0.00           H0.      0
ATOM   1047  CA  VAL A  69      53.918  49.245  35.456  1.00  0.00           C0.      0
ATOM   1048  HA  VAL A  69      54.930  49.242  35.051  1.00  0.00           H0.      0
ATOM   1049  CB  VAL A  69      53.003  49.406  34.247  1.00  0.00           C0.      0
ATOM   1050  HB  VAL A  69      52.009  49.456  34.692  1.00  0.00           H0.      0
ATOM   1051  CG1 VAL A  69      53.160  50.676  33.462  1.00  0.00           C0.      0
ATOM   1052 HG11 VAL A  69      52.816  50.501  32.443  1.00  0.00           H0.      0
ATOM   1053 HG12 VAL A  69      52.544  51.481  33.862  1.00  0.00           H0.      0
ATOM   1054 HG13 VAL A  69      54.185  50.941  33.200  1.00  0.00           H0.      0
ATOM   1055  CG2 VAL A  69      53.019  48.202  33.336  1.00  0.00           C0.      0
ATOM   1056 HG21 VAL A  69      53.949  48.303  32.777  1.00  0.00           H0.      0
ATOM   1057 HG22 VAL A  69      53.101  47.228  33.818  1.00  0.00           H0.      0
ATOM   1058 HG23 VAL A  69      52.142  48.182  32.689  1.00  0.00           H0.      0
ATOM   1059  C   VAL A  69      53.889  50.521  36.304  1.00  0.00           C0.      0
ATOM   1060  O   VAL A  69      54.498  51.471  35.936  1.00  0.00           O0.      0
ATOM   1061  N   ASP A  70      53.227  50.525  37.439  1.00  0.00           N0.      0
ATOM   1062  H   ASP A  70      52.740  49.675  37.683  1.00  0.00           H0.      0
ATOM   1063  CA  ASP A  70      53.352  51.616  38.458  1.00  0.00           C0.      0
ATOM   1064  HA  ASP A  70      53.205  52.545  37.908  1.00  0.00           H0.      0
ATOM   1065  CB  ASP A  70      52.179  51.587  39.464  1.00  0.00           C0.      0
ATOM   1066  HB2 ASP A  70      52.281  50.696  40.083  1.00  0.00           H0.      0
ATOM   1067  HB3 ASP A  70      52.241  52.421  40.164  1.00  0.00           H0.      0
ATOM   1068  CG  ASP A  70      50.816  51.552  38.806  1.00  0.00           C0.      0
ATOM   1069  OD1 ASP A  70      50.023  50.651  39.087  1.00  0.00           O0.      0
ATOM   1070  OD2 ASP A  70      50.501  52.406  37.981  1.00  0.00           O0.      0
ATOM   1071  C   ASP A  70      54.686  51.552  39.136  1.00  0.00           C0.      0
ATOM   1072  O   ASP A  70      55.331  52.586  39.238  1.00  0.00           O0.      0
ATOM   1073  N   SER A  71      55.109  50.354  39.442  1.00  0.00           N0.      0
ATOM   1074  H   SER A  71      54.519  49.556  39.251  1.00  0.00           H0.      0
ATOM   1075  CA  SER A  71      56.323  50.070  40.179  1.00  0.00           C0.      0
ATOM   1076  HA  SER A  71      56.366  50.779  41.006  1.00  0.00           H0.      0
ATOM   1077  CB  SER A  71      56.220  48.657  40.765  1.00  0.00           C0.      0
ATOM   1078  HB2 SER A  71      56.236  47.949  39.937  1.00  0.00           H0.      0
ATOM   1079  HB3 SER A  71      57.113  48.332  41.299  1.00  0.00           H0.      0
ATOM   1080  OG  SER A  71      55.047  48.422  41.478  1.00  0.00           O0.      0
ATOM   1081  HG  SER A  71      54.218  48.593  41.025  1.00  0.00           H0.      0
ATOM   1082  C   SER A  71      57.520  50.321  39.270  1.00  0.00           C0.      0
ATOM   1083  O   SER A  71      58.517  50.900  39.711  1.00  0.00           O0.      0
ATOM   1084  N   ILE A  72      57.412  49.952  37.976  1.00  0.00           N0.      0
ATOM   1085  H   ILE A  72      56.540  49.557  37.655  1.00  0.00           H0.      0
ATOM   1086  CA  ILE A  72      58.523  50.094  37.027  1.00  0.00           C0.      0
ATOM   1087  HA  ILE A  72      59.366  49.657  37.562  1.00  0.00           H0.      0
ATOM   1088  CB  ILE A  72      58.259  49.361  35.690  1.00  0.00           C0.      0
ATOM   1089  HB  ILE A  72      57.277  49.669  35.330  1.00  0.00           H0.      0
ATOM   1090  CG2 ILE A  72      59.209  49.853  34.601  1.00  0.00           C0.      0
ATOM   1091 HG21 ILE A  72      59.047  49.462  33.597  1.00  0.00           H0.      0
ATOM   1092 HG22 ILE A  72      59.128  50.937  34.514  1.00  0.00           H0.      0
ATOM   1093 HG23 ILE A  72      60.239  49.617  34.871  1.00  0.00           H0.      0
ATOM   1094  CG1 ILE A  72      58.442  47.797  35.725  1.00  0.00           C0.      0
ATOM   1095 HG12 ILE A  72      59.479  47.496  35.878  1.00  0.00           H0.      0
ATOM   1096 HG13 ILE A  72      57.884  47.549  36.628  1.00  0.00           H0.      0
ATOM   1097  CD1 ILE A  72      57.714  46.924  34.674  1.00  0.00           C0.      0
ATOM   1098 HD11 ILE A  72      56.711  47.238  34.386  1.00  0.00           H0.      0
ATOM   1099 HD12 ILE A  72      58.408  46.960  33.834  1.00  0.00           H0.      0
ATOM   1100 HD13 ILE A  72      57.583  45.903  35.034  1.00  0.00           H0.      0
ATOM   1101  C   ILE A  72      58.936  51.546  36.811  1.00  0.00           C0.      0
ATOM   1102  O   ILE A  72      60.147  51.841  36.796  1.00  0.00           O0.      0
ATOM   1103  N   MET A  73      58.020  52.512  36.892  1.00  0.00           N0.      0
ATOM   1104  H   MET A  73      57.057  52.256  36.727  1.00  0.00           H0.      0
ATOM   1105  CA  MET A  73      58.278  53.997  36.934  1.00  0.00           C0.      0
ATOM   1106  HA  MET A  73      58.817  54.290  36.033  1.00  0.00           H0.      0
ATOM   1107  CB  MET A  73      56.970  54.799  37.137  1.00  0.00           C0.      0
ATOM   1108  HB2 MET A  73      56.659  54.655  38.172  1.00  0.00           H0.      0
ATOM   1109  HB3 MET A  73      57.156  55.870  37.209  1.00  0.00           H0.      0
ATOM   1110  CG  MET A  73      55.654  54.459  36.512  1.00  0.00           C0.      0
ATOM   1111  HG2 MET A  73      55.816  54.369  35.437  1.00  0.00           H0.      0
ATOM   1112  HG3 MET A  73      55.208  53.536  36.884  1.00  0.00           H0.      0
ATOM   1113  SD  MET A  73      54.327  55.766  36.717  1.00  0.00           S0.      0
ATOM   1114  CE  MET A  73      54.432  55.953  38.604  1.00  0.00           C0.      0
ATOM   1115  HE1 MET A  73      55.390  56.424  38.824  1.00  0.00           H0.      0
ATOM   1116  HE2 MET A  73      53.668  56.583  39.059  1.00  0.00           H0.      0
ATOM   1117  HE3 MET A  73      54.431  54.963  39.060  1.00  0.00           H0.      0
ATOM   1118  C   MET A  73      59.300  54.495  37.978  1.00  0.00           C0.      0
ATOM   1119  O   MET A  73      60.160  55.341  37.715  1.00  0.00           O0.      0
ATOM   1120  N   LEU A  74      59.177  53.840  39.153  1.00  0.00           N0.      0
ATOM   1121  H   LEU A  74      58.482  53.109  39.195  1.00  0.00           H0.      0
ATOM   1122  CA  LEU A  74      60.042  54.110  40.333  1.00  0.00           C0.      0
ATOM   1123  HA  LEU A  74      60.503  55.098  40.337  1.00  0.00           H0.      0
ATOM   1124  CB  LEU A  74      59.291  53.698  41.641  1.00  0.00           C0.      0
ATOM   1125  HB2 LEU A  74      58.995  52.654  41.540  1.00  0.00           H0.      0
ATOM   1126  HB3 LEU A  74      60.024  53.811  42.440  1.00  0.00           H0.      0
ATOM   1127  CG  LEU A  74      58.029  54.393  41.853  1.00  0.00           C0.      0
ATOM   1128  HG  LEU A  74      57.211  54.199  41.159  1.00  0.00           H0.      0
ATOM   1129  CD1 LEU A  74      57.348  54.040  43.137  1.00  0.00           C0.      0
ATOM   1130 HD11 LEU A  74      57.989  54.351  43.962  1.00  0.00           H0.      0
ATOM   1131 HD12 LEU A  74      56.385  54.535  43.259  1.00  0.00           H0.      0
ATOM   1132 HD13 LEU A  74      57.116  52.977  43.204  1.00  0.00           H0.      0
ATOM   1133  CD2 LEU A  74      58.277  55.884  41.918  1.00  0.00           C0.      0
ATOM   1134 HD21 LEU A  74      58.533  56.265  40.929  1.00  0.00           H0.      0
ATOM   1135 HD22 LEU A  74      57.411  56.531  42.052  1.00  0.00           H0.      0
ATOM   1136 HD23 LEU A  74      59.032  56.196  42.641  1.00  0.00           H0.      0
ATOM   1137  C   LEU A  74      61.346  53.404  40.089  1.00  0.00           C0.      0
ATOM   1138  O   LEU A  74      62.381  53.830  40.525  1.00  0.00           O0.      0
ATOM   1139  N   VAL A  75      61.322  52.158  39.516  1.00  0.00           N0.      0
ATOM   1140  H   VAL A  75      60.453  51.825  39.123  1.00  0.00           H0.      0
ATOM   1141  CA  VAL A  75      62.549  51.343  39.451  1.00  0.00           C0.      0
ATOM   1142  HA  VAL A  75      62.905  51.421  40.478  1.00  0.00           H0.      0
ATOM   1143  CB  VAL A  75      62.290  49.866  39.110  1.00  0.00           C0.      0
ATOM   1144  HB  VAL A  75      61.979  49.780  38.069  1.00  0.00           H0.      0
ATOM   1145  CG1 VAL A  75      63.562  49.117  39.149  1.00  0.00           C0.      0
ATOM   1146 HG11 VAL A  75      63.972  49.337  40.135  1.00  0.00           H0.      0
ATOM   1147 HG12 VAL A  75      63.370  48.048  39.057  1.00  0.00           H0.      0
ATOM   1148 HG13 VAL A  75      64.254  49.291  38.325  1.00  0.00           H0.      0
ATOM   1149  CG2 VAL A  75      61.311  49.149  40.021  1.00  0.00           C0.      0
ATOM   1150 HG21 VAL A  75      61.628  48.735  40.978  1.00  0.00           H0.      0
ATOM   1151 HG22 VAL A  75      60.430  49.740  40.273  1.00  0.00           H0.      0
ATOM   1152 HG23 VAL A  75      60.862  48.316  39.480  1.00  0.00           H0.      0
ATOM   1153  C   VAL A  75      63.535  52.002  38.504  1.00  0.00           C0.      0
ATOM   1154  O   VAL A  75      64.681  52.206  38.886  1.00  0.00           O0.      0
ATOM   1155  N   GLU A  76      62.977  52.415  37.338  1.00  0.00           N0.      0
ATOM   1156  H   GLU A  76      62.101  52.002  37.051  1.00  0.00           H0.      0
ATOM   1157  CA  GLU A  76      63.736  53.304  36.352  1.00  0.00           C0.      0
ATOM   1158  HA  GLU A  76      64.630  52.831  35.946  1.00  0.00           H0.      0
ATOM   1159  CB  GLU A  76      62.744  53.425  35.126  1.00  0.00           C0.      0
ATOM   1160  HB2 GLU A  76      62.256  52.485  34.871  1.00  0.00           H0.      0
ATOM   1161  HB3 GLU A  76      61.961  54.082  35.504  1.00  0.00           H0.      0
ATOM   1162  CG  GLU A  76      63.486  54.042  33.944  1.00  0.00           C0.      0
ATOM   1163  HG2 GLU A  76      62.765  54.642  33.389  1.00  0.00           H0.      0
ATOM   1164  HG3 GLU A  76      64.249  54.721  34.327  1.00  0.00           H0.      0
ATOM   1165  CD  GLU A  76      64.203  53.024  33.009  1.00  0.00           C0.      0
ATOM   1166  OE1 GLU A  76      65.410  53.010  32.878  1.00  0.00           O0.      0
ATOM   1167  OE2 GLU A  76      63.439  52.266  32.344  1.00  0.00           O0.      0
ATOM   1168  C   GLU A  76      64.128  54.676  36.898  1.00  0.00           C0.      0
ATOM   1169  O   GLU A  76      65.086  55.282  36.432  1.00  0.00           O0.      0
ATOM   1170  N   GLU A  77      63.496  55.110  38.003  1.00  0.00           N0.      0
ATOM   1171  H   GLU A  77      62.689  54.597  38.329  1.00  0.00           H0.      0
ATOM   1172  CA  GLU A  77      63.843  56.267  38.888  1.00  0.00           C0.      0
ATOM   1173  HA  GLU A  77      64.333  56.904  38.152  1.00  0.00           H0.      0
ATOM   1174  CB  GLU A  77      62.591  57.045  39.308  1.00  0.00           C0.      0
ATOM   1175  HB2 GLU A  77      61.826  57.153  38.539  1.00  0.00           H0.      0
ATOM   1176  HB3 GLU A  77      62.092  56.551  40.142  1.00  0.00           H0.      0
ATOM   1177  CG  GLU A  77      62.815  58.487  39.868  1.00  0.00           C0.      0
ATOM   1178  HG2 GLU A  77      61.835  58.803  40.223  1.00  0.00           H0.      0
ATOM   1179  HG3 GLU A  77      63.534  58.434  40.686  1.00  0.00           H0.      0
ATOM   1180  CD  GLU A  77      63.384  59.496  38.876  1.00  0.00           C0.      0
ATOM   1181  OE1 GLU A  77      63.808  60.576  39.319  1.00  0.00           O0.      0
ATOM   1182  OE2 GLU A  77      63.321  59.169  37.641  1.00  0.00           O0.      0
ATOM   1183  C   GLU A  77      64.876  56.035  40.074  1.00  0.00           C0.      0
ATOM   1184  O   GLU A  77      65.348  56.938  40.718  1.00  0.00           O0.      0
ATOM   1185  N   GLY A  78      65.292  54.767  40.280  1.00  0.00           N0.      0
ATOM   1186  H   GLY A  78      64.780  53.949  39.982  1.00  0.00           H0.      0
ATOM   1187  CA  GLY A  78      66.400  54.404  41.178  1.00  0.00           C0.      0
ATOM   1188  HA2 GLY A  78      66.891  53.497  40.825  1.00  0.00           H0.      0
ATOM   1189  HA3 GLY A  78      67.127  55.206  41.049  1.00  0.00           H0.      0
ATOM   1190  C   GLY A  78      66.003  54.080  42.700  1.00  0.00           C0.      0
ATOM   1191  O   GLY A  78      66.820  54.159  43.589  1.00  0.00           O0.      0
ATOM   1192  N   PHE A  79      64.711  53.846  43.004  1.00  0.00           N0.      0
ATOM   1193  H   PHE A  79      64.167  53.752  42.159  1.00  0.00           H0.      0
ATOM   1194  CA  PHE A  79      64.221  53.587  44.354  1.00  0.00           C0.      0
ATOM   1195  HA  PHE A  79      64.750  54.213  45.073  1.00  0.00           H0.      0
ATOM   1196  CB  PHE A  79      62.744  53.847  44.381  1.00  0.00           C0.      0
ATOM   1197  HB2 PHE A  79      62.268  53.413  43.501  1.00  0.00           H0.      0
ATOM   1198  HB3 PHE A  79      62.333  53.288  45.222  1.00  0.00           H0.      0
ATOM   1199  CG  PHE A  79      62.317  55.288  44.347  1.00  0.00           C0.      0
ATOM   1200  CD1 PHE A  79      62.208  55.975  45.560  1.00  0.00           C0.      0
ATOM   1201  HD1 PHE A  79      62.394  55.484  46.503  1.00  0.00           H0.      0
ATOM   1202  CE1 PHE A  79      61.899  57.364  45.604  1.00  0.00           C0.      0
ATOM   1203  HE1 PHE A  79      61.985  57.921  46.525  1.00  0.00           H0.      0
ATOM   1204  CZ  PHE A  79      61.817  58.189  44.443  1.00  0.00           C0.      0
ATOM   1205  HZ  PHE A  79      61.701  59.262  44.476  1.00  0.00           H0.      0
ATOM   1206  CE2 PHE A  79      61.887  57.462  43.234  1.00  0.00           C0.      0
ATOM   1207  HE2 PHE A  79      61.736  58.097  42.373  1.00  0.00           H0.      0
ATOM   1208  CD2 PHE A  79      62.186  56.027  43.177  1.00  0.00           C0.      0
ATOM   1209  HD2 PHE A  79      62.241  55.438  42.273  1.00  0.00           H0.      0
ATOM   1210  C   PHE A  79      64.540  52.075  44.780  1.00  0.00           C0.      0
ATOM   1211  O   PHE A  79      64.685  51.221  43.857  1.00  0.00           O0.      0
ATOM   1212  N   SER A  80      64.636  51.839  46.122  1.00  0.00           N0.      0
ATOM   1213  H   SER A  80      64.514  52.630  46.738  1.00  0.00           H0.      0
ATOM   1214  CA  SER A  80      64.466  50.432  46.610  1.00  0.00           C0.      0
ATOM   1215  HA  SER A  80      64.949  49.793  45.872  1.00  0.00           H0.      0
ATOM   1216  CB  SER A  80      65.014  50.063  47.959  1.00  0.00           C0.      0
ATOM   1217  HB2 SER A  80      64.567  49.154  48.360  1.00  0.00           H0.      0
ATOM   1218  HB3 SER A  80      66.091  49.951  48.081  1.00  0.00           H0.      0
ATOM   1219  OG  SER A  80      64.626  51.050  48.909  1.00  0.00           O0.      0
ATOM   1220  HG  SER A  80      64.702  51.891  48.453  1.00  0.00           H0.      0
ATOM   1221  C   SER A  80      62.924  50.112  46.542  1.00  0.00           C0.      0
ATOM   1222  O   SER A  80      62.212  50.541  47.428  1.00  0.00           O0.      0
ATOM   1223  N   VAL A  81      62.486  49.436  45.453  1.00  0.00           N0.      0
ATOM   1224  H   VAL A  81      63.154  49.213  44.730  1.00  0.00           H0.      0
ATOM   1225  CA  VAL A  81      61.014  49.235  45.259  1.00  0.00           C0.      0
ATOM   1226  HA  VAL A  81      60.372  49.890  45.848  1.00  0.00           H0.      0
ATOM   1227  CB  VAL A  81      60.604  49.369  43.825  1.00  0.00           C0.      0
ATOM   1228  HB  VAL A  81      60.917  48.535  43.197  1.00  0.00           H0.      0
ATOM   1229  CG1 VAL A  81      59.021  49.420  43.636  1.00  0.00           C0.      0
ATOM   1230 HG11 VAL A  81      58.482  48.764  44.320  1.00  0.00           H0.      0
ATOM   1231 HG12 VAL A  81      58.709  50.461  43.717  1.00  0.00           H0.      0
ATOM   1232 HG13 VAL A  81      58.815  49.190  42.591  1.00  0.00           H0.      0
ATOM   1233  CG2 VAL A  81      61.205  50.610  43.105  1.00  0.00           C0.      0
ATOM   1234 HG21 VAL A  81      62.255  50.480  42.844  1.00  0.00           H0.      0
ATOM   1235 HG22 VAL A  81      60.567  50.757  42.234  1.00  0.00           H0.      0
ATOM   1236 HG23 VAL A  81      61.081  51.521  43.690  1.00  0.00           H0.      0
ATOM   1237  C   VAL A  81      60.626  47.787  45.694  1.00  0.00           C0.      0
ATOM   1238  O   VAL A  81      61.288  46.831  45.372  1.00  0.00           O0.      0
ATOM   1239  N   THR A  82      59.508  47.694  46.408  1.00  0.00           N0.      0
ATOM   1240  H   THR A  82      59.005  48.559  46.544  1.00  0.00           H0.      0
ATOM   1241  CA  THR A  82      58.920  46.365  46.861  1.00  0.00           C0.      0
ATOM   1242  HA  THR A  82      59.453  45.513  46.440  1.00  0.00           H0.      0
ATOM   1243  CB  THR A  82      59.004  45.996  48.317  1.00  0.00           C0.      0
ATOM   1244  HB  THR A  82      58.732  46.856  48.929  1.00  0.00           H0.      0
ATOM   1245  CG2 THR A  82      58.226  44.687  48.537  1.00  0.00           C0.      0
ATOM   1246 HG21 THR A  82      58.033  44.460  49.585  1.00  0.00           H0.      0
ATOM   1247 HG22 THR A  82      57.238  44.821  48.097  1.00  0.00           H0.      0
ATOM   1248 HG23 THR A  82      58.637  43.808  48.042  1.00  0.00           H0.      0
ATOM   1249  OG1 THR A  82      60.335  45.773  48.617  1.00  0.00           O0.      0
ATOM   1250  HG1 THR A  82      60.835  46.592  48.617  1.00  0.00           H0.      0
ATOM   1251  C   THR A  82      57.565  46.338  46.253  1.00  0.00           C0.      0
ATOM   1252  O   THR A  82      56.734  47.184  46.568  1.00  0.00           O0.      0
ATOM   1253  N   SER A  83      57.121  45.318  45.502  1.00  0.00           N0.      0
ATOM   1254  H   SER A  83      57.788  44.592  45.284  1.00  0.00           H0.      0
ATOM   1255  CA  SER A  83      55.796  45.214  44.811  1.00  0.00           C0.      0
ATOM   1256  HA  SER A  83      55.173  46.041  45.152  1.00  0.00           H0.      0
ATOM   1257  CB  SER A  83      56.010  45.381  43.310  1.00  0.00           C0.      0
ATOM   1258  HB2 SER A  83      56.725  44.653  42.927  1.00  0.00           H0.      0
ATOM   1259  HB3 SER A  83      55.026  45.410  42.843  1.00  0.00           H0.      0
ATOM   1260  OG  SER A  83      56.568  46.676  43.093  1.00  0.00           O0.      0
ATOM   1261  HG  SER A  83      55.887  47.335  42.935  1.00  0.00           H0.      0
ATOM   1262  C   SER A  83      55.113  43.850  45.079  1.00  0.00           C0.      0
ATOM   1263  O   SER A  83      55.686  42.778  44.823  1.00  0.00           O0.      0
ATOM   1264  N   VAL A  84      53.910  43.822  45.638  1.00  0.00           N0.      0
ATOM   1265  H   VAL A  84      53.515  44.731  45.833  1.00  0.00           H0.      0
ATOM   1266  CA  VAL A  84      53.055  42.664  45.874  1.00  0.00           C0.      0
ATOM   1267  HA  VAL A  84      53.464  41.901  45.211  1.00  0.00           H0.      0
ATOM   1268  CB  VAL A  84      53.144  42.269  47.407  1.00  0.00           C0.      0
ATOM   1269  HB  VAL A  84      52.600  41.326  47.445  1.00  0.00           H0.      0
ATOM   1270  CG1 VAL A  84      54.548  42.079  47.980  1.00  0.00           C0.      0
ATOM   1271 HG11 VAL A  84      54.325  41.727  48.987  1.00  0.00           H0.      0
ATOM   1272 HG12 VAL A  84      55.109  41.366  47.376  1.00  0.00           H0.      0
ATOM   1273 HG13 VAL A  84      55.079  43.031  47.952  1.00  0.00           H0.      0
ATOM   1274  CG2 VAL A  84      52.450  43.323  48.389  1.00  0.00           C0.      0
ATOM   1275 HG21 VAL A  84      52.807  44.349  48.472  1.00  0.00           H0.      0
ATOM   1276 HG22 VAL A  84      51.391  43.446  48.159  1.00  0.00           H0.      0
ATOM   1277 HG23 VAL A  84      52.527  42.950  49.411  1.00  0.00           H0.      0
ATOM   1278  C   VAL A  84      51.538  42.853  45.339  1.00  0.00           C0.      0
ATOM   1279  O   VAL A  84      51.058  43.918  44.884  1.00  0.00           O0.      0
ATOM   1280  N   ASP A  85      50.863  41.726  45.228  1.00  0.00           N0.      0
ATOM   1281  H   ASP A  85      51.315  40.883  45.554  1.00  0.00           H0.      0
ATOM   1282  CA  ASP A  85      49.555  41.530  44.701  1.00  0.00           C0.      0
ATOM   1283  HA  ASP A  85      48.880  42.308  45.059  1.00  0.00           H0.      0
ATOM   1284  CB  ASP A  85      49.641  41.669  43.146  1.00  0.00           C0.      0
ATOM   1285  HB2 ASP A  85      50.379  42.347  42.717  1.00  0.00           H0.      0
ATOM   1286  HB3 ASP A  85      49.909  40.712  42.697  1.00  0.00           H0.      0
ATOM   1287  CG  ASP A  85      48.293  41.987  42.467  1.00  0.00           C0.      0
ATOM   1288  OD1 ASP A  85      48.124  43.150  42.066  1.00  0.00           O0.      0
ATOM   1289  OD2 ASP A  85      47.504  41.128  42.227  1.00  0.00           O0.      0
ATOM   1290  C   ASP A  85      48.973  40.142  45.031  1.00  0.00           C0.      0
ATOM   1291  O   ASP A  85      49.680  39.199  45.283  1.00  0.00           O0.      0
ATOM   1292  N   ALA A  86      47.639  39.988  44.927  1.00  0.00           N0.      0
ATOM   1293  H   ALA A  86      47.102  40.822  44.735  1.00  0.00           H0.      0
ATOM   1294  CA  ALA A  86      46.999  38.630  44.945  1.00  0.00           C0.      0
ATOM   1295  HA  ALA A  86      47.376  37.989  45.743  1.00  0.00           H0.      0
ATOM   1296  CB  ALA A  86      45.503  38.711  45.192  1.00  0.00           C0.      0
ATOM   1297  HB1 ALA A  86      44.904  39.390  44.585  1.00  0.00           H0.      0
ATOM   1298  HB2 ALA A  86      45.073  37.710  45.178  1.00  0.00           H0.      0
ATOM   1299  HB3 ALA A  86      45.391  39.009  46.234  1.00  0.00           H0.      0
ATOM   1300  C   ALA A  86      47.109  37.793  43.638  1.00  0.00           C0.      0
ATOM   1301  O   ALA A  86      47.125  36.556  43.692  1.00  0.00           O0.      0
ATOM   1302  N   SER A  87      47.057  38.418  42.435  1.00  0.00           N0.      0
ATOM   1303  H   SER A  87      47.106  39.421  42.536  1.00  0.00           H0.      0
ATOM   1304  CA  SER A  87      47.055  37.621  41.183  1.00  0.00           C0.      0
ATOM   1305  HA  SER A  87      46.465  36.737  41.426  1.00  0.00           H0.      0
ATOM   1306  CB  SER A  87      46.230  38.405  40.068  1.00  0.00           C0.      0
ATOM   1307  HB2 SER A  87      45.185  38.494  40.366  1.00  0.00           H0.      0
ATOM   1308  HB3 SER A  87      46.540  39.431  39.868  1.00  0.00           H0.      0
ATOM   1309  OG  SER A  87      46.322  37.643  38.779  1.00  0.00           O0.      0
ATOM   1310  HG  SER A  87      45.746  36.897  38.963  1.00  0.00           H0.      0
ATOM   1311  C   SER A  87      48.428  37.156  40.679  1.00  0.00           C0.      0
ATOM   1312  O   SER A  87      49.213  37.945  40.102  1.00  0.00           O0.      0
ATOM   1313  N   ASP A  88      48.772  35.886  40.852  1.00  0.00           N0.      0
ATOM   1314  H   ASP A  88      48.177  35.342  41.461  1.00  0.00           H0.      0
ATOM   1315  CA  ASP A  88      50.034  35.227  40.388  1.00  0.00           C0.      0
ATOM   1316  HA  ASP A  88      50.869  35.641  40.954  1.00  0.00           H0.      0
ATOM   1317  CB  ASP A  88      50.112  33.735  40.781  1.00  0.00           C0.      0
ATOM   1318  HB2 ASP A  88      51.099  33.329  40.565  1.00  0.00           H0.      0
ATOM   1319  HB3 ASP A  88      49.915  33.667  41.851  1.00  0.00           H0.      0
ATOM   1320  CG  ASP A  88      49.026  32.844  40.213  1.00  0.00           C0.      0
ATOM   1321  OD1 ASP A  88      49.118  31.591  40.226  1.00  0.00           O0.      0
ATOM   1322  OD2 ASP A  88      47.852  33.252  40.030  1.00  0.00           O0.      0
ATOM   1323  C   ASP A  88      50.099  35.271  38.874  1.00  0.00           C0.      0
ATOM   1324  O   ASP A  88      51.208  35.453  38.397  1.00  0.00           O0.      0
ATOM   1325  N   LYS A  89      49.006  35.317  38.164  1.00  0.00           N0.      0
ATOM   1326  H   LYS A  89      48.135  35.312  38.675  1.00  0.00           H0.      0
ATOM   1327  CA  LYS A  89      48.863  35.482  36.732  1.00  0.00           C0.      0
ATOM   1328  HA  LYS A  89      49.467  34.712  36.253  1.00  0.00           H0.      0
ATOM   1329  CB  LYS A  89      47.318  35.292  36.332  1.00  0.00           C0.      0
ATOM   1330  HB2 LYS A  89      46.714  36.068  36.802  1.00  0.00           H0.      0
ATOM   1331  HB3 LYS A  89      47.178  35.435  35.261  1.00  0.00           H0.      0
ATOM   1332  CG  LYS A  89      46.838  33.918  36.765  1.00  0.00           C0.      0
ATOM   1333  HG2 LYS A  89      46.611  33.868  37.830  1.00  0.00           H0.      0
ATOM   1334  HG3 LYS A  89      45.794  33.905  36.453  1.00  0.00           H0.      0
ATOM   1335  CD  LYS A  89      47.590  32.693  36.190  1.00  0.00           C0.      0
ATOM   1336  HD2 LYS A  89      47.724  32.832  35.117  1.00  0.00           H0.      0
ATOM   1337  HD3 LYS A  89      48.620  32.719  36.546  1.00  0.00           H0.      0
ATOM   1338  CE  LYS A  89      47.023  31.403  36.553  1.00  0.00           C0.      0
ATOM   1339  HE2 LYS A  89      46.097  31.301  35.986  1.00  0.00           H0.      0
ATOM   1340  HE3 LYS A  89      47.749  30.666  36.212  1.00  0.00           H0.      0
ATOM   1341  NZ  LYS A  89      46.711  31.266  37.998  1.00  0.00           N0.      0
ATOM   1342  HZ1 LYS A  89      47.369  31.741  38.599  1.00  0.00           H0.      0
ATOM   1343  HZ2 LYS A  89      45.851  31.775  38.141  1.00  0.00           H0.      0
ATOM   1344  HZ3 LYS A  89      46.487  30.339  38.332  1.00  0.00           H0.      0
ATOM   1345  C   LYS A  89      49.401  36.844  36.296  1.00  0.00           C0.      0
ATOM   1346  O   LYS A  89      50.186  36.917  35.287  1.00  0.00           O0.      0
ATOM   1347  N   MET A  90      49.031  37.904  36.997  1.00  0.00           N0.      0
ATOM   1348  H   MET A  90      48.378  37.784  37.758  1.00  0.00           H0.      0
ATOM   1349  CA  MET A  90      49.630  39.201  36.821  1.00  0.00           C0.      0
ATOM   1350  HA  MET A  90      49.688  39.435  35.758  1.00  0.00           H0.      0
ATOM   1351  CB  MET A  90      48.871  40.319  37.669  1.00  0.00           C0.      0
ATOM   1352  HB2 MET A  90      48.757  40.092  38.729  1.00  0.00           H0.      0
ATOM   1353  HB3 MET A  90      49.521  41.172  37.475  1.00  0.00           H0.      0
ATOM   1354  CG  MET A  90      47.513  40.620  37.107  1.00  0.00           C0.      0
ATOM   1355  HG2 MET A  90      47.034  39.649  36.982  1.00  0.00           H0.      0
ATOM   1356  HG3 MET A  90      46.837  41.216  37.720  1.00  0.00           H0.      0
ATOM   1357  SD  MET A  90      47.452  41.557  35.538  1.00  0.00           S0.      0
ATOM   1358  CE  MET A  90      45.701  42.048  35.760  1.00  0.00           C0.      0
ATOM   1359  HE1 MET A  90      45.369  42.773  35.016  1.00  0.00           H0.      0
ATOM   1360  HE2 MET A  90      45.006  41.220  35.896  1.00  0.00           H0.      0
ATOM   1361  HE3 MET A  90      45.749  42.597  36.700  1.00  0.00           H0.      0
ATOM   1362  C   MET A  90      51.172  39.212  37.181  1.00  0.00           C0.      0
ATOM   1363  O   MET A  90      51.946  39.755  36.384  1.00  0.00           O0.      0
ATOM   1364  N   LEU A  91      51.589  38.723  38.323  1.00  0.00           N0.      0
ATOM   1365  H   LEU A  91      50.901  38.263  38.902  1.00  0.00           H0.      0
ATOM   1366  CA  LEU A  91      52.934  38.804  38.870  1.00  0.00           C0.      0
ATOM   1367  HA  LEU A  91      53.240  39.835  39.049  1.00  0.00           H0.      0
ATOM   1368  CB  LEU A  91      53.103  38.140  40.238  1.00  0.00           C0.      0
ATOM   1369  HB2 LEU A  91      52.707  37.145  40.035  1.00  0.00           H0.      0
ATOM   1370  HB3 LEU A  91      54.150  37.991  40.501  1.00  0.00           H0.      0
ATOM   1371  CG  LEU A  91      52.416  38.834  41.417  1.00  0.00           C0.      0
ATOM   1372  HG  LEU A  91      51.337  38.942  41.307  1.00  0.00           H0.      0
ATOM   1373  CD1 LEU A  91      52.700  37.947  42.646  1.00  0.00           C0.      0
ATOM   1374 HD11 LEU A  91      52.234  38.310  43.562  1.00  0.00           H0.      0
ATOM   1375 HD12 LEU A  91      52.221  36.976  42.516  1.00  0.00           H0.      0
ATOM   1376 HD13 LEU A  91      53.782  37.918  42.773  1.00  0.00           H0.      0
ATOM   1377  CD2 LEU A  91      52.862  40.227  41.596  1.00  0.00           C0.      0
ATOM   1378 HD21 LEU A  91      53.944  40.142  41.494  1.00  0.00           H0.      0
ATOM   1379 HD22 LEU A  91      52.350  40.872  40.882  1.00  0.00           H0.      0
ATOM   1380 HD23 LEU A  91      52.760  40.660  42.590  1.00  0.00           H0.      0
ATOM   1381  C   LEU A  91      53.992  38.101  37.971  1.00  0.00           C0.      0
ATOM   1382  O   LEU A  91      55.107  38.653  37.893  1.00  0.00           O0.      0
ATOM   1383  N   LYS A  92      53.618  37.069  37.196  1.00  0.00           N0.      0
ATOM   1384  H   LYS A  92      52.650  36.793  37.280  1.00  0.00           H0.      0
ATOM   1385  CA  LYS A  92      54.425  36.531  36.060  1.00  0.00           C0.      0
ATOM   1386  HA  LYS A  92      55.221  36.063  36.640  1.00  0.00           H0.      0
ATOM   1387  CB  LYS A  92      53.611  35.512  35.232  1.00  0.00           C0.      0
ATOM   1388  HB2 LYS A  92      52.845  34.991  35.806  1.00  0.00           H0.      0
ATOM   1389  HB3 LYS A  92      53.061  35.955  34.402  1.00  0.00           H0.      0
ATOM   1390  CG  LYS A  92      54.558  34.437  34.687  1.00  0.00           C0.      0
ATOM   1391  HG2 LYS A  92      55.363  34.871  34.095  1.00  0.00           H0.      0
ATOM   1392  HG3 LYS A  92      54.871  33.689  35.415  1.00  0.00           H0.      0
ATOM   1393  CD  LYS A  92      53.732  33.610  33.658  1.00  0.00           C0.      0
ATOM   1394  HD2 LYS A  92      53.094  34.292  33.096  1.00  0.00           H0.      0
ATOM   1395  HD3 LYS A  92      54.370  33.144  32.908  1.00  0.00           H0.      0
ATOM   1396  CE  LYS A  92      52.870  32.444  34.199  1.00  0.00           C0.      0
ATOM   1397  HE2 LYS A  92      53.520  31.624  34.505  1.00  0.00           H0.      0
ATOM   1398  HE3 LYS A  92      52.393  32.878  35.078  1.00  0.00           H0.      0
ATOM   1399  NZ  LYS A  92      51.778  32.029  33.178  1.00  0.00           N0.      0
ATOM   1400  HZ1 LYS A  92      52.190  31.478  32.438  1.00  0.00           H0.      0
ATOM   1401  HZ2 LYS A  92      51.023  31.557  33.654  1.00  0.00           H0.      0
ATOM   1402  HZ3 LYS A  92      51.258  32.815  32.814  1.00  0.00           H0.      0
ATOM   1403  C   LYS A  92      55.004  37.569  35.137  1.00  0.00           C0.      0
ATOM   1404  O   LYS A  92      56.203  37.545  34.867  1.00  0.00           O0.      0
ATOM   1405  N   TYR A  93      54.240  38.598  34.816  1.00  0.00           N0.      0
ATOM   1406  H   TYR A  93      53.242  38.490  34.929  1.00  0.00           H0.      0
ATOM   1407  CA  TYR A  93      54.638  39.716  33.949  1.00  0.00           C0.      0
ATOM   1408  HA  TYR A  93      55.142  39.359  33.050  1.00  0.00           H0.      0
ATOM   1409  CB  TYR A  93      53.329  40.340  33.430  1.00  0.00           C0.      0
ATOM   1410  HB2 TYR A  93      52.745  40.716  34.270  1.00  0.00           H0.      0
ATOM   1411  HB3 TYR A  93      53.581  41.240  32.869  1.00  0.00           H0.      0
ATOM   1412  CG  TYR A  93      52.546  39.419  32.395  1.00  0.00           C0.      0
ATOM   1413  CD1 TYR A  93      53.116  39.115  31.163  1.00  0.00           C0.      0
ATOM   1414  HD1 TYR A  93      54.034  39.616  30.895  1.00  0.00           H0.      0
ATOM   1415  CE1 TYR A  93      52.364  38.319  30.233  1.00  0.00           C0.      0
ATOM   1416  HE1 TYR A  93      52.685  38.305  29.202  1.00  0.00           H0.      0
ATOM   1417  CZ  TYR A  93      51.166  37.699  30.635  1.00  0.00           C0.      0
ATOM   1418  OH  TYR A  93      50.522  36.860  29.855  1.00  0.00           O0.      0
ATOM   1419  HH  TYR A  93      50.951  36.002  29.868  1.00  0.00           H0.      0
ATOM   1420  CE2 TYR A  93      50.716  37.951  31.930  1.00  0.00           C0.      0
ATOM   1421  HE2 TYR A  93      49.810  37.452  32.242  1.00  0.00           H0.      0
ATOM   1422  CD2 TYR A  93      51.374  38.775  32.820  1.00  0.00           C0.      0
ATOM   1423  HD2 TYR A  93      51.095  38.865  33.859  1.00  0.00           H0.      0
ATOM   1424  C   TYR A  93      55.596  40.679  34.640  1.00  0.00           C0.      0
ATOM   1425  O   TYR A  93      56.574  41.103  34.001  1.00  0.00           O0.      0
ATOM   1426  N   ALA A  94      55.377  41.013  35.930  1.00  0.00           N0.      0
ATOM   1427  H   ALA A  94      54.566  40.545  36.310  1.00  0.00           H0.      0
ATOM   1428  CA  ALA A  94      56.323  41.885  36.770  1.00  0.00           C0.      0
ATOM   1429  HA  ALA A  94      56.503  42.822  36.244  1.00  0.00           H0.      0
ATOM   1430  CB  ALA A  94      55.627  42.088  38.095  1.00  0.00           C0.      0
ATOM   1431  HB1 ALA A  94      55.955  42.995  38.603  1.00  0.00           H0.      0
ATOM   1432  HB2 ALA A  94      54.597  42.324  37.826  1.00  0.00           H0.      0
ATOM   1433  HB3 ALA A  94      55.705  41.192  38.710  1.00  0.00           H0.      0
ATOM   1434  C   ALA A  94      57.648  41.167  37.031  1.00  0.00           C0.      0
ATOM   1435  O   ALA A  94      58.738  41.729  36.939  1.00  0.00           O0.      0
ATOM   1436  N   LEU A  95      57.584  39.820  37.247  1.00  0.00           N0.      0
ATOM   1437  H   LEU A  95      56.649  39.585  37.548  1.00  0.00           H0.      0
ATOM   1438  CA  LEU A  95      58.696  38.954  37.437  1.00  0.00           C0.      0
ATOM   1439  HA  LEU A  95      59.311  39.341  38.250  1.00  0.00           H0.      0
ATOM   1440  CB  LEU A  95      58.270  37.527  37.929  1.00  0.00           C0.      0
ATOM   1441  HB2 LEU A  95      57.604  37.129  37.163  1.00  0.00           H0.      0
ATOM   1442  HB3 LEU A  95      59.090  36.832  37.749  1.00  0.00           H0.      0
ATOM   1443  CG  LEU A  95      57.797  37.409  39.412  1.00  0.00           C0.      0
ATOM   1444  HG  LEU A  95      57.133  38.260  39.564  1.00  0.00           H0.      0
ATOM   1445  CD1 LEU A  95      57.101  35.989  39.437  1.00  0.00           C0.      0
ATOM   1446 HD11 LEU A  95      56.148  35.991  38.908  1.00  0.00           H0.      0
ATOM   1447 HD12 LEU A  95      57.730  35.203  39.020  1.00  0.00           H0.      0
ATOM   1448 HD13 LEU A  95      56.917  35.652  40.457  1.00  0.00           H0.      0
ATOM   1449  CD2 LEU A  95      58.895  37.393  40.395  1.00  0.00           C0.      0
ATOM   1450 HD21 LEU A  95      58.483  37.081  41.355  1.00  0.00           H0.      0
ATOM   1451 HD22 LEU A  95      59.688  36.684  40.160  1.00  0.00           H0.      0
ATOM   1452 HD23 LEU A  95      59.317  38.385  40.559  1.00  0.00           H0.      0
ATOM   1453  C   LEU A  95      59.533  38.777  36.176  1.00  0.00           C0.      0
ATOM   1454  O   LEU A  95      60.708  38.889  36.294  1.00  0.00           O0.      0
ATOM   1455  N   LYS A  96      58.859  38.647  34.967  1.00  0.00           N0.      0
ATOM   1456  H   LYS A  96      57.854  38.568  34.906  1.00  0.00           H0.      0
ATOM   1457  CA  LYS A  96      59.631  38.678  33.629  1.00  0.00           C0.      0
ATOM   1458  HA  LYS A  96      60.533  38.075  33.739  1.00  0.00           H0.      0
ATOM   1459  CB  LYS A  96      58.757  38.063  32.549  1.00  0.00           C0.      0
ATOM   1460  HB2 LYS A  96      57.812  38.605  32.577  1.00  0.00           H0.      0
ATOM   1461  HB3 LYS A  96      59.246  38.243  31.592  1.00  0.00           H0.      0
ATOM   1462  CG  LYS A  96      58.518  36.506  32.672  1.00  0.00           C0.      0
ATOM   1463  HG2 LYS A  96      59.430  35.977  32.395  1.00  0.00           H0.      0
ATOM   1464  HG3 LYS A  96      58.273  36.271  33.707  1.00  0.00           H0.      0
ATOM   1465  CD  LYS A  96      57.384  36.043  31.798  1.00  0.00           C0.      0
ATOM   1466  HD2 LYS A  96      56.406  36.428  32.087  1.00  0.00           H0.      0
ATOM   1467  HD3 LYS A  96      57.649  36.358  30.789  1.00  0.00           H0.      0
ATOM   1468  CE  LYS A  96      57.364  34.513  31.731  1.00  0.00           C0.      0
ATOM   1469  HE2 LYS A  96      57.575  34.149  32.736  1.00  0.00           H0.      0
ATOM   1470  HE3 LYS A  96      56.367  34.178  31.443  1.00  0.00           H0.      0
ATOM   1471  NZ  LYS A  96      58.338  33.961  30.752  1.00  0.00           N0.      0
ATOM   1472  HZ1 LYS A  96      58.179  32.964  30.726  1.00  0.00           H0.      0
ATOM   1473  HZ2 LYS A  96      58.274  34.256  29.788  1.00  0.00           H0.      0
ATOM   1474  HZ3 LYS A  96      59.305  34.052  31.030  1.00  0.00           H0.      0
ATOM   1475  C   LYS A  96      60.244  40.090  33.436  1.00  0.00           C0.      0
ATOM   1476  O   LYS A  96      61.254  40.080  32.761  1.00  0.00           O0.      0
ATOM   1477  N   GLU A  97      59.599  41.149  33.874  1.00  0.00           N0.      0
ATOM   1478  H   GLU A  97      58.660  41.055  34.234  1.00  0.00           H0.      0
ATOM   1479  CA  GLU A  97      60.165  42.542  33.668  1.00  0.00           C0.      0
ATOM   1480  HA  GLU A  97      60.516  42.538  32.637  1.00  0.00           H0.      0
ATOM   1481  CB  GLU A  97      59.090  43.587  33.842  1.00  0.00           C0.      0
ATOM   1482  HB2 GLU A  97      58.464  43.392  34.713  1.00  0.00           H0.      0
ATOM   1483  HB3 GLU A  97      59.543  44.575  33.923  1.00  0.00           H0.      0
ATOM   1484  CG  GLU A  97      58.075  43.711  32.718  1.00  0.00           C0.      0
ATOM   1485  HG2 GLU A  97      57.700  42.695  32.591  1.00  0.00           H0.      0
ATOM   1486  HG3 GLU A  97      57.348  44.476  32.992  1.00  0.00           H0.      0
ATOM   1487  CD  GLU A  97      58.623  44.105  31.346  1.00  0.00           C0.      0
ATOM   1488  OE1 GLU A  97      57.856  44.706  30.535  1.00  0.00           O0.      0
ATOM   1489  OE2 GLU A  97      59.827  43.937  31.087  1.00  0.00           O0.      0
ATOM   1490  C   GLU A  97      61.311  42.762  34.587  1.00  0.00           C0.      0
ATOM   1491  O   GLU A  97      62.351  43.243  34.088  1.00  0.00           O0.      0
ATOM   1492  N   ARG A  98      61.263  42.256  35.812  1.00  0.00           N0.      0
ATOM   1493  H   ARG A  98      60.351  42.052  36.196  1.00  0.00           H0.      0
ATOM   1494  CA  ARG A  98      62.429  42.262  36.693  1.00  0.00           C0.      0
ATOM   1495  HA  ARG A  98      62.907  43.239  36.756  1.00  0.00           H0.      0
ATOM   1496  CB  ARG A  98      62.133  41.690  38.019  1.00  0.00           C0.      0
ATOM   1497  HB2 ARG A  98      61.225  42.141  38.421  1.00  0.00           H0.      0
ATOM   1498  HB3 ARG A  98      61.962  40.614  38.002  1.00  0.00           H0.      0
ATOM   1499  CG  ARG A  98      63.328  41.912  38.931  1.00  0.00           C0.      0
ATOM   1500  HG2 ARG A  98      64.204  41.314  38.681  1.00  0.00           H0.      0
ATOM   1501  HG3 ARG A  98      63.642  42.956  38.913  1.00  0.00           H0.      0
ATOM   1502  CD  ARG A  98      62.980  41.648  40.333  1.00  0.00           C0.      0
ATOM   1503  HD2 ARG A  98      63.906  41.757  40.898  1.00  0.00           H0.      0
ATOM   1504  HD3 ARG A  98      62.311  42.418  40.716  1.00  0.00           H0.      0
ATOM   1505  NE  ARG A  98      62.392  40.287  40.506  1.00  0.00           N0.      0
ATOM   1506  HE  ARG A  98      62.247  39.733  39.674  1.00  0.00           H0.      0
ATOM   1507  CZ  ARG A  98      62.197  39.598  41.618  1.00  0.00           C0.      0
ATOM   1508  NH1 ARG A  98      62.438  40.115  42.757  1.00  0.00           N0.      0
ATOM   1509 HH11 ARG A  98      62.767  41.069  42.722  1.00  0.00           H0.      0
ATOM   1510 HH12 ARG A  98      62.293  39.624  43.628  1.00  0.00           H0.      0
ATOM   1511  NH2 ARG A  98      61.851  38.358  41.527  1.00  0.00           N0.      0
ATOM   1512 HH21 ARG A  98      61.815  38.019  40.576  1.00  0.00           H0.      0
ATOM   1513 HH22 ARG A  98      61.756  37.781  42.351  1.00  0.00           H0.      0
ATOM   1514  C   ARG A  98      63.519  41.361  36.032  1.00  0.00           C0.      0
ATOM   1515  O   ARG A  98      64.650  41.791  35.962  1.00  0.00           O0.      0
ATOM   1516  N   TRP A  99      63.165  40.141  35.570  1.00  0.00           N0.      0
ATOM   1517  H   TRP A  99      62.212  39.844  35.728  1.00  0.00           H0.      0
ATOM   1518  CA  TRP A  99      64.139  39.159  35.064  1.00  0.00           C0.      0
ATOM   1519  HA  TRP A  99      64.954  38.955  35.759  1.00  0.00           H0.      0
ATOM   1520  CB  TRP A  99      63.444  37.857  34.629  1.00  0.00           C0.      0
ATOM   1521  HB2 TRP A  99      62.917  37.525  35.524  1.00  0.00           H0.      0
ATOM   1522  HB3 TRP A  99      62.719  38.005  33.828  1.00  0.00           H0.      0
ATOM   1523  CG  TRP A  99      64.324  36.732  34.258  1.00  0.00           C0.      0
ATOM   1524  CD1 TRP A  99      64.387  36.117  33.132  1.00  0.00           C0.      0
ATOM   1525  HD1 TRP A  99      63.763  36.352  32.283  1.00  0.00           H0.      0
ATOM   1526  NE1 TRP A  99      65.398  35.114  33.162  1.00  0.00           N0.      0
ATOM   1527  HE1 TRP A  99      65.608  34.413  32.465  1.00  0.00           H0.      0
ATOM   1528  CE2 TRP A  99      65.963  35.047  34.427  1.00  0.00           C0.      0
ATOM   1529  CZ2 TRP A  99      66.964  34.273  35.029  1.00  0.00           C0.      0
ATOM   1530  HZ2 TRP A  99      67.503  33.492  34.512  1.00  0.00           H0.      0
ATOM   1531  CH2 TRP A  99      67.372  34.524  36.383  1.00  0.00           C0.      0
ATOM   1532  HH2 TRP A  99      68.108  33.897  36.864  1.00  0.00           H0.      0
ATOM   1533  CZ3 TRP A  99      66.589  35.436  37.093  1.00  0.00           C0.      0
ATOM   1534  HZ3 TRP A  99      66.827  35.632  38.128  1.00  0.00           H0.      0
ATOM   1535  CE3 TRP A  99      65.563  36.160  36.533  1.00  0.00           C0.      0
ATOM   1536  HE3 TRP A  99      65.023  36.929  37.064  1.00  0.00           H0.      0
ATOM   1537  CD2 TRP A  99      65.279  36.075  35.162  1.00  0.00           C0.      0
ATOM   1538  C   TRP A  99      64.874  39.744  33.808  1.00  0.00           C0.      0
ATOM   1539  O   TRP A  99      66.095  39.601  33.638  1.00  0.00           O0.      0
ATOM   1540  N   ASN A 100      64.169  40.335  32.899  1.00  0.00           N0.      0
ATOM   1541  H   ASN A 100      63.163  40.290  32.977  1.00  0.00           H0.      0
ATOM   1542  CA  ASN A 100      64.753  40.839  31.615  1.00  0.00           C0.      0
ATOM   1543  HA  ASN A 100      65.436  40.057  31.282  1.00  0.00           H0.      0
ATOM   1544  CB  ASN A 100      63.615  41.062  30.611  1.00  0.00           C0.      0
ATOM   1545  HB2 ASN A 100      62.840  41.572  31.185  1.00  0.00           H0.      0
ATOM   1546  HB3 ASN A 100      63.987  41.733  29.837  1.00  0.00           H0.      0
ATOM   1547  CG  ASN A 100      62.929  39.838  30.229  1.00  0.00           C0.      0
ATOM   1548  OD1 ASN A 100      63.218  38.693  30.591  1.00  0.00           O0.      0
ATOM   1549  ND2 ASN A 100      61.976  39.969  29.284  1.00  0.00           N0.      0
ATOM   1550 HD21 ASN A 100      61.586  39.107  28.930  1.00  0.00           H0.      0
ATOM   1551 HD22 ASN A 100      61.555  40.862  29.067  1.00  0.00           H0.      0
ATOM   1552  C   ASN A 100      65.708  42.053  31.763  1.00  0.00           C0.      0
ATOM   1553  O   ASN A 100      66.477  42.415  30.866  1.00  0.00           O0.      0
ATOM   1554  N   ARG A 101      65.784  42.599  33.028  1.00  0.00           N0.      0
ATOM   1555  H   ARG A 101      65.014  42.355  33.634  1.00  0.00           H0.      0
ATOM   1556  CA  ARG A 101      66.650  43.750  33.340  1.00  0.00           C0.      0
ATOM   1557  HA  ARG A 101      67.260  44.074  32.496  1.00  0.00           H0.      0
ATOM   1558  CB  ARG A 101      65.742  44.984  33.643  1.00  0.00           C0.      0
ATOM   1559  HB2 ARG A 101      64.920  44.695  34.297  1.00  0.00           H0.      0
ATOM   1560  HB3 ARG A 101      66.355  45.794  34.038  1.00  0.00           H0.      0
ATOM   1561  CG  ARG A 101      65.160  45.530  32.349  1.00  0.00           C0.      0
ATOM   1562  HG2 ARG A 101      65.969  45.682  31.634  1.00  0.00           H0.      0
ATOM   1563  HG3 ARG A 101      64.542  44.692  32.025  1.00  0.00           H0.      0
ATOM   1564  CD  ARG A 101      64.461  46.882  32.487  1.00  0.00           C0.      0
ATOM   1565  HD2 ARG A 101      63.859  46.976  31.584  1.00  0.00           H0.      0
ATOM   1566  HD3 ARG A 101      63.780  46.959  33.335  1.00  0.00           H0.      0
ATOM   1567  NE  ARG A 101      65.358  48.019  32.576  1.00  0.00           N0.      0
ATOM   1568  HE  ARG A 101      66.349  47.843  32.665  1.00  0.00           H0.      0
ATOM   1569  CZ  ARG A 101      64.959  49.231  32.368  1.00  0.00           C0.      0
ATOM   1570  NH1 ARG A 101      63.820  49.582  31.928  1.00  0.00           N0.      0
ATOM   1571 HH11 ARG A 101      62.953  49.069  31.849  1.00  0.00           H0.      0
ATOM   1572 HH12 ARG A 101      63.703  50.576  31.798  1.00  0.00           H0.      0
ATOM   1573  NH2 ARG A 101      65.790  50.226  32.669  1.00  0.00           N0.      0
ATOM   1574 HH21 ARG A 101      66.630  49.963  33.166  1.00  0.00           H0.      0
ATOM   1575 HH22 ARG A 101      65.594  51.214  32.589  1.00  0.00           H0.      0
ATOM   1576  C   ARG A 101      67.622  43.287  34.465  1.00  0.00           C0.      0
ATOM   1577  O   ARG A 101      68.055  44.258  35.133  1.00  0.00           O0.      0
ATOM   1578  N   ARG A 102      67.853  42.017  34.806  1.00  0.00           N0.      0
ATOM   1579  H   ARG A 102      67.422  41.272  34.276  1.00  0.00           H0.      0
ATOM   1580  CA  ARG A 102      68.410  41.659  36.133  1.00  0.00           C0.      0
ATOM   1581  HA  ARG A 102      67.865  41.998  37.014  1.00  0.00           H0.      0
ATOM   1582  CB  ARG A 102      68.171  40.117  36.147  1.00  0.00           C0.      0
ATOM   1583  HB2 ARG A 102      68.437  39.798  37.155  1.00  0.00           H0.      0
ATOM   1584  HB3 ARG A 102      67.089  39.996  36.092  1.00  0.00           H0.      0
ATOM   1585  CG  ARG A 102      68.905  39.262  35.102  1.00  0.00           C0.      0
ATOM   1586  HG2 ARG A 102      68.722  39.589  34.079  1.00  0.00           H0.      0
ATOM   1587  HG3 ARG A 102      69.983  39.316  35.253  1.00  0.00           H0.      0
ATOM   1588  CD  ARG A 102      68.413  37.792  35.297  1.00  0.00           C0.      0
ATOM   1589  HD2 ARG A 102      68.879  37.357  36.181  1.00  0.00           H0.      0
ATOM   1590  HD3 ARG A 102      67.328  37.748  35.390  1.00  0.00           H0.      0
ATOM   1591  NE  ARG A 102      68.910  36.936  34.168  1.00  0.00           N0.      0
ATOM   1592  HE  ARG A 102      69.647  36.275  34.367  1.00  0.00           H0.      0
ATOM   1593  CZ  ARG A 102      68.607  36.915  32.853  1.00  0.00           C0.      0
ATOM   1594  NH1 ARG A 102      67.808  37.734  32.305  1.00  0.00           N0.      0
ATOM   1595 HH11 ARG A 102      67.442  38.487  32.871  1.00  0.00           H0.      0
ATOM   1596 HH12 ARG A 102      67.372  37.524  31.419  1.00  0.00           H0.      0
ATOM   1597  NH2 ARG A 102      68.962  35.895  32.094  1.00  0.00           N0.      0
ATOM   1598 HH21 ARG A 102      69.492  35.145  32.514  1.00  0.00           H0.      0
ATOM   1599 HH22 ARG A 102      68.937  36.089  31.103  1.00  0.00           H0.      0
ATOM   1600  C   ARG A 102      69.869  42.045  36.360  1.00  0.00           C0.      0
ATOM   1601  O   ARG A 102      70.331  41.970  37.491  1.00  0.00           O0.      0
ATOM   1602  N   LYS A 103      70.581  42.542  35.337  1.00  0.00           N0.      0
ATOM   1603  H   LYS A 103      70.167  42.410  34.426  1.00  0.00           H0.      0
ATOM   1604  CA  LYS A 103      71.910  43.147  35.518  1.00  0.00           C0.      0
ATOM   1605  HA  LYS A 103      72.402  42.491  36.235  1.00  0.00           H0.      0
ATOM   1606  CB  LYS A 103      72.604  43.061  34.157  1.00  0.00           C0.      0
ATOM   1607  HB2 LYS A 103      72.544  42.055  33.741  1.00  0.00           H0.      0
ATOM   1608  HB3 LYS A 103      72.063  43.755  33.515  1.00  0.00           H0.      0
ATOM   1609  CG  LYS A 103      74.116  43.385  34.263  1.00  0.00           C0.      0
ATOM   1610  HG2 LYS A 103      74.181  44.448  34.496  1.00  0.00           H0.      0
ATOM   1611  HG3 LYS A 103      74.516  42.946  35.177  1.00  0.00           H0.      0
ATOM   1612  CD  LYS A 103      74.975  42.892  33.056  1.00  0.00           C0.      0
ATOM   1613  HD2 LYS A 103      74.944  41.817  32.879  1.00  0.00           H0.      0
ATOM   1614  HD3 LYS A 103      74.675  43.253  32.072  1.00  0.00           H0.      0
ATOM   1615  CE  LYS A 103      76.396  43.407  33.230  1.00  0.00           C0.      0
ATOM   1616  HE2 LYS A 103      76.447  44.415  33.644  1.00  0.00           H0.      0
ATOM   1617  HE3 LYS A 103      76.818  42.742  33.984  1.00  0.00           H0.      0
ATOM   1618  NZ  LYS A 103      77.273  43.194  32.020  1.00  0.00           N0.      0
ATOM   1619  HZ1 LYS A 103      78.250  43.361  32.212  1.00  0.00           H0.      0
ATOM   1620  HZ2 LYS A 103      77.186  42.251  31.669  1.00  0.00           H0.      0
ATOM   1621  HZ3 LYS A 103      77.100  43.879  31.299  1.00  0.00           H0.      0
ATOM   1622  C   LYS A 103      71.813  44.579  36.009  1.00  0.00           C0.      0
ATOM   1623  O   LYS A 103      72.660  44.977  36.865  1.00  0.00           O0.      0
ATOM   1624  N   GLU A 104      70.877  45.420  35.685  1.00  0.00           N0.      0
ATOM   1625  H   GLU A 104      70.131  45.156  35.058  1.00  0.00           H0.      0
ATOM   1626  CA  GLU A 104      70.873  46.836  36.078  1.00  0.00           C0.      0
ATOM   1627  HA  GLU A 104      71.781  47.361  35.782  1.00  0.00           H0.      0
ATOM   1628  CB  GLU A 104      69.746  47.564  35.375  1.00  0.00           C0.      0
ATOM   1629  HB2 GLU A 104      68.939  46.842  35.247  1.00  0.00           H0.      0
ATOM   1630  HB3 GLU A 104      69.338  48.414  35.921  1.00  0.00           H0.      0
ATOM   1631  CG  GLU A 104      70.050  47.961  33.917  1.00  0.00           C0.      0
ATOM   1632  HG2 GLU A 104      70.827  48.726  33.900  1.00  0.00           H0.      0
ATOM   1633  HG3 GLU A 104      70.469  47.067  33.456  1.00  0.00           H0.      0
ATOM   1634  CD  GLU A 104      68.746  48.380  33.222  1.00  0.00           C0.      0
ATOM   1635  OE1 GLU A 104      68.412  49.596  33.261  1.00  0.00           O0.      0
ATOM   1636  OE2 GLU A 104      68.039  47.513  32.663  1.00  0.00           O0.      0
ATOM   1637  C   GLU A 104      70.647  46.892  37.632  1.00  0.00           C0.      0
ATOM   1638  O   GLU A 104      69.955  46.058  38.279  1.00  0.00           O0.      0
ATOM   1639  N   PRO A 105      71.212  47.901  38.359  1.00  0.00           N0.      0
ATOM   1640  CD  PRO A 105      72.091  48.958  37.814  1.00  0.00           C0.      0
ATOM   1641  HD2 PRO A 105      71.700  49.468  36.934  1.00  0.00           H0.      0
ATOM   1642  HD3 PRO A 105      73.045  48.473  37.607  1.00  0.00           H0.      0
ATOM   1643  CG  PRO A 105      72.306  49.912  38.998  1.00  0.00           C0.      0
ATOM   1644  HG2 PRO A 105      71.496  50.641  38.963  1.00  0.00           H0.      0
ATOM   1645  HG3 PRO A 105      73.250  50.444  38.882  1.00  0.00           H0.      0
ATOM   1646  CB  PRO A 105      72.166  49.033  40.259  1.00  0.00           C0.      0
ATOM   1647  HB2 PRO A 105      71.831  49.567  41.148  1.00  0.00           H0.      0
ATOM   1648  HB3 PRO A 105      73.156  48.611  40.432  1.00  0.00           H0.      0
ATOM   1649  CA  PRO A 105      71.249  47.813  39.814  1.00  0.00           C0.      0
ATOM   1650  HA  PRO A 105      71.769  46.879  40.025  1.00  0.00           H0.      0
ATOM   1651  C   PRO A 105      69.864  47.999  40.387  1.00  0.00           C0.      0
ATOM   1652  O   PRO A 105      69.527  47.227  41.254  1.00  0.00           O0.      0
ATOM   1653  N   ALA A 106      69.006  48.891  39.940  1.00  0.00           N0.      0
ATOM   1654  H   ALA A 106      69.385  49.473  39.207  1.00  0.00           H0.      0
ATOM   1655  CA  ALA A 106      67.674  49.207  40.587  1.00  0.00           C0.      0
ATOM   1656  HA  ALA A 106      67.868  49.309  41.655  1.00  0.00           H0.      0
ATOM   1657  CB  ALA A 106      67.094  50.539  40.087  1.00  0.00           C0.      0
ATOM   1658  HB1 ALA A 106      67.811  51.356  40.170  1.00  0.00           H0.      0
ATOM   1659  HB2 ALA A 106      66.862  50.511  39.023  1.00  0.00           H0.      0
ATOM   1660  HB3 ALA A 106      66.148  50.778  40.575  1.00  0.00           H0.      0
ATOM   1661  C   ALA A 106      66.706  48.004  40.402  1.00  0.00           C0.      0
ATOM   1662  O   ALA A 106      65.853  47.694  41.278  1.00  0.00           O0.      0
ATOM   1663  N   PHE A 107      66.939  47.162  39.350  1.00  0.00           N0.      0
ATOM   1664  H   PHE A 107      67.630  47.391  38.651  1.00  0.00           H0.      0
ATOM   1665  CA  PHE A 107      66.116  45.983  39.076  1.00  0.00           C0.      0
ATOM   1666  HA  PHE A 107      65.132  46.104  39.529  1.00  0.00           H0.      0
ATOM   1667  CB  PHE A 107      65.931  45.800  37.617  1.00  0.00           C0.      0
ATOM   1668  HB2 PHE A 107      66.827  45.497  37.075  1.00  0.00           H0.      0
ATOM   1669  HB3 PHE A 107      65.324  44.901  37.509  1.00  0.00           H0.      0
ATOM   1670  CG  PHE A 107      65.314  46.953  36.760  1.00  0.00           C0.      0
ATOM   1671  CD1 PHE A 107      66.023  48.092  36.491  1.00  0.00           C0.      0
ATOM   1672  HD1 PHE A 107      67.093  48.104  36.637  1.00  0.00           H0.      0
ATOM   1673  CE1 PHE A 107      65.373  49.278  35.927  1.00  0.00           C0.      0
ATOM   1674  HE1 PHE A 107      65.940  50.157  35.661  1.00  0.00           H0.      0
ATOM   1675  CZ  PHE A 107      64.007  49.194  35.606  1.00  0.00           C0.      0
ATOM   1676  HZ  PHE A 107      63.571  49.877  34.892  1.00  0.00           H0.      0
ATOM   1677  CE2 PHE A 107      63.341  47.962  35.805  1.00  0.00           C0.      0
ATOM   1678  HE2 PHE A 107      62.324  47.830  35.466  1.00  0.00           H0.      0
ATOM   1679  CD2 PHE A 107      63.966  46.906  36.401  1.00  0.00           C0.      0
ATOM   1680  HD2 PHE A 107      63.377  46.016  36.563  1.00  0.00           H0.      0
ATOM   1681  C   PHE A 107      66.733  44.680  39.772  1.00  0.00           C0.      0
ATOM   1682  O   PHE A 107      65.956  43.763  40.034  1.00  0.00           O0.      0
ATOM   1683  N   ASP A 108      68.014  44.596  40.042  1.00  0.00           N0.      0
ATOM   1684  H   ASP A 108      68.660  45.336  39.809  1.00  0.00           H0.      0
ATOM   1685  CA  ASP A 108      68.608  43.647  41.033  1.00  0.00           C0.      0
ATOM   1686  HA  ASP A 108      68.398  42.624  40.724  1.00  0.00           H0.      0
ATOM   1687  CB  ASP A 108      70.185  43.662  41.079  1.00  0.00           C0.      0
ATOM   1688  HB2 ASP A 108      70.627  43.783  40.090  1.00  0.00           H0.      0
ATOM   1689  HB3 ASP A 108      70.419  44.579  41.620  1.00  0.00           H0.      0
ATOM   1690  CG  ASP A 108      70.735  42.486  41.835  1.00  0.00           C0.      0
ATOM   1691  OD1 ASP A 108      71.542  42.615  42.755  1.00  0.00           O0.      0
ATOM   1692  OD2 ASP A 108      70.457  41.322  41.376  1.00  0.00           O0.      0
ATOM   1693  C   ASP A 108      68.112  43.949  42.406  1.00  0.00           C0.      0
ATOM   1694  O   ASP A 108      68.109  43.073  43.285  1.00  0.00           O0.      0
ATOM   1695  N   LYS A 109      67.810  45.208  42.632  1.00  0.00           N0.      0
ATOM   1696  H   LYS A 109      68.129  45.861  41.931  1.00  0.00           H0.      0
ATOM   1697  CA  LYS A 109      67.166  45.676  43.850  1.00  0.00           C0.      0
ATOM   1698  HA  LYS A 109      67.643  45.112  44.651  1.00  0.00           H0.      0
ATOM   1699  CB  LYS A 109      67.525  47.155  44.033  1.00  0.00           C0.      0
ATOM   1700  HB2 LYS A 109      68.527  47.387  43.670  1.00  0.00           H0.      0
ATOM   1701  HB3 LYS A 109      66.833  47.745  43.432  1.00  0.00           H0.      0
ATOM   1702  CG  LYS A 109      67.265  47.711  45.405  1.00  0.00           C0.      0
ATOM   1703  HG2 LYS A 109      67.754  48.684  45.362  1.00  0.00           H0.      0
ATOM   1704  HG3 LYS A 109      66.203  47.840  45.614  1.00  0.00           H0.      0
ATOM   1705  CD  LYS A 109      67.796  46.864  46.584  1.00  0.00           C0.      0
ATOM   1706  HD2 LYS A 109      67.621  47.545  47.417  1.00  0.00           H0.      0
ATOM   1707  HD3 LYS A 109      67.306  45.898  46.703  1.00  0.00           H0.      0
ATOM   1708  CE  LYS A 109      69.342  46.579  46.579  1.00  0.00           C0.      0
ATOM   1709  HE2 LYS A 109      69.753  46.052  45.718  1.00  0.00           H0.      0
ATOM   1710  HE3 LYS A 109      69.886  47.521  46.510  1.00  0.00           H0.      0
ATOM   1711  NZ  LYS A 109      69.822  45.977  47.819  1.00  0.00           N0.      0
ATOM   1712  HZ1 LYS A 109      69.444  46.383  48.663  1.00  0.00           H0.      0
ATOM   1713  HZ2 LYS A 109      69.572  45.001  47.897  1.00  0.00           H0.      0
ATOM   1714  HZ3 LYS A 109      70.822  45.869  47.912  1.00  0.00           H0.      0
ATOM   1715  C   LYS A 109      65.613  45.442  43.979  1.00  0.00           C0.      0
ATOM   1716  O   LYS A 109      65.144  45.231  45.067  1.00  0.00           O0.      0
ATOM   1717  N   TRP A 110      64.788  45.333  42.912  1.00  0.00           N0.      0
ATOM   1718  H   TRP A 110      65.246  45.758  42.118  1.00  0.00           H0.      0
ATOM   1719  CA  TRP A 110      63.363  45.219  42.978  1.00  0.00           C0.      0
ATOM   1720  HA  TRP A 110      62.940  45.975  43.640  1.00  0.00           H0.      0
ATOM   1721  CB  TRP A 110      62.829  45.547  41.563  1.00  0.00           C0.      0
ATOM   1722  HB2 TRP A 110      63.066  46.574  41.283  1.00  0.00           H0.      0
ATOM   1723  HB3 TRP A 110      63.290  44.865  40.849  1.00  0.00           H0.      0
ATOM   1724  CG  TRP A 110      61.345  45.583  41.361  1.00  0.00           C0.      0
ATOM   1725  CD1 TRP A 110      60.340  45.816  42.265  1.00  0.00           C0.      0
ATOM   1726  HD1 TRP A 110      60.574  46.036  43.296  1.00  0.00           H0.      0
ATOM   1727  NE1 TRP A 110      59.113  45.807  41.574  1.00  0.00           N0.      0
ATOM   1728  HE1 TRP A 110      58.283  46.133  42.049  1.00  0.00           H0.      0
ATOM   1729  CE2 TRP A 110      59.294  45.566  40.214  1.00  0.00           C0.      0
ATOM   1730  CZ2 TRP A 110      58.495  45.321  39.064  1.00  0.00           C0.      0
ATOM   1731  HZ2 TRP A 110      57.418  45.345  39.149  1.00  0.00           H0.      0
ATOM   1732  CH2 TRP A 110      59.118  45.115  37.833  1.00  0.00           C0.      0
ATOM   1733  HH2 TRP A 110      58.563  44.923  36.926  1.00  0.00           H0.      0
ATOM   1734  CZ3 TRP A 110      60.482  45.097  37.678  1.00  0.00           C0.      0
ATOM   1735  HZ3 TRP A 110      60.927  44.924  36.709  1.00  0.00           H0.      0
ATOM   1736  CE3 TRP A 110      61.303  45.224  38.813  1.00  0.00           C0.      0
ATOM   1737  HE3 TRP A 110      62.381  45.279  38.770  1.00  0.00           H0.      0
ATOM   1738  CD2 TRP A 110      60.686  45.434  40.063  1.00  0.00           C0.      0
ATOM   1739  C   TRP A 110      62.837  43.877  43.592  1.00  0.00           C0.      0
ATOM   1740  O   TRP A 110      62.928  42.807  42.975  1.00  0.00           O0.      0
ATOM   1741  N   VAL A 111      62.136  43.959  44.758  1.00  0.00           N0.      0
ATOM   1742  H   VAL A 111      61.977  44.856  45.193  1.00  0.00           H0.      0
ATOM   1743  CA  VAL A 111      61.647  42.769  45.443  1.00  0.00           C0.      0
ATOM   1744  HA  VAL A 111      62.257  41.869  45.377  1.00  0.00           H0.      0
ATOM   1745  CB  VAL A 111      61.788  42.964  46.921  1.00  0.00           C0.      0
ATOM   1746  HB  VAL A 111      61.172  43.813  47.217  1.00  0.00           H0.      0
ATOM   1747  CG1 VAL A 111      61.230  41.790  47.838  1.00  0.00           C0.      0
ATOM   1748 HG11 VAL A 111      61.708  40.836  47.613  1.00  0.00           H0.      0
ATOM   1749 HG12 VAL A 111      61.388  42.003  48.895  1.00  0.00           H0.      0
ATOM   1750 HG13 VAL A 111      60.146  41.810  47.731  1.00  0.00           H0.      0
ATOM   1751  CG2 VAL A 111      63.244  43.318  47.275  1.00  0.00           C0.      0
ATOM   1752 HG21 VAL A 111      63.440  43.541  48.324  1.00  0.00           H0.      0
ATOM   1753 HG22 VAL A 111      63.816  42.438  46.982  1.00  0.00           H0.      0
ATOM   1754 HG23 VAL A 111      63.474  44.225  46.716  1.00  0.00           H0.      0
ATOM   1755  C   VAL A 111      60.201  42.476  45.159  1.00  0.00           C0.      0
ATOM   1756  O   VAL A 111      59.435  43.432  45.159  1.00  0.00           O0.      0
ATOM   1757  N   ILE A 112      59.769  41.191  44.923  1.00  0.00           N0.      0
ATOM   1758  H   ILE A 112      60.424  40.424  44.971  1.00  0.00           H0.      0
ATOM   1759  CA  ILE A 112      58.430  40.869  44.426  1.00  0.00           C0.      0
ATOM   1760  HA  ILE A 112      57.864  41.756  44.709  1.00  0.00           H0.      0
ATOM   1761  CB  ILE A 112      58.305  40.629  42.873  1.00  0.00           C0.      0
ATOM   1762  HB  ILE A 112      58.898  39.754  42.604  1.00  0.00           H0.      0
ATOM   1763  CG2 ILE A 112      56.870  40.472  42.311  1.00  0.00           C0.      0
ATOM   1764 HG21 ILE A 112      56.794  40.578  41.229  1.00  0.00           H0.      0
ATOM   1765 HG22 ILE A 112      56.535  39.464  42.555  1.00  0.00           H0.      0
ATOM   1766 HG23 ILE A 112      56.119  41.009  42.892  1.00  0.00           H0.      0
ATOM   1767  CG1 ILE A 112      58.904  41.872  42.054  1.00  0.00           C0.      0
ATOM   1768 HG12 ILE A 112      58.537  42.833  42.415  1.00  0.00           H0.      0
ATOM   1769 HG13 ILE A 112      59.983  41.849  42.212  1.00  0.00           H0.      0
ATOM   1770  CD1 ILE A 112      58.748  41.851  40.488  1.00  0.00           C0.      0
ATOM   1771 HD11 ILE A 112      58.999  40.833  40.190  1.00  0.00           H0.      0
ATOM   1772 HD12 ILE A 112      57.720  42.133  40.257  1.00  0.00           H0.      0
ATOM   1773 HD13 ILE A 112      59.325  42.609  39.959  1.00  0.00           H0.      0
ATOM   1774  C   ILE A 112      57.763  39.701  45.262  1.00  0.00           C0.      0
ATOM   1775  O   ILE A 112      58.438  38.675  45.485  1.00  0.00           O0.      0
ATOM   1776  N   GLU A 113      56.485  39.746  45.592  1.00  0.00           N0.      0
ATOM   1777  H   GLU A 113      55.964  40.495  45.159  1.00  0.00           H0.      0
ATOM   1778  CA  GLU A 113      55.807  38.687  46.314  1.00  0.00           C0.      0
ATOM   1779  HA  GLU A 113      56.182  37.731  45.946  1.00  0.00           H0.      0
ATOM   1780  CB  GLU A 113      56.166  38.891  47.835  1.00  0.00           C0.      0
ATOM   1781  HB2 GLU A 113      56.572  39.895  47.948  1.00  0.00           H0.      0
ATOM   1782  HB3 GLU A 113      55.282  38.984  48.467  1.00  0.00           H0.      0
ATOM   1783  CG  GLU A 113      57.149  37.888  48.444  1.00  0.00           C0.      0
ATOM   1784  HG2 GLU A 113      58.146  38.182  48.115  1.00  0.00           H0.      0
ATOM   1785  HG3 GLU A 113      57.252  37.978  49.525  1.00  0.00           H0.      0
ATOM   1786  CD  GLU A 113      56.954  36.474  48.100  1.00  0.00           C0.      0
ATOM   1787  OE1 GLU A 113      55.780  36.091  47.916  1.00  0.00           O0.      0
ATOM   1788  OE2 GLU A 113      57.931  35.719  48.059  1.00  0.00           O0.      0
ATOM   1789  C   GLU A 113      54.243  38.581  46.133  1.00  0.00           C0.      0
ATOM   1790  O   GLU A 113      53.598  39.446  45.520  1.00  0.00           O0.      0
ATOM   1791  N   GLU A 114      53.712  37.491  46.700  1.00  0.00           N0.      0
ATOM   1792  H   GLU A 114      54.315  36.945  47.298  1.00  0.00           H0.      0
ATOM   1793  CA  GLU A 114      52.246  37.477  46.763  1.00  0.00           C0.      0
ATOM   1794  HA  GLU A 114      51.786  38.171  46.060  1.00  0.00           H0.      0
ATOM   1795  CB  GLU A 114      51.760  36.128  46.447  1.00  0.00           C0.      0
ATOM   1796  HB2 GLU A 114      52.185  35.912  45.466  1.00  0.00           H0.      0
ATOM   1797  HB3 GLU A 114      52.267  35.433  47.117  1.00  0.00           H0.      0
ATOM   1798  CG  GLU A 114      50.282  35.858  46.299  1.00  0.00           C0.      0
ATOM   1799  HG2 GLU A 114      49.774  36.345  47.132  1.00  0.00           H0.      0
ATOM   1800  HG3 GLU A 114      49.917  36.247  45.349  1.00  0.00           H0.      0
ATOM   1801  CD  GLU A 114      50.038  34.335  46.202  1.00  0.00           C0.      0
ATOM   1802  OE1 GLU A 114      50.980  33.596  45.940  1.00  0.00           O0.      0
ATOM   1803  OE2 GLU A 114      48.845  33.986  46.282  1.00  0.00           O0.      0
ATOM   1804  C   GLU A 114      51.791  37.898  48.160  1.00  0.00           C0.      0
ATOM   1805  O   GLU A 114      52.403  37.431  49.083  1.00  0.00           O0.      0
ATOM   1806  N   ALA A 115      50.680  38.669  48.249  1.00  0.00           N0.      0
ATOM   1807  H   ALA A 115      50.365  39.095  47.389  1.00  0.00           H0.      0
ATOM   1808  CA  ALA A 115      50.186  39.287  49.423  1.00  0.00           C0.      0
ATOM   1809  HA  ALA A 115      50.490  38.810  50.355  1.00  0.00           H0.      0
ATOM   1810  CB  ALA A 115      50.776  40.703  49.415  1.00  0.00           C0.      0
ATOM   1811  HB1 ALA A 115      50.639  41.164  48.437  1.00  0.00           H0.      0
ATOM   1812  HB2 ALA A 115      50.312  41.335  50.171  1.00  0.00           H0.      0
ATOM   1813  HB3 ALA A 115      51.846  40.675  49.620  1.00  0.00           H0.      0
ATOM   1814  C   ALA A 115      48.633  39.444  49.461  1.00  0.00           C0.      0
ATOM   1815  O   ALA A 115      48.115  39.816  48.499  1.00  0.00           O0.      0
ATOM   1816  N   ASN A 116      47.957  39.339  50.608  1.00  0.00           N0.      0
ATOM   1817  H   ASN A 116      48.495  39.064  51.416  1.00  0.00           H0.      0
ATOM   1818  CA  ASN A 116      46.545  39.787  50.817  1.00  0.00           C0.      0
ATOM   1819  HA  ASN A 116      46.123  40.164  49.886  1.00  0.00           H0.      0
ATOM   1820  CB  ASN A 116      45.777  38.572  51.391  1.00  0.00           C0.      0
ATOM   1821  HB2 ASN A 116      45.854  37.657  50.804  1.00  0.00           H0.      0
ATOM   1822  HB3 ASN A 116      46.332  38.358  52.305  1.00  0.00           H0.      0
ATOM   1823  CG  ASN A 116      44.272  38.772  51.703  1.00  0.00           C0.      0
ATOM   1824  OD1 ASN A 116      43.652  39.811  51.477  1.00  0.00           O0.      0
ATOM   1825  ND2 ASN A 116      43.706  37.835  52.426  1.00  0.00           N0.      0
ATOM   1826 HD21 ASN A 116      42.754  38.003  52.719  1.00  0.00           H0.      0
ATOM   1827 HD22 ASN A 116      44.244  37.021  52.686  1.00  0.00           H0.      0
ATOM   1828  C   ASN A 116      46.461  40.945  51.815  1.00  0.00           C0.      0
ATOM   1829  O   ASN A 116      47.110  40.901  52.868  1.00  0.00           O0.      0
ATOM   1830  N   TRP A 117      45.687  41.981  51.508  1.00  0.00           N0.      0
ATOM   1831  H   TRP A 117      45.256  41.971  50.595  1.00  0.00           H0.      0
ATOM   1832  CA  TRP A 117      45.569  43.177  52.361  1.00  0.00           C0.      0
ATOM   1833  HA  TRP A 117      46.586  43.566  52.403  1.00  0.00           H0.      0
ATOM   1834  CB  TRP A 117      44.825  44.220  51.633  1.00  0.00           C0.      0
ATOM   1835  HB2 TRP A 117      43.764  43.990  51.725  1.00  0.00           H0.      0
ATOM   1836  HB3 TRP A 117      44.877  45.141  52.214  1.00  0.00           H0.      0
ATOM   1837  CG  TRP A 117      45.097  44.581  50.194  1.00  0.00           C0.      0
ATOM   1838  CD1 TRP A 117      46.294  44.767  49.603  1.00  0.00           C0.      0
ATOM   1839  HD1 TRP A 117      47.298  44.778  50.000  1.00  0.00           H0.      0
ATOM   1840  NE1 TRP A 117      46.110  44.912  48.231  1.00  0.00           N0.      0
ATOM   1841  HE1 TRP A 117      46.927  44.738  47.664  1.00  0.00           H0.      0
ATOM   1842  CE2 TRP A 117      44.836  45.209  47.947  1.00  0.00           C0.      0
ATOM   1843  CZ2 TRP A 117      44.167  45.489  46.776  1.00  0.00           C0.      0
ATOM   1844  HZ2 TRP A 117      44.624  45.492  45.798  1.00  0.00           H0.      0
ATOM   1845  CH2 TRP A 117      42.838  45.653  46.837  1.00  0.00           C0.      0
ATOM   1846  HH2 TRP A 117      42.276  45.846  45.935  1.00  0.00           H0.      0
ATOM   1847  CZ3 TRP A 117      42.117  45.481  48.033  1.00  0.00           C0.      0
ATOM   1848  HZ3 TRP A 117      41.046  45.343  48.034  1.00  0.00           H0.      0
ATOM   1849  CE3 TRP A 117      42.750  45.195  49.244  1.00  0.00           C0.      0
ATOM   1850  HE3 TRP A 117      42.118  45.034  50.105  1.00  0.00           H0.      0
ATOM   1851  CD2 TRP A 117      44.153  45.022  49.220  1.00  0.00           C0.      0
ATOM   1852  C   TRP A 117      45.103  42.907  53.793  1.00  0.00           C0.      0
ATOM   1853  O   TRP A 117      45.465  43.567  54.763  1.00  0.00           O0.      0
ATOM   1854  N   LEU A 118      44.303  41.838  54.005  1.00  0.00           N0.      0
ATOM   1855  H   LEU A 118      44.079  41.216  53.241  1.00  0.00           H0.      0
ATOM   1856  CA  LEU A 118      43.768  41.414  55.377  1.00  0.00           C0.      0
ATOM   1857  HA  LEU A 118      43.331  42.232  55.949  1.00  0.00           H0.      0
ATOM   1858  CB  LEU A 118      42.609  40.474  55.237  1.00  0.00           C0.      0
ATOM   1859  HB2 LEU A 118      42.845  39.669  54.541  1.00  0.00           H0.      0
ATOM   1860  HB3 LEU A 118      42.412  39.959  56.177  1.00  0.00           H0.      0
ATOM   1861  CG  LEU A 118      41.376  41.185  54.597  1.00  0.00           C0.      0
ATOM   1862  HG  LEU A 118      41.830  41.901  53.912  1.00  0.00           H0.      0
ATOM   1863  CD1 LEU A 118      40.680  40.303  53.590  1.00  0.00           C0.      0
ATOM   1864 HD11 LEU A 118      39.744  40.815  53.367  1.00  0.00           H0.      0
ATOM   1865 HD12 LEU A 118      41.097  40.046  52.616  1.00  0.00           H0.      0
ATOM   1866 HD13 LEU A 118      40.461  39.329  54.028  1.00  0.00           H0.      0
ATOM   1867  CD2 LEU A 118      40.491  41.957  55.651  1.00  0.00           C0.      0
ATOM   1868 HD21 LEU A 118      41.055  42.757  56.130  1.00  0.00           H0.      0
ATOM   1869 HD22 LEU A 118      39.626  42.335  55.105  1.00  0.00           H0.      0
ATOM   1870 HD23 LEU A 118      40.074  41.316  56.428  1.00  0.00           H0.      0
ATOM   1871  C   LEU A 118      44.891  40.761  56.213  1.00  0.00           C0.      0
ATOM   1872  O   LEU A 118      44.747  40.695  57.402  1.00  0.00           O0.      0
ATOM   1873  N   THR A 119      46.037  40.327  55.509  1.00  0.00           N0.      0
ATOM   1874  H   THR A 119      46.055  40.328  54.499  1.00  0.00           H0.      0
ATOM   1875  CA  THR A 119      47.304  39.761  56.229  1.00  0.00           C0.      0
ATOM   1876  HA  THR A 119      47.140  39.793  57.306  1.00  0.00           H0.      0
ATOM   1877  CB  THR A 119      47.506  38.301  55.867  1.00  0.00           C0.      0
ATOM   1878  HB  THR A 119      48.443  38.001  56.337  1.00  0.00           H0.      0
ATOM   1879  CG2 THR A 119      46.538  37.382  56.493  1.00  0.00           C0.      0
ATOM   1880 HG21 THR A 119      46.590  37.430  57.581  1.00  0.00           H0.      0
ATOM   1881 HG22 THR A 119      45.496  37.566  56.231  1.00  0.00           H0.      0
ATOM   1882 HG23 THR A 119      46.814  36.373  56.184  1.00  0.00           H0.      0
ATOM   1883  OG1 THR A 119      47.434  38.093  54.477  1.00  0.00           O0.      0
ATOM   1884  HG1 THR A 119      48.267  38.219  54.017  1.00  0.00           H0.      0
ATOM   1885  C   THR A 119      48.563  40.557  55.980  1.00  0.00           C0.      0
ATOM   1886  O   THR A 119      49.621  40.145  56.415  1.00  0.00           O0.      0
ATOM   1887  N   LEU A 120      48.459  41.741  55.332  1.00  0.00           N0.      0
ATOM   1888  H   LEU A 120      47.574  41.947  54.892  1.00  0.00           H0.      0
ATOM   1889  CA  LEU A 120      49.608  42.366  54.597  1.00  0.00           C0.      0
ATOM   1890  HA  LEU A 120      49.856  41.826  53.683  1.00  0.00           H0.      0
ATOM   1891  CB  LEU A 120      49.109  43.724  54.101  1.00  0.00           C0.      0
ATOM   1892  HB2 LEU A 120      48.076  43.613  53.772  1.00  0.00           H0.      0
ATOM   1893  HB3 LEU A 120      49.094  44.317  55.015  1.00  0.00           H0.      0
ATOM   1894  CG  LEU A 120      50.110  44.327  53.062  1.00  0.00           C0.      0
ATOM   1895  HG  LEU A 120      50.926  43.639  52.844  1.00  0.00           H0.      0
ATOM   1896  CD1 LEU A 120      49.408  44.570  51.704  1.00  0.00           C0.      0
ATOM   1897 HD11 LEU A 120      50.183  44.831  50.984  1.00  0.00           H0.      0
ATOM   1898 HD12 LEU A 120      49.011  43.613  51.364  1.00  0.00           H0.      0
ATOM   1899 HD13 LEU A 120      48.746  45.433  51.784  1.00  0.00           H0.      0
ATOM   1900  CD2 LEU A 120      50.660  45.634  53.495  1.00  0.00           C0.      0
ATOM   1901 HD21 LEU A 120      51.242  45.526  54.411  1.00  0.00           H0.      0
ATOM   1902 HD22 LEU A 120      51.274  45.878  52.628  1.00  0.00           H0.      0
ATOM   1903 HD23 LEU A 120      49.917  46.431  53.460  1.00  0.00           H0.      0
ATOM   1904  C   LEU A 120      50.892  42.420  55.355  1.00  0.00           C0.      0
ATOM   1905  O   LEU A 120      52.007  42.223  54.779  1.00  0.00           O0.      0
ATOM   1906  N   ASP A 121      50.752  42.962  56.572  1.00  0.00           N0.      0
ATOM   1907  H   ASP A 121      49.815  42.997  56.947  1.00  0.00           H0.      0
ATOM   1908  CA  ASP A 121      51.933  43.257  57.515  1.00  0.00           C0.      0
ATOM   1909  HA  ASP A 121      52.550  44.002  57.015  1.00  0.00           H0.      0
ATOM   1910  CB  ASP A 121      51.407  43.801  58.859  1.00  0.00           C0.      0
ATOM   1911  HB2 ASP A 121      52.250  44.126  59.469  1.00  0.00           H0.      0
ATOM   1912  HB3 ASP A 121      50.819  44.692  58.637  1.00  0.00           H0.      0
ATOM   1913  CG  ASP A 121      50.472  42.903  59.619  1.00  0.00           C0.      0
ATOM   1914  OD1 ASP A 121      49.783  42.052  59.109  1.00  0.00           O0.      0
ATOM   1915  OD2 ASP A 121      50.315  43.010  60.836  1.00  0.00           O0.      0
ATOM   1916  C   ASP A 121      52.887  42.068  57.899  1.00  0.00           C0.      0
ATOM   1917  O   ASP A 121      54.034  42.367  58.326  1.00  0.00           O0.      0
ATOM   1918  N   LYS A 122      52.502  40.843  57.653  1.00  0.00           N0.      0
ATOM   1919  H   LYS A 122      51.527  40.817  57.393  1.00  0.00           H0.      0
ATOM   1920  CA  LYS A 122      53.426  39.696  57.581  1.00  0.00           C0.      0
ATOM   1921  HA  LYS A 122      54.428  39.986  57.896  1.00  0.00           H0.      0
ATOM   1922  CB  LYS A 122      52.983  38.623  58.573  1.00  0.00           C0.      0
ATOM   1923  HB2 LYS A 122      51.908  38.445  58.583  1.00  0.00           H0.      0
ATOM   1924  HB3 LYS A 122      53.346  37.667  58.195  1.00  0.00           H0.      0
ATOM   1925  CG  LYS A 122      53.496  38.906  59.961  1.00  0.00           C0.      0
ATOM   1926  HG2 LYS A 122      54.484  39.364  59.918  1.00  0.00           H0.      0
ATOM   1927  HG3 LYS A 122      52.899  39.753  60.299  1.00  0.00           H0.      0
ATOM   1928  CD  LYS A 122      53.429  37.642  60.951  1.00  0.00           C0.      0
ATOM   1929  HD2 LYS A 122      53.539  36.669  60.470  1.00  0.00           H0.      0
ATOM   1930  HD3 LYS A 122      54.195  37.722  61.722  1.00  0.00           H0.      0
ATOM   1931  CE  LYS A 122      52.165  37.660  61.870  1.00  0.00           C0.      0
ATOM   1932  HE2 LYS A 122      52.245  36.928  62.674  1.00  0.00           H0.      0
ATOM   1933  HE3 LYS A 122      52.267  38.627  62.364  1.00  0.00           H0.      0
ATOM   1934  NZ  LYS A 122      50.917  37.349  61.079  1.00  0.00           N0.      0
ATOM   1935  HZ1 LYS A 122      50.474  38.143  60.638  1.00  0.00           H0.      0
ATOM   1936  HZ2 LYS A 122      51.071  36.621  60.396  1.00  0.00           H0.      0
ATOM   1937  HZ3 LYS A 122      50.288  36.871  61.707  1.00  0.00           H0.      0
ATOM   1938  C   LYS A 122      53.713  39.100  56.164  1.00  0.00           C0.      0
ATOM   1939  O   LYS A 122      54.715  38.394  55.998  1.00  0.00           O0.      0
ATOM   1940  N   ASP A 123      52.923  39.459  55.203  1.00  0.00           N0.      0
ATOM   1941  H   ASP A 123      52.235  40.162  55.432  1.00  0.00           H0.      0
ATOM   1942  CA  ASP A 123      53.043  39.126  53.761  1.00  0.00           C0.      0
ATOM   1943  HA  ASP A 123      53.307  38.071  53.688  1.00  0.00           H0.      0
ATOM   1944  CB  ASP A 123      51.689  39.317  53.055  1.00  0.00           C0.      0
ATOM   1945  HB2 ASP A 123      51.348  40.352  53.076  1.00  0.00           H0.      0
ATOM   1946  HB3 ASP A 123      51.843  39.080  52.002  1.00  0.00           H0.      0
ATOM   1947  CG  ASP A 123      50.645  38.319  53.530  1.00  0.00           C0.      0
ATOM   1948  OD1 ASP A 123      49.603  38.245  52.939  1.00  0.00           O0.      0
ATOM   1949  OD2 ASP A 123      50.918  37.490  54.472  1.00  0.00           O0.      0
ATOM   1950  C   ASP A 123      54.221  39.843  53.078  1.00  0.00           C0.      0
ATOM   1951  O   ASP A 123      55.051  39.317  52.414  1.00  0.00           O0.      0
ATOM   1952  N   VAL A 124      54.320  41.125  53.442  1.00  0.00           N0.      0
ATOM   1953  H   VAL A 124      53.590  41.594  53.959  1.00  0.00           H0.      0
ATOM   1954  CA  VAL A 124      55.480  41.979  53.191  1.00  0.00           C0.      0
ATOM   1955  HA  VAL A 124      55.727  41.847  52.138  1.00  0.00           H0.      0
ATOM   1956  CB  VAL A 124      55.168  43.545  53.340  1.00  0.00           C0.      0
ATOM   1957  HB  VAL A 124      54.928  43.765  54.381  1.00  0.00           H0.      0
ATOM   1958  CG1 VAL A 124      56.385  44.341  53.090  1.00  0.00           C0.      0
ATOM   1959 HG11 VAL A 124      57.140  44.361  53.876  1.00  0.00           H0.      0
ATOM   1960 HG12 VAL A 124      56.922  43.979  52.214  1.00  0.00           H0.      0
ATOM   1961 HG13 VAL A 124      56.047  45.359  52.894  1.00  0.00           H0.      0
ATOM   1962  CG2 VAL A 124      53.976  44.065  52.440  1.00  0.00           C0.      0
ATOM   1963 HG21 VAL A 124      54.290  43.928  51.406  1.00  0.00           H0.      0
ATOM   1964 HG22 VAL A 124      53.124  43.427  52.673  1.00  0.00           H0.      0
ATOM   1965 HG23 VAL A 124      53.704  45.075  52.749  1.00  0.00           H0.      0
ATOM   1966  C   VAL A 124      56.626  41.553  54.133  1.00  0.00           C0.      0
ATOM   1967  O   VAL A 124      56.418  41.352  55.310  1.00  0.00           O0.      0
ATOM   1968  N   PRO A 125      57.880  41.449  53.649  1.00  0.00           N0.      0
ATOM   1969  CD  PRO A 125      58.362  41.510  52.340  1.00  0.00           C0.      0
ATOM   1970  HD2 PRO A 125      58.723  42.495  52.045  1.00  0.00           H0.      0
ATOM   1971  HD3 PRO A 125      57.708  41.125  51.558  1.00  0.00           H0.      0
ATOM   1972  CG  PRO A 125      59.678  40.642  52.308  1.00  0.00           C0.      0
ATOM   1973  HG2 PRO A 125      60.233  40.992  51.437  1.00  0.00           H0.      0
ATOM   1974  HG3 PRO A 125      59.282  39.628  52.248  1.00  0.00           H0.      0
ATOM   1975  CB  PRO A 125      60.274  40.942  53.711  1.00  0.00           C0.      0
ATOM   1976  HB2 PRO A 125      60.903  41.832  53.736  1.00  0.00           H0.      0
ATOM   1977  HB3 PRO A 125      60.896  40.129  54.086  1.00  0.00           H0.      0
ATOM   1978  CA  PRO A 125      59.009  41.110  54.570  1.00  0.00           C0.      0
ATOM   1979  HA  PRO A 125      58.691  40.102  54.837  1.00  0.00           H0.      0
ATOM   1980  C   PRO A 125      59.232  41.928  55.846  1.00  0.00           C0.      0
ATOM   1981  O   PRO A 125      58.867  43.120  55.874  1.00  0.00           O0.      0
ATOM   1982  N   ALA A 126      59.677  41.312  56.964  1.00  0.00           N0.      0
ATOM   1983  H   ALA A 126      59.859  40.320  56.913  1.00  0.00           H0.      0
ATOM   1984  CA  ALA A 126      60.084  42.061  58.199  1.00  0.00           C0.      0
ATOM   1985  HA  ALA A 126      59.163  42.509  58.571  1.00  0.00           H0.      0
ATOM   1986  CB  ALA A 126      60.774  41.107  59.223  1.00  0.00           C0.      0
ATOM   1987  HB1 ALA A 126      61.543  40.578  58.660  1.00  0.00           H0.      0
ATOM   1988  HB2 ALA A 126      61.239  41.663  60.037  1.00  0.00           H0.      0
ATOM   1989  HB3 ALA A 126      59.979  40.434  59.545  1.00  0.00           H0.      0
ATOM   1990  C   ALA A 126      61.022  43.273  57.902  1.00  0.00           C0.      0
ATOM   1991  O   ALA A 126      61.723  43.286  56.928  1.00  0.00           O0.      0
ATOM   1992  N   GLY A 127      60.994  44.210  58.797  1.00  0.00           N0.      0
ATOM   1993  H   GLY A 127      60.363  44.181  59.586  1.00  0.00           H0.      0
ATOM   1994  CA  GLY A 127      61.810  45.438  58.672  1.00  0.00           C0.      0
ATOM   1995  HA2 GLY A 127      62.779  45.137  59.068  1.00  0.00           H0.      0
ATOM   1996  HA3 GLY A 127      61.962  45.742  57.636  1.00  0.00           H0.      0
ATOM   1997  C   GLY A 127      61.221  46.566  59.460  1.00  0.00           C0.      0
ATOM   1998  O   GLY A 127      60.767  46.348  60.555  1.00  0.00           O0.      0
ATOM   1999  N   ASP A 128      61.450  47.786  58.977  1.00  0.00           N0.      0
ATOM   2000  H   ASP A 128      61.747  47.847  58.013  1.00  0.00           H0.      0
ATOM   2001  CA  ASP A 128      61.115  49.071  59.614  1.00  0.00           C0.      0
ATOM   2002  HA  ASP A 128      60.584  48.860  60.542  1.00  0.00           H0.      0
ATOM   2003  CB  ASP A 128      62.450  49.824  59.990  1.00  0.00           C0.      0
ATOM   2004  HB2 ASP A 128      62.142  50.729  60.514  1.00  0.00           H0.      0
ATOM   2005  HB3 ASP A 128      62.911  49.114  60.676  1.00  0.00           H0.      0
ATOM   2006  CG  ASP A 128      63.268  50.125  58.740  1.00  0.00           C0.      0
ATOM   2007  OD1 ASP A 128      63.063  49.653  57.610  1.00  0.00           O0.      0
ATOM   2008  OD2 ASP A 128      64.307  50.846  58.830  1.00  0.00           O0.      0
ATOM   2009  C   ASP A 128      60.203  49.942  58.741  1.00  0.00           C0.      0
ATOM   2010  O   ASP A 128      60.360  51.219  58.785  1.00  0.00           O0.      0
ATOM   2011  N   GLY A 129      59.445  49.372  57.835  1.00  0.00           N0.      0
ATOM   2012  H   GLY A 129      59.577  48.373  57.898  1.00  0.00           H0.      0
ATOM   2013  CA  GLY A 129      58.376  49.949  57.053  1.00  0.00           C0.      0
ATOM   2014  HA2 GLY A 129      57.673  49.184  56.722  1.00  0.00           H0.      0
ATOM   2015  HA3 GLY A 129      57.923  50.705  57.694  1.00  0.00           H0.      0
ATOM   2016  C   GLY A 129      58.798  50.686  55.775  1.00  0.00           C0.      0
ATOM   2017  O   GLY A 129      59.875  50.435  55.322  1.00  0.00           O0.      0
ATOM   2018  N   PHE A 130      57.929  51.472  55.079  1.00  0.00           N0.      0
ATOM   2019  H   PHE A 130      57.008  51.589  55.476  1.00  0.00           H0.      0
ATOM   2020  CA  PHE A 130      58.363  52.137  53.808  1.00  0.00           C0.      0
ATOM   2021  HA  PHE A 130      59.385  52.022  53.447  1.00  0.00           H0.      0
ATOM   2022  CB  PHE A 130      57.573  51.474  52.642  1.00  0.00           C0.      0
ATOM   2023  HB2 PHE A 130      56.507  51.502  52.867  1.00  0.00           H0.      0
ATOM   2024  HB3 PHE A 130      57.647  52.104  51.755  1.00  0.00           H0.      0
ATOM   2025  CG  PHE A 130      57.972  50.006  52.398  1.00  0.00           C0.      0
ATOM   2026  CD1 PHE A 130      57.406  49.043  53.238  1.00  0.00           C0.      0
ATOM   2027  HD1 PHE A 130      56.696  49.402  53.968  1.00  0.00           H0.      0
ATOM   2028  CE1 PHE A 130      57.705  47.639  53.147  1.00  0.00           C0.      0
ATOM   2029  HE1 PHE A 130      57.202  46.918  53.774  1.00  0.00           H0.      0
ATOM   2030  CZ  PHE A 130      58.614  47.249  52.122  1.00  0.00           C0.      0
ATOM   2031  HZ  PHE A 130      58.727  46.196  51.914  1.00  0.00           H0.      0
ATOM   2032  CE2 PHE A 130      59.178  48.228  51.231  1.00  0.00           C0.      0
ATOM   2033  HE2 PHE A 130      59.778  47.997  50.363  1.00  0.00           H0.      0
ATOM   2034  CD2 PHE A 130      58.849  49.559  51.367  1.00  0.00           C0.      0
ATOM   2035  HD2 PHE A 130      59.120  50.293  50.623  1.00  0.00           H0.      0
ATOM   2036  C   PHE A 130      57.941  53.633  53.769  1.00  0.00           C0.      0
ATOM   2037  O   PHE A 130      57.006  54.130  54.317  1.00  0.00           O0.      0
ATOM   2038  N   ASP A 131      58.790  54.427  53.138  1.00  0.00           N0.      0
ATOM   2039  H   ASP A 131      59.417  53.968  52.492  1.00  0.00           H0.      0
ATOM   2040  CA  ASP A 131      58.819  55.946  53.100  1.00  0.00           C0.      0
ATOM   2041  HA  ASP A 131      58.829  56.285  54.136  1.00  0.00           H0.      0
ATOM   2042  CB  ASP A 131      60.014  56.373  52.229  1.00  0.00           C0.      0
ATOM   2043  HB2 ASP A 131      59.970  55.836  51.281  1.00  0.00           H0.      0
ATOM   2044  HB3 ASP A 131      60.057  57.418  51.922  1.00  0.00           H0.      0
ATOM   2045  CG  ASP A 131      61.377  56.112  52.913  1.00  0.00           C0.      0
ATOM   2046  OD1 ASP A 131      62.425  56.122  52.242  1.00  0.00           O0.      0
ATOM   2047  OD2 ASP A 131      61.476  55.929  54.145  1.00  0.00           O0.      0
ATOM   2048  C   ASP A 131      57.573  56.363  52.303  1.00  0.00           C0.      0
ATOM   2049  O   ASP A 131      56.979  57.390  52.647  1.00  0.00           O0.      0
ATOM   2050  N   ALA A 132      57.056  55.550  51.403  1.00  0.00           N0.      0
ATOM   2051  H   ALA A 132      57.433  54.613  51.386  1.00  0.00           H0.      0
ATOM   2052  CA  ALA A 132      55.768  55.573  50.807  1.00  0.00           C0.      0
ATOM   2053  HA  ALA A 132      55.083  55.969  51.557  1.00  0.00           H0.      0
ATOM   2054  CB  ALA A 132      55.750  56.464  49.533  1.00  0.00           C0.      0
ATOM   2055  HB1 ALA A 132      54.734  56.507  49.142  1.00  0.00           H0.      0
ATOM   2056  HB2 ALA A 132      56.026  57.490  49.779  1.00  0.00           H0.      0
ATOM   2057  HB3 ALA A 132      56.380  56.114  48.716  1.00  0.00           H0.      0
ATOM   2058  C   ALA A 132      55.146  54.216  50.392  1.00  0.00           C0.      0
ATOM   2059  O   ALA A 132      55.866  53.348  49.908  1.00  0.00           O0.      0
ATOM   2060  N   VAL A 133      53.843  54.151  50.605  1.00  0.00           N0.      0
ATOM   2061  H   VAL A 133      53.370  55.003  50.872  1.00  0.00           H0.      0
ATOM   2062  CA  VAL A 133      52.966  53.095  50.100  1.00  0.00           C0.      0
ATOM   2063  HA  VAL A 133      53.532  52.276  49.658  1.00  0.00           H0.      0
ATOM   2064  CB  VAL A 133      52.198  52.433  51.288  1.00  0.00           C0.      0
ATOM   2065  HB  VAL A 133      51.596  53.224  51.737  1.00  0.00           H0.      0
ATOM   2066  CG1 VAL A 133      51.325  51.293  50.767  1.00  0.00           C0.      0
ATOM   2067 HG11 VAL A 133      50.612  51.567  49.989  1.00  0.00           H0.      0
ATOM   2068 HG12 VAL A 133      51.890  50.430  50.414  1.00  0.00           H0.      0
ATOM   2069 HG13 VAL A 133      50.679  50.784  51.483  1.00  0.00           H0.      0
ATOM   2070  CG2 VAL A 133      53.104  51.848  52.337  1.00  0.00           C0.      0
ATOM   2071 HG21 VAL A 133      53.534  52.682  52.891  1.00  0.00           H0.      0
ATOM   2072 HG22 VAL A 133      52.462  51.296  53.022  1.00  0.00           H0.      0
ATOM   2073 HG23 VAL A 133      53.963  51.230  52.076  1.00  0.00           H0.      0
ATOM   2074  C   VAL A 133      52.136  53.673  48.955  1.00  0.00           C0.      0
ATOM   2075  O   VAL A 133      51.567  54.779  49.028  1.00  0.00           O0.      0
ATOM   2076  N   ILE A 134      52.048  52.839  47.874  1.00  0.00           N0.      0
ATOM   2077  H   ILE A 134      52.709  52.079  47.944  1.00  0.00           H0.      0
ATOM   2078  CA  ILE A 134      51.378  52.984  46.649  1.00  0.00           C0.      0
ATOM   2079  HA  ILE A 134      50.786  53.892  46.760  1.00  0.00           H0.      0
ATOM   2080  CB  ILE A 134      52.402  53.155  45.463  1.00  0.00           C0.      0
ATOM   2081  HB  ILE A 134      53.156  52.381  45.608  1.00  0.00           H0.      0
ATOM   2082  CG2 ILE A 134      51.676  52.782  44.146  1.00  0.00           C0.      0
ATOM   2083 HG21 ILE A 134      51.186  51.808  44.139  1.00  0.00           H0.      0
ATOM   2084 HG22 ILE A 134      50.877  53.478  43.890  1.00  0.00           H0.      0
ATOM   2085 HG23 ILE A 134      52.427  52.668  43.365  1.00  0.00           H0.      0
ATOM   2086  CG1 ILE A 134      52.976  54.589  45.324  1.00  0.00           C0.      0
ATOM   2087 HG12 ILE A 134      53.284  54.697  44.284  1.00  0.00           H0.      0
ATOM   2088 HG13 ILE A 134      52.256  55.398  45.443  1.00  0.00           H0.      0
ATOM   2089  CD1 ILE A 134      54.175  54.866  46.218  1.00  0.00           C0.      0
ATOM   2090 HD11 ILE A 134      54.836  54.005  46.307  1.00  0.00           H0.      0
ATOM   2091 HD12 ILE A 134      54.712  55.744  45.861  1.00  0.00           H0.      0
ATOM   2092 HD13 ILE A 134      53.868  55.030  47.251  1.00  0.00           H0.      0
ATOM   2093  C   ILE A 134      50.426  51.800  46.486  1.00  0.00           C0.      0
ATOM   2094  O   ILE A 134      50.787  50.639  46.722  1.00  0.00           O0.      0
ATOM   2095  N   CYS A 135      49.181  52.052  46.023  1.00  0.00           N0.      0
ATOM   2096  H   CYS A 135      48.831  52.998  46.076  1.00  0.00           H0.      0
ATOM   2097  CA  CYS A 135      48.249  51.033  45.534  1.00  0.00           C0.      0
ATOM   2098  HA  CYS A 135      48.583  50.001  45.641  1.00  0.00           H0.      0
ATOM   2099  CB  CYS A 135      46.875  51.144  46.305  1.00  0.00           C0.      0
ATOM   2100  HB2 CYS A 135      46.267  51.993  45.992  1.00  0.00           H0.      0
ATOM   2101  HB3 CYS A 135      46.281  50.239  46.178  1.00  0.00           H0.      0
ATOM   2102  SG  CYS A 135      47.215  51.277  48.169  1.00  0.00           S0.      0
ATOM   2103  HG  CYS A 135      48.294  52.063  48.193  1.00  0.00           H0.      0
ATOM   2104  C   CYS A 135      48.139  51.266  44.016  1.00  0.00           C0.      0
ATOM   2105  O   CYS A 135      48.787  50.585  43.230  1.00  0.00           O0.      0
ATOM   2106  N   LEU A 136      47.345  52.212  43.607  1.00  0.00           N0.      0
ATOM   2107  H   LEU A 136      46.938  52.822  44.302  1.00  0.00           H0.      0
ATOM   2108  CA  LEU A 136      47.097  52.660  42.200  1.00  0.00           C0.      0
ATOM   2109  HA  LEU A 136      46.414  53.509  42.242  1.00  0.00           H0.      0
ATOM   2110  CB  LEU A 136      48.426  53.216  41.531  1.00  0.00           C0.      0
ATOM   2111  HB2 LEU A 136      49.222  52.472  41.478  1.00  0.00           H0.      0
ATOM   2112  HB3 LEU A 136      48.033  53.599  40.589  1.00  0.00           H0.      0
ATOM   2113  CG  LEU A 136      48.849  54.535  42.207  1.00  0.00           C0.      0
ATOM   2114  HG  LEU A 136      48.924  54.388  43.284  1.00  0.00           H0.      0
ATOM   2115  CD1 LEU A 136      50.168  55.066  41.650  1.00  0.00           C0.      0
ATOM   2116 HD11 LEU A 136      51.010  54.374  41.688  1.00  0.00           H0.      0
ATOM   2117 HD12 LEU A 136      50.164  55.425  40.621  1.00  0.00           H0.      0
ATOM   2118 HD13 LEU A 136      50.393  55.881  42.339  1.00  0.00           H0.      0
ATOM   2119  CD2 LEU A 136      47.953  55.742  41.980  1.00  0.00           C0.      0
ATOM   2120 HD21 LEU A 136      48.005  56.030  40.930  1.00  0.00           H0.      0
ATOM   2121 HD22 LEU A 136      46.921  55.585  42.294  1.00  0.00           H0.      0
ATOM   2122 HD23 LEU A 136      48.282  56.588  42.585  1.00  0.00           H0.      0
ATOM   2123  C   LEU A 136      46.445  51.637  41.134  1.00  0.00           C0.      0
ATOM   2124  O   LEU A 136      46.545  50.429  41.162  1.00  0.00           O0.      0
ATOM   2125  N   GLY A 137      45.918  52.141  40.059  1.00  0.00           N0.      0
ATOM   2126  H   GLY A 137      45.745  53.136  40.045  1.00  0.00           H0.      0
ATOM   2127  CA  GLY A 137      45.379  51.512  38.874  1.00  0.00           C0.      0
ATOM   2128  HA2 GLY A 137      45.428  52.184  38.017  1.00  0.00           H0.      0
ATOM   2129  HA3 GLY A 137      45.907  50.573  38.711  1.00  0.00           H0.      0
ATOM   2130  C   GLY A 137      43.909  51.093  39.037  1.00  0.00           C0.      0
ATOM   2131  O   GLY A 137      43.430  50.103  38.503  1.00  0.00           O0.      0
ATOM   2132  N   ASN A 138      43.193  51.738  39.929  1.00  0.00           N0.      0
ATOM   2133  H   ASN A 138      43.648  52.498  40.415  1.00  0.00           H0.      0
ATOM   2134  CA  ASN A 138      42.006  51.299  40.664  1.00  0.00           C0.      0
ATOM   2135  HA  ASN A 138      41.895  52.041  41.456  1.00  0.00           H0.      0
ATOM   2136  CB  ASN A 138      40.766  51.306  39.770  1.00  0.00           C0.      0
ATOM   2137  HB2 ASN A 138      40.719  52.266  39.255  1.00  0.00           H0.      0
ATOM   2138  HB3 ASN A 138      40.894  50.610  38.942  1.00  0.00           H0.      0
ATOM   2139  CG  ASN A 138      39.512  51.063  40.533  1.00  0.00           C0.      0
ATOM   2140  OD1 ASN A 138      39.312  51.449  41.653  1.00  0.00           O0.      0
ATOM   2141  ND2 ASN A 138      38.633  50.297  39.935  1.00  0.00           N0.      0
ATOM   2142 HD21 ASN A 138      37.899  49.908  40.510  1.00  0.00           H0.      0
ATOM   2143 HD22 ASN A 138      38.732  49.884  39.019  1.00  0.00           H0.      0
ATOM   2144  C   ASN A 138      42.206  50.115  41.537  1.00  0.00           C0.      0
ATOM   2145  O   ASN A 138      41.852  49.017  41.129  1.00  0.00           O0.      0
ATOM   2146  N   SER A 139      42.832  50.296  42.710  1.00  0.00           N0.      0
ATOM   2147  H   SER A 139      43.003  51.227  43.063  1.00  0.00           H0.      0
ATOM   2148  CA  SER A 139      43.247  49.250  43.507  1.00  0.00           C0.      0
ATOM   2149  HA  SER A 139      43.607  48.435  42.880  1.00  0.00           H0.      0
ATOM   2150  CB  SER A 139      44.460  49.580  44.308  1.00  0.00           C0.      0
ATOM   2151  HB2 SER A 139      44.572  48.754  45.011  1.00  0.00           H0.      0
ATOM   2152  HB3 SER A 139      45.295  49.777  43.636  1.00  0.00           H0.      0
ATOM   2153  OG  SER A 139      44.270  50.753  45.034  1.00  0.00           O0.      0
ATOM   2154  HG  SER A 139      44.124  51.501  44.451  1.00  0.00           H0.      0
ATOM   2155  C   SER A 139      42.157  48.646  44.398  1.00  0.00           C0.      0
ATOM   2156  O   SER A 139      41.853  47.461  44.284  1.00  0.00           O0.      0
ATOM   2157  N   PHE A 140      41.554  49.427  45.325  1.00  0.00           N0.      0
ATOM   2158  H   PHE A 140      41.687  50.428  45.322  1.00  0.00           H0.      0
ATOM   2159  CA  PHE A 140      40.832  48.789  46.457  1.00  0.00           C0.      0
ATOM   2160  HA  PHE A 140      41.312  47.888  46.838  1.00  0.00           H0.      0
ATOM   2161  CB  PHE A 140      40.874  49.758  47.640  1.00  0.00           C0.      0
ATOM   2162  HB2 PHE A 140      41.945  49.919  47.760  1.00  0.00           H0.      0
ATOM   2163  HB3 PHE A 140      40.385  50.670  47.299  1.00  0.00           H0.      0
ATOM   2164  CG  PHE A 140      40.155  49.351  48.931  1.00  0.00           C0.      0
ATOM   2165  CD1 PHE A 140      40.828  48.614  49.953  1.00  0.00           C0.      0
ATOM   2166  HD1 PHE A 140      41.871  48.381  49.800  1.00  0.00           H0.      0
ATOM   2167  CE1 PHE A 140      40.165  48.225  51.153  1.00  0.00           C0.      0
ATOM   2168  HE1 PHE A 140      40.632  47.672  51.954  1.00  0.00           H0.      0
ATOM   2169  CZ  PHE A 140      38.887  48.557  51.342  1.00  0.00           C0.      0
ATOM   2170  HZ  PHE A 140      38.440  48.464  52.321  1.00  0.00           H0.      0
ATOM   2171  CE2 PHE A 140      38.207  49.334  50.403  1.00  0.00           C0.      0
ATOM   2172  HE2 PHE A 140      37.300  49.852  50.679  1.00  0.00           H0.      0
ATOM   2173  CD2 PHE A 140      38.832  49.704  49.154  1.00  0.00           C0.      0
ATOM   2174  HD2 PHE A 140      38.324  50.324  48.430  1.00  0.00           H0.      0
ATOM   2175  C   PHE A 140      39.449  48.225  46.013  1.00  0.00           C0.      0
ATOM   2176  O   PHE A 140      38.842  47.376  46.694  1.00  0.00           O0.      0
ATOM   2177  N   ALA A 141      38.857  48.715  44.931  1.00  0.00           N0.      0
ATOM   2178  H   ALA A 141      39.394  49.387  44.401  1.00  0.00           H0.      0
ATOM   2179  CA  ALA A 141      37.422  48.598  44.572  1.00  0.00           C0.      0
ATOM   2180  HA  ALA A 141      36.876  48.928  45.455  1.00  0.00           H0.      0
ATOM   2181  CB  ALA A 141      37.114  49.599  43.453  1.00  0.00           C0.      0
ATOM   2182  HB1 ALA A 141      37.539  49.396  42.470  1.00  0.00           H0.      0
ATOM   2183  HB2 ALA A 141      36.055  49.739  43.235  1.00  0.00           H0.      0
ATOM   2184  HB3 ALA A 141      37.374  50.613  43.757  1.00  0.00           H0.      0
ATOM   2185  C   ALA A 141      36.920  47.128  44.266  1.00  0.00           C0.      0
ATOM   2186  O   ALA A 141      35.708  46.970  44.408  1.00  0.00           O0.      0
ATOM   2187  N   HID A 142      37.779  46.180  44.147  1.00  0.00           N0.      0
ATOM   2188  H   HID A 142      38.751  46.439  44.052  1.00  0.00           H0.      0
ATOM   2189  CA  HID A 142      37.321  44.781  44.040  1.00  0.00           C0.      0
ATOM   2190  HA  HID A 142      36.589  44.723  43.234  1.00  0.00           H0.      0
ATOM   2191  CB  HID A 142      38.469  43.963  43.469  1.00  0.00           C0.      0
ATOM   2192  HB2 HID A 142      39.384  44.078  44.049  1.00  0.00           H0.      0
ATOM   2193  HB3 HID A 142      38.281  42.895  43.577  1.00  0.00           H0.      0
ATOM   2194  CG  HID A 142      38.906  44.300  42.076  1.00  0.00           C0.      0
ATOM   2195  ND1 HID A 142      38.160  44.417  40.925  1.00  0.00           N0.      0
ATOM   2196  HD1 HID A 142      37.151  44.381  40.896  1.00  0.00           H0.      0
ATOM   2197  CE1 HID A 142      38.929  44.659  39.847  1.00  0.00           C0.      0
ATOM   2198  HE1 HID A 142      38.665  44.768  38.806  1.00  0.00           H0.      0
ATOM   2199  NE2 HID A 142      40.205  44.737  40.321  1.00  0.00           N0.      0
ATOM   2200  CD2 HID A 142      40.185  44.516  41.705  1.00  0.00           C0.      0
ATOM   2201  HD2 HID A 142      41.006  44.578  42.404  1.00  0.00           H0.      0
ATOM   2202  C   HID A 142      36.693  44.207  45.280  1.00  0.00           C0.      0
ATOM   2203  O   HID A 142      35.752  43.413  45.230  1.00  0.00           O0.      0
ATOM   2204  N   LEU A 143      37.308  44.619  46.357  1.00  0.00           N0.      0
ATOM   2205  H   LEU A 143      38.075  45.276  46.383  1.00  0.00           H0.      0
ATOM   2206  CA  LEU A 143      37.037  44.089  47.691  1.00  0.00           C0.      0
ATOM   2207  HA  LEU A 143      37.296  43.041  47.538  1.00  0.00           H0.      0
ATOM   2208  CB  LEU A 143      38.025  44.789  48.705  1.00  0.00           C0.      0
ATOM   2209  HB2 LEU A 143      39.037  44.644  48.327  1.00  0.00           H0.      0
ATOM   2210  HB3 LEU A 143      37.853  45.844  48.919  1.00  0.00           H0.      0
ATOM   2211  CG  LEU A 143      38.131  44.066  50.021  1.00  0.00           C0.      0
ATOM   2212  HG  LEU A 143      37.160  43.835  50.458  1.00  0.00           H0.      0
ATOM   2213  CD1 LEU A 143      38.964  42.807  49.992  1.00  0.00           C0.      0
ATOM   2214 HD11 LEU A 143      39.065  42.241  50.919  1.00  0.00           H0.      0
ATOM   2215 HD12 LEU A 143      38.497  42.180  49.232  1.00  0.00           H0.      0
ATOM   2216 HD13 LEU A 143      39.966  43.048  49.637  1.00  0.00           H0.      0
ATOM   2217  CD2 LEU A 143      38.974  44.989  50.947  1.00  0.00           C0.      0
ATOM   2218 HD21 LEU A 143      38.173  45.651  51.275  1.00  0.00           H0.      0
ATOM   2219 HD22 LEU A 143      39.248  44.351  51.787  1.00  0.00           H0.      0
ATOM   2220 HD23 LEU A 143      39.685  45.607  50.397  1.00  0.00           H0.      0
ATOM   2221  C   LEU A 143      35.513  44.144  47.941  1.00  0.00           C0.      0
ATOM   2222  O   LEU A 143      34.995  45.251  48.072  1.00  0.00           O0.      0
ATOM   2223  N   PRO A 144      34.872  43.000  48.209  1.00  0.00           N0.      0
ATOM   2224  CD  PRO A 144      35.393  41.675  48.121  1.00  0.00           C0.      0
ATOM   2225  HD2 PRO A 144      36.368  41.533  48.588  1.00  0.00           H0.      0
ATOM   2226  HD3 PRO A 144      35.676  41.421  47.099  1.00  0.00           H0.      0
ATOM   2227  CG  PRO A 144      34.289  40.620  48.588  1.00  0.00           C0.      0
ATOM   2228  HG2 PRO A 144      34.174  40.514  49.667  1.00  0.00           H0.      0
ATOM   2229  HG3 PRO A 144      34.414  39.694  48.027  1.00  0.00           H0.      0
ATOM   2230  CB  PRO A 144      33.054  41.349  48.232  1.00  0.00           C0.      0
ATOM   2231  HB2 PRO A 144      32.116  41.087  48.723  1.00  0.00           H0.      0
ATOM   2232  HB3 PRO A 144      33.043  41.277  47.145  1.00  0.00           H0.      0
ATOM   2233  CA  PRO A 144      33.422  42.870  48.352  1.00  0.00           C0.      0
ATOM   2234  HA  PRO A 144      33.024  43.409  47.492  1.00  0.00           H0.      0
ATOM   2235  C   PRO A 144      32.851  43.468  49.578  1.00  0.00           C0.      0
ATOM   2236  O   PRO A 144      33.542  43.669  50.584  1.00  0.00           O0.      0
ATOM   2237  N   ASP A 145      31.586  43.824  49.597  1.00  0.00           N0.      0
ATOM   2238  H   ASP A 145      30.950  43.702  48.822  1.00  0.00           H0.      0
ATOM   2239  CA  ASP A 145      30.852  43.956  50.861  1.00  0.00           C0.      0
ATOM   2240  HA  ASP A 145      31.610  44.160  51.617  1.00  0.00           H0.      0
ATOM   2241  CB  ASP A 145      29.943  45.206  50.862  1.00  0.00           C0.      0
ATOM   2242  HB2 ASP A 145      30.664  46.017  50.769  1.00  0.00           H0.      0
ATOM   2243  HB3 ASP A 145      29.248  45.145  50.024  1.00  0.00           H0.      0
ATOM   2244  CG  ASP A 145      29.112  45.521  52.134  1.00  0.00           C0.      0
ATOM   2245  OD1 ASP A 145      28.279  46.485  52.150  1.00  0.00           O0.      0
ATOM   2246  OD2 ASP A 145      29.468  44.965  53.188  1.00  0.00           O0.      0
ATOM   2247  C   ASP A 145      30.139  42.644  51.228  1.00  0.00           C0.      0
ATOM   2248  O   ASP A 145      29.065  42.441  50.747  1.00  0.00           O0.      0
ATOM   2249  N   SER A 146      30.612  41.803  52.206  1.00  0.00           N0.      0
ATOM   2250  H   SER A 146      31.568  41.964  52.489  1.00  0.00           H0.      0
ATOM   2251  CA  SER A 146      30.114  40.448  52.301  1.00  0.00           C0.      0
ATOM   2252  HA  SER A 146      29.086  40.552  51.956  1.00  0.00           H0.      0
ATOM   2253  CB  SER A 146      30.884  39.568  51.312  1.00  0.00           C0.      0
ATOM   2254  HB2 SER A 146      30.428  38.578  51.349  1.00  0.00           H0.      0
ATOM   2255  HB3 SER A 146      30.700  40.078  50.367  1.00  0.00           H0.      0
ATOM   2256  OG  SER A 146      32.344  39.490  51.389  1.00  0.00           O0.      0
ATOM   2257  HG  SER A 146      32.586  39.288  50.483  1.00  0.00           H0.      0
ATOM   2258  C   SER A 146      30.039  39.894  53.722  1.00  0.00           C0.      0
ATOM   2259  O   SER A 146      29.954  38.668  53.982  1.00  0.00           O0.      0
ATOM   2260  N   LYS A 147      30.306  40.784  54.739  1.00  0.00           N0.      0
ATOM   2261  H   LYS A 147      30.399  41.747  54.451  1.00  0.00           H0.      0
ATOM   2262  CA  LYS A 147      30.425  40.457  56.169  1.00  0.00           C0.      0
ATOM   2263  HA  LYS A 147      30.142  39.411  56.291  1.00  0.00           H0.      0
ATOM   2264  CB  LYS A 147      31.816  40.387  56.700  1.00  0.00           C0.      0
ATOM   2265  HB2 LYS A 147      32.431  41.285  56.644  1.00  0.00           H0.      0
ATOM   2266  HB3 LYS A 147      31.714  40.207  57.770  1.00  0.00           H0.      0
ATOM   2267  CG  LYS A 147      32.613  39.220  56.049  1.00  0.00           C0.      0
ATOM   2268  HG2 LYS A 147      31.970  38.344  55.972  1.00  0.00           H0.      0
ATOM   2269  HG3 LYS A 147      32.955  39.406  55.031  1.00  0.00           H0.      0
ATOM   2270  CD  LYS A 147      33.876  38.923  56.793  1.00  0.00           C0.      0
ATOM   2271  HD2 LYS A 147      34.625  39.713  56.757  1.00  0.00           H0.      0
ATOM   2272  HD3 LYS A 147      33.477  38.751  57.793  1.00  0.00           H0.      0
ATOM   2273  CE  LYS A 147      34.524  37.645  56.261  1.00  0.00           C0.      0
ATOM   2274  HE2 LYS A 147      33.781  36.851  56.196  1.00  0.00           H0.      0
ATOM   2275  HE3 LYS A 147      34.833  37.837  55.233  1.00  0.00           H0.      0
ATOM   2276  NZ  LYS A 147      35.710  37.267  57.107  1.00  0.00           N0.      0
ATOM   2277  HZ1 LYS A 147      36.038  36.319  56.986  1.00  0.00           H0.      0
ATOM   2278  HZ2 LYS A 147      36.552  37.765  56.854  1.00  0.00           H0.      0
ATOM   2279  HZ3 LYS A 147      35.521  37.514  58.068  1.00  0.00           H0.      0
ATOM   2280  C   LYS A 147      29.517  41.344  57.105  1.00  0.00           C0.      0
ATOM   2281  O   LYS A 147      29.520  41.181  58.344  1.00  0.00           O0.      0
ATOM   2282  N   GLY A 148      28.587  42.089  56.654  1.00  0.00           N0.      0
ATOM   2283  H   GLY A 148      28.483  42.164  55.652  1.00  0.00           H0.      0
ATOM   2284  CA  GLY A 148      27.584  42.803  57.464  1.00  0.00           C0.      0
ATOM   2285  HA2 GLY A 148      26.804  43.156  56.789  1.00  0.00           H0.      0
ATOM   2286  HA3 GLY A 148      27.169  42.052  58.137  1.00  0.00           H0.      0
ATOM   2287  C   GLY A 148      28.122  43.984  58.218  1.00  0.00           C0.      0
ATOM   2288  O   GLY A 148      27.426  44.443  59.111  1.00  0.00           O0.      0
ATOM   2289  N   ASP A 149      29.353  44.451  57.898  1.00  0.00           N0.      0
ATOM   2290  H   ASP A 149      29.771  43.974  57.112  1.00  0.00           H0.      0
ATOM   2291  CA  ASP A 149      30.179  45.245  58.820  1.00  0.00           C0.      0
ATOM   2292  HA  ASP A 149      29.526  45.923  59.370  1.00  0.00           H0.      0
ATOM   2293  CB  ASP A 149      30.783  44.193  59.800  1.00  0.00           C0.      0
ATOM   2294  HB2 ASP A 149      30.090  43.616  60.412  1.00  0.00           H0.      0
ATOM   2295  HB3 ASP A 149      31.315  43.533  59.114  1.00  0.00           H0.      0
ATOM   2296  CG  ASP A 149      31.749  44.866  60.788  1.00  0.00           C0.      0
ATOM   2297  OD1 ASP A 149      31.728  46.120  60.992  1.00  0.00           O0.      0
ATOM   2298  OD2 ASP A 149      32.622  44.143  61.296  1.00  0.00           O0.      0
ATOM   2299  C   ASP A 149      31.216  46.007  57.987  1.00  0.00           C0.      0
ATOM   2300  O   ASP A 149      31.818  45.451  57.111  1.00  0.00           O0.      0
ATOM   2301  N   GLN A 150      31.496  47.271  58.291  1.00  0.00           N0.      0
ATOM   2302  H   GLN A 150      31.002  47.613  59.103  1.00  0.00           H0.      0
ATOM   2303  CA  GLN A 150      32.613  48.054  57.670  1.00  0.00           C0.      0
ATOM   2304  HA  GLN A 150      32.709  47.817  56.610  1.00  0.00           H0.      0
ATOM   2305  CB  GLN A 150      32.306  49.576  57.828  1.00  0.00           C0.      0
ATOM   2306  HB2 GLN A 150      32.248  49.768  58.900  1.00  0.00           H0.      0
ATOM   2307  HB3 GLN A 150      33.120  50.128  57.358  1.00  0.00           H0.      0
ATOM   2308  CG  GLN A 150      30.921  50.007  57.283  1.00  0.00           C0.      0
ATOM   2309  HG2 GLN A 150      30.930  49.588  56.277  1.00  0.00           H0.      0
ATOM   2310  HG3 GLN A 150      30.091  49.555  57.827  1.00  0.00           H0.      0
ATOM   2311  CD  GLN A 150      30.772  51.498  57.229  1.00  0.00           C0.      0
ATOM   2312  OE1 GLN A 150      30.662  52.196  58.244  1.00  0.00           O0.      0
ATOM   2313  NE2 GLN A 150      30.521  52.109  56.083  1.00  0.00           N0.      0
ATOM   2314 HE21 GLN A 150      30.356  53.098  56.202  1.00  0.00           H0.      0
ATOM   2315 HE22 GLN A 150      30.317  51.579  55.247  1.00  0.00           H0.      0
ATOM   2316  C   GLN A 150      33.978  47.605  58.129  1.00  0.00           C0.      0
ATOM   2317  O   GLN A 150      34.989  47.971  57.562  1.00  0.00           O0.      0
ATOM   2318  N   SER A 151      34.115  46.945  59.330  1.00  0.00           N0.      0
ATOM   2319  H   SER A 151      33.302  46.665  59.859  1.00  0.00           H0.      0
ATOM   2320  CA  SER A 151      35.408  46.730  59.972  1.00  0.00           C0.      0
ATOM   2321  HA  SER A 151      35.860  47.712  60.112  1.00  0.00           H0.      0
ATOM   2322  CB  SER A 151      35.255  45.917  61.277  1.00  0.00           C0.      0
ATOM   2323  HB2 SER A 151      35.158  44.841  61.139  1.00  0.00           H0.      0
ATOM   2324  HB3 SER A 151      36.182  46.105  61.819  1.00  0.00           H0.      0
ATOM   2325  OG  SER A 151      34.218  46.379  62.108  1.00  0.00           O0.      0
ATOM   2326  HG  SER A 151      33.453  45.800  62.071  1.00  0.00           H0.      0
ATOM   2327  C   SER A 151      36.356  45.907  59.126  1.00  0.00           C0.      0
ATOM   2328  O   SER A 151      37.542  45.970  59.484  1.00  0.00           O0.      0
ATOM   2329  N   GLU A 152      35.897  45.192  58.058  1.00  0.00           N0.      0
ATOM   2330  H   GLU A 152      34.908  45.068  57.896  1.00  0.00           H0.      0
ATOM   2331  CA  GLU A 152      36.781  44.381  57.158  1.00  0.00           C0.      0
ATOM   2332  HA  GLU A 152      37.532  43.808  57.701  1.00  0.00           H0.      0
ATOM   2333  CB  GLU A 152      35.930  43.480  56.259  1.00  0.00           C0.      0
ATOM   2334  HB2 GLU A 152      35.303  44.018  55.548  1.00  0.00           H0.      0
ATOM   2335  HB3 GLU A 152      36.545  42.784  55.689  1.00  0.00           H0.      0
ATOM   2336  CG  GLU A 152      34.998  42.601  57.140  1.00  0.00           C0.      0
ATOM   2337  HG2 GLU A 152      34.210  43.300  57.418  1.00  0.00           H0.      0
ATOM   2338  HG3 GLU A 152      34.560  41.965  56.371  1.00  0.00           H0.      0
ATOM   2339  CD  GLU A 152      35.577  41.844  58.327  1.00  0.00           C0.      0
ATOM   2340  OE1 GLU A 152      36.311  40.842  58.183  1.00  0.00           O0.      0
ATOM   2341  OE2 GLU A 152      35.407  42.230  59.485  1.00  0.00           O0.      0
ATOM   2342  C   GLU A 152      37.557  45.250  56.199  1.00  0.00           C0.      0
ATOM   2343  O   GLU A 152      38.714  44.901  56.004  1.00  0.00           O0.      0
ATOM   2344  N   HIE A 153      36.895  46.288  55.691  1.00  0.00           N0.      0
ATOM   2345  H   HIE A 153      35.909  46.399  55.880  1.00  0.00           H0.      0
ATOM   2346  CA  HIE A 153      37.473  47.380  54.906  1.00  0.00           C0.      0
ATOM   2347  HA  HIE A 153      38.145  47.090  54.098  1.00  0.00           H0.      0
ATOM   2348  CB  HIE A 153      36.309  48.276  54.258  1.00  0.00           C0.      0
ATOM   2349  HB2 HIE A 153      35.622  48.592  55.044  1.00  0.00           H0.      0
ATOM   2350  HB3 HIE A 153      36.904  49.075  53.817  1.00  0.00           H0.      0
ATOM   2351  CG  HIE A 153      35.545  47.547  53.122  1.00  0.00           C0.      0
ATOM   2352  ND1 HIE A 153      34.363  47.963  52.498  1.00  0.00           N0.      0
ATOM   2353  CE1 HIE A 153      33.954  47.084  51.608  1.00  0.00           C0.      0
ATOM   2354  HE1 HIE A 153      33.023  47.113  51.062  1.00  0.00           H0.      0
ATOM   2355  NE2 HIE A 153      34.913  46.161  51.482  1.00  0.00           N0.      0
ATOM   2356  HE2 HIE A 153      34.785  45.250  51.063  1.00  0.00           H0.      0
ATOM   2357  CD2 HIE A 153      35.889  46.420  52.454  1.00  0.00           C0.      0
ATOM   2358  HD2 HIE A 153      36.697  45.772  52.763  1.00  0.00           H0.      0
ATOM   2359  C   HIE A 153      38.387  48.205  55.861  1.00  0.00           C0.      0
ATOM   2360  O   HIE A 153      39.556  48.447  55.480  1.00  0.00           O0.      0
ATOM   2361  N   ARG A 154      38.008  48.422  57.132  1.00  0.00           N0.      0
ATOM   2362  H   ARG A 154      37.054  48.234  57.405  1.00  0.00           H0.      0
ATOM   2363  CA  ARG A 154      38.845  49.176  58.060  1.00  0.00           C0.      0
ATOM   2364  HA  ARG A 154      39.101  50.127  57.595  1.00  0.00           H0.      0
ATOM   2365  CB  ARG A 154      37.951  49.431  59.341  1.00  0.00           C0.      0
ATOM   2366  HB2 ARG A 154      36.909  49.650  59.108  1.00  0.00           H0.      0
ATOM   2367  HB3 ARG A 154      37.924  48.534  59.959  1.00  0.00           H0.      0
ATOM   2368  CG  ARG A 154      38.418  50.560  60.257  1.00  0.00           C0.      0
ATOM   2369  HG2 ARG A 154      39.486  50.445  60.442  1.00  0.00           H0.      0
ATOM   2370  HG3 ARG A 154      38.373  51.574  59.860  1.00  0.00           H0.      0
ATOM   2371  CD  ARG A 154      37.741  50.706  61.609  1.00  0.00           C0.      0
ATOM   2372  HD2 ARG A 154      37.984  49.775  62.122  1.00  0.00           H0.      0
ATOM   2373  HD3 ARG A 154      38.181  51.534  62.164  1.00  0.00           H0.      0
ATOM   2374  NE  ARG A 154      36.284  50.806  61.444  1.00  0.00           N0.      0
ATOM   2375  HE  ARG A 154      35.874  51.678  61.143  1.00  0.00           H0.      0
ATOM   2376  CZ  ARG A 154      35.496  49.853  61.898  1.00  0.00           C0.      0
ATOM   2377  NH1 ARG A 154      34.243  50.134  62.000  1.00  0.00           N0.      0
ATOM   2378 HH11 ARG A 154      33.916  51.024  61.651  1.00  0.00           H0.      0
ATOM   2379 HH12 ARG A 154      33.677  49.491  62.535  1.00  0.00           H0.      0
ATOM   2380  NH2 ARG A 154      35.902  48.679  62.450  1.00  0.00           N0.      0
ATOM   2381 HH21 ARG A 154      36.847  48.467  62.738  1.00  0.00           H0.      0
ATOM   2382 HH22 ARG A 154      35.170  48.014  62.654  1.00  0.00           H0.      0
ATOM   2383  C   ARG A 154      40.155  48.452  58.390  1.00  0.00           C0.      0
ATOM   2384  O   ARG A 154      41.220  49.020  58.380  1.00  0.00           O0.      0
ATOM   2385  N   LEU A 155      40.050  47.143  58.532  1.00  0.00           N0.      0
ATOM   2386  H   LEU A 155      39.095  46.813  58.536  1.00  0.00           H0.      0
ATOM   2387  CA  LEU A 155      41.121  46.192  58.743  1.00  0.00           C0.      0
ATOM   2388  HA  LEU A 155      41.807  46.575  59.499  1.00  0.00           H0.      0
ATOM   2389  CB  LEU A 155      40.590  44.815  59.115  1.00  0.00           C0.      0
ATOM   2390  HB2 LEU A 155      39.937  44.914  59.982  1.00  0.00           H0.      0
ATOM   2391  HB3 LEU A 155      39.830  44.531  58.388  1.00  0.00           H0.      0
ATOM   2392  CG  LEU A 155      41.729  43.711  59.178  1.00  0.00           C0.      0
ATOM   2393  HG  LEU A 155      42.323  43.608  58.270  1.00  0.00           H0.      0
ATOM   2394  CD1 LEU A 155      42.801  43.984  60.212  1.00  0.00           C0.      0
ATOM   2395 HD11 LEU A 155      43.383  43.078  60.381  1.00  0.00           H0.      0
ATOM   2396 HD12 LEU A 155      43.476  44.762  59.857  1.00  0.00           H0.      0
ATOM   2397 HD13 LEU A 155      42.347  44.321  61.144  1.00  0.00           H0.      0
ATOM   2398  CD2 LEU A 155      41.285  42.340  59.554  1.00  0.00           C0.      0
ATOM   2399 HD21 LEU A 155      42.110  41.640  59.686  1.00  0.00           H0.      0
ATOM   2400 HD22 LEU A 155      40.802  42.440  60.526  1.00  0.00           H0.      0
ATOM   2401 HD23 LEU A 155      40.537  41.861  58.922  1.00  0.00           H0.      0
ATOM   2402  C   LEU A 155      42.044  46.137  57.553  1.00  0.00           C0.      0
ATOM   2403  O   LEU A 155      43.240  46.322  57.728  1.00  0.00           O0.      0
ATOM   2404  N   ALA A 156      41.612  45.858  56.267  1.00  0.00           N0.      0
ATOM   2405  H   ALA A 156      40.625  45.750  56.082  1.00  0.00           H0.      0
ATOM   2406  CA  ALA A 156      42.463  45.952  55.119  1.00  0.00           C0.      0
ATOM   2407  HA  ALA A 156      43.227  45.182  55.229  1.00  0.00           H0.      0
ATOM   2408  CB  ALA A 156      41.575  45.637  53.942  1.00  0.00           C0.      0
ATOM   2409  HB1 ALA A 156      41.489  44.551  53.907  1.00  0.00           H0.      0
ATOM   2410  HB2 ALA A 156      40.619  46.153  54.028  1.00  0.00           H0.      0
ATOM   2411  HB3 ALA A 156      42.024  45.860  52.974  1.00  0.00           H0.      0
ATOM   2412  C   ALA A 156      43.293  47.214  55.030  1.00  0.00           C0.      0
ATOM   2413  O   ALA A 156      44.502  47.210  54.780  1.00  0.00           O0.      0
ATOM   2414  N   LEU A 157      42.514  48.330  55.317  1.00  0.00           N0.      0
ATOM   2415  H   LEU A 157      41.530  48.271  55.537  1.00  0.00           H0.      0
ATOM   2416  CA  LEU A 157      43.027  49.724  55.096  1.00  0.00           C0.      0
ATOM   2417  HA  LEU A 157      43.584  49.771  54.160  1.00  0.00           H0.      0
ATOM   2418  CB  LEU A 157      41.852  50.711  54.914  1.00  0.00           C0.      0
ATOM   2419  HB2 LEU A 157      41.179  50.617  55.766  1.00  0.00           H0.      0
ATOM   2420  HB3 LEU A 157      42.237  51.729  54.976  1.00  0.00           H0.      0
ATOM   2421  CG  LEU A 157      41.070  50.544  53.553  1.00  0.00           C0.      0
ATOM   2422  HG  LEU A 157      40.947  49.482  53.337  1.00  0.00           H0.      0
ATOM   2423  CD1 LEU A 157      39.735  51.339  53.698  1.00  0.00           C0.      0
ATOM   2424 HD11 LEU A 157      39.183  50.872  54.514  1.00  0.00           H0.      0
ATOM   2425 HD12 LEU A 157      39.886  52.385  53.966  1.00  0.00           H0.      0
ATOM   2426 HD13 LEU A 157      39.114  51.142  52.824  1.00  0.00           H0.      0
ATOM   2427  CD2 LEU A 157      41.850  51.270  52.502  1.00  0.00           C0.      0
ATOM   2428 HD21 LEU A 157      41.985  52.315  52.781  1.00  0.00           H0.      0
ATOM   2429 HD22 LEU A 157      42.808  50.792  52.299  1.00  0.00           H0.      0
ATOM   2430 HD23 LEU A 157      41.216  51.168  51.620  1.00  0.00           H0.      0
ATOM   2431  C   LEU A 157      44.060  50.150  56.139  1.00  0.00           C0.      0
ATOM   2432  O   LEU A 157      45.029  50.847  55.796  1.00  0.00           O0.      0
ATOM   2433  N   LYS A 158      43.823  49.687  57.396  1.00  0.00           N0.      0
ATOM   2434  H   LYS A 158      42.916  49.252  57.489  1.00  0.00           H0.      0
ATOM   2435  CA  LYS A 158      44.720  49.701  58.556  1.00  0.00           C0.      0
ATOM   2436  HA  LYS A 158      44.943  50.746  58.773  1.00  0.00           H0.      0
ATOM   2437  CB  LYS A 158      43.937  49.094  59.784  1.00  0.00           C0.      0
ATOM   2438  HB2 LYS A 158      43.122  49.764  60.060  1.00  0.00           H0.      0
ATOM   2439  HB3 LYS A 158      43.455  48.162  59.491  1.00  0.00           H0.      0
ATOM   2440  CG  LYS A 158      44.870  48.926  61.080  1.00  0.00           C0.      0
ATOM   2441  HG2 LYS A 158      45.723  48.269  60.911  1.00  0.00           H0.      0
ATOM   2442  HG3 LYS A 158      45.253  49.929  61.270  1.00  0.00           H0.      0
ATOM   2443  CD  LYS A 158      43.982  48.362  62.188  1.00  0.00           C0.      0
ATOM   2444  HD2 LYS A 158      43.052  48.930  62.187  1.00  0.00           H0.      0
ATOM   2445  HD3 LYS A 158      43.627  47.350  61.991  1.00  0.00           H0.      0
ATOM   2446  CE  LYS A 158      44.696  48.276  63.538  1.00  0.00           C0.      0
ATOM   2447  HE2 LYS A 158      45.238  47.332  63.484  1.00  0.00           H0.      0
ATOM   2448  HE3 LYS A 158      45.450  49.043  63.713  1.00  0.00           H0.      0
ATOM   2449  NZ  LYS A 158      43.746  48.222  64.721  1.00  0.00           N0.      0
ATOM   2450  HZ1 LYS A 158      44.269  48.232  65.585  1.00  0.00           H0.      0
ATOM   2451  HZ2 LYS A 158      43.208  49.075  64.765  1.00  0.00           H0.      0
ATOM   2452  HZ3 LYS A 158      43.280  47.332  64.622  1.00  0.00           H0.      0
ATOM   2453  C   LYS A 158      46.077  48.947  58.358  1.00  0.00           C0.      0
ATOM   2454  O   LYS A 158      47.075  49.514  58.689  1.00  0.00           O0.      0
ATOM   2455  N   ASN A 159      46.090  47.775  57.715  1.00  0.00           N0.      0
ATOM   2456  H   ASN A 159      45.251  47.428  57.271  1.00  0.00           H0.      0
ATOM   2457  CA  ASN A 159      47.356  47.068  57.358  1.00  0.00           C0.      0
ATOM   2458  HA  ASN A 159      48.087  47.070  58.167  1.00  0.00           H0.      0
ATOM   2459  CB  ASN A 159      46.891  45.617  56.972  1.00  0.00           C0.      0
ATOM   2460  HB2 ASN A 159      46.085  45.603  56.238  1.00  0.00           H0.      0
ATOM   2461  HB3 ASN A 159      47.767  45.227  56.454  1.00  0.00           H0.      0
ATOM   2462  CG  ASN A 159      46.511  44.686  58.133  1.00  0.00           C0.      0
ATOM   2463  OD1 ASN A 159      46.605  45.025  59.334  1.00  0.00           O0.      0
ATOM   2464  ND2 ASN A 159      45.983  43.534  57.862  1.00  0.00           N0.      0
ATOM   2465 HD21 ASN A 159      45.695  42.901  58.594  1.00  0.00           H0.      0
ATOM   2466 HD22 ASN A 159      45.934  43.205  56.908  1.00  0.00           H0.      0
ATOM   2467  C   ASN A 159      48.185  47.866  56.303  1.00  0.00           C0.      0
ATOM   2468  O   ASN A 159      49.365  47.676  56.275  1.00  0.00           O0.      0
ATOM   2469  N   ILE A 160      47.595  48.706  55.429  1.00  0.00           N0.      0
ATOM   2470  H   ILE A 160      46.589  48.796  55.416  1.00  0.00           H0.      0
ATOM   2471  CA  ILE A 160      48.242  49.600  54.479  1.00  0.00           C0.      0
ATOM   2472  HA  ILE A 160      49.137  49.101  54.106  1.00  0.00           H0.      0
ATOM   2473  CB  ILE A 160      47.301  49.729  53.287  1.00  0.00           C0.      0
ATOM   2474  HB  ILE A 160      46.381  50.184  53.655  1.00  0.00           H0.      0
ATOM   2475  CG2 ILE A 160      47.829  50.637  52.215  1.00  0.00           C0.      0
ATOM   2476 HG21 ILE A 160      48.061  51.615  52.636  1.00  0.00           H0.      0
ATOM   2477 HG22 ILE A 160      48.743  50.246  51.767  1.00  0.00           H0.      0
ATOM   2478 HG23 ILE A 160      47.031  50.797  51.489  1.00  0.00           H0.      0
ATOM   2479  CG1 ILE A 160      47.028  48.371  52.606  1.00  0.00           C0.      0
ATOM   2480 HG12 ILE A 160      47.793  48.196  51.850  1.00  0.00           H0.      0
ATOM   2481 HG13 ILE A 160      46.993  47.625  53.400  1.00  0.00           H0.      0
ATOM   2482  CD1 ILE A 160      45.685  48.306  51.907  1.00  0.00           C0.      0
ATOM   2483 HD11 ILE A 160      44.829  48.740  52.424  1.00  0.00           H0.      0
ATOM   2484 HD12 ILE A 160      45.767  48.933  51.019  1.00  0.00           H0.      0
ATOM   2485 HD13 ILE A 160      45.622  47.263  51.596  1.00  0.00           H0.      0
ATOM   2486  C   ILE A 160      48.836  50.822  55.170  1.00  0.00           C0.      0
ATOM   2487  O   ILE A 160      49.983  51.203  54.878  1.00  0.00           O0.      0
ATOM   2488  N   ALA A 161      48.151  51.490  56.112  1.00  0.00           N0.      0
ATOM   2489  H   ALA A 161      47.150  51.378  56.043  1.00  0.00           H0.      0
ATOM   2490  CA  ALA A 161      48.759  52.582  56.976  1.00  0.00           C0.      0
ATOM   2491  HA  ALA A 161      49.327  53.181  56.265  1.00  0.00           H0.      0
ATOM   2492  CB  ALA A 161      47.576  53.207  57.669  1.00  0.00           C0.      0
ATOM   2493  HB1 ALA A 161      46.888  53.626  56.935  1.00  0.00           H0.      0
ATOM   2494  HB2 ALA A 161      47.034  52.453  58.240  1.00  0.00           H0.      0
ATOM   2495  HB3 ALA A 161      47.826  54.055  58.307  1.00  0.00           H0.      0
ATOM   2496  C   ALA A 161      49.835  52.019  57.964  1.00  0.00           C0.      0
ATOM   2497  O   ALA A 161      50.809  52.719  58.206  1.00  0.00           O0.      0
ATOM   2498  N   SER A 162      49.714  50.724  58.430  1.00  0.00           N0.      0
ATOM   2499  H   SER A 162      48.847  50.231  58.273  1.00  0.00           H0.      0
ATOM   2500  CA  SER A 162      50.694  50.073  59.363  1.00  0.00           C0.      0
ATOM   2501  HA  SER A 162      50.702  50.693  60.259  1.00  0.00           H0.      0
ATOM   2502  CB  SER A 162      50.176  48.662  59.792  1.00  0.00           C0.      0
ATOM   2503  HB2 SER A 162      49.131  48.580  60.092  1.00  0.00           H0.      0
ATOM   2504  HB3 SER A 162      50.222  47.951  58.966  1.00  0.00           H0.      0
ATOM   2505  OG  SER A 162      50.928  47.961  60.791  1.00  0.00           O0.      0
ATOM   2506  HG  SER A 162      50.453  47.142  60.949  1.00  0.00           H0.      0
ATOM   2507  C   SER A 162      52.072  50.011  58.718  1.00  0.00           C0.      0
ATOM   2508  O   SER A 162      53.035  50.026  59.428  1.00  0.00           O0.      0
ATOM   2509  N   MET A 163      52.179  50.024  57.372  1.00  0.00           N0.      0
ATOM   2510  H   MET A 163      51.360  49.820  56.817  1.00  0.00           H0.      0
ATOM   2511  CA  MET A 163      53.517  49.858  56.694  1.00  0.00           C0.      0
ATOM   2512  HA  MET A 163      54.252  49.342  57.312  1.00  0.00           H0.      0
ATOM   2513  CB  MET A 163      53.435  48.977  55.411  1.00  0.00           C0.      0
ATOM   2514  HB2 MET A 163      52.807  49.563  54.740  1.00  0.00           H0.      0
ATOM   2515  HB3 MET A 163      54.434  48.914  54.978  1.00  0.00           H0.      0
ATOM   2516  CG  MET A 163      52.869  47.584  55.663  1.00  0.00           C0.      0
ATOM   2517  HG2 MET A 163      51.900  47.618  56.162  1.00  0.00           H0.      0
ATOM   2518  HG3 MET A 163      52.759  47.184  54.654  1.00  0.00           H0.      0
ATOM   2519  SD  MET A 163      53.925  46.520  56.690  1.00  0.00           S0.      0
ATOM   2520  CE  MET A 163      53.415  46.715  58.414  1.00  0.00           C0.      0
ATOM   2521  HE1 MET A 163      53.981  46.027  59.042  1.00  0.00           H0.      0
ATOM   2522  HE2 MET A 163      53.671  47.743  58.668  1.00  0.00           H0.      0
ATOM   2523  HE3 MET A 163      52.365  46.538  58.646  1.00  0.00           H0.      0
ATOM   2524  C   MET A 163      54.224  51.287  56.395  1.00  0.00           C0.      0
ATOM   2525  O   MET A 163      55.379  51.247  55.943  1.00  0.00           O0.      0
ATOM   2526  N   VAL A 164      53.565  52.427  56.572  1.00  0.00           N0.      0
ATOM   2527  H   VAL A 164      52.629  52.190  56.867  1.00  0.00           H0.      0
ATOM   2528  CA  VAL A 164      54.068  53.828  56.334  1.00  0.00           C0.      0
ATOM   2529  HA  VAL A 164      54.693  53.806  55.442  1.00  0.00           H0.      0
ATOM   2530  CB  VAL A 164      52.929  54.861  56.057  1.00  0.00           C0.      0
ATOM   2531  HB  VAL A 164      52.219  55.008  56.872  1.00  0.00           H0.      0
ATOM   2532  CG1 VAL A 164      53.436  56.296  55.756  1.00  0.00           C0.      0
ATOM   2533 HG11 VAL A 164      54.020  56.210  54.840  1.00  0.00           H0.      0
ATOM   2534 HG12 VAL A 164      52.506  56.857  55.666  1.00  0.00           H0.      0
ATOM   2535 HG13 VAL A 164      54.037  56.790  56.520  1.00  0.00           H0.      0
ATOM   2536  CG2 VAL A 164      52.124  54.385  54.815  1.00  0.00           C0.      0
ATOM   2537 HG21 VAL A 164      51.737  53.372  54.930  1.00  0.00           H0.      0
ATOM   2538 HG22 VAL A 164      51.228  54.995  54.707  1.00  0.00           H0.      0
ATOM   2539 HG23 VAL A 164      52.743  54.542  53.932  1.00  0.00           H0.      0
ATOM   2540  C   VAL A 164      54.965  54.375  57.475  1.00  0.00           C0.      0
ATOM   2541  O   VAL A 164      54.543  54.367  58.609  1.00  0.00           O0.      0
ATOM   2542  N   ARG A 165      56.094  54.995  57.131  1.00  0.00           N0.      0
ATOM   2543  H   ARG A 165      56.384  54.980  56.163  1.00  0.00           H0.      0
ATOM   2544  CA  ARG A 165      57.087  55.458  58.070  1.00  0.00           C0.      0
ATOM   2545  HA  ARG A 165      57.055  54.747  58.895  1.00  0.00           H0.      0
ATOM   2546  CB  ARG A 165      58.426  55.571  57.366  1.00  0.00           C0.      0
ATOM   2547  HB2 ARG A 165      58.195  56.024  56.402  1.00  0.00           H0.      0
ATOM   2548  HB3 ARG A 165      59.058  56.319  57.843  1.00  0.00           H0.      0
ATOM   2549  CG  ARG A 165      59.242  54.256  57.309  1.00  0.00           C0.      0
ATOM   2550  HG2 ARG A 165      59.416  53.923  58.332  1.00  0.00           H0.      0
ATOM   2551  HG3 ARG A 165      58.667  53.463  56.833  1.00  0.00           H0.      0
ATOM   2552  CD  ARG A 165      60.494  54.423  56.502  1.00  0.00           C0.      0
ATOM   2553  HD2 ARG A 165      60.058  54.606  55.520  1.00  0.00           H0.      0
ATOM   2554  HD3 ARG A 165      61.022  55.330  56.796  1.00  0.00           H0.      0
ATOM   2555  NE  ARG A 165      61.424  53.304  56.563  1.00  0.00           N0.      0
ATOM   2556  HE  ARG A 165      61.231  52.578  57.238  1.00  0.00           H0.      0
ATOM   2557  CZ  ARG A 165      62.605  53.100  56.070  1.00  0.00           C0.      0
ATOM   2558  NH1 ARG A 165      63.326  52.051  56.316  1.00  0.00           N0.      0
ATOM   2559 HH11 ARG A 165      62.982  51.280  56.871  1.00  0.00           H0.      0
ATOM   2560 HH12 ARG A 165      64.267  52.002  55.953  1.00  0.00           H0.      0
ATOM   2561  NH2 ARG A 165      63.123  53.951  55.210  1.00  0.00           N0.      0
ATOM   2562 HH21 ARG A 165      62.484  54.646  54.852  1.00  0.00           H0.      0
ATOM   2563 HH22 ARG A 165      64.044  53.833  54.812  1.00  0.00           H0.      0
ATOM   2564  C   ARG A 165      56.745  56.868  58.603  1.00  0.00           C0.      0
ATOM   2565  O   ARG A 165      55.879  57.572  58.063  1.00  0.00           O0.      0
ATOM   2566  N   PRO A 166      57.468  57.319  59.667  1.00  0.00           N0.      0
ATOM   2567  CD  PRO A 166      58.141  56.493  60.658  1.00  0.00           C0.      0
ATOM   2568  HD2 PRO A 166      58.565  55.575  60.251  1.00  0.00           H0.      0
ATOM   2569  HD3 PRO A 166      57.496  56.340  61.524  1.00  0.00           H0.      0
ATOM   2570  CG  PRO A 166      59.301  57.452  60.936  1.00  0.00           C0.      0
ATOM   2571  HG2 PRO A 166      59.938  57.541  60.056  1.00  0.00           H0.      0
ATOM   2572  HG3 PRO A 166      59.975  57.168  61.744  1.00  0.00           H0.      0
ATOM   2573  CB  PRO A 166      58.570  58.785  61.180  1.00  0.00           C0.      0
ATOM   2574  HB2 PRO A 166      59.247  59.622  61.010  1.00  0.00           H0.      0
ATOM   2575  HB3 PRO A 166      57.973  58.802  62.092  1.00  0.00           H0.      0
ATOM   2576  CA  PRO A 166      57.591  58.722  60.003  1.00  0.00           C0.      0
ATOM   2577  HA  PRO A 166      56.623  59.124  60.302  1.00  0.00           H0.      0
ATOM   2578  C   PRO A 166      58.012  59.452  58.731  1.00  0.00           C0.      0
ATOM   2579  O   PRO A 166      58.886  59.026  57.942  1.00  0.00           O0.      0
ATOM   2580  N   GLY A 167      57.406  60.567  58.514  1.00  0.00           N0.      0
ATOM   2581  H   GLY A 167      56.730  60.920  59.176  1.00  0.00           H0.      0
ATOM   2582  CA  GLY A 167      57.458  61.344  57.235  1.00  0.00           C0.      0
ATOM   2583  HA2 GLY A 167      56.831  62.234  57.300  1.00  0.00           H0.      0
ATOM   2584  HA3 GLY A 167      58.483  61.643  57.016  1.00  0.00           H0.      0
ATOM   2585  C   GLY A 167      56.981  60.753  55.960  1.00  0.00           C0.      0
ATOM   2586  O   GLY A 167      57.238  61.384  54.924  1.00  0.00           O0.      0
ATOM   2587  N   GLY A 168      56.306  59.674  56.088  1.00  0.00           N0.      0
ATOM   2588  H   GLY A 168      56.126  59.413  57.047  1.00  0.00           H0.      0
ATOM   2589  CA  GLY A 168      55.879  58.836  55.003  1.00  0.00           C0.      0
ATOM   2590  HA2 GLY A 168      56.538  58.987  54.147  1.00  0.00           H0.      0
ATOM   2591  HA3 GLY A 168      55.944  57.826  55.407  1.00  0.00           H0.      0
ATOM   2592  C   GLY A 168      54.510  59.196  54.499  1.00  0.00           C0.      0
ATOM   2593  O   GLY A 168      53.894  60.181  54.922  1.00  0.00           O0.      0
ATOM   2594  N   LEU A 169      54.089  58.515  53.430  1.00  0.00           N0.      0
ATOM   2595  H   LEU A 169      54.689  57.749  53.159  1.00  0.00           H0.      0
ATOM   2596  CA  LEU A 169      53.118  58.920  52.474  1.00  0.00           C0.      0
ATOM   2597  HA  LEU A 169      52.434  59.672  52.868  1.00  0.00           H0.      0
ATOM   2598  CB  LEU A 169      53.931  59.540  51.291  1.00  0.00           C0.      0
ATOM   2599  HB2 LEU A 169      54.297  60.492  51.673  1.00  0.00           H0.      0
ATOM   2600  HB3 LEU A 169      54.816  58.912  51.185  1.00  0.00           H0.      0
ATOM   2601  CG  LEU A 169      53.154  59.665  49.977  1.00  0.00           C0.      0
ATOM   2602  HG  LEU A 169      52.557  58.782  49.748  1.00  0.00           H0.      0
ATOM   2603  CD1 LEU A 169      52.282  60.880  49.904  1.00  0.00           C0.      0
ATOM   2604 HD11 LEU A 169      51.379  60.737  50.498  1.00  0.00           H0.      0
ATOM   2605 HD12 LEU A 169      52.877  61.747  50.191  1.00  0.00           H0.      0
ATOM   2606 HD13 LEU A 169      51.960  61.115  48.890  1.00  0.00           H0.      0
ATOM   2607  CD2 LEU A 169      54.000  59.766  48.770  1.00  0.00           C0.      0
ATOM   2608 HD21 LEU A 169      53.511  60.036  47.834  1.00  0.00           H0.      0
ATOM   2609 HD22 LEU A 169      54.821  60.425  49.056  1.00  0.00           H0.      0
ATOM   2610 HD23 LEU A 169      54.515  58.823  48.587  1.00  0.00           H0.      0
ATOM   2611  C   LEU A 169      52.258  57.652  52.027  1.00  0.00           C0.      0
ATOM   2612  O   LEU A 169      52.882  56.582  51.894  1.00  0.00           O0.      0
ATOM   2613  N   LEU A 170      50.989  57.867  51.679  1.00  0.00           N0.      0
ATOM   2614  H   LEU A 170      50.635  58.813  51.677  1.00  0.00           H0.      0
ATOM   2615  CA  LEU A 170      50.007  56.906  51.151  1.00  0.00           C0.      0
ATOM   2616  HA  LEU A 170      50.711  56.122  50.874  1.00  0.00           H0.      0
ATOM   2617  CB  LEU A 170      48.998  56.445  52.260  1.00  0.00           C0.      0
ATOM   2618  HB2 LEU A 170      49.558  56.001  53.083  1.00  0.00           H0.      0
ATOM   2619  HB3 LEU A 170      48.621  57.364  52.709  1.00  0.00           H0.      0
ATOM   2620  CG  LEU A 170      47.994  55.403  51.788  1.00  0.00           C0.      0
ATOM   2621  HG  LEU A 170      47.502  55.836  50.917  1.00  0.00           H0.      0
ATOM   2622  CD1 LEU A 170      48.621  54.054  51.437  1.00  0.00           C0.      0
ATOM   2623 HD11 LEU A 170      49.151  53.550  52.246  1.00  0.00           H0.      0
ATOM   2624 HD12 LEU A 170      47.898  53.359  51.011  1.00  0.00           H0.      0
ATOM   2625 HD13 LEU A 170      49.376  54.215  50.668  1.00  0.00           H0.      0
ATOM   2626  CD2 LEU A 170      47.036  55.116  52.891  1.00  0.00           C0.      0
ATOM   2627 HD21 LEU A 170      46.250  54.473  52.496  1.00  0.00           H0.      0
ATOM   2628 HD22 LEU A 170      47.463  54.693  53.800  1.00  0.00           H0.      0
ATOM   2629 HD23 LEU A 170      46.421  55.973  53.167  1.00  0.00           H0.      0
ATOM   2630  C   LEU A 170      49.168  57.407  49.896  1.00  0.00           C0.      0
ATOM   2631  O   LEU A 170      48.400  58.368  49.978  1.00  0.00           O0.      0
ATOM   2632  N   VAL A 171      49.253  56.622  48.840  1.00  0.00           N0.      0
ATOM   2633  H   VAL A 171      49.807  55.779  48.875  1.00  0.00           H0.      0
ATOM   2634  CA  VAL A 171      48.443  56.813  47.609  1.00  0.00           C0.      0
ATOM   2635  HA  VAL A 171      47.809  57.696  47.692  1.00  0.00           H0.      0
ATOM   2636  CB  VAL A 171      49.382  57.203  46.449  1.00  0.00           C0.      0
ATOM   2637  HB  VAL A 171      50.262  56.573  46.576  1.00  0.00           H0.      0
ATOM   2638  CG1 VAL A 171      48.861  57.179  44.960  1.00  0.00           C0.      0
ATOM   2639 HG11 VAL A 171      48.742  56.123  44.716  1.00  0.00           H0.      0
ATOM   2640 HG12 VAL A 171      47.902  57.666  44.781  1.00  0.00           H0.      0
ATOM   2641 HG13 VAL A 171      49.629  57.574  44.295  1.00  0.00           H0.      0
ATOM   2642  CG2 VAL A 171      49.961  58.674  46.697  1.00  0.00           C0.      0
ATOM   2643 HG21 VAL A 171      50.993  58.652  46.346  1.00  0.00           H0.      0
ATOM   2644 HG22 VAL A 171      49.434  59.395  46.072  1.00  0.00           H0.      0
ATOM   2645 HG23 VAL A 171      49.964  58.836  47.775  1.00  0.00           H0.      0
ATOM   2646  C   VAL A 171      47.671  55.589  47.209  1.00  0.00           C0.      0
ATOM   2647  O   VAL A 171      48.134  54.535  46.759  1.00  0.00           O0.      0
ATOM   2648  N   ILE A 172      46.307  55.853  47.261  1.00  0.00           N0.      0
ATOM   2649  H   ILE A 172      46.035  56.782  47.550  1.00  0.00           H0.      0
ATOM   2650  CA  ILE A 172      45.234  54.865  46.984  1.00  0.00           C0.      0
ATOM   2651  HA  ILE A 172      45.624  54.095  46.319  1.00  0.00           H0.      0
ATOM   2652  CB  ILE A 172      44.886  54.154  48.341  1.00  0.00           C0.      0
ATOM   2653  HB  ILE A 172      45.797  53.698  48.728  1.00  0.00           H0.      0
ATOM   2654  CG2 ILE A 172      44.478  55.170  49.392  1.00  0.00           C0.      0
ATOM   2655 HG21 ILE A 172      43.459  55.537  49.263  1.00  0.00           H0.      0
ATOM   2656 HG22 ILE A 172      44.477  54.723  50.386  1.00  0.00           H0.      0
ATOM   2657 HG23 ILE A 172      45.123  56.049  49.400  1.00  0.00           H0.      0
ATOM   2658  CG1 ILE A 172      43.637  53.195  48.301  1.00  0.00           C0.      0
ATOM   2659 HG12 ILE A 172      42.705  53.744  48.166  1.00  0.00           H0.      0
ATOM   2660 HG13 ILE A 172      43.641  52.589  47.396  1.00  0.00           H0.      0
ATOM   2661  CD1 ILE A 172      43.544  52.233  49.476  1.00  0.00           C0.      0
ATOM   2662 HD11 ILE A 172      42.692  51.555  49.426  1.00  0.00           H0.      0
ATOM   2663 HD12 ILE A 172      44.458  51.646  49.569  1.00  0.00           H0.      0
ATOM   2664 HD13 ILE A 172      43.588  52.726  50.448  1.00  0.00           H0.      0
ATOM   2665  C   ILE A 172      44.053  55.481  46.220  1.00  0.00           C0.      0
ATOM   2666  O   ILE A 172      43.698  56.655  46.263  1.00  0.00           O0.      0
ATOM   2667  N   ASP A 173      43.457  54.620  45.397  1.00  0.00           N0.      0
ATOM   2668  H   ASP A 173      43.757  53.664  45.527  1.00  0.00           H0.      0
ATOM   2669  CA  ASP A 173      42.375  55.050  44.472  1.00  0.00           C0.      0
ATOM   2670  HA  ASP A 173      41.965  55.997  44.822  1.00  0.00           H0.      0
ATOM   2671  CB  ASP A 173      43.052  55.155  43.096  1.00  0.00           C0.      0
ATOM   2672  HB2 ASP A 173      42.362  55.603  42.382  1.00  0.00           H0.      0
ATOM   2673  HB3 ASP A 173      43.818  55.930  43.131  1.00  0.00           H0.      0
ATOM   2674  CG  ASP A 173      43.611  53.876  42.463  1.00  0.00           C0.      0
ATOM   2675  OD1 ASP A 173      43.974  53.913  41.285  1.00  0.00           O0.      0
ATOM   2676  OD2 ASP A 173      43.822  52.856  43.120  1.00  0.00           O0.      0
ATOM   2677  C   ASP A 173      41.216  54.066  44.545  1.00  0.00           C0.      0
ATOM   2678  O   ASP A 173      41.316  52.859  44.881  1.00  0.00           O0.      0
ATOM   2679  N   HIE A 174      40.064  54.493  44.052  1.00  0.00           N0.      0
ATOM   2680  H   HIE A 174      40.152  55.496  43.966  1.00  0.00           H0.      0
ATOM   2681  CA  HIE A 174      38.756  53.841  43.914  1.00  0.00           C0.      0
ATOM   2682  HA  HIE A 174      39.055  52.822  43.667  1.00  0.00           H0.      0
ATOM   2683  CB  HIE A 174      38.047  53.820  45.300  1.00  0.00           C0.      0
ATOM   2684  HB2 HIE A 174      37.109  53.281  45.175  1.00  0.00           H0.      0
ATOM   2685  HB3 HIE A 174      38.704  53.350  46.032  1.00  0.00           H0.      0
ATOM   2686  CG  HIE A 174      37.685  55.143  45.859  1.00  0.00           C0.      0
ATOM   2687  ND1 HIE A 174      36.396  55.493  46.249  1.00  0.00           N0.      0
ATOM   2688  CE1 HIE A 174      36.484  56.640  46.919  1.00  0.00           C0.      0
ATOM   2689  HE1 HIE A 174      35.632  57.173  47.313  1.00  0.00           H0.      0
ATOM   2690  NE2 HIE A 174      37.739  57.063  46.892  1.00  0.00           N0.      0
ATOM   2691  HE2 HIE A 174      38.065  57.968  47.200  1.00  0.00           H0.      0
ATOM   2692  CD2 HIE A 174      38.496  56.069  46.322  1.00  0.00           C0.      0
ATOM   2693  HD2 HIE A 174      39.567  56.037  46.188  1.00  0.00           H0.      0
ATOM   2694  C   HIE A 174      37.907  54.484  42.909  1.00  0.00           C0.      0
ATOM   2695  O   HIE A 174      37.952  55.699  42.706  1.00  0.00           O0.      0
ATOM   2696  N   ARG A 175      37.031  53.668  42.169  1.00  0.00           N0.      0
ATOM   2697  H   ARG A 175      37.140  52.682  42.359  1.00  0.00           H0.      0
ATOM   2698  CA  ARG A 175      36.208  54.156  41.017  1.00  0.00           C0.      0
ATOM   2699  HA  ARG A 175      36.693  54.782  40.268  1.00  0.00           H0.      0
ATOM   2700  CB  ARG A 175      35.510  52.938  40.317  1.00  0.00           C0.      0
ATOM   2701  HB2 ARG A 175      35.450  52.027  40.911  1.00  0.00           H0.      0
ATOM   2702  HB3 ARG A 175      34.588  53.296  39.858  1.00  0.00           H0.      0
ATOM   2703  CG  ARG A 175      36.315  52.611  39.067  1.00  0.00           C0.      0
ATOM   2704  HG2 ARG A 175      36.479  53.441  38.379  1.00  0.00           H0.      0
ATOM   2705  HG3 ARG A 175      37.310  52.317  39.400  1.00  0.00           H0.      0
ATOM   2706  CD  ARG A 175      35.676  51.477  38.209  1.00  0.00           C0.      0
ATOM   2707  HD2 ARG A 175      35.816  50.543  38.754  1.00  0.00           H0.      0
ATOM   2708  HD3 ARG A 175      34.611  51.685  38.112  1.00  0.00           H0.      0
ATOM   2709  NE  ARG A 175      36.309  51.326  36.836  1.00  0.00           N0.      0
ATOM   2710  HE  ARG A 175      37.194  50.839  36.815  1.00  0.00           H0.      0
ATOM   2711  CZ  ARG A 175      35.934  51.877  35.739  1.00  0.00           C0.      0
ATOM   2712  NH1 ARG A 175      34.846  52.519  35.624  1.00  0.00           N0.      0
ATOM   2713 HH11 ARG A 175      34.505  52.996  36.447  1.00  0.00           H0.      0
ATOM   2714 HH12 ARG A 175      34.597  52.933  34.737  1.00  0.00           H0.      0
ATOM   2715  NH2 ARG A 175      36.732  51.921  34.708  1.00  0.00           N0.      0
ATOM   2716 HH21 ARG A 175      37.713  51.705  34.813  1.00  0.00           H0.      0
ATOM   2717 HH22 ARG A 175      36.492  52.494  33.911  1.00  0.00           H0.      0
ATOM   2718  C   ARG A 175      35.085  55.013  41.530  1.00  0.00           C0.      0
ATOM   2719  O   ARG A 175      34.534  54.856  42.596  1.00  0.00           O0.      0
ATOM   2720  N   ASN A 176      34.688  55.976  40.707  1.00  0.00           N0.      0
ATOM   2721  H   ASN A 176      35.147  55.949  39.807  1.00  0.00           H0.      0
ATOM   2722  CA  ASN A 176      33.503  56.818  40.862  1.00  0.00           C0.      0
ATOM   2723  HA  ASN A 176      33.295  56.947  41.924  1.00  0.00           H0.      0
ATOM   2724  CB  ASN A 176      33.827  58.203  40.377  1.00  0.00           C0.      0
ATOM   2725  HB2 ASN A 176      34.785  58.538  40.775  1.00  0.00           H0.      0
ATOM   2726  HB3 ASN A 176      33.925  58.007  39.309  1.00  0.00           H0.      0
ATOM   2727  CG  ASN A 176      32.648  59.121  40.527  1.00  0.00           C0.      0
ATOM   2728  OD1 ASN A 176      31.796  58.951  41.352  1.00  0.00           O0.      0
ATOM   2729  ND2 ASN A 176      32.643  60.234  39.866  1.00  0.00           N0.      0
ATOM   2730 HD21 ASN A 176      31.734  60.671  39.912  1.00  0.00           H0.      0
ATOM   2731 HD22 ASN A 176      33.263  60.364  39.079  1.00  0.00           H0.      0
ATOM   2732  C   ASN A 176      32.238  56.188  40.104  1.00  0.00           C0.      0
ATOM   2733  O   ASN A 176      32.346  55.873  38.933  1.00  0.00           O0.      0
ATOM   2734  N   TYR A 177      31.095  56.067  40.761  1.00  0.00           N0.      0
ATOM   2735  H   TYR A 177      31.043  56.607  41.613  1.00  0.00           H0.      0
ATOM   2736  CA  TYR A 177      29.952  55.437  40.250  1.00  0.00           C0.      0
ATOM   2737  HA  TYR A 177      30.244  54.921  39.335  1.00  0.00           H0.      0
ATOM   2738  CB  TYR A 177      29.546  54.178  41.104  1.00  0.00           C0.      0
ATOM   2739  HB2 TYR A 177      29.131  54.622  42.009  1.00  0.00           H0.      0
ATOM   2740  HB3 TYR A 177      28.717  53.687  40.594  1.00  0.00           H0.      0
ATOM   2741  CG  TYR A 177      30.724  53.185  41.448  1.00  0.00           C0.      0
ATOM   2742  CD1 TYR A 177      30.942  52.083  40.595  1.00  0.00           C0.      0
ATOM   2743  HD1 TYR A 177      30.281  51.957  39.750  1.00  0.00           H0.      0
ATOM   2744  CE1 TYR A 177      31.997  51.149  40.858  1.00  0.00           C0.      0
ATOM   2745  HE1 TYR A 177      32.097  50.300  40.198  1.00  0.00           H0.      0
ATOM   2746  CZ  TYR A 177      32.916  51.434  41.916  1.00  0.00           C0.      0
ATOM   2747  OH  TYR A 177      33.940  50.579  42.091  1.00  0.00           O0.      0
ATOM   2748  HH  TYR A 177      33.845  50.232  42.981  1.00  0.00           H0.      0
ATOM   2749  CE2 TYR A 177      32.679  52.562  42.815  1.00  0.00           C0.      0
ATOM   2750  HE2 TYR A 177      33.374  52.707  43.629  1.00  0.00           H0.      0
ATOM   2751  CD2 TYR A 177      31.580  53.386  42.563  1.00  0.00           C0.      0
ATOM   2752  HD2 TYR A 177      31.307  54.201  43.216  1.00  0.00           H0.      0
ATOM   2753  C   TYR A 177      28.724  56.398  40.041  1.00  0.00           C0.      0
ATOM   2754  O   TYR A 177      27.637  55.858  39.816  1.00  0.00           O0.      0
ATOM   2755  N   ASP A 178      28.714  57.716  40.244  1.00  0.00           N0.      0
ATOM   2756  H   ASP A 178      29.567  58.255  40.295  1.00  0.00           H0.      0
ATOM   2757  CA  ASP A 178      27.461  58.428  40.215  1.00  0.00           C0.      0
ATOM   2758  HA  ASP A 178      26.742  57.922  40.858  1.00  0.00           H0.      0
ATOM   2759  CB  ASP A 178      27.737  59.825  40.783  1.00  0.00           C0.      0
ATOM   2760  HB2 ASP A 178      26.789  60.349  40.903  1.00  0.00           H0.      0
ATOM   2761  HB3 ASP A 178      28.019  59.633  41.818  1.00  0.00           H0.      0
ATOM   2762  CG  ASP A 178      28.782  60.684  40.051  1.00  0.00           C0.      0
ATOM   2763  OD1 ASP A 178      29.454  60.305  39.028  1.00  0.00           O0.      0
ATOM   2764  OD2 ASP A 178      29.092  61.796  40.580  1.00  0.00           O0.      0
ATOM   2765  C   ASP A 178      26.798  58.518  38.872  1.00  0.00           C0.      0
ATOM   2766  O   ASP A 178      25.569  58.561  38.864  1.00  0.00           O0.      0
ATOM   2767  N   TYR A 179      27.598  58.587  37.764  1.00  0.00           N0.      0
ATOM   2768  H   TYR A 179      28.597  58.635  37.903  1.00  0.00           H0.      0
ATOM   2769  CA  TYR A 179      27.091  58.342  36.432  1.00  0.00           C0.      0
ATOM   2770  HA  TYR A 179      26.278  59.056  36.302  1.00  0.00           H0.      0
ATOM   2771  CB  TYR A 179      28.173  58.638  35.323  1.00  0.00           C0.      0
ATOM   2772  HB2 TYR A 179      28.870  59.453  35.517  1.00  0.00           H0.      0
ATOM   2773  HB3 TYR A 179      28.737  57.717  35.177  1.00  0.00           H0.      0
ATOM   2774  CG  TYR A 179      27.670  59.023  33.918  1.00  0.00           C0.      0
ATOM   2775  CD1 TYR A 179      27.633  58.032  32.921  1.00  0.00           C0.      0
ATOM   2776  HD1 TYR A 179      27.925  57.013  33.130  1.00  0.00           H0.      0
ATOM   2777  CE1 TYR A 179      27.267  58.431  31.599  1.00  0.00           C0.      0
ATOM   2778  HE1 TYR A 179      27.222  57.640  30.865  1.00  0.00           H0.      0
ATOM   2779  CZ  TYR A 179      26.979  59.747  31.265  1.00  0.00           C0.      0
ATOM   2780  OH  TYR A 179      26.761  60.087  30.012  1.00  0.00           O0.      0
ATOM   2781  HH  TYR A 179      26.641  59.335  29.427  1.00  0.00           H0.      0
ATOM   2782  CE2 TYR A 179      27.035  60.710  32.276  1.00  0.00           C0.      0
ATOM   2783  HE2 TYR A 179      26.908  61.763  32.072  1.00  0.00           H0.      0
ATOM   2784  CD2 TYR A 179      27.232  60.322  33.647  1.00  0.00           C0.      0
ATOM   2785  HD2 TYR A 179      27.326  61.097  34.393  1.00  0.00           H0.      0
ATOM   2786  C   TYR A 179      26.574  56.893  36.275  1.00  0.00           C0.      0
ATOM   2787  O   TYR A 179      25.420  56.726  35.972  1.00  0.00           O0.      0
ATOM   2788  N   ILE A 180      27.391  55.886  36.580  1.00  0.00           N0.      0
ATOM   2789  H   ILE A 180      28.285  56.114  36.992  1.00  0.00           H0.      0
ATOM   2790  CA  ILE A 180      27.072  54.417  36.500  1.00  0.00           C0.      0
ATOM   2791  HA  ILE A 180      27.136  54.154  35.444  1.00  0.00           H0.      0
ATOM   2792  CB  ILE A 180      28.225  53.593  37.049  1.00  0.00           C0.      0
ATOM   2793  HB  ILE A 180      28.563  54.118  37.943  1.00  0.00           H0.      0
ATOM   2794  CG2 ILE A 180      27.867  52.162  37.457  1.00  0.00           C0.      0
ATOM   2795 HG21 ILE A 180      27.326  51.598  36.697  1.00  0.00           H0.      0
ATOM   2796 HG22 ILE A 180      28.770  51.643  37.777  1.00  0.00           H0.      0
ATOM   2797 HG23 ILE A 180      27.303  52.224  38.388  1.00  0.00           H0.      0
ATOM   2798  CG1 ILE A 180      29.284  53.437  35.936  1.00  0.00           C0.      0
ATOM   2799 HG12 ILE A 180      28.939  52.778  35.139  1.00  0.00           H0.      0
ATOM   2800 HG13 ILE A 180      29.405  54.457  35.572  1.00  0.00           H0.      0
ATOM   2801  CD1 ILE A 180      30.721  53.076  36.392  1.00  0.00           C0.      0
ATOM   2802 HD11 ILE A 180      30.714  52.113  36.904  1.00  0.00           H0.      0
ATOM   2803 HD12 ILE A 180      31.462  53.085  35.594  1.00  0.00           H0.      0
ATOM   2804 HD13 ILE A 180      30.952  53.853  37.120  1.00  0.00           H0.      0
ATOM   2805  C   ILE A 180      25.742  54.108  37.140  1.00  0.00           C0.      0
ATOM   2806  O   ILE A 180      24.933  53.360  36.607  1.00  0.00           O0.      0
ATOM   2807  N   LEU A 181      25.528  54.570  38.423  1.00  0.00           N0.      0
ATOM   2808  H   LEU A 181      26.194  55.003  39.046  1.00  0.00           H0.      0
ATOM   2809  CA  LEU A 181      24.253  54.263  39.114  1.00  0.00           C0.      0
ATOM   2810  HA  LEU A 181      24.158  53.192  38.937  1.00  0.00           H0.      0
ATOM   2811  CB  LEU A 181      24.506  54.445  40.637  1.00  0.00           C0.      0
ATOM   2812  HB2 LEU A 181      24.835  55.462  40.848  1.00  0.00           H0.      0
ATOM   2813  HB3 LEU A 181      23.529  54.307  41.100  1.00  0.00           H0.      0
ATOM   2814  CG  LEU A 181      25.547  53.508  41.276  1.00  0.00           C0.      0
ATOM   2815  HG  LEU A 181      26.550  53.583  40.856  1.00  0.00           H0.      0
ATOM   2816  CD1 LEU A 181      25.795  53.650  42.830  1.00  0.00           C0.      0
ATOM   2817 HD11 LEU A 181      24.920  53.983  43.390  1.00  0.00           H0.      0
ATOM   2818 HD12 LEU A 181      26.143  52.779  43.386  1.00  0.00           H0.      0
ATOM   2819 HD13 LEU A 181      26.524  54.449  42.958  1.00  0.00           H0.      0
ATOM   2820  CD2 LEU A 181      25.181  52.025  41.083  1.00  0.00           C0.      0
ATOM   2821 HD21 LEU A 181      26.006  51.402  41.426  1.00  0.00           H0.      0
ATOM   2822 HD22 LEU A 181      24.170  51.898  41.471  1.00  0.00           H0.      0
ATOM   2823 HD23 LEU A 181      25.334  51.757  40.037  1.00  0.00           H0.      0
ATOM   2824  C   LEU A 181      23.061  55.105  38.597  1.00  0.00           C0.      0
ATOM   2825  O   LEU A 181      21.897  54.865  39.043  1.00  0.00           O0.      0
ATOM   2826  N   SER A 182      23.264  56.098  37.682  1.00  0.00           N0.      0
ATOM   2827  H   SER A 182      24.211  56.354  37.445  1.00  0.00           H0.      0
ATOM   2828  CA  SER A 182      22.177  56.997  37.233  1.00  0.00           C0.      0
ATOM   2829  HA  SER A 182      21.211  56.854  37.717  1.00  0.00           H0.      0
ATOM   2830  CB  SER A 182      22.546  58.501  37.464  1.00  0.00           C0.      0
ATOM   2831  HB2 SER A 182      21.916  59.225  36.949  1.00  0.00           H0.      0
ATOM   2832  HB3 SER A 182      22.491  58.784  38.516  1.00  0.00           H0.      0
ATOM   2833  OG  SER A 182      23.780  58.845  36.963  1.00  0.00           O0.      0
ATOM   2834  HG  SER A 182      24.522  58.784  37.570  1.00  0.00           H0.      0
ATOM   2835  C   SER A 182      21.935  56.791  35.717  1.00  0.00           C0.      0
ATOM   2836  O   SER A 182      20.782  56.878  35.360  1.00  0.00           O0.      0
ATOM   2837  N   THR A 183      22.921  56.489  34.894  1.00  0.00           N0.      0
ATOM   2838  H   THR A 183      23.838  56.623  35.296  1.00  0.00           H0.      0
ATOM   2839  CA  THR A 183      22.764  56.157  33.502  1.00  0.00           C0.      0
ATOM   2840  HA  THR A 183      21.792  56.509  33.157  1.00  0.00           H0.      0
ATOM   2841  CB  THR A 183      23.786  56.955  32.688  1.00  0.00           C0.      0
ATOM   2842  HB  THR A 183      23.524  56.874  31.633  1.00  0.00           H0.      0
ATOM   2843  CG2 THR A 183      23.851  58.413  33.091  1.00  0.00           C0.      0
ATOM   2844 HG21 THR A 183      24.182  58.553  34.120  1.00  0.00           H0.      0
ATOM   2845 HG22 THR A 183      24.460  58.954  32.367  1.00  0.00           H0.      0
ATOM   2846 HG23 THR A 183      22.859  58.864  33.066  1.00  0.00           H0.      0
ATOM   2847  OG1 THR A 183      25.056  56.532  33.003  1.00  0.00           O0.      0
ATOM   2848  HG1 THR A 183      25.574  57.235  33.402  1.00  0.00           H0.      0
ATOM   2849  C   THR A 183      22.907  54.676  33.234  1.00  0.00           C0.      0
ATOM   2850  O   THR A 183      22.737  54.317  32.077  1.00  0.00           O0.      0
ATOM   2851  N   GLY A 184      23.259  53.820  34.241  1.00  0.00           N0.      0
ATOM   2852  H   GLY A 184      23.472  54.232  35.139  1.00  0.00           H0.      0
ATOM   2853  CA  GLY A 184      23.556  52.379  34.121  1.00  0.00           C0.      0
ATOM   2854  HA2 GLY A 184      23.694  52.003  35.134  1.00  0.00           H0.      0
ATOM   2855  HA3 GLY A 184      22.806  51.813  33.568  1.00  0.00           H0.      0
ATOM   2856  C   GLY A 184      24.771  52.035  33.304  1.00  0.00           C0.      0
ATOM   2857  O   GLY A 184      25.051  50.849  33.072  1.00  0.00           O0.      0
ATOM   2858  N   CYS A 185      25.505  53.106  32.928  1.00  0.00           N0.      0
ATOM   2859  H   CYS A 185      25.201  54.028  33.206  1.00  0.00           H0.      0
ATOM   2860  CA  CYS A 185      26.575  53.068  31.897  1.00  0.00           C0.      0
ATOM   2861  HA  CYS A 185      26.823  52.017  31.746  1.00  0.00           H0.      0
ATOM   2862  CB  CYS A 185      26.026  53.601  30.553  1.00  0.00           C0.      0
ATOM   2863  HB2 CYS A 185      25.748  54.637  30.746  1.00  0.00           H0.      0
ATOM   2864  HB3 CYS A 185      26.752  53.459  29.754  1.00  0.00           H0.      0
ATOM   2865  SG  CYS A 185      24.427  52.874  30.025  1.00  0.00           S0.      0
ATOM   2866  HG  CYS A 185      23.712  53.112  31.128  1.00  0.00           H0.      0
ATOM   2867  C   CYS A 185      27.810  53.762  32.387  1.00  0.00           C0.      0
ATOM   2868  O   CYS A 185      27.872  54.636  33.251  1.00  0.00           O0.      0
ATOM   2869  N   ALA A 186      28.950  53.257  31.873  1.00  0.00           N0.      0
ATOM   2870  H   ALA A 186      28.929  52.564  31.138  1.00  0.00           H0.      0
ATOM   2871  CA  ALA A 186      30.300  53.730  32.171  1.00  0.00           C0.      0
ATOM   2872  HA  ALA A 186      30.481  53.715  33.246  1.00  0.00           H0.      0
ATOM   2873  CB  ALA A 186      31.328  52.734  31.632  1.00  0.00           C0.      0
ATOM   2874  HB1 ALA A 186      31.281  52.787  30.545  1.00  0.00           H0.      0
ATOM   2875  HB2 ALA A 186      32.323  52.999  31.990  1.00  0.00           H0.      0
ATOM   2876  HB3 ALA A 186      31.069  51.778  32.087  1.00  0.00           H0.      0
ATOM   2877  C   ALA A 186      30.547  55.124  31.672  1.00  0.00           C0.      0
ATOM   2878  O   ALA A 186      30.060  55.500  30.573  1.00  0.00           O0.      0
ATOM   2879  N   PRO A 187      31.191  55.972  32.467  1.00  0.00           N0.      0
ATOM   2880  CD  PRO A 187      31.878  55.595  33.667  1.00  0.00           C0.      0
ATOM   2881  HD2 PRO A 187      32.424  54.670  33.486  1.00  0.00           H0.      0
ATOM   2882  HD3 PRO A 187      31.240  55.528  34.549  1.00  0.00           H0.      0
ATOM   2883  CG  PRO A 187      32.885  56.695  33.993  1.00  0.00           C0.      0
ATOM   2884  HG2 PRO A 187      33.807  56.500  33.444  1.00  0.00           H0.      0
ATOM   2885  HG3 PRO A 187      33.054  56.723  35.069  1.00  0.00           H0.      0
ATOM   2886  CB  PRO A 187      32.165  57.929  33.432  1.00  0.00           C0.      0
ATOM   2887  HB2 PRO A 187      32.778  58.790  33.165  1.00  0.00           H0.      0
ATOM   2888  HB3 PRO A 187      31.375  58.195  34.135  1.00  0.00           H0.      0
ATOM   2889  CA  PRO A 187      31.408  57.435  32.185  1.00  0.00           C0.      0
ATOM   2890  HA  PRO A 187      30.384  57.789  32.066  1.00  0.00           H0.      0
ATOM   2891  C   PRO A 187      32.094  57.737  30.879  1.00  0.00           C0.      0
ATOM   2892  O   PRO A 187      32.887  56.957  30.406  1.00  0.00           O0.      0
ATOM   2893  N   PRO A 188      31.772  58.847  30.249  1.00  0.00           N0.      0
ATOM   2894  CD  PRO A 188      30.828  59.818  30.784  1.00  0.00           C0.      0
ATOM   2895  HD2 PRO A 188      31.172  60.020  31.799  1.00  0.00           H0.      0
ATOM   2896  HD3 PRO A 188      29.879  59.283  30.748  1.00  0.00           H0.      0
ATOM   2897  CG  PRO A 188      30.839  61.012  29.802  1.00  0.00           C0.      0
ATOM   2898  HG2 PRO A 188      31.488  61.806  30.170  1.00  0.00           H0.      0
ATOM   2899  HG3 PRO A 188      29.858  61.467  29.664  1.00  0.00           H0.      0
ATOM   2900  CB  PRO A 188      31.436  60.356  28.547  1.00  0.00           C0.      0
ATOM   2901  HB2 PRO A 188      31.835  61.151  27.917  1.00  0.00           H0.      0
ATOM   2902  HB3 PRO A 188      30.626  59.821  28.052  1.00  0.00           H0.      0
ATOM   2903  CA  PRO A 188      32.376  59.229  29.012  1.00  0.00           C0.      0
ATOM   2904  HA  PRO A 188      32.200  58.373  28.360  1.00  0.00           H0.      0
ATOM   2905  C   PRO A 188      33.824  59.706  29.093  1.00  0.00           C0.      0
ATOM   2906  O   PRO A 188      34.356  59.804  30.181  1.00  0.00           O0.      0
ATOM   2907  N   GLY A 189      34.424  60.066  27.954  1.00  0.00           N0.      0
ATOM   2908  H   GLY A 189      33.898  60.065  27.092  1.00  0.00           H0.      0
ATOM   2909  CA  GLY A 189      35.810  60.586  27.696  1.00  0.00           C0.      0
ATOM   2910  HA2 GLY A 189      35.931  60.885  26.655  1.00  0.00           H0.      0
ATOM   2911  HA3 GLY A 189      35.928  61.467  28.327  1.00  0.00           H0.      0
ATOM   2912  C   GLY A 189      36.964  59.564  27.976  1.00  0.00           C0.      0
ATOM   2913  O   GLY A 189      36.787  58.703  28.841  1.00  0.00           O0.      0
ATOM   2914  N   LYS A 190      38.076  59.743  27.290  1.00  0.00           N0.      0
ATOM   2915  H   LYS A 190      38.144  60.469  26.592  1.00  0.00           H0.      0
ATOM   2916  CA  LYS A 190      39.198  58.768  27.419  1.00  0.00           C0.      0
ATOM   2917  HA  LYS A 190      38.847  57.825  27.000  1.00  0.00           H0.      0
ATOM   2918  CB  LYS A 190      40.377  59.300  26.552  1.00  0.00           C0.      0
ATOM   2919  HB2 LYS A 190      40.007  59.427  25.534  1.00  0.00           H0.      0
ATOM   2920  HB3 LYS A 190      40.648  60.294  26.909  1.00  0.00           H0.      0
ATOM   2921  CG  LYS A 190      41.654  58.450  26.484  1.00  0.00           C0.      0
ATOM   2922  HG2 LYS A 190      42.338  59.018  25.854  1.00  0.00           H0.      0
ATOM   2923  HG3 LYS A 190      42.130  58.401  27.464  1.00  0.00           H0.      0
ATOM   2924  CD  LYS A 190      41.404  57.055  26.013  1.00  0.00           C0.      0
ATOM   2925  HD2 LYS A 190      42.344  56.527  26.170  1.00  0.00           H0.      0
ATOM   2926  HD3 LYS A 190      40.604  56.562  26.566  1.00  0.00           H0.      0
ATOM   2927  CE  LYS A 190      41.262  56.839  24.513  1.00  0.00           C0.      0
ATOM   2928  HE2 LYS A 190      40.529  57.564  24.161  1.00  0.00           H0.      0
ATOM   2929  HE3 LYS A 190      42.240  57.048  24.079  1.00  0.00           H0.      0
ATOM   2930  NZ  LYS A 190      40.866  55.468  24.098  1.00  0.00           N0.      0
ATOM   2931  HZ1 LYS A 190      40.943  55.331  23.101  1.00  0.00           H0.      0
ATOM   2932  HZ2 LYS A 190      41.458  54.751  24.492  1.00  0.00           H0.      0
ATOM   2933  HZ3 LYS A 190      39.861  55.509  24.191  1.00  0.00           H0.      0
ATOM   2934  C   LYS A 190      39.668  58.550  28.879  1.00  0.00           C0.      0
ATOM   2935  O   LYS A 190      39.963  59.503  29.575  1.00  0.00           O0.      0
ATOM   2936  N   ASN A 191      39.786  57.296  29.264  1.00  0.00           N0.      0
ATOM   2937  H   ASN A 191      39.504  56.576  28.614  1.00  0.00           H0.      0
ATOM   2938  CA  ASN A 191      40.291  56.728  30.508  1.00  0.00           C0.      0
ATOM   2939  HA  ASN A 191      39.747  57.094  31.379  1.00  0.00           H0.      0
ATOM   2940  CB  ASN A 191      40.245  55.213  30.478  1.00  0.00           C0.      0
ATOM   2941  HB2 ASN A 191      39.252  54.941  30.121  1.00  0.00           H0.      0
ATOM   2942  HB3 ASN A 191      40.921  54.841  29.708  1.00  0.00           H0.      0
ATOM   2943  CG  ASN A 191      40.291  54.589  31.875  1.00  0.00           C0.      0
ATOM   2944  OD1 ASN A 191      41.325  54.690  32.515  1.00  0.00           O0.      0
ATOM   2945  ND2 ASN A 191      39.257  54.047  32.357  1.00  0.00           N0.      0
ATOM   2946 HD21 ASN A 191      39.268  53.678  33.298  1.00  0.00           H0.      0
ATOM   2947 HD22 ASN A 191      38.383  54.136  31.860  1.00  0.00           H0.      0
ATOM   2948  C   ASN A 191      41.731  57.228  30.806  1.00  0.00           C0.      0
ATOM   2949  O   ASN A 191      42.664  57.132  30.017  1.00  0.00           O0.      0
ATOM   2950  N   ILE A 192      41.941  57.597  32.083  1.00  0.00           N0.      0
ATOM   2951  H   ILE A 192      41.114  57.361  32.612  1.00  0.00           H0.      0
ATOM   2952  CA  ILE A 192      43.208  58.003  32.690  1.00  0.00           C0.      0
ATOM   2953  HA  ILE A 192      43.553  58.778  32.006  1.00  0.00           H0.      0
ATOM   2954  CB  ILE A 192      42.917  58.616  34.085  1.00  0.00           C0.      0
ATOM   2955  HB  ILE A 192      41.960  59.135  34.131  1.00  0.00           H0.      0
ATOM   2956  CG2 ILE A 192      42.814  57.672  35.214  1.00  0.00           C0.      0
ATOM   2957 HG21 ILE A 192      42.249  58.189  35.989  1.00  0.00           H0.      0
ATOM   2958 HG22 ILE A 192      42.208  56.803  34.959  1.00  0.00           H0.      0
ATOM   2959 HG23 ILE A 192      43.830  57.364  35.460  1.00  0.00           H0.      0
ATOM   2960  CG1 ILE A 192      44.018  59.623  34.576  1.00  0.00           C0.      0
ATOM   2961 HG12 ILE A 192      43.800  59.813  35.627  1.00  0.00           H0.      0
ATOM   2962 HG13 ILE A 192      45.006  59.187  34.435  1.00  0.00           H0.      0
ATOM   2963  CD1 ILE A 192      44.127  61.009  33.925  1.00  0.00           C0.      0
ATOM   2964 HD11 ILE A 192      44.809  61.674  34.456  1.00  0.00           H0.      0
ATOM   2965 HD12 ILE A 192      44.366  60.825  32.878  1.00  0.00           H0.      0
ATOM   2966 HD13 ILE A 192      43.119  61.422  33.931  1.00  0.00           H0.      0
ATOM   2967  C   ILE A 192      44.238  56.867  32.715  1.00  0.00           C0.      0
ATOM   2968  O   ILE A 192      45.448  57.045  32.429  1.00  0.00           O0.      0
ATOM   2969  N   TYR A 193      43.809  55.656  33.006  1.00  0.00           N0.      0
ATOM   2970  H   TYR A 193      42.819  55.528  33.160  1.00  0.00           H0.      0
ATOM   2971  CA  TYR A 193      44.748  54.562  33.432  1.00  0.00           C0.      0
ATOM   2972  HA  TYR A 193      45.758  54.937  33.597  1.00  0.00           H0.      0
ATOM   2973  CB  TYR A 193      44.248  53.827  34.629  1.00  0.00           C0.      0
ATOM   2974  HB2 TYR A 193      43.180  53.810  34.414  1.00  0.00           H0.      0
ATOM   2975  HB3 TYR A 193      44.632  52.807  34.649  1.00  0.00           H0.      0
ATOM   2976  CG  TYR A 193      44.569  54.410  36.025  1.00  0.00           C0.      0
ATOM   2977  CD1 TYR A 193      43.415  54.644  36.827  1.00  0.00           C0.      0
ATOM   2978  HD1 TYR A 193      42.407  54.430  36.501  1.00  0.00           H0.      0
ATOM   2979  CE1 TYR A 193      43.549  55.161  38.148  1.00  0.00           C0.      0
ATOM   2980  HE1 TYR A 193      42.717  55.254  38.831  1.00  0.00           H0.      0
ATOM   2981  CZ  TYR A 193      44.856  55.476  38.579  1.00  0.00           C0.      0
ATOM   2982  OH  TYR A 193      45.070  55.783  39.902  1.00  0.00           O0.      0
ATOM   2983  HH  TYR A 193      44.619  55.117  40.427  1.00  0.00           H0.      0
ATOM   2984  CE2 TYR A 193      45.984  55.401  37.726  1.00  0.00           C0.      0
ATOM   2985  HE2 TYR A 193      46.907  55.810  38.108  1.00  0.00           H0.      0
ATOM   2986  CD2 TYR A 193      45.848  54.813  36.462  1.00  0.00           C0.      0
ATOM   2987  HD2 TYR A 193      46.726  54.552  35.890  1.00  0.00           H0.      0
ATOM   2988  C   TYR A 193      44.866  53.559  32.206  1.00  0.00           C0.      0
ATOM   2989  O   TYR A 193      45.809  52.763  32.198  1.00  0.00           O0.      0
ATOM   2990  N   TYR A 194      43.845  53.442  31.311  1.00  0.00           N0.      0
ATOM   2991  H   TYR A 194      43.176  54.196  31.246  1.00  0.00           H0.      0
ATOM   2992  CA  TYR A 194      43.617  52.321  30.442  1.00  0.00           C0.      0
ATOM   2993  HA  TYR A 194      44.567  51.790  30.395  1.00  0.00           H0.      0
ATOM   2994  CB  TYR A 194      42.583  51.275  30.968  1.00  0.00           C0.      0
ATOM   2995  HB2 TYR A 194      41.627  51.764  31.156  1.00  0.00           H0.      0
ATOM   2996  HB3 TYR A 194      42.358  50.487  30.250  1.00  0.00           H0.      0
ATOM   2997  CG  TYR A 194      42.980  50.735  32.362  1.00  0.00           C0.      0
ATOM   2998  CD1 TYR A 194      42.381  51.222  33.563  1.00  0.00           C0.      0
ATOM   2999  HD1 TYR A 194      41.618  51.978  33.454  1.00  0.00           H0.      0
ATOM   3000  CE1 TYR A 194      42.911  50.854  34.794  1.00  0.00           C0.      0
ATOM   3001  HE1 TYR A 194      42.464  51.347  35.644  1.00  0.00           H0.      0
ATOM   3002  CZ  TYR A 194      43.999  49.889  34.877  1.00  0.00           C0.      0
ATOM   3003  OH  TYR A 194      44.430  49.486  36.048  1.00  0.00           O0.      0
ATOM   3004  HH  TYR A 194      43.978  49.835  36.820  1.00  0.00           H0.      0
ATOM   3005  CE2 TYR A 194      44.517  49.339  33.675  1.00  0.00           C0.      0
ATOM   3006  HE2 TYR A 194      45.291  48.586  33.653  1.00  0.00           H0.      0
ATOM   3007  CD2 TYR A 194      44.084  49.865  32.413  1.00  0.00           C0.      0
ATOM   3008  HD2 TYR A 194      44.652  49.589  31.537  1.00  0.00           H0.      0
ATOM   3009  C   TYR A 194      43.287  52.802  29.019  1.00  0.00           C0.      0
ATOM   3010  O   TYR A 194      42.235  52.656  28.486  1.00  0.00           O0.      0
ATOM   3011  N   LYS A 195      44.217  53.595  28.490  1.00  0.00           N0.      0
ATOM   3012  H   LYS A 195      45.059  53.643  29.045  1.00  0.00           H0.      0
ATOM   3013  CA  LYS A 195      44.044  54.473  27.297  1.00  0.00           C0.      0
ATOM   3014  HA  LYS A 195      43.198  55.154  27.382  1.00  0.00           H0.      0
ATOM   3015  CB  LYS A 195      45.308  55.408  27.302  1.00  0.00           C0.      0
ATOM   3016  HB2 LYS A 195      46.252  54.873  27.407  1.00  0.00           H0.      0
ATOM   3017  HB3 LYS A 195      45.349  55.949  26.357  1.00  0.00           H0.      0
ATOM   3018  CG  LYS A 195      45.221  56.542  28.365  1.00  0.00           C0.      0
ATOM   3019  HG2 LYS A 195      44.368  57.167  28.098  1.00  0.00           H0.      0
ATOM   3020  HG3 LYS A 195      44.983  56.145  29.352  1.00  0.00           H0.      0
ATOM   3021  CD  LYS A 195      46.456  57.476  28.403  1.00  0.00           C0.      0
ATOM   3022  HD2 LYS A 195      47.252  56.776  28.656  1.00  0.00           H0.      0
ATOM   3023  HD3 LYS A 195      46.642  58.045  27.492  1.00  0.00           H0.      0
ATOM   3024  CE  LYS A 195      46.172  58.534  29.487  1.00  0.00           C0.      0
ATOM   3025  HE2 LYS A 195      45.864  58.051  30.414  1.00  0.00           H0.      0
ATOM   3026  HE3 LYS A 195      47.149  58.955  29.721  1.00  0.00           H0.      0
ATOM   3027  NZ  LYS A 195      45.099  59.462  29.122  1.00  0.00           N0.      0
ATOM   3028  HZ1 LYS A 195      44.174  59.085  29.274  1.00  0.00           H0.      0
ATOM   3029  HZ2 LYS A 195      45.007  60.219  29.783  1.00  0.00           H0.      0
ATOM   3030  HZ3 LYS A 195      45.267  59.658  28.145  1.00  0.00           H0.      0
ATOM   3031  C   LYS A 195      43.927  53.748  25.982  1.00  0.00           C0.      0
ATOM   3032  O   LYS A 195      44.234  54.307  24.976  1.00  0.00           O0.      0
ATOM   3033  N   SER A 196      43.411  52.527  26.005  1.00  0.00           N0.      0
ATOM   3034  H   SER A 196      43.014  52.304  26.907  1.00  0.00           H0.      0
ATOM   3035  CA  SER A 196      43.259  51.589  24.867  1.00  0.00           C0.      0
ATOM   3036  HA  SER A 196      44.187  51.428  24.319  1.00  0.00           H0.      0
ATOM   3037  CB  SER A 196      42.948  50.169  25.441  1.00  0.00           C0.      0
ATOM   3038  HB2 SER A 196      43.765  49.969  26.133  1.00  0.00           H0.      0
ATOM   3039  HB3 SER A 196      42.040  50.272  26.035  1.00  0.00           H0.      0
ATOM   3040  OG  SER A 196      42.897  49.179  24.451  1.00  0.00           O0.      0
ATOM   3041  HG  SER A 196      43.807  48.925  24.279  1.00  0.00           H0.      0
ATOM   3042  C   SER A 196      42.196  52.060  23.878  1.00  0.00           C0.      0
ATOM   3043  O   SER A 196      41.173  52.608  24.296  1.00  0.00           O0.      0
ATOM   3044  N   ASP A 197      42.410  51.913  22.578  1.00  0.00           N0.      0
ATOM   3045  H   ASP A 197      43.239  51.396  22.321  1.00  0.00           H0.      0
ATOM   3046  CA  ASP A 197      41.498  52.063  21.493  1.00  0.00           C0.      0
ATOM   3047  HA  ASP A 197      40.638  52.572  21.929  1.00  0.00           H0.      0
ATOM   3048  CB  ASP A 197      42.076  52.983  20.420  1.00  0.00           C0.      0
ATOM   3049  HB2 ASP A 197      42.943  52.558  19.915  1.00  0.00           H0.      0
ATOM   3050  HB3 ASP A 197      41.354  53.140  19.619  1.00  0.00           H0.      0
ATOM   3051  CG  ASP A 197      42.502  54.305  21.025  1.00  0.00           C0.      0
ATOM   3052  OD1 ASP A 197      41.621  54.922  21.611  1.00  0.00           O0.      0
ATOM   3053  OD2 ASP A 197      43.657  54.714  20.982  1.00  0.00           O0.      0
ATOM   3054  C   ASP A 197      41.002  50.725  21.034  1.00  0.00           C0.      0
ATOM   3055  O   ASP A 197      39.999  50.654  20.351  1.00  0.00           O0.      0
ATOM   3056  N   LEU A 198      41.735  49.628  21.420  1.00  0.00           N0.      0
ATOM   3057  H   LEU A 198      42.466  49.709  22.111  1.00  0.00           H0.      0
ATOM   3058  CA  LEU A 198      41.451  48.298  20.972  1.00  0.00           C0.      0
ATOM   3059  HA  LEU A 198      40.870  48.376  20.053  1.00  0.00           H0.      0
ATOM   3060  CB  LEU A 198      42.749  47.531  20.739  1.00  0.00           C0.      0
ATOM   3061  HB2 LEU A 198      43.324  47.544  21.665  1.00  0.00           H0.      0
ATOM   3062  HB3 LEU A 198      42.529  46.475  20.584  1.00  0.00           H0.      0
ATOM   3063  CG  LEU A 198      43.610  47.983  19.556  1.00  0.00           C0.      0
ATOM   3064  HG  LEU A 198      43.959  49.002  19.722  1.00  0.00           H0.      0
ATOM   3065  CD1 LEU A 198      44.856  47.137  19.584  1.00  0.00           C0.      0
ATOM   3066 HD11 LEU A 198      44.622  46.073  19.565  1.00  0.00           H0.      0
ATOM   3067 HD12 LEU A 198      45.490  47.296  18.712  1.00  0.00           H0.      0
ATOM   3068 HD13 LEU A 198      45.587  47.305  20.375  1.00  0.00           H0.      0
ATOM   3069  CD2 LEU A 198      42.886  47.729  18.214  1.00  0.00           C0.      0
ATOM   3070 HD21 LEU A 198      41.943  48.268  18.118  1.00  0.00           H0.      0
ATOM   3071 HD22 LEU A 198      43.586  48.051  17.444  1.00  0.00           H0.      0
ATOM   3072 HD23 LEU A 198      42.826  46.646  18.103  1.00  0.00           H0.      0
ATOM   3073  C   LEU A 198      40.426  47.494  21.822  1.00  0.00           C0.      0
ATOM   3074  O   LEU A 198      39.714  46.576  21.439  1.00  0.00           O0.      0
ATOM   3075  N   THR A 199      40.410  47.800  23.087  1.00  0.00           N0.      0
ATOM   3076  H   THR A 199      41.136  48.435  23.386  1.00  0.00           H0.      0
ATOM   3077  CA  THR A 199      39.274  47.643  23.947  1.00  0.00           C0.      0
ATOM   3078  HA  THR A 199      39.109  46.568  24.021  1.00  0.00           H0.      0
ATOM   3079  CB  THR A 199      39.472  48.248  25.277  1.00  0.00           C0.      0
ATOM   3080  HB  THR A 199      39.529  49.337  25.262  1.00  0.00           H0.      0
ATOM   3081  CG2 THR A 199      38.450  47.913  26.350  1.00  0.00           C0.      0
ATOM   3082 HG21 THR A 199      38.741  48.337  27.311  1.00  0.00           H0.      0
ATOM   3083 HG22 THR A 199      37.521  48.440  26.133  1.00  0.00           H0.      0
ATOM   3084 HG23 THR A 199      38.282  46.838  26.428  1.00  0.00           H0.      0
ATOM   3085  OG1 THR A 199      40.714  47.775  25.738  1.00  0.00           O0.      0
ATOM   3086  HG1 THR A 199      41.441  48.250  25.332  1.00  0.00           H0.      0
ATOM   3087  C   THR A 199      38.040  48.290  23.347  1.00  0.00           C0.      0
ATOM   3088  O   THR A 199      37.943  49.488  23.082  1.00  0.00           O0.      0
ATOM   3089  N   LYS A 200      37.005  47.512  23.260  1.00  0.00           N0.      0
ATOM   3090  H   LYS A 200      37.245  46.563  23.507  1.00  0.00           H0.      0
ATOM   3091  CA  LYS A 200      35.831  47.794  22.424  1.00  0.00           C0.      0
ATOM   3092  HA  LYS A 200      35.694  48.870  22.312  1.00  0.00           H0.      0
ATOM   3093  CB  LYS A 200      36.063  47.172  21.060  1.00  0.00           C0.      0
ATOM   3094  HB2 LYS A 200      35.234  47.559  20.467  1.00  0.00           H0.      0
ATOM   3095  HB3 LYS A 200      37.008  47.494  20.621  1.00  0.00           H0.      0
ATOM   3096  CG  LYS A 200      36.148  45.647  20.938  1.00  0.00           C0.      0
ATOM   3097  HG2 LYS A 200      36.976  45.305  21.559  1.00  0.00           H0.      0
ATOM   3098  HG3 LYS A 200      35.238  45.168  21.298  1.00  0.00           H0.      0
ATOM   3099  CD  LYS A 200      36.548  45.091  19.585  1.00  0.00           C0.      0
ATOM   3100  HD2 LYS A 200      37.402  45.742  19.397  1.00  0.00           H0.      0
ATOM   3101  HD3 LYS A 200      36.956  44.093  19.745  1.00  0.00           H0.      0
ATOM   3102  CE  LYS A 200      35.609  45.248  18.417  1.00  0.00           C0.      0
ATOM   3103  HE2 LYS A 200      35.152  46.228  18.556  1.00  0.00           H0.      0
ATOM   3104  HE3 LYS A 200      36.197  45.256  17.498  1.00  0.00           H0.      0
ATOM   3105  NZ  LYS A 200      34.646  44.079  18.362  1.00  0.00           N0.      0
ATOM   3106  HZ1 LYS A 200      34.054  44.104  17.544  1.00  0.00           H0.      0
ATOM   3107  HZ2 LYS A 200      35.114  43.219  18.115  1.00  0.00           H0.      0
ATOM   3108  HZ3 LYS A 200      33.979  44.177  19.114  1.00  0.00           H0.      0
ATOM   3109  C   LYS A 200      34.570  47.247  23.104  1.00  0.00           C0.      0
ATOM   3110  O   LYS A 200      34.618  46.433  23.998  1.00  0.00           O0.      0
ATOM   3111  N   ASP A 201      33.402  47.598  22.585  1.00  0.00           N0.      0
ATOM   3112  H   ASP A 201      33.385  48.347  21.909  1.00  0.00           H0.      0
ATOM   3113  CA  ASP A 201      32.096  46.979  22.771  1.00  0.00           C0.      0
ATOM   3114  HA  ASP A 201      31.397  47.691  22.332  1.00  0.00           H0.      0
ATOM   3115  CB  ASP A 201      32.076  45.694  21.933  1.00  0.00           C0.      0
ATOM   3116  HB2 ASP A 201      32.736  45.026  22.485  1.00  0.00           H0.      0
ATOM   3117  HB3 ASP A 201      31.141  45.161  22.106  1.00  0.00           H0.      0
ATOM   3118  CG  ASP A 201      32.442  45.690  20.501  1.00  0.00           C0.      0
ATOM   3119  OD1 ASP A 201      32.670  44.497  20.093  1.00  0.00           O0.      0
ATOM   3120  OD2 ASP A 201      32.382  46.672  19.718  1.00  0.00           O0.      0
ATOM   3121  C   ASP A 201      31.695  46.904  24.195  1.00  0.00           C0.      0
ATOM   3122  O   ASP A 201      31.204  45.848  24.622  1.00  0.00           O0.      0
ATOM   3123  N   ILE A 202      32.024  47.862  25.102  1.00  0.00           N0.      0
ATOM   3124  H   ILE A 202      32.541  48.678  24.805  1.00  0.00           H0.      0
ATOM   3125  CA  ILE A 202      31.786  47.746  26.607  1.00  0.00           C0.      0
ATOM   3126  HA  ILE A 202      32.231  46.816  26.963  1.00  0.00           H0.      0
ATOM   3127  CB  ILE A 202      32.561  48.792  27.386  1.00  0.00           C0.      0
ATOM   3128  HB  ILE A 202      32.295  49.772  26.991  1.00  0.00           H0.      0
ATOM   3129  CG2 ILE A 202      32.240  48.836  28.914  1.00  0.00           C0.      0
ATOM   3130 HG21 ILE A 202      32.317  47.799  29.244  1.00  0.00           H0.      0
ATOM   3131 HG22 ILE A 202      32.921  49.488  29.461  1.00  0.00           H0.      0
ATOM   3132 HG23 ILE A 202      31.209  49.104  29.141  1.00  0.00           H0.      0
ATOM   3133  CG1 ILE A 202      34.097  48.516  27.363  1.00  0.00           C0.      0
ATOM   3134 HG12 ILE A 202      34.410  47.619  27.898  1.00  0.00           H0.      0
ATOM   3135 HG13 ILE A 202      34.416  48.330  26.338  1.00  0.00           H0.      0
ATOM   3136  CD1 ILE A 202      34.937  49.731  27.689  1.00  0.00           C0.      0
ATOM   3137 HD11 ILE A 202      35.986  49.584  27.430  1.00  0.00           H0.      0
ATOM   3138 HD12 ILE A 202      34.686  50.527  26.988  1.00  0.00           H0.      0
ATOM   3139 HD13 ILE A 202      34.937  50.059  28.728  1.00  0.00           H0.      0
ATOM   3140  C   ILE A 202      30.301  47.603  26.990  1.00  0.00           C0.      0
ATOM   3141  O   ILE A 202      29.417  48.097  26.367  1.00  0.00           O0.      0
ATOM   3142  N   THR A 203      29.974  46.906  28.148  1.00  0.00           N0.      0
ATOM   3143  H   THR A 203      30.691  46.487  28.724  1.00  0.00           H0.      0
ATOM   3144  CA  THR A 203      28.593  46.715  28.731  1.00  0.00           C0.      0
ATOM   3145  HA  THR A 203      28.030  47.637  28.588  1.00  0.00           H0.      0
ATOM   3146  CB  THR A 203      27.718  45.563  28.025  1.00  0.00           C0.      0
ATOM   3147  HB  THR A 203      27.739  45.627  26.937  1.00  0.00           H0.      0
ATOM   3148  CG2 THR A 203      28.152  44.128  28.207  1.00  0.00           C0.      0
ATOM   3149 HG21 THR A 203      29.178  43.926  27.896  1.00  0.00           H0.      0
ATOM   3150 HG22 THR A 203      27.887  43.801  29.212  1.00  0.00           H0.      0
ATOM   3151 HG23 THR A 203      27.563  43.531  27.511  1.00  0.00           H0.      0
ATOM   3152  OG1 THR A 203      26.385  45.671  28.461  1.00  0.00           O0.      0
ATOM   3153  HG1 THR A 203      25.941  46.451  28.119  1.00  0.00           H0.      0
ATOM   3154  C   THR A 203      28.744  46.457  30.220  1.00  0.00           C0.      0
ATOM   3155  O   THR A 203      29.588  45.689  30.601  1.00  0.00           O0.      0
ATOM   3156  N   THR A 204      28.008  47.197  30.977  1.00  0.00           N0.      0
ATOM   3157  H   THR A 204      27.375  47.828  30.507  1.00  0.00           H0.      0
ATOM   3158  CA  THR A 204      28.067  47.374  32.386  1.00  0.00           C0.      0
ATOM   3159  HA  THR A 204      28.941  46.851  32.775  1.00  0.00           H0.      0
ATOM   3160  CB  THR A 204      28.183  48.891  32.669  1.00  0.00           C0.      0
ATOM   3161  HB  THR A 204      27.429  49.490  32.158  1.00  0.00           H0.      0
ATOM   3162  CG2 THR A 204      28.237  49.337  34.119  1.00  0.00           C0.      0
ATOM   3163 HG21 THR A 204      28.987  48.776  34.678  1.00  0.00           H0.      0
ATOM   3164 HG22 THR A 204      28.333  50.418  34.217  1.00  0.00           H0.      0
ATOM   3165 HG23 THR A 204      27.238  49.049  34.446  1.00  0.00           H0.      0
ATOM   3166  OG1 THR A 204      29.387  49.457  32.260  1.00  0.00           O0.      0
ATOM   3167  HG1 THR A 204      29.212  49.872  31.412  1.00  0.00           H0.      0
ATOM   3168  C   THR A 204      26.859  46.752  33.041  1.00  0.00           C0.      0
ATOM   3169  O   THR A 204      25.816  46.647  32.411  1.00  0.00           O0.      0
ATOM   3170  N   SER A 205      26.881  46.396  34.285  1.00  0.00           N0.      0
ATOM   3171  H   SER A 205      27.814  46.521  34.649  1.00  0.00           H0.      0
ATOM   3172  CA  SER A 205      25.841  45.812  35.067  1.00  0.00           C0.      0
ATOM   3173  HA  SER A 205      24.862  46.038  34.645  1.00  0.00           H0.      0
ATOM   3174  CB  SER A 205      26.101  44.323  35.125  1.00  0.00           C0.      0
ATOM   3175  HB2 SER A 205      27.149  44.229  35.409  1.00  0.00           H0.      0
ATOM   3176  HB3 SER A 205      25.462  43.917  35.909  1.00  0.00           H0.      0
ATOM   3177  OG  SER A 205      25.753  43.713  33.899  1.00  0.00           O0.      0
ATOM   3178  HG  SER A 205      26.535  43.572  33.361  1.00  0.00           H0.      0
ATOM   3179  C   SER A 205      25.894  46.320  36.457  1.00  0.00           C0.      0
ATOM   3180  O   SER A 205      26.943  46.532  37.114  1.00  0.00           O0.      0
ATOM   3181  N   VAL A 206      24.707  46.573  37.101  1.00  0.00           N0.      0
ATOM   3182  H   VAL A 206      23.880  46.392  36.551  1.00  0.00           H0.      0
ATOM   3183  CA  VAL A 206      24.605  46.983  38.519  1.00  0.00           C0.      0
ATOM   3184  HA  VAL A 206      25.573  46.895  39.013  1.00  0.00           H0.      0
ATOM   3185  CB  VAL A 206      24.006  48.427  38.494  1.00  0.00           C0.      0
ATOM   3186  HB  VAL A 206      23.227  48.452  37.733  1.00  0.00           H0.      0
ATOM   3187  CG1 VAL A 206      23.456  48.968  39.854  1.00  0.00           C0.      0
ATOM   3188 HG11 VAL A 206      22.491  48.497  40.043  1.00  0.00           H0.      0
ATOM   3189 HG12 VAL A 206      24.069  48.800  40.739  1.00  0.00           H0.      0
ATOM   3190 HG13 VAL A 206      23.364  50.053  39.799  1.00  0.00           H0.      0
ATOM   3191  CG2 VAL A 206      25.020  49.531  38.115  1.00  0.00           C0.      0
ATOM   3192 HG21 VAL A 206      24.570  50.519  38.023  1.00  0.00           H0.      0
ATOM   3193 HG22 VAL A 206      25.695  49.484  38.969  1.00  0.00           H0.      0
ATOM   3194 HG23 VAL A 206      25.532  49.256  37.192  1.00  0.00           H0.      0
ATOM   3195  C   VAL A 206      23.688  46.022  39.272  1.00  0.00           C0.      0
ATOM   3196  O   VAL A 206      22.570  45.670  38.766  1.00  0.00           O0.      0
ATOM   3197  N   LEU A 207      23.892  45.718  40.494  1.00  0.00           N0.      0
ATOM   3198  H   LEU A 207      24.732  46.004  40.975  1.00  0.00           H0.      0
ATOM   3199  CA  LEU A 207      23.061  44.891  41.325  1.00  0.00           C0.      0
ATOM   3200  HA  LEU A 207      22.175  44.564  40.782  1.00  0.00           H0.      0
ATOM   3201  CB  LEU A 207      23.954  43.658  41.723  1.00  0.00           C0.      0
ATOM   3202  HB2 LEU A 207      24.338  43.192  40.816  1.00  0.00           H0.      0
ATOM   3203  HB3 LEU A 207      24.750  44.018  42.374  1.00  0.00           H0.      0
ATOM   3204  CG  LEU A 207      23.224  42.685  42.617  1.00  0.00           C0.      0
ATOM   3205  HG  LEU A 207      22.962  43.236  43.520  1.00  0.00           H0.      0
ATOM   3206  CD1 LEU A 207      21.950  42.004  42.050  1.00  0.00           C0.      0
ATOM   3207 HD11 LEU A 207      21.437  41.447  42.834  1.00  0.00           H0.      0
ATOM   3208 HD12 LEU A 207      21.211  42.648  41.574  1.00  0.00           H0.      0
ATOM   3209 HD13 LEU A 207      22.287  41.343  41.252  1.00  0.00           H0.      0
ATOM   3210  CD2 LEU A 207      24.163  41.589  43.060  1.00  0.00           C0.      0
ATOM   3211 HD21 LEU A 207      25.098  41.976  43.466  1.00  0.00           H0.      0
ATOM   3212 HD22 LEU A 207      23.646  40.958  43.782  1.00  0.00           H0.      0
ATOM   3213 HD23 LEU A 207      24.476  40.979  42.213  1.00  0.00           H0.      0
ATOM   3214  C   LEU A 207      22.539  45.762  42.496  1.00  0.00           C0.      0
ATOM   3215  O   LEU A 207      23.300  46.597  42.959  1.00  0.00           O0.      0
ATOM   3216  N   THR A 208      21.290  45.607  42.914  1.00  0.00           N0.      0
ATOM   3217  H   THR A 208      20.685  44.902  42.518  1.00  0.00           H0.      0
ATOM   3218  CA  THR A 208      20.663  46.170  44.131  1.00  0.00           C0.      0
ATOM   3219  HA  THR A 208      21.391  46.869  44.543  1.00  0.00           H0.      0
ATOM   3220  CB  THR A 208      19.429  47.048  43.733  1.00  0.00           C0.      0
ATOM   3221  HB  THR A 208      18.599  46.456  43.347  1.00  0.00           H0.      0
ATOM   3222  CG2 THR A 208      18.870  47.778  44.894  1.00  0.00           C0.      0
ATOM   3223 HG21 THR A 208      19.638  48.465  45.249  1.00  0.00           H0.      0
ATOM   3224 HG22 THR A 208      17.928  48.264  44.639  1.00  0.00           H0.      0
ATOM   3225 HG23 THR A 208      18.536  47.156  45.725  1.00  0.00           H0.      0
ATOM   3226  OG1 THR A 208      19.739  48.039  42.716  1.00  0.00           O0.      0
ATOM   3227  HG1 THR A 208      20.131  47.589  41.964  1.00  0.00           H0.      0
ATOM   3228  C   THR A 208      20.325  45.160  45.191  1.00  0.00           C0.      0
ATOM   3229  O   THR A 208      19.763  44.137  44.790  1.00  0.00           O0.      0
ATOM   3230  N   VAL A 209      20.723  45.311  46.474  1.00  0.00           N0.      0
ATOM   3231  H   VAL A 209      21.254  46.153  46.642  1.00  0.00           H0.      0
ATOM   3232  CA  VAL A 209      20.530  44.289  47.550  1.00  0.00           C0.      0
ATOM   3233  HA  VAL A 209      19.602  43.721  47.477  1.00  0.00           H0.      0
ATOM   3234  CB  VAL A 209      21.794  43.429  47.833  1.00  0.00           C0.      0
ATOM   3235  HB  VAL A 209      22.574  44.181  47.944  1.00  0.00           H0.      0
ATOM   3236  CG1 VAL A 209      21.798  42.707  49.136  1.00  0.00           C0.      0
ATOM   3237 HG11 VAL A 209      20.931  42.056  49.244  1.00  0.00           H0.      0
ATOM   3238 HG12 VAL A 209      22.749  42.186  49.250  1.00  0.00           H0.      0
ATOM   3239 HG13 VAL A 209      21.745  43.430  49.951  1.00  0.00           H0.      0
ATOM   3240  CG2 VAL A 209      22.160  42.402  46.722  1.00  0.00           C0.      0
ATOM   3241 HG21 VAL A 209      23.121  41.937  46.938  1.00  0.00           H0.      0
ATOM   3242 HG22 VAL A 209      21.433  41.597  46.607  1.00  0.00           H0.      0
ATOM   3243 HG23 VAL A 209      22.189  42.927  45.767  1.00  0.00           H0.      0
ATOM   3244  C   VAL A 209      20.245  45.206  48.741  1.00  0.00           C0.      0
ATOM   3245  O   VAL A 209      21.023  46.172  48.859  1.00  0.00           O0.      0
ATOM   3246  N   ASN A 210      19.305  44.913  49.645  1.00  0.00           N0.      0
ATOM   3247  H   ASN A 210      18.553  44.278  49.416  1.00  0.00           H0.      0
ATOM   3248  CA  ASN A 210      18.988  45.762  50.759  1.00  0.00           C0.      0
ATOM   3249  HA  ASN A 210      18.104  45.285  51.182  1.00  0.00           H0.      0
ATOM   3250  CB  ASN A 210      20.067  45.794  51.904  1.00  0.00           C0.      0
ATOM   3251  HB2 ASN A 210      20.469  44.782  51.867  1.00  0.00           H0.      0
ATOM   3252  HB3 ASN A 210      20.822  46.498  51.554  1.00  0.00           H0.      0
ATOM   3253  CG  ASN A 210      19.515  46.066  53.317  1.00  0.00           C0.      0
ATOM   3254  OD1 ASN A 210      19.420  45.141  54.107  1.00  0.00           O0.      0
ATOM   3255  ND2 ASN A 210      19.240  47.309  53.652  1.00  0.00           N0.      0
ATOM   3256 HD21 ASN A 210      18.942  47.411  54.611  1.00  0.00           H0.      0
ATOM   3257 HD22 ASN A 210      19.567  48.066  53.068  1.00  0.00           H0.      0
ATOM   3258  C   ASN A 210      18.487  47.073  50.202  1.00  0.00           C0.      0
ATOM   3259  O   ASN A 210      18.767  48.142  50.829  1.00  0.00           O0.      0
ATOM   3260  N   ASN A 211      17.817  47.116  49.036  1.00  0.00           N0.      0
ATOM   3261  H   ASN A 211      17.341  46.248  48.834  1.00  0.00           H0.      0
ATOM   3262  CA  ASN A 211      17.390  48.216  48.200  1.00  0.00           C0.      0
ATOM   3263  HA  ASN A 211      16.972  47.835  47.268  1.00  0.00           H0.      0
ATOM   3264  CB  ASN A 211      16.193  48.840  48.904  1.00  0.00           C0.      0
ATOM   3265  HB2 ASN A 211      16.322  49.177  49.932  1.00  0.00           H0.      0
ATOM   3266  HB3 ASN A 211      15.969  49.695  48.267  1.00  0.00           H0.      0
ATOM   3267  CG  ASN A 211      14.945  47.995  48.884  1.00  0.00           C0.      0
ATOM   3268  OD1 ASN A 211      14.928  46.971  49.527  1.00  0.00           O0.      0
ATOM   3269  ND2 ASN A 211      13.985  48.384  48.106  1.00  0.00           N0.      0
ATOM   3270 HD21 ASN A 211      13.140  47.830  48.091  1.00  0.00           H0.      0
ATOM   3271 HD22 ASN A 211      14.085  49.215  47.541  1.00  0.00           H0.      0
ATOM   3272  C   ASN A 211      18.449  49.281  47.790  1.00  0.00           C0.      0
ATOM   3273  O   ASN A 211      18.105  50.269  47.129  1.00  0.00           O0.      0
ATOM   3274  N   LYS A 212      19.709  49.173  48.233  1.00  0.00           N0.      0
ATOM   3275  H   LYS A 212      19.876  48.305  48.721  1.00  0.00           H0.      0
ATOM   3276  CA  LYS A 212      20.884  49.925  47.801  1.00  0.00           C0.      0
ATOM   3277  HA  LYS A 212      20.565  50.872  47.367  1.00  0.00           H0.      0
ATOM   3278  CB  LYS A 212      21.536  50.221  49.143  1.00  0.00           C0.      0
ATOM   3279  HB2 LYS A 212      22.272  50.962  48.829  1.00  0.00           H0.      0
ATOM   3280  HB3 LYS A 212      20.801  50.756  49.745  1.00  0.00           H0.      0
ATOM   3281  CG  LYS A 212      22.302  49.060  49.850  1.00  0.00           C0.      0
ATOM   3282  HG2 LYS A 212      21.511  48.586  50.432  1.00  0.00           H0.      0
ATOM   3283  HG3 LYS A 212      22.808  48.321  49.229  1.00  0.00           H0.      0
ATOM   3284  CD  LYS A 212      23.416  49.612  50.803  1.00  0.00           C0.      0
ATOM   3285  HD2 LYS A 212      22.971  50.091  51.674  1.00  0.00           H0.      0
ATOM   3286  HD3 LYS A 212      23.995  48.807  51.256  1.00  0.00           H0.      0
ATOM   3287  CE  LYS A 212      24.464  50.423  50.188  1.00  0.00           C0.      0
ATOM   3288  HE2 LYS A 212      24.069  51.122  49.451  1.00  0.00           H0.      0
ATOM   3289  HE3 LYS A 212      24.822  51.015  51.031  1.00  0.00           H0.      0
ATOM   3290  NZ  LYS A 212      25.519  49.614  49.537  1.00  0.00           N0.      0
ATOM   3291  HZ1 LYS A 212      26.344  50.184  49.417  1.00  0.00           H0.      0
ATOM   3292  HZ2 LYS A 212      25.796  48.832  50.114  1.00  0.00           H0.      0
ATOM   3293  HZ3 LYS A 212      25.212  49.301  48.627  1.00  0.00           H0.      0
ATOM   3294  C   LYS A 212      21.776  49.217  46.722  1.00  0.00           C0.      0
ATOM   3295  O   LYS A 212      21.769  47.974  46.584  1.00  0.00           O0.      0
ATOM   3296  N   ALA A 213      22.691  49.920  46.064  1.00  0.00           N0.      0
ATOM   3297  H   ALA A 213      22.839  50.905  46.230  1.00  0.00           H0.      0
ATOM   3298  CA  ALA A 213      23.579  49.356  45.036  1.00  0.00           C0.      0
ATOM   3299  HA  ALA A 213      22.989  48.720  44.376  1.00  0.00           H0.      0
ATOM   3300  CB  ALA A 213      24.254  50.550  44.265  1.00  0.00           C0.      0
ATOM   3301  HB1 ALA A 213      23.421  51.158  43.913  1.00  0.00           H0.      0
ATOM   3302  HB2 ALA A 213      24.984  51.020  44.924  1.00  0.00           H0.      0
ATOM   3303  HB3 ALA A 213      24.766  50.074  43.429  1.00  0.00           H0.      0
ATOM   3304  C   ALA A 213      24.568  48.481  45.807  1.00  0.00           C0.      0
ATOM   3305  O   ALA A 213      25.114  48.891  46.845  1.00  0.00           O0.      0
ATOM   3306  N   HIE A 214      24.874  47.238  45.410  1.00  0.00           N0.      0
ATOM   3307  H   HIE A 214      24.419  46.920  44.566  1.00  0.00           H0.      0
ATOM   3308  CA  HIE A 214      25.657  46.243  46.184  1.00  0.00           C0.      0
ATOM   3309  HA  HIE A 214      26.030  46.679  47.110  1.00  0.00           H0.      0
ATOM   3310  CB  HIE A 214      24.767  45.106  46.560  1.00  0.00           C0.      0
ATOM   3311  HB2 HIE A 214      23.841  45.535  46.941  1.00  0.00           H0.      0
ATOM   3312  HB3 HIE A 214      24.495  44.542  45.668  1.00  0.00           H0.      0
ATOM   3313  CG  HIE A 214      25.428  44.246  47.573  1.00  0.00           C0.      0
ATOM   3314  ND1 HIE A 214      25.717  44.690  48.822  1.00  0.00           N0.      0
ATOM   3315  CE1 HIE A 214      26.322  43.727  49.484  1.00  0.00           C0.      0
ATOM   3316  HE1 HIE A 214      26.639  43.785  50.514  1.00  0.00           H0.      0
ATOM   3317  NE2 HIE A 214      26.430  42.658  48.757  1.00  0.00           N0.      0
ATOM   3318  HE2 HIE A 214      26.749  41.711  48.906  1.00  0.00           H0.      0
ATOM   3319  CD2 HIE A 214      25.782  42.965  47.544  1.00  0.00           C0.      0
ATOM   3320  HD2 HIE A 214      25.596  42.315  46.702  1.00  0.00           H0.      0
ATOM   3321  C   HIE A 214      26.915  45.768  45.403  1.00  0.00           C0.      0
ATOM   3322  O   HIE A 214      27.895  45.486  46.070  1.00  0.00           O0.      0
ATOM   3323  N   MET A 215      26.797  45.718  44.054  1.00  0.00           N0.      0
ATOM   3324  H   MET A 215      25.871  45.861  43.676  1.00  0.00           H0.      0
ATOM   3325  CA  MET A 215      27.938  45.320  43.133  1.00  0.00           C0.      0
ATOM   3326  HA  MET A 215      28.813  45.853  43.504  1.00  0.00           H0.      0
ATOM   3327  CB  MET A 215      28.163  43.749  43.149  1.00  0.00           C0.      0
ATOM   3328  HB2 MET A 215      27.856  43.451  44.152  1.00  0.00           H0.      0
ATOM   3329  HB3 MET A 215      27.466  43.278  42.456  1.00  0.00           H0.      0
ATOM   3330  CG  MET A 215      29.577  43.374  42.947  1.00  0.00           C0.      0
ATOM   3331  HG2 MET A 215      29.569  42.289  42.843  1.00  0.00           H0.      0
ATOM   3332  HG3 MET A 215      29.896  43.850  42.020  1.00  0.00           H0.      0
ATOM   3333  SD  MET A 215      30.588  43.902  44.289  1.00  0.00           S0.      0
ATOM   3334  CE  MET A 215      32.147  43.429  43.740  1.00  0.00           C0.      0
ATOM   3335  HE1 MET A 215      32.517  42.648  44.405  1.00  0.00           H0.      0
ATOM   3336  HE2 MET A 215      32.161  43.211  42.672  1.00  0.00           H0.      0
ATOM   3337  HE3 MET A 215      32.861  44.253  43.734  1.00  0.00           H0.      0
ATOM   3338  C   MET A 215      27.754  45.923  41.790  1.00  0.00           C0.      0
ATOM   3339  O   MET A 215      26.673  45.910  41.149  1.00  0.00           O0.      0
ATOM   3340  N   VAL A 216      28.879  46.409  41.299  1.00  0.00           N0.      0
ATOM   3341  H   VAL A 216      29.753  46.374  41.804  1.00  0.00           H0.      0
ATOM   3342  CA  VAL A 216      29.119  46.880  39.895  1.00  0.00           C0.      0
ATOM   3343  HA  VAL A 216      28.199  46.851  39.311  1.00  0.00           H0.      0
ATOM   3344  CB  VAL A 216      29.719  48.349  39.818  1.00  0.00           C0.      0
ATOM   3345  HB  VAL A 216      30.766  48.274  40.111  1.00  0.00           H0.      0
ATOM   3346  CG1 VAL A 216      29.539  48.987  38.476  1.00  0.00           C0.      0
ATOM   3347 HG11 VAL A 216      30.110  48.411  37.747  1.00  0.00           H0.      0
ATOM   3348 HG12 VAL A 216      28.491  48.936  38.181  1.00  0.00           H0.      0
ATOM   3349 HG13 VAL A 216      29.928  50.004  38.435  1.00  0.00           H0.      0
ATOM   3350  CG2 VAL A 216      28.918  49.206  40.827  1.00  0.00           C0.      0
ATOM   3351 HG21 VAL A 216      27.873  49.152  40.523  1.00  0.00           H0.      0
ATOM   3352 HG22 VAL A 216      28.966  48.911  41.875  1.00  0.00           H0.      0
ATOM   3353 HG23 VAL A 216      29.215  50.250  40.732  1.00  0.00           H0.      0
ATOM   3354  C   VAL A 216      30.005  45.923  39.095  1.00  0.00           C0.      0
ATOM   3355  O   VAL A 216      30.955  45.337  39.629  1.00  0.00           O0.      0
ATOM   3356  N   THR A 217      29.646  45.624  37.796  1.00  0.00           N0.      0
ATOM   3357  H   THR A 217      28.932  46.250  37.454  1.00  0.00           H0.      0
ATOM   3358  CA  THR A 217      30.328  44.661  36.891  1.00  0.00           C0.      0
ATOM   3359  HA  THR A 217      31.353  44.520  37.232  1.00  0.00           H0.      0
ATOM   3360  CB  THR A 217      29.714  43.266  36.803  1.00  0.00           C0.      0
ATOM   3361  HB  THR A 217      28.673  43.261  36.483  1.00  0.00           H0.      0
ATOM   3362  CG2 THR A 217      30.422  42.233  35.995  1.00  0.00           C0.      0
ATOM   3363 HG21 THR A 217      31.304  41.802  36.469  1.00  0.00           H0.      0
ATOM   3364 HG22 THR A 217      29.719  41.404  35.911  1.00  0.00           H0.      0
ATOM   3365 HG23 THR A 217      30.793  42.666  35.066  1.00  0.00           H0.      0
ATOM   3366  OG1 THR A 217      29.585  42.818  38.165  1.00  0.00           O0.      0
ATOM   3367  HG1 THR A 217      28.973  43.308  38.719  1.00  0.00           H0.      0
ATOM   3368  C   THR A 217      30.343  45.203  35.487  1.00  0.00           C0.      0
ATOM   3369  O   THR A 217      29.464  45.846  34.982  1.00  0.00           O0.      0
ATOM   3370  N   LEU A 218      31.504  44.966  34.889  1.00  0.00           N0.      0
ATOM   3371  H   LEU A 218      32.102  44.360  35.432  1.00  0.00           H0.      0
ATOM   3372  CA  LEU A 218      31.874  45.436  33.504  1.00  0.00           C0.      0
ATOM   3373  HA  LEU A 218      30.977  45.707  32.948  1.00  0.00           H0.      0
ATOM   3374  CB  LEU A 218      32.731  46.793  33.493  1.00  0.00           C0.      0
ATOM   3375  HB2 LEU A 218      33.527  46.383  34.114  1.00  0.00           H0.      0
ATOM   3376  HB3 LEU A 218      33.090  46.977  32.480  1.00  0.00           H0.      0
ATOM   3377  CG  LEU A 218      32.170  48.136  34.053  1.00  0.00           C0.      0
ATOM   3378  HG  LEU A 218      31.086  48.135  33.942  1.00  0.00           H0.      0
ATOM   3379  CD1 LEU A 218      32.577  48.287  35.557  1.00  0.00           C0.      0
ATOM   3380 HD11 LEU A 218      32.109  49.204  35.913  1.00  0.00           H0.      0
ATOM   3381 HD12 LEU A 218      32.252  47.434  36.152  1.00  0.00           H0.      0
ATOM   3382 HD13 LEU A 218      33.663  48.369  35.597  1.00  0.00           H0.      0
ATOM   3383  CD2 LEU A 218      32.652  49.341  33.318  1.00  0.00           C0.      0
ATOM   3384 HD21 LEU A 218      31.987  50.171  33.556  1.00  0.00           H0.      0
ATOM   3385 HD22 LEU A 218      33.726  49.503  33.405  1.00  0.00           H0.      0
ATOM   3386 HD23 LEU A 218      32.344  49.109  32.299  1.00  0.00           H0.      0
ATOM   3387  C   LEU A 218      32.552  44.299  32.713  1.00  0.00           C0.      0
ATOM   3388  O   LEU A 218      33.483  43.633  33.135  1.00  0.00           O0.      0
ATOM   3389  N   ASP A 219      31.937  43.949  31.591  1.00  0.00           N0.      0
ATOM   3390  H   ASP A 219      31.057  44.398  31.383  1.00  0.00           H0.      0
ATOM   3391  CA  ASP A 219      32.344  42.998  30.572  1.00  0.00           C0.      0
ATOM   3392  HA  ASP A 219      33.033  42.275  31.006  1.00  0.00           H0.      0
ATOM   3393  CB  ASP A 219      31.204  42.120  30.049  1.00  0.00           C0.      0
ATOM   3394  HB2 ASP A 219      30.404  42.736  29.639  1.00  0.00           H0.      0
ATOM   3395  HB3 ASP A 219      31.644  41.481  29.283  1.00  0.00           H0.      0
ATOM   3396  CG  ASP A 219      30.563  41.192  31.054  1.00  0.00           C0.      0
ATOM   3397  OD1 ASP A 219      30.054  41.650  32.078  1.00  0.00           O0.      0
ATOM   3398  OD2 ASP A 219      30.356  39.975  30.817  1.00  0.00           O0.      0
ATOM   3399  C   ASP A 219      33.124  43.737  29.449  1.00  0.00           C0.      0
ATOM   3400  O   ASP A 219      32.622  44.605  28.731  1.00  0.00           O0.      0
ATOM   3401  N   TYR A 220      34.348  43.369  29.374  1.00  0.00           N0.      0
ATOM   3402  H   TYR A 220      34.715  42.595  29.909  1.00  0.00           H0.      0
ATOM   3403  CA  TYR A 220      35.294  43.998  28.499  1.00  0.00           C0.      0
ATOM   3404  HA  TYR A 220      34.911  44.899  28.020  1.00  0.00           H0.      0
ATOM   3405  CB  TYR A 220      36.512  44.542  29.310  1.00  0.00           C0.      0
ATOM   3406  HB2 TYR A 220      36.891  43.703  29.894  1.00  0.00           H0.      0
ATOM   3407  HB3 TYR A 220      37.313  44.829  28.629  1.00  0.00           H0.      0
ATOM   3408  CG  TYR A 220      36.326  45.666  30.254  1.00  0.00           C0.      0
ATOM   3409  CD1 TYR A 220      36.017  45.385  31.598  1.00  0.00           C0.      0
ATOM   3410  HD1 TYR A 220      35.970  44.375  31.976  1.00  0.00           H0.      0
ATOM   3411  CE1 TYR A 220      36.108  46.428  32.513  1.00  0.00           C0.      0
ATOM   3412  HE1 TYR A 220      36.054  46.203  33.568  1.00  0.00           H0.      0
ATOM   3413  CZ  TYR A 220      36.541  47.689  32.127  1.00  0.00           C0.      0
ATOM   3414  OH  TYR A 220      36.780  48.684  32.986  1.00  0.00           O0.      0
ATOM   3415  HH  TYR A 220      36.437  48.466  33.855  1.00  0.00           H0.      0
ATOM   3416  CE2 TYR A 220      36.417  48.050  30.771  1.00  0.00           C0.      0
ATOM   3417  HE2 TYR A 220      36.487  49.118  30.626  1.00  0.00           H0.      0
ATOM   3418  CD2 TYR A 220      36.478  46.995  29.792  1.00  0.00           C0.      0
ATOM   3419  HD2 TYR A 220      36.748  47.213  28.769  1.00  0.00           H0.      0
ATOM   3420  C   TYR A 220      35.690  43.085  27.344  1.00  0.00           C0.      0
ATOM   3421  O   TYR A 220      36.031  41.904  27.596  1.00  0.00           O0.      0
ATOM   3422  N   THR A 221      35.691  43.646  26.152  1.00  0.00           N0.      0
ATOM   3423  H   THR A 221      35.352  44.596  26.110  1.00  0.00           H0.      0
ATOM   3424  CA  THR A 221      36.071  43.035  24.881  1.00  0.00           C0.      0
ATOM   3425  HA  THR A 221      36.372  42.007  25.083  1.00  0.00           H0.      0
ATOM   3426  CB  THR A 221      35.026  43.078  23.710  1.00  0.00           C0.      0
ATOM   3427  HB  THR A 221      34.868  44.122  23.439  1.00  0.00           H0.      0
ATOM   3428  CG2 THR A 221      35.403  42.209  22.491  1.00  0.00           C0.      0
ATOM   3429 HG21 THR A 221      35.938  42.762  21.718  1.00  0.00           H0.      0
ATOM   3430 HG22 THR A 221      36.046  41.427  22.896  1.00  0.00           H0.      0
ATOM   3431 HG23 THR A 221      34.549  41.739  22.005  1.00  0.00           H0.      0
ATOM   3432  OG1 THR A 221      33.816  42.558  24.270  1.00  0.00           O0.      0
ATOM   3433  HG1 THR A 221      33.617  43.273  24.878  1.00  0.00           H0.      0
ATOM   3434  C   THR A 221      37.398  43.763  24.533  1.00  0.00           C0.      0
ATOM   3435  O   THR A 221      37.342  44.985  24.400  1.00  0.00           O0.      0
ATOM   3436  N   VAL A 222      38.392  42.985  24.153  1.00  0.00           N0.      0
ATOM   3437  H   VAL A 222      38.198  42.000  24.042  1.00  0.00           H0.      0
ATOM   3438  CA  VAL A 222      39.631  43.506  23.611  1.00  0.00           C0.      0
ATOM   3439  HA  VAL A 222      39.575  44.569  23.379  1.00  0.00           H0.      0
ATOM   3440  CB  VAL A 222      40.833  43.243  24.644  1.00  0.00           C0.      0
ATOM   3441  HB  VAL A 222      40.726  42.211  24.977  1.00  0.00           H0.      0
ATOM   3442  CG1 VAL A 222      42.188  43.548  23.939  1.00  0.00           C0.      0
ATOM   3443 HG11 VAL A 222      42.890  43.198  24.697  1.00  0.00           H0.      0
ATOM   3444 HG12 VAL A 222      42.302  42.851  23.109  1.00  0.00           H0.      0
ATOM   3445 HG13 VAL A 222      42.256  44.561  23.544  1.00  0.00           H0.      0
ATOM   3446  CG2 VAL A 222      40.700  44.138  25.875  1.00  0.00           C0.      0
ATOM   3447 HG21 VAL A 222      41.063  45.143  25.658  1.00  0.00           H0.      0
ATOM   3448 HG22 VAL A 222      39.720  44.069  26.347  1.00  0.00           H0.      0
ATOM   3449 HG23 VAL A 222      41.374  43.681  26.599  1.00  0.00           H0.      0
ATOM   3450  C   VAL A 222      40.027  42.812  22.293  1.00  0.00           C0.      0
ATOM   3451  O   VAL A 222      39.848  41.586  22.107  1.00  0.00           O0.      0
ATOM   3452  N   GLN A 223      40.531  43.620  21.338  1.00  0.00           N0.      0
ATOM   3453  H   GLN A 223      40.601  44.618  21.477  1.00  0.00           H0.      0
ATOM   3454  CA  GLN A 223      40.961  43.144  20.036  1.00  0.00           C0.      0
ATOM   3455  HA  GLN A 223      40.549  42.164  19.791  1.00  0.00           H0.      0
ATOM   3456  CB  GLN A 223      40.449  44.062  18.878  1.00  0.00           C0.      0
ATOM   3457  HB2 GLN A 223      39.395  44.286  19.037  1.00  0.00           H0.      0
ATOM   3458  HB3 GLN A 223      40.906  45.052  18.881  1.00  0.00           H0.      0
ATOM   3459  CG  GLN A 223      40.581  43.421  17.487  1.00  0.00           C0.      0
ATOM   3460  HG2 GLN A 223      40.684  44.211  16.743  1.00  0.00           H0.      0
ATOM   3461  HG3 GLN A 223      41.476  42.804  17.402  1.00  0.00           H0.      0
ATOM   3462  CD  GLN A 223      39.347  42.664  16.974  1.00  0.00           C0.      0
ATOM   3463  OE1 GLN A 223      38.550  42.325  17.824  1.00  0.00           O0.      0
ATOM   3464  NE2 GLN A 223      39.125  42.513  15.713  1.00  0.00           N0.      0
ATOM   3465 HE21 GLN A 223      38.248  42.074  15.470  1.00  0.00           H0.      0
ATOM   3466 HE22 GLN A 223      39.749  43.033  15.113  1.00  0.00           H0.      0
ATOM   3467  C   GLN A 223      42.513  42.949  19.997  1.00  0.00           C0.      0
ATOM   3468  O   GLN A 223      43.294  43.705  20.527  1.00  0.00           O0.      0
ATOM   3469  N   VAL A 224      43.004  41.794  19.452  1.00  0.00           N0.      0
ATOM   3470  H   VAL A 224      42.328  41.114  19.134  1.00  0.00           H0.      0
ATOM   3471  CA  VAL A 224      44.281  41.223  19.793  1.00  0.00           C0.      0
ATOM   3472  HA  VAL A 224      44.753  42.002  20.392  1.00  0.00           H0.      0
ATOM   3473  CB  VAL A 224      44.198  39.939  20.623  1.00  0.00           C0.      0
ATOM   3474  HB  VAL A 224      43.796  39.266  19.866  1.00  0.00           H0.      0
ATOM   3475  CG1 VAL A 224      45.585  39.524  21.159  1.00  0.00           C0.      0
ATOM   3476 HG11 VAL A 224      45.878  40.231  21.935  1.00  0.00           H0.      0
ATOM   3477 HG12 VAL A 224      45.489  38.545  21.629  1.00  0.00           H0.      0
ATOM   3478 HG13 VAL A 224      46.350  39.544  20.382  1.00  0.00           H0.      0
ATOM   3479  CG2 VAL A 224      43.064  39.945  21.694  1.00  0.00           C0.      0
ATOM   3480 HG21 VAL A 224      43.037  38.967  22.176  1.00  0.00           H0.      0
ATOM   3481 HG22 VAL A 224      43.265  40.655  22.496  1.00  0.00           H0.      0
ATOM   3482 HG23 VAL A 224      42.069  40.119  21.284  1.00  0.00           H0.      0
ATOM   3483  C   VAL A 224      45.124  41.111  18.548  1.00  0.00           C0.      0
ATOM   3484  O   VAL A 224      44.847  40.166  17.764  1.00  0.00           O0.      0
ATOM   3485  N   PRO A 225      46.253  41.788  18.382  1.00  0.00           N0.      0
ATOM   3486  CD  PRO A 225      46.829  42.908  19.214  1.00  0.00           C0.      0
ATOM   3487  HD2 PRO A 225      47.474  42.594  20.036  1.00  0.00           H0.      0
ATOM   3488  HD3 PRO A 225      46.014  43.422  19.724  1.00  0.00           H0.      0
ATOM   3489  CG  PRO A 225      47.634  43.738  18.231  1.00  0.00           C0.      0
ATOM   3490  HG2 PRO A 225      48.306  44.379  18.803  1.00  0.00           H0.      0
ATOM   3491  HG3 PRO A 225      47.020  44.360  17.580  1.00  0.00           H0.      0
ATOM   3492  CB  PRO A 225      48.355  42.659  17.455  1.00  0.00           C0.      0
ATOM   3493  HB2 PRO A 225      49.072  42.199  18.135  1.00  0.00           H0.      0
ATOM   3494  HB3 PRO A 225      48.821  43.086  16.566  1.00  0.00           H0.      0
ATOM   3495  CA  PRO A 225      47.116  41.699  17.189  1.00  0.00           C0.      0
ATOM   3496  HA  PRO A 225      46.400  42.088  16.465  1.00  0.00           H0.      0
ATOM   3497  C   PRO A 225      47.579  40.317  16.881  1.00  0.00           C0.      0
ATOM   3498  O   PRO A 225      48.276  39.723  17.746  1.00  0.00           O0.      0
ATOM   3499  N   GLY A 226      47.183  39.799  15.731  1.00  0.00           N0.      0
ATOM   3500  H   GLY A 226      46.671  40.467  15.171  1.00  0.00           H0.      0
ATOM   3501  CA  GLY A 226      47.576  38.655  15.057  1.00  0.00           C0.      0
ATOM   3502  HA2 GLY A 226      47.337  38.852  14.012  1.00  0.00           H0.      0
ATOM   3503  HA3 GLY A 226      48.660  38.609  15.158  1.00  0.00           H0.      0
ATOM   3504  C   GLY A 226      47.010  37.316  15.493  1.00  0.00           C0.      0
ATOM   3505  O   GLY A 226      47.466  36.262  15.014  1.00  0.00           O0.      0
ATOM   3506  N   ALA A 227      46.079  37.234  16.454  1.00  0.00           N0.      0
ATOM   3507  H   ALA A 227      45.757  38.110  16.839  1.00  0.00           H0.      0
ATOM   3508  CA  ALA A 227      45.723  35.996  17.141  1.00  0.00           C0.      0
ATOM   3509  HA  ALA A 227      46.604  35.355  17.114  1.00  0.00           H0.      0
ATOM   3510  CB  ALA A 227      45.384  36.476  18.565  1.00  0.00           C0.      0
ATOM   3511  HB1 ALA A 227      46.189  37.164  18.824  1.00  0.00           H0.      0
ATOM   3512  HB2 ALA A 227      44.441  37.022  18.561  1.00  0.00           H0.      0
ATOM   3513  HB3 ALA A 227      45.488  35.708  19.332  1.00  0.00           H0.      0
ATOM   3514  C   ALA A 227      44.491  35.132  16.585  1.00  0.00           C0.      0
ATOM   3515  O   ALA A 227      44.080  34.128  17.186  1.00  0.00           O0.      0
ATOM   3516  N   GLY A 228      43.916  35.464  15.462  1.00  0.00           N0.      0
ATOM   3517  H   GLY A 228      44.360  36.229  14.976  1.00  0.00           H0.      0
ATOM   3518  CA  GLY A 228      42.909  34.614  14.728  1.00  0.00           C0.      0
ATOM   3519  HA2 GLY A 228      42.235  34.228  15.492  1.00  0.00           H0.      0
ATOM   3520  HA3 GLY A 228      42.349  35.312  14.104  1.00  0.00           H0.      0
ATOM   3521  C   GLY A 228      43.493  33.518  13.826  1.00  0.00           C0.      0
ATOM   3522  O   GLY A 228      44.658  33.167  13.974  1.00  0.00           O0.      0
ATOM   3523  N   ARG A 229      42.766  33.134  12.804  1.00  0.00           N0.      0
ATOM   3524  H   ARG A 229      41.849  33.549  12.894  1.00  0.00           H0.      0
ATOM   3525  CA  ARG A 229      43.047  32.339  11.646  1.00  0.00           C0.      0
ATOM   3526  HA  ARG A 229      43.577  31.471  12.040  1.00  0.00           H0.      0
ATOM   3527  CB  ARG A 229      41.708  31.944  10.978  1.00  0.00           C0.      0
ATOM   3528  HB2 ARG A 229      40.944  31.737  11.727  1.00  0.00           H0.      0
ATOM   3529  HB3 ARG A 229      41.309  32.773  10.394  1.00  0.00           H0.      0
ATOM   3530  CG  ARG A 229      41.750  30.694  10.008  1.00  0.00           C0.      0
ATOM   3531  HG2 ARG A 229      42.641  30.799   9.390  1.00  0.00           H0.      0
ATOM   3532  HG3 ARG A 229      41.855  29.842  10.680  1.00  0.00           H0.      0
ATOM   3533  CD  ARG A 229      40.548  30.437   9.108  1.00  0.00           C0.      0
ATOM   3534  HD2 ARG A 229      40.094  29.448   9.174  1.00  0.00           H0.      0
ATOM   3535  HD3 ARG A 229      39.797  31.191   9.341  1.00  0.00           H0.      0
ATOM   3536  NE  ARG A 229      40.962  30.602   7.657  1.00  0.00           N0.      0
ATOM   3537  HE  ARG A 229      41.770  31.199   7.555  1.00  0.00           H0.      0
ATOM   3538  CZ  ARG A 229      40.742  29.774   6.651  1.00  0.00           C0.      0
ATOM   3539  NH1 ARG A 229      39.798  28.935   6.557  1.00  0.00           N0.      0
ATOM   3540 HH11 ARG A 229      39.068  29.007   7.250  1.00  0.00           H0.      0
ATOM   3541 HH12 ARG A 229      39.636  28.386   5.724  1.00  0.00           H0.      0
ATOM   3542  NH2 ARG A 229      41.608  29.741   5.669  1.00  0.00           N0.      0
ATOM   3543 HH21 ARG A 229      42.543  30.065   5.869  1.00  0.00           H0.      0
ATOM   3544 HH22 ARG A 229      41.522  29.191   4.826  1.00  0.00           H0.      0
ATOM   3545  C   ARG A 229      44.021  33.106  10.738  1.00  0.00           C0.      0
ATOM   3546  O   ARG A 229      44.064  34.281  10.690  1.00  0.00           O0.      0
ATOM   3547  N   ASP A 230      44.918  32.368  10.071  1.00  0.00           N0.      0
ATOM   3548  H   ASP A 230      44.939  31.393  10.334  1.00  0.00           H0.      0
ATOM   3549  CA  ASP A 230      45.999  32.791   9.096  1.00  0.00           C0.      0
ATOM   3550  HA  ASP A 230      46.715  31.969   9.080  1.00  0.00           H0.      0
ATOM   3551  CB  ASP A 230      45.412  32.928   7.715  1.00  0.00           C0.      0
ATOM   3552  HB2 ASP A 230      44.984  33.930   7.675  1.00  0.00           H0.      0
ATOM   3553  HB3 ASP A 230      46.174  32.891   6.937  1.00  0.00           H0.      0
ATOM   3554  CG  ASP A 230      44.191  32.010   7.408  1.00  0.00           C0.      0
ATOM   3555  OD1 ASP A 230      43.067  32.566   7.299  1.00  0.00           O0.      0
ATOM   3556  OD2 ASP A 230      44.328  30.778   7.205  1.00  0.00           O0.      0
ATOM   3557  C   ASP A 230      46.927  33.999   9.482  1.00  0.00           C0.      0
ATOM   3558  O   ASP A 230      47.498  34.635   8.617  1.00  0.00           O0.      0
ATOM   3559  N   GLY A 231      47.010  34.276  10.804  1.00  0.00           N0.      0
ATOM   3560  H   GLY A 231      46.488  33.669  11.420  1.00  0.00           H0.      0
ATOM   3561  CA  GLY A 231      47.623  35.460  11.351  1.00  0.00           C0.      0
ATOM   3562  HA2 GLY A 231      47.866  35.315  12.403  1.00  0.00           H0.      0
ATOM   3563  HA3 GLY A 231      48.619  35.587  10.925  1.00  0.00           H0.      0
ATOM   3564  C   GLY A 231      46.861  36.799  11.219  1.00  0.00           C0.      0
ATOM   3565  O   GLY A 231      47.565  37.789  11.243  1.00  0.00           O0.      0
ATOM   3566  N   ALA A 232      45.570  36.754  10.993  1.00  0.00           N0.      0
ATOM   3567  H   ALA A 232      45.138  35.849  10.875  1.00  0.00           H0.      0
ATOM   3568  CA  ALA A 232      44.786  37.985  11.112  1.00  0.00           C0.      0
ATOM   3569  HA  ALA A 232      45.385  38.790  10.686  1.00  0.00           H0.      0
ATOM   3570  CB  ALA A 232      43.493  37.884  10.249  1.00  0.00           C0.      0
ATOM   3571  HB1 ALA A 232      43.757  37.841   9.193  1.00  0.00           H0.      0
ATOM   3572  HB2 ALA A 232      42.922  37.042  10.643  1.00  0.00           H0.      0
ATOM   3573  HB3 ALA A 232      42.922  38.807  10.352  1.00  0.00           H0.      0
ATOM   3574  C   ALA A 232      44.496  38.318  12.575  1.00  0.00           C0.      0
ATOM   3575  O   ALA A 232      44.678  37.500  13.476  1.00  0.00           O0.      0
ATOM   3576  N   PRO A 233      44.122  39.617  12.831  1.00  0.00           N0.      0
ATOM   3577  CD  PRO A 233      44.130  40.782  11.989  1.00  0.00           C0.      0
ATOM   3578  HD2 PRO A 233      43.628  40.718  11.023  1.00  0.00           H0.      0
ATOM   3579  HD3 PRO A 233      45.181  41.040  11.862  1.00  0.00           H0.      0
ATOM   3580  CG  PRO A 233      43.470  41.931  12.763  1.00  0.00           C0.      0
ATOM   3581  HG2 PRO A 233      42.416  41.979  12.490  1.00  0.00           H0.      0
ATOM   3582  HG3 PRO A 233      43.947  42.888  12.554  1.00  0.00           H0.      0
ATOM   3583  CB  PRO A 233      43.566  41.563  14.318  1.00  0.00           C0.      0
ATOM   3584  HB2 PRO A 233      42.733  41.792  14.983  1.00  0.00           H0.      0
ATOM   3585  HB3 PRO A 233      44.462  42.056  14.698  1.00  0.00           H0.      0
ATOM   3586  CA  PRO A 233      43.791  39.991  14.193  1.00  0.00           C0.      0
ATOM   3587  HA  PRO A 233      44.682  39.689  14.743  1.00  0.00           H0.      0
ATOM   3588  C   PRO A 233      42.628  39.139  14.793  1.00  0.00           C0.      0
ATOM   3589  O   PRO A 233      41.684  38.726  14.180  1.00  0.00           O0.      0
ATOM   3590  N   GLY A 234      42.740  38.817  16.068  1.00  0.00           N0.      0
ATOM   3591  H   GLY A 234      43.521  39.110  16.638  1.00  0.00           H0.      0
ATOM   3592  CA  GLY A 234      41.624  38.119  16.755  1.00  0.00           C0.      0
ATOM   3593  HA2 GLY A 234      40.950  37.728  15.993  1.00  0.00           H0.      0
ATOM   3594  HA3 GLY A 234      42.127  37.326  17.309  1.00  0.00           H0.      0
ATOM   3595  C   GLY A 234      40.857  39.042  17.767  1.00  0.00           C0.      0
ATOM   3596  O   GLY A 234      41.021  40.275  17.755  1.00  0.00           O0.      0
ATOM   3597  N   PHE A 235      40.120  38.425  18.754  1.00  0.00           N0.      0
ATOM   3598  H   PHE A 235      40.311  37.436  18.832  1.00  0.00           H0.      0
ATOM   3599  CA  PHE A 235      39.491  38.999  19.940  1.00  0.00           C0.      0
ATOM   3600  HA  PHE A 235      39.978  39.955  20.132  1.00  0.00           H0.      0
ATOM   3601  CB  PHE A 235      37.987  39.246  19.702  1.00  0.00           C0.      0
ATOM   3602  HB2 PHE A 235      37.632  39.974  20.432  1.00  0.00           H0.      0
ATOM   3603  HB3 PHE A 235      37.857  39.551  18.664  1.00  0.00           H0.      0
ATOM   3604  CG  PHE A 235      37.053  38.022  19.853  1.00  0.00           C0.      0
ATOM   3605  CD1 PHE A 235      36.734  37.203  18.750  1.00  0.00           C0.      0
ATOM   3606  HD1 PHE A 235      37.074  37.458  17.757  1.00  0.00           H0.      0
ATOM   3607  CE1 PHE A 235      35.831  36.096  18.809  1.00  0.00           C0.      0
ATOM   3608  HE1 PHE A 235      35.557  35.540  17.925  1.00  0.00           H0.      0
ATOM   3609  CZ  PHE A 235      35.246  35.707  20.035  1.00  0.00           C0.      0
ATOM   3610  HZ  PHE A 235      34.646  34.819  20.171  1.00  0.00           H0.      0
ATOM   3611  CE2 PHE A 235      35.748  36.408  21.153  1.00  0.00           C0.      0
ATOM   3612  HE2 PHE A 235      35.289  36.158  22.098  1.00  0.00           H0.      0
ATOM   3613  CD2 PHE A 235      36.571  37.517  21.093  1.00  0.00           C0.      0
ATOM   3614  HD2 PHE A 235      36.724  38.049  22.020  1.00  0.00           H0.      0
ATOM   3615  C   PHE A 235      39.758  38.133  21.204  1.00  0.00           C0.      0
ATOM   3616  O   PHE A 235      40.358  37.033  21.140  1.00  0.00           O0.      0
ATOM   3617  N   SER A 236      39.300  38.647  22.378  1.00  0.00           N0.      0
ATOM   3618  H   SER A 236      39.037  39.620  22.309  1.00  0.00           H0.      0
ATOM   3619  CA  SER A 236      39.278  37.894  23.618  1.00  0.00           C0.      0
ATOM   3620  HA  SER A 236      38.968  36.856  23.496  1.00  0.00           H0.      0
ATOM   3621  CB  SER A 236      40.683  37.916  24.307  1.00  0.00           C0.      0
ATOM   3622  HB2 SER A 236      41.466  37.484  23.684  1.00  0.00           H0.      0
ATOM   3623  HB3 SER A 236      40.975  38.929  24.580  1.00  0.00           H0.      0
ATOM   3624  OG  SER A 236      40.560  37.197  25.473  1.00  0.00           O0.      0
ATOM   3625  HG  SER A 236      40.743  37.715  26.261  1.00  0.00           H0.      0
ATOM   3626  C   SER A 236      38.247  38.673  24.537  1.00  0.00           C0.      0
ATOM   3627  O   SER A 236      38.155  39.916  24.531  1.00  0.00           O0.      0
ATOM   3628  N   LYS A 237      37.466  37.951  25.353  1.00  0.00           N0.      0
ATOM   3629  H   LYS A 237      37.426  36.942  25.362  1.00  0.00           H0.      0
ATOM   3630  CA  LYS A 237      36.649  38.511  26.463  1.00  0.00           C0.      0
ATOM   3631  HA  LYS A 237      36.433  39.570  26.320  1.00  0.00           H0.      0
ATOM   3632  CB  LYS A 237      35.250  37.876  26.418  1.00  0.00           C0.      0
ATOM   3633  HB2 LYS A 237      35.305  36.813  26.653  1.00  0.00           H0.      0
ATOM   3634  HB3 LYS A 237      34.707  38.291  27.267  1.00  0.00           H0.      0
ATOM   3635  CG  LYS A 237      34.322  37.849  25.130  1.00  0.00           C0.      0
ATOM   3636  HG2 LYS A 237      34.909  37.435  24.311  1.00  0.00           H0.      0
ATOM   3637  HG3 LYS A 237      33.538  37.104  25.266  1.00  0.00           H0.      0
ATOM   3638  CD  LYS A 237      33.593  39.196  24.849  1.00  0.00           C0.      0
ATOM   3639  HD2 LYS A 237      32.974  39.496  25.694  1.00  0.00           H0.      0
ATOM   3640  HD3 LYS A 237      34.390  39.892  24.586  1.00  0.00           H0.      0
ATOM   3641  CE  LYS A 237      32.828  39.052  23.554  1.00  0.00           C0.      0
ATOM   3642  HE2 LYS A 237      33.574  38.743  22.821  1.00  0.00           H0.      0
ATOM   3643  HE3 LYS A 237      32.048  38.299  23.666  1.00  0.00           H0.      0
ATOM   3644  NZ  LYS A 237      32.264  40.377  23.159  1.00  0.00           N0.      0
ATOM   3645  HZ1 LYS A 237      31.515  40.816  23.674  1.00  0.00           H0.      0
ATOM   3646  HZ2 LYS A 237      32.974  41.068  23.353  1.00  0.00           H0.      0
ATOM   3647  HZ3 LYS A 237      32.069  40.443  22.170  1.00  0.00           H0.      0
ATOM   3648  C   LYS A 237      37.340  38.448  27.836  1.00  0.00           C0.      0
ATOM   3649  O   LYS A 237      38.132  37.527  28.140  1.00  0.00           O0.      0
ATOM   3650  N   PHE A 238      37.050  39.403  28.713  1.00  0.00           N0.      0
ATOM   3651  H   PHE A 238      36.517  40.212  28.427  1.00  0.00           H0.      0
ATOM   3652  CA  PHE A 238      37.112  39.204  30.184  1.00  0.00           C0.      0
ATOM   3653  HA  PHE A 238      37.046  38.151  30.455  1.00  0.00           H0.      0
ATOM   3654  CB  PHE A 238      38.547  39.429  30.665  1.00  0.00           C0.      0
ATOM   3655  HB2 PHE A 238      38.617  38.912  31.622  1.00  0.00           H0.      0
ATOM   3656  HB3 PHE A 238      39.257  38.841  30.083  1.00  0.00           H0.      0
ATOM   3657  CG  PHE A 238      39.003  40.874  30.695  1.00  0.00           C0.      0
ATOM   3658  CD1 PHE A 238      39.627  41.514  29.605  1.00  0.00           C0.      0
ATOM   3659  HD1 PHE A 238      39.837  40.920  28.728  1.00  0.00           H0.      0
ATOM   3660  CE1 PHE A 238      40.001  42.895  29.665  1.00  0.00           C0.      0
ATOM   3661  HE1 PHE A 238      40.398  43.386  28.788  1.00  0.00           H0.      0
ATOM   3662  CZ  PHE A 238      39.738  43.641  30.884  1.00  0.00           C0.      0
ATOM   3663  HZ  PHE A 238      39.851  44.714  30.932  1.00  0.00           H0.      0
ATOM   3664  CE2 PHE A 238      39.207  42.926  31.944  1.00  0.00           C0.      0
ATOM   3665  HE2 PHE A 238      39.048  43.501  32.844  1.00  0.00           H0.      0
ATOM   3666  CD2 PHE A 238      38.866  41.566  31.914  1.00  0.00           C0.      0
ATOM   3667  HD2 PHE A 238      38.362  41.076  32.734  1.00  0.00           H0.      0
ATOM   3668  C   PHE A 238      36.088  40.032  30.961  1.00  0.00           C0.      0
ATOM   3669  O   PHE A 238      35.531  41.029  30.433  1.00  0.00           O0.      0
ATOM   3670  N   ARG A 239      35.773  39.711  32.207  1.00  0.00           N0.      0
ATOM   3671  H   ARG A 239      36.259  38.902  32.568  1.00  0.00           H0.      0
ATOM   3672  CA  ARG A 239      34.861  40.339  33.159  1.00  0.00           C0.      0
ATOM   3673  HA  ARG A 239      34.344  41.179  32.696  1.00  0.00           H0.      0
ATOM   3674  CB  ARG A 239      33.775  39.330  33.528  1.00  0.00           C0.      0
ATOM   3675  HB2 ARG A 239      33.360  38.914  32.610  1.00  0.00           H0.      0
ATOM   3676  HB3 ARG A 239      34.197  38.441  33.997  1.00  0.00           H0.      0
ATOM   3677  CG  ARG A 239      32.733  39.760  34.571  1.00  0.00           C0.      0
ATOM   3678  HG2 ARG A 239      33.151  39.840  35.575  1.00  0.00           H0.      0
ATOM   3679  HG3 ARG A 239      32.190  40.659  34.277  1.00  0.00           H0.      0
ATOM   3680  CD  ARG A 239      31.646  38.596  34.560  1.00  0.00           C0.      0
ATOM   3681  HD2 ARG A 239      32.142  37.640  34.723  1.00  0.00           H0.      0
ATOM   3682  HD3 ARG A 239      30.947  38.724  35.386  1.00  0.00           H0.      0
ATOM   3683  NE  ARG A 239      30.847  38.554  33.285  1.00  0.00           N0.      0
ATOM   3684  HE  ARG A 239      31.103  39.244  32.593  1.00  0.00           H0.      0
ATOM   3685  CZ  ARG A 239      29.862  37.748  33.014  1.00  0.00           C0.      0
ATOM   3686  NH1 ARG A 239      29.384  36.836  33.849  1.00  0.00           N0.      0
ATOM   3687 HH11 ARG A 239      29.923  36.712  34.694  1.00  0.00           H0.      0
ATOM   3688 HH12 ARG A 239      28.841  36.121  33.386  1.00  0.00           H0.      0
ATOM   3689  NH2 ARG A 239      29.387  37.678  31.815  1.00  0.00           N0.      0
ATOM   3690 HH21 ARG A 239      29.499  38.456  31.180  1.00  0.00           H0.      0
ATOM   3691 HH22 ARG A 239      28.698  36.966  31.617  1.00  0.00           H0.      0
ATOM   3692  C   ARG A 239      35.663  40.940  34.288  1.00  0.00           C0.      0
ATOM   3693  O   ARG A 239      36.609  40.275  34.734  1.00  0.00           O0.      0
ATOM   3694  N   LEU A 240      35.272  42.056  34.842  1.00  0.00           N0.      0
ATOM   3695  H   LEU A 240      34.435  42.446  34.433  1.00  0.00           H0.      0
ATOM   3696  CA  LEU A 240      35.722  42.543  36.154  1.00  0.00           C0.      0
ATOM   3697  HA  LEU A 240      36.125  41.762  36.798  1.00  0.00           H0.      0
ATOM   3698  CB  LEU A 240      36.932  43.443  35.992  1.00  0.00           C0.      0
ATOM   3699  HB2 LEU A 240      36.904  44.073  35.103  1.00  0.00           H0.      0
ATOM   3700  HB3 LEU A 240      36.988  44.124  36.841  1.00  0.00           H0.      0
ATOM   3701  CG  LEU A 240      38.263  42.659  35.948  1.00  0.00           C0.      0
ATOM   3702  HG  LEU A 240      38.249  42.066  35.033  1.00  0.00           H0.      0
ATOM   3703  CD1 LEU A 240      39.417  43.711  35.828  1.00  0.00           C0.      0
ATOM   3704 HD11 LEU A 240      39.202  44.455  35.061  1.00  0.00           H0.      0
ATOM   3705 HD12 LEU A 240      39.522  44.163  36.814  1.00  0.00           H0.      0
ATOM   3706 HD13 LEU A 240      40.323  43.199  35.503  1.00  0.00           H0.      0
ATOM   3707  CD2 LEU A 240      38.582  41.688  37.092  1.00  0.00           C0.      0
ATOM   3708 HD21 LEU A 240      38.574  42.146  38.082  1.00  0.00           H0.      0
ATOM   3709 HD22 LEU A 240      37.954  40.802  37.004  1.00  0.00           H0.      0
ATOM   3710 HD23 LEU A 240      39.633  41.435  36.953  1.00  0.00           H0.      0
ATOM   3711  C   LEU A 240      34.592  43.258  36.911  1.00  0.00           C0.      0
ATOM   3712  O   LEU A 240      33.558  43.700  36.376  1.00  0.00           O0.      0
ATOM   3713  N   SER A 241      34.742  43.148  38.287  1.00  0.00           N0.      0
ATOM   3714  H   SER A 241      35.555  42.681  38.662  1.00  0.00           H0.      0
ATOM   3715  CA  SER A 241      33.656  43.421  39.252  1.00  0.00           C0.      0
ATOM   3716  HA  SER A 241      32.933  44.102  38.804  1.00  0.00           H0.      0
ATOM   3717  CB  SER A 241      32.854  42.206  39.593  1.00  0.00           C0.      0
ATOM   3718  HB2 SER A 241      32.550  41.603  38.737  1.00  0.00           H0.      0
ATOM   3719  HB3 SER A 241      33.464  41.516  40.176  1.00  0.00           H0.      0
ATOM   3720  OG  SER A 241      31.690  42.492  40.280  1.00  0.00           O0.      0
ATOM   3721  HG  SER A 241      31.131  42.995  39.683  1.00  0.00           H0.      0
ATOM   3722  C   SER A 241      34.236  44.206  40.470  1.00  0.00           C0.      0
ATOM   3723  O   SER A 241      35.366  44.053  40.909  1.00  0.00           O0.      0
ATOM   3724  N   TYR A 242      33.474  45.142  41.003  1.00  0.00           N0.      0
ATOM   3725  H   TYR A 242      32.480  45.230  40.850  1.00  0.00           H0.      0
ATOM   3726  CA  TYR A 242      33.835  46.320  41.841  1.00  0.00           C0.      0
ATOM   3727  HA  TYR A 242      34.731  46.102  42.422  1.00  0.00           H0.      0
ATOM   3728  CB  TYR A 242      34.161  47.478  40.951  1.00  0.00           C0.      0
ATOM   3729  HB2 TYR A 242      33.315  47.991  40.494  1.00  0.00           H0.      0
ATOM   3730  HB3 TYR A 242      34.677  48.203  41.581  1.00  0.00           H0.      0
ATOM   3731  CG  TYR A 242      34.982  47.214  39.622  1.00  0.00           C0.      0
ATOM   3732  CD1 TYR A 242      36.357  47.565  39.529  1.00  0.00           C0.      0
ATOM   3733  HD1 TYR A 242      36.859  47.918  40.417  1.00  0.00           H0.      0
ATOM   3734  CE1 TYR A 242      37.113  47.355  38.360  1.00  0.00           C0.      0
ATOM   3735  HE1 TYR A 242      38.142  47.682  38.352  1.00  0.00           H0.      0
ATOM   3736  CZ  TYR A 242      36.441  46.983  37.230  1.00  0.00           C0.      0
ATOM   3737  OH  TYR A 242      37.093  46.966  36.055  1.00  0.00           O0.      0
ATOM   3738  HH  TYR A 242      38.024  47.165  36.175  1.00  0.00           H0.      0
ATOM   3739  CE2 TYR A 242      35.057  46.609  37.255  1.00  0.00           C0.      0
ATOM   3740  HE2 TYR A 242      34.663  46.181  36.346  1.00  0.00           H0.      0
ATOM   3741  CD2 TYR A 242      34.347  46.776  38.471  1.00  0.00           C0.      0
ATOM   3742  HD2 TYR A 242      33.299  46.517  38.492  1.00  0.00           H0.      0
ATOM   3743  C   TYR A 242      32.692  46.727  42.817  1.00  0.00           C0.      0
ATOM   3744  O   TYR A 242      31.576  46.931  42.370  1.00  0.00           O0.      0
ATOM   3745  N   TYR A 243      32.920  46.826  44.169  1.00  0.00           N0.      0
ATOM   3746  H   TYR A 243      33.887  46.815  44.461  1.00  0.00           H0.      0
ATOM   3747  CA  TYR A 243      31.935  47.374  45.106  1.00  0.00           C0.      0
ATOM   3748  HA  TYR A 243      31.030  46.772  45.027  1.00  0.00           H0.      0
ATOM   3749  CB  TYR A 243      32.348  47.151  46.629  1.00  0.00           C0.      0
ATOM   3750  HB2 TYR A 243      32.401  46.105  46.929  1.00  0.00           H0.      0
ATOM   3751  HB3 TYR A 243      33.363  47.526  46.762  1.00  0.00           H0.      0
ATOM   3752  CG  TYR A 243      31.457  47.858  47.677  1.00  0.00           C0.      0
ATOM   3753  CD1 TYR A 243      30.257  47.184  48.052  1.00  0.00           C0.      0
ATOM   3754  HD1 TYR A 243      29.980  46.250  47.585  1.00  0.00           H0.      0
ATOM   3755  CE1 TYR A 243      29.326  47.986  48.610  1.00  0.00           C0.      0
ATOM   3756  HE1 TYR A 243      28.312  47.630  48.719  1.00  0.00           H0.      0
ATOM   3757  CZ  TYR A 243      29.659  49.240  49.116  1.00  0.00           C0.      0
ATOM   3758  OH  TYR A 243      28.730  49.983  49.653  1.00  0.00           O0.      0
ATOM   3759  HH  TYR A 243      29.223  50.752  49.947  1.00  0.00           H0.      0
ATOM   3760  CE2 TYR A 243      30.887  49.860  48.879  1.00  0.00           C0.      0
ATOM   3761  HE2 TYR A 243      31.016  50.897  49.152  1.00  0.00           H0.      0
ATOM   3762  CD2 TYR A 243      31.801  49.135  48.025  1.00  0.00           C0.      0
ATOM   3763  HD2 TYR A 243      32.686  49.554  47.569  1.00  0.00           H0.      0
ATOM   3764  C   TYR A 243      31.645  48.825  44.741  1.00  0.00           C0.      0
ATOM   3765  O   TYR A 243      32.552  49.551  44.325  1.00  0.00           O0.      0
ATOM   3766  N   PRO A 244      30.419  49.334  44.809  1.00  0.00           N0.      0
ATOM   3767  CD  PRO A 244      29.182  48.569  44.883  1.00  0.00           C0.      0
ATOM   3768  HD2 PRO A 244      29.161  47.885  45.731  1.00  0.00           H0.      0
ATOM   3769  HD3 PRO A 244      28.827  48.135  43.948  1.00  0.00           H0.      0
ATOM   3770  CG  PRO A 244      28.039  49.571  45.039  1.00  0.00           C0.      0
ATOM   3771  HG2 PRO A 244      28.051  49.825  46.099  1.00  0.00           H0.      0
ATOM   3772  HG3 PRO A 244      27.122  49.130  44.647  1.00  0.00           H0.      0
ATOM   3773  CB  PRO A 244      28.541  50.761  44.212  1.00  0.00           C0.      0
ATOM   3774  HB2 PRO A 244      28.091  51.732  44.414  1.00  0.00           H0.      0
ATOM   3775  HB3 PRO A 244      28.459  50.576  43.141  1.00  0.00           H0.      0
ATOM   3776  CA  PRO A 244      30.051  50.754  44.630  1.00  0.00           C0.      0
ATOM   3777  HA  PRO A 244      30.581  51.166  43.771  1.00  0.00           H0.      0
ATOM   3778  C   PRO A 244      30.301  51.642  45.850  1.00  0.00           C0.      0
ATOM   3779  O   PRO A 244      29.373  51.977  46.599  1.00  0.00           O0.      0
ATOM   3780  N   HIE A 245      31.557  52.007  45.994  1.00  0.00           N0.      0
ATOM   3781  H   HIE A 245      32.178  51.722  45.251  1.00  0.00           H0.      0
ATOM   3782  CA  HIE A 245      31.991  53.019  46.976  1.00  0.00           C0.      0
ATOM   3783  HA  HIE A 245      31.716  52.722  47.988  1.00  0.00           H0.      0
ATOM   3784  CB  HIE A 245      33.481  53.152  47.214  1.00  0.00           C0.      0
ATOM   3785  HB2 HIE A 245      34.028  53.140  46.271  1.00  0.00           H0.      0
ATOM   3786  HB3 HIE A 245      33.749  54.073  47.731  1.00  0.00           H0.      0
ATOM   3787  CG  HIE A 245      34.100  52.064  48.024  1.00  0.00           C0.      0
ATOM   3788  ND1 HIE A 245      33.779  51.814  49.313  1.00  0.00           N0.      0
ATOM   3789  CE1 HIE A 245      34.434  50.661  49.579  1.00  0.00           C0.      0
ATOM   3790  HE1 HIE A 245      34.512  50.183  50.544  1.00  0.00           H0.      0
ATOM   3791  NE2 HIE A 245      35.007  50.203  48.489  1.00  0.00           N0.      0
ATOM   3792  HE2 HIE A 245      35.426  49.296  48.341  1.00  0.00           H0.      0
ATOM   3793  CD2 HIE A 245      34.923  51.116  47.524  1.00  0.00           C0.      0
ATOM   3794  HD2 HIE A 245      35.329  51.000  46.531  1.00  0.00           H0.      0
ATOM   3795  C   HIE A 245      31.270  54.366  46.696  1.00  0.00           C0.      0
ATOM   3796  O   HIE A 245      31.022  54.683  45.569  1.00  0.00           O0.      0
ATOM   3797  N   CYS A 246      31.210  55.181  47.773  1.00  0.00           N0.      0
ATOM   3798  H   CYS A 246      31.338  54.741  48.673  1.00  0.00           H0.      0
ATOM   3799  CA  CYS A 246      30.843  56.596  47.669  1.00  0.00           C0.      0
ATOM   3800  HA  CYS A 246      30.805  56.999  46.657  1.00  0.00           H0.      0
ATOM   3801  CB  CYS A 246      29.504  56.835  48.299  1.00  0.00           C0.      0
ATOM   3802  HB2 CYS A 246      29.568  56.431  49.309  1.00  0.00           H0.      0
ATOM   3803  HB3 CYS A 246      29.272  57.899  48.252  1.00  0.00           H0.      0
ATOM   3804  SG  CYS A 246      28.256  55.876  47.498  1.00  0.00           S0.      0
ATOM   3805  HG  CYS A 246      28.254  56.703  46.448  1.00  0.00           H0.      0
ATOM   3806  C   CYS A 246      31.881  57.487  48.379  1.00  0.00           C0.      0
ATOM   3807  O   CYS A 246      32.590  57.064  49.310  1.00  0.00           O0.      0
ATOM   3808  N   LEU A 247      32.121  58.668  47.800  1.00  0.00           N0.      0
ATOM   3809  H   LEU A 247      31.542  59.037  47.059  1.00  0.00           H0.      0
ATOM   3810  CA  LEU A 247      33.306  59.449  48.164  1.00  0.00           C0.      0
ATOM   3811  HA  LEU A 247      34.154  58.800  47.942  1.00  0.00           H0.      0
ATOM   3812  CB  LEU A 247      33.457  60.598  47.095  1.00  0.00           C0.      0
ATOM   3813  HB2 LEU A 247      33.628  60.153  46.115  1.00  0.00           H0.      0
ATOM   3814  HB3 LEU A 247      32.520  61.155  47.058  1.00  0.00           H0.      0
ATOM   3815  CG  LEU A 247      34.573  61.647  47.270  1.00  0.00           C0.      0
ATOM   3816  HG  LEU A 247      34.492  62.114  48.251  1.00  0.00           H0.      0
ATOM   3817  CD1 LEU A 247      35.972  60.914  47.148  1.00  0.00           C0.      0
ATOM   3818 HD11 LEU A 247      36.774  61.650  47.101  1.00  0.00           H0.      0
ATOM   3819 HD12 LEU A 247      36.063  60.256  48.013  1.00  0.00           H0.      0
ATOM   3820 HD13 LEU A 247      36.018  60.368  46.206  1.00  0.00           H0.      0
ATOM   3821  CD2 LEU A 247      34.346  62.804  46.289  1.00  0.00           C0.      0
ATOM   3822 HD21 LEU A 247      34.380  62.462  45.254  1.00  0.00           H0.      0
ATOM   3823 HD22 LEU A 247      33.408  63.335  46.452  1.00  0.00           H0.      0
ATOM   3824 HD23 LEU A 247      35.155  63.529  46.383  1.00  0.00           H0.      0
ATOM   3825  C   LEU A 247      33.276  60.035  49.539  1.00  0.00           C0.      0
ATOM   3826  O   LEU A 247      34.378  60.192  50.070  1.00  0.00           O0.      0
ATOM   3827  N   ALA A 248      32.114  60.318  50.091  1.00  0.00           N0.      0
ATOM   3828  H   ALA A 248      31.259  60.085  49.605  1.00  0.00           H0.      0
ATOM   3829  CA  ALA A 248      32.071  60.880  51.437  1.00  0.00           C0.      0
ATOM   3830  HA  ALA A 248      32.904  61.569  51.578  1.00  0.00           H0.      0
ATOM   3831  CB  ALA A 248      30.719  61.555  51.721  1.00  0.00           C0.      0
ATOM   3832  HB1 ALA A 248      30.795  61.930  52.741  1.00  0.00           H0.      0
ATOM   3833  HB2 ALA A 248      30.581  62.534  51.263  1.00  0.00           H0.      0
ATOM   3834  HB3 ALA A 248      29.906  60.828  51.725  1.00  0.00           H0.      0
ATOM   3835  C   ALA A 248      32.335  59.828  52.546  1.00  0.00           C0.      0
ATOM   3836  O   ALA A 248      33.280  60.062  53.338  1.00  0.00           O0.      0
ATOM   3837  N   SER A 249      31.647  58.625  52.506  1.00  0.00           N0.      0
ATOM   3838  H   SER A 249      30.893  58.493  51.846  1.00  0.00           H0.      0
ATOM   3839  CA  SER A 249      31.956  57.557  53.449  1.00  0.00           C0.      0
ATOM   3840  HA  SER A 249      31.937  57.977  54.454  1.00  0.00           H0.      0
ATOM   3841  CB  SER A 249      30.934  56.423  53.216  1.00  0.00           C0.      0
ATOM   3842  HB2 SER A 249      31.262  55.514  53.720  1.00  0.00           H0.      0
ATOM   3843  HB3 SER A 249      29.919  56.640  53.550  1.00  0.00           H0.      0
ATOM   3844  OG  SER A 249      30.735  56.219  51.786  1.00  0.00           O0.      0
ATOM   3845  HG  SER A 249      30.124  56.884  51.458  1.00  0.00           H0.      0
ATOM   3846  C   SER A 249      33.342  57.101  53.241  1.00  0.00           C0.      0
ATOM   3847  O   SER A 249      34.012  56.912  54.225  1.00  0.00           O0.      0
ATOM   3848  N   PHE A 250      33.913  57.050  52.078  1.00  0.00           N0.      0
ATOM   3849  H   PHE A 250      33.352  57.140  51.243  1.00  0.00           H0.      0
ATOM   3850  CA  PHE A 250      35.335  56.726  51.916  1.00  0.00           C0.      0
ATOM   3851  HA  PHE A 250      35.568  55.800  52.442  1.00  0.00           H0.      0
ATOM   3852  CB  PHE A 250      35.678  56.333  50.428  1.00  0.00           C0.      0
ATOM   3853  HB2 PHE A 250      34.881  55.793  49.916  1.00  0.00           H0.      0
ATOM   3854  HB3 PHE A 250      35.718  57.259  49.854  1.00  0.00           H0.      0
ATOM   3855  CG  PHE A 250      37.000  55.601  50.132  1.00  0.00           C0.      0
ATOM   3856  CD1 PHE A 250      37.022  54.225  49.886  1.00  0.00           C0.      0
ATOM   3857  HD1 PHE A 250      36.088  53.695  50.001  1.00  0.00           H0.      0
ATOM   3858  CE1 PHE A 250      38.233  53.504  49.675  1.00  0.00           C0.      0
ATOM   3859  HE1 PHE A 250      38.259  52.425  49.654  1.00  0.00           H0.      0
ATOM   3860  CZ  PHE A 250      39.399  54.272  49.718  1.00  0.00           C0.      0
ATOM   3861  HZ  PHE A 250      40.351  53.792  49.549  1.00  0.00           H0.      0
ATOM   3862  CE2 PHE A 250      39.367  55.671  49.895  1.00  0.00           C0.      0
ATOM   3863  HE2 PHE A 250      40.330  56.158  49.927  1.00  0.00           H0.      0
ATOM   3864  CD2 PHE A 250      38.163  56.333  50.123  1.00  0.00           C0.      0
ATOM   3865  HD2 PHE A 250      38.128  57.393  50.330  1.00  0.00           H0.      0
ATOM   3866  C   PHE A 250      36.250  57.818  52.483  1.00  0.00           C0.      0
ATOM   3867  O   PHE A 250      37.198  57.471  53.168  1.00  0.00           O0.      0
ATOM   3868  N   THR A 251      35.976  59.088  52.227  1.00  0.00           N0.      0
ATOM   3869  H   THR A 251      35.100  59.291  51.767  1.00  0.00           H0.      0
ATOM   3870  CA  THR A 251      36.730  60.172  52.900  1.00  0.00           C0.      0
ATOM   3871  HA  THR A 251      37.745  60.067  52.517  1.00  0.00           H0.      0
ATOM   3872  CB  THR A 251      36.163  61.558  52.516  1.00  0.00           C0.      0
ATOM   3873  HB  THR A 251      35.136  61.551  52.882  1.00  0.00           H0.      0
ATOM   3874  CG2 THR A 251      36.904  62.709  53.183  1.00  0.00           C0.      0
ATOM   3875 HG21 THR A 251      36.372  63.651  53.050  1.00  0.00           H0.      0
ATOM   3876 HG22 THR A 251      37.069  62.465  54.232  1.00  0.00           H0.      0
ATOM   3877 HG23 THR A 251      37.916  62.709  52.778  1.00  0.00           H0.      0
ATOM   3878  OG1 THR A 251      36.097  61.852  51.110  1.00  0.00           O0.      0
ATOM   3879  HG1 THR A 251      35.520  61.223  50.669  1.00  0.00           H0.      0
ATOM   3880  C   THR A 251      36.799  60.032  54.403  1.00  0.00           C0.      0
ATOM   3881  O   THR A 251      37.917  60.345  54.948  1.00  0.00           O0.      0
ATOM   3882  N   GLU A 252      35.733  59.684  55.116  1.00  0.00           N0.      0
ATOM   3883  H   GLU A 252      34.886  59.464  54.612  1.00  0.00           H0.      0
ATOM   3884  CA  GLU A 252      35.847  59.371  56.515  1.00  0.00           C0.      0
ATOM   3885  HA  GLU A 252      36.403  60.220  56.911  1.00  0.00           H0.      0
ATOM   3886  CB  GLU A 252      34.468  59.293  57.211  1.00  0.00           C0.      0
ATOM   3887  HB2 GLU A 252      33.846  58.631  56.608  1.00  0.00           H0.      0
ATOM   3888  HB3 GLU A 252      34.613  58.904  58.219  1.00  0.00           H0.      0
ATOM   3889  CG  GLU A 252      33.845  60.604  57.377  1.00  0.00           C0.      0
ATOM   3890  HG2 GLU A 252      33.973  61.119  56.425  1.00  0.00           H0.      0
ATOM   3891  HG3 GLU A 252      32.796  60.415  57.602  1.00  0.00           H0.      0
ATOM   3892  CD  GLU A 252      34.436  61.537  58.419  1.00  0.00           C0.      0
ATOM   3893  OE1 GLU A 252      33.921  61.323  59.550  1.00  0.00           O0.      0
ATOM   3894  OE2 GLU A 252      35.337  62.334  58.186  1.00  0.00           O0.      0
ATOM   3895  C   GLU A 252      36.640  58.034  56.776  1.00  0.00           C0.      0
ATOM   3896  O   GLU A 252      37.623  58.063  57.509  1.00  0.00           O0.      0
ATOM   3897  N   LEU A 253      36.258  56.933  56.116  1.00  0.00           N0.      0
ATOM   3898  H   LEU A 253      35.465  56.967  55.492  1.00  0.00           H0.      0
ATOM   3899  CA  LEU A 253      36.779  55.607  56.445  1.00  0.00           C0.      0
ATOM   3900  HA  LEU A 253      36.703  55.556  57.531  1.00  0.00           H0.      0
ATOM   3901  CB  LEU A 253      35.867  54.590  55.733  1.00  0.00           C0.      0
ATOM   3902  HB2 LEU A 253      34.837  54.926  55.850  1.00  0.00           H0.      0
ATOM   3903  HB3 LEU A 253      36.158  54.828  54.710  1.00  0.00           H0.      0
ATOM   3904  CG  LEU A 253      36.105  53.047  56.084  1.00  0.00           C0.      0
ATOM   3905  HG  LEU A 253      37.064  52.787  55.635  1.00  0.00           H0.      0
ATOM   3906  CD1 LEU A 253      36.055  52.873  57.653  1.00  0.00           C0.      0
ATOM   3907 HD11 LEU A 253      37.042  53.147  58.028  1.00  0.00           H0.      0
ATOM   3908 HD12 LEU A 253      35.199  53.447  58.008  1.00  0.00           H0.      0
ATOM   3909 HD13 LEU A 253      35.849  51.850  57.968  1.00  0.00           H0.      0
ATOM   3910  CD2 LEU A 253      35.071  52.159  55.426  1.00  0.00           C0.      0
ATOM   3911 HD21 LEU A 253      35.146  52.374  54.360  1.00  0.00           H0.      0
ATOM   3912 HD22 LEU A 253      35.347  51.129  55.649  1.00  0.00           H0.      0
ATOM   3913 HD23 LEU A 253      34.095  52.311  55.886  1.00  0.00           H0.      0
ATOM   3914  C   LEU A 253      38.241  55.377  56.202  1.00  0.00           C0.      0
ATOM   3915  O   LEU A 253      38.942  54.764  57.044  1.00  0.00           O0.      0
ATOM   3916  N   VAL A 254      38.766  55.944  55.130  1.00  0.00           N0.      0
ATOM   3917  H   VAL A 254      38.212  56.254  54.345  1.00  0.00           H0.      0
ATOM   3918  CA  VAL A 254      40.213  55.920  54.930  1.00  0.00           C0.      0
ATOM   3919  HA  VAL A 254      40.493  54.867  54.950  1.00  0.00           H0.      0
ATOM   3920  CB  VAL A 254      40.646  56.392  53.474  1.00  0.00           C0.      0
ATOM   3921  HB  VAL A 254      40.052  55.860  52.731  1.00  0.00           H0.      0
ATOM   3922  CG1 VAL A 254      40.628  57.850  53.121  1.00  0.00           C0.      0
ATOM   3923 HG11 VAL A 254      39.770  58.255  53.657  1.00  0.00           H0.      0
ATOM   3924 HG12 VAL A 254      41.464  58.347  53.613  1.00  0.00           H0.      0
ATOM   3925 HG13 VAL A 254      40.612  58.124  52.066  1.00  0.00           H0.      0
ATOM   3926  CG2 VAL A 254      42.043  55.890  53.109  1.00  0.00           C0.      0
ATOM   3927 HG21 VAL A 254      42.011  54.802  53.166  1.00  0.00           H0.      0
ATOM   3928 HG22 VAL A 254      42.286  56.095  52.066  1.00  0.00           H0.      0
ATOM   3929 HG23 VAL A 254      42.872  56.271  53.705  1.00  0.00           H0.      0
ATOM   3930  C   VAL A 254      41.055  56.754  55.921  1.00  0.00           C0.      0
ATOM   3931  O   VAL A 254      42.093  56.279  56.406  1.00  0.00           O0.      0
ATOM   3932  N   GLN A 255      40.501  57.847  56.437  1.00  0.00           N0.      0
ATOM   3933  H   GLN A 255      39.662  58.183  55.985  1.00  0.00           H0.      0
ATOM   3934  CA  GLN A 255      41.119  58.691  57.553  1.00  0.00           C0.      0
ATOM   3935  HA  GLN A 255      42.192  58.808  57.406  1.00  0.00           H0.      0
ATOM   3936  CB  GLN A 255      40.524  60.127  57.618  1.00  0.00           C0.      0
ATOM   3937  HB2 GLN A 255      39.465  60.136  57.874  1.00  0.00           H0.      0
ATOM   3938  HB3 GLN A 255      40.967  60.719  58.419  1.00  0.00           H0.      0
ATOM   3939  CG  GLN A 255      40.824  60.945  56.351  1.00  0.00           C0.      0
ATOM   3940  HG2 GLN A 255      41.913  60.950  56.308  1.00  0.00           H0.      0
ATOM   3941  HG3 GLN A 255      40.412  60.453  55.470  1.00  0.00           H0.      0
ATOM   3942  CD  GLN A 255      40.343  62.420  56.410  1.00  0.00           C0.      0
ATOM   3943  OE1 GLN A 255      40.976  63.335  56.850  1.00  0.00           O0.      0
ATOM   3944  NE2 GLN A 255      39.177  62.814  55.907  1.00  0.00           N0.      0
ATOM   3945 HE21 GLN A 255      38.771  63.735  55.994  1.00  0.00           H0.      0
ATOM   3946 HE22 GLN A 255      38.569  62.164  55.429  1.00  0.00           H0.      0
ATOM   3947  C   GLN A 255      40.984  57.975  58.915  1.00  0.00           C0.      0
ATOM   3948  O   GLN A 255      41.964  57.977  59.665  1.00  0.00           O0.      0
ATOM   3949  N   GLU A 256      39.896  57.178  59.151  1.00  0.00           N0.      0
ATOM   3950  H   GLU A 256      39.098  57.195  58.532  1.00  0.00           H0.      0
ATOM   3951  CA  GLU A 256      39.786  56.278  60.367  1.00  0.00           C0.      0
ATOM   3952  HA  GLU A 256      40.041  56.912  61.216  1.00  0.00           H0.      0
ATOM   3953  CB  GLU A 256      38.315  55.775  60.428  1.00  0.00           C0.      0
ATOM   3954  HB2 GLU A 256      37.730  56.680  60.593  1.00  0.00           H0.      0
ATOM   3955  HB3 GLU A 256      38.022  55.291  59.496  1.00  0.00           H0.      0
ATOM   3956  CG  GLU A 256      38.132  54.684  61.547  1.00  0.00           C0.      0
ATOM   3957  HG2 GLU A 256      37.095  54.415  61.750  1.00  0.00           H0.      0
ATOM   3958  HG3 GLU A 256      38.711  53.859  61.132  1.00  0.00           H0.      0
ATOM   3959  CD  GLU A 256      38.832  55.083  62.845  1.00  0.00           C0.      0
ATOM   3960  OE1 GLU A 256      39.452  54.250  63.555  1.00  0.00           O0.      0
ATOM   3961  OE2 GLU A 256      38.966  56.263  63.234  1.00  0.00           O0.      0
ATOM   3962  C   GLU A 256      40.843  55.136  60.276  1.00  0.00           C0.      0
ATOM   3963  O   GLU A 256      41.533  54.838  61.229  1.00  0.00           O0.      0
ATOM   3964  N   ALA A 257      40.944  54.527  59.131  1.00  0.00           N0.      0
ATOM   3965  H   ALA A 257      40.277  54.798  58.422  1.00  0.00           H0.      0
ATOM   3966  CA  ALA A 257      41.929  53.458  58.941  1.00  0.00           C0.      0
ATOM   3967  HA  ALA A 257      41.618  52.717  59.678  1.00  0.00           H0.      0
ATOM   3968  CB  ALA A 257      41.543  52.813  57.667  1.00  0.00           C0.      0
ATOM   3969  HB1 ALA A 257      40.597  52.271  57.689  1.00  0.00           H0.      0
ATOM   3970  HB2 ALA A 257      41.452  53.557  56.876  1.00  0.00           H0.      0
ATOM   3971  HB3 ALA A 257      42.207  51.996  57.382  1.00  0.00           H0.      0
ATOM   3972  C   ALA A 257      43.410  53.988  59.075  1.00  0.00           C0.      0
ATOM   3973  O   ALA A 257      44.302  53.164  59.548  1.00  0.00           O0.      0
ATOM   3974  N   PHE A 258      43.687  55.310  58.772  1.00  0.00           N0.      0
ATOM   3975  H   PHE A 258      43.025  55.904  58.295  1.00  0.00           H0.      0
ATOM   3976  CA  PHE A 258      45.007  55.912  58.886  1.00  0.00           C0.      0
ATOM   3977  HA  PHE A 258      45.711  55.227  58.414  1.00  0.00           H0.      0
ATOM   3978  CB  PHE A 258      45.008  57.234  58.129  1.00  0.00           C0.      0
ATOM   3979  HB2 PHE A 258      44.432  57.175  57.205  1.00  0.00           H0.      0
ATOM   3980  HB3 PHE A 258      44.643  57.956  58.859  1.00  0.00           H0.      0
ATOM   3981  CG  PHE A 258      46.434  57.508  57.689  1.00  0.00           C0.      0
ATOM   3982  CD1 PHE A 258      47.257  58.119  58.639  1.00  0.00           C0.      0
ATOM   3983  HD1 PHE A 258      46.880  58.486  59.582  1.00  0.00           H0.      0
ATOM   3984  CE1 PHE A 258      48.614  58.289  58.262  1.00  0.00           C0.      0
ATOM   3985  HE1 PHE A 258      49.334  58.817  58.870  1.00  0.00           H0.      0
ATOM   3986  CZ  PHE A 258      49.111  57.664  57.108  1.00  0.00           C0.      0
ATOM   3987  HZ  PHE A 258      50.139  57.491  56.827  1.00  0.00           H0.      0
ATOM   3988  CE2 PHE A 258      48.228  57.119  56.163  1.00  0.00           C0.      0
ATOM   3989  HE2 PHE A 258      48.731  56.848  55.247  1.00  0.00           H0.      0
ATOM   3990  CD2 PHE A 258      46.849  57.056  56.430  1.00  0.00           C0.      0
ATOM   3991  HD2 PHE A 258      46.155  56.758  55.658  1.00  0.00           H0.      0
ATOM   3992  C   PHE A 258      45.524  56.041  60.367  1.00  0.00           C0.      0
ATOM   3993  O   PHE A 258      46.696  55.990  60.677  1.00  0.00           O0.      0
ATOM   3994  N   GLY A 259      44.456  56.222  61.215  1.00  0.00           N0.      0
ATOM   3995  H   GLY A 259      43.545  56.107  60.793  1.00  0.00           H0.      0
ATOM   3996  CA  GLY A 259      44.498  56.629  62.631  1.00  0.00           C0.      0
ATOM   3997  HA2 GLY A 259      43.440  56.694  62.885  1.00  0.00           H0.      0
ATOM   3998  HA3 GLY A 259      45.212  55.999  63.162  1.00  0.00           H0.      0
ATOM   3999  C   GLY A 259      44.938  58.051  62.875  1.00  0.00           C0.      0
ATOM   4000  O   GLY A 259      46.145  58.335  62.534  1.00  0.00           O0.      0
ATOM   4001  N   GLY A 260      44.245  58.911  63.627  1.00  0.00           N0.      0
ATOM   4002  H   GLY A 260      43.375  58.564  64.004  1.00  0.00           H0.      0
ATOM   4003  CA  GLY A 260      44.573  60.314  63.958  1.00  0.00           C0.      0
ATOM   4004  HA2 GLY A 260      43.733  60.750  64.499  1.00  0.00           H0.      0
ATOM   4005  HA3 GLY A 260      45.500  60.316  64.530  1.00  0.00           H0.      0
ATOM   4006  C   GLY A 260      44.872  61.253  62.767  1.00  0.00           C0.      0
ATOM   4007  O   GLY A 260      44.255  60.999  61.696  1.00  0.00           O0.      0
ATOM   4008  N   ARG A 261      45.725  62.291  62.951  1.00  0.00           N0.      0
ATOM   4009  H   ARG A 261      46.030  62.403  63.908  1.00  0.00           H0.      0
ATOM   4010  CA  ARG A 261      46.137  63.199  61.872  1.00  0.00           C0.      0
ATOM   4011  HA  ARG A 261      45.282  63.744  61.470  1.00  0.00           H0.      0
ATOM   4012  CB  ARG A 261      47.039  64.234  62.515  1.00  0.00           C0.      0
ATOM   4013  HB2 ARG A 261      47.239  64.922  61.694  1.00  0.00           H0.      0
ATOM   4014  HB3 ARG A 261      46.473  64.847  63.217  1.00  0.00           H0.      0
ATOM   4015  CG  ARG A 261      48.220  63.645  63.240  1.00  0.00           C0.      0
ATOM   4016  HG2 ARG A 261      47.877  62.890  63.948  1.00  0.00           H0.      0
ATOM   4017  HG3 ARG A 261      48.870  63.234  62.467  1.00  0.00           H0.      0
ATOM   4018  CD  ARG A 261      49.032  64.548  64.100  1.00  0.00           C0.      0
ATOM   4019  HD2 ARG A 261      48.502  64.810  65.016  1.00  0.00           H0.      0
ATOM   4020  HD3 ARG A 261      49.820  63.878  64.445  1.00  0.00           H0.      0
ATOM   4021  NE  ARG A 261      49.736  65.739  63.440  1.00  0.00           N0.      0
ATOM   4022  HE  ARG A 261      49.542  65.893  62.461  1.00  0.00           H0.      0
ATOM   4023  CZ  ARG A 261      50.519  66.619  64.107  1.00  0.00           C0.      0
ATOM   4024  NH1 ARG A 261      50.989  67.679  63.529  1.00  0.00           N0.      0
ATOM   4025 HH11 ARG A 261      50.854  67.972  62.572  1.00  0.00           H0.      0
ATOM   4026 HH12 ARG A 261      51.437  68.400  64.077  1.00  0.00           H0.      0
ATOM   4027  NH2 ARG A 261      50.872  66.367  65.359  1.00  0.00           N0.      0
ATOM   4028 HH21 ARG A 261      50.496  65.598  65.896  1.00  0.00           H0.      0
ATOM   4029 HH22 ARG A 261      51.547  66.910  65.878  1.00  0.00           H0.      0
ATOM   4030  C   ARG A 261      46.716  62.495  60.713  1.00  0.00           C0.      0
ATOM   4031  O   ARG A 261      47.396  61.515  60.968  1.00  0.00           O0.      0
ATOM   4032  N   CYS A 262      46.320  62.907  59.489  1.00  0.00           N0.      0
ATOM   4033  H   CYS A 262      45.554  63.558  59.389  1.00  0.00           H0.      0
ATOM   4034  CA  CYS A 262      46.631  62.028  58.275  1.00  0.00           C0.      0
ATOM   4035  HA  CYS A 262      47.591  61.583  58.534  1.00  0.00           H0.      0
ATOM   4036  CB  CYS A 262      45.554  60.960  58.106  1.00  0.00           C0.      0
ATOM   4037  HB2 CYS A 262      45.799  60.420  57.192  1.00  0.00           H0.      0
ATOM   4038  HB3 CYS A 262      45.565  60.344  59.006  1.00  0.00           H0.      0
ATOM   4039  SG  CYS A 262      44.003  61.770  57.970  1.00  0.00           S0.      0
ATOM   4040  HG  CYS A 262      43.674  61.702  59.263  1.00  0.00           H0.      0
ATOM   4041  C   CYS A 262      46.827  62.803  56.939  1.00  0.00           C0.      0
ATOM   4042  O   CYS A 262      47.278  62.186  55.987  1.00  0.00           O0.      0
ATOM   4043  N   GLN A 263      46.592  64.134  56.831  1.00  0.00           N0.      0
ATOM   4044  H   GLN A 263      46.405  64.607  57.704  1.00  0.00           H0.      0
ATOM   4045  CA  GLN A 263      46.967  64.996  55.705  1.00  0.00           C0.      0
ATOM   4046  HA  GLN A 263      46.556  65.995  55.852  1.00  0.00           H0.      0
ATOM   4047  CB  GLN A 263      48.475  65.233  55.639  1.00  0.00           C0.      0
ATOM   4048  HB2 GLN A 263      48.878  64.250  55.395  1.00  0.00           H0.      0
ATOM   4049  HB3 GLN A 263      48.771  65.902  54.832  1.00  0.00           H0.      0
ATOM   4050  CG  GLN A 263      49.008  65.807  56.938  1.00  0.00           C0.      0
ATOM   4051  HG2 GLN A 263      48.869  65.095  57.751  1.00  0.00           H0.      0
ATOM   4052  HG3 GLN A 263      50.097  65.856  56.911  1.00  0.00           H0.      0
ATOM   4053  CD  GLN A 263      48.709  67.214  57.384  1.00  0.00           C0.      0
ATOM   4054  OE1 GLN A 263      47.568  67.598  57.695  1.00  0.00           O0.      0
ATOM   4055  NE2 GLN A 263      49.634  68.164  57.462  1.00  0.00           N0.      0
ATOM   4056 HE21 GLN A 263      49.326  69.100  57.684  1.00  0.00           H0.      0
ATOM   4057 HE22 GLN A 263      50.626  68.021  57.335  1.00  0.00           H0.      0
ATOM   4058  C   GLN A 263      46.278  64.445  54.479  1.00  0.00           C0.      0
ATOM   4059  O   GLN A 263      46.955  64.197  53.504  1.00  0.00           O0.      0
ATOM   4060  N   HID A 264      44.899  64.414  54.499  1.00  0.00           N0.      0
ATOM   4061  H   HID A 264      44.482  64.488  55.416  1.00  0.00           H0.      0
ATOM   4062  CA  HID A 264      44.063  63.945  53.373  1.00  0.00           C0.      0
ATOM   4063  HA  HID A 264      44.433  62.970  53.054  1.00  0.00           H0.      0
ATOM   4064  CB  HID A 264      42.701  63.657  53.819  1.00  0.00           C0.      0
ATOM   4065  HB2 HID A 264      42.765  63.074  54.739  1.00  0.00           H0.      0
ATOM   4066  HB3 HID A 264      42.364  64.674  54.015  1.00  0.00           H0.      0
ATOM   4067  CG  HID A 264      41.748  63.337  52.718  1.00  0.00           C0.      0
ATOM   4068  ND1 HID A 264      40.831  64.210  52.174  1.00  0.00           N0.      0
ATOM   4069  HD1 HID A 264      40.723  65.175  52.453  1.00  0.00           H0.      0
ATOM   4070  CE1 HID A 264      40.004  63.504  51.388  1.00  0.00           C0.      0
ATOM   4071  HE1 HID A 264      39.202  63.879  50.769  1.00  0.00           H0.      0
ATOM   4072  NE2 HID A 264      40.496  62.266  51.321  1.00  0.00           N0.      0
ATOM   4073  CD2 HID A 264      41.606  62.109  52.109  1.00  0.00           C0.      0
ATOM   4074  HD2 HID A 264      42.205  61.229  52.291  1.00  0.00           H0.      0
ATOM   4075  C   HID A 264      44.051  65.014  52.243  1.00  0.00           C0.      0
ATOM   4076  O   HID A 264      44.040  66.206  52.429  1.00  0.00           O0.      0
ATOM   4077  N   SER A 265      44.025  64.550  50.981  1.00  0.00           N0.      0
ATOM   4078  H   SER A 265      44.233  63.563  50.940  1.00  0.00           H0.      0
ATOM   4079  CA  SER A 265      43.759  65.319  49.729  1.00  0.00           C0.      0
ATOM   4080  HA  SER A 265      42.920  66.003  49.861  1.00  0.00           H0.      0
ATOM   4081  CB  SER A 265      45.000  66.069  49.349  1.00  0.00           C0.      0
ATOM   4082  HB2 SER A 265      45.254  66.746  50.165  1.00  0.00           H0.      0
ATOM   4083  HB3 SER A 265      45.840  65.381  49.252  1.00  0.00           H0.      0
ATOM   4084  OG  SER A 265      44.853  66.848  48.184  1.00  0.00           O0.      0
ATOM   4085  HG  SER A 265      44.462  67.715  48.312  1.00  0.00           H0.      0
ATOM   4086  C   SER A 265      43.399  64.347  48.610  1.00  0.00           C0.      0
ATOM   4087  O   SER A 265      43.780  63.206  48.746  1.00  0.00           O0.      0
ATOM   4088  N   VAL A 266      42.629  64.800  47.660  1.00  0.00           N0.      0
ATOM   4089  H   VAL A 266      42.280  65.747  47.686  1.00  0.00           H0.      0
ATOM   4090  CA  VAL A 266      42.045  63.919  46.623  1.00  0.00           C0.      0
ATOM   4091  HA  VAL A 266      42.661  63.023  46.544  1.00  0.00           H0.      0
ATOM   4092  CB  VAL A 266      40.676  63.379  47.055  1.00  0.00           C0.      0
ATOM   4093  HB  VAL A 266      40.845  62.867  48.003  1.00  0.00           H0.      0
ATOM   4094  CG1 VAL A 266      39.608  64.433  47.552  1.00  0.00           C0.      0
ATOM   4095 HG11 VAL A 266      39.440  65.169  46.766  1.00  0.00           H0.      0
ATOM   4096 HG12 VAL A 266      38.666  64.021  47.913  1.00  0.00           H0.      0
ATOM   4097 HG13 VAL A 266      39.907  64.954  48.462  1.00  0.00           H0.      0
ATOM   4098  CG2 VAL A 266      40.045  62.316  46.195  1.00  0.00           C0.      0
ATOM   4099 HG21 VAL A 266      39.793  62.790  45.246  1.00  0.00           H0.      0
ATOM   4100 HG22 VAL A 266      40.796  61.547  46.012  1.00  0.00           H0.      0
ATOM   4101 HG23 VAL A 266      39.132  61.840  46.553  1.00  0.00           H0.      0
ATOM   4102  C   VAL A 266      41.978  64.584  45.269  1.00  0.00           C0.      0
ATOM   4103  O   VAL A 266      41.440  65.675  45.234  1.00  0.00           O0.      0
ATOM   4104  N   LEU A 267      42.439  63.863  44.257  1.00  0.00           N0.      0
ATOM   4105  H   LEU A 267      42.747  62.933  44.502  1.00  0.00           H0.      0
ATOM   4106  CA  LEU A 267      42.260  64.307  42.900  1.00  0.00           C0.      0
ATOM   4107  HA  LEU A 267      41.978  65.359  42.861  1.00  0.00           H0.      0
ATOM   4108  CB  LEU A 267      43.620  64.259  42.248  1.00  0.00           C0.      0
ATOM   4109  HB2 LEU A 267      43.969  63.235  42.112  1.00  0.00           H0.      0
ATOM   4110  HB3 LEU A 267      43.270  64.710  41.320  1.00  0.00           H0.      0
ATOM   4111  CG  LEU A 267      44.688  65.271  42.880  1.00  0.00           C0.      0
ATOM   4112  HG  LEU A 267      44.615  65.144  43.960  1.00  0.00           H0.      0
ATOM   4113  CD1 LEU A 267      46.084  64.895  42.429  1.00  0.00           C0.      0
ATOM   4114 HD11 LEU A 267      46.242  63.839  42.648  1.00  0.00           H0.      0
ATOM   4115 HD12 LEU A 267      46.151  65.101  41.361  1.00  0.00           H0.      0
ATOM   4116 HD13 LEU A 267      46.777  65.483  43.031  1.00  0.00           H0.      0
ATOM   4117  CD2 LEU A 267      44.429  66.745  42.275  1.00  0.00           C0.      0
ATOM   4118 HD21 LEU A 267      44.400  66.696  41.186  1.00  0.00           H0.      0
ATOM   4119 HD22 LEU A 267      43.485  67.163  42.624  1.00  0.00           H0.      0
ATOM   4120 HD23 LEU A 267      45.237  67.391  42.619  1.00  0.00           H0.      0
ATOM   4121  C   LEU A 267      41.091  63.444  42.297  1.00  0.00           C0.      0
ATOM   4122  O   LEU A 267      40.794  62.319  42.666  1.00  0.00           O0.      0
ATOM   4123  N   GLY A 268      40.464  64.020  41.263  1.00  0.00           N0.      0
ATOM   4124  H   GLY A 268      40.684  64.987  41.072  1.00  0.00           H0.      0
ATOM   4125  CA  GLY A 268      39.595  63.235  40.414  1.00  0.00           C0.      0
ATOM   4126  HA2 GLY A 268      39.313  62.263  40.818  1.00  0.00           H0.      0
ATOM   4127  HA3 GLY A 268      38.679  63.816  40.310  1.00  0.00           H0.      0
ATOM   4128  C   GLY A 268      40.205  63.200  39.061  1.00  0.00           C0.      0
ATOM   4129  O   GLY A 268      40.244  64.262  38.413  1.00  0.00           O0.      0
ATOM   4130  N   ASP A 269      40.695  61.987  38.654  1.00  0.00           N0.      0
ATOM   4131  H   ASP A 269      40.394  61.145  39.122  1.00  0.00           H0.      0
ATOM   4132  CA  ASP A 269      41.432  61.794  37.391  1.00  0.00           C0.      0
ATOM   4133  HA  ASP A 269      41.868  60.796  37.371  1.00  0.00           H0.      0
ATOM   4134  CB  ASP A 269      40.468  61.962  36.138  1.00  0.00           C0.      0
ATOM   4135  HB2 ASP A 269      40.014  62.952  36.167  1.00  0.00           H0.      0
ATOM   4136  HB3 ASP A 269      41.050  61.806  35.230  1.00  0.00           H0.      0
ATOM   4137  CG  ASP A 269      39.224  61.051  35.959  1.00  0.00           C0.      0
ATOM   4138  OD1 ASP A 269      38.963  60.151  36.772  1.00  0.00           O0.      0
ATOM   4139  OD2 ASP A 269      38.531  61.116  34.950  1.00  0.00           O0.      0
ATOM   4140  C   ASP A 269      42.599  62.797  37.415  1.00  0.00           C0.      0
ATOM   4141  O   ASP A 269      42.750  63.602  36.496  1.00  0.00           O0.      0
ATOM   4142  N   PHE A 270      43.338  62.852  38.523  1.00  0.00           N0.      0
ATOM   4143  H   PHE A 270      43.089  62.197  39.251  1.00  0.00           H0.      0
ATOM   4144  CA  PHE A 270      44.584  63.654  38.759  1.00  0.00           C0.      0
ATOM   4145  HA  PHE A 270      44.925  63.517  39.785  1.00  0.00           H0.      0
ATOM   4146  CB  PHE A 270      45.784  62.935  38.131  1.00  0.00           C0.      0
ATOM   4147  HB2 PHE A 270      45.722  63.001  37.044  1.00  0.00           H0.      0
ATOM   4148  HB3 PHE A 270      46.637  63.597  38.278  1.00  0.00           H0.      0
ATOM   4149  CG  PHE A 270      46.040  61.560  38.636  1.00  0.00           C0.      0
ATOM   4150  CD1 PHE A 270      45.606  60.471  37.873  1.00  0.00           C0.      0
ATOM   4151  HD1 PHE A 270      45.118  60.763  36.955  1.00  0.00           H0.      0
ATOM   4152  CE1 PHE A 270      45.827  59.130  38.222  1.00  0.00           C0.      0
ATOM   4153  HE1 PHE A 270      45.417  58.307  37.655  1.00  0.00           H0.      0
ATOM   4154  CZ  PHE A 270      46.565  58.880  39.409  1.00  0.00           C0.      0
ATOM   4155  HZ  PHE A 270      46.870  57.847  39.494  1.00  0.00           H0.      0
ATOM   4156  CE2 PHE A 270      47.140  59.970  40.156  1.00  0.00           C0.      0
ATOM   4157  HE2 PHE A 270      47.785  59.758  40.996  1.00  0.00           H0.      0
ATOM   4158  CD2 PHE A 270      46.861  61.299  39.774  1.00  0.00           C0.      0
ATOM   4159  HD2 PHE A 270      47.260  62.152  40.302  1.00  0.00           H0.      0
ATOM   4160  C   PHE A 270      44.525  65.114  38.561  1.00  0.00           C0.      0
ATOM   4161  O   PHE A 270      45.498  65.798  38.260  1.00  0.00           O0.      0
ATOM   4162  N   LYS A 271      43.271  65.591  38.628  1.00  0.00           N0.      0
ATOM   4163  H   LYS A 271      42.501  64.992  38.889  1.00  0.00           H0.      0
ATOM   4164  CA  LYS A 271      43.030  67.024  38.593  1.00  0.00           C0.      0
ATOM   4165  HA  LYS A 271      43.966  67.579  38.649  1.00  0.00           H0.      0
ATOM   4166  CB  LYS A 271      42.262  67.419  37.237  1.00  0.00           C0.      0
ATOM   4167  HB2 LYS A 271      41.265  67.011  37.407  1.00  0.00           H0.      0
ATOM   4168  HB3 LYS A 271      42.134  68.497  37.134  1.00  0.00           H0.      0
ATOM   4169  CG  LYS A 271      42.948  66.927  35.888  1.00  0.00           C0.      0
ATOM   4170  HG2 LYS A 271      43.849  67.468  35.598  1.00  0.00           H0.      0
ATOM   4171  HG3 LYS A 271      43.236  65.890  36.061  1.00  0.00           H0.      0
ATOM   4172  CD  LYS A 271      42.108  67.130  34.613  1.00  0.00           C0.      0
ATOM   4173  HD2 LYS A 271      41.644  68.117  34.623  1.00  0.00           H0.      0
ATOM   4174  HD3 LYS A 271      42.796  67.223  33.773  1.00  0.00           H0.      0
ATOM   4175  CE  LYS A 271      41.034  66.069  34.414  1.00  0.00           C0.      0
ATOM   4176  HE2 LYS A 271      40.321  66.126  35.236  1.00  0.00           H0.      0
ATOM   4177  HE3 LYS A 271      40.511  66.193  33.466  1.00  0.00           H0.      0
ATOM   4178  NZ  LYS A 271      41.736  64.817  34.249  1.00  0.00           N0.      0
ATOM   4179  HZ1 LYS A 271      41.076  64.113  33.952  1.00  0.00           H0.      0
ATOM   4180  HZ2 LYS A 271      42.535  64.818  33.631  1.00  0.00           H0.      0
ATOM   4181  HZ3 LYS A 271      42.095  64.475  35.129  1.00  0.00           H0.      0
ATOM   4182  C   LYS A 271      42.135  67.417  39.801  1.00  0.00           C0.      0
ATOM   4183  O   LYS A 271      41.648  66.526  40.455  1.00  0.00           O0.      0
ATOM   4184  N   PRO A 272      41.916  68.714  40.115  1.00  0.00           N0.      0
ATOM   4185  CD  PRO A 272      42.497  69.927  39.596  1.00  0.00           C0.      0
ATOM   4186  HD2 PRO A 272      41.895  70.359  38.797  1.00  0.00           H0.      0
ATOM   4187  HD3 PRO A 272      43.488  69.828  39.154  1.00  0.00           H0.      0
ATOM   4188  CG  PRO A 272      42.531  70.942  40.729  1.00  0.00           C0.      0
ATOM   4189  HG2 PRO A 272      42.629  71.981  40.415  1.00  0.00           H0.      0
ATOM   4190  HG3 PRO A 272      43.479  70.723  41.219  1.00  0.00           H0.      0
ATOM   4191  CB  PRO A 272      41.242  70.540  41.503  1.00  0.00           C0.      0
ATOM   4192  HB2 PRO A 272      40.448  71.151  41.073  1.00  0.00           H0.      0
ATOM   4193  HB3 PRO A 272      41.293  70.700  42.580  1.00  0.00           H0.      0
ATOM   4194  CA  PRO A 272      41.165  69.038  41.275  1.00  0.00           C0.      0
ATOM   4195  HA  PRO A 272      41.641  68.405  42.024  1.00  0.00           H0.      0
ATOM   4196  C   PRO A 272      39.684  68.677  41.094  1.00  0.00           C0.      0
ATOM   4197  O   PRO A 272      39.189  68.682  39.966  1.00  0.00           O0.      0
ATOM   4198  N   TYR A 273      38.995  68.438  42.213  1.00  0.00           N0.      0
ATOM   4199  H   TYR A 273      39.473  68.394  43.102  1.00  0.00           H0.      0
ATOM   4200  CA  TYR A 273      37.571  67.917  42.216  1.00  0.00           C0.      0
ATOM   4201  HA  TYR A 273      37.068  67.935  41.249  1.00  0.00           H0.      0
ATOM   4202  CB  TYR A 273      37.443  66.471  42.728  1.00  0.00           C0.      0
ATOM   4203  HB2 TYR A 273      38.000  65.876  42.004  1.00  0.00           H0.      0
ATOM   4204  HB3 TYR A 273      37.998  66.371  43.661  1.00  0.00           H0.      0
ATOM   4205  CG  TYR A 273      36.029  66.050  42.806  1.00  0.00           C0.      0
ATOM   4206  CD1 TYR A 273      35.336  65.800  41.548  1.00  0.00           C0.      0
ATOM   4207  HD1 TYR A 273      35.870  65.952  40.621  1.00  0.00           H0.      0
ATOM   4208  CE1 TYR A 273      34.052  65.226  41.534  1.00  0.00           C0.      0
ATOM   4209  HE1 TYR A 273      33.548  65.051  40.595  1.00  0.00           H0.      0
ATOM   4210  CZ  TYR A 273      33.368  65.042  42.730  1.00  0.00           C0.      0
ATOM   4211  OH  TYR A 273      32.046  64.664  42.712  1.00  0.00           O0.      0
ATOM   4212  HH  TYR A 273      31.844  64.202  41.895  1.00  0.00           H0.      0
ATOM   4213  CE2 TYR A 273      34.078  65.228  43.997  1.00  0.00           C0.      0
ATOM   4214  HE2 TYR A 273      33.549  65.170  44.937  1.00  0.00           H0.      0
ATOM   4215  CD2 TYR A 273      35.306  65.783  43.990  1.00  0.00           C0.      0
ATOM   4216  HD2 TYR A 273      35.894  65.996  44.871  1.00  0.00           H0.      0
ATOM   4217  C   TYR A 273      36.766  68.858  43.141  1.00  0.00           C0.      0
ATOM   4218  O   TYR A 273      37.208  69.058  44.306  1.00  0.00           O0.      0
ATOM   4219  N   ARG A 274      35.547  69.209  42.736  1.00  0.00           N0.      0
ATOM   4220  H   ARG A 274      35.264  69.204  41.766  1.00  0.00           H0.      0
ATOM   4221  CA  ARG A 274      34.579  69.712  43.674  1.00  0.00           C0.      0
ATOM   4222  HA  ARG A 274      34.685  69.201  44.631  1.00  0.00           H0.      0
ATOM   4223  CB  ARG A 274      34.646  71.255  43.765  1.00  0.00           C0.      0
ATOM   4224  HB2 ARG A 274      34.586  71.716  42.779  1.00  0.00           H0.      0
ATOM   4225  HB3 ARG A 274      33.867  71.604  44.444  1.00  0.00           H0.      0
ATOM   4226  CG  ARG A 274      35.961  71.799  44.338  1.00  0.00           C0.      0
ATOM   4227  HG2 ARG A 274      36.274  71.166  45.168  1.00  0.00           H0.      0
ATOM   4228  HG3 ARG A 274      36.697  71.765  43.534  1.00  0.00           H0.      0
ATOM   4229  CD  ARG A 274      35.980  73.185  44.984  1.00  0.00           C0.      0
ATOM   4230  HD2 ARG A 274      35.716  73.900  44.205  1.00  0.00           H0.      0
ATOM   4231  HD3 ARG A 274      35.172  73.239  45.714  1.00  0.00           H0.      0
ATOM   4232  NE  ARG A 274      37.310  73.520  45.599  1.00  0.00           N0.      0
ATOM   4233  HE  ARG A 274      38.005  73.783  44.915  1.00  0.00           H0.      0
ATOM   4234  CZ  ARG A 274      37.665  73.241  46.863  1.00  0.00           C0.      0
ATOM   4235  NH1 ARG A 274      36.832  72.713  47.722  1.00  0.00           N0.      0
ATOM   4236 HH11 ARG A 274      36.048  72.294  47.243  1.00  0.00           H0.      0
ATOM   4237 HH12 ARG A 274      37.354  72.216  48.430  1.00  0.00           H0.      0
ATOM   4238  NH2 ARG A 274      38.892  73.603  47.285  1.00  0.00           N0.      0
ATOM   4239 HH21 ARG A 274      39.519  74.168  46.730  1.00  0.00           H0.      0
ATOM   4240 HH22 ARG A 274      39.175  73.163  48.149  1.00  0.00           H0.      0
ATOM   4241  C   ARG A 274      33.199  69.383  43.147  1.00  0.00           C0.      0
ATOM   4242  O   ARG A 274      33.031  69.704  41.993  1.00  0.00           O0.      0
ATOM   4243  N   PRO A 275      32.260  68.839  43.910  1.00  0.00           N0.      0
ATOM   4244  CD  PRO A 275      32.241  68.669  45.361  1.00  0.00           C0.      0
ATOM   4245  HD2 PRO A 275      32.339  69.672  45.776  1.00  0.00           H0.      0
ATOM   4246  HD3 PRO A 275      33.042  68.000  45.676  1.00  0.00           H0.      0
ATOM   4247  CG  PRO A 275      30.833  68.086  45.619  1.00  0.00           C0.      0
ATOM   4248  HG2 PRO A 275      30.154  68.893  45.897  1.00  0.00           H0.      0
ATOM   4249  HG3 PRO A 275      30.925  67.401  46.462  1.00  0.00           H0.      0
ATOM   4250  CB  PRO A 275      30.358  67.553  44.319  1.00  0.00           C0.      0
ATOM   4251  HB2 PRO A 275      29.274  67.478  44.242  1.00  0.00           H0.      0
ATOM   4252  HB3 PRO A 275      30.804  66.559  44.268  1.00  0.00           H0.      0
ATOM   4253  CA  PRO A 275      31.014  68.378  43.288  1.00  0.00           C0.      0
ATOM   4254  HA  PRO A 275      31.190  67.648  42.498  1.00  0.00           H0.      0
ATOM   4255  C   PRO A 275      30.121  69.447  42.705  1.00  0.00           C0.      0
ATOM   4256  O   PRO A 275      30.014  70.576  43.161  1.00  0.00           O0.      0
ATOM   4257  N   GLY A 276      29.412  68.998  41.686  1.00  0.00           N0.      0
ATOM   4258  H   GLY A 276      29.408  68.018  41.443  1.00  0.00           H0.      0
ATOM   4259  CA  GLY A 276      28.638  69.855  40.773  1.00  0.00           C0.      0
ATOM   4260  HA2 GLY A 276      27.781  69.281  40.421  1.00  0.00           H0.      0
ATOM   4261  HA3 GLY A 276      28.341  70.729  41.353  1.00  0.00           H0.      0
ATOM   4262  C   GLY A 276      29.418  70.392  39.615  1.00  0.00           C0.      0
ATOM   4263  O   GLY A 276      28.765  70.708  38.626  1.00  0.00           O0.      0
ATOM   4264  N   GLN A 277      30.762  70.291  39.550  1.00  0.00           N0.      0
ATOM   4265  H   GLN A 277      31.267  69.779  40.260  1.00  0.00           H0.      0
ATOM   4266  CA  GLN A 277      31.609  70.617  38.386  1.00  0.00           C0.      0
ATOM   4267  HA  GLN A 277      31.443  71.669  38.151  1.00  0.00           H0.      0
ATOM   4268  CB  GLN A 277      33.099  70.412  38.724  1.00  0.00           C0.      0
ATOM   4269  HB2 GLN A 277      33.762  70.833  37.968  1.00  0.00           H0.      0
ATOM   4270  HB3 GLN A 277      33.461  70.758  39.691  1.00  0.00           H0.      0
ATOM   4271  CG  GLN A 277      33.352  68.890  38.879  1.00  0.00           C0.      0
ATOM   4272  HG2 GLN A 277      32.822  68.419  39.707  1.00  0.00           H0.      0
ATOM   4273  HG3 GLN A 277      32.950  68.409  37.987  1.00  0.00           H0.      0
ATOM   4274  CD  GLN A 277      34.805  68.523  39.100  1.00  0.00           C0.      0
ATOM   4275  OE1 GLN A 277      35.586  69.202  39.770  1.00  0.00           O0.      0
ATOM   4276  NE2 GLN A 277      35.324  67.493  38.521  1.00  0.00           N0.      0
ATOM   4277 HE21 GLN A 277      36.266  67.220  38.761  1.00  0.00           H0.      0
ATOM   4278 HE22 GLN A 277      34.759  66.859  37.975  1.00  0.00           H0.      0
ATOM   4279  C   GLN A 277      31.244  69.949  37.026  1.00  0.00           C0.      0
ATOM   4280  O   GLN A 277      30.653  68.897  37.037  1.00  0.00           O0.      0
ATOM   4281  N   ALA A 278      31.718  70.536  35.926  1.00  0.00           N0.      0
ATOM   4282  H   ALA A 278      32.333  71.332  36.019  1.00  0.00           H0.      0
ATOM   4283  CA  ALA A 278      31.447  70.143  34.571  1.00  0.00           C0.      0
ATOM   4284  HA  ALA A 278      30.360  70.069  34.625  1.00  0.00           H0.      0
ATOM   4285  CB  ALA A 278      31.813  71.276  33.582  1.00  0.00           C0.      0
ATOM   4286  HB1 ALA A 278      31.839  70.990  32.531  1.00  0.00           H0.      0
ATOM   4287  HB2 ALA A 278      31.073  72.051  33.778  1.00  0.00           H0.      0
ATOM   4288  HB3 ALA A 278      32.784  71.705  33.830  1.00  0.00           H0.      0
ATOM   4289  C   ALA A 278      31.976  68.778  34.127  1.00  0.00           C0.      0
ATOM   4290  O   ALA A 278      31.368  68.134  33.286  1.00  0.00           O0.      0
ATOM   4291  N   TYR A 279      33.020  68.323  34.711  1.00  0.00           N0.      0
ATOM   4292  H   TYR A 279      33.418  69.055  35.282  1.00  0.00           H0.      0
ATOM   4293  CA  TYR A 279      33.723  67.095  34.431  1.00  0.00           C0.      0
ATOM   4294  HA  TYR A 279      33.670  66.813  33.380  1.00  0.00           H0.      0
ATOM   4295  CB  TYR A 279      35.239  67.301  34.805  1.00  0.00           C0.      0
ATOM   4296  HB2 TYR A 279      35.474  68.135  34.143  1.00  0.00           H0.      0
ATOM   4297  HB3 TYR A 279      35.490  67.605  35.822  1.00  0.00           H0.      0
ATOM   4298  CG  TYR A 279      36.185  66.244  34.389  1.00  0.00           C0.      0
ATOM   4299  CD1 TYR A 279      36.878  65.553  35.406  1.00  0.00           C0.      0
ATOM   4300  HD1 TYR A 279      36.780  65.648  36.477  1.00  0.00           H0.      0
ATOM   4301  CE1 TYR A 279      37.792  64.507  35.049  1.00  0.00           C0.      0
ATOM   4302  HE1 TYR A 279      38.368  63.977  35.793  1.00  0.00           H0.      0
ATOM   4303  CZ  TYR A 279      37.993  64.240  33.656  1.00  0.00           C0.      0
ATOM   4304  OH  TYR A 279      38.940  63.377  33.311  1.00  0.00           O0.      0
ATOM   4305  HH  TYR A 279      38.758  62.580  33.814  1.00  0.00           H0.      0
ATOM   4306  CE2 TYR A 279      37.390  65.033  32.682  1.00  0.00           C0.      0
ATOM   4307  HE2 TYR A 279      37.741  64.893  31.670  1.00  0.00           H0.      0
ATOM   4308  CD2 TYR A 279      36.369  65.950  33.022  1.00  0.00           C0.      0
ATOM   4309  HD2 TYR A 279      35.980  66.540  32.205  1.00  0.00           H0.      0
ATOM   4310  C   TYR A 279      33.171  65.970  35.215  1.00  0.00           C0.      0
ATOM   4311  O   TYR A 279      33.235  66.008  36.471  1.00  0.00           O0.      0
ATOM   4312  N   VAL A 280      32.670  64.930  34.521  1.00  0.00           N0.      0
ATOM   4313  H   VAL A 280      32.585  64.959  33.515  1.00  0.00           H0.      0
ATOM   4314  CA  VAL A 280      32.560  63.602  35.177  1.00  0.00           C0.      0
ATOM   4315  HA  VAL A 280      32.142  63.798  36.165  1.00  0.00           H0.      0
ATOM   4316  CB  VAL A 280      31.494  62.802  34.416  1.00  0.00           C0.      0
ATOM   4317  HB  VAL A 280      31.880  62.500  33.442  1.00  0.00           H0.      0
ATOM   4318  CG1 VAL A 280      31.183  61.577  35.228  1.00  0.00           C0.      0
ATOM   4319 HG11 VAL A 280      30.366  61.051  34.733  1.00  0.00           H0.      0
ATOM   4320 HG12 VAL A 280      32.102  61.022  35.419  1.00  0.00           H0.      0
ATOM   4321 HG13 VAL A 280      30.846  61.833  36.233  1.00  0.00           H0.      0
ATOM   4322  CG2 VAL A 280      30.219  63.694  34.270  1.00  0.00           C0.      0
ATOM   4323 HG21 VAL A 280      29.254  63.229  34.072  1.00  0.00           H0.      0
ATOM   4324 HG22 VAL A 280      29.935  64.268  35.152  1.00  0.00           H0.      0
ATOM   4325 HG23 VAL A 280      30.333  64.337  33.396  1.00  0.00           H0.      0
ATOM   4326  C   VAL A 280      33.946  62.848  35.352  1.00  0.00           C0.      0
ATOM   4327  O   VAL A 280      34.524  62.461  34.323  1.00  0.00           O0.      0
ATOM   4328  N   PRO A 281      34.534  62.647  36.586  1.00  0.00           N0.      0
ATOM   4329  CD  PRO A 281      33.973  63.054  37.862  1.00  0.00           C0.      0
ATOM   4330  HD2 PRO A 281      33.122  62.397  38.041  1.00  0.00           H0.      0
ATOM   4331  HD3 PRO A 281      33.676  64.099  37.940  1.00  0.00           H0.      0
ATOM   4332  CG  PRO A 281      35.056  62.740  38.932  1.00  0.00           C0.      0
ATOM   4333  HG2 PRO A 281      34.530  61.999  39.535  1.00  0.00           H0.      0
ATOM   4334  HG3 PRO A 281      35.206  63.611  39.570  1.00  0.00           H0.      0
ATOM   4335  CB  PRO A 281      36.313  62.209  38.267  1.00  0.00           C0.      0
ATOM   4336  HB2 PRO A 281      36.654  61.355  38.852  1.00  0.00           H0.      0
ATOM   4337  HB3 PRO A 281      37.114  62.942  38.177  1.00  0.00           H0.      0
ATOM   4338  CA  PRO A 281      35.668  61.786  36.900  1.00  0.00           C0.      0
ATOM   4339  HA  PRO A 281      36.380  61.958  36.093  1.00  0.00           H0.      0
ATOM   4340  C   PRO A 281      35.317  60.295  36.958  1.00  0.00           C0.      0
ATOM   4341  O   PRO A 281      34.248  59.931  37.352  1.00  0.00           O0.      0
ATOM   4342  N   CYS A 282      36.197  59.367  36.594  1.00  0.00           N0.      0
ATOM   4343  H   CYS A 282      36.964  59.842  36.141  1.00  0.00           H0.      0
ATOM   4344  CA  CYS A 282      36.119  57.936  36.577  1.00  0.00           C0.      0
ATOM   4345  HA  CYS A 282      35.048  57.739  36.522  1.00  0.00           H0.      0
ATOM   4346  CB  CYS A 282      36.656  57.395  35.236  1.00  0.00           C0.      0
ATOM   4347  HB2 CYS A 282      35.994  57.782  34.462  1.00  0.00           H0.      0
ATOM   4348  HB3 CYS A 282      37.626  57.860  35.063  1.00  0.00           H0.      0
ATOM   4349  SG  CYS A 282      36.671  55.577  35.214  1.00  0.00           S0.      0
ATOM   4350  HG  CYS A 282      37.550  55.128  36.115  1.00  0.00           H0.      0
ATOM   4351  C   CYS A 282      36.696  57.313  37.858  1.00  0.00           C0.      0
ATOM   4352  O   CYS A 282      36.149  56.237  38.264  1.00  0.00           O0.      0
ATOM   4353  N   TYR A 283      37.703  58.007  38.422  1.00  0.00           N0.      0
ATOM   4354  H   TYR A 283      38.101  58.868  38.073  1.00  0.00           H0.      0
ATOM   4355  CA  TYR A 283      38.328  57.559  39.684  1.00  0.00           C0.      0
ATOM   4356  HA  TYR A 283      37.620  56.922  40.215  1.00  0.00           H0.      0
ATOM   4357  CB  TYR A 283      39.626  56.675  39.392  1.00  0.00           C0.      0
ATOM   4358  HB2 TYR A 283      40.459  57.373  39.314  1.00  0.00           H0.      0
ATOM   4359  HB3 TYR A 283      39.829  56.153  40.327  1.00  0.00           H0.      0
ATOM   4360  CG  TYR A 283      39.590  55.695  38.246  1.00  0.00           C0.      0
ATOM   4361  CD1 TYR A 283      39.947  56.189  36.964  1.00  0.00           C0.      0
ATOM   4362  HD1 TYR A 283      40.200  57.238  36.934  1.00  0.00           H0.      0
ATOM   4363  CE1 TYR A 283      39.844  55.315  35.848  1.00  0.00           C0.      0
ATOM   4364  HE1 TYR A 283      40.004  55.623  34.825  1.00  0.00           H0.      0
ATOM   4365  CZ  TYR A 283      39.636  53.956  36.052  1.00  0.00           C0.      0
ATOM   4366  OH  TYR A 283      39.511  53.150  35.016  1.00  0.00           O0.      0
ATOM   4367  HH  TYR A 283      39.471  52.203  35.169  1.00  0.00           H0.      0
ATOM   4368  CE2 TYR A 283      39.267  53.489  37.352  1.00  0.00           C0.      0
ATOM   4369  HE2 TYR A 283      39.044  52.458  37.585  1.00  0.00           H0.      0
ATOM   4370  CD2 TYR A 283      39.163  54.395  38.387  1.00  0.00           C0.      0
ATOM   4371  HD2 TYR A 283      38.863  54.114  39.386  1.00  0.00           H0.      0
ATOM   4372  C   TYR A 283      38.627  58.824  40.503  1.00  0.00           C0.      0
ATOM   4373  O   TYR A 283      38.932  59.909  40.032  1.00  0.00           O0.      0
ATOM   4374  N   PHE A 284      38.670  58.610  41.797  1.00  0.00           N0.      0
ATOM   4375  H   PHE A 284      38.317  57.716  42.109  1.00  0.00           H0.      0
ATOM   4376  CA  PHE A 284      39.326  59.424  42.782  1.00  0.00           C0.      0
ATOM   4377  HA  PHE A 284      39.535  60.402  42.348  1.00  0.00           H0.      0
ATOM   4378  CB  PHE A 284      38.417  59.598  43.984  1.00  0.00           C0.      0
ATOM   4379  HB2 PHE A 284      38.499  58.768  44.686  1.00  0.00           H0.      0
ATOM   4380  HB3 PHE A 284      38.763  60.432  44.594  1.00  0.00           H0.      0
ATOM   4381  CG  PHE A 284      36.992  60.090  43.658  1.00  0.00           C0.      0
ATOM   4382  CD1 PHE A 284      35.944  59.264  43.807  1.00  0.00           C0.      0
ATOM   4383  HD1 PHE A 284      36.025  58.253  44.178  1.00  0.00           H0.      0
ATOM   4384  CE1 PHE A 284      34.603  59.753  43.499  1.00  0.00           C0.      0
ATOM   4385  HE1 PHE A 284      33.828  59.045  43.749  1.00  0.00           H0.      0
ATOM   4386  CZ  PHE A 284      34.438  61.078  43.187  1.00  0.00           C0.      0
ATOM   4387  HZ  PHE A 284      33.437  61.449  43.026  1.00  0.00           H0.      0
ATOM   4388  CE2 PHE A 284      35.505  61.929  42.859  1.00  0.00           C0.      0
ATOM   4389  HE2 PHE A 284      35.392  62.920  42.446  1.00  0.00           H0.      0
ATOM   4390  CD2 PHE A 284      36.748  61.402  43.198  1.00  0.00           C0.      0
ATOM   4391  HD2 PHE A 284      37.618  62.041  43.173  1.00  0.00           H0.      0
ATOM   4392  C   PHE A 284      40.656  58.795  43.147  1.00  0.00           C0.      0
ATOM   4393  O   PHE A 284      40.759  57.544  43.279  1.00  0.00           O0.      0
ATOM   4394  N   ILE A 285      41.643  59.678  43.330  1.00  0.00           N0.      0
ATOM   4395  H   ILE A 285      41.390  60.642  43.164  1.00  0.00           H0.      0
ATOM   4396  CA  ILE A 285      43.007  59.389  43.828  1.00  0.00           C0.      0
ATOM   4397  HA  ILE A 285      43.006  58.332  44.095  1.00  0.00           H0.      0
ATOM   4398  CB  ILE A 285      43.914  59.460  42.617  1.00  0.00           C0.      0
ATOM   4399  HB  ILE A 285      43.949  60.482  42.240  1.00  0.00           H0.      0
ATOM   4400  CG2 ILE A 285      45.293  58.927  43.090  1.00  0.00           C0.      0
ATOM   4401 HG21 ILE A 285      45.276  58.025  43.702  1.00  0.00           H0.      0
ATOM   4402 HG22 ILE A 285      45.820  58.697  42.164  1.00  0.00           H0.      0
ATOM   4403 HG23 ILE A 285      45.825  59.747  43.572  1.00  0.00           H0.      0
ATOM   4404  CG1 ILE A 285      43.544  58.664  41.339  1.00  0.00           C0.      0
ATOM   4405 HG12 ILE A 285      44.339  58.024  40.956  1.00  0.00           H0.      0
ATOM   4406 HG13 ILE A 285      42.691  58.006  41.504  1.00  0.00           H0.      0
ATOM   4407  CD1 ILE A 285      43.137  59.508  40.098  1.00  0.00           C0.      0
ATOM   4408 HD11 ILE A 285      43.032  58.907  39.194  1.00  0.00           H0.      0
ATOM   4409 HD12 ILE A 285      42.114  59.842  40.272  1.00  0.00           H0.      0
ATOM   4410 HD13 ILE A 285      43.640  60.471  40.008  1.00  0.00           H0.      0
ATOM   4411  C   ILE A 285      43.395  60.210  45.029  1.00  0.00           C0.      0
ATOM   4412  O   ILE A 285      43.704  61.408  44.975  1.00  0.00           O0.      0
ATOM   4413  N   HID A 286      43.369  59.520  46.147  1.00  0.00           N0.      0
ATOM   4414  H   HID A 286      43.024  58.572  46.119  1.00  0.00           H0.      0
ATOM   4415  CA  HID A 286      43.615  60.067  47.507  1.00  0.00           C0.      0
ATOM   4416  HA  HID A 286      43.259  61.090  47.629  1.00  0.00           H0.      0
ATOM   4417  CB  HID A 286      42.982  59.238  48.536  1.00  0.00           C0.      0
ATOM   4418  HB2 HID A 286      43.201  58.170  48.518  1.00  0.00           H0.      0
ATOM   4419  HB3 HID A 286      43.369  59.655  49.466  1.00  0.00           H0.      0
ATOM   4420  CG  HID A 286      41.495  59.413  48.507  1.00  0.00           C0.      0
ATOM   4421  ND1 HID A 286      40.777  60.202  49.378  1.00  0.00           N0.      0
ATOM   4422  HD1 HID A 286      41.167  60.868  50.029  1.00  0.00           H0.      0
ATOM   4423  CE1 HID A 286      39.490  59.971  49.137  1.00  0.00           C0.      0
ATOM   4424  HE1 HID A 286      38.723  60.519  49.664  1.00  0.00           H0.      0
ATOM   4425  NE2 HID A 286      39.329  59.088  48.164  1.00  0.00           N0.      0
ATOM   4426  CD2 HID A 286      40.604  58.693  47.796  1.00  0.00           C0.      0
ATOM   4427  HD2 HID A 286      40.874  58.074  46.952  1.00  0.00           H0.      0
ATOM   4428  C   HID A 286      45.166  60.158  47.755  1.00  0.00           C0.      0
ATOM   4429  O   HID A 286      45.917  59.282  47.328  1.00  0.00           O0.      0
ATOM   4430  N   VAL A 287      45.655  61.092  48.559  1.00  0.00           N0.      0
ATOM   4431  H   VAL A 287      45.000  61.827  48.786  1.00  0.00           H0.      0
ATOM   4432  CA  VAL A 287      46.912  61.274  49.130  1.00  0.00           C0.      0
ATOM   4433  HA  VAL A 287      47.506  60.389  48.903  1.00  0.00           H0.      0
ATOM   4434  CB  VAL A 287      47.622  62.496  48.530  1.00  0.00           C0.      0
ATOM   4435  HB  VAL A 287      46.929  63.337  48.561  1.00  0.00           H0.      0
ATOM   4436  CG1 VAL A 287      48.982  62.886  49.227  1.00  0.00           C0.      0
ATOM   4437 HG11 VAL A 287      49.421  63.762  48.750  1.00  0.00           H0.      0
ATOM   4438 HG12 VAL A 287      48.884  62.996  50.307  1.00  0.00           H0.      0
ATOM   4439 HG13 VAL A 287      49.549  61.980  49.016  1.00  0.00           H0.      0
ATOM   4440  CG2 VAL A 287      47.945  62.299  47.000  1.00  0.00           C0.      0
ATOM   4441 HG21 VAL A 287      47.119  61.848  46.451  1.00  0.00           H0.      0
ATOM   4442 HG22 VAL A 287      48.082  63.311  46.617  1.00  0.00           H0.      0
ATOM   4443 HG23 VAL A 287      48.767  61.629  46.747  1.00  0.00           H0.      0
ATOM   4444  C   VAL A 287      46.802  61.546  50.675  1.00  0.00           C0.      0
ATOM   4445  O   VAL A 287      45.953  62.317  51.113  1.00  0.00           O0.      0
ATOM   4446  N   LEU A 288      47.595  60.818  51.443  1.00  0.00           N0.      0
ATOM   4447  H   LEU A 288      48.113  60.087  50.976  1.00  0.00           H0.      0
ATOM   4448  CA  LEU A 288      47.561  60.888  52.918  1.00  0.00           C0.      0
ATOM   4449  HA  LEU A 288      47.163  61.846  53.253  1.00  0.00           H0.      0
ATOM   4450  CB  LEU A 288      46.668  59.858  53.551  1.00  0.00           C0.      0
ATOM   4451  HB2 LEU A 288      47.074  58.865  53.359  1.00  0.00           H0.      0
ATOM   4452  HB3 LEU A 288      46.783  60.054  54.617  1.00  0.00           H0.      0
ATOM   4453  CG  LEU A 288      45.185  59.951  53.196  1.00  0.00           C0.      0
ATOM   4454  HG  LEU A 288      44.937  60.998  53.025  1.00  0.00           H0.      0
ATOM   4455  CD1 LEU A 288      44.805  58.992  52.070  1.00  0.00           C0.      0
ATOM   4456 HD11 LEU A 288      43.773  59.224  51.805  1.00  0.00           H0.      0
ATOM   4457 HD12 LEU A 288      45.386  59.220  51.176  1.00  0.00           H0.      0
ATOM   4458 HD13 LEU A 288      44.948  57.929  52.264  1.00  0.00           H0.      0
ATOM   4459  CD2 LEU A 288      44.386  59.472  54.397  1.00  0.00           C0.      0
ATOM   4460 HD21 LEU A 288      44.489  60.251  55.152  1.00  0.00           H0.      0
ATOM   4461 HD22 LEU A 288      43.303  59.460  54.275  1.00  0.00           H0.      0
ATOM   4462 HD23 LEU A 288      44.852  58.540  54.716  1.00  0.00           H0.      0
ATOM   4463  C   LEU A 288      49.075  60.755  53.358  1.00  0.00           C0.      0
ATOM   4464  O   LEU A 288      49.913  60.140  52.727  1.00  0.00           O0.      0
ATOM   4465  N   LYS A 289      49.392  61.457  54.451  1.00  0.00           N0.      0
ATOM   4466  H   LYS A 289      48.708  62.087  54.844  1.00  0.00           H0.      0
ATOM   4467  CA  LYS A 289      50.743  61.483  55.064  1.00  0.00           C0.      0
ATOM   4468  HA  LYS A 289      51.417  60.800  54.548  1.00  0.00           H0.      0
ATOM   4469  CB  LYS A 289      51.412  62.800  54.775  1.00  0.00           C0.      0
ATOM   4470  HB2 LYS A 289      50.863  63.448  55.458  1.00  0.00           H0.      0
ATOM   4471  HB3 LYS A 289      52.433  62.746  55.153  1.00  0.00           H0.      0
ATOM   4472  CG  LYS A 289      51.341  63.386  53.349  1.00  0.00           C0.      0
ATOM   4473  HG2 LYS A 289      51.210  62.534  52.682  1.00  0.00           H0.      0
ATOM   4474  HG3 LYS A 289      50.496  64.050  53.165  1.00  0.00           H0.      0
ATOM   4475  CD  LYS A 289      52.567  64.228  52.978  1.00  0.00           C0.      0
ATOM   4476  HD2 LYS A 289      52.734  65.027  53.700  1.00  0.00           H0.      0
ATOM   4477  HD3 LYS A 289      53.469  63.618  53.037  1.00  0.00           H0.      0
ATOM   4478  CE  LYS A 289      52.452  64.821  51.549  1.00  0.00           C0.      0
ATOM   4479  HE2 LYS A 289      52.626  63.990  50.865  1.00  0.00           H0.      0
ATOM   4480  HE3 LYS A 289      51.470  65.292  51.512  1.00  0.00           H0.      0
ATOM   4481  NZ  LYS A 289      53.467  65.865  51.220  1.00  0.00           N0.      0
ATOM   4482  HZ1 LYS A 289      53.687  66.417  52.036  1.00  0.00           H0.      0
ATOM   4483  HZ2 LYS A 289      54.320  65.415  50.919  1.00  0.00           H0.      0
ATOM   4484  HZ3 LYS A 289      53.046  66.515  50.572  1.00  0.00           H0.      0
ATOM   4485  C   LYS A 289      50.787  61.214  56.563  1.00  0.00           C0.      0
ATOM   4486  O   LYS A 289      49.937  61.658  57.338  1.00  0.00           O0.      0
ATOM   4487  N   LYS A 290      51.876  60.569  57.018  1.00  0.00           N0.      0
ATOM   4488  H   LYS A 290      52.587  60.307  56.350  1.00  0.00           H0.      0
ATOM   4489  CA  LYS A 290      52.111  60.327  58.420  1.00  0.00           C0.      0
ATOM   4490  HA  LYS A 290      51.218  60.337  59.044  1.00  0.00           H0.      0
ATOM   4491  CB  LYS A 290      52.743  58.880  58.592  1.00  0.00           C0.      0
ATOM   4492  HB2 LYS A 290      52.223  58.126  58.000  1.00  0.00           H0.      0
ATOM   4493  HB3 LYS A 290      53.771  58.904  58.229  1.00  0.00           H0.      0
ATOM   4494  CG  LYS A 290      52.717  58.384  60.085  1.00  0.00           C0.      0
ATOM   4495  HG2 LYS A 290      53.319  59.035  60.720  1.00  0.00           H0.      0
ATOM   4496  HG3 LYS A 290      51.689  58.326  60.443  1.00  0.00           H0.      0
ATOM   4497  CD  LYS A 290      53.365  57.061  60.246  1.00  0.00           C0.      0
ATOM   4498  HD2 LYS A 290      52.911  56.363  59.542  1.00  0.00           H0.      0
ATOM   4499  HD3 LYS A 290      54.439  57.202  60.362  1.00  0.00           H0.      0
ATOM   4500  CE  LYS A 290      52.917  56.660  61.604  1.00  0.00           C0.      0
ATOM   4501  HE2 LYS A 290      53.687  56.008  62.015  1.00  0.00           H0.      0
ATOM   4502  HE3 LYS A 290      52.889  57.431  62.374  1.00  0.00           H0.      0
ATOM   4503  NZ  LYS A 290      51.538  55.965  61.604  1.00  0.00           N0.      0
ATOM   4504  HZ1 LYS A 290      51.218  55.565  62.475  1.00  0.00           H0.      0
ATOM   4505  HZ2 LYS A 290      50.790  56.620  61.422  1.00  0.00           H0.      0
ATOM   4506  HZ3 LYS A 290      51.516  55.228  60.914  1.00  0.00           H0.      0
ATOM   4507  C   LYS A 290      53.032  61.440  58.895  1.00  0.00           C0.      0
ATOM   4508  O   LYS A 290      53.832  62.040  58.164  1.00  0.00           O0.      0
ATOM   4509  N   THR A 291      52.950  61.681  60.187  1.00  0.00           N0.      0
ATOM   4510  H   THR A 291      52.308  61.150  60.757  1.00  0.00           H0.      0
ATOM   4511  CA  THR A 291      53.801  62.727  60.872  1.00  0.00           C0.      0
ATOM   4512  HA  THR A 291      53.774  63.663  60.314  1.00  0.00           H0.      0
ATOM   4513  CB  THR A 291      53.570  62.888  62.373  1.00  0.00           C0.      0
ATOM   4514  HB  THR A 291      54.328  63.497  62.865  1.00  0.00           H0.      0
ATOM   4515  CG2 THR A 291      52.155  63.337  62.636  1.00  0.00           C0.      0
ATOM   4516 HG21 THR A 291      51.961  63.319  63.708  1.00  0.00           H0.      0
ATOM   4517 HG22 THR A 291      51.959  64.381  62.393  1.00  0.00           H0.      0
ATOM   4518 HG23 THR A 291      51.384  62.719  62.176  1.00  0.00           H0.      0
ATOM   4519  OG1 THR A 291      53.609  61.561  62.974  1.00  0.00           O0.      0
ATOM   4520  HG1 THR A 291      54.549  61.368  63.017  1.00  0.00           H0.      0
ATOM   4521  C   THR A 291      55.297  62.365  60.847  1.00  0.00           C0.      0
ATOM   4522  O   THR A 291      55.676  61.231  60.771  1.00  0.00           O0.      0
ATOM   4523  N   GLY A 292      56.142  63.381  60.787  1.00  0.00           N0.      0
ATOM   4524  H   GLY A 292      55.885  64.358  60.810  1.00  0.00           H0.      0
ATOM   4525  CA  GLY A 292      57.614  63.074  60.931  1.00  0.00           C0.      0
ATOM   4526  HA2 GLY A 292      57.600  62.176  61.547  1.00  0.00           H0.      0
ATOM   4527  HA3 GLY A 292      58.076  62.995  59.947  1.00  0.00           H0.      0
ATOM   4528  C   GLY A 292      58.260  64.148  61.738  1.00  0.00           C0.      0
ATOM   4529  O   GLY A 292      58.631  63.902  62.890  1.00  0.00           O0.      0
ATOM   4530  OXT GLY A 292      58.345  65.233  61.096  1.00  0.00           O0.      0
ATOM   4531  N'  SAM A 293      48.256  48.821  39.849  1.00  0.00           N0.      0
ATOM   4532  CA' SAM A 293      48.098  47.550  38.877  1.00  0.00           C0.      0
ATOM   4533  C'  SAM A 293      47.995  47.903  37.397  1.00  0.00           C0.      0
ATOM   4534  O'  SAM A 293      47.437  48.930  37.078  1.00  0.00           O0.      0
ATOM   4535  CB  SAM A 293      46.986  46.624  39.340  1.00  0.00           C0.      0
ATOM   4536  CG  SAM A 293      45.556  47.225  39.266  1.00  0.00           C0.      0
ATOM   4537  SD  SAM A 293      44.175  45.910  39.024  1.00  0.00           S0.      0
ATOM   4538  CE  SAM A 293      42.862  47.126  38.700  1.00  0.00           C0.      0
ATOM   4539  C5' SAM A 293      43.592  45.666  40.765  1.00  0.00           C0.      0
ATOM   4540  C4' SAM A 293      44.598  44.702  41.485  1.00  0.00           C0.      0
ATOM   4541  O4' SAM A 293      44.255  44.501  42.880  1.00  0.00           O0.      0
ATOM   4542  C3' SAM A 293      44.699  43.277  40.904  1.00  0.00           C0.      0
ATOM   4543  O3' SAM A 293      46.041  43.081  40.439  1.00  0.00           O0.      0
ATOM   4544  C2' SAM A 293      44.401  42.339  42.077  1.00  0.00           C0.      0
ATOM   4545  O2' SAM A 293      44.993  41.080  42.041  1.00  0.00           O0.      0
[truncated: 6,254,513 more chars]
