# Supplementary material for: Computational Investigation of GNMT-Catalyzed Methyl Transfer Reaction: Integrating MD, QM, and ML Approaches
Source: J Comput Chem. Author manuscript; Available in PMC 2026 Jun 29. (PMC13312424; doi:10.1002/jcc.70434)
Supplement: SI-3 [file NIHMS2188582-supplement-SI-3.zip › MD-frame-pdbs/clustering-P1-1646.pdb]

ATOM      1  N   VAL A   1      48.358  82.998  27.443  1.00  0.00           N0.      0
ATOM      2  H1  VAL A   1      48.598  83.979  27.433  1.00  0.00           H0.      0
ATOM      3  H2  VAL A   1      48.496  82.675  26.497  1.00  0.00           H0.      0
ATOM      4  H3  VAL A   1      48.951  82.550  28.127  1.00  0.00           H0.      0
ATOM      5  CA  VAL A   1      46.946  82.757  27.931  1.00  0.00           C0.      0
ATOM      6  HA  VAL A   1      46.817  81.702  28.173  1.00  0.00           H0.      0
ATOM      7  CB  VAL A   1      46.606  83.758  29.069  1.00  0.00           C0.      0
ATOM      8  HB  VAL A   1      46.445  84.769  28.694  1.00  0.00           H0.      0
ATOM      9  CG1 VAL A   1      45.375  83.393  29.848  1.00  0.00           C0.      0
ATOM     10 HG11 VAL A   1      44.437  83.614  29.338  1.00  0.00           H0.      0
ATOM     11 HG12 VAL A   1      45.337  82.311  29.971  1.00  0.00           H0.      0
ATOM     12 HG13 VAL A   1      45.236  83.948  30.776  1.00  0.00           H0.      0
ATOM     13  CG2 VAL A   1      47.707  83.843  30.138  1.00  0.00           C0.      0
ATOM     14 HG21 VAL A   1      48.623  84.134  29.624  1.00  0.00           H0.      0
ATOM     15 HG22 VAL A   1      47.441  84.678  30.787  1.00  0.00           H0.      0
ATOM     16 HG23 VAL A   1      47.759  82.896  30.675  1.00  0.00           H0.      0
ATOM     17  C   VAL A   1      46.040  83.115  26.762  1.00  0.00           C0.      0
ATOM     18  O   VAL A   1      45.921  84.237  26.292  1.00  0.00           O0.      0
ATOM     19  N   ASP A   2      45.306  82.121  26.273  1.00  0.00           N0.      0
ATOM     20  H   ASP A   2      45.421  81.209  26.691  1.00  0.00           H0.      0
ATOM     21  CA  ASP A   2      44.226  82.249  25.295  1.00  0.00           C0.      0
ATOM     22  HA  ASP A   2      44.600  82.838  24.458  1.00  0.00           H0.      0
ATOM     23  CB  ASP A   2      43.829  80.794  24.883  1.00  0.00           C0.      0
ATOM     24  HB2 ASP A   2      43.638  80.282  25.826  1.00  0.00           H0.      0
ATOM     25  HB3 ASP A   2      42.910  80.706  24.304  1.00  0.00           H0.      0
ATOM     26  CG  ASP A   2      44.887  79.966  24.233  1.00  0.00           C0.      0
ATOM     27  OD1 ASP A   2      46.024  80.423  23.946  1.00  0.00           O0.      0
ATOM     28  OD2 ASP A   2      44.699  78.704  24.254  1.00  0.00           O0.      0
ATOM     29  C   ASP A   2      43.061  82.988  25.768  1.00  0.00           C0.      0
ATOM     30  O   ASP A   2      42.846  83.067  26.960  1.00  0.00           O0.      0
ATOM     31  N   SER A   3      42.274  83.492  24.782  1.00  0.00           N0.      0
ATOM     32  H   SER A   3      42.626  83.585  23.840  1.00  0.00           H0.      0
ATOM     33  CA  SER A   3      40.984  84.148  25.120  1.00  0.00           C0.      0
ATOM     34  HA  SER A   3      41.095  85.038  25.739  1.00  0.00           H0.      0
ATOM     35  CB  SER A   3      40.415  84.678  23.849  1.00  0.00           C0.      0
ATOM     36  HB2 SER A   3      41.224  85.008  23.197  1.00  0.00           H0.      0
ATOM     37  HB3 SER A   3      39.770  83.930  23.389  1.00  0.00           H0.      0
ATOM     38  OG  SER A   3      39.677  85.811  24.238  1.00  0.00           O0.      0
ATOM     39  HG  SER A   3      38.877  85.822  23.709  1.00  0.00           H0.      0
ATOM     40  C   SER A   3      39.996  83.106  25.747  1.00  0.00           C0.      0
ATOM     41  O   SER A   3      39.204  83.434  26.588  1.00  0.00           O0.      0
ATOM     42  N   VAL A   4      39.925  81.879  25.226  1.00  0.00           N0.      0
ATOM     43  H   VAL A   4      40.493  81.734  24.404  1.00  0.00           H0.      0
ATOM     44  CA  VAL A   4      38.962  80.847  25.698  1.00  0.00           C0.      0
ATOM     45  HA  VAL A   4      38.064  81.385  26.000  1.00  0.00           H0.      0
ATOM     46  CB  VAL A   4      38.557  79.944  24.532  1.00  0.00           C0.      0
ATOM     47  HB  VAL A   4      39.333  79.213  24.305  1.00  0.00           H0.      0
ATOM     48  CG1 VAL A   4      37.435  78.895  24.813  1.00  0.00           C0.      0
ATOM     49 HG11 VAL A   4      37.060  78.429  23.903  1.00  0.00           H0.      0
ATOM     50 HG12 VAL A   4      37.792  78.252  25.617  1.00  0.00           H0.      0
ATOM     51 HG13 VAL A   4      36.579  79.432  25.221  1.00  0.00           H0.      0
ATOM     52  CG2 VAL A   4      38.087  80.702  23.277  1.00  0.00           C0.      0
ATOM     53 HG21 VAL A   4      37.172  81.243  23.515  1.00  0.00           H0.      0
ATOM     54 HG22 VAL A   4      38.891  81.351  22.929  1.00  0.00           H0.      0
ATOM     55 HG23 VAL A   4      37.838  79.967  22.511  1.00  0.00           H0.      0
ATOM     56  C   VAL A   4      39.667  80.161  26.848  1.00  0.00           C0.      0
ATOM     57  O   VAL A   4      40.785  79.619  26.715  1.00  0.00           O0.      0
ATOM     58  N   TYR A   5      38.926  80.200  27.956  1.00  0.00           N0.      0
ATOM     59  H   TYR A   5      38.010  80.626  27.956  1.00  0.00           H0.      0
ATOM     60  CA  TYR A   5      39.402  79.802  29.276  1.00  0.00           C0.      0
ATOM     61  HA  TYR A   5      40.283  80.393  29.527  1.00  0.00           H0.      0
ATOM     62  CB  TYR A   5      38.331  80.184  30.334  1.00  0.00           C0.      0
ATOM     63  HB2 TYR A   5      38.036  81.225  30.208  1.00  0.00           H0.      0
ATOM     64  HB3 TYR A   5      37.384  79.695  30.107  1.00  0.00           H0.      0
ATOM     65  CG  TYR A   5      38.755  79.938  31.768  1.00  0.00           C0.      0
ATOM     66  CD1 TYR A   5      37.881  79.166  32.585  1.00  0.00           C0.      0
ATOM     67  HD1 TYR A   5      37.030  78.665  32.149  1.00  0.00           H0.      0
ATOM     68  CE1 TYR A   5      38.079  79.126  33.995  1.00  0.00           C0.      0
ATOM     69  HE1 TYR A   5      37.282  78.676  34.568  1.00  0.00           H0.      0
ATOM     70  CZ  TYR A   5      39.144  79.873  34.542  1.00  0.00           C0.      0
ATOM     71  OH  TYR A   5      39.328  79.873  35.900  1.00  0.00           O0.      0
ATOM     72  HH  TYR A   5      38.726  79.403  36.482  1.00  0.00           H0.      0
ATOM     73  CE2 TYR A   5      40.060  80.522  33.670  1.00  0.00           C0.      0
ATOM     74  HE2 TYR A   5      40.841  81.123  34.112  1.00  0.00           H0.      0
ATOM     75  CD2 TYR A   5      39.860  80.577  32.323  1.00  0.00           C0.      0
ATOM     76  HD2 TYR A   5      40.503  81.186  31.705  1.00  0.00           H0.      0
ATOM     77  C   TYR A   5      39.828  78.313  29.240  1.00  0.00           C0.      0
ATOM     78  O   TYR A   5      39.219  77.456  28.555  1.00  0.00           O0.      0
ATOM     79  N   ARG A   6      40.760  77.880  30.067  1.00  0.00           N0.      0
ATOM     80  H   ARG A   6      41.244  78.605  30.577  1.00  0.00           H0.      0
ATOM     81  CA  ARG A   6      41.317  76.510  30.217  1.00  0.00           C0.      0
ATOM     82  HA  ARG A   6      41.602  76.125  29.238  1.00  0.00           H0.      0
ATOM     83  CB  ARG A   6      42.627  76.543  30.985  1.00  0.00           C0.      0
ATOM     84  HB2 ARG A   6      42.862  75.493  31.160  1.00  0.00           H0.      0
ATOM     85  HB3 ARG A   6      43.417  76.835  30.294  1.00  0.00           H0.      0
ATOM     86  CG  ARG A   6      42.609  77.367  32.280  1.00  0.00           C0.      0
ATOM     87  HG2 ARG A   6      43.617  77.368  32.694  1.00  0.00           H0.      0
ATOM     88  HG3 ARG A   6      42.525  78.419  32.009  1.00  0.00           H0.      0
ATOM     89  CD  ARG A   6      41.602  76.997  33.331  1.00  0.00           C0.      0
ATOM     90  HD2 ARG A   6      40.607  77.421  33.199  1.00  0.00           H0.      0
ATOM     91  HD3 ARG A   6      41.577  75.911  33.424  1.00  0.00           H0.      0
ATOM     92  NE  ARG A   6      41.992  77.496  34.632  1.00  0.00           N0.      0
ATOM     93  HE  ARG A   6      42.851  78.023  34.699  1.00  0.00           H0.      0
ATOM     94  CZ  ARG A   6      41.363  77.256  35.789  1.00  0.00           C0.      0
ATOM     95  NH1 ARG A   6      41.873  77.619  36.914  1.00  0.00           N0.      0
ATOM     96 HH11 ARG A   6      42.718  78.172  36.903  1.00  0.00           H0.      0
ATOM     97 HH12 ARG A   6      41.504  77.349  37.814  1.00  0.00           H0.      0
ATOM     98  NH2 ARG A   6      40.203  76.619  35.933  1.00  0.00           N0.      0
ATOM     99 HH21 ARG A   6      39.713  76.217  35.147  1.00  0.00           H0.      0
ATOM    100 HH22 ARG A   6      39.821  76.644  36.868  1.00  0.00           H0.      0
ATOM    101  C   ARG A   6      40.343  75.440  30.819  1.00  0.00           C0.      0
ATOM    102  O   ARG A   6      39.211  75.801  31.195  1.00  0.00           O0.      0
ATOM    103  N   THR A   7      40.726  74.186  30.826  1.00  0.00           N0.      0
ATOM    104  H   THR A   7      41.630  74.054  30.397  1.00  0.00           H0.      0
ATOM    105  CA  THR A   7      39.883  73.067  31.228  1.00  0.00           C0.      0
ATOM    106  HA  THR A   7      38.832  73.354  31.256  1.00  0.00           H0.      0
ATOM    107  CB  THR A   7      40.125  71.886  30.236  1.00  0.00           C0.      0
ATOM    108  HB  THR A   7      39.908  72.127  29.195  1.00  0.00           H0.      0
ATOM    109  CG2 THR A   7      41.574  71.302  30.432  1.00  0.00           C0.      0
ATOM    110 HG21 THR A   7      42.232  72.168  30.355  1.00  0.00           H0.      0
ATOM    111 HG22 THR A   7      41.446  70.889  31.432  1.00  0.00           H0.      0
ATOM    112 HG23 THR A   7      41.827  70.539  29.696  1.00  0.00           H0.      0
ATOM    113  OG1 THR A   7      39.142  70.868  30.552  1.00  0.00           O0.      0
ATOM    114  HG1 THR A   7      38.413  70.961  29.934  1.00  0.00           H0.      0
ATOM    115  C   THR A   7      40.116  72.643  32.713  1.00  0.00           C0.      0
ATOM    116  O   THR A   7      41.043  73.121  33.332  1.00  0.00           O0.      0
ATOM    117  N   ARG A   8      39.309  71.797  33.272  1.00  0.00           N0.      0
ATOM    118  H   ARG A   8      38.572  71.446  32.676  1.00  0.00           H0.      0
ATOM    119  CA  ARG A   8      39.535  71.228  34.644  1.00  0.00           C0.      0
ATOM    120  HA  ARG A   8      39.848  72.102  35.215  1.00  0.00           H0.      0
ATOM    121  CB  ARG A   8      38.304  70.527  35.123  1.00  0.00           C0.      0
ATOM    122  HB2 ARG A   8      37.435  71.053  34.729  1.00  0.00           H0.      0
ATOM    123  HB3 ARG A   8      38.280  69.601  34.548  1.00  0.00           H0.      0
ATOM    124  CG  ARG A   8      38.202  70.150  36.634  1.00  0.00           C0.      0
ATOM    125  HG2 ARG A   8      39.088  69.566  36.881  1.00  0.00           H0.      0
ATOM    126  HG3 ARG A   8      38.091  71.110  37.138  1.00  0.00           H0.      0
ATOM    127  CD  ARG A   8      36.914  69.383  37.019  1.00  0.00           C0.      0
ATOM    128  HD2 ARG A   8      36.707  69.337  38.088  1.00  0.00           H0.      0
ATOM    129  HD3 ARG A   8      36.004  69.809  36.596  1.00  0.00           H0.      0
ATOM    130  NE  ARG A   8      37.108  68.024  36.532  1.00  0.00           N0.      0
ATOM    131  HE  ARG A   8      37.838  67.855  35.855  1.00  0.00           H0.      0
ATOM    132  CZ  ARG A   8      36.294  67.038  36.474  1.00  0.00           C0.      0
ATOM    133  NH1 ARG A   8      36.677  65.982  35.780  1.00  0.00           N0.      0
ATOM    134 HH11 ARG A   8      37.518  66.075  35.228  1.00  0.00           H0.      0
ATOM    135 HH12 ARG A   8      36.290  65.071  35.978  1.00  0.00           H0.      0
ATOM    136  NH2 ARG A   8      35.082  67.057  37.003  1.00  0.00           N0.      0
ATOM    137 HH21 ARG A   8      34.917  67.815  37.648  1.00  0.00           H0.      0
ATOM    138 HH22 ARG A   8      34.483  66.248  36.915  1.00  0.00           H0.      0
ATOM    139  C   ARG A   8      40.612  70.157  34.610  1.00  0.00           C0.      0
ATOM    140  O   ARG A   8      40.547  69.341  33.712  1.00  0.00           O0.      0
ATOM    141  N   SER A   9      41.510  70.084  35.563  1.00  0.00           N0.      0
ATOM    142  H   SER A   9      41.495  70.791  36.284  1.00  0.00           H0.      0
ATOM    143  CA  SER A   9      42.654  69.166  35.721  1.00  0.00           C0.      0
ATOM    144  HA  SER A   9      42.612  68.237  35.153  1.00  0.00           H0.      0
ATOM    145  CB  SER A   9      43.991  69.777  35.248  1.00  0.00           C0.      0
ATOM    146  HB2 SER A   9      44.699  68.956  35.131  1.00  0.00           H0.      0
ATOM    147  HB3 SER A   9      43.798  70.310  34.317  1.00  0.00           H0.      0
ATOM    148  OG  SER A   9      44.593  70.646  36.163  1.00  0.00           O0.      0
ATOM    149  HG  SER A   9      45.477  70.801  35.822  1.00  0.00           H0.      0
ATOM    150  C   SER A   9      42.823  68.713  37.197  1.00  0.00           C0.      0
ATOM    151  O   SER A   9      42.174  69.258  38.091  1.00  0.00           O0.      0
ATOM    152  N   LEU A  10      43.722  67.752  37.498  1.00  0.00           N0.      0
ATOM    153  H   LEU A  10      44.081  67.197  36.734  1.00  0.00           H0.      0
ATOM    154  CA  LEU A  10      44.093  67.370  38.853  1.00  0.00           C0.      0
ATOM    155  HA  LEU A  10      43.258  66.841  39.313  1.00  0.00           H0.      0
ATOM    156  CB  LEU A  10      45.184  66.415  38.636  1.00  0.00           C0.      0
ATOM    157  HB2 LEU A  10      44.823  65.650  37.948  1.00  0.00           H0.      0
ATOM    158  HB3 LEU A  10      46.040  66.912  38.179  1.00  0.00           H0.      0
ATOM    159  CG  LEU A  10      45.822  65.750  39.844  1.00  0.00           C0.      0
ATOM    160  HG  LEU A  10      46.154  66.553  40.502  1.00  0.00           H0.      0
ATOM    161  CD1 LEU A  10      44.676  65.004  40.608  1.00  0.00           C0.      0
ATOM    162 HD11 LEU A  10      45.064  64.114  41.104  1.00  0.00           H0.      0
ATOM    163 HD12 LEU A  10      44.193  65.677  41.317  1.00  0.00           H0.      0
ATOM    164 HD13 LEU A  10      43.980  64.664  39.841  1.00  0.00           H0.      0
ATOM    165  CD2 LEU A  10      46.996  64.959  39.511  1.00  0.00           C0.      0
ATOM    166 HD21 LEU A  10      46.797  64.098  38.873  1.00  0.00           H0.      0
ATOM    167 HD22 LEU A  10      47.761  65.612  39.090  1.00  0.00           H0.      0
ATOM    168 HD23 LEU A  10      47.240  64.426  40.430  1.00  0.00           H0.      0
ATOM    169  C   LEU A  10      44.437  68.507  39.811  1.00  0.00           C0.      0
ATOM    170  O   LEU A  10      44.015  68.550  40.926  1.00  0.00           O0.      0
ATOM    171  N   GLY A  11      45.143  69.499  39.326  1.00  0.00           N0.      0
ATOM    172  H   GLY A  11      45.424  69.337  38.369  1.00  0.00           H0.      0
ATOM    173  CA  GLY A  11      45.418  70.860  39.991  1.00  0.00           C0.      0
ATOM    174  HA2 GLY A  11      45.696  70.700  41.032  1.00  0.00           H0.      0
ATOM    175  HA3 GLY A  11      46.088  71.490  39.406  1.00  0.00           H0.      0
ATOM    176  C   GLY A  11      44.168  71.834  40.066  1.00  0.00           C0.      0
ATOM    177  O   GLY A  11      44.192  72.963  40.563  1.00  0.00           O0.      0
ATOM    178  N   VAL A  12      42.974  71.376  39.698  1.00  0.00           N0.      0
ATOM    179  H   VAL A  12      42.904  70.452  39.297  1.00  0.00           H0.      0
ATOM    180  CA  VAL A  12      41.728  72.230  39.699  1.00  0.00           C0.      0
ATOM    181  HA  VAL A  12      41.867  73.160  40.251  1.00  0.00           H0.      0
ATOM    182  CB  VAL A  12      41.359  72.585  38.284  1.00  0.00           C0.      0
ATOM    183  HB  VAL A  12      40.954  71.691  37.809  1.00  0.00           H0.      0
ATOM    184  CG1 VAL A  12      40.370  73.712  38.195  1.00  0.00           C0.      0
ATOM    185 HG11 VAL A  12      39.649  73.579  39.001  1.00  0.00           H0.      0
ATOM    186 HG12 VAL A  12      40.802  74.705  38.324  1.00  0.00           H0.      0
ATOM    187 HG13 VAL A  12      39.923  73.519  37.220  1.00  0.00           H0.      0
ATOM    188  CG2 VAL A  12      42.528  73.096  37.432  1.00  0.00           C0.      0
ATOM    189 HG21 VAL A  12      42.808  74.029  37.923  1.00  0.00           H0.      0
ATOM    190 HG22 VAL A  12      43.358  72.391  37.474  1.00  0.00           H0.      0
ATOM    191 HG23 VAL A  12      42.287  73.369  36.405  1.00  0.00           H0.      0
ATOM    192  C   VAL A  12      40.600  71.475  40.374  1.00  0.00           C0.      0
ATOM    193  O   VAL A  12      39.682  72.154  40.826  1.00  0.00           O0.      0
ATOM    194  N   ALA A  13      40.462  70.160  40.262  1.00  0.00           N0.      0
ATOM    195  H   ALA A  13      41.193  69.705  39.736  1.00  0.00           H0.      0
ATOM    196  CA  ALA A  13      39.555  69.279  41.014  1.00  0.00           C0.      0
ATOM    197  HA  ALA A  13      38.582  69.741  41.183  1.00  0.00           H0.      0
ATOM    198  CB  ALA A  13      39.231  68.124  40.125  1.00  0.00           C0.      0
ATOM    199  HB1 ALA A  13      38.400  67.662  40.658  1.00  0.00           H0.      0
ATOM    200  HB2 ALA A  13      38.837  68.470  39.170  1.00  0.00           H0.      0
ATOM    201  HB3 ALA A  13      40.066  67.428  40.040  1.00  0.00           H0.      0
ATOM    202  C   ALA A  13      40.090  68.897  42.320  1.00  0.00           C0.      0
ATOM    203  O   ALA A  13      39.319  68.306  43.136  1.00  0.00           O0.      0
ATOM    204  N   ALA A  14      41.339  69.195  42.687  1.00  0.00           N0.      0
ATOM    205  H   ALA A  14      41.889  69.683  41.995  1.00  0.00           H0.      0
ATOM    206  CA  ALA A  14      42.009  69.008  43.955  1.00  0.00           C0.      0
ATOM    207  HA  ALA A  14      41.386  69.266  44.812  1.00  0.00           H0.      0
ATOM    208  CB  ALA A  14      42.407  67.528  44.147  1.00  0.00           C0.      0
ATOM    209  HB1 ALA A  14      41.659  66.778  43.887  1.00  0.00           H0.      0
ATOM    210  HB2 ALA A  14      43.214  67.339  43.440  1.00  0.00           H0.      0
ATOM    211  HB3 ALA A  14      42.798  67.302  45.139  1.00  0.00           H0.      0
ATOM    212  C   ALA A  14      43.222  69.914  43.986  1.00  0.00           C0.      0
ATOM    213  O   ALA A  14      43.401  70.715  43.034  1.00  0.00           O0.      0
ATOM    214  N   GLU A  15      44.035  69.722  44.984  1.00  0.00           N0.      0
ATOM    215  H   GLU A  15      43.855  68.947  45.607  1.00  0.00           H0.      0
ATOM    216  CA  GLU A  15      45.340  70.588  45.052  1.00  0.00           C0.      0
ATOM    217  HA  GLU A  15      45.077  71.645  45.004  1.00  0.00           H0.      0
ATOM    218  CB  GLU A  15      45.933  70.457  46.479  1.00  0.00           C0.      0
ATOM    219  HB2 GLU A  15      45.269  70.821  47.263  1.00  0.00           H0.      0
ATOM    220  HB3 GLU A  15      46.246  69.422  46.617  1.00  0.00           H0.      0
ATOM    221  CG  GLU A  15      47.195  71.267  46.723  1.00  0.00           C0.      0
ATOM    222  HG2 GLU A  15      47.492  71.176  47.768  1.00  0.00           H0.      0
ATOM    223  HG3 GLU A  15      48.054  71.032  46.095  1.00  0.00           H0.      0
ATOM    224  CD  GLU A  15      46.984  72.796  46.450  1.00  0.00           C0.      0
ATOM    225  OE1 GLU A  15      47.936  73.449  45.928  1.00  0.00           O0.      0
ATOM    226  OE2 GLU A  15      45.873  73.340  46.823  1.00  0.00           O0.      0
ATOM    227  C   GLU A  15      46.331  70.231  43.942  1.00  0.00           C0.      0
ATOM    228  O   GLU A  15      47.184  70.976  43.534  1.00  0.00           O0.      0
ATOM    229  N   GLY A  16      46.201  69.000  43.393  1.00  0.00           N0.      0
ATOM    230  H   GLY A  16      45.506  68.462  43.891  1.00  0.00           H0.      0
ATOM    231  CA  GLY A  16      47.106  68.356  42.385  1.00  0.00           C0.      0
ATOM    232  HA2 GLY A  16      46.750  67.355  42.142  1.00  0.00           H0.      0
ATOM    233  HA3 GLY A  16      47.111  68.938  41.463  1.00  0.00           H0.      0
ATOM    234  C   GLY A  16      48.537  67.986  42.729  1.00  0.00           C0.      0
ATOM    235  O   GLY A  16      49.452  68.199  41.891  1.00  0.00           O0.      0
ATOM    236  N   ILE A  17      48.683  67.420  43.901  1.00  0.00           N0.      0
ATOM    237  H   ILE A  17      47.822  67.235  44.397  1.00  0.00           H0.      0
ATOM    238  CA  ILE A  17      49.932  66.994  44.540  1.00  0.00           C0.      0
ATOM    239  HA  ILE A  17      50.518  67.891  44.737  1.00  0.00           H0.      0
ATOM    240  CB  ILE A  17      49.533  66.309  45.889  1.00  0.00           C0.      0
ATOM    241  HB  ILE A  17      48.752  65.576  45.688  1.00  0.00           H0.      0
ATOM    242  CG2 ILE A  17      50.724  65.511  46.577  1.00  0.00           C0.      0
ATOM    243 HG21 ILE A  17      51.493  66.149  47.012  1.00  0.00           H0.      0
ATOM    244 HG22 ILE A  17      50.166  64.926  47.307  1.00  0.00           H0.      0
ATOM    245 HG23 ILE A  17      51.151  64.816  45.853  1.00  0.00           H0.      0
ATOM    246  CG1 ILE A  17      49.109  67.355  46.926  1.00  0.00           C0.      0
ATOM    247 HG12 ILE A  17      49.932  68.069  46.959  1.00  0.00           H0.      0
ATOM    248 HG13 ILE A  17      48.281  67.988  46.605  1.00  0.00           H0.      0
ATOM    249  CD1 ILE A  17      48.681  66.940  48.344  1.00  0.00           C0.      0
ATOM    250 HD11 ILE A  17      49.527  66.462  48.838  1.00  0.00           H0.      0
ATOM    251 HD12 ILE A  17      48.523  67.847  48.927  1.00  0.00           H0.      0
ATOM    252 HD13 ILE A  17      47.723  66.420  48.363  1.00  0.00           H0.      0
ATOM    253  C   ILE A  17      50.628  66.035  43.568  1.00  0.00           C0.      0
ATOM    254  O   ILE A  17      49.966  65.117  43.057  1.00  0.00           O0.      0
ATOM    255  N   PRO A  18      51.927  66.119  43.312  1.00  0.00           N0.      0
ATOM    256  CD  PRO A  18      52.712  67.278  43.603  1.00  0.00           C0.      0
ATOM    257  HD2 PRO A  18      52.987  67.209  44.655  1.00  0.00           H0.      0
ATOM    258  HD3 PRO A  18      52.293  68.270  43.438  1.00  0.00           H0.      0
ATOM    259  CG  PRO A  18      54.081  67.102  42.913  1.00  0.00           C0.      0
ATOM    260  HG2 PRO A  18      54.851  67.462  43.595  1.00  0.00           H0.      0
ATOM    261  HG3 PRO A  18      54.056  67.591  41.940  1.00  0.00           H0.      0
ATOM    262  CB  PRO A  18      54.177  65.622  42.642  1.00  0.00           C0.      0
ATOM    263  HB2 PRO A  18      54.378  65.194  43.625  1.00  0.00           H0.      0
ATOM    264  HB3 PRO A  18      54.864  65.435  41.817  1.00  0.00           H0.      0
ATOM    265  CA  PRO A  18      52.698  65.230  42.394  1.00  0.00           C0.      0
ATOM    266  HA  PRO A  18      52.300  65.498  41.415  1.00  0.00           H0.      0
ATOM    267  C   PRO A  18      52.429  63.750  42.549  1.00  0.00           C0.      0
ATOM    268  O   PRO A  18      52.353  63.249  43.710  1.00  0.00           O0.      0
ATOM    269  N   ASP A  19      52.416  63.010  41.441  1.00  0.00           N0.      0
ATOM    270  H   ASP A  19      52.281  63.524  40.582  1.00  0.00           H0.      0
ATOM    271  CA  ASP A  19      52.622  61.563  41.381  1.00  0.00           C0.      0
ATOM    272  HA  ASP A  19      51.965  61.016  42.058  1.00  0.00           H0.      0
ATOM    273  CB  ASP A  19      52.454  61.156  39.876  1.00  0.00           C0.      0
ATOM    274  HB2 ASP A  19      51.426  61.358  39.575  1.00  0.00           H0.      0
ATOM    275  HB3 ASP A  19      53.084  61.764  39.228  1.00  0.00           H0.      0
ATOM    276  CG  ASP A  19      52.673  59.677  39.568  1.00  0.00           C0.      0
ATOM    277  OD1 ASP A  19      52.975  59.325  38.427  1.00  0.00           O0.      0
ATOM    278  OD2 ASP A  19      52.650  58.842  40.507  1.00  0.00           O0.      0
ATOM    279  C   ASP A  19      54.119  61.185  41.723  1.00  0.00           C0.      0
ATOM    280  O   ASP A  19      55.063  61.865  41.342  1.00  0.00           O0.      0
ATOM    281  N   GLN A  20      54.235  60.030  42.426  1.00  0.00           N0.      0
ATOM    282  H   GLN A  20      53.395  59.578  42.758  1.00  0.00           H0.      0
ATOM    283  CA  GLN A  20      55.531  59.409  42.688  1.00  0.00           C0.      0
ATOM    284  HA  GLN A  20      56.262  60.192  42.886  1.00  0.00           H0.      0
ATOM    285  CB  GLN A  20      55.563  58.447  43.906  1.00  0.00           C0.      0
ATOM    286  HB2 GLN A  20      54.741  57.765  43.689  1.00  0.00           H0.      0
ATOM    287  HB3 GLN A  20      56.570  58.028  43.890  1.00  0.00           H0.      0
ATOM    288  CG  GLN A  20      55.301  59.271  45.176  1.00  0.00           C0.      0
ATOM    289  HG2 GLN A  20      56.185  59.802  45.529  1.00  0.00           H0.      0
ATOM    290  HG3 GLN A  20      54.590  60.081  45.012  1.00  0.00           H0.      0
ATOM    291  CD  GLN A  20      54.840  58.326  46.370  1.00  0.00           C0.      0
ATOM    292  OE1 GLN A  20      55.656  57.554  46.885  1.00  0.00           O0.      0
ATOM    293  NE2 GLN A  20      53.653  58.511  46.831  1.00  0.00           N0.      0
ATOM    294 HE21 GLN A  20      53.359  57.987  47.643  1.00  0.00           H0.      0
ATOM    295 HE22 GLN A  20      52.980  59.155  46.442  1.00  0.00           H0.      0
ATOM    296  C   GLN A  20      56.155  58.756  41.468  1.00  0.00           C0.      0
ATOM    297  O   GLN A  20      57.272  59.028  41.075  1.00  0.00           O0.      0
ATOM    298  N   TYR A  21      55.516  57.770  40.814  1.00  0.00           N0.      0
ATOM    299  H   TYR A  21      54.529  57.617  40.965  1.00  0.00           H0.      0
ATOM    300  CA  TYR A  21      56.063  56.872  39.744  1.00  0.00           C0.      0
ATOM    301  HA  TYR A  21      56.929  56.422  40.229  1.00  0.00           H0.      0
ATOM    302  CB  TYR A  21      55.058  55.789  39.272  1.00  0.00           C0.      0
ATOM    303  HB2 TYR A  21      54.218  56.265  38.765  1.00  0.00           H0.      0
ATOM    304  HB3 TYR A  21      55.495  55.119  38.532  1.00  0.00           H0.      0
ATOM    305  CG  TYR A  21      54.497  54.972  40.410  1.00  0.00           C0.      0
ATOM    306  CD1 TYR A  21      53.372  55.372  41.151  1.00  0.00           C0.      0
ATOM    307  HD1 TYR A  21      52.903  56.268  40.774  1.00  0.00           H0.      0
ATOM    308  CE1 TYR A  21      52.847  54.568  42.159  1.00  0.00           C0.      0
ATOM    309  HE1 TYR A  21      51.935  54.870  42.653  1.00  0.00           H0.      0
ATOM    310  CZ  TYR A  21      53.460  53.349  42.473  1.00  0.00           C0.      0
ATOM    311  OH  TYR A  21      52.956  52.626  43.557  1.00  0.00           O0.      0
ATOM    312  HH  TYR A  21      52.425  53.235  44.075  1.00  0.00           H0.      0
ATOM    313  CE2 TYR A  21      54.626  52.930  41.777  1.00  0.00           C0.      0
ATOM    314  HE2 TYR A  21      55.123  52.000  42.013  1.00  0.00           H0.      0
ATOM    315  CD2 TYR A  21      55.177  53.767  40.753  1.00  0.00           C0.      0
ATOM    316  HD2 TYR A  21      56.012  53.357  40.205  1.00  0.00           H0.      0
ATOM    317  C   TYR A  21      56.559  57.596  38.513  1.00  0.00           C0.      0
ATOM    318  O   TYR A  21      57.264  56.945  37.679  1.00  0.00           O0.      0
ATOM    319  N   ALA A  22      56.295  58.920  38.413  1.00  0.00           N0.      0
ATOM    320  H   ALA A  22      55.716  59.248  39.173  1.00  0.00           H0.      0
ATOM    321  CA  ALA A  22      56.447  59.778  37.193  1.00  0.00           C0.      0
ATOM    322  HA  ALA A  22      55.906  59.282  36.388  1.00  0.00           H0.      0
ATOM    323  CB  ALA A  22      55.765  61.117  37.571  1.00  0.00           C0.      0
ATOM    324  HB1 ALA A  22      54.701  60.884  37.618  1.00  0.00           H0.      0
ATOM    325  HB2 ALA A  22      56.146  61.424  38.545  1.00  0.00           H0.      0
ATOM    326  HB3 ALA A  22      55.951  61.900  36.837  1.00  0.00           H0.      0
ATOM    327  C   ALA A  22      57.947  59.934  36.811  1.00  0.00           C0.      0
ATOM    328  O   ALA A  22      58.240  60.344  35.681  1.00  0.00           O0.      0
ATOM    329  N   ASP A  23      58.907  59.703  37.710  1.00  0.00           N0.      0
ATOM    330  H   ASP A  23      58.589  59.235  38.547  1.00  0.00           H0.      0
ATOM    331  CA  ASP A  23      60.309  59.525  37.310  1.00  0.00           C0.      0
ATOM    332  HA  ASP A  23      60.542  60.349  36.635  1.00  0.00           H0.      0
ATOM    333  CB  ASP A  23      61.289  59.737  38.561  1.00  0.00           C0.      0
ATOM    334  HB2 ASP A  23      62.326  59.529  38.298  1.00  0.00           H0.      0
ATOM    335  HB3 ASP A  23      61.082  60.698  39.032  1.00  0.00           H0.      0
ATOM    336  CG  ASP A  23      60.999  58.730  39.697  1.00  0.00           C0.      0
ATOM    337  OD1 ASP A  23      61.627  58.834  40.763  1.00  0.00           O0.      0
ATOM    338  OD2 ASP A  23      60.068  57.845  39.588  1.00  0.00           O0.      0
ATOM    339  C   ASP A  23      60.645  58.203  36.623  1.00  0.00           C0.      0
ATOM    340  O   ASP A  23      61.661  58.070  35.911  1.00  0.00           O0.      0
ATOM    341  N   GLY A  24      59.805  57.216  36.774  1.00  0.00           N0.      0
ATOM    342  H   GLY A  24      59.118  57.442  37.480  1.00  0.00           H0.      0
ATOM    343  CA  GLY A  24      59.829  55.876  36.205  1.00  0.00           C0.      0
ATOM    344  HA2 GLY A  24      58.863  55.437  36.457  1.00  0.00           H0.      0
ATOM    345  HA3 GLY A  24      59.949  55.750  35.129  1.00  0.00           H0.      0
ATOM    346  C   GLY A  24      60.860  54.976  36.832  1.00  0.00           C0.      0
ATOM    347  O   GLY A  24      61.260  54.033  36.152  1.00  0.00           O0.      0
ATOM    348  N   GLU A  25      61.212  55.201  38.098  1.00  0.00           N0.      0
ATOM    349  H   GLU A  25      60.779  55.976  38.580  1.00  0.00           H0.      0
ATOM    350  CA  GLU A  25      62.230  54.358  38.793  1.00  0.00           C0.      0
ATOM    351  HA  GLU A  25      63.047  54.193  38.091  1.00  0.00           H0.      0
ATOM    352  CB  GLU A  25      62.824  55.227  39.947  1.00  0.00           C0.      0
ATOM    353  HB2 GLU A  25      63.229  56.152  39.538  1.00  0.00           H0.      0
ATOM    354  HB3 GLU A  25      62.091  55.481  40.712  1.00  0.00           H0.      0
ATOM    355  CG  GLU A  25      63.973  54.540  40.716  1.00  0.00           C0.      0
ATOM    356  HG2 GLU A  25      64.303  55.172  41.540  1.00  0.00           H0.      0
ATOM    357  HG3 GLU A  25      63.623  53.602  41.148  1.00  0.00           H0.      0
ATOM    358  CD  GLU A  25      65.214  54.194  39.807  1.00  0.00           C0.      0
ATOM    359  OE1 GLU A  25      65.778  53.081  40.037  1.00  0.00           O0.      0
ATOM    360  OE2 GLU A  25      65.595  54.934  38.896  1.00  0.00           O0.      0
ATOM    361  C   GLU A  25      61.704  53.067  39.297  1.00  0.00           C0.      0
ATOM    362  O   GLU A  25      62.286  52.038  39.011  1.00  0.00           O0.      0
ATOM    363  N   ALA A  26      60.590  52.972  40.054  1.00  0.00           N0.      0
ATOM    364  H   ALA A  26      60.049  53.792  40.288  1.00  0.00           H0.      0
ATOM    365  CA  ALA A  26      59.907  51.677  40.322  1.00  0.00           C0.      0
ATOM    366  HA  ALA A  26      60.714  51.132  40.812  1.00  0.00           H0.      0
ATOM    367  CB  ALA A  26      58.801  51.892  41.404  1.00  0.00           C0.      0
ATOM    368  HB1 ALA A  26      58.472  50.875  41.620  1.00  0.00           H0.      0
ATOM    369  HB2 ALA A  26      59.225  52.321  42.312  1.00  0.00           H0.      0
ATOM    370  HB3 ALA A  26      57.942  52.477  41.077  1.00  0.00           H0.      0
ATOM    371  C   ALA A  26      59.378  50.970  39.108  1.00  0.00           C0.      0
ATOM    372  O   ALA A  26      59.350  49.735  39.000  1.00  0.00           O0.      0
ATOM    373  N   ALA A  27      58.896  51.711  38.118  1.00  0.00           N0.      0
ATOM    374  H   ALA A  27      58.922  52.714  38.237  1.00  0.00           H0.      0
ATOM    375  CA  ALA A  27      58.305  51.153  36.792  1.00  0.00           C0.      0
ATOM    376  HA  ALA A  27      57.601  50.408  37.162  1.00  0.00           H0.      0
ATOM    377  CB  ALA A  27      57.450  52.294  36.178  1.00  0.00           C0.      0
ATOM    378  HB1 ALA A  27      56.547  52.169  36.776  1.00  0.00           H0.      0
ATOM    379  HB2 ALA A  27      58.042  53.207  36.234  1.00  0.00           H0.      0
ATOM    380  HB3 ALA A  27      57.210  52.056  35.142  1.00  0.00           H0.      0
ATOM    381  C   ALA A  27      59.398  50.639  35.809  1.00  0.00           C0.      0
ATOM    382  O   ALA A  27      59.114  49.845  34.930  1.00  0.00           O0.      0
ATOM    383  N   ARG A  28      60.651  51.011  35.974  1.00  0.00           N0.      0
ATOM    384  H   ARG A  28      60.812  51.819  36.558  1.00  0.00           H0.      0
ATOM    385  CA  ARG A  28      61.874  50.423  35.340  1.00  0.00           C0.      0
ATOM    386  HA  ARG A  28      61.763  50.355  34.258  1.00  0.00           H0.      0
ATOM    387  CB  ARG A  28      63.057  51.322  35.725  1.00  0.00           C0.      0
ATOM    388  HB2 ARG A  28      62.938  52.333  35.337  1.00  0.00           H0.      0
ATOM    389  HB3 ARG A  28      63.220  51.309  36.803  1.00  0.00           H0.      0
ATOM    390  CG  ARG A  28      64.346  50.885  35.024  1.00  0.00           C0.      0
ATOM    391  HG2 ARG A  28      64.638  49.889  35.357  1.00  0.00           H0.      0
ATOM    392  HG3 ARG A  28      64.221  50.940  33.942  1.00  0.00           H0.      0
ATOM    393  CD  ARG A  28      65.568  51.756  35.504  1.00  0.00           C0.      0
ATOM    394  HD2 ARG A  28      66.338  51.438  34.801  1.00  0.00           H0.      0
ATOM    395  HD3 ARG A  28      65.416  52.830  35.396  1.00  0.00           H0.      0
ATOM    396  NE  ARG A  28      66.032  51.496  36.877  1.00  0.00           N0.      0
ATOM    397  HE  ARG A  28      65.824  52.200  37.571  1.00  0.00           H0.      0
ATOM    398  CZ  ARG A  28      66.734  50.511  37.404  1.00  0.00           C0.      0
ATOM    399  NH1 ARG A  28      66.987  49.450  36.738  1.00  0.00           N0.      0
ATOM    400 HH11 ARG A  28      66.744  49.503  35.759  1.00  0.00           H0.      0
ATOM    401 HH12 ARG A  28      67.625  48.787  37.154  1.00  0.00           H0.      0
ATOM    402  NH2 ARG A  28      67.153  50.659  38.602  1.00  0.00           N0.      0
ATOM    403 HH21 ARG A  28      66.646  51.264  39.233  1.00  0.00           H0.      0
ATOM    404 HH22 ARG A  28      67.615  49.843  38.978  1.00  0.00           H0.      0
ATOM    405  C   ARG A  28      62.059  48.952  35.761  1.00  0.00           C0.      0
ATOM    406  O   ARG A  28      62.744  48.225  35.068  1.00  0.00           O0.      0
ATOM    407  N   VAL A  29      61.513  48.467  36.888  1.00  0.00           N0.      0
ATOM    408  H   VAL A  29      61.076  49.110  37.532  1.00  0.00           H0.      0
ATOM    409  CA  VAL A  29      61.859  47.156  37.466  1.00  0.00           C0.      0
ATOM    410  HA  VAL A  29      62.398  46.547  36.741  1.00  0.00           H0.      0
ATOM    411  CB  VAL A  29      62.826  47.341  38.711  1.00  0.00           C0.      0
ATOM    412  HB  VAL A  29      63.067  46.359  39.116  1.00  0.00           H0.      0
ATOM    413  CG1 VAL A  29      64.134  47.844  38.119  1.00  0.00           C0.      0
ATOM    414 HG11 VAL A  29      64.001  48.831  37.676  1.00  0.00           H0.      0
ATOM    415 HG12 VAL A  29      64.909  47.889  38.884  1.00  0.00           H0.      0
ATOM    416 HG13 VAL A  29      64.529  47.214  37.322  1.00  0.00           H0.      0
ATOM    417  CG2 VAL A  29      62.244  48.199  39.842  1.00  0.00           C0.      0
ATOM    418 HG21 VAL A  29      61.345  47.712  40.222  1.00  0.00           H0.      0
ATOM    419 HG22 VAL A  29      62.858  48.220  40.743  1.00  0.00           H0.      0
ATOM    420 HG23 VAL A  29      61.952  49.221  39.598  1.00  0.00           H0.      0
ATOM    421  C   VAL A  29      60.570  46.422  37.868  1.00  0.00           C0.      0
ATOM    422  O   VAL A  29      60.677  45.446  38.586  1.00  0.00           O0.      0
ATOM    423  N   TRP A  30      59.395  46.861  37.523  1.00  0.00           N0.      0
ATOM    424  H   TRP A  30      59.357  47.754  37.053  1.00  0.00           H0.      0
ATOM    425  CA  TRP A  30      58.188  46.388  38.076  1.00  0.00           C0.      0
ATOM    426  HA  TRP A  30      58.291  46.562  39.147  1.00  0.00           H0.      0
ATOM    427  CB  TRP A  30      56.971  47.170  37.536  1.00  0.00           C0.      0
ATOM    428  HB2 TRP A  30      57.204  48.232  37.457  1.00  0.00           H0.      0
ATOM    429  HB3 TRP A  30      56.735  46.851  36.521  1.00  0.00           H0.      0
ATOM    430  CG  TRP A  30      55.791  46.986  38.358  1.00  0.00           C0.      0
ATOM    431  CD1 TRP A  30      54.656  46.355  38.018  1.00  0.00           C0.      0
ATOM    432  HD1 TRP A  30      54.575  45.783  37.106  1.00  0.00           H0.      0
ATOM    433  NE1 TRP A  30      53.750  46.463  39.102  1.00  0.00           N0.      0
ATOM    434  HE1 TRP A  30      52.776  46.198  39.122  1.00  0.00           H0.      0
ATOM    435  CE2 TRP A  30      54.288  47.270  40.108  1.00  0.00           C0.      0
ATOM    436  CZ2 TRP A  30      53.827  47.611  41.381  1.00  0.00           C0.      0
ATOM    437  HZ2 TRP A  30      52.808  47.369  41.646  1.00  0.00           H0.      0
ATOM    438  CH2 TRP A  30      54.667  48.420  42.190  1.00  0.00           C0.      0
ATOM    439  HH2 TRP A  30      54.317  48.815  43.132  1.00  0.00           H0.      0
ATOM    440  CZ3 TRP A  30      55.885  48.862  41.676  1.00  0.00           C0.      0
ATOM    441  HZ3 TRP A  30      56.447  49.658  42.142  1.00  0.00           H0.      0
ATOM    442  CE3 TRP A  30      56.439  48.297  40.578  1.00  0.00           C0.      0
ATOM    443  HE3 TRP A  30      57.397  48.688  40.268  1.00  0.00           H0.      0
ATOM    444  CD2 TRP A  30      55.608  47.598  39.690  1.00  0.00           C0.      0
ATOM    445  C   TRP A  30      57.834  44.851  37.818  1.00  0.00           C0.      0
ATOM    446  O   TRP A  30      57.521  44.165  38.790  1.00  0.00           O0.      0
ATOM    447  N   GLN A  31      58.110  44.336  36.651  1.00  0.00           N0.      0
ATOM    448  H   GLN A  31      58.493  44.876  35.888  1.00  0.00           H0.      0
ATOM    449  CA  GLN A  31      57.946  42.819  36.337  1.00  0.00           C0.      0
ATOM    450  HA  GLN A  31      56.994  42.397  36.661  1.00  0.00           H0.      0
ATOM    451  CB  GLN A  31      58.097  42.513  34.852  1.00  0.00           C0.      0
ATOM    452  HB2 GLN A  31      58.991  42.983  34.443  1.00  0.00           H0.      0
ATOM    453  HB3 GLN A  31      58.035  41.430  34.738  1.00  0.00           H0.      0
ATOM    454  CG  GLN A  31      56.973  43.077  34.004  1.00  0.00           C0.      0
ATOM    455  HG2 GLN A  31      56.897  42.409  33.147  1.00  0.00           H0.      0
ATOM    456  HG3 GLN A  31      56.016  43.092  34.525  1.00  0.00           H0.      0
ATOM    457  CD  GLN A  31      57.149  44.516  33.456  1.00  0.00           C0.      0
ATOM    458  OE1 GLN A  31      58.048  45.257  33.757  1.00  0.00           O0.      0
ATOM    459  NE2 GLN A  31      56.268  45.004  32.581  1.00  0.00           N0.      0
ATOM    460 HE21 GLN A  31      56.415  45.952  32.264  1.00  0.00           H0.      0
ATOM    461 HE22 GLN A  31      55.515  44.405  32.274  1.00  0.00           H0.      0
ATOM    462  C   GLN A  31      58.972  42.032  37.183  1.00  0.00           C0.      0
ATOM    463  O   GLN A  31      58.629  40.971  37.676  1.00  0.00           O0.      0
ATOM    464  N   LEU A  32      60.154  42.631  37.359  1.00  0.00           N0.      0
ATOM    465  H   LEU A  32      60.371  43.468  36.838  1.00  0.00           H0.      0
ATOM    466  CA  LEU A  32      61.108  41.988  38.233  1.00  0.00           C0.      0
ATOM    467  HA  LEU A  32      61.178  40.930  37.977  1.00  0.00           H0.      0
ATOM    468  CB  LEU A  32      62.473  42.668  38.153  1.00  0.00           C0.      0
ATOM    469  HB2 LEU A  32      62.443  43.697  38.511  1.00  0.00           H0.      0
ATOM    470  HB3 LEU A  32      63.156  42.142  38.820  1.00  0.00           H0.      0
ATOM    471  CG  LEU A  32      63.107  42.708  36.750  1.00  0.00           C0.      0
ATOM    472  HG  LEU A  32      62.615  43.361  36.030  1.00  0.00           H0.      0
ATOM    473  CD1 LEU A  32      64.476  43.377  36.988  1.00  0.00           C0.      0
ATOM    474 HD11 LEU A  32      64.282  44.339  37.463  1.00  0.00           H0.      0
ATOM    475 HD12 LEU A  32      65.062  42.751  37.662  1.00  0.00           H0.      0
ATOM    476 HD13 LEU A  32      65.028  43.562  36.067  1.00  0.00           H0.      0
ATOM    477  CD2 LEU A  32      63.452  41.352  36.182  1.00  0.00           C0.      0
ATOM    478 HD21 LEU A  32      63.959  40.789  36.966  1.00  0.00           H0.      0
ATOM    479 HD22 LEU A  32      62.543  40.800  35.944  1.00  0.00           H0.      0
ATOM    480 HD23 LEU A  32      64.154  41.510  35.364  1.00  0.00           H0.      0
ATOM    481  C   LEU A  32      60.608  42.007  39.639  1.00  0.00           C0.      0
ATOM    482  O   LEU A  32      60.685  40.976  40.300  1.00  0.00           O0.      0
ATOM    483  N   TYR A  33      59.891  43.011  40.208  1.00  0.00           N0.      0
ATOM    484  H   TYR A  33      59.835  43.910  39.750  1.00  0.00           H0.      0
ATOM    485  CA  TYR A  33      59.294  42.969  41.547  1.00  0.00           C0.      0
ATOM    486  HA  TYR A  33      60.055  42.582  42.224  1.00  0.00           H0.      0
ATOM    487  CB  TYR A  33      59.142  44.460  41.881  1.00  0.00           C0.      0
ATOM    488  HB2 TYR A  33      60.106  44.963  41.959  1.00  0.00           H0.      0
ATOM    489  HB3 TYR A  33      58.782  44.991  41.000  1.00  0.00           H0.      0
ATOM    490  CG  TYR A  33      58.324  44.712  43.050  1.00  0.00           C0.      0
ATOM    491  CD1 TYR A  33      57.062  45.357  42.924  1.00  0.00           C0.      0
ATOM    492  HD1 TYR A  33      56.719  45.571  41.923  1.00  0.00           H0.      0
ATOM    493  CE1 TYR A  33      56.194  45.550  44.033  1.00  0.00           C0.      0
ATOM    494  HE1 TYR A  33      55.228  45.967  43.787  1.00  0.00           H0.      0
ATOM    495  CZ  TYR A  33      56.522  45.096  45.332  1.00  0.00           C0.      0
ATOM    496  OH  TYR A  33      55.691  45.269  46.406  1.00  0.00           O0.      0
ATOM    497  HH  TYR A  33      54.937  45.782  46.107  1.00  0.00           H0.      0
ATOM    498  CE2 TYR A  33      57.711  44.361  45.439  1.00  0.00           C0.      0
ATOM    499  HE2 TYR A  33      58.082  44.070  46.411  1.00  0.00           H0.      0
ATOM    500  CD2 TYR A  33      58.643  44.367  44.404  1.00  0.00           C0.      0
ATOM    501  HD2 TYR A  33      59.555  43.805  44.539  1.00  0.00           H0.      0
ATOM    502  C   TYR A  33      58.051  42.066  41.640  1.00  0.00           C0.      0
ATOM    503  O   TYR A  33      57.790  41.514  42.730  1.00  0.00           O0.      0
ATOM    504  N   ILE A  34      57.312  41.880  40.565  1.00  0.00           N0.      0
ATOM    505  H   ILE A  34      57.448  42.514  39.791  1.00  0.00           H0.      0
ATOM    506  CA  ILE A  34      56.232  40.857  40.418  1.00  0.00           C0.      0
ATOM    507  HA  ILE A  34      55.549  40.994  41.257  1.00  0.00           H0.      0
ATOM    508  CB  ILE A  34      55.304  41.227  39.255  1.00  0.00           C0.      0
ATOM    509  HB  ILE A  34      55.949  41.368  38.387  1.00  0.00           H0.      0
ATOM    510  CG2 ILE A  34      54.421  40.072  38.793  1.00  0.00           C0.      0
ATOM    511 HG21 ILE A  34      53.716  40.316  37.999  1.00  0.00           H0.      0
ATOM    512 HG22 ILE A  34      55.015  39.244  38.405  1.00  0.00           H0.      0
ATOM    513 HG23 ILE A  34      53.878  39.692  39.658  1.00  0.00           H0.      0
ATOM    514  CG1 ILE A  34      54.495  42.585  39.443  1.00  0.00           C0.      0
ATOM    515 HG12 ILE A  34      53.769  42.291  40.202  1.00  0.00           H0.      0
ATOM    516 HG13 ILE A  34      55.170  43.319  39.884  1.00  0.00           H0.      0
ATOM    517  CD1 ILE A  34      53.893  43.039  38.098  1.00  0.00           C0.      0
ATOM    518 HD11 ILE A  34      54.728  43.353  37.471  1.00  0.00           H0.      0
ATOM    519 HD12 ILE A  34      53.310  42.296  37.554  1.00  0.00           H0.      0
ATOM    520 HD13 ILE A  34      53.154  43.810  38.317  1.00  0.00           H0.      0
ATOM    521  C   ILE A  34      56.769  39.405  40.449  1.00  0.00           C0.      0
ATOM    522  O   ILE A  34      56.239  38.531  41.127  1.00  0.00           O0.      0
ATOM    523  N   GLY A  35      57.874  39.282  39.713  1.00  0.00           N0.      0
ATOM    524  H   GLY A  35      58.215  40.134  39.292  1.00  0.00           H0.      0
ATOM    525  CA  GLY A  35      58.558  38.040  39.382  1.00  0.00           C0.      0
ATOM    526  HA2 GLY A  35      59.472  38.362  38.884  1.00  0.00           H0.      0
ATOM    527  HA3 GLY A  35      58.892  37.449  40.234  1.00  0.00           H0.      0
ATOM    528  C   GLY A  35      57.791  37.179  38.314  1.00  0.00           C0.      0
ATOM    529  O   GLY A  35      57.416  37.712  37.294  1.00  0.00           O0.      0
ATOM    530  N   ASP A  36      57.785  35.881  38.492  1.00  0.00           N0.      0
ATOM    531  H   ASP A  36      58.107  35.523  39.380  1.00  0.00           H0.      0
ATOM    532  CA  ASP A  36      57.225  34.896  37.582  1.00  0.00           C0.      0
ATOM    533  HA  ASP A  36      57.714  35.073  36.625  1.00  0.00           H0.      0
ATOM    534  CB  ASP A  36      57.689  33.489  37.977  1.00  0.00           C0.      0
ATOM    535  HB2 ASP A  36      58.771  33.421  37.862  1.00  0.00           H0.      0
ATOM    536  HB3 ASP A  36      57.450  33.322  39.027  1.00  0.00           H0.      0
ATOM    537  CG  ASP A  36      56.942  32.427  37.137  1.00  0.00           C0.      0
ATOM    538  OD1 ASP A  36      56.786  31.258  37.573  1.00  0.00           O0.      0
ATOM    539  OD2 ASP A  36      56.645  32.751  35.936  1.00  0.00           O0.      0
ATOM    540  C   ASP A  36      55.680  35.184  37.410  1.00  0.00           C0.      0
ATOM    541  O   ASP A  36      54.922  35.005  38.362  1.00  0.00           O0.      0
ATOM    542  N   THR A  37      55.256  35.758  36.286  1.00  0.00           N0.      0
ATOM    543  H   THR A  37      55.931  36.233  35.703  1.00  0.00           H0.      0
ATOM    544  CA  THR A  37      53.837  36.158  36.089  1.00  0.00           C0.      0
ATOM    545  HA  THR A  37      53.594  36.984  36.757  1.00  0.00           H0.      0
ATOM    546  CB  THR A  37      53.609  36.762  34.704  1.00  0.00           C0.      0
ATOM    547  HB  THR A  37      53.813  36.054  33.902  1.00  0.00           H0.      0
ATOM    548  CG2 THR A  37      52.286  37.442  34.464  1.00  0.00           C0.      0
ATOM    549 HG21 THR A  37      51.504  36.750  34.151  1.00  0.00           H0.      0
ATOM    550 HG22 THR A  37      52.002  37.922  35.400  1.00  0.00           H0.      0
ATOM    551 HG23 THR A  37      52.418  38.103  33.607  1.00  0.00           H0.      0
ATOM    552  OG1 THR A  37      54.437  37.876  34.654  1.00  0.00           O0.      0
ATOM    553  HG1 THR A  37      55.281  37.419  34.651  1.00  0.00           H0.      0
ATOM    554  C   THR A  37      52.942  35.005  36.430  1.00  0.00           C0.      0
ATOM    555  O   THR A  37      51.913  35.129  37.151  1.00  0.00           O0.      0
ATOM    556  N   ARG A  38      53.312  33.779  35.968  1.00  0.00           N0.      0
ATOM    557  H   ARG A  38      54.171  33.690  35.446  1.00  0.00           H0.      0
ATOM    558  CA  ARG A  38      52.499  32.589  36.176  1.00  0.00           C0.      0
ATOM    559  HA  ARG A  38      51.470  32.728  35.844  1.00  0.00           H0.      0
ATOM    560  CB  ARG A  38      53.012  31.432  35.259  1.00  0.00           C0.      0
ATOM    561  HB2 ARG A  38      53.071  31.816  34.241  1.00  0.00           H0.      0
ATOM    562  HB3 ARG A  38      53.956  31.105  35.695  1.00  0.00           H0.      0
ATOM    563  CG  ARG A  38      51.981  30.301  35.145  1.00  0.00           C0.      0
ATOM    564  HG2 ARG A  38      51.148  30.459  35.830  1.00  0.00           H0.      0
ATOM    565  HG3 ARG A  38      51.576  30.254  34.133  1.00  0.00           H0.      0
ATOM    566  CD  ARG A  38      52.505  28.923  35.412  1.00  0.00           C0.      0
ATOM    567  HD2 ARG A  38      51.692  28.262  35.112  1.00  0.00           H0.      0
ATOM    568  HD3 ARG A  38      53.334  28.706  34.738  1.00  0.00           H0.      0
ATOM    569  NE  ARG A  38      52.817  28.663  36.842  1.00  0.00           N0.      0
ATOM    570  HE  ARG A  38      53.655  29.081  37.221  1.00  0.00           H0.      0
ATOM    571  CZ  ARG A  38      51.928  28.289  37.720  1.00  0.00           C0.      0
ATOM    572  NH1 ARG A  38      50.882  27.532  37.404  1.00  0.00           N0.      0
ATOM    573 HH11 ARG A  38      50.845  27.214  36.447  1.00  0.00           H0.      0
ATOM    574 HH12 ARG A  38      50.231  27.163  38.083  1.00  0.00           H0.      0
ATOM    575  NH2 ARG A  38      52.108  28.521  38.957  1.00  0.00           N0.      0
ATOM    576 HH21 ARG A  38      52.981  28.903  39.293  1.00  0.00           H0.      0
ATOM    577 HH22 ARG A  38      51.547  28.004  39.619  1.00  0.00           H0.      0
ATOM    578  C   ARG A  38      52.432  32.247  37.702  1.00  0.00           C0.      0
ATOM    579  O   ARG A  38      51.403  31.753  38.174  1.00  0.00           O0.      0
ATOM    580  N   SER A  39      53.345  32.641  38.554  1.00  0.00           N0.      0
ATOM    581  H   SER A  39      54.121  33.126  38.127  1.00  0.00           H0.      0
ATOM    582  CA  SER A  39      53.311  32.375  39.976  1.00  0.00           C0.      0
ATOM    583  HA  SER A  39      52.966  31.354  40.140  1.00  0.00           H0.      0
ATOM    584  CB  SER A  39      54.744  32.567  40.534  1.00  0.00           C0.      0
ATOM    585  HB2 SER A  39      55.493  32.149  39.861  1.00  0.00           H0.      0
ATOM    586  HB3 SER A  39      54.922  33.627  40.711  1.00  0.00           H0.      0
ATOM    587  OG  SER A  39      54.893  31.907  41.807  1.00  0.00           O0.      0
ATOM    588  HG  SER A  39      55.687  32.212  42.253  1.00  0.00           H0.      0
ATOM    589  C   SER A  39      52.282  33.316  40.650  1.00  0.00           C0.      0
ATOM    590  O   SER A  39      51.576  32.936  41.606  1.00  0.00           O0.      0
ATOM    591  N   ARG A  40      52.191  34.635  40.181  1.00  0.00           N0.      0
ATOM    592  H   ARG A  40      52.701  34.956  39.370  1.00  0.00           H0.      0
ATOM    593  CA  ARG A  40      51.178  35.604  40.699  1.00  0.00           C0.      0
ATOM    594  HA  ARG A  40      51.262  35.569  41.785  1.00  0.00           H0.      0
ATOM    595  CB  ARG A  40      51.594  36.964  40.173  1.00  0.00           C0.      0
ATOM    596  HB2 ARG A  40      52.399  37.202  40.869  1.00  0.00           H0.      0
ATOM    597  HB3 ARG A  40      52.086  36.842  39.208  1.00  0.00           H0.      0
ATOM    598  CG  ARG A  40      50.623  38.129  40.316  1.00  0.00           C0.      0
ATOM    599  HG2 ARG A  40      49.752  37.951  39.686  1.00  0.00           H0.      0
ATOM    600  HG3 ARG A  40      50.355  38.174  41.372  1.00  0.00           H0.      0
ATOM    601  CD  ARG A  40      51.030  39.568  39.939  1.00  0.00           C0.      0
ATOM    602  HD2 ARG A  40      51.920  40.001  40.396  1.00  0.00           H0.      0
ATOM    603  HD3 ARG A  40      51.272  39.489  38.880  1.00  0.00           H0.      0
ATOM    604  NE  ARG A  40      49.951  40.566  40.119  1.00  0.00           N0.      0
ATOM    605  HE  ARG A  40      49.062  40.244  39.764  1.00  0.00           H0.      0
ATOM    606  CZ  ARG A  40      50.011  41.887  40.515  1.00  0.00           C0.      0
ATOM    607  NH1 ARG A  40      51.144  42.463  40.788  1.00  0.00           N0.      0
ATOM    608 HH11 ARG A  40      51.842  41.913  41.269  1.00  0.00           H0.      0
ATOM    609 HH12 ARG A  40      51.175  43.472  40.746  1.00  0.00           H0.      0
ATOM    610  NH2 ARG A  40      48.992  42.662  40.650  1.00  0.00           N0.      0
ATOM    611 HH21 ARG A  40      48.057  42.382  40.391  1.00  0.00           H0.      0
ATOM    612 HH22 ARG A  40      49.072  43.606  41.002  1.00  0.00           H0.      0
ATOM    613  C   ARG A  40      49.772  35.279  40.252  1.00  0.00           C0.      0
ATOM    614  O   ARG A  40      48.810  35.461  40.953  1.00  0.00           O0.      0
ATOM    615  N   THR A  41      49.755  34.722  39.007  1.00  0.00           N0.      0
ATOM    616  H   THR A  41      50.660  34.452  38.650  1.00  0.00           H0.      0
ATOM    617  CA  THR A  41      48.537  34.254  38.326  1.00  0.00           C0.      0
ATOM    618  HA  THR A  41      47.908  35.143  38.275  1.00  0.00           H0.      0
ATOM    619  CB  THR A  41      48.790  33.767  36.849  1.00  0.00           C0.      0
ATOM    620  HB  THR A  41      49.407  32.871  36.779  1.00  0.00           H0.      0
ATOM    621  CG2 THR A  41      47.550  33.583  36.064  1.00  0.00           C0.      0
ATOM    622 HG21 THR A  41      47.028  34.540  36.056  1.00  0.00           H0.      0
ATOM    623 HG22 THR A  41      47.721  33.273  35.034  1.00  0.00           H0.      0
ATOM    624 HG23 THR A  41      46.943  32.835  36.576  1.00  0.00           H0.      0
ATOM    625  OG1 THR A  41      49.358  34.744  35.946  1.00  0.00           O0.      0
ATOM    626  HG1 THR A  41      50.256  34.884  36.257  1.00  0.00           H0.      0
ATOM    627  C   THR A  41      47.851  33.064  39.096  1.00  0.00           C0.      0
ATOM    628  O   THR A  41      46.696  33.188  39.444  1.00  0.00           O0.      0
ATOM    629  N   ALA A  42      48.703  32.040  39.415  1.00  0.00           N0.      0
ATOM    630  H   ALA A  42      49.647  32.000  39.058  1.00  0.00           H0.      0
ATOM    631  CA  ALA A  42      48.278  30.930  40.259  1.00  0.00           C0.      0
ATOM    632  HA  ALA A  42      47.517  30.377  39.708  1.00  0.00           H0.      0
ATOM    633  CB  ALA A  42      49.455  29.957  40.377  1.00  0.00           C0.      0
ATOM    634  HB1 ALA A  42      49.811  29.739  39.370  1.00  0.00           H0.      0
ATOM    635  HB2 ALA A  42      50.217  30.508  40.929  1.00  0.00           H0.      0
ATOM    636  HB3 ALA A  42      49.119  29.072  40.918  1.00  0.00           H0.      0
ATOM    637  C   ALA A  42      47.607  31.280  41.632  1.00  0.00           C0.      0
ATOM    638  O   ALA A  42      47.065  30.385  42.273  1.00  0.00           O0.      0
ATOM    639  N   GLU A  43      47.704  32.550  42.056  1.00  0.00           N0.      0
ATOM    640  H   GLU A  43      48.364  33.049  41.476  1.00  0.00           H0.      0
ATOM    641  CA  GLU A  43      47.173  33.076  43.345  1.00  0.00           C0.      0
ATOM    642  HA  GLU A  43      47.261  32.235  44.033  1.00  0.00           H0.      0
ATOM    643  CB  GLU A  43      48.074  34.125  43.952  1.00  0.00           C0.      0
ATOM    644  HB2 GLU A  43      48.299  34.959  43.287  1.00  0.00           H0.      0
ATOM    645  HB3 GLU A  43      47.594  34.596  44.810  1.00  0.00           H0.      0
ATOM    646  CG  GLU A  43      49.446  33.579  44.564  1.00  0.00           C0.      0
ATOM    647  HG2 GLU A  43      49.954  33.104  43.725  1.00  0.00           H0.      0
ATOM    648  HG3 GLU A  43      49.961  34.454  44.961  1.00  0.00           H0.      0
ATOM    649  CD  GLU A  43      49.316  32.417  45.594  1.00  0.00           C0.      0
ATOM    650  OE1 GLU A  43      48.308  32.386  46.308  1.00  0.00           O0.      0
ATOM    651  OE2 GLU A  43      50.184  31.512  45.630  1.00  0.00           O0.      0
ATOM    652  C   GLU A  43      45.715  33.485  43.104  1.00  0.00           C0.      0
ATOM    653  O   GLU A  43      44.903  33.437  44.066  1.00  0.00           O0.      0
ATOM    654  N   TYR A  44      45.258  34.060  42.005  1.00  0.00           N0.      0
ATOM    655  H   TYR A  44      45.786  33.898  41.159  1.00  0.00           H0.      0
ATOM    656  CA  TYR A  44      43.829  34.567  41.941  1.00  0.00           C0.      0
ATOM    657  HA  TYR A  44      43.156  34.033  42.611  1.00  0.00           H0.      0
ATOM    658  CB  TYR A  44      43.726  35.953  42.565  1.00  0.00           C0.      0
ATOM    659  HB2 TYR A  44      42.697  36.288  42.435  1.00  0.00           H0.      0
ATOM    660  HB3 TYR A  44      43.947  35.847  43.627  1.00  0.00           H0.      0
ATOM    661  CG  TYR A  44      44.617  37.036  41.931  1.00  0.00           C0.      0
ATOM    662  CD1 TYR A  44      44.092  37.975  40.976  1.00  0.00           C0.      0
ATOM    663  HD1 TYR A  44      43.075  37.917  40.617  1.00  0.00           H0.      0
ATOM    664  CE1 TYR A  44      44.874  38.948  40.290  1.00  0.00           C0.      0
ATOM    665  HE1 TYR A  44      44.533  39.690  39.583  1.00  0.00           H0.      0
ATOM    666  CZ  TYR A  44      46.258  38.908  40.625  1.00  0.00           C0.      0
ATOM    667  OH  TYR A  44      47.031  39.685  39.881  1.00  0.00           O0.      0
ATOM    668  HH  TYR A  44      46.592  40.461  39.524  1.00  0.00           H0.      0
ATOM    669  CE2 TYR A  44      46.830  38.091  41.648  1.00  0.00           C0.      0
ATOM    670  HE2 TYR A  44      47.863  38.087  41.961  1.00  0.00           H0.      0
ATOM    671  CD2 TYR A  44      45.974  37.105  42.237  1.00  0.00           C0.      0
ATOM    672  HD2 TYR A  44      46.381  36.431  42.977  1.00  0.00           H0.      0
ATOM    673  C   TYR A  44      43.117  34.561  40.556  1.00  0.00           C0.      0
ATOM    674  O   TYR A  44      41.946  34.945  40.409  1.00  0.00           O0.      0
ATOM    675  N   LYS A  45      43.756  34.007  39.507  1.00  0.00           N0.      0
ATOM    676  H   LYS A  45      44.657  33.576  39.658  1.00  0.00           H0.      0
ATOM    677  CA  LYS A  45      43.100  33.815  38.197  1.00  0.00           C0.      0
ATOM    678  HA  LYS A  45      42.812  34.851  38.019  1.00  0.00           H0.      0
ATOM    679  CB  LYS A  45      44.170  33.261  37.162  1.00  0.00           C0.      0
ATOM    680  HB2 LYS A  45      45.041  33.916  37.129  1.00  0.00           H0.      0
ATOM    681  HB3 LYS A  45      44.495  32.262  37.451  1.00  0.00           H0.      0
ATOM    682  CG  LYS A  45      43.530  33.176  35.793  1.00  0.00           C0.      0
ATOM    683  HG2 LYS A  45      42.711  32.457  35.779  1.00  0.00           H0.      0
ATOM    684  HG3 LYS A  45      43.223  34.210  35.638  1.00  0.00           H0.      0
ATOM    685  CD  LYS A  45      44.454  32.975  34.555  1.00  0.00           C0.      0
ATOM    686  HD2 LYS A  45      45.168  33.798  34.536  1.00  0.00           H0.      0
ATOM    687  HD3 LYS A  45      45.059  32.092  34.763  1.00  0.00           H0.      0
ATOM    688  CE  LYS A  45      43.745  32.879  33.211  1.00  0.00           C0.      0
ATOM    689  HE2 LYS A  45      43.087  32.013  33.272  1.00  0.00           H0.      0
ATOM    690  HE3 LYS A  45      43.094  33.749  33.130  1.00  0.00           H0.      0
ATOM    691  NZ  LYS A  45      44.669  32.825  32.047  1.00  0.00           N0.      0
ATOM    692  HZ1 LYS A  45      45.221  33.656  31.892  1.00  0.00           H0.      0
ATOM    693  HZ2 LYS A  45      45.361  32.101  32.174  1.00  0.00           H0.      0
ATOM    694  HZ3 LYS A  45      44.104  32.710  31.218  1.00  0.00           H0.      0
ATOM    695  C   LYS A  45      41.743  33.063  38.296  1.00  0.00           C0.      0
ATOM    696  O   LYS A  45      40.656  33.586  37.973  1.00  0.00           O0.      0
ATOM    697  N   ALA A  46      41.768  31.897  39.045  1.00  0.00           N0.      0
ATOM    698  H   ALA A  46      42.665  31.536  39.337  1.00  0.00           H0.      0
ATOM    699  CA  ALA A  46      40.578  31.090  39.342  1.00  0.00           C0.      0
ATOM    700  HA  ALA A  46      40.105  30.748  38.421  1.00  0.00           H0.      0
ATOM    701  CB  ALA A  46      40.955  29.837  40.152  1.00  0.00           C0.      0
ATOM    702  HB1 ALA A  46      41.309  30.214  41.111  1.00  0.00           H0.      0
ATOM    703  HB2 ALA A  46      40.119  29.144  40.244  1.00  0.00           H0.      0
ATOM    704  HB3 ALA A  46      41.820  29.274  39.801  1.00  0.00           H0.      0
ATOM    705  C   ALA A  46      39.450  31.858  40.110  1.00  0.00           C0.      0
ATOM    706  O   ALA A  46      38.289  31.742  39.718  1.00  0.00           O0.      0
ATOM    707  N   TRP A  47      39.793  32.595  41.204  1.00  0.00           N0.      0
ATOM    708  H   TRP A  47      40.745  32.555  41.537  1.00  0.00           H0.      0
ATOM    709  CA  TRP A  47      38.891  33.385  41.989  1.00  0.00           C0.      0
ATOM    710  HA  TRP A  47      38.123  32.745  42.424  1.00  0.00           H0.      0
ATOM    711  CB  TRP A  47      39.612  33.962  43.271  1.00  0.00           C0.      0
ATOM    712  HB2 TRP A  47      39.988  33.132  43.869  1.00  0.00           H0.      0
ATOM    713  HB3 TRP A  47      40.419  34.626  42.960  1.00  0.00           H0.      0
ATOM    714  CG  TRP A  47      38.702  34.863  44.114  1.00  0.00           C0.      0
ATOM    715  CD1 TRP A  47      38.039  34.387  45.197  1.00  0.00           C0.      0
ATOM    716  HD1 TRP A  47      38.040  33.365  45.545  1.00  0.00           H0.      0
ATOM    717  NE1 TRP A  47      37.301  35.449  45.719  1.00  0.00           N0.      0
ATOM    718  HE1 TRP A  47      36.672  35.410  46.508  1.00  0.00           H0.      0
ATOM    719  CE2 TRP A  47      37.549  36.688  45.074  1.00  0.00           C0.      0
ATOM    720  CZ2 TRP A  47      37.297  38.070  45.312  1.00  0.00           C0.      0
ATOM    721  HZ2 TRP A  47      36.697  38.246  46.193  1.00  0.00           H0.      0
ATOM    722  CH2 TRP A  47      37.726  39.062  44.411  1.00  0.00           C0.      0
ATOM    723  HH2 TRP A  47      37.645  40.128  44.570  1.00  0.00           H0.      0
ATOM    724  CZ3 TRP A  47      38.563  38.679  43.398  1.00  0.00           C0.      0
ATOM    725  HZ3 TRP A  47      38.774  39.480  42.705  1.00  0.00           H0.      0
ATOM    726  CE3 TRP A  47      38.914  37.364  43.181  1.00  0.00           C0.      0
ATOM    727  HE3 TRP A  47      39.603  37.132  42.382  1.00  0.00           H0.      0
ATOM    728  CD2 TRP A  47      38.461  36.323  44.039  1.00  0.00           C0.      0
ATOM    729  C   TRP A  47      38.206  34.417  41.089  1.00  0.00           C0.      0
ATOM    730  O   TRP A  47      36.936  34.499  41.144  1.00  0.00           O0.      0
ATOM    731  N   LEU A  48      39.001  35.290  40.374  1.00  0.00           N0.      0
ATOM    732  H   LEU A  48      39.995  35.109  40.398  1.00  0.00           H0.      0
ATOM    733  CA  LEU A  48      38.495  36.418  39.568  1.00  0.00           C0.      0
ATOM    734  HA  LEU A  48      37.970  37.148  40.183  1.00  0.00           H0.      0
ATOM    735  CB  LEU A  48      39.782  37.096  39.039  1.00  0.00           C0.      0
ATOM    736  HB2 LEU A  48      40.368  37.354  39.920  1.00  0.00           H0.      0
ATOM    737  HB3 LEU A  48      40.458  36.356  38.611  1.00  0.00           H0.      0
ATOM    738  CG  LEU A  48      39.690  38.357  38.242  1.00  0.00           C0.      0
ATOM    739  HG  LEU A  48      39.105  38.167  37.342  1.00  0.00           H0.      0
ATOM    740  CD1 LEU A  48      39.148  39.444  39.280  1.00  0.00           C0.      0
ATOM    741 HD11 LEU A  48      38.139  39.197  39.612  1.00  0.00           H0.      0
ATOM    742 HD12 LEU A  48      39.825  39.567  40.125  1.00  0.00           H0.      0
ATOM    743 HD13 LEU A  48      39.090  40.400  38.761  1.00  0.00           H0.      0
ATOM    744  CD2 LEU A  48      41.095  38.712  37.801  1.00  0.00           C0.      0
ATOM    745 HD21 LEU A  48      41.305  39.690  37.368  1.00  0.00           H0.      0
ATOM    746 HD22 LEU A  48      41.673  38.632  38.721  1.00  0.00           H0.      0
ATOM    747 HD23 LEU A  48      41.570  38.003  37.123  1.00  0.00           H0.      0
ATOM    748  C   LEU A  48      37.509  35.869  38.475  1.00  0.00           C0.      0
ATOM    749  O   LEU A  48      36.445  36.445  38.259  1.00  0.00           O0.      0
ATOM    750  N   LEU A  49      37.860  34.794  37.814  1.00  0.00           N0.      0
ATOM    751  H   LEU A  49      38.788  34.427  37.967  1.00  0.00           H0.      0
ATOM    752  CA  LEU A  49      37.022  34.108  36.799  1.00  0.00           C0.      0
ATOM    753  HA  LEU A  49      36.548  34.711  36.025  1.00  0.00           H0.      0
ATOM    754  CB  LEU A  49      37.891  33.008  36.064  1.00  0.00           C0.      0
ATOM    755  HB2 LEU A  49      38.328  32.418  36.869  1.00  0.00           H0.      0
ATOM    756  HB3 LEU A  49      37.197  32.341  35.552  1.00  0.00           H0.      0
ATOM    757  CG  LEU A  49      38.896  33.590  35.017  1.00  0.00           C0.      0
ATOM    758  HG  LEU A  49      39.506  34.420  35.371  1.00  0.00           H0.      0
ATOM    759  CD1 LEU A  49      39.879  32.523  34.560  1.00  0.00           C0.      0
ATOM    760 HD11 LEU A  49      40.456  32.860  33.699  1.00  0.00           H0.      0
ATOM    761 HD12 LEU A  49      40.557  32.183  35.344  1.00  0.00           H0.      0
ATOM    762 HD13 LEU A  49      39.425  31.594  34.214  1.00  0.00           H0.      0
ATOM    763  CD2 LEU A  49      38.096  34.127  33.775  1.00  0.00           C0.      0
ATOM    764 HD21 LEU A  49      38.701  34.418  32.916  1.00  0.00           H0.      0
ATOM    765 HD22 LEU A  49      37.279  33.483  33.450  1.00  0.00           H0.      0
ATOM    766 HD23 LEU A  49      37.714  35.110  34.052  1.00  0.00           H0.      0
ATOM    767  C   LEU A  49      35.720  33.499  37.363  1.00  0.00           C0.      0
ATOM    768  O   LEU A  49      34.680  33.590  36.712  1.00  0.00           O0.      0
ATOM    769  N   GLY A  50      35.761  32.865  38.556  1.00  0.00           N0.      0
ATOM    770  H   GLY A  50      36.676  32.789  38.976  1.00  0.00           H0.      0
ATOM    771  CA  GLY A  50      34.591  32.331  39.218  1.00  0.00           C0.      0
ATOM    772  HA2 GLY A  50      34.076  31.538  38.676  1.00  0.00           H0.      0
ATOM    773  HA3 GLY A  50      34.899  31.859  40.152  1.00  0.00           H0.      0
ATOM    774  C   GLY A  50      33.577  33.451  39.579  1.00  0.00           C0.      0
ATOM    775  O   GLY A  50      32.378  33.246  39.327  1.00  0.00           O0.      0
ATOM    776  N   LEU A  51      34.042  34.617  40.071  1.00  0.00           N0.      0
ATOM    777  H   LEU A  51      35.039  34.710  39.939  1.00  0.00           H0.      0
ATOM    778  CA  LEU A  51      33.172  35.776  40.441  1.00  0.00           C0.      0
ATOM    779  HA  LEU A  51      32.387  35.401  41.097  1.00  0.00           H0.      0
ATOM    780  CB  LEU A  51      34.119  36.714  41.204  1.00  0.00           C0.      0
ATOM    781  HB2 LEU A  51      34.546  36.184  42.056  1.00  0.00           H0.      0
ATOM    782  HB3 LEU A  51      35.003  36.860  40.583  1.00  0.00           H0.      0
ATOM    783  CG  LEU A  51      33.569  38.096  41.444  1.00  0.00           C0.      0
ATOM    784  HG  LEU A  51      33.266  38.592  40.522  1.00  0.00           H0.      0
ATOM    785  CD1 LEU A  51      32.387  38.333  42.390  1.00  0.00           C0.      0
ATOM    786 HD11 LEU A  51      31.581  37.944  41.767  1.00  0.00           H0.      0
ATOM    787 HD12 LEU A  51      32.601  37.705  43.255  1.00  0.00           H0.      0
ATOM    788 HD13 LEU A  51      32.160  39.354  42.694  1.00  0.00           H0.      0
ATOM    789  CD2 LEU A  51      34.769  38.903  42.034  1.00  0.00           C0.      0
ATOM    790 HD21 LEU A  51      34.504  39.929  42.291  1.00  0.00           H0.      0
ATOM    791 HD22 LEU A  51      34.997  38.488  43.016  1.00  0.00           H0.      0
ATOM    792 HD23 LEU A  51      35.666  38.897  41.415  1.00  0.00           H0.      0
ATOM    793  C   LEU A  51      32.579  36.573  39.223  1.00  0.00           C0.      0
ATOM    794  O   LEU A  51      31.388  36.840  39.186  1.00  0.00           O0.      0
ATOM    795  N   LEU A  52      33.390  36.727  38.160  1.00  0.00           N0.      0
ATOM    796  H   LEU A  52      34.264  36.225  38.220  1.00  0.00           H0.      0
ATOM    797  CA  LEU A  52      32.993  37.287  36.897  1.00  0.00           C0.      0
ATOM    798  HA  LEU A  52      32.441  38.194  37.145  1.00  0.00           H0.      0
ATOM    799  CB  LEU A  52      34.350  37.720  36.215  1.00  0.00           C0.      0
ATOM    800  HB2 LEU A  52      34.950  36.834  36.007  1.00  0.00           H0.      0
ATOM    801  HB3 LEU A  52      34.244  38.140  35.215  1.00  0.00           H0.      0
ATOM    802  CG  LEU A  52      35.197  38.838  36.952  1.00  0.00           C0.      0
ATOM    803  HG  LEU A  52      35.461  38.510  37.957  1.00  0.00           H0.      0
ATOM    804  CD1 LEU A  52      36.482  39.041  36.186  1.00  0.00           C0.      0
ATOM    805 HD11 LEU A  52      37.006  38.092  36.071  1.00  0.00           H0.      0
ATOM    806 HD12 LEU A  52      36.336  39.587  35.254  1.00  0.00           H0.      0
ATOM    807 HD13 LEU A  52      37.170  39.624  36.798  1.00  0.00           H0.      0
ATOM    808  CD2 LEU A  52      34.380  40.092  37.172  1.00  0.00           C0.      0
ATOM    809 HD21 LEU A  52      34.971  40.883  37.634  1.00  0.00           H0.      0
ATOM    810 HD22 LEU A  52      33.856  40.445  36.284  1.00  0.00           H0.      0
ATOM    811 HD23 LEU A  52      33.558  39.859  37.849  1.00  0.00           H0.      0
ATOM    812  C   LEU A  52      32.085  36.334  36.125  1.00  0.00           C0.      0
ATOM    813  O   LEU A  52      31.051  36.831  35.632  1.00  0.00           O0.      0
ATOM    814  N   ARG A  53      32.299  35.006  36.161  1.00  0.00           N0.      0
ATOM    815  H   ARG A  53      33.022  34.636  36.762  1.00  0.00           H0.      0
ATOM    816  CA  ARG A  53      31.426  33.967  35.449  1.00  0.00           C0.      0
ATOM    817  HA  ARG A  53      31.041  34.421  34.535  1.00  0.00           H0.      0
ATOM    818  CB  ARG A  53      32.377  32.819  34.984  1.00  0.00           C0.      0
ATOM    819  HB2 ARG A  53      33.189  33.407  34.556  1.00  0.00           H0.      0
ATOM    820  HB3 ARG A  53      32.662  32.280  35.888  1.00  0.00           H0.      0
ATOM    821  CG  ARG A  53      31.676  31.835  34.009  1.00  0.00           C0.      0
ATOM    822  HG2 ARG A  53      31.087  31.034  34.456  1.00  0.00           H0.      0
ATOM    823  HG3 ARG A  53      31.001  32.366  33.338  1.00  0.00           H0.      0
ATOM    824  CD  ARG A  53      32.808  31.060  33.221  1.00  0.00           C0.      0
ATOM    825  HD2 ARG A  53      32.286  30.537  32.420  1.00  0.00           H0.      0
ATOM    826  HD3 ARG A  53      33.520  31.752  32.771  1.00  0.00           H0.      0
ATOM    827  NE  ARG A  53      33.541  30.002  34.078  1.00  0.00           N0.      0
ATOM    828  HE  ARG A  53      32.944  29.323  34.528  1.00  0.00           H0.      0
ATOM    829  CZ  ARG A  53      34.882  29.856  34.315  1.00  0.00           C0.      0
ATOM    830  NH1 ARG A  53      35.774  30.352  33.529  1.00  0.00           N0.      0
ATOM    831 HH11 ARG A  53      35.480  30.775  32.660  1.00  0.00           H0.      0
ATOM    832 HH12 ARG A  53      36.716  30.328  33.892  1.00  0.00           H0.      0
ATOM    833  NH2 ARG A  53      35.363  29.043  35.287  1.00  0.00           N0.      0
ATOM    834 HH21 ARG A  53      34.700  28.774  35.999  1.00  0.00           H0.      0
ATOM    835 HH22 ARG A  53      36.363  28.974  35.414  1.00  0.00           H0.      0
ATOM    836  C   ARG A  53      30.199  33.466  36.246  1.00  0.00           C0.      0
ATOM    837  O   ARG A  53      29.207  33.237  35.598  1.00  0.00           O0.      0
ATOM    838  N   GLN A  54      30.177  33.721  37.553  1.00  0.00           N0.      0
ATOM    839  H   GLN A  54      31.000  34.013  38.061  1.00  0.00           H0.      0
ATOM    840  CA  GLN A  54      28.943  33.670  38.316  1.00  0.00           C0.      0
ATOM    841  HA  GLN A  54      28.283  32.893  37.929  1.00  0.00           H0.      0
ATOM    842  CB  GLN A  54      29.333  33.525  39.785  1.00  0.00           C0.      0
ATOM    843  HB2 GLN A  54      30.070  32.741  39.958  1.00  0.00           H0.      0
ATOM    844  HB3 GLN A  54      29.955  34.364  40.095  1.00  0.00           H0.      0
ATOM    845  CG  GLN A  54      28.200  33.461  40.835  1.00  0.00           C0.      0
ATOM    846  HG2 GLN A  54      27.788  34.459  40.983  1.00  0.00           H0.      0
ATOM    847  HG3 GLN A  54      27.360  32.883  40.450  1.00  0.00           H0.      0
ATOM    848  CD  GLN A  54      28.647  32.859  42.156  1.00  0.00           C0.      0
ATOM    849  OE1 GLN A  54      29.691  32.164  42.268  1.00  0.00           O0.      0
ATOM    850  NE2 GLN A  54      27.958  33.267  43.212  1.00  0.00           N0.      0
ATOM    851 HE21 GLN A  54      27.976  32.607  43.976  1.00  0.00           H0.      0
ATOM    852 HE22 GLN A  54      27.084  33.738  43.026  1.00  0.00           H0.      0
ATOM    853  C   GLN A  54      28.100  34.934  38.111  1.00  0.00           C0.      0
ATOM    854  O   GLN A  54      26.945  34.962  38.516  1.00  0.00           O0.      0
ATOM    855  N   HIP A  55      28.518  36.000  37.315  1.00  0.00           N0.      0
ATOM    856  H   HIP A  55      29.447  35.995  36.918  1.00  0.00           H0.      0
ATOM    857  CA  HIP A  55      27.657  37.125  36.970  1.00  0.00           C0.      0
ATOM    858  HA  HIP A  55      26.635  36.851  37.231  1.00  0.00           H0.      0
ATOM    859  CB  HIP A  55      28.078  38.375  37.826  1.00  0.00           C0.      0
ATOM    860  HB2 HIP A  55      29.110  38.566  37.533  1.00  0.00           H0.      0
ATOM    861  HB3 HIP A  55      27.432  39.211  37.560  1.00  0.00           H0.      0
ATOM    862  CG  HIP A  55      27.880  38.187  39.261  1.00  0.00           C0.      0
ATOM    863  ND1 HIP A  55      28.824  37.568  40.006  1.00  0.00           N0.      0
ATOM    864  HD1 HIP A  55      29.695  37.224  39.628  1.00  0.00           H0.      0
ATOM    865  CE1 HIP A  55      28.458  37.602  41.283  1.00  0.00           C0.      0
ATOM    866  HE1 HIP A  55      28.966  36.995  42.017  1.00  0.00           H0.      0
ATOM    867  NE2 HIP A  55      27.346  38.342  41.394  1.00  0.00           N0.      0
ATOM    868  HE2 HIP A  55      27.008  38.695  42.278  1.00  0.00           H0.      0
ATOM    869  CD2 HIP A  55      26.987  38.738  40.121  1.00  0.00           C0.      0
ATOM    870  HD2 HIP A  55      26.130  39.312  39.800  1.00  0.00           H0.      0
ATOM    871  C   HIP A  55      27.719  37.370  35.454  1.00  0.00           C0.      0
ATOM    872  O   HIP A  55      27.304  38.418  35.005  1.00  0.00           O0.      0
ATOM    873  N   GLY A  56      28.295  36.466  34.723  1.00  0.00           N0.      0
ATOM    874  H   GLY A  56      28.535  35.628  35.232  1.00  0.00           H0.      0
ATOM    875  CA  GLY A  56      28.503  36.530  33.238  1.00  0.00           C0.      0
ATOM    876  HA2 GLY A  56      29.032  35.631  32.923  1.00  0.00           H0.      0
ATOM    877  HA3 GLY A  56      27.553  36.513  32.704  1.00  0.00           H0.      0
ATOM    878  C   GLY A  56      29.278  37.748  32.676  1.00  0.00           C0.      0
ATOM    879  O   GLY A  56      28.977  38.141  31.529  1.00  0.00           O0.      0
ATOM    880  N   CYS A  57      30.079  38.485  33.427  1.00  0.00           N0.      0
ATOM    881  H   CYS A  57      30.150  38.319  34.421  1.00  0.00           H0.      0
ATOM    882  CA  CYS A  57      30.578  39.808  33.018  1.00  0.00           C0.      0
ATOM    883  HA  CYS A  57      29.708  40.439  32.837  1.00  0.00           H0.      0
ATOM    884  CB  CYS A  57      31.473  40.372  34.173  1.00  0.00           C0.      0
ATOM    885  HB2 CYS A  57      32.366  39.748  34.125  1.00  0.00           H0.      0
ATOM    886  HB3 CYS A  57      31.683  41.433  34.038  1.00  0.00           H0.      0
ATOM    887  SG  CYS A  57      30.643  40.115  35.718  1.00  0.00           S0.      0
ATOM    888  HG  CYS A  57      30.099  41.328  35.849  1.00  0.00           H0.      0
ATOM    889  C   CYS A  57      31.485  39.620  31.760  1.00  0.00           C0.      0
ATOM    890  O   CYS A  57      32.245  38.692  31.678  1.00  0.00           O0.      0
ATOM    891  N   HIE A  58      31.433  40.554  30.827  1.00  0.00           N0.      0
ATOM    892  H   HIE A  58      30.752  41.299  30.861  1.00  0.00           H0.      0
ATOM    893  CA  HIE A  58      32.319  40.528  29.645  1.00  0.00           C0.      0
ATOM    894  HA  HIE A  58      33.203  39.927  29.857  1.00  0.00           H0.      0
ATOM    895  CB  HIE A  58      31.543  39.739  28.565  1.00  0.00           C0.      0
ATOM    896  HB2 HIE A  58      30.951  38.934  28.999  1.00  0.00           H0.      0
ATOM    897  HB3 HIE A  58      30.796  40.383  28.101  1.00  0.00           H0.      0
ATOM    898  CG  HIE A  58      32.515  39.064  27.552  1.00  0.00           C0.      0
ATOM    899  ND1 HIE A  58      33.217  37.937  27.794  1.00  0.00           N0.      0
ATOM    900  CE1 HIE A  58      33.676  37.544  26.549  1.00  0.00           C0.      0
ATOM    901  HE1 HIE A  58      34.106  36.565  26.400  1.00  0.00           H0.      0
ATOM    902  NE2 HIE A  58      33.355  38.477  25.638  1.00  0.00           N0.      0
ATOM    903  HE2 HIE A  58      33.639  38.294  24.686  1.00  0.00           H0.      0
ATOM    904  CD2 HIE A  58      32.599  39.382  26.239  1.00  0.00           C0.      0
ATOM    905  HD2 HIE A  58      32.040  40.209  25.827  1.00  0.00           H0.      0
ATOM    906  C   HIE A  58      32.853  41.790  29.052  1.00  0.00           C0.      0
ATOM    907  O   HIE A  58      34.000  41.834  28.561  1.00  0.00           O0.      0
ATOM    908  N   ARG A  59      32.126  42.925  29.170  1.00  0.00           N0.      0
ATOM    909  H   ARG A  59      31.235  42.849  29.637  1.00  0.00           H0.      0
ATOM    910  CA  ARG A  59      32.587  44.320  28.998  1.00  0.00           C0.      0
ATOM    911  HA  ARG A  59      33.259  44.247  28.143  1.00  0.00           H0.      0
ATOM    912  CB  ARG A  59      31.433  45.255  28.580  1.00  0.00           C0.      0
ATOM    913  HB2 ARG A  59      30.896  44.792  27.752  1.00  0.00           H0.      0
ATOM    914  HB3 ARG A  59      30.652  45.388  29.329  1.00  0.00           H0.      0
ATOM    915  CG  ARG A  59      31.834  46.619  28.067  1.00  0.00           C0.      0
ATOM    916  HG2 ARG A  59      32.364  47.147  28.861  1.00  0.00           H0.      0
ATOM    917  HG3 ARG A  59      32.379  46.483  27.133  1.00  0.00           H0.      0
ATOM    918  CD  ARG A  59      30.590  47.472  27.704  1.00  0.00           C0.      0
ATOM    919  HD2 ARG A  59      30.016  46.942  26.945  1.00  0.00           H0.      0
ATOM    920  HD3 ARG A  59      29.950  47.691  28.559  1.00  0.00           H0.      0
ATOM    921  NE  ARG A  59      30.971  48.748  27.058  1.00  0.00           N0.      0
ATOM    922  HE  ARG A  59      31.386  48.690  26.139  1.00  0.00           H0.      0
ATOM    923  CZ  ARG A  59      30.831  50.031  27.468  1.00  0.00           C0.      0
ATOM    924  NH1 ARG A  59      30.353  50.397  28.616  1.00  0.00           N0.      0
ATOM    925 HH11 ARG A  59      30.040  49.700  29.277  1.00  0.00           H0.      0
ATOM    926 HH12 ARG A  59      30.203  51.364  28.866  1.00  0.00           H0.      0
ATOM    927  NH2 ARG A  59      31.296  50.920  26.656  1.00  0.00           N0.      0
ATOM    928 HH21 ARG A  59      31.919  50.616  25.921  1.00  0.00           H0.      0
ATOM    929 HH22 ARG A  59      31.234  51.872  26.989  1.00  0.00           H0.      0
ATOM    930  C   ARG A  59      33.210  44.720  30.344  1.00  0.00           C0.      0
ATOM    931  O   ARG A  59      32.427  45.143  31.162  1.00  0.00           O0.      0
ATOM    932  N   VAL A  60      34.528  44.665  30.583  1.00  0.00           N0.      0
ATOM    933  H   VAL A  60      35.112  44.438  29.790  1.00  0.00           H0.      0
ATOM    934  CA  VAL A  60      35.083  44.945  31.917  1.00  0.00           C0.      0
ATOM    935  HA  VAL A  60      34.274  45.286  32.563  1.00  0.00           H0.      0
ATOM    936  CB  VAL A  60      35.548  43.689  32.609  1.00  0.00           C0.      0
ATOM    937  HB  VAL A  60      36.088  44.096  33.464  1.00  0.00           H0.      0
ATOM    938  CG1 VAL A  60      34.317  42.843  33.046  1.00  0.00           C0.      0
ATOM    939 HG11 VAL A  60      33.707  42.600  32.176  1.00  0.00           H0.      0
ATOM    940 HG12 VAL A  60      34.710  42.005  33.620  1.00  0.00           H0.      0
ATOM    941 HG13 VAL A  60      33.643  43.452  33.648  1.00  0.00           H0.      0
ATOM    942  CG2 VAL A  60      36.585  42.836  31.881  1.00  0.00           C0.      0
ATOM    943 HG21 VAL A  60      36.216  42.372  30.967  1.00  0.00           H0.      0
ATOM    944 HG22 VAL A  60      37.480  43.427  31.682  1.00  0.00           H0.      0
ATOM    945 HG23 VAL A  60      36.693  41.941  32.494  1.00  0.00           H0.      0
ATOM    946  C   VAL A  60      36.118  46.115  31.873  1.00  0.00           C0.      0
ATOM    947  O   VAL A  60      36.948  46.317  31.006  1.00  0.00           O0.      0
ATOM    948  N   LEU A  61      36.236  46.905  32.974  1.00  0.00           N0.      0
ATOM    949  H   LEU A  61      35.570  46.732  33.713  1.00  0.00           H0.      0
ATOM    950  CA  LEU A  61      37.137  48.017  33.134  1.00  0.00           C0.      0
ATOM    951  HA  LEU A  61      37.680  48.166  32.200  1.00  0.00           H0.      0
ATOM    952  CB  LEU A  61      36.247  49.214  33.328  1.00  0.00           C0.      0
ATOM    953  HB2 LEU A  61      35.664  49.268  32.409  1.00  0.00           H0.      0
ATOM    954  HB3 LEU A  61      35.508  49.042  34.110  1.00  0.00           H0.      0
ATOM    955  CG  LEU A  61      36.978  50.554  33.529  1.00  0.00           C0.      0
ATOM    956  HG  LEU A  61      37.694  50.469  34.346  1.00  0.00           H0.      0
ATOM    957  CD1 LEU A  61      37.742  50.951  32.212  1.00  0.00           C0.      0
ATOM    958 HD11 LEU A  61      37.000  51.141  31.436  1.00  0.00           H0.      0
ATOM    959 HD12 LEU A  61      38.382  51.813  32.400  1.00  0.00           H0.      0
ATOM    960 HD13 LEU A  61      38.435  50.191  31.851  1.00  0.00           H0.      0
ATOM    961  CD2 LEU A  61      36.166  51.728  33.989  1.00  0.00           C0.      0
ATOM    962 HD21 LEU A  61      35.636  52.279  33.213  1.00  0.00           H0.      0
ATOM    963 HD22 LEU A  61      35.496  51.157  34.632  1.00  0.00           H0.      0
ATOM    964 HD23 LEU A  61      36.756  52.423  34.586  1.00  0.00           H0.      0
ATOM    965  C   LEU A  61      38.222  47.856  34.291  1.00  0.00           C0.      0
ATOM    966  O   LEU A  61      37.857  47.707  35.455  1.00  0.00           O0.      0
ATOM    967  N   ASH A  62      39.494  47.735  33.995  1.00  0.00           N0.      0
ATOM    968  H   ASH A  62      39.782  47.868  33.036  1.00  0.00           H0.      0
ATOM    969  CA  ASH A  62      40.564  47.754  34.983  1.00  0.00           C0.      0
ATOM    970  HA  ASH A  62      40.128  47.337  35.891  1.00  0.00           H0.      0
ATOM    971  CB  ASH A  62      41.690  46.803  34.604  1.00  0.00           C0.      0
ATOM    972  HB2 ASH A  62      41.194  45.884  34.291  1.00  0.00           H0.      0
ATOM    973  HB3 ASH A  62      42.265  47.236  33.785  1.00  0.00           H0.      0
ATOM    974  CG  ASH A  62      42.701  46.529  35.635  1.00  0.00           C0.      0
ATOM    975  OD1 ASH A  62      43.352  47.412  36.110  1.00  0.00           O0.      0
ATOM    976  OD2 ASH A  62      42.816  45.281  36.028  1.00  0.00           O0.      0
ATOM    977  HD2 ASH A  62      43.406  45.304  36.785  1.00  0.00           H0.      0
ATOM    978  C   ASH A  62      41.058  49.146  35.255  1.00  0.00           C0.      0
ATOM    979  O   ASH A  62      41.425  49.815  34.305  1.00  0.00           O0.      0
ATOM    980  N   VAL A  63      41.187  49.573  36.511  1.00  0.00           N0.      0
ATOM    981  H   VAL A  63      40.876  48.946  37.238  1.00  0.00           H0.      0
ATOM    982  CA  VAL A  63      41.611  50.955  36.889  1.00  0.00           C0.      0
ATOM    983  HA  VAL A  63      42.035  51.387  35.982  1.00  0.00           H0.      0
ATOM    984  CB  VAL A  63      40.438  51.750  37.471  1.00  0.00           C0.      0
ATOM    985  HB  VAL A  63      40.765  52.787  37.534  1.00  0.00           H0.      0
ATOM    986  CG1 VAL A  63      39.201  51.637  36.568  1.00  0.00           C0.      0
ATOM    987 HG11 VAL A  63      39.405  52.213  35.665  1.00  0.00           H0.      0
ATOM    988 HG12 VAL A  63      38.950  50.594  36.376  1.00  0.00           H0.      0
ATOM    989 HG13 VAL A  63      38.396  52.193  37.048  1.00  0.00           H0.      0
ATOM    990  CG2 VAL A  63      40.126  51.464  38.921  1.00  0.00           C0.      0
ATOM    991 HG21 VAL A  63      39.479  52.245  39.319  1.00  0.00           H0.      0
ATOM    992 HG22 VAL A  63      39.666  50.483  39.041  1.00  0.00           H0.      0
ATOM    993 HG23 VAL A  63      41.112  51.473  39.387  1.00  0.00           H0.      0
ATOM    994  C   VAL A  63      42.858  51.058  37.746  1.00  0.00           C0.      0
ATOM    995  O   VAL A  63      43.257  52.213  37.982  1.00  0.00           O0.      0
ATOM    996  N   ALA A  64      43.507  49.949  38.159  1.00  0.00           N0.      0
ATOM    997  H   ALA A  64      43.141  49.037  37.925  1.00  0.00           H0.      0
ATOM    998  CA  ALA A  64      44.822  50.101  38.722  1.00  0.00           C0.      0
ATOM    999  HA  ALA A  64      45.259  51.092  38.604  1.00  0.00           H0.      0
ATOM   1000  CB  ALA A  64      44.774  49.805  40.188  1.00  0.00           C0.      0
ATOM   1001  HB1 ALA A  64      44.088  50.470  40.712  1.00  0.00           H0.      0
ATOM   1002  HB2 ALA A  64      44.413  48.793  40.372  1.00  0.00           H0.      0
ATOM   1003  HB3 ALA A  64      45.730  49.884  40.707  1.00  0.00           H0.      0
ATOM   1004  C   ALA A  64      45.723  49.164  37.913  1.00  0.00           C0.      0
ATOM   1005  O   ALA A  64      46.009  48.001  38.263  1.00  0.00           O0.      0
ATOM   1006  N   CYS A  65      46.096  49.502  36.637  1.00  0.00           N0.      0
ATOM   1007  H   CYS A  65      45.762  50.376  36.256  1.00  0.00           H0.      0
ATOM   1008  CA  CYS A  65      46.643  48.532  35.674  1.00  0.00           C0.      0
ATOM   1009  HA  CYS A  65      46.052  47.616  35.694  1.00  0.00           H0.      0
ATOM   1010  CB  CYS A  65      46.618  49.051  34.252  1.00  0.00           C0.      0
ATOM   1011  HB2 CYS A  65      47.148  50.002  34.315  1.00  0.00           H0.      0
ATOM   1012  HB3 CYS A  65      47.261  48.395  33.664  1.00  0.00           H0.      0
ATOM   1013  SG  CYS A  65      44.984  49.240  33.487  1.00  0.00           S0.      0
ATOM   1014  HG  CYS A  65      44.816  50.529  33.793  1.00  0.00           H0.      0
ATOM   1015  C   CYS A  65      48.097  48.207  35.953  1.00  0.00           C0.      0
ATOM   1016  O   CYS A  65      48.594  47.086  35.790  1.00  0.00           O0.      0
ATOM   1017  N   GLY A  66      48.863  49.096  36.531  1.00  0.00           N0.      0
ATOM   1018  H   GLY A  66      48.379  49.955  36.750  1.00  0.00           H0.      0
ATOM   1019  CA  GLY A  66      50.344  49.009  36.577  1.00  0.00           C0.      0
ATOM   1020  HA2 GLY A  66      50.655  50.020  36.843  1.00  0.00           H0.      0
ATOM   1021  HA3 GLY A  66      50.609  48.189  37.244  1.00  0.00           H0.      0
ATOM   1022  C   GLY A  66      50.885  48.849  35.169  1.00  0.00           C0.      0
ATOM   1023  O   GLY A  66      50.337  49.413  34.212  1.00  0.00           O0.      0
ATOM   1024  N   THR A  67      51.844  47.994  35.016  1.00  0.00           N0.      0
ATOM   1025  H   THR A  67      52.217  47.583  35.861  1.00  0.00           H0.      0
ATOM   1026  CA  THR A  67      52.325  47.282  33.750  1.00  0.00           C0.      0
ATOM   1027  HA  THR A  67      52.616  47.974  32.960  1.00  0.00           H0.      0
ATOM   1028  CB  THR A  67      53.654  46.605  34.067  1.00  0.00           C0.      0
ATOM   1029  HB  THR A  67      54.080  46.197  33.151  1.00  0.00           H0.      0
ATOM   1030  CG2 THR A  67      54.691  47.575  34.752  1.00  0.00           C0.      0
ATOM   1031 HG21 THR A  67      54.451  47.853  35.778  1.00  0.00           H0.      0
ATOM   1032 HG22 THR A  67      55.682  47.129  34.668  1.00  0.00           H0.      0
ATOM   1033 HG23 THR A  67      54.757  48.442  34.094  1.00  0.00           H0.      0
ATOM   1034  OG1 THR A  67      53.511  45.570  35.005  1.00  0.00           O0.      0
ATOM   1035  HG1 THR A  67      53.100  44.885  34.472  1.00  0.00           H0.      0
ATOM   1036  C   THR A  67      51.326  46.373  33.002  1.00  0.00           C0.      0
ATOM   1037  O   THR A  67      51.649  45.817  31.918  1.00  0.00           O0.      0
ATOM   1038  N   GLY A  68      50.189  46.127  33.560  1.00  0.00           N0.      0
ATOM   1039  H   GLY A  68      49.937  46.657  34.381  1.00  0.00           H0.      0
ATOM   1040  CA  GLY A  68      49.065  45.526  32.842  1.00  0.00           C0.      0
ATOM   1041  HA2 GLY A  68      48.175  46.150  32.928  1.00  0.00           H0.      0
ATOM   1042  HA3 GLY A  68      49.235  45.409  31.772  1.00  0.00           H0.      0
ATOM   1043  C   GLY A  68      48.683  44.053  33.250  1.00  0.00           C0.      0
ATOM   1044  O   GLY A  68      47.865  43.371  32.584  1.00  0.00           O0.      0
ATOM   1045  N   VAL A  69      49.401  43.467  34.203  1.00  0.00           N0.      0
ATOM   1046  H   VAL A  69      50.034  44.133  34.622  1.00  0.00           H0.      0
ATOM   1047  CA  VAL A  69      49.458  42.027  34.546  1.00  0.00           C0.      0
ATOM   1048  HA  VAL A  69      49.861  41.498  33.683  1.00  0.00           H0.      0
ATOM   1049  CB  VAL A  69      50.412  41.778  35.684  1.00  0.00           C0.      0
ATOM   1050  HB  VAL A  69      51.387  42.141  35.356  1.00  0.00           H0.      0
ATOM   1051  CG1 VAL A  69      50.068  42.475  36.990  1.00  0.00           C0.      0
ATOM   1052 HG11 VAL A  69      49.752  43.509  36.849  1.00  0.00           H0.      0
ATOM   1053 HG12 VAL A  69      49.361  41.894  37.582  1.00  0.00           H0.      0
ATOM   1054 HG13 VAL A  69      50.998  42.445  37.559  1.00  0.00           H0.      0
ATOM   1055  CG2 VAL A  69      50.611  40.297  35.955  1.00  0.00           C0.      0
ATOM   1056 HG21 VAL A  69      49.701  39.835  36.337  1.00  0.00           H0.      0
ATOM   1057 HG22 VAL A  69      50.808  39.793  35.009  1.00  0.00           H0.      0
ATOM   1058 HG23 VAL A  69      51.453  40.167  36.635  1.00  0.00           H0.      0
ATOM   1059  C   VAL A  69      48.076  41.437  34.755  1.00  0.00           C0.      0
ATOM   1060  O   VAL A  69      47.789  40.410  34.161  1.00  0.00           O0.      0
ATOM   1061  N   ASP A  70      47.215  42.036  35.521  1.00  0.00           N0.      0
ATOM   1062  H   ASP A  70      47.473  42.935  35.903  1.00  0.00           H0.      0
ATOM   1063  CA  ASP A  70      45.859  41.597  35.856  1.00  0.00           C0.      0
ATOM   1064  HA  ASP A  70      45.918  40.550  36.152  1.00  0.00           H0.      0
ATOM   1065  CB  ASP A  70      45.412  42.435  37.103  1.00  0.00           C0.      0
ATOM   1066  HB2 ASP A  70      44.977  43.345  36.691  1.00  0.00           H0.      0
ATOM   1067  HB3 ASP A  70      44.556  41.943  37.565  1.00  0.00           H0.      0
ATOM   1068  CG  ASP A  70      46.434  42.942  38.163  1.00  0.00           C0.      0
ATOM   1069  OD1 ASP A  70      46.984  44.069  37.983  1.00  0.00           O0.      0
ATOM   1070  OD2 ASP A  70      46.645  42.107  39.051  1.00  0.00           O0.      0
ATOM   1071  C   ASP A  70      44.812  41.859  34.739  1.00  0.00           C0.      0
ATOM   1072  O   ASP A  70      43.787  41.172  34.708  1.00  0.00           O0.      0
ATOM   1073  N   SER A  71      45.037  42.783  33.815  1.00  0.00           N0.      0
ATOM   1074  H   SER A  71      45.851  43.377  33.879  1.00  0.00           H0.      0
ATOM   1075  CA  SER A  71      44.208  43.062  32.608  1.00  0.00           C0.      0
ATOM   1076  HA  SER A  71      43.159  43.124  32.895  1.00  0.00           H0.      0
ATOM   1077  CB  SER A  71      44.641  44.445  32.048  1.00  0.00           C0.      0
ATOM   1078  HB2 SER A  71      45.680  44.355  31.731  1.00  0.00           H0.      0
ATOM   1079  HB3 SER A  71      44.032  44.711  31.184  1.00  0.00           H0.      0
ATOM   1080  OG  SER A  71      44.531  45.489  33.012  1.00  0.00           O0.      0
ATOM   1081  HG  SER A  71      45.074  45.544  33.802  1.00  0.00           H0.      0
ATOM   1082  C   SER A  71      44.383  41.948  31.567  1.00  0.00           C0.      0
ATOM   1083  O   SER A  71      43.396  41.426  31.112  1.00  0.00           O0.      0
ATOM   1084  N   ILE A  72      45.643  41.534  31.253  1.00  0.00           N0.      0
ATOM   1085  H   ILE A  72      46.366  41.981  31.798  1.00  0.00           H0.      0
ATOM   1086  CA  ILE A  72      46.028  40.625  30.166  1.00  0.00           C0.      0
ATOM   1087  HA  ILE A  72      45.598  40.943  29.216  1.00  0.00           H0.      0
ATOM   1088  CB  ILE A  72      47.593  40.757  30.003  1.00  0.00           C0.      0
ATOM   1089  HB  ILE A  72      47.970  40.711  31.025  1.00  0.00           H0.      0
ATOM   1090  CG2 ILE A  72      48.219  39.618  29.226  1.00  0.00           C0.      0
ATOM   1091 HG21 ILE A  72      47.948  39.648  28.171  1.00  0.00           H0.      0
ATOM   1092 HG22 ILE A  72      49.291  39.811  29.272  1.00  0.00           H0.      0
ATOM   1093 HG23 ILE A  72      48.076  38.697  29.791  1.00  0.00           H0.      0
ATOM   1094  CG1 ILE A  72      47.941  42.158  29.452  1.00  0.00           C0.      0
ATOM   1095 HG12 ILE A  72      47.573  42.395  28.454  1.00  0.00           H0.      0
ATOM   1096 HG13 ILE A  72      47.454  42.937  30.039  1.00  0.00           H0.      0
ATOM   1097  CD1 ILE A  72      49.435  42.554  29.385  1.00  0.00           C0.      0
ATOM   1098 HD11 ILE A  72      49.555  43.557  28.974  1.00  0.00           H0.      0
ATOM   1099 HD12 ILE A  72      50.010  42.382  30.295  1.00  0.00           H0.      0
ATOM   1100 HD13 ILE A  72      49.855  41.863  28.654  1.00  0.00           H0.      0
ATOM   1101  C   ILE A  72      45.550  39.215  30.621  1.00  0.00           C0.      0
ATOM   1102  O   ILE A  72      45.063  38.422  29.841  1.00  0.00           O0.      0
ATOM   1103  N   MET A  73      45.594  38.925  31.926  1.00  0.00           N0.      0
ATOM   1104  H   MET A  73      45.997  39.592  32.569  1.00  0.00           H0.      0
ATOM   1105  CA  MET A  73      44.993  37.774  32.610  1.00  0.00           C0.      0
ATOM   1106  HA  MET A  73      45.458  36.863  32.232  1.00  0.00           H0.      0
ATOM   1107  CB  MET A  73      45.311  37.937  34.070  1.00  0.00           C0.      0
ATOM   1108  HB2 MET A  73      46.395  37.993  34.170  1.00  0.00           H0.      0
ATOM   1109  HB3 MET A  73      44.922  38.867  34.485  1.00  0.00           H0.      0
ATOM   1110  CG  MET A  73      44.917  36.857  35.048  1.00  0.00           C0.      0
ATOM   1111  HG2 MET A  73      43.848  36.718  34.887  1.00  0.00           H0.      0
ATOM   1112  HG3 MET A  73      45.488  35.946  34.869  1.00  0.00           H0.      0
ATOM   1113  SD  MET A  73      45.130  37.203  36.852  1.00  0.00           S0.      0
ATOM   1114  CE  MET A  73      46.949  37.441  36.838  1.00  0.00           C0.      0
ATOM   1115  HE1 MET A  73      47.071  38.256  36.123  1.00  0.00           H0.      0
ATOM   1116  HE2 MET A  73      47.235  37.699  37.858  1.00  0.00           H0.      0
ATOM   1117  HE3 MET A  73      47.438  36.578  36.387  1.00  0.00           H0.      0
ATOM   1118  C   MET A  73      43.542  37.587  32.254  1.00  0.00           C0.      0
ATOM   1119  O   MET A  73      43.157  36.457  32.074  1.00  0.00           O0.      0
ATOM   1120  N   LEU A  74      42.674  38.594  32.124  1.00  0.00           N0.      0
ATOM   1121  H   LEU A  74      43.133  39.490  32.202  1.00  0.00           H0.      0
ATOM   1122  CA  LEU A  74      41.285  38.490  31.544  1.00  0.00           C0.      0
ATOM   1123  HA  LEU A  74      40.973  37.477  31.799  1.00  0.00           H0.      0
ATOM   1124  CB  LEU A  74      40.377  39.660  32.052  1.00  0.00           C0.      0
ATOM   1125  HB2 LEU A  74      40.882  40.578  31.751  1.00  0.00           H0.      0
ATOM   1126  HB3 LEU A  74      39.436  39.589  31.507  1.00  0.00           H0.      0
ATOM   1127  CG  LEU A  74      40.292  39.660  33.521  1.00  0.00           C0.      0
ATOM   1128  HG  LEU A  74      41.307  39.750  33.909  1.00  0.00           H0.      0
ATOM   1129  CD1 LEU A  74      39.475  40.857  33.945  1.00  0.00           C0.      0
ATOM   1130 HD11 LEU A  74      38.451  40.547  33.738  1.00  0.00           H0.      0
ATOM   1131 HD12 LEU A  74      39.614  41.043  35.010  1.00  0.00           H0.      0
ATOM   1132 HD13 LEU A  74      39.765  41.755  33.399  1.00  0.00           H0.      0
ATOM   1133  CD2 LEU A  74      39.587  38.344  34.067  1.00  0.00           C0.      0
ATOM   1134 HD21 LEU A  74      39.577  38.453  35.151  1.00  0.00           H0.      0
ATOM   1135 HD22 LEU A  74      38.524  38.307  33.828  1.00  0.00           H0.      0
ATOM   1136 HD23 LEU A  74      40.027  37.408  33.722  1.00  0.00           H0.      0
ATOM   1137  C   LEU A  74      41.356  38.507  29.992  1.00  0.00           C0.      0
ATOM   1138  O   LEU A  74      40.611  37.684  29.420  1.00  0.00           O0.      0
ATOM   1139  N   VAL A  75      42.129  39.359  29.304  1.00  0.00           N0.      0
ATOM   1140  H   VAL A  75      42.766  39.978  29.783  1.00  0.00           H0.      0
ATOM   1141  CA  VAL A  75      42.037  39.500  27.828  1.00  0.00           C0.      0
ATOM   1142  HA  VAL A  75      40.981  39.759  27.751  1.00  0.00           H0.      0
ATOM   1143  CB  VAL A  75      43.035  40.505  27.318  1.00  0.00           C0.      0
ATOM   1144  HB  VAL A  75      44.019  40.096  27.544  1.00  0.00           H0.      0
ATOM   1145  CG1 VAL A  75      42.907  40.615  25.781  1.00  0.00           C0.      0
ATOM   1146 HG11 VAL A  75      43.741  41.148  25.326  1.00  0.00           H0.      0
ATOM   1147 HG12 VAL A  75      43.053  39.620  25.360  1.00  0.00           H0.      0
ATOM   1148 HG13 VAL A  75      41.928  40.951  25.437  1.00  0.00           H0.      0
ATOM   1149  CG2 VAL A  75      42.852  42.000  27.812  1.00  0.00           C0.      0
ATOM   1150 HG21 VAL A  75      41.831  42.308  27.586  1.00  0.00           H0.      0
ATOM   1151 HG22 VAL A  75      43.102  41.995  28.873  1.00  0.00           H0.      0
ATOM   1152 HG23 VAL A  75      43.566  42.686  27.356  1.00  0.00           H0.      0
ATOM   1153  C   VAL A  75      42.344  38.142  27.239  1.00  0.00           C0.      0
ATOM   1154  O   VAL A  75      41.824  37.754  26.177  1.00  0.00           O0.      0
ATOM   1155  N   GLU A  76      43.242  37.387  27.872  1.00  0.00           N0.      0
ATOM   1156  H   GLU A  76      43.690  37.842  28.655  1.00  0.00           H0.      0
ATOM   1157  CA  GLU A  76      43.626  36.044  27.405  1.00  0.00           C0.      0
ATOM   1158  HA  GLU A  76      44.212  36.253  26.511  1.00  0.00           H0.      0
ATOM   1159  CB  GLU A  76      44.595  35.385  28.430  1.00  0.00           C0.      0
ATOM   1160  HB2 GLU A  76      45.429  36.050  28.652  1.00  0.00           H0.      0
ATOM   1161  HB3 GLU A  76      44.089  35.137  29.364  1.00  0.00           H0.      0
ATOM   1162  CG  GLU A  76      45.282  34.104  27.884  1.00  0.00           C0.      0
ATOM   1163  HG2 GLU A  76      45.810  33.633  28.713  1.00  0.00           H0.      0
ATOM   1164  HG3 GLU A  76      44.599  33.417  27.384  1.00  0.00           H0.      0
ATOM   1165  CD  GLU A  76      46.256  34.540  26.747  1.00  0.00           C0.      0
ATOM   1166  OE1 GLU A  76      46.119  34.111  25.572  1.00  0.00           O0.      0
ATOM   1167  OE2 GLU A  76      47.219  35.333  26.967  1.00  0.00           O0.      0
ATOM   1168  C   GLU A  76      42.452  35.107  27.269  1.00  0.00           C0.      0
ATOM   1169  O   GLU A  76      42.348  34.360  26.305  1.00  0.00           O0.      0
ATOM   1170  N   GLU A  77      41.467  35.246  28.159  1.00  0.00           N0.      0
ATOM   1171  H   GLU A  77      41.507  36.025  28.801  1.00  0.00           H0.      0
ATOM   1172  CA  GLU A  77      40.240  34.449  28.039  1.00  0.00           C0.      0
ATOM   1173  HA  GLU A  77      40.477  33.472  27.617  1.00  0.00           H0.      0
ATOM   1174  CB  GLU A  77      39.650  34.185  29.396  1.00  0.00           C0.      0
ATOM   1175  HB2 GLU A  77      39.152  35.037  29.860  1.00  0.00           H0.      0
ATOM   1176  HB3 GLU A  77      38.785  33.523  29.379  1.00  0.00           H0.      0
ATOM   1177  CG  GLU A  77      40.604  33.616  30.454  1.00  0.00           C0.      0
ATOM   1178  HG2 GLU A  77      41.185  34.449  30.849  1.00  0.00           H0.      0
ATOM   1179  HG3 GLU A  77      39.973  33.201  31.240  1.00  0.00           H0.      0
ATOM   1180  CD  GLU A  77      41.481  32.507  29.918  1.00  0.00           C0.      0
ATOM   1181  OE1 GLU A  77      42.733  32.593  30.036  1.00  0.00           O0.      0
ATOM   1182  OE2 GLU A  77      40.977  31.473  29.440  1.00  0.00           O0.      0
ATOM   1183  C   GLU A  77      39.289  35.030  26.937  1.00  0.00           C0.      0
ATOM   1184  O   GLU A  77      38.136  34.497  26.791  1.00  0.00           O0.      0
ATOM   1185  N   GLY A  78      39.516  36.110  26.252  1.00  0.00           N0.      0
ATOM   1186  H   GLY A  78      40.426  36.542  26.314  1.00  0.00           H0.      0
ATOM   1187  CA  GLY A  78      38.595  36.630  25.216  1.00  0.00           C0.      0
ATOM   1188  HA2 GLY A  78      39.131  37.304  24.548  1.00  0.00           H0.      0
ATOM   1189  HA3 GLY A  78      38.220  35.815  24.597  1.00  0.00           H0.      0
ATOM   1190  C   GLY A  78      37.436  37.519  25.726  1.00  0.00           C0.      0
ATOM   1191  O   GLY A  78      36.550  37.744  24.925  1.00  0.00           O0.      0
ATOM   1192  N   PHE A  79      37.423  38.000  27.017  1.00  0.00           N0.      0
ATOM   1193  H   PHE A  79      38.206  37.819  27.629  1.00  0.00           H0.      0
ATOM   1194  CA  PHE A  79      36.580  39.153  27.453  1.00  0.00           C0.      0
ATOM   1195  HA  PHE A  79      35.499  39.034  27.392  1.00  0.00           H0.      0
ATOM   1196  CB  PHE A  79      36.841  39.522  28.896  1.00  0.00           C0.      0
ATOM   1197  HB2 PHE A  79      37.906  39.743  28.969  1.00  0.00           H0.      0
ATOM   1198  HB3 PHE A  79      36.327  40.476  29.009  1.00  0.00           H0.      0
ATOM   1199  CG  PHE A  79      36.393  38.587  29.985  1.00  0.00           C0.      0
ATOM   1200  CD1 PHE A  79      36.806  37.253  30.026  1.00  0.00           C0.      0
ATOM   1201  HD1 PHE A  79      37.330  36.723  29.245  1.00  0.00           H0.      0
ATOM   1202  CE1 PHE A  79      36.551  36.475  31.193  1.00  0.00           C0.      0
ATOM   1203  HE1 PHE A  79      36.847  35.436  31.201  1.00  0.00           H0.      0
ATOM   1204  CZ  PHE A  79      35.927  37.088  32.229  1.00  0.00           C0.      0
ATOM   1205  HZ  PHE A  79      35.841  36.460  33.104  1.00  0.00           H0.      0
ATOM   1206  CE2 PHE A  79      35.486  38.398  32.234  1.00  0.00           C0.      0
ATOM   1207  HE2 PHE A  79      34.955  38.778  33.094  1.00  0.00           H0.      0
ATOM   1208  CD2 PHE A  79      35.660  39.142  31.098  1.00  0.00           C0.      0
ATOM   1209  HD2 PHE A  79      35.379  40.185  31.085  1.00  0.00           H0.      0
ATOM   1210  C   PHE A  79      36.853  40.399  26.581  1.00  0.00           C0.      0
ATOM   1211  O   PHE A  79      37.797  40.484  25.785  1.00  0.00           O0.      0
ATOM   1212  N   SER A  80      36.006  41.419  26.729  1.00  0.00           N0.      0
ATOM   1213  H   SER A  80      35.367  41.386  27.511  1.00  0.00           H0.      0
ATOM   1214  CA  SER A  80      36.146  42.719  26.049  1.00  0.00           C0.      0
ATOM   1215  HA  SER A  80      36.723  42.673  25.126  1.00  0.00           H0.      0
ATOM   1216  CB  SER A  80      34.738  43.145  25.648  1.00  0.00           C0.      0
ATOM   1217  HB2 SER A  80      34.242  42.346  25.096  1.00  0.00           H0.      0
ATOM   1218  HB3 SER A  80      34.135  43.364  26.529  1.00  0.00           H0.      0
ATOM   1219  OG  SER A  80      34.868  44.338  24.861  1.00  0.00           O0.      0
ATOM   1220  HG  SER A  80      34.033  44.394  24.389  1.00  0.00           H0.      0
ATOM   1221  C   SER A  80      36.733  43.765  27.073  1.00  0.00           C0.      0
ATOM   1222  O   SER A  80      35.918  44.355  27.862  1.00  0.00           O0.      0
ATOM   1223  N   VAL A  81      38.054  44.060  27.187  1.00  0.00           N0.      0
ATOM   1224  H   VAL A  81      38.613  43.705  26.424  1.00  0.00           H0.      0
ATOM   1225  CA  VAL A  81      38.595  44.715  28.392  1.00  0.00           C0.      0
ATOM   1226  HA  VAL A  81      37.842  44.636  29.177  1.00  0.00           H0.      0
ATOM   1227  CB  VAL A  81      39.865  43.981  28.690  1.00  0.00           C0.      0
ATOM   1228  HB  VAL A  81      40.634  44.173  27.942  1.00  0.00           H0.      0
ATOM   1229  CG1 VAL A  81      40.342  44.457  30.053  1.00  0.00           C0.      0
ATOM   1230 HG11 VAL A  81      41.244  43.879  30.251  1.00  0.00           H0.      0
ATOM   1231 HG12 VAL A  81      40.623  45.510  30.089  1.00  0.00           H0.      0
ATOM   1232 HG13 VAL A  81      39.652  44.145  30.837  1.00  0.00           H0.      0
ATOM   1233  CG2 VAL A  81      39.613  42.517  28.968  1.00  0.00           C0.      0
ATOM   1234 HG21 VAL A  81      39.588  41.949  28.038  1.00  0.00           H0.      0
ATOM   1235 HG22 VAL A  81      40.433  42.140  29.579  1.00  0.00           H0.      0
ATOM   1236 HG23 VAL A  81      38.647  42.313  29.429  1.00  0.00           H0.      0
ATOM   1237  C   VAL A  81      38.893  46.208  28.089  1.00  0.00           C0.      0
ATOM   1238  O   VAL A  81      39.250  46.528  27.015  1.00  0.00           O0.      0
ATOM   1239  N   THR A  82      38.692  47.180  28.978  1.00  0.00           N0.      0
ATOM   1240  H   THR A  82      38.379  46.978  29.916  1.00  0.00           H0.      0
ATOM   1241  CA  THR A  82      39.235  48.535  28.884  1.00  0.00           C0.      0
ATOM   1242  HA  THR A  82      39.826  48.749  27.993  1.00  0.00           H0.      0
ATOM   1243  CB  THR A  82      38.142  49.586  28.897  1.00  0.00           C0.      0
ATOM   1244  HB  THR A  82      37.388  49.292  29.628  1.00  0.00           H0.      0
ATOM   1245  CG2 THR A  82      38.582  51.072  28.875  1.00  0.00           C0.      0
ATOM   1246 HG21 THR A  82      37.671  51.628  28.650  1.00  0.00           H0.      0
ATOM   1247 HG22 THR A  82      39.048  51.357  29.818  1.00  0.00           H0.      0
ATOM   1248 HG23 THR A  82      39.312  51.172  28.072  1.00  0.00           H0.      0
ATOM   1249  OG1 THR A  82      37.413  49.389  27.610  1.00  0.00           O0.      0
ATOM   1250  HG1 THR A  82      36.723  48.793  27.909  1.00  0.00           H0.      0
ATOM   1251  C   THR A  82      40.188  48.693  30.105  1.00  0.00           C0.      0
ATOM   1252  O   THR A  82      39.947  48.129  31.159  1.00  0.00           O0.      0
ATOM   1253  N   SER A  83      41.249  49.450  29.909  1.00  0.00           N0.      0
ATOM   1254  H   SER A  83      41.373  49.927  29.028  1.00  0.00           H0.      0
ATOM   1255  CA  SER A  83      42.246  49.764  30.925  1.00  0.00           C0.      0
ATOM   1256  HA  SER A  83      42.002  49.272  31.867  1.00  0.00           H0.      0
ATOM   1257  CB  SER A  83      43.604  49.169  30.435  1.00  0.00           C0.      0
ATOM   1258  HB2 SER A  83      43.763  49.413  29.384  1.00  0.00           H0.      0
ATOM   1259  HB3 SER A  83      44.424  49.599  31.010  1.00  0.00           H0.      0
ATOM   1260  OG  SER A  83      43.466  47.820  30.599  1.00  0.00           O0.      0
ATOM   1261  HG  SER A  83      43.456  47.426  31.475  1.00  0.00           H0.      0
ATOM   1262  C   SER A  83      42.549  51.206  31.197  1.00  0.00           C0.      0
ATOM   1263  O   SER A  83      42.495  52.096  30.308  1.00  0.00           O0.      0
ATOM   1264  N   VAL A  84      42.723  51.536  32.476  1.00  0.00           N0.      0
ATOM   1265  H   VAL A  84      42.754  50.719  33.070  1.00  0.00           H0.      0
ATOM   1266  CA  VAL A  84      42.914  52.867  33.135  1.00  0.00           C0.      0
ATOM   1267  HA  VAL A  84      43.187  53.600  32.376  1.00  0.00           H0.      0
ATOM   1268  CB  VAL A  84      41.516  53.396  33.642  1.00  0.00           C0.      0
ATOM   1269  HB  VAL A  84      41.147  52.568  34.247  1.00  0.00           H0.      0
ATOM   1270  CG1 VAL A  84      41.715  54.620  34.557  1.00  0.00           C0.      0
ATOM   1271 HG11 VAL A  84      40.731  55.029  34.785  1.00  0.00           H0.      0
ATOM   1272 HG12 VAL A  84      42.133  54.234  35.487  1.00  0.00           H0.      0
ATOM   1273 HG13 VAL A  84      42.410  55.358  34.156  1.00  0.00           H0.      0
ATOM   1274  CG2 VAL A  84      40.613  53.789  32.472  1.00  0.00           C0.      0
ATOM   1275 HG21 VAL A  84      39.614  54.053  32.819  1.00  0.00           H0.      0
ATOM   1276 HG22 VAL A  84      41.047  54.495  31.765  1.00  0.00           H0.      0
ATOM   1277 HG23 VAL A  84      40.545  52.831  31.957  1.00  0.00           H0.      0
ATOM   1278  C   VAL A  84      43.982  52.746  34.277  1.00  0.00           C0.      0
ATOM   1279  O   VAL A  84      44.081  51.732  34.990  1.00  0.00           O0.      0
ATOM   1280  N   ASP A  85      44.813  53.827  34.336  1.00  0.00           N0.      0
ATOM   1281  H   ASP A  85      44.684  54.514  33.607  1.00  0.00           H0.      0
ATOM   1282  CA  ASP A  85      45.803  54.150  35.336  1.00  0.00           C0.      0
ATOM   1283  HA  ASP A  85      45.318  54.065  36.309  1.00  0.00           H0.      0
ATOM   1284  CB  ASP A  85      47.031  53.168  35.179  1.00  0.00           C0.      0
ATOM   1285  HB2 ASP A  85      46.752  52.129  35.003  1.00  0.00           H0.      0
ATOM   1286  HB3 ASP A  85      47.723  53.559  34.432  1.00  0.00           H0.      0
ATOM   1287  CG  ASP A  85      47.969  53.099  36.456  1.00  0.00           C0.      0
ATOM   1288  OD1 ASP A  85      48.041  51.964  36.988  1.00  0.00           O0.      0
ATOM   1289  OD2 ASP A  85      48.568  54.093  36.891  1.00  0.00           O0.      0
ATOM   1290  C   ASP A  85      46.257  55.554  35.077  1.00  0.00           C0.      0
ATOM   1291  O   ASP A  85      46.096  56.091  33.994  1.00  0.00           O0.      0
ATOM   1292  N   ALA A  86      46.973  56.179  36.009  1.00  0.00           N0.      0
ATOM   1293  H   ALA A  86      47.039  55.626  36.851  1.00  0.00           H0.      0
ATOM   1294  CA  ALA A  86      47.476  57.528  35.937  1.00  0.00           C0.      0
ATOM   1295  HA  ALA A  86      46.897  58.125  35.233  1.00  0.00           H0.      0
ATOM   1296  CB  ALA A  86      47.434  58.110  37.326  1.00  0.00           C0.      0
ATOM   1297  HB1 ALA A  86      47.984  59.050  37.373  1.00  0.00           H0.      0
ATOM   1298  HB2 ALA A  86      46.447  58.347  37.723  1.00  0.00           H0.      0
ATOM   1299  HB3 ALA A  86      47.922  57.405  37.998  1.00  0.00           H0.      0
ATOM   1300  C   ALA A  86      48.977  57.447  35.492  1.00  0.00           C0.      0
ATOM   1301  O   ALA A  86      49.434  58.540  35.023  1.00  0.00           O0.      0
ATOM   1302  N   SER A  87      49.729  56.353  35.574  1.00  0.00           N0.      0
ATOM   1303  H   SER A  87      49.380  55.503  35.994  1.00  0.00           H0.      0
ATOM   1304  CA  SER A  87      51.179  56.407  35.180  1.00  0.00           C0.      0
ATOM   1305  HA  SER A  87      51.542  57.429  35.294  1.00  0.00           H0.      0
ATOM   1306  CB  SER A  87      51.962  55.573  36.215  1.00  0.00           C0.      0
ATOM   1307  HB2 SER A  87      51.893  56.013  37.210  1.00  0.00           H0.      0
ATOM   1308  HB3 SER A  87      51.490  54.593  36.285  1.00  0.00           H0.      0
ATOM   1309  OG  SER A  87      53.349  55.437  35.872  1.00  0.00           O0.      0
ATOM   1310  HG  SER A  87      53.733  56.301  36.037  1.00  0.00           H0.      0
ATOM   1311  C   SER A  87      51.554  55.980  33.789  1.00  0.00           C0.      0
ATOM   1312  O   SER A  87      51.460  54.771  33.508  1.00  0.00           O0.      0
ATOM   1313  N   ASP A  88      52.093  56.853  32.910  1.00  0.00           N0.      0
ATOM   1314  H   ASP A  88      52.203  57.815  33.199  1.00  0.00           H0.      0
ATOM   1315  CA  ASP A  88      52.410  56.511  31.513  1.00  0.00           C0.      0
ATOM   1316  HA  ASP A  88      51.685  55.822  31.080  1.00  0.00           H0.      0
ATOM   1317  CB  ASP A  88      52.314  57.799  30.695  1.00  0.00           C0.      0
ATOM   1318  HB2 ASP A  88      52.392  57.439  29.670  1.00  0.00           H0.      0
ATOM   1319  HB3 ASP A  88      51.251  58.040  30.723  1.00  0.00           H0.      0
ATOM   1320  CG  ASP A  88      53.219  58.982  31.026  1.00  0.00           C0.      0
ATOM   1321  OD1 ASP A  88      52.987  60.111  30.468  1.00  0.00           O0.      0
ATOM   1322  OD2 ASP A  88      54.085  58.816  31.931  1.00  0.00           O0.      0
ATOM   1323  C   ASP A  88      53.818  55.827  31.496  1.00  0.00           C0.      0
ATOM   1324  O   ASP A  88      54.068  55.013  30.601  1.00  0.00           O0.      0
ATOM   1325  N   LYS A  89      54.648  55.934  32.593  1.00  0.00           N0.      0
ATOM   1326  H   LYS A  89      54.306  56.457  33.386  1.00  0.00           H0.      0
ATOM   1327  CA  LYS A  89      55.819  55.119  32.840  1.00  0.00           C0.      0
ATOM   1328  HA  LYS A  89      56.465  55.141  31.962  1.00  0.00           H0.      0
ATOM   1329  CB  LYS A  89      56.624  55.646  34.002  1.00  0.00           C0.      0
ATOM   1330  HB2 LYS A  89      55.976  55.522  34.870  1.00  0.00           H0.      0
ATOM   1331  HB3 LYS A  89      57.471  54.995  34.218  1.00  0.00           H0.      0
ATOM   1332  CG  LYS A  89      57.022  57.164  34.002  1.00  0.00           C0.      0
ATOM   1333  HG2 LYS A  89      56.092  57.714  34.143  1.00  0.00           H0.      0
ATOM   1334  HG3 LYS A  89      57.734  57.420  34.787  1.00  0.00           H0.      0
ATOM   1335  CD  LYS A  89      57.552  57.647  32.607  1.00  0.00           C0.      0
ATOM   1336  HD2 LYS A  89      58.505  57.162  32.399  1.00  0.00           H0.      0
ATOM   1337  HD3 LYS A  89      56.793  57.485  31.841  1.00  0.00           H0.      0
ATOM   1338  CE  LYS A  89      57.780  59.176  32.613  1.00  0.00           C0.      0
ATOM   1339  HE2 LYS A  89      58.139  59.405  33.617  1.00  0.00           H0.      0
ATOM   1340  HE3 LYS A  89      58.512  59.291  31.814  1.00  0.00           H0.      0
ATOM   1341  NZ  LYS A  89      56.612  59.962  32.250  1.00  0.00           N0.      0
ATOM   1342  HZ1 LYS A  89      55.743  59.483  32.440  1.00  0.00           H0.      0
ATOM   1343  HZ2 LYS A  89      56.558  60.919  32.570  1.00  0.00           H0.      0
ATOM   1344  HZ3 LYS A  89      56.654  60.080  31.248  1.00  0.00           H0.      0
ATOM   1345  C   LYS A  89      55.436  53.613  32.908  1.00  0.00           C0.      0
ATOM   1346  O   LYS A  89      55.988  52.812  32.204  1.00  0.00           O0.      0
ATOM   1347  N   MET A  90      54.413  53.305  33.680  1.00  0.00           N0.      0
ATOM   1348  H   MET A  90      54.010  54.076  34.193  1.00  0.00           H0.      0
ATOM   1349  CA  MET A  90      53.756  52.025  33.666  1.00  0.00           C0.      0
ATOM   1350  HA  MET A  90      54.354  51.129  33.832  1.00  0.00           H0.      0
ATOM   1351  CB  MET A  90      52.770  51.970  34.891  1.00  0.00           C0.      0
ATOM   1352  HB2 MET A  90      52.016  52.738  34.722  1.00  0.00           H0.      0
ATOM   1353  HB3 MET A  90      52.325  50.983  35.018  1.00  0.00           H0.      0
ATOM   1354  CG  MET A  90      53.474  52.088  36.240  1.00  0.00           C0.      0
ATOM   1355  HG2 MET A  90      54.418  52.592  36.029  1.00  0.00           H0.      0
ATOM   1356  HG3 MET A  90      52.877  52.718  36.898  1.00  0.00           H0.      0
ATOM   1357  SD  MET A  90      53.620  50.588  37.224  1.00  0.00           S0.      0
ATOM   1358  CE  MET A  90      53.937  51.234  38.868  1.00  0.00           C0.      0
ATOM   1359  HE1 MET A  90      53.906  50.452  39.626  1.00  0.00           H0.      0
ATOM   1360  HE2 MET A  90      54.960  51.603  38.939  1.00  0.00           H0.      0
ATOM   1361  HE3 MET A  90      53.322  52.073  39.194  1.00  0.00           H0.      0
ATOM   1362  C   MET A  90      52.965  51.661  32.352  1.00  0.00           C0.      0
ATOM   1363  O   MET A  90      53.079  50.556  31.836  1.00  0.00           O0.      0
ATOM   1364  N   LEU A  91      52.220  52.658  31.863  1.00  0.00           N0.      0
ATOM   1365  H   LEU A  91      52.184  53.521  32.386  1.00  0.00           H0.      0
ATOM   1366  CA  LEU A  91      51.415  52.442  30.635  1.00  0.00           C0.      0
ATOM   1367  HA  LEU A  91      50.836  51.555  30.891  1.00  0.00           H0.      0
ATOM   1368  CB  LEU A  91      50.435  53.607  30.421  1.00  0.00           C0.      0
ATOM   1369  HB2 LEU A  91      50.242  54.088  31.380  1.00  0.00           H0.      0
ATOM   1370  HB3 LEU A  91      50.953  54.346  29.809  1.00  0.00           H0.      0
ATOM   1371  CG  LEU A  91      48.990  53.327  29.813  1.00  0.00           C0.      0
ATOM   1372  HG  LEU A  91      48.969  52.922  28.802  1.00  0.00           H0.      0
ATOM   1373  CD1 LEU A  91      48.121  52.455  30.727  1.00  0.00           C0.      0
ATOM   1374 HD11 LEU A  91      48.254  51.410  30.447  1.00  0.00           H0.      0
ATOM   1375 HD12 LEU A  91      48.410  52.581  31.771  1.00  0.00           H0.      0
ATOM   1376 HD13 LEU A  91      47.093  52.767  30.544  1.00  0.00           H0.      0
ATOM   1377  CD2 LEU A  91      48.225  54.710  29.637  1.00  0.00           C0.      0
ATOM   1378 HD21 LEU A  91      47.200  54.498  29.332  1.00  0.00           H0.      0
ATOM   1379 HD22 LEU A  91      48.296  55.234  30.590  1.00  0.00           H0.      0
ATOM   1380 HD23 LEU A  91      48.731  55.270  28.850  1.00  0.00           H0.      0
ATOM   1381  C   LEU A  91      52.233  52.177  29.326  1.00  0.00           C0.      0
ATOM   1382  O   LEU A  91      51.762  51.540  28.402  1.00  0.00           O0.      0
ATOM   1383  N   LYS A  92      53.515  52.445  29.429  1.00  0.00           N0.      0
ATOM   1384  H   LYS A  92      53.790  53.088  30.158  1.00  0.00           H0.      0
ATOM   1385  CA  LYS A  92      54.553  52.033  28.469  1.00  0.00           C0.      0
ATOM   1386  HA  LYS A  92      54.327  52.419  27.475  1.00  0.00           H0.      0
ATOM   1387  CB  LYS A  92      55.931  52.637  28.910  1.00  0.00           C0.      0
ATOM   1388  HB2 LYS A  92      55.743  53.696  29.089  1.00  0.00           H0.      0
ATOM   1389  HB3 LYS A  92      56.254  52.135  29.822  1.00  0.00           H0.      0
ATOM   1390  CG  LYS A  92      57.048  52.394  27.859  1.00  0.00           C0.      0
ATOM   1391  HG2 LYS A  92      57.183  51.324  27.701  1.00  0.00           H0.      0
ATOM   1392  HG3 LYS A  92      56.607  52.757  26.931  1.00  0.00           H0.      0
ATOM   1393  CD  LYS A  92      58.376  53.187  28.149  1.00  0.00           C0.      0
ATOM   1394  HD2 LYS A  92      59.174  52.848  27.488  1.00  0.00           H0.      0
ATOM   1395  HD3 LYS A  92      58.096  54.227  27.983  1.00  0.00           H0.      0
ATOM   1396  CE  LYS A  92      58.915  52.925  29.540  1.00  0.00           C0.      0
ATOM   1397  HE2 LYS A  92      58.081  53.053  30.229  1.00  0.00           H0.      0
ATOM   1398  HE3 LYS A  92      59.288  51.901  29.522  1.00  0.00           H0.      0
ATOM   1399  NZ  LYS A  92      59.939  53.841  29.886  1.00  0.00           N0.      0
ATOM   1400  HZ1 LYS A  92      59.601  54.792  29.860  1.00  0.00           H0.      0
ATOM   1401  HZ2 LYS A  92      60.345  53.639  30.788  1.00  0.00           H0.      0
ATOM   1402  HZ3 LYS A  92      60.697  53.743  29.226  1.00  0.00           H0.      0
ATOM   1403  C   LYS A  92      54.702  50.572  28.172  1.00  0.00           C0.      0
ATOM   1404  O   LYS A  92      54.454  50.058  27.085  1.00  0.00           O0.      0
ATOM   1405  N   TYR A  93      54.707  49.813  29.284  1.00  0.00           N0.      0
ATOM   1406  H   TYR A  93      54.625  50.313  30.158  1.00  0.00           H0.      0
ATOM   1407  CA  TYR A  93      54.774  48.353  29.199  1.00  0.00           C0.      0
ATOM   1408  HA  TYR A  93      55.437  48.069  28.382  1.00  0.00           H0.      0
ATOM   1409  CB  TYR A  93      55.365  47.797  30.482  1.00  0.00           C0.      0
ATOM   1410  HB2 TYR A  93      54.611  48.055  31.226  1.00  0.00           H0.      0
ATOM   1411  HB3 TYR A  93      55.351  46.710  30.411  1.00  0.00           H0.      0
ATOM   1412  CG  TYR A  93      56.678  48.384  30.931  1.00  0.00           C0.      0
ATOM   1413  CD1 TYR A  93      57.890  47.787  30.506  1.00  0.00           C0.      0
ATOM   1414  HD1 TYR A  93      57.898  46.862  29.948  1.00  0.00           H0.      0
ATOM   1415  CE1 TYR A  93      59.098  48.444  30.670  1.00  0.00           C0.      0
ATOM   1416  HE1 TYR A  93      59.940  47.971  30.186  1.00  0.00           H0.      0
ATOM   1417  CZ  TYR A  93      59.153  49.693  31.320  1.00  0.00           C0.      0
ATOM   1418  OH  TYR A  93      60.366  50.360  31.430  1.00  0.00           O0.      0
ATOM   1419  HH  TYR A  93      60.352  51.135  31.995  1.00  0.00           H0.      0
ATOM   1420  CE2 TYR A  93      57.996  50.182  31.947  1.00  0.00           C0.      0
ATOM   1421  HE2 TYR A  93      58.061  51.096  32.519  1.00  0.00           H0.      0
ATOM   1422  CD2 TYR A  93      56.725  49.572  31.687  1.00  0.00           C0.      0
ATOM   1423  HD2 TYR A  93      55.810  50.073  31.965  1.00  0.00           H0.      0
ATOM   1424  C   TYR A  93      53.333  47.777  28.852  1.00  0.00           C0.      0
ATOM   1425  O   TYR A  93      53.234  46.617  28.462  1.00  0.00           O0.      0
ATOM   1426  N   ALA A  94      52.216  48.545  29.004  1.00  0.00           N0.      0
ATOM   1427  H   ALA A  94      52.346  49.465  29.400  1.00  0.00           H0.      0
ATOM   1428  CA  ALA A  94      50.836  48.087  28.805  1.00  0.00           C0.      0
ATOM   1429  HA  ALA A  94      50.679  47.089  29.213  1.00  0.00           H0.      0
ATOM   1430  CB  ALA A  94      49.988  48.953  29.719  1.00  0.00           C0.      0
ATOM   1431  HB1 ALA A  94      48.962  48.594  29.633  1.00  0.00           H0.      0
ATOM   1432  HB2 ALA A  94      50.421  49.051  30.715  1.00  0.00           H0.      0
ATOM   1433  HB3 ALA A  94      49.897  49.926  29.235  1.00  0.00           H0.      0
ATOM   1434  C   ALA A  94      50.535  48.171  27.301  1.00  0.00           C0.      0
ATOM   1435  O   ALA A  94      50.373  47.123  26.646  1.00  0.00           O0.      0
ATOM   1436  N   LEU A  95      50.717  49.359  26.707  1.00  0.00           N0.      0
ATOM   1437  H   LEU A  95      50.902  50.171  27.279  1.00  0.00           H0.      0
ATOM   1438  CA  LEU A  95      50.575  49.565  25.330  1.00  0.00           C0.      0
ATOM   1439  HA  LEU A  95      49.554  49.292  25.065  1.00  0.00           H0.      0
ATOM   1440  CB  LEU A  95      50.946  51.063  24.960  1.00  0.00           C0.      0
ATOM   1441  HB2 LEU A  95      51.976  51.224  25.278  1.00  0.00           H0.      0
ATOM   1442  HB3 LEU A  95      50.848  51.115  23.876  1.00  0.00           H0.      0
ATOM   1443  CG  LEU A  95      49.993  52.196  25.673  1.00  0.00           C0.      0
ATOM   1444  HG  LEU A  95      50.130  52.109  26.751  1.00  0.00           H0.      0
ATOM   1445  CD1 LEU A  95      50.345  53.620  25.387  1.00  0.00           C0.      0
ATOM   1446 HD11 LEU A  95      49.995  53.875  24.387  1.00  0.00           H0.      0
ATOM   1447 HD12 LEU A  95      49.959  54.299  26.148  1.00  0.00           H0.      0
ATOM   1448 HD13 LEU A  95      51.432  53.671  25.339  1.00  0.00           H0.      0
ATOM   1449  CD2 LEU A  95      48.546  51.984  25.442  1.00  0.00           C0.      0
ATOM   1450 HD21 LEU A  95      47.961  52.772  25.917  1.00  0.00           H0.      0
ATOM   1451 HD22 LEU A  95      48.169  52.013  24.420  1.00  0.00           H0.      0
ATOM   1452 HD23 LEU A  95      48.306  50.994  25.829  1.00  0.00           H0.      0
ATOM   1453  C   LEU A  95      51.612  48.702  24.550  1.00  0.00           C0.      0
ATOM   1454  O   LEU A  95      51.307  48.227  23.470  1.00  0.00           O0.      0
ATOM   1455  N   LYS A  96      52.850  48.561  25.081  1.00  0.00           N0.      0
ATOM   1456  H   LYS A  96      53.104  48.971  25.969  1.00  0.00           H0.      0
ATOM   1457  CA  LYS A  96      53.874  47.705  24.386  1.00  0.00           C0.      0
ATOM   1458  HA  LYS A  96      53.851  48.102  23.371  1.00  0.00           H0.      0
ATOM   1459  CB  LYS A  96      55.253  47.835  25.006  1.00  0.00           C0.      0
ATOM   1460  HB2 LYS A  96      55.616  48.855  25.128  1.00  0.00           H0.      0
ATOM   1461  HB3 LYS A  96      55.176  47.535  26.051  1.00  0.00           H0.      0
ATOM   1462  CG  LYS A  96      56.395  46.841  24.454  1.00  0.00           C0.      0
ATOM   1463  HG2 LYS A  96      55.969  45.935  24.022  1.00  0.00           H0.      0
ATOM   1464  HG3 LYS A  96      56.917  47.443  23.710  1.00  0.00           H0.      0
ATOM   1465  CD  LYS A  96      57.446  46.457  25.498  1.00  0.00           C0.      0
ATOM   1466  HD2 LYS A  96      57.955  47.367  25.815  1.00  0.00           H0.      0
ATOM   1467  HD3 LYS A  96      57.015  45.952  26.362  1.00  0.00           H0.      0
ATOM   1468  CE  LYS A  96      58.426  45.527  24.876  1.00  0.00           C0.      0
ATOM   1469  HE2 LYS A  96      57.899  44.597  24.657  1.00  0.00           H0.      0
ATOM   1470  HE3 LYS A  96      58.858  46.028  24.010  1.00  0.00           H0.      0
ATOM   1471  NZ  LYS A  96      59.572  45.352  25.766  1.00  0.00           N0.      0
ATOM   1472  HZ1 LYS A  96      60.370  44.830  25.434  1.00  0.00           H0.      0
ATOM   1473  HZ2 LYS A  96      60.041  46.226  25.955  1.00  0.00           H0.      0
ATOM   1474  HZ3 LYS A  96      59.280  44.984  26.660  1.00  0.00           H0.      0
ATOM   1475  C   LYS A  96      53.520  46.194  24.241  1.00  0.00           C0.      0
ATOM   1476  O   LYS A  96      53.685  45.620  23.196  1.00  0.00           O0.      0
ATOM   1477  N   GLU A  97      53.111  45.540  25.305  1.00  0.00           N0.      0
ATOM   1478  H   GLU A  97      52.993  46.025  26.183  1.00  0.00           H0.      0
ATOM   1479  CA  GLU A  97      52.636  44.122  25.194  1.00  0.00           C0.      0
ATOM   1480  HA  GLU A  97      53.530  43.671  24.765  1.00  0.00           H0.      0
ATOM   1481  CB  GLU A  97      52.444  43.611  26.643  1.00  0.00           C0.      0
ATOM   1482  HB2 GLU A  97      53.384  43.854  27.138  1.00  0.00           H0.      0
ATOM   1483  HB3 GLU A  97      51.614  44.175  27.068  1.00  0.00           H0.      0
ATOM   1484  CG  GLU A  97      51.978  42.126  26.888  1.00  0.00           C0.      0
ATOM   1485  HG2 GLU A  97      51.911  42.177  27.975  1.00  0.00           H0.      0
ATOM   1486  HG3 GLU A  97      51.001  41.844  26.495  1.00  0.00           H0.      0
ATOM   1487  CD  GLU A  97      52.974  40.993  26.564  1.00  0.00           C0.      0
ATOM   1488  OE1 GLU A  97      52.532  39.940  26.062  1.00  0.00           O0.      0
ATOM   1489  OE2 GLU A  97      54.203  41.088  26.812  1.00  0.00           O0.      0
ATOM   1490  C   GLU A  97      51.408  43.871  24.328  1.00  0.00           C0.      0
ATOM   1491  O   GLU A  97      51.220  42.781  23.791  1.00  0.00           O0.      0
ATOM   1492  N   ARG A  98      50.550  44.900  24.183  1.00  0.00           N0.      0
ATOM   1493  H   ARG A  98      50.746  45.712  24.751  1.00  0.00           H0.      0
ATOM   1494  CA  ARG A  98      49.272  44.719  23.389  1.00  0.00           C0.      0
ATOM   1495  HA  ARG A  98      48.930  43.702  23.584  1.00  0.00           H0.      0
ATOM   1496  CB  ARG A  98      48.221  45.764  23.807  1.00  0.00           C0.      0
ATOM   1497  HB2 ARG A  98      47.890  45.631  24.837  1.00  0.00           H0.      0
ATOM   1498  HB3 ARG A  98      48.722  46.731  23.850  1.00  0.00           H0.      0
ATOM   1499  CG  ARG A  98      46.933  45.843  22.832  1.00  0.00           C0.      0
ATOM   1500  HG2 ARG A  98      47.324  45.987  21.825  1.00  0.00           H0.      0
ATOM   1501  HG3 ARG A  98      46.501  44.845  22.910  1.00  0.00           H0.      0
ATOM   1502  CD  ARG A  98      45.993  46.966  23.191  1.00  0.00           C0.      0
ATOM   1503  HD2 ARG A  98      45.118  46.787  22.567  1.00  0.00           H0.      0
ATOM   1504  HD3 ARG A  98      45.703  46.977  24.242  1.00  0.00           H0.      0
ATOM   1505  NE  ARG A  98      46.645  48.287  22.835  1.00  0.00           N0.      0
ATOM   1506  HE  ARG A  98      47.642  48.363  22.696  1.00  0.00           H0.      0
ATOM   1507  CZ  ARG A  98      46.077  49.480  22.599  1.00  0.00           C0.      0
ATOM   1508  NH1 ARG A  98      44.775  49.695  22.622  1.00  0.00           N0.      0
ATOM   1509 HH11 ARG A  98      44.186  48.910  22.861  1.00  0.00           H0.      0
ATOM   1510 HH12 ARG A  98      44.518  50.672  22.626  1.00  0.00           H0.      0
ATOM   1511  NH2 ARG A  98      46.820  50.428  22.276  1.00  0.00           N0.      0
ATOM   1512 HH21 ARG A  98      47.756  50.141  22.030  1.00  0.00           H0.      0
ATOM   1513 HH22 ARG A  98      46.410  51.232  21.822  1.00  0.00           H0.      0
ATOM   1514  C   ARG A  98      49.639  44.666  21.948  1.00  0.00           C0.      0
ATOM   1515  O   ARG A  98      49.069  43.825  21.261  1.00  0.00           O0.      0
ATOM   1516  N   TRP A  99      50.549  45.498  21.465  1.00  0.00           N0.      0
ATOM   1517  H   TRP A  99      50.874  46.223  22.089  1.00  0.00           H0.      0
ATOM   1518  CA  TRP A  99      51.124  45.481  20.126  1.00  0.00           C0.      0
ATOM   1519  HA  TRP A  99      50.382  45.702  19.360  1.00  0.00           H0.      0
ATOM   1520  CB  TRP A  99      52.219  46.515  20.012  1.00  0.00           C0.      0
ATOM   1521  HB2 TRP A  99      51.808  47.523  20.069  1.00  0.00           H0.      0
ATOM   1522  HB3 TRP A  99      53.029  46.241  20.688  1.00  0.00           H0.      0
ATOM   1523  CG  TRP A  99      52.797  46.384  18.614  1.00  0.00           C0.      0
ATOM   1524  CD1 TRP A  99      54.070  45.974  18.335  1.00  0.00           C0.      0
ATOM   1525  HD1 TRP A  99      54.839  45.713  19.047  1.00  0.00           H0.      0
ATOM   1526  NE1 TRP A  99      54.315  46.063  16.994  1.00  0.00           N0.      0
ATOM   1527  HE1 TRP A  99      55.250  45.875  16.662  1.00  0.00           H0.      0
ATOM   1528  CE2 TRP A  99      53.180  46.414  16.326  1.00  0.00           C0.      0
ATOM   1529  CZ2 TRP A  99      52.890  46.510  14.922  1.00  0.00           C0.      0
ATOM   1530  HZ2 TRP A  99      53.669  46.528  14.174  1.00  0.00           H0.      0
ATOM   1531  CH2 TRP A  99      51.575  46.707  14.493  1.00  0.00           C0.      0
ATOM   1532  HH2 TRP A  99      51.390  46.879  13.443  1.00  0.00           H0.      0
ATOM   1533  CZ3 TRP A  99      50.612  46.950  15.508  1.00  0.00           C0.      0
ATOM   1534  HZ3 TRP A  99      49.587  47.087  15.195  1.00  0.00           H0.      0
ATOM   1535  CE3 TRP A  99      50.862  46.871  16.875  1.00  0.00           C0.      0
ATOM   1536  HE3 TRP A  99      50.102  47.096  17.609  1.00  0.00           H0.      0
ATOM   1537  CD2 TRP A  99      52.168  46.608  17.309  1.00  0.00           C0.      0
ATOM   1538  C   TRP A  99      51.619  44.108  19.761  1.00  0.00           C0.      0
ATOM   1539  O   TRP A  99      51.255  43.711  18.629  1.00  0.00           O0.      0
ATOM   1540  N   ASN A 100      52.432  43.448  20.563  1.00  0.00           N0.      0
ATOM   1541  H   ASN A 100      52.746  43.912  21.404  1.00  0.00           H0.      0
ATOM   1542  CA  ASN A 100      53.189  42.305  20.129  1.00  0.00           C0.      0
ATOM   1543  HA  ASN A 100      53.768  42.598  19.253  1.00  0.00           H0.      0
ATOM   1544  CB  ASN A 100      54.218  41.885  21.137  1.00  0.00           C0.      0
ATOM   1545  HB2 ASN A 100      54.044  42.257  22.146  1.00  0.00           H0.      0
ATOM   1546  HB3 ASN A 100      54.352  40.803  21.126  1.00  0.00           H0.      0
ATOM   1547  CG  ASN A 100      55.493  42.582  20.813  1.00  0.00           C0.      0
ATOM   1548  OD1 ASN A 100      55.996  42.492  19.720  1.00  0.00           O0.      0
ATOM   1549  ND2 ASN A 100      56.111  43.239  21.803  1.00  0.00           N0.      0
ATOM   1550 HD21 ASN A 100      57.091  43.464  21.709  1.00  0.00           H0.      0
ATOM   1551 HD22 ASN A 100      55.693  43.396  22.709  1.00  0.00           H0.      0
ATOM   1552  C   ASN A 100      52.296  41.052  19.724  1.00  0.00           C0.      0
ATOM   1553  O   ASN A 100      52.808  40.286  18.956  1.00  0.00           O0.      0
ATOM   1554  N   ARG A 101      51.069  40.967  20.182  1.00  0.00           N0.      0
ATOM   1555  H   ARG A 101      50.779  41.743  20.761  1.00  0.00           H0.      0
ATOM   1556  CA  ARG A 101      50.045  40.013  19.786  1.00  0.00           C0.      0
ATOM   1557  HA  ARG A 101      50.309  39.456  18.887  1.00  0.00           H0.      0
ATOM   1558  CB  ARG A 101      49.833  38.976  20.913  1.00  0.00           C0.      0
ATOM   1559  HB2 ARG A 101      49.276  38.142  20.488  1.00  0.00           H0.      0
ATOM   1560  HB3 ARG A 101      50.822  38.665  21.249  1.00  0.00           H0.      0
ATOM   1561  CG  ARG A 101      49.042  39.488  22.119  1.00  0.00           C0.      0
ATOM   1562  HG2 ARG A 101      49.388  40.462  22.466  1.00  0.00           H0.      0
ATOM   1563  HG3 ARG A 101      47.983  39.481  21.861  1.00  0.00           H0.      0
ATOM   1564  CD  ARG A 101      49.272  38.510  23.248  1.00  0.00           C0.      0
ATOM   1565  HD2 ARG A 101      50.335  38.414  23.470  1.00  0.00           H0.      0
ATOM   1566  HD3 ARG A 101      48.795  38.966  24.116  1.00  0.00           H0.      0
ATOM   1567  NE  ARG A 101      48.626  37.170  22.964  1.00  0.00           N0.      0
ATOM   1568  HE  ARG A 101      48.160  36.993  22.086  1.00  0.00           H0.      0
ATOM   1569  CZ  ARG A 101      48.380  36.332  23.894  1.00  0.00           C0.      0
ATOM   1570  NH1 ARG A 101      48.809  36.410  25.090  1.00  0.00           N0.      0
ATOM   1571 HH11 ARG A 101      49.256  37.213  25.507  1.00  0.00           H0.      0
ATOM   1572 HH12 ARG A 101      48.235  35.832  25.687  1.00  0.00           H0.      0
ATOM   1573  NH2 ARG A 101      47.700  35.278  23.548  1.00  0.00           N0.      0
ATOM   1574 HH21 ARG A 101      47.097  35.414  22.749  1.00  0.00           H0.      0
ATOM   1575 HH22 ARG A 101      47.473  34.555  24.215  1.00  0.00           H0.      0
ATOM   1576  C   ARG A 101      48.778  40.631  19.322  1.00  0.00           C0.      0
ATOM   1577  O   ARG A 101      47.793  39.952  19.331  1.00  0.00           O0.      0
ATOM   1578  N   ARG A 102      48.730  41.920  19.005  1.00  0.00           N0.      0
ATOM   1579  H   ARG A 102      49.613  42.410  19.023  1.00  0.00           H0.      0
ATOM   1580  CA  ARG A 102      47.548  42.647  18.476  1.00  0.00           C0.      0
ATOM   1581  HA  ARG A 102      46.827  42.733  19.289  1.00  0.00           H0.      0
ATOM   1582  CB  ARG A 102      47.874  44.106  18.154  1.00  0.00           C0.      0
ATOM   1583  HB2 ARG A 102      48.687  44.433  18.803  1.00  0.00           H0.      0
ATOM   1584  HB3 ARG A 102      48.437  44.088  17.221  1.00  0.00           H0.      0
ATOM   1585  CG  ARG A 102      46.587  45.046  18.187  1.00  0.00           C0.      0
ATOM   1586  HG2 ARG A 102      46.158  45.076  17.186  1.00  0.00           H0.      0
ATOM   1587  HG3 ARG A 102      45.924  44.670  18.966  1.00  0.00           H0.      0
ATOM   1588  CD  ARG A 102      47.112  46.432  18.605  1.00  0.00           C0.      0
ATOM   1589  HD2 ARG A 102      47.658  46.192  19.517  1.00  0.00           H0.      0
ATOM   1590  HD3 ARG A 102      47.748  46.834  17.816  1.00  0.00           H0.      0
ATOM   1591  NE  ARG A 102      45.946  47.308  18.920  1.00  0.00           N0.      0
ATOM   1592  HE  ARG A 102      44.994  46.973  18.878  1.00  0.00           H0.      0
ATOM   1593  CZ  ARG A 102      45.994  48.544  19.264  1.00  0.00           C0.      0
ATOM   1594  NH1 ARG A 102      47.086  49.237  19.174  1.00  0.00           N0.      0
ATOM   1595 HH11 ARG A 102      47.832  48.838  18.624  1.00  0.00           H0.      0
ATOM   1596 HH12 ARG A 102      47.096  50.247  19.141  1.00  0.00           H0.      0
ATOM   1597  NH2 ARG A 102      44.949  49.207  19.561  1.00  0.00           N0.      0
ATOM   1598 HH21 ARG A 102      44.148  48.724  19.941  1.00  0.00           H0.      0
ATOM   1599 HH22 ARG A 102      45.031  50.209  19.663  1.00  0.00           H0.      0
ATOM   1600  C   ARG A 102      46.911  42.049  17.250  1.00  0.00           C0.      0
ATOM   1601  O   ARG A 102      45.734  42.342  16.996  1.00  0.00           O0.      0
ATOM   1602  N   LYS A 103      47.515  41.175  16.469  1.00  0.00           N0.      0
ATOM   1603  H   LYS A 103      48.500  41.104  16.685  1.00  0.00           H0.      0
ATOM   1604  CA  LYS A 103      46.834  40.292  15.511  1.00  0.00           C0.      0
ATOM   1605  HA  LYS A 103      46.209  40.946  14.902  1.00  0.00           H0.      0
ATOM   1606  CB  LYS A 103      47.866  39.669  14.602  1.00  0.00           C0.      0
ATOM   1607  HB2 LYS A 103      48.469  39.064  15.279  1.00  0.00           H0.      0
ATOM   1608  HB3 LYS A 103      47.413  39.010  13.861  1.00  0.00           H0.      0
ATOM   1609  CG  LYS A 103      48.749  40.576  13.748  1.00  0.00           C0.      0
ATOM   1610  HG2 LYS A 103      48.054  41.151  13.137  1.00  0.00           H0.      0
ATOM   1611  HG3 LYS A 103      49.338  41.251  14.368  1.00  0.00           H0.      0
ATOM   1612  CD  LYS A 103      49.546  39.680  12.814  1.00  0.00           C0.      0
ATOM   1613  HD2 LYS A 103      50.219  39.028  13.371  1.00  0.00           H0.      0
ATOM   1614  HD3 LYS A 103      48.989  38.928  12.255  1.00  0.00           H0.      0
ATOM   1615  CE  LYS A 103      50.495  40.407  11.904  1.00  0.00           C0.      0
ATOM   1616  HE2 LYS A 103      50.079  41.388  11.677  1.00  0.00           H0.      0
ATOM   1617  HE3 LYS A 103      51.421  40.559  12.457  1.00  0.00           H0.      0
ATOM   1618  NZ  LYS A 103      50.739  39.668  10.644  1.00  0.00           N0.      0
ATOM   1619  HZ1 LYS A 103      51.339  40.177  10.011  1.00  0.00           H0.      0
ATOM   1620  HZ2 LYS A 103      51.199  38.823  10.951  1.00  0.00           H0.      0
ATOM   1621  HZ3 LYS A 103      49.862  39.477  10.180  1.00  0.00           H0.      0
ATOM   1622  C   LYS A 103      45.807  39.241  16.069  1.00  0.00           C0.      0
ATOM   1623  O   LYS A 103      45.192  38.548  15.305  1.00  0.00           O0.      0
ATOM   1624  N   GLU A 104      45.624  39.142  17.414  1.00  0.00           N0.      0
ATOM   1625  H   GLU A 104      46.177  39.760  17.989  1.00  0.00           H0.      0
ATOM   1626  CA  GLU A 104      44.501  38.370  18.009  1.00  0.00           C0.      0
ATOM   1627  HA  GLU A 104      44.176  37.597  17.313  1.00  0.00           H0.      0
ATOM   1628  CB  GLU A 104      44.952  37.488  19.285  1.00  0.00           C0.      0
ATOM   1629  HB2 GLU A 104      45.291  38.214  20.024  1.00  0.00           H0.      0
ATOM   1630  HB3 GLU A 104      44.108  36.893  19.634  1.00  0.00           H0.      0
ATOM   1631  CG  GLU A 104      45.989  36.460  18.735  1.00  0.00           C0.      0
ATOM   1632  HG2 GLU A 104      45.481  35.684  18.162  1.00  0.00           H0.      0
ATOM   1633  HG3 GLU A 104      46.696  36.925  18.048  1.00  0.00           H0.      0
ATOM   1634  CD  GLU A 104      46.866  35.767  19.835  1.00  0.00           C0.      0
ATOM   1635  OE1 GLU A 104      47.730  34.928  19.444  1.00  0.00           O0.      0
ATOM   1636  OE2 GLU A 104      46.674  36.060  21.046  1.00  0.00           O0.      0
ATOM   1637  C   GLU A 104      43.233  39.205  18.479  1.00  0.00           C0.      0
ATOM   1638  O   GLU A 104      43.453  40.297  19.054  1.00  0.00           O0.      0
ATOM   1639  N   PRO A 105      42.017  38.741  18.227  1.00  0.00           N0.      0
ATOM   1640  CD  PRO A 105      41.618  37.418  17.714  1.00  0.00           C0.      0
ATOM   1641  HD2 PRO A 105      42.101  36.599  18.247  1.00  0.00           H0.      0
ATOM   1642  HD3 PRO A 105      41.888  37.337  16.661  1.00  0.00           H0.      0
ATOM   1643  CG  PRO A 105      40.101  37.373  17.843  1.00  0.00           C0.      0
ATOM   1644  HG2 PRO A 105      39.893  36.994  18.843  1.00  0.00           H0.      0
ATOM   1645  HG3 PRO A 105      39.757  36.750  17.017  1.00  0.00           H0.      0
ATOM   1646  CB  PRO A 105      39.687  38.868  17.690  1.00  0.00           C0.      0
ATOM   1647  HB2 PRO A 105      38.764  38.989  18.256  1.00  0.00           H0.      0
ATOM   1648  HB3 PRO A 105      39.649  39.039  16.614  1.00  0.00           H0.      0
ATOM   1649  CA  PRO A 105      40.879  39.643  18.279  1.00  0.00           C0.      0
ATOM   1650  HA  PRO A 105      41.049  40.519  17.653  1.00  0.00           H0.      0
ATOM   1651  C   PRO A 105      40.453  40.145  19.672  1.00  0.00           C0.      0
ATOM   1652  O   PRO A 105      39.786  41.154  19.746  1.00  0.00           O0.      0
ATOM   1653  N   ALA A 106      40.958  39.554  20.733  1.00  0.00           N0.      0
ATOM   1654  H   ALA A 106      41.477  38.695  20.622  1.00  0.00           H0.      0
ATOM   1655  CA  ALA A 106      40.855  40.125  22.072  1.00  0.00           C0.      0
ATOM   1656  HA  ALA A 106      39.849  40.525  22.197  1.00  0.00           H0.      0
ATOM   1657  CB  ALA A 106      41.055  38.943  23.058  1.00  0.00           C0.      0
ATOM   1658  HB1 ALA A 106      40.741  39.190  24.072  1.00  0.00           H0.      0
ATOM   1659  HB2 ALA A 106      40.551  38.061  22.663  1.00  0.00           H0.      0
ATOM   1660  HB3 ALA A 106      42.133  38.803  23.139  1.00  0.00           H0.      0
ATOM   1661  C   ALA A 106      41.825  41.294  22.285  1.00  0.00           C0.      0
ATOM   1662  O   ALA A 106      41.316  42.311  22.762  1.00  0.00           O0.      0
ATOM   1663  N   PHE A 107      43.097  41.116  22.047  1.00  0.00           N0.      0
ATOM   1664  H   PHE A 107      43.448  40.178  21.919  1.00  0.00           H0.      0
ATOM   1665  CA  PHE A 107      44.099  42.160  22.122  1.00  0.00           C0.      0
ATOM   1666  HA  PHE A 107      44.019  42.627  23.104  1.00  0.00           H0.      0
ATOM   1667  CB  PHE A 107      45.545  41.586  22.059  1.00  0.00           C0.      0
ATOM   1668  HB2 PHE A 107      45.659  40.942  21.187  1.00  0.00           H0.      0
ATOM   1669  HB3 PHE A 107      46.232  42.424  21.939  1.00  0.00           H0.      0
ATOM   1670  CG  PHE A 107      45.850  40.689  23.294  1.00  0.00           C0.      0
ATOM   1671  CD1 PHE A 107      45.319  39.368  23.392  1.00  0.00           C0.      0
ATOM   1672  HD1 PHE A 107      44.762  38.859  22.619  1.00  0.00           H0.      0
ATOM   1673  CE1 PHE A 107      45.674  38.601  24.483  1.00  0.00           C0.      0
ATOM   1674  HE1 PHE A 107      45.337  37.575  24.518  1.00  0.00           H0.      0
ATOM   1675  CZ  PHE A 107      46.401  39.145  25.508  1.00  0.00           C0.      0
ATOM   1676  HZ  PHE A 107      46.685  38.463  26.296  1.00  0.00           H0.      0
ATOM   1677  CE2 PHE A 107      46.917  40.444  25.466  1.00  0.00           C0.      0
ATOM   1678  HE2 PHE A 107      47.572  40.816  26.241  1.00  0.00           H0.      0
ATOM   1679  CD2 PHE A 107      46.715  41.166  24.300  1.00  0.00           C0.      0
ATOM   1680  HD2 PHE A 107      47.160  42.134  24.123  1.00  0.00           H0.      0
ATOM   1681  C   PHE A 107      43.773  43.350  21.106  1.00  0.00           C0.      0
ATOM   1682  O   PHE A 107      44.205  44.518  21.395  1.00  0.00           O0.      0
ATOM   1683  N   ASP A 108      42.962  43.090  20.074  1.00  0.00           N0.      0
ATOM   1684  H   ASP A 108      42.666  42.134  19.937  1.00  0.00           H0.      0
ATOM   1685  CA  ASP A 108      42.450  44.034  19.107  1.00  0.00           C0.      0
ATOM   1686  HA  ASP A 108      43.295  44.665  18.832  1.00  0.00           H0.      0
ATOM   1687  CB  ASP A 108      42.086  43.224  17.865  1.00  0.00           C0.      0
ATOM   1688  HB2 ASP A 108      42.860  42.477  17.690  1.00  0.00           H0.      0
ATOM   1689  HB3 ASP A 108      41.234  42.586  18.097  1.00  0.00           H0.      0
ATOM   1690  CG  ASP A 108      41.748  44.041  16.610  1.00  0.00           C0.      0
ATOM   1691  OD1 ASP A 108      40.990  43.526  15.761  1.00  0.00           O0.      0
ATOM   1692  OD2 ASP A 108      42.231  45.175  16.449  1.00  0.00           O0.      0
ATOM   1693  C   ASP A 108      41.231  44.851  19.672  1.00  0.00           C0.      0
ATOM   1694  O   ASP A 108      41.220  46.080  19.562  1.00  0.00           O0.      0
ATOM   1695  N   LYS A 109      40.319  44.152  20.432  1.00  0.00           N0.      0
ATOM   1696  H   LYS A 109      40.391  43.153  20.303  1.00  0.00           H0.      0
ATOM   1697  CA  LYS A 109      39.321  44.800  21.329  1.00  0.00           C0.      0
ATOM   1698  HA  LYS A 109      38.768  45.561  20.779  1.00  0.00           H0.      0
ATOM   1699  CB  LYS A 109      38.226  43.801  21.743  1.00  0.00           C0.      0
ATOM   1700  HB2 LYS A 109      37.950  43.215  20.866  1.00  0.00           H0.      0
ATOM   1701  HB3 LYS A 109      38.614  43.071  22.453  1.00  0.00           H0.      0
ATOM   1702  CG  LYS A 109      36.873  44.469  22.190  1.00  0.00           C0.      0
ATOM   1703  HG2 LYS A 109      36.178  43.629  22.173  1.00  0.00           H0.      0
ATOM   1704  HG3 LYS A 109      37.073  44.833  23.197  1.00  0.00           H0.      0
ATOM   1705  CD  LYS A 109      36.308  45.578  21.325  1.00  0.00           C0.      0
ATOM   1706  HD2 LYS A 109      36.993  46.424  21.374  1.00  0.00           H0.      0
ATOM   1707  HD3 LYS A 109      36.164  45.340  20.271  1.00  0.00           H0.      0
ATOM   1708  CE  LYS A 109      34.861  45.853  21.747  1.00  0.00           C0.      0
ATOM   1709  HE2 LYS A 109      34.357  44.886  21.751  1.00  0.00           H0.      0
ATOM   1710  HE3 LYS A 109      34.800  46.237  22.765  1.00  0.00           H0.      0
ATOM   1711  NZ  LYS A 109      34.230  46.793  20.737  1.00  0.00           N0.      0
ATOM   1712  HZ1 LYS A 109      34.812  47.590  20.521  1.00  0.00           H0.      0
ATOM   1713  HZ2 LYS A 109      34.068  46.305  19.868  1.00  0.00           H0.      0
ATOM   1714  HZ3 LYS A 109      33.358  47.153  21.098  1.00  0.00           H0.      0
ATOM   1715  C   LYS A 109      39.829  45.475  22.605  1.00  0.00           C0.      0
ATOM   1716  O   LYS A 109      39.169  46.337  23.064  1.00  0.00           O0.      0
ATOM   1717  N   TRP A 110      40.900  45.003  23.225  1.00  0.00           N0.      0
ATOM   1718  H   TRP A 110      41.316  44.175  22.823  1.00  0.00           H0.      0
ATOM   1719  CA  TRP A 110      41.444  45.583  24.415  1.00  0.00           C0.      0
ATOM   1720  HA  TRP A 110      40.657  45.512  25.166  1.00  0.00           H0.      0
ATOM   1721  CB  TRP A 110      42.655  44.797  24.860  1.00  0.00           C0.      0
ATOM   1722  HB2 TRP A 110      42.217  43.807  24.991  1.00  0.00           H0.      0
ATOM   1723  HB3 TRP A 110      43.476  44.892  24.151  1.00  0.00           H0.      0
ATOM   1724  CG  TRP A 110      43.178  45.136  26.213  1.00  0.00           C0.      0
ATOM   1725  CD1 TRP A 110      42.531  45.833  27.200  1.00  0.00           C0.      0
ATOM   1726  HD1 TRP A 110      41.489  46.118  27.217  1.00  0.00           H0.      0
ATOM   1727  NE1 TRP A 110      43.416  46.263  28.128  1.00  0.00           N0.      0
ATOM   1728  HE1 TRP A 110      43.165  46.793  28.950  1.00  0.00           H0.      0
ATOM   1729  CE2 TRP A 110      44.685  45.792  27.920  1.00  0.00           C0.      0
ATOM   1730  CZ2 TRP A 110      45.860  45.979  28.692  1.00  0.00           C0.      0
ATOM   1731  HZ2 TRP A 110      45.807  46.621  29.559  1.00  0.00           H0.      0
ATOM   1732  CH2 TRP A 110      47.077  45.483  28.173  1.00  0.00           C0.      0
ATOM   1733  HH2 TRP A 110      48.028  45.632  28.662  1.00  0.00           H0.      0
ATOM   1734  CZ3 TRP A 110      47.030  44.664  26.981  1.00  0.00           C0.      0
ATOM   1735  HZ3 TRP A 110      47.933  44.298  26.514  1.00  0.00           H0.      0
ATOM   1736  CE3 TRP A 110      45.835  44.485  26.258  1.00  0.00           C0.      0
ATOM   1737  HE3 TRP A 110      45.802  43.887  25.360  1.00  0.00           H0.      0
ATOM   1738  CD2 TRP A 110      44.615  45.027  26.704  1.00  0.00           C0.      0
ATOM   1739  C   TRP A 110      41.822  47.057  24.277  1.00  0.00           C0.      0
ATOM   1740  O   TRP A 110      42.843  47.472  23.774  1.00  0.00           O0.      0
ATOM   1741  N   VAL A 111      40.961  47.957  24.780  1.00  0.00           N0.      0
ATOM   1742  H   VAL A 111      40.015  47.654  24.962  1.00  0.00           H0.      0
ATOM   1743  CA  VAL A 111      41.316  49.447  24.922  1.00  0.00           C0.      0
ATOM   1744  HA  VAL A 111      41.842  49.882  24.073  1.00  0.00           H0.      0
ATOM   1745  CB  VAL A 111      39.980  50.199  25.012  1.00  0.00           C0.      0
ATOM   1746  HB  VAL A 111      39.421  49.711  25.810  1.00  0.00           H0.      0
ATOM   1747  CG1 VAL A 111      40.140  51.708  25.203  1.00  0.00           C0.      0
ATOM   1748 HG11 VAL A 111      39.187  52.213  25.044  1.00  0.00           H0.      0
ATOM   1749 HG12 VAL A 111      40.384  51.958  26.235  1.00  0.00           H0.      0
ATOM   1750 HG13 VAL A 111      40.738  52.205  24.439  1.00  0.00           H0.      0
ATOM   1751  CG2 VAL A 111      39.267  49.990  23.653  1.00  0.00           C0.      0
ATOM   1752 HG21 VAL A 111      38.911  48.988  23.412  1.00  0.00           H0.      0
ATOM   1753 HG22 VAL A 111      38.360  50.592  23.606  1.00  0.00           H0.      0
ATOM   1754 HG23 VAL A 111      39.970  50.302  22.881  1.00  0.00           H0.      0
ATOM   1755  C   VAL A 111      42.164  49.762  26.152  1.00  0.00           C0.      0
ATOM   1756  O   VAL A 111      42.061  49.065  27.172  1.00  0.00           O0.      0
ATOM   1757  N   ILE A 112      43.087  50.739  25.981  1.00  0.00           N0.      0
ATOM   1758  H   ILE A 112      43.128  51.189  25.078  1.00  0.00           H0.      0
ATOM   1759  CA  ILE A 112      44.002  51.245  27.042  1.00  0.00           C0.      0
ATOM   1760  HA  ILE A 112      43.554  50.951  27.991  1.00  0.00           H0.      0
ATOM   1761  CB  ILE A 112      45.438  50.630  26.999  1.00  0.00           C0.      0
ATOM   1762  HB  ILE A 112      45.923  50.963  26.081  1.00  0.00           H0.      0
ATOM   1763  CG2 ILE A 112      46.311  51.072  28.177  1.00  0.00           C0.      0
ATOM   1764 HG21 ILE A 112      47.126  50.375  28.372  1.00  0.00           H0.      0
ATOM   1765 HG22 ILE A 112      46.776  52.040  27.988  1.00  0.00           H0.      0
ATOM   1766 HG23 ILE A 112      45.707  51.197  29.075  1.00  0.00           H0.      0
ATOM   1767  CG1 ILE A 112      45.472  49.058  26.991  1.00  0.00           C0.      0
ATOM   1768 HG12 ILE A 112      44.868  48.621  27.786  1.00  0.00           H0.      0
ATOM   1769 HG13 ILE A 112      44.796  48.853  26.161  1.00  0.00           H0.      0
ATOM   1770  CD1 ILE A 112      46.764  48.377  26.424  1.00  0.00           C0.      0
ATOM   1771 HD11 ILE A 112      47.158  48.827  25.513  1.00  0.00           H0.      0
ATOM   1772 HD12 ILE A 112      47.565  48.521  27.149  1.00  0.00           H0.      0
ATOM   1773 HD13 ILE A 112      46.547  47.333  26.197  1.00  0.00           H0.      0
ATOM   1774  C   ILE A 112      44.135  52.822  27.035  1.00  0.00           C0.      0
ATOM   1775  O   ILE A 112      44.675  53.426  26.101  1.00  0.00           O0.      0
ATOM   1776  N   GLU A 113      43.666  53.511  28.094  1.00  0.00           N0.      0
ATOM   1777  H   GLU A 113      43.316  53.004  28.894  1.00  0.00           H0.      0
ATOM   1778  CA  GLU A 113      43.544  54.981  28.199  1.00  0.00           C0.      0
ATOM   1779  HA  GLU A 113      44.239  55.442  27.498  1.00  0.00           H0.      0
ATOM   1780  CB  GLU A 113      42.077  55.456  27.908  1.00  0.00           C0.      0
ATOM   1781  HB2 GLU A 113      41.327  55.110  28.620  1.00  0.00           H0.      0
ATOM   1782  HB3 GLU A 113      41.974  56.535  27.792  1.00  0.00           H0.      0
ATOM   1783  CG  GLU A 113      41.607  55.089  26.511  1.00  0.00           C0.      0
ATOM   1784  HG2 GLU A 113      41.303  54.043  26.471  1.00  0.00           H0.      0
ATOM   1785  HG3 GLU A 113      40.612  55.518  26.395  1.00  0.00           H0.      0
ATOM   1786  CD  GLU A 113      42.477  55.487  25.296  1.00  0.00           C0.      0
ATOM   1787  OE1 GLU A 113      42.615  54.788  24.262  1.00  0.00           O0.      0
ATOM   1788  OE2 GLU A 113      42.964  56.638  25.215  1.00  0.00           O0.      0
ATOM   1789  C   GLU A 113      43.973  55.505  29.591  1.00  0.00           C0.      0
ATOM   1790  O   GLU A 113      43.972  54.765  30.604  1.00  0.00           O0.      0
ATOM   1791  N   GLU A 114      44.613  56.719  29.576  1.00  0.00           N0.      0
ATOM   1792  H   GLU A 114      44.518  57.285  28.746  1.00  0.00           H0.      0
ATOM   1793  CA  GLU A 114      45.276  57.327  30.700  1.00  0.00           C0.      0
ATOM   1794  HA  GLU A 114      45.525  56.526  31.396  1.00  0.00           H0.      0
ATOM   1795  CB  GLU A 114      46.542  58.048  30.204  1.00  0.00           C0.      0
ATOM   1796  HB2 GLU A 114      47.358  57.332  30.112  1.00  0.00           H0.      0
ATOM   1797  HB3 GLU A 114      46.310  58.516  29.248  1.00  0.00           H0.      0
ATOM   1798  CG  GLU A 114      47.052  59.177  31.136  1.00  0.00           C0.      0
ATOM   1799  HG2 GLU A 114      46.263  59.928  31.152  1.00  0.00           H0.      0
ATOM   1800  HG3 GLU A 114      47.235  58.901  32.174  1.00  0.00           H0.      0
ATOM   1801  CD  GLU A 114      48.373  59.850  30.647  1.00  0.00           C0.      0
ATOM   1802  OE1 GLU A 114      48.856  60.750  31.349  1.00  0.00           O0.      0
ATOM   1803  OE2 GLU A 114      48.949  59.437  29.566  1.00  0.00           O0.      0
ATOM   1804  C   GLU A 114      44.257  58.266  31.356  1.00  0.00           C0.      0
ATOM   1805  O   GLU A 114      43.731  59.203  30.664  1.00  0.00           O0.      0
ATOM   1806  N   ALA A 115      43.954  58.091  32.676  1.00  0.00           N0.      0
ATOM   1807  H   ALA A 115      44.503  57.368  33.119  1.00  0.00           H0.      0
ATOM   1808  CA  ALA A 115      43.196  59.060  33.501  1.00  0.00           C0.      0
ATOM   1809  HA  ALA A 115      43.430  60.080  33.196  1.00  0.00           H0.      0
ATOM   1810  CB  ALA A 115      41.699  58.916  33.257  1.00  0.00           C0.      0
ATOM   1811  HB1 ALA A 115      41.479  57.854  33.150  1.00  0.00           H0.      0
ATOM   1812  HB2 ALA A 115      41.129  59.330  34.089  1.00  0.00           H0.      0
ATOM   1813  HB3 ALA A 115      41.491  59.339  32.275  1.00  0.00           H0.      0
ATOM   1814  C   ALA A 115      43.512  58.971  35.073  1.00  0.00           C0.      0
ATOM   1815  O   ALA A 115      43.887  57.919  35.605  1.00  0.00           O0.      0
ATOM   1816  N   ASN A 116      43.248  60.051  35.771  1.00  0.00           N0.      0
ATOM   1817  H   ASN A 116      42.992  60.915  35.315  1.00  0.00           H0.      0
ATOM   1818  CA  ASN A 116      43.335  60.105  37.192  1.00  0.00           C0.      0
ATOM   1819  HA  ASN A 116      44.007  59.302  37.491  1.00  0.00           H0.      0
ATOM   1820  CB  ASN A 116      43.944  61.443  37.629  1.00  0.00           C0.      0
ATOM   1821  HB2 ASN A 116      44.755  61.566  36.912  1.00  0.00           H0.      0
ATOM   1822  HB3 ASN A 116      43.255  62.281  37.517  1.00  0.00           H0.      0
ATOM   1823  CG  ASN A 116      44.540  61.367  38.998  1.00  0.00           C0.      0
ATOM   1824  OD1 ASN A 116      43.821  61.036  39.967  1.00  0.00           O0.      0
ATOM   1825  ND2 ASN A 116      45.800  61.440  39.195  1.00  0.00           N0.      0
ATOM   1826 HD21 ASN A 116      46.045  61.614  40.159  1.00  0.00           H0.      0
ATOM   1827 HD22 ASN A 116      46.343  61.686  38.379  1.00  0.00           H0.      0
ATOM   1828  C   ASN A 116      41.996  59.878  37.824  1.00  0.00           C0.      0
ATOM   1829  O   ASN A 116      41.010  60.363  37.359  1.00  0.00           O0.      0
ATOM   1830  N   TRP A 117      41.895  59.085  38.900  1.00  0.00           N0.      0
ATOM   1831  H   TRP A 117      42.702  58.545  39.177  1.00  0.00           H0.      0
ATOM   1832  CA  TRP A 117      40.571  58.797  39.541  1.00  0.00           C0.      0
ATOM   1833  HA  TRP A 117      40.005  58.272  38.772  1.00  0.00           H0.      0
ATOM   1834  CB  TRP A 117      40.868  57.884  40.764  1.00  0.00           C0.      0
ATOM   1835  HB2 TRP A 117      41.378  58.409  41.572  1.00  0.00           H0.      0
ATOM   1836  HB3 TRP A 117      39.947  57.813  41.342  1.00  0.00           H0.      0
ATOM   1837  CG  TRP A 117      41.445  56.467  40.451  1.00  0.00           C0.      0
ATOM   1838  CD1 TRP A 117      41.627  55.892  39.231  1.00  0.00           C0.      0
ATOM   1839  HD1 TRP A 117      41.480  56.424  38.303  1.00  0.00           H0.      0
ATOM   1840  NE1 TRP A 117      42.273  54.700  39.410  1.00  0.00           N0.      0
ATOM   1841  HE1 TRP A 117      42.772  54.235  38.666  1.00  0.00           H0.      0
ATOM   1842  CE2 TRP A 117      42.249  54.264  40.704  1.00  0.00           C0.      0
ATOM   1843  CZ2 TRP A 117      42.543  53.074  41.424  1.00  0.00           C0.      0
ATOM   1844  HZ2 TRP A 117      42.888  52.192  40.906  1.00  0.00           H0.      0
ATOM   1845  CH2 TRP A 117      42.492  53.048  42.799  1.00  0.00           C0.      0
ATOM   1846  HH2 TRP A 117      42.784  52.157  43.336  1.00  0.00           H0.      0
ATOM   1847  CZ3 TRP A 117      42.201  54.199  43.512  1.00  0.00           C0.      0
ATOM   1848  HZ3 TRP A 117      42.214  54.247  44.591  1.00  0.00           H0.      0
ATOM   1849  CE3 TRP A 117      41.869  55.392  42.842  1.00  0.00           C0.      0
ATOM   1850  HE3 TRP A 117      41.618  56.273  43.414  1.00  0.00           H0.      0
ATOM   1851  CD2 TRP A 117      41.872  55.461  41.401  1.00  0.00           C0.      0
ATOM   1852  C   TRP A 117      39.815  59.956  40.026  1.00  0.00           C0.      0
ATOM   1853  O   TRP A 117      38.582  59.975  40.062  1.00  0.00           O0.      0
ATOM   1854  N   LEU A 118      40.489  61.087  40.344  1.00  0.00           N0.      0
ATOM   1855  H   LEU A 118      41.480  60.974  40.184  1.00  0.00           H0.      0
ATOM   1856  CA  LEU A 118      39.924  62.440  40.667  1.00  0.00           C0.      0
ATOM   1857  HA  LEU A 118      39.075  62.343  41.344  1.00  0.00           H0.      0
ATOM   1858  CB  LEU A 118      41.003  63.277  41.389  1.00  0.00           C0.      0
ATOM   1859  HB2 LEU A 118      41.741  63.465  40.609  1.00  0.00           H0.      0
ATOM   1860  HB3 LEU A 118      40.550  64.252  41.567  1.00  0.00           H0.      0
ATOM   1861  CG  LEU A 118      41.664  62.769  42.690  1.00  0.00           C0.      0
ATOM   1862  HG  LEU A 118      42.343  61.955  42.436  1.00  0.00           H0.      0
ATOM   1863  CD1 LEU A 118      42.605  63.692  43.361  1.00  0.00           C0.      0
ATOM   1864 HD11 LEU A 118      42.951  63.230  44.286  1.00  0.00           H0.      0
ATOM   1865 HD12 LEU A 118      43.444  63.861  42.687  1.00  0.00           H0.      0
ATOM   1866 HD13 LEU A 118      42.202  64.683  43.570  1.00  0.00           H0.      0
ATOM   1867  CD2 LEU A 118      40.581  62.318  43.748  1.00  0.00           C0.      0
ATOM   1868 HD21 LEU A 118      39.908  63.147  43.968  1.00  0.00           H0.      0
ATOM   1869 HD22 LEU A 118      40.040  61.481  43.306  1.00  0.00           H0.      0
ATOM   1870 HD23 LEU A 118      41.176  62.050  44.621  1.00  0.00           H0.      0
ATOM   1871  C   LEU A 118      39.378  63.192  39.451  1.00  0.00           C0.      0
ATOM   1872  O   LEU A 118      38.632  64.165  39.721  1.00  0.00           O0.      0
ATOM   1873  N   THR A 119      39.728  62.877  38.185  1.00  0.00           N0.      0
ATOM   1874  H   THR A 119      40.333  62.083  38.028  1.00  0.00           H0.      0
ATOM   1875  CA  THR A 119      39.147  63.552  37.002  1.00  0.00           C0.      0
ATOM   1876  HA  THR A 119      38.398  64.248  37.378  1.00  0.00           H0.      0
ATOM   1877  CB  THR A 119      40.193  64.518  36.445  1.00  0.00           C0.      0
ATOM   1878  HB  THR A 119      39.874  64.855  35.458  1.00  0.00           H0.      0
ATOM   1879  CG2 THR A 119      40.741  65.632  37.260  1.00  0.00           C0.      0
ATOM   1880 HG21 THR A 119      41.065  65.410  38.277  1.00  0.00           H0.      0
ATOM   1881 HG22 THR A 119      41.523  66.139  36.694  1.00  0.00           H0.      0
ATOM   1882 HG23 THR A 119      39.943  66.367  37.373  1.00  0.00           H0.      0
ATOM   1883  OG1 THR A 119      41.334  63.705  36.002  1.00  0.00           O0.      0
ATOM   1884  HG1 THR A 119      41.093  63.163  35.247  1.00  0.00           H0.      0
ATOM   1885  C   THR A 119      38.497  62.682  35.952  1.00  0.00           C0.      0
ATOM   1886  O   THR A 119      38.048  63.176  34.918  1.00  0.00           O0.      0
ATOM   1887  N   LEU A 120      38.497  61.417  36.250  1.00  0.00           N0.      0
ATOM   1888  H   LEU A 120      39.068  61.201  37.054  1.00  0.00           H0.      0
ATOM   1889  CA  LEU A 120      37.973  60.241  35.467  1.00  0.00           C0.      0
ATOM   1890  HA  LEU A 120      38.556  59.971  34.586  1.00  0.00           H0.      0
ATOM   1891  CB  LEU A 120      37.903  58.996  36.421  1.00  0.00           C0.      0
ATOM   1892  HB2 LEU A 120      38.879  58.776  36.852  1.00  0.00           H0.      0
ATOM   1893  HB3 LEU A 120      37.331  59.234  37.318  1.00  0.00           H0.      0
ATOM   1894  CG  LEU A 120      37.443  57.656  35.849  1.00  0.00           C0.      0
ATOM   1895  HG  LEU A 120      36.399  57.843  35.597  1.00  0.00           H0.      0
ATOM   1896  CD1 LEU A 120      38.297  57.294  34.639  1.00  0.00           C0.      0
ATOM   1897 HD11 LEU A 120      38.057  56.289  34.294  1.00  0.00           H0.      0
ATOM   1898 HD12 LEU A 120      38.052  58.031  33.874  1.00  0.00           H0.      0
ATOM   1899 HD13 LEU A 120      39.344  57.244  34.937  1.00  0.00           H0.      0
ATOM   1900  CD2 LEU A 120      37.598  56.525  36.825  1.00  0.00           C0.      0
ATOM   1901 HD21 LEU A 120      38.627  56.298  37.107  1.00  0.00           H0.      0
ATOM   1902 HD22 LEU A 120      37.210  56.850  37.790  1.00  0.00           H0.      0
ATOM   1903 HD23 LEU A 120      37.076  55.638  36.467  1.00  0.00           H0.      0
ATOM   1904  C   LEU A 120      36.558  60.516  34.964  1.00  0.00           C0.      0
ATOM   1905  O   LEU A 120      36.236  60.165  33.856  1.00  0.00           O0.      0
ATOM   1906  N   ASP A 121      35.723  61.309  35.660  1.00  0.00           N0.      0
ATOM   1907  H   ASP A 121      36.007  61.687  36.552  1.00  0.00           H0.      0
ATOM   1908  CA  ASP A 121      34.350  61.684  35.309  1.00  0.00           C0.      0
ATOM   1909  HA  ASP A 121      33.845  60.720  35.243  1.00  0.00           H0.      0
ATOM   1910  CB  ASP A 121      33.618  62.278  36.451  1.00  0.00           C0.      0
ATOM   1911  HB2 ASP A 121      32.554  62.456  36.291  1.00  0.00           H0.      0
ATOM   1912  HB3 ASP A 121      33.755  61.763  37.401  1.00  0.00           H0.      0
ATOM   1913  CG  ASP A 121      34.157  63.711  36.789  1.00  0.00           C0.      0
ATOM   1914  OD1 ASP A 121      33.457  64.722  36.772  1.00  0.00           O0.      0
ATOM   1915  OD2 ASP A 121      35.337  63.755  37.112  1.00  0.00           O0.      0
ATOM   1916  C   ASP A 121      34.163  62.478  34.016  1.00  0.00           C0.      0
ATOM   1917  O   ASP A 121      33.042  62.764  33.653  1.00  0.00           O0.      0
ATOM   1918  N   LYS A 122      35.262  63.037  33.529  1.00  0.00           N0.      0
ATOM   1919  H   LYS A 122      36.131  62.992  34.043  1.00  0.00           H0.      0
ATOM   1920  CA  LYS A 122      35.248  63.716  32.196  1.00  0.00           C0.      0
ATOM   1921  HA  LYS A 122      34.292  63.415  31.767  1.00  0.00           H0.      0
ATOM   1922  CB  LYS A 122      35.278  65.239  32.220  1.00  0.00           C0.      0
ATOM   1923  HB2 LYS A 122      36.054  65.504  32.938  1.00  0.00           H0.      0
ATOM   1924  HB3 LYS A 122      35.541  65.693  31.264  1.00  0.00           H0.      0
ATOM   1925  CG  LYS A 122      34.023  65.914  32.838  1.00  0.00           C0.      0
ATOM   1926  HG2 LYS A 122      33.194  65.376  32.379  1.00  0.00           H0.      0
ATOM   1927  HG3 LYS A 122      33.906  65.709  33.902  1.00  0.00           H0.      0
ATOM   1928  CD  LYS A 122      33.992  67.442  32.635  1.00  0.00           C0.      0
ATOM   1929  HD2 LYS A 122      34.889  67.823  33.122  1.00  0.00           H0.      0
ATOM   1930  HD3 LYS A 122      33.984  67.728  31.583  1.00  0.00           H0.      0
ATOM   1931  CE  LYS A 122      32.795  68.154  33.213  1.00  0.00           C0.      0
ATOM   1932  HE2 LYS A 122      32.886  67.970  34.284  1.00  0.00           H0.      0
ATOM   1933  HE3 LYS A 122      32.887  69.205  32.941  1.00  0.00           H0.      0
ATOM   1934  NZ  LYS A 122      31.459  67.572  32.824  1.00  0.00           N0.      0
ATOM   1935  HZ1 LYS A 122      31.403  67.486  31.819  1.00  0.00           H0.      0
ATOM   1936  HZ2 LYS A 122      31.270  66.619  33.101  1.00  0.00           H0.      0
ATOM   1937  HZ3 LYS A 122      30.696  68.195  33.045  1.00  0.00           H0.      0
ATOM   1938  C   LYS A 122      36.362  63.191  31.232  1.00  0.00           C0.      0
ATOM   1939  O   LYS A 122      36.325  63.417  30.054  1.00  0.00           O0.      0
ATOM   1940  N   ASP A 123      37.383  62.578  31.815  1.00  0.00           N0.      0
ATOM   1941  H   ASP A 123      37.390  62.412  32.812  1.00  0.00           H0.      0
ATOM   1942  CA  ASP A 123      38.509  61.988  31.077  1.00  0.00           C0.      0
ATOM   1943  HA  ASP A 123      38.973  62.737  30.436  1.00  0.00           H0.      0
ATOM   1944  CB  ASP A 123      39.611  61.628  32.031  1.00  0.00           C0.      0
ATOM   1945  HB2 ASP A 123      39.268  60.857  32.720  1.00  0.00           H0.      0
ATOM   1946  HB3 ASP A 123      40.402  61.066  31.533  1.00  0.00           H0.      0
ATOM   1947  CG  ASP A 123      40.394  62.615  32.898  1.00  0.00           C0.      0
ATOM   1948  OD1 ASP A 123      40.832  62.323  34.043  1.00  0.00           O0.      0
ATOM   1949  OD2 ASP A 123      40.608  63.759  32.412  1.00  0.00           O0.      0
ATOM   1950  C   ASP A 123      38.098  60.816  30.161  1.00  0.00           C0.      0
ATOM   1951  O   ASP A 123      38.309  60.910  28.919  1.00  0.00           O0.      0
ATOM   1952  N   VAL A 124      37.490  59.690  30.702  1.00  0.00           N0.      0
ATOM   1953  H   VAL A 124      37.255  59.777  31.681  1.00  0.00           H0.      0
ATOM   1954  CA  VAL A 124      37.078  58.542  30.027  1.00  0.00           C0.      0
ATOM   1955  HA  VAL A 124      37.322  58.632  28.969  1.00  0.00           H0.      0
ATOM   1956  CB  VAL A 124      37.912  57.331  30.529  1.00  0.00           C0.      0
ATOM   1957  HB  VAL A 124      37.865  57.131  31.599  1.00  0.00           H0.      0
ATOM   1958  CG1 VAL A 124      37.433  56.067  29.826  1.00  0.00           C0.      0
ATOM   1959 HG11 VAL A 124      37.555  56.115  28.744  1.00  0.00           H0.      0
ATOM   1960 HG12 VAL A 124      38.094  55.256  30.134  1.00  0.00           H0.      0
ATOM   1961 HG13 VAL A 124      36.400  55.910  30.135  1.00  0.00           H0.      0
ATOM   1962  CG2 VAL A 124      39.425  57.607  30.112  1.00  0.00           C0.      0
ATOM   1963 HG21 VAL A 124      39.865  58.519  30.516  1.00  0.00           H0.      0
ATOM   1964 HG22 VAL A 124      39.935  56.761  30.572  1.00  0.00           H0.      0
ATOM   1965 HG23 VAL A 124      39.497  57.693  29.028  1.00  0.00           H0.      0
ATOM   1966  C   VAL A 124      35.576  58.342  30.289  1.00  0.00           C0.      0
ATOM   1967  O   VAL A 124      35.195  58.034  31.404  1.00  0.00           O0.      0
ATOM   1968  N   PRO A 125      34.651  58.579  29.319  1.00  0.00           N0.      0
ATOM   1969  CD  PRO A 125      34.964  59.135  28.023  1.00  0.00           C0.      0
ATOM   1970  HD2 PRO A 125      35.243  58.311  27.366  1.00  0.00           H0.      0
ATOM   1971  HD3 PRO A 125      35.802  59.818  28.160  1.00  0.00           H0.      0
ATOM   1972  CG  PRO A 125      33.692  59.841  27.561  1.00  0.00           C0.      0
ATOM   1973  HG2 PRO A 125      33.569  59.952  26.483  1.00  0.00           H0.      0
ATOM   1974  HG3 PRO A 125      33.670  60.746  28.168  1.00  0.00           H0.      0
ATOM   1975  CB  PRO A 125      32.646  58.919  28.158  1.00  0.00           C0.      0
ATOM   1976  HB2 PRO A 125      32.317  58.162  27.446  1.00  0.00           H0.      0
ATOM   1977  HB3 PRO A 125      31.680  59.362  28.401  1.00  0.00           H0.      0
ATOM   1978  CA  PRO A 125      33.211  58.256  29.447  1.00  0.00           C0.      0
ATOM   1979  HA  PRO A 125      32.847  58.785  30.328  1.00  0.00           H0.      0
ATOM   1980  C   PRO A 125      32.854  56.698  29.536  1.00  0.00           C0.      0
ATOM   1981  O   PRO A 125      33.658  55.809  29.172  1.00  0.00           O0.      0
ATOM   1982  N   ALA A 126      31.695  56.421  30.090  1.00  0.00           N0.      0
ATOM   1983  H   ALA A 126      31.007  57.147  30.230  1.00  0.00           H0.      0
ATOM   1984  CA  ALA A 126      31.372  54.941  30.385  1.00  0.00           C0.      0
ATOM   1985  HA  ALA A 126      32.277  54.342  30.486  1.00  0.00           H0.      0
ATOM   1986  CB  ALA A 126      30.725  55.037  31.835  1.00  0.00           C0.      0
ATOM   1987  HB1 ALA A 126      30.299  54.062  32.072  1.00  0.00           H0.      0
ATOM   1988  HB2 ALA A 126      31.323  55.518  32.609  1.00  0.00           H0.      0
ATOM   1989  HB3 ALA A 126      29.946  55.799  31.790  1.00  0.00           H0.      0
ATOM   1990  C   ALA A 126      30.412  54.399  29.387  1.00  0.00           C0.      0
ATOM   1991  O   ALA A 126      30.253  53.147  29.253  1.00  0.00           O0.      0
ATOM   1992  N   GLY A 127      29.657  55.297  28.702  1.00  0.00           N0.      0
ATOM   1993  H   GLY A 127      29.815  56.256  28.977  1.00  0.00           H0.      0
ATOM   1994  CA  GLY A 127      28.481  54.975  27.909  1.00  0.00           C0.      0
ATOM   1995  HA2 GLY A 127      27.880  55.855  27.682  1.00  0.00           H0.      0
ATOM   1996  HA3 GLY A 127      28.727  54.394  27.020  1.00  0.00           H0.      0
ATOM   1997  C   GLY A 127      27.492  54.091  28.676  1.00  0.00           C0.      0
ATOM   1998  O   GLY A 127      26.979  54.535  29.736  1.00  0.00           O0.      0
ATOM   1999  N   ASP A 128      27.246  52.833  28.267  1.00  0.00           N0.      0
ATOM   2000  H   ASP A 128      27.671  52.595  27.382  1.00  0.00           H0.      0
ATOM   2001  CA  ASP A 128      26.432  51.891  28.984  1.00  0.00           C0.      0
ATOM   2002  HA  ASP A 128      25.450  52.342  29.125  1.00  0.00           H0.      0
ATOM   2003  CB  ASP A 128      26.207  50.652  28.080  1.00  0.00           C0.      0
ATOM   2004  HB2 ASP A 128      26.055  50.982  27.052  1.00  0.00           H0.      0
ATOM   2005  HB3 ASP A 128      27.116  50.059  27.981  1.00  0.00           H0.      0
ATOM   2006  CG  ASP A 128      24.945  49.845  28.496  1.00  0.00           C0.      0
ATOM   2007  OD1 ASP A 128      24.995  48.620  28.460  1.00  0.00           O0.      0
ATOM   2008  OD2 ASP A 128      23.819  50.407  28.721  1.00  0.00           O0.      0
ATOM   2009  C   ASP A 128      26.979  51.453  30.350  1.00  0.00           C0.      0
ATOM   2010  O   ASP A 128      26.226  50.804  31.098  1.00  0.00           O0.      0
ATOM   2011  N   GLY A 129      28.174  51.811  30.738  1.00  0.00           N0.      0
ATOM   2012  H   GLY A 129      28.625  52.530  30.190  1.00  0.00           H0.      0
ATOM   2013  CA  GLY A 129      29.037  51.246  31.816  1.00  0.00           C0.      0
ATOM   2014  HA2 GLY A 129      29.936  51.832  32.010  1.00  0.00           H0.      0
ATOM   2015  HA3 GLY A 129      28.485  51.323  32.753  1.00  0.00           H0.      0
ATOM   2016  C   GLY A 129      29.464  49.778  31.699  1.00  0.00           C0.      0
ATOM   2017  O   GLY A 129      29.170  49.101  30.749  1.00  0.00           O0.      0
ATOM   2018  N   PHE A 130      30.146  49.376  32.719  1.00  0.00           N0.      0
ATOM   2019  H   PHE A 130      30.236  49.996  33.511  1.00  0.00           H0.      0
ATOM   2020  CA  PHE A 130      31.005  48.156  32.774  1.00  0.00           C0.      0
ATOM   2021  HA  PHE A 130      31.087  47.638  31.818  1.00  0.00           H0.      0
ATOM   2022  CB  PHE A 130      32.398  48.699  33.107  1.00  0.00           C0.      0
ATOM   2023  HB2 PHE A 130      32.431  49.297  34.018  1.00  0.00           H0.      0
ATOM   2024  HB3 PHE A 130      32.997  47.805  33.283  1.00  0.00           H0.      0
ATOM   2025  CG  PHE A 130      32.955  49.502  31.916  1.00  0.00           C0.      0
ATOM   2026  CD1 PHE A 130      33.021  50.894  31.867  1.00  0.00           C0.      0
ATOM   2027  HD1 PHE A 130      32.606  51.494  32.663  1.00  0.00           H0.      0
ATOM   2028  CE1 PHE A 130      33.628  51.540  30.741  1.00  0.00           C0.      0
ATOM   2029  HE1 PHE A 130      33.734  52.615  30.733  1.00  0.00           H0.      0
ATOM   2030  CZ  PHE A 130      33.962  50.715  29.606  1.00  0.00           C0.      0
ATOM   2031  HZ  PHE A 130      34.310  51.231  28.723  1.00  0.00           H0.      0
ATOM   2032  CE2 PHE A 130      33.794  49.373  29.609  1.00  0.00           C0.      0
ATOM   2033  HE2 PHE A 130      34.129  48.701  28.832  1.00  0.00           H0.      0
ATOM   2034  CD2 PHE A 130      33.426  48.743  30.822  1.00  0.00           C0.      0
ATOM   2035  HD2 PHE A 130      33.388  47.664  30.792  1.00  0.00           H0.      0
ATOM   2036  C   PHE A 130      30.546  47.111  33.718  1.00  0.00           C0.      0
ATOM   2037  O   PHE A 130      30.165  47.395  34.844  1.00  0.00           O0.      0
ATOM   2038  N   ASP A 131      30.492  45.871  33.180  1.00  0.00           N0.      0
ATOM   2039  H   ASP A 131      30.931  45.827  32.271  1.00  0.00           H0.      0
ATOM   2040  CA  ASP A 131      29.979  44.695  33.915  1.00  0.00           C0.      0
ATOM   2041  HA  ASP A 131      28.938  44.875  34.186  1.00  0.00           H0.      0
ATOM   2042  CB  ASP A 131      30.062  43.436  33.055  1.00  0.00           C0.      0
ATOM   2043  HB2 ASP A 131      31.100  43.143  32.903  1.00  0.00           H0.      0
ATOM   2044  HB3 ASP A 131      29.660  42.622  33.659  1.00  0.00           H0.      0
ATOM   2045  CG  ASP A 131      29.280  43.442  31.678  1.00  0.00           C0.      0
ATOM   2046  OD1 ASP A 131      29.468  42.608  30.784  1.00  0.00           O0.      0
ATOM   2047  OD2 ASP A 131      28.486  44.399  31.514  1.00  0.00           O0.      0
ATOM   2048  C   ASP A 131      30.756  44.281  35.179  1.00  0.00           C0.      0
ATOM   2049  O   ASP A 131      30.119  43.761  36.166  1.00  0.00           O0.      0
ATOM   2050  N   ALA A 132      31.979  44.747  35.131  1.00  0.00           N0.      0
ATOM   2051  H   ALA A 132      32.252  45.236  34.290  1.00  0.00           H0.      0
ATOM   2052  CA  ALA A 132      32.875  44.788  36.302  1.00  0.00           C0.      0
ATOM   2053  HA  ALA A 132      32.174  44.978  37.115  1.00  0.00           H0.      0
ATOM   2054  CB  ALA A 132      33.550  43.453  36.573  1.00  0.00           C0.      0
ATOM   2055  HB1 ALA A 132      32.765  42.727  36.782  1.00  0.00           H0.      0
ATOM   2056  HB2 ALA A 132      34.221  43.133  35.776  1.00  0.00           H0.      0
ATOM   2057  HB3 ALA A 132      34.107  43.432  37.510  1.00  0.00           H0.      0
ATOM   2058  C   ALA A 132      33.820  45.999  36.191  1.00  0.00           C0.      0
ATOM   2059  O   ALA A 132      34.308  46.329  35.122  1.00  0.00           O0.      0
ATOM   2060  N   VAL A 133      34.124  46.595  37.355  1.00  0.00           N0.      0
ATOM   2061  H   VAL A 133      33.580  46.233  38.125  1.00  0.00           H0.      0
ATOM   2062  CA  VAL A 133      35.267  47.478  37.556  1.00  0.00           C0.      0
ATOM   2063  HA  VAL A 133      35.825  47.542  36.622  1.00  0.00           H0.      0
ATOM   2064  CB  VAL A 133      34.891  48.916  37.943  1.00  0.00           C0.      0
ATOM   2065  HB  VAL A 133      34.333  48.898  38.879  1.00  0.00           H0.      0
ATOM   2066  CG1 VAL A 133      36.121  49.745  38.314  1.00  0.00           C0.      0
ATOM   2067 HG11 VAL A 133      36.812  49.796  37.473  1.00  0.00           H0.      0
ATOM   2068 HG12 VAL A 133      35.819  50.782  38.463  1.00  0.00           H0.      0
ATOM   2069 HG13 VAL A 133      36.448  49.435  39.307  1.00  0.00           H0.      0
ATOM   2070  CG2 VAL A 133      34.025  49.696  36.880  1.00  0.00           C0.      0
ATOM   2071 HG21 VAL A 133      33.588  50.554  37.391  1.00  0.00           H0.      0
ATOM   2072 HG22 VAL A 133      34.713  49.991  36.088  1.00  0.00           H0.      0
ATOM   2073 HG23 VAL A 133      33.266  49.036  36.462  1.00  0.00           H0.      0
ATOM   2074  C   VAL A 133      36.294  46.838  38.503  1.00  0.00           C0.      0
ATOM   2075  O   VAL A 133      35.871  46.314  39.534  1.00  0.00           O0.      0
ATOM   2076  N   ILE A 134      37.580  46.826  38.132  1.00  0.00           N0.      0
ATOM   2077  H   ILE A 134      37.850  47.289  37.276  1.00  0.00           H0.      0
ATOM   2078  CA  ILE A 134      38.563  46.122  38.931  1.00  0.00           C0.      0
ATOM   2079  HA  ILE A 134      38.231  45.824  39.926  1.00  0.00           H0.      0
ATOM   2080  CB  ILE A 134      39.044  44.873  38.078  1.00  0.00           C0.      0
ATOM   2081  HB  ILE A 134      39.251  45.255  37.079  1.00  0.00           H0.      0
ATOM   2082  CG2 ILE A 134      40.300  44.146  38.701  1.00  0.00           C0.      0
ATOM   2083 HG21 ILE A 134      41.102  44.843  38.946  1.00  0.00           H0.      0
ATOM   2084 HG22 ILE A 134      40.097  43.641  39.645  1.00  0.00           H0.      0
ATOM   2085 HG23 ILE A 134      40.715  43.452  37.970  1.00  0.00           H0.      0
ATOM   2086  CG1 ILE A 134      37.877  43.765  38.022  1.00  0.00           C0.      0
ATOM   2087 HG12 ILE A 134      38.030  42.989  38.772  1.00  0.00           H0.      0
ATOM   2088 HG13 ILE A 134      36.891  44.226  38.077  1.00  0.00           H0.      0
ATOM   2089  CD1 ILE A 134      37.706  43.234  36.607  1.00  0.00           C0.      0
ATOM   2090 HD11 ILE A 134      36.785  42.665  36.476  1.00  0.00           H0.      0
ATOM   2091 HD12 ILE A 134      37.613  44.017  35.855  1.00  0.00           H0.      0
ATOM   2092 HD13 ILE A 134      38.522  42.570  36.320  1.00  0.00           H0.      0
ATOM   2093  C   ILE A 134      39.792  46.982  39.268  1.00  0.00           C0.      0
ATOM   2094  O   ILE A 134      40.468  47.591  38.404  1.00  0.00           O0.      0
ATOM   2095  N   CYS A 135      40.239  46.957  40.491  1.00  0.00           N0.      0
ATOM   2096  H   CYS A 135      39.599  46.711  41.232  1.00  0.00           H0.      0
ATOM   2097  CA  CYS A 135      41.609  47.300  40.895  1.00  0.00           C0.      0
ATOM   2098  HA  CYS A 135      42.316  47.073  40.097  1.00  0.00           H0.      0
ATOM   2099  CB  CYS A 135      41.787  48.855  41.227  1.00  0.00           C0.      0
ATOM   2100  HB2 CYS A 135      42.750  48.964  41.727  1.00  0.00           H0.      0
ATOM   2101  HB3 CYS A 135      41.676  49.368  40.272  1.00  0.00           H0.      0
ATOM   2102  SG  CYS A 135      40.559  49.653  42.261  1.00  0.00           S0.      0
ATOM   2103  HG  CYS A 135      39.361  49.309  41.781  1.00  0.00           H0.      0
ATOM   2104  C   CYS A 135      42.059  46.316  42.053  1.00  0.00           C0.      0
ATOM   2105  O   CYS A 135      41.489  46.260  43.115  1.00  0.00           O0.      0
ATOM   2106  N   LEU A 136      43.184  45.593  41.710  1.00  0.00           N0.      0
ATOM   2107  H   LEU A 136      43.627  45.890  40.852  1.00  0.00           H0.      0
ATOM   2108  CA  LEU A 136      43.989  44.682  42.552  1.00  0.00           C0.      0
ATOM   2109  HA  LEU A 136      43.709  44.926  43.577  1.00  0.00           H0.      0
ATOM   2110  CB  LEU A 136      43.710  43.211  42.124  1.00  0.00           C0.      0
ATOM   2111  HB2 LEU A 136      43.839  43.153  41.043  1.00  0.00           H0.      0
ATOM   2112  HB3 LEU A 136      44.406  42.545  42.634  1.00  0.00           H0.      0
ATOM   2113  CG  LEU A 136      42.262  42.798  42.453  1.00  0.00           C0.      0
ATOM   2114  HG  LEU A 136      41.602  43.645  42.268  1.00  0.00           H0.      0
ATOM   2115  CD1 LEU A 136      41.861  41.604  41.621  1.00  0.00           C0.      0
ATOM   2116 HD11 LEU A 136      40.842  41.223  41.680  1.00  0.00           H0.      0
ATOM   2117 HD12 LEU A 136      42.068  41.677  40.553  1.00  0.00           H0.      0
ATOM   2118 HD13 LEU A 136      42.469  40.787  42.008  1.00  0.00           H0.      0
ATOM   2119  CD2 LEU A 136      41.983  42.443  43.885  1.00  0.00           C0.      0
ATOM   2120 HD21 LEU A 136      41.017  42.003  44.130  1.00  0.00           H0.      0
ATOM   2121 HD22 LEU A 136      42.649  41.645  44.213  1.00  0.00           H0.      0
ATOM   2122 HD23 LEU A 136      42.160  43.268  44.575  1.00  0.00           H0.      0
ATOM   2123  C   LEU A 136      45.467  45.105  42.489  1.00  0.00           C0.      0
ATOM   2124  O   LEU A 136      46.044  45.304  41.437  1.00  0.00           O0.      0
ATOM   2125  N   GLY A 137      46.126  45.240  43.695  1.00  0.00           N0.      0
ATOM   2126  H   GLY A 137      45.528  44.982  44.467  1.00  0.00           H0.      0
ATOM   2127  CA  GLY A 137      47.597  45.480  43.931  1.00  0.00           C0.      0
ATOM   2128  HA2 GLY A 137      48.117  44.592  44.291  1.00  0.00           H0.      0
ATOM   2129  HA3 GLY A 137      48.048  45.565  42.942  1.00  0.00           H0.      0
ATOM   2130  C   GLY A 137      47.846  46.653  44.903  1.00  0.00           C0.      0
ATOM   2131  O   GLY A 137      48.806  47.447  44.635  1.00  0.00           O0.      0
ATOM   2132  N   ASN A 138      47.173  46.690  46.096  1.00  0.00           N0.      0
ATOM   2133  H   ASN A 138      46.550  45.929  46.324  1.00  0.00           H0.      0
ATOM   2134  CA  ASN A 138      47.176  47.824  47.029  1.00  0.00           C0.      0
ATOM   2135  HA  ASN A 138      46.435  47.725  47.822  1.00  0.00           H0.      0
ATOM   2136  CB  ASN A 138      48.543  47.915  47.707  1.00  0.00           C0.      0
ATOM   2137  HB2 ASN A 138      48.680  46.913  48.114  1.00  0.00           H0.      0
ATOM   2138  HB3 ASN A 138      49.383  48.061  47.028  1.00  0.00           H0.      0
ATOM   2139  CG  ASN A 138      48.646  48.932  48.828  1.00  0.00           C0.      0
ATOM   2140  OD1 ASN A 138      47.744  48.944  49.711  1.00  0.00           O0.      0
ATOM   2141  ND2 ASN A 138      49.656  49.771  48.854  1.00  0.00           N0.      0
ATOM   2142 HD21 ASN A 138      49.690  50.289  49.720  1.00  0.00           H0.      0
ATOM   2143 HD22 ASN A 138      50.377  49.878  48.155  1.00  0.00           H0.      0
ATOM   2144  C   ASN A 138      46.711  49.141  46.472  1.00  0.00           C0.      0
ATOM   2145  O   ASN A 138      47.287  50.209  46.712  1.00  0.00           O0.      0
ATOM   2146  N   SER A 139      45.545  49.144  45.881  1.00  0.00           N0.      0
ATOM   2147  H   SER A 139      44.997  48.296  45.901  1.00  0.00           H0.      0
ATOM   2148  CA  SER A 139      45.064  50.041  44.785  1.00  0.00           C0.      0
ATOM   2149  HA  SER A 139      45.897  50.237  44.110  1.00  0.00           H0.      0
ATOM   2150  CB  SER A 139      43.933  49.416  44.094  1.00  0.00           C0.      0
ATOM   2151  HB2 SER A 139      43.091  49.189  44.748  1.00  0.00           H0.      0
ATOM   2152  HB3 SER A 139      43.501  50.019  43.295  1.00  0.00           H0.      0
ATOM   2153  OG  SER A 139      44.270  48.162  43.554  1.00  0.00           O0.      0
ATOM   2154  HG  SER A 139      44.344  47.530  44.273  1.00  0.00           H0.      0
ATOM   2155  C   SER A 139      44.697  51.439  45.276  1.00  0.00           C0.      0
ATOM   2156  O   SER A 139      45.009  52.389  44.621  1.00  0.00           O0.      0
ATOM   2157  N   PHE A 140      44.021  51.559  46.466  1.00  0.00           N0.      0
ATOM   2158  H   PHE A 140      43.756  50.678  46.882  1.00  0.00           H0.      0
ATOM   2159  CA  PHE A 140      43.454  52.744  46.993  1.00  0.00           C0.      0
ATOM   2160  HA  PHE A 140      42.826  53.149  46.200  1.00  0.00           H0.      0
ATOM   2161  CB  PHE A 140      42.335  52.213  47.887  1.00  0.00           C0.      0
ATOM   2162  HB2 PHE A 140      41.684  51.478  47.413  1.00  0.00           H0.      0
ATOM   2163  HB3 PHE A 140      42.789  51.544  48.618  1.00  0.00           H0.      0
ATOM   2164  CG  PHE A 140      41.442  53.284  48.598  1.00  0.00           C0.      0
ATOM   2165  CD1 PHE A 140      40.469  54.042  47.902  1.00  0.00           C0.      0
ATOM   2166  HD1 PHE A 140      40.400  53.884  46.836  1.00  0.00           H0.      0
ATOM   2167  CE1 PHE A 140      39.680  54.962  48.560  1.00  0.00           C0.      0
ATOM   2168  HE1 PHE A 140      38.986  55.573  48.002  1.00  0.00           H0.      0
ATOM   2169  CZ  PHE A 140      39.891  55.202  49.966  1.00  0.00           C0.      0
ATOM   2170  HZ  PHE A 140      39.317  56.029  50.358  1.00  0.00           H0.      0
ATOM   2171  CE2 PHE A 140      40.929  54.566  50.654  1.00  0.00           C0.      0
ATOM   2172  HE2 PHE A 140      41.083  54.806  51.696  1.00  0.00           H0.      0
ATOM   2173  CD2 PHE A 140      41.712  53.556  49.985  1.00  0.00           C0.      0
ATOM   2174  HD2 PHE A 140      42.465  52.971  50.493  1.00  0.00           H0.      0
ATOM   2175  C   PHE A 140      44.406  53.786  47.677  1.00  0.00           C0.      0
ATOM   2176  O   PHE A 140      43.963  54.836  48.107  1.00  0.00           O0.      0
ATOM   2177  N   ALA A 141      45.724  53.514  47.929  1.00  0.00           N0.      0
ATOM   2178  H   ALA A 141      46.191  52.809  47.378  1.00  0.00           H0.      0
ATOM   2179  CA  ALA A 141      46.512  54.008  49.049  1.00  0.00           C0.      0
ATOM   2180  HA  ALA A 141      45.855  54.353  49.848  1.00  0.00           H0.      0
ATOM   2181  CB  ALA A 141      47.224  52.823  49.779  1.00  0.00           C0.      0
ATOM   2182  HB1 ALA A 141      46.489  52.066  50.052  1.00  0.00           H0.      0
ATOM   2183  HB2 ALA A 141      47.960  52.348  49.131  1.00  0.00           H0.      0
ATOM   2184  HB3 ALA A 141      47.791  53.219  50.623  1.00  0.00           H0.      0
ATOM   2185  C   ALA A 141      47.510  55.179  48.725  1.00  0.00           C0.      0
ATOM   2186  O   ALA A 141      48.370  55.556  49.555  1.00  0.00           O0.      0
ATOM   2187  N   HID A 142      47.354  55.879  47.565  1.00  0.00           N0.      0
ATOM   2188  H   HID A 142      46.720  55.582  46.836  1.00  0.00           H0.      0
ATOM   2189  CA  HID A 142      48.018  57.162  47.355  1.00  0.00           C0.      0
ATOM   2190  HA  HID A 142      48.707  57.355  48.177  1.00  0.00           H0.      0
ATOM   2191  CB  HID A 142      48.914  56.983  46.064  1.00  0.00           C0.      0
ATOM   2192  HB2 HID A 142      48.240  56.960  45.208  1.00  0.00           H0.      0
ATOM   2193  HB3 HID A 142      49.457  57.921  45.950  1.00  0.00           H0.      0
ATOM   2194  CG  HID A 142      49.925  55.878  45.946  1.00  0.00           C0.      0
ATOM   2195  ND1 HID A 142      51.195  55.855  46.531  1.00  0.00           N0.      0
ATOM   2196  HD1 HID A 142      51.526  56.577  47.155  1.00  0.00           H0.      0
ATOM   2197  CE1 HID A 142      51.847  54.726  46.134  1.00  0.00           C0.      0
ATOM   2198  HE1 HID A 142      52.879  54.493  46.354  1.00  0.00           H0.      0
ATOM   2199  NE2 HID A 142      51.060  53.959  45.329  1.00  0.00           N0.      0
ATOM   2200  CD2 HID A 142      49.823  54.636  45.281  1.00  0.00           C0.      0
ATOM   2201  HD2 HID A 142      48.910  54.378  44.765  1.00  0.00           H0.      0
ATOM   2202  C   HID A 142      47.110  58.382  47.256  1.00  0.00           C0.      0
ATOM   2203  O   HID A 142      47.612  59.465  46.953  1.00  0.00           O0.      0
ATOM   2204  N   LEU A 143      45.856  58.153  47.442  1.00  0.00           N0.      0
ATOM   2205  H   LEU A 143      45.572  57.231  47.741  1.00  0.00           H0.      0
ATOM   2206  CA  LEU A 143      44.900  59.235  47.302  1.00  0.00           C0.      0
ATOM   2207  HA  LEU A 143      45.055  59.718  46.337  1.00  0.00           H0.      0
ATOM   2208  CB  LEU A 143      43.512  58.683  47.408  1.00  0.00           C0.      0
ATOM   2209  HB2 LEU A 143      43.511  57.950  48.215  1.00  0.00           H0.      0
ATOM   2210  HB3 LEU A 143      42.908  59.577  47.563  1.00  0.00           H0.      0
ATOM   2211  CG  LEU A 143      42.907  58.055  46.187  1.00  0.00           C0.      0
ATOM   2212  HG  LEU A 143      43.561  57.329  45.704  1.00  0.00           H0.      0
ATOM   2213  CD1 LEU A 143      41.612  57.392  46.552  1.00  0.00           C0.      0
ATOM   2214 HD11 LEU A 143      40.746  58.030  46.378  1.00  0.00           H0.      0
ATOM   2215 HD12 LEU A 143      41.422  56.503  45.950  1.00  0.00           H0.      0
ATOM   2216 HD13 LEU A 143      41.563  56.974  47.557  1.00  0.00           H0.      0
ATOM   2217  CD2 LEU A 143      42.610  59.126  45.104  1.00  0.00           C0.      0
ATOM   2218 HD21 LEU A 143      42.315  58.780  44.114  1.00  0.00           H0.      0
ATOM   2219 HD22 LEU A 143      41.782  59.769  45.403  1.00  0.00           H0.      0
ATOM   2220 HD23 LEU A 143      43.526  59.686  44.917  1.00  0.00           H0.      0
ATOM   2221  C   LEU A 143      45.190  60.334  48.402  1.00  0.00           C0.      0
ATOM   2222  O   LEU A 143      45.654  60.087  49.541  1.00  0.00           O0.      0
ATOM   2223  N   PRO A 144      45.160  61.670  48.082  1.00  0.00           N0.      0
ATOM   2224  CD  PRO A 144      44.517  62.175  46.829  1.00  0.00           C0.      0
ATOM   2225  HD2 PRO A 144      43.460  61.911  46.787  1.00  0.00           H0.      0
ATOM   2226  HD3 PRO A 144      45.094  61.810  45.980  1.00  0.00           H0.      0
ATOM   2227  CG  PRO A 144      44.716  63.667  46.867  1.00  0.00           C0.      0
ATOM   2228  HG2 PRO A 144      43.963  64.099  47.526  1.00  0.00           H0.      0
ATOM   2229  HG3 PRO A 144      44.659  64.255  45.951  1.00  0.00           H0.      0
ATOM   2230  CB  PRO A 144      46.079  63.835  47.617  1.00  0.00           C0.      0
ATOM   2231  HB2 PRO A 144      46.187  64.787  48.136  1.00  0.00           H0.      0
ATOM   2232  HB3 PRO A 144      46.827  63.598  46.860  1.00  0.00           H0.      0
ATOM   2233  CA  PRO A 144      46.032  62.730  48.688  1.00  0.00           C0.      0
ATOM   2234  HA  PRO A 144      47.062  62.425  48.877  1.00  0.00           H0.      0
ATOM   2235  C   PRO A 144      45.468  63.163  50.004  1.00  0.00           C0.      0
ATOM   2236  O   PRO A 144      44.233  63.210  50.313  1.00  0.00           O0.      0
ATOM   2237  N   ASP A 145      46.308  63.722  50.850  1.00  0.00           N0.      0
ATOM   2238  H   ASP A 145      47.263  63.613  50.539  1.00  0.00           H0.      0
ATOM   2239  CA  ASP A 145      46.050  64.602  52.046  1.00  0.00           C0.      0
ATOM   2240  HA  ASP A 145      44.999  64.432  52.278  1.00  0.00           H0.      0
ATOM   2241  CB  ASP A 145      46.835  63.974  53.236  1.00  0.00           C0.      0
ATOM   2242  HB2 ASP A 145      46.633  62.905  53.309  1.00  0.00           H0.      0
ATOM   2243  HB3 ASP A 145      47.901  64.162  53.110  1.00  0.00           H0.      0
ATOM   2244  CG  ASP A 145      46.383  64.588  54.581  1.00  0.00           C0.      0
ATOM   2245  OD1 ASP A 145      47.218  65.129  55.460  1.00  0.00           O0.      0
ATOM   2246  OD2 ASP A 145      45.139  64.431  54.879  1.00  0.00           O0.      0
ATOM   2247  C   ASP A 145      46.490  66.038  51.687  1.00  0.00           C0.      0
ATOM   2248  O   ASP A 145      47.688  66.172  51.367  1.00  0.00           O0.      0
ATOM   2249  N   SER A 146      45.716  67.083  51.957  1.00  0.00           N0.      0
ATOM   2250  H   SER A 146      44.789  66.811  52.251  1.00  0.00           H0.      0
ATOM   2251  CA  SER A 146      45.907  68.518  51.777  1.00  0.00           C0.      0
ATOM   2252  HA  SER A 146      46.959  68.797  51.826  1.00  0.00           H0.      0
ATOM   2253  CB  SER A 146      45.471  68.905  50.382  1.00  0.00           C0.      0
ATOM   2254  HB2 SER A 146      45.791  69.937  50.236  1.00  0.00           H0.      0
ATOM   2255  HB3 SER A 146      45.926  68.263  49.628  1.00  0.00           H0.      0
ATOM   2256  OG  SER A 146      44.097  68.902  50.148  1.00  0.00           O0.      0
ATOM   2257  HG  SER A 146      43.857  67.981  50.278  1.00  0.00           H0.      0
ATOM   2258  C   SER A 146      45.272  69.469  52.818  1.00  0.00           C0.      0
ATOM   2259  O   SER A 146      45.668  70.598  52.885  1.00  0.00           O0.      0
ATOM   2260  N   LYS A 147      44.347  68.963  53.620  1.00  0.00           N0.      0
ATOM   2261  H   LYS A 147      44.169  67.971  53.556  1.00  0.00           H0.      0
ATOM   2262  CA  LYS A 147      43.592  69.749  54.603  1.00  0.00           C0.      0
ATOM   2263  HA  LYS A 147      44.256  70.506  55.020  1.00  0.00           H0.      0
ATOM   2264  CB  LYS A 147      42.329  70.344  53.878  1.00  0.00           C0.      0
ATOM   2265  HB2 LYS A 147      41.779  71.011  54.543  1.00  0.00           H0.      0
ATOM   2266  HB3 LYS A 147      42.734  70.929  53.052  1.00  0.00           H0.      0
ATOM   2267  CG  LYS A 147      41.379  69.353  53.168  1.00  0.00           C0.      0
ATOM   2268  HG2 LYS A 147      41.665  69.194  52.128  1.00  0.00           H0.      0
ATOM   2269  HG3 LYS A 147      41.336  68.354  53.601  1.00  0.00           H0.      0
ATOM   2270  CD  LYS A 147      39.939  69.839  53.144  1.00  0.00           C0.      0
ATOM   2271  HD2 LYS A 147      39.571  69.864  54.169  1.00  0.00           H0.      0
ATOM   2272  HD3 LYS A 147      39.857  70.777  52.594  1.00  0.00           H0.      0
ATOM   2273  CE  LYS A 147      38.997  68.913  52.410  1.00  0.00           C0.      0
ATOM   2274  HE2 LYS A 147      39.199  68.896  51.339  1.00  0.00           H0.      0
ATOM   2275  HE3 LYS A 147      39.331  67.916  52.699  1.00  0.00           H0.      0
ATOM   2276  NZ  LYS A 147      37.573  69.216  52.690  1.00  0.00           N0.      0
ATOM   2277  HZ1 LYS A 147      37.259  70.104  52.324  1.00  0.00           H0.      0
ATOM   2278  HZ2 LYS A 147      36.894  68.551  52.348  1.00  0.00           H0.      0
ATOM   2279  HZ3 LYS A 147      37.429  69.257  53.689  1.00  0.00           H0.      0
ATOM   2280  C   LYS A 147      43.122  68.957  55.792  1.00  0.00           C0.      0
ATOM   2281  O   LYS A 147      42.146  69.305  56.388  1.00  0.00           O0.      0
ATOM   2282  N   GLY A 148      43.731  67.841  56.199  1.00  0.00           N0.      0
ATOM   2283  H   GLY A 148      44.478  67.445  55.645  1.00  0.00           H0.      0
ATOM   2284  CA  GLY A 148      43.216  66.904  57.167  1.00  0.00           C0.      0
ATOM   2285  HA2 GLY A 148      44.060  66.276  57.453  1.00  0.00           H0.      0
ATOM   2286  HA3 GLY A 148      42.794  67.453  58.009  1.00  0.00           H0.      0
ATOM   2287  C   GLY A 148      42.012  65.938  56.866  1.00  0.00           C0.      0
ATOM   2288  O   GLY A 148      41.771  64.970  57.619  1.00  0.00           O0.      0
ATOM   2289  N   ASP A 149      41.153  66.227  55.930  1.00  0.00           N0.      0
ATOM   2290  H   ASP A 149      41.462  66.971  55.321  1.00  0.00           H0.      0
ATOM   2291  CA  ASP A 149      39.998  65.375  55.552  1.00  0.00           C0.      0
ATOM   2292  HA  ASP A 149      39.643  65.050  56.530  1.00  0.00           H0.      0
ATOM   2293  CB  ASP A 149      38.884  66.237  54.972  1.00  0.00           C0.      0
ATOM   2294  HB2 ASP A 149      39.196  66.806  54.097  1.00  0.00           H0.      0
ATOM   2295  HB3 ASP A 149      38.057  65.659  54.559  1.00  0.00           H0.      0
ATOM   2296  CG  ASP A 149      38.219  67.281  55.836  1.00  0.00           C0.      0
ATOM   2297  OD1 ASP A 149      37.509  68.194  55.324  1.00  0.00           O0.      0
ATOM   2298  OD2 ASP A 149      38.477  67.225  57.056  1.00  0.00           O0.      0
ATOM   2299  C   ASP A 149      40.271  64.169  54.584  1.00  0.00           C0.      0
ATOM   2300  O   ASP A 149      41.342  64.042  53.978  1.00  0.00           O0.      0
ATOM   2301  N   GLN A 150      39.260  63.349  54.364  1.00  0.00           N0.      0
ATOM   2302  H   GLN A 150      38.410  63.415  54.906  1.00  0.00           H0.      0
ATOM   2303  CA  GLN A 150      39.257  62.219  53.380  1.00  0.00           C0.      0
ATOM   2304  HA  GLN A 150      40.273  62.202  52.987  1.00  0.00           H0.      0
ATOM   2305  CB  GLN A 150      39.023  60.881  53.976  1.00  0.00           C0.      0
ATOM   2306  HB2 GLN A 150      38.043  60.903  54.453  1.00  0.00           H0.      0
ATOM   2307  HB3 GLN A 150      38.982  60.189  53.135  1.00  0.00           H0.      0
ATOM   2308  CG  GLN A 150      40.205  60.556  54.884  1.00  0.00           C0.      0
ATOM   2309  HG2 GLN A 150      41.130  60.949  54.461  1.00  0.00           H0.      0
ATOM   2310  HG3 GLN A 150      39.983  61.007  55.851  1.00  0.00           H0.      0
ATOM   2311  CD  GLN A 150      40.332  59.031  55.029  1.00  0.00           C0.      0
ATOM   2312  OE1 GLN A 150      40.048  58.454  56.088  1.00  0.00           O0.      0
ATOM   2313  NE2 GLN A 150      40.740  58.316  54.043  1.00  0.00           N0.      0
ATOM   2314 HE21 GLN A 150      40.845  57.312  54.067  1.00  0.00           H0.      0
ATOM   2315 HE22 GLN A 150      41.175  58.781  53.259  1.00  0.00           H0.      0
ATOM   2316  C   GLN A 150      38.297  62.582  52.188  1.00  0.00           C0.      0
ATOM   2317  O   GLN A 150      37.611  61.723  51.612  1.00  0.00           O0.      0
ATOM   2318  N   SER A 151      38.258  63.897  51.789  1.00  0.00           N0.      0
ATOM   2319  H   SER A 151      38.935  64.529  52.191  1.00  0.00           H0.      0
ATOM   2320  CA  SER A 151      37.391  64.394  50.745  1.00  0.00           C0.      0
ATOM   2321  HA  SER A 151      36.387  64.031  50.964  1.00  0.00           H0.      0
ATOM   2322  CB  SER A 151      37.249  65.922  50.701  1.00  0.00           C0.      0
ATOM   2323  HB2 SER A 151      38.235  66.225  50.349  1.00  0.00           H0.      0
ATOM   2324  HB3 SER A 151      36.476  66.145  49.966  1.00  0.00           H0.      0
ATOM   2325  OG  SER A 151      36.904  66.389  52.019  1.00  0.00           O0.      0
ATOM   2326  HG  SER A 151      36.208  65.849  52.401  1.00  0.00           H0.      0
ATOM   2327  C   SER A 151      37.860  63.964  49.353  1.00  0.00           C0.      0
ATOM   2328  O   SER A 151      37.005  63.547  48.569  1.00  0.00           O0.      0
ATOM   2329  N   GLU A 152      39.167  63.991  49.054  1.00  0.00           N0.      0
ATOM   2330  H   GLU A 152      39.730  64.231  49.858  1.00  0.00           H0.      0
ATOM   2331  CA  GLU A 152      39.582  63.389  47.746  1.00  0.00           C0.      0
ATOM   2332  HA  GLU A 152      38.874  63.631  46.954  1.00  0.00           H0.      0
ATOM   2333  CB  GLU A 152      40.989  63.851  47.383  1.00  0.00           C0.      0
ATOM   2334  HB2 GLU A 152      41.619  63.673  48.255  1.00  0.00           H0.      0
ATOM   2335  HB3 GLU A 152      41.338  63.216  46.568  1.00  0.00           H0.      0
ATOM   2336  CG  GLU A 152      41.134  65.329  46.872  1.00  0.00           C0.      0
ATOM   2337  HG2 GLU A 152      42.137  65.375  46.448  1.00  0.00           H0.      0
ATOM   2338  HG3 GLU A 152      40.438  65.398  46.036  1.00  0.00           H0.      0
ATOM   2339  CD  GLU A 152      40.989  66.381  47.972  1.00  0.00           C0.      0
ATOM   2340  OE1 GLU A 152      40.481  67.487  47.729  1.00  0.00           O0.      0
ATOM   2341  OE2 GLU A 152      41.315  66.060  49.134  1.00  0.00           O0.      0
ATOM   2342  C   GLU A 152      39.481  61.830  47.613  1.00  0.00           C0.      0
ATOM   2343  O   GLU A 152      39.394  61.324  46.511  1.00  0.00           O0.      0
ATOM   2344  N   HIE A 153      39.433  61.111  48.760  1.00  0.00           N0.      0
ATOM   2345  H   HIE A 153      39.729  61.650  49.561  1.00  0.00           H0.      0
ATOM   2346  CA  HIE A 153      39.091  59.694  48.835  1.00  0.00           C0.      0
ATOM   2347  HA  HIE A 153      39.769  59.202  48.137  1.00  0.00           H0.      0
ATOM   2348  CB  HIE A 153      39.335  59.146  50.197  1.00  0.00           C0.      0
ATOM   2349  HB2 HIE A 153      38.674  59.648  50.903  1.00  0.00           H0.      0
ATOM   2350  HB3 HIE A 153      39.068  58.093  50.286  1.00  0.00           H0.      0
ATOM   2351  CG  HIE A 153      40.689  59.184  50.720  1.00  0.00           C0.      0
ATOM   2352  ND1 HIE A 153      41.202  60.212  51.498  1.00  0.00           N0.      0
ATOM   2353  CE1 HIE A 153      42.514  59.988  51.577  1.00  0.00           C0.      0
ATOM   2354  HE1 HIE A 153      43.289  60.552  52.076  1.00  0.00           H0.      0
ATOM   2355  NE2 HIE A 153      42.860  58.804  51.020  1.00  0.00           N0.      0
ATOM   2356  HE2 HIE A 153      43.767  58.360  50.986  1.00  0.00           H0.      0
ATOM   2357  CD2 HIE A 153      41.705  58.296  50.413  1.00  0.00           C0.      0
ATOM   2358  HD2 HIE A 153      41.571  57.385  49.849  1.00  0.00           H0.      0
ATOM   2359  C   HIE A 153      37.597  59.430  48.330  1.00  0.00           C0.      0
ATOM   2360  O   HIE A 153      37.426  58.493  47.494  1.00  0.00           O0.      0
ATOM   2361  N   ARG A 154      36.595  60.222  48.664  1.00  0.00           N0.      0
ATOM   2362  H   ARG A 154      36.830  61.006  49.255  1.00  0.00           H0.      0
ATOM   2363  CA  ARG A 154      35.093  60.128  48.305  1.00  0.00           C0.      0
ATOM   2364  HA  ARG A 154      34.779  59.095  48.449  1.00  0.00           H0.      0
ATOM   2365  CB  ARG A 154      34.317  61.123  49.231  1.00  0.00           C0.      0
ATOM   2366  HB2 ARG A 154      34.668  62.155  49.205  1.00  0.00           H0.      0
ATOM   2367  HB3 ARG A 154      33.259  61.196  48.979  1.00  0.00           H0.      0
ATOM   2368  CG  ARG A 154      34.398  60.591  50.690  1.00  0.00           C0.      0
ATOM   2369  HG2 ARG A 154      34.081  59.551  50.762  1.00  0.00           H0.      0
ATOM   2370  HG3 ARG A 154      35.413  60.571  51.088  1.00  0.00           H0.      0
ATOM   2371  CD  ARG A 154      33.494  61.530  51.539  1.00  0.00           C0.      0
ATOM   2372  HD2 ARG A 154      33.819  62.524  51.230  1.00  0.00           H0.      0
ATOM   2373  HD3 ARG A 154      32.446  61.346  51.304  1.00  0.00           H0.      0
ATOM   2374  NE  ARG A 154      33.700  61.304  53.001  1.00  0.00           N0.      0
ATOM   2375  HE  ARG A 154      34.459  61.799  53.447  1.00  0.00           H0.      0
ATOM   2376  CZ  ARG A 154      33.187  60.308  53.716  1.00  0.00           C0.      0
ATOM   2377  NH1 ARG A 154      33.677  60.018  54.894  1.00  0.00           N0.      0
ATOM   2378 HH11 ARG A 154      34.142  60.684  55.494  1.00  0.00           H0.      0
ATOM   2379 HH12 ARG A 154      33.314  59.182  55.328  1.00  0.00           H0.      0
ATOM   2380  NH2 ARG A 154      32.344  59.452  53.203  1.00  0.00           N0.      0
ATOM   2381 HH21 ARG A 154      32.058  59.381  52.237  1.00  0.00           H0.      0
ATOM   2382 HH22 ARG A 154      32.032  58.634  53.706  1.00  0.00           H0.      0
ATOM   2383  C   ARG A 154      34.950  60.392  46.814  1.00  0.00           C0.      0
ATOM   2384  O   ARG A 154      34.447  59.544  46.134  1.00  0.00           O0.      0
ATOM   2385  N   LEU A 155      35.563  61.448  46.318  1.00  0.00           N0.      0
ATOM   2386  H   LEU A 155      36.043  62.067  46.956  1.00  0.00           H0.      0
ATOM   2387  CA  LEU A 155      35.626  61.819  44.901  1.00  0.00           C0.      0
ATOM   2388  HA  LEU A 155      34.590  61.990  44.609  1.00  0.00           H0.      0
ATOM   2389  CB  LEU A 155      36.480  63.095  44.765  1.00  0.00           C0.      0
ATOM   2390  HB2 LEU A 155      36.198  63.870  45.478  1.00  0.00           H0.      0
ATOM   2391  HB3 LEU A 155      37.512  62.817  44.977  1.00  0.00           H0.      0
ATOM   2392  CG  LEU A 155      36.507  63.649  43.351  1.00  0.00           C0.      0
ATOM   2393  HG  LEU A 155      36.797  62.875  42.642  1.00  0.00           H0.      0
ATOM   2394  CD1 LEU A 155      35.113  64.104  42.971  1.00  0.00           C0.      0
ATOM   2395 HD11 LEU A 155      34.801  64.928  43.612  1.00  0.00           H0.      0
ATOM   2396 HD12 LEU A 155      35.135  64.474  41.946  1.00  0.00           H0.      0
ATOM   2397 HD13 LEU A 155      34.299  63.386  43.069  1.00  0.00           H0.      0
ATOM   2398  CD2 LEU A 155      37.453  64.847  43.112  1.00  0.00           C0.      0
ATOM   2399 HD21 LEU A 155      37.209  65.586  43.875  1.00  0.00           H0.      0
ATOM   2400 HD22 LEU A 155      38.498  64.558  43.220  1.00  0.00           H0.      0
ATOM   2401 HD23 LEU A 155      37.428  65.166  42.070  1.00  0.00           H0.      0
ATOM   2402  C   LEU A 155      36.202  60.711  43.986  1.00  0.00           C0.      0
ATOM   2403  O   LEU A 155      35.551  60.376  43.032  1.00  0.00           O0.      0
ATOM   2404  N   ALA A 156      37.337  60.027  44.234  1.00  0.00           N0.      0
ATOM   2405  H   ALA A 156      37.769  60.255  45.117  1.00  0.00           H0.      0
ATOM   2406  CA  ALA A 156      37.784  58.881  43.468  1.00  0.00           C0.      0
ATOM   2407  HA  ALA A 156      37.939  59.349  42.496  1.00  0.00           H0.      0
ATOM   2408  CB  ALA A 156      39.104  58.432  44.010  1.00  0.00           C0.      0
ATOM   2409  HB1 ALA A 156      39.831  59.242  44.059  1.00  0.00           H0.      0
ATOM   2410  HB2 ALA A 156      38.829  58.208  45.041  1.00  0.00           H0.      0
ATOM   2411  HB3 ALA A 156      39.388  57.517  43.490  1.00  0.00           H0.      0
ATOM   2412  C   ALA A 156      36.702  57.800  43.514  1.00  0.00           C0.      0
ATOM   2413  O   ALA A 156      36.322  57.317  42.450  1.00  0.00           O0.      0
ATOM   2414  N   LEU A 157      36.240  57.400  44.732  1.00  0.00           N0.      0
ATOM   2415  H   LEU A 157      36.615  57.935  45.503  1.00  0.00           H0.      0
ATOM   2416  CA  LEU A 157      35.326  56.284  44.852  1.00  0.00           C0.      0
ATOM   2417  HA  LEU A 157      35.793  55.441  44.340  1.00  0.00           H0.      0
ATOM   2418  CB  LEU A 157      35.227  55.862  46.379  1.00  0.00           C0.      0
ATOM   2419  HB2 LEU A 157      35.952  56.442  46.950  1.00  0.00           H0.      0
ATOM   2420  HB3 LEU A 157      34.306  56.290  46.774  1.00  0.00           H0.      0
ATOM   2421  CG  LEU A 157      35.373  54.362  46.753  1.00  0.00           C0.      0
ATOM   2422  HG  LEU A 157      35.091  54.360  47.806  1.00  0.00           H0.      0
ATOM   2423  CD1 LEU A 157      34.386  53.570  45.872  1.00  0.00           C0.      0
ATOM   2424 HD11 LEU A 157      33.364  53.831  46.148  1.00  0.00           H0.      0
ATOM   2425 HD12 LEU A 157      34.691  53.514  44.827  1.00  0.00           H0.      0
ATOM   2426 HD13 LEU A 157      34.567  52.538  46.170  1.00  0.00           H0.      0
ATOM   2427  CD2 LEU A 157      36.804  53.788  46.702  1.00  0.00           C0.      0
ATOM   2428 HD21 LEU A 157      36.655  52.733  46.932  1.00  0.00           H0.      0
ATOM   2429 HD22 LEU A 157      37.293  53.838  45.730  1.00  0.00           H0.      0
ATOM   2430 HD23 LEU A 157      37.452  54.315  47.402  1.00  0.00           H0.      0
ATOM   2431  C   LEU A 157      33.891  56.495  44.245  1.00  0.00           C0.      0
ATOM   2432  O   LEU A 157      33.353  55.516  43.751  1.00  0.00           O0.      0
ATOM   2433  N   LYS A 158      33.348  57.704  44.316  1.00  0.00           N0.      0
ATOM   2434  H   LYS A 158      33.722  58.355  44.992  1.00  0.00           H0.      0
ATOM   2435  CA  LYS A 158      32.054  57.995  43.666  1.00  0.00           C0.      0
ATOM   2436  HA  LYS A 158      31.370  57.161  43.822  1.00  0.00           H0.      0
ATOM   2437  CB  LYS A 158      31.542  59.369  44.247  1.00  0.00           C0.      0
ATOM   2438  HB2 LYS A 158      32.423  59.991  44.406  1.00  0.00           H0.      0
ATOM   2439  HB3 LYS A 158      30.799  59.906  43.658  1.00  0.00           H0.      0
ATOM   2440  CG  LYS A 158      30.965  59.169  45.634  1.00  0.00           C0.      0
ATOM   2441  HG2 LYS A 158      30.090  58.540  45.476  1.00  0.00           H0.      0
ATOM   2442  HG3 LYS A 158      31.562  58.494  46.246  1.00  0.00           H0.      0
ATOM   2443  CD  LYS A 158      30.551  60.479  46.290  1.00  0.00           C0.      0
ATOM   2444  HD2 LYS A 158      31.405  61.148  46.188  1.00  0.00           H0.      0
ATOM   2445  HD3 LYS A 158      29.751  60.971  45.737  1.00  0.00           H0.      0
ATOM   2446  CE  LYS A 158      30.341  60.320  47.801  1.00  0.00           C0.      0
ATOM   2447  HE2 LYS A 158      29.911  59.329  47.939  1.00  0.00           H0.      0
ATOM   2448  HE3 LYS A 158      31.276  60.264  48.358  1.00  0.00           H0.      0
ATOM   2449  NZ  LYS A 158      29.521  61.426  48.354  1.00  0.00           N0.      0
ATOM   2450  HZ1 LYS A 158      30.016  62.302  48.265  1.00  0.00           H0.      0
ATOM   2451  HZ2 LYS A 158      28.684  61.507  47.795  1.00  0.00           H0.      0
ATOM   2452  HZ3 LYS A 158      29.328  61.318  49.340  1.00  0.00           H0.      0
ATOM   2453  C   LYS A 158      32.317  58.076  42.200  1.00  0.00           C0.      0
ATOM   2454  O   LYS A 158      31.530  57.716  41.344  1.00  0.00           O0.      0
ATOM   2455  N   ASN A 159      33.472  58.663  41.794  1.00  0.00           N0.      0
ATOM   2456  H   ASN A 159      34.131  59.017  42.473  1.00  0.00           H0.      0
ATOM   2457  CA  ASN A 159      33.787  58.809  40.376  1.00  0.00           C0.      0
ATOM   2458  HA  ASN A 159      33.026  59.283  39.756  1.00  0.00           H0.      0
ATOM   2459  CB  ASN A 159      35.093  59.569  40.137  1.00  0.00           C0.      0
ATOM   2460  HB2 ASN A 159      35.775  59.189  40.897  1.00  0.00           H0.      0
ATOM   2461  HB3 ASN A 159      35.562  59.387  39.170  1.00  0.00           H0.      0
ATOM   2462  CG  ASN A 159      34.912  61.050  40.378  1.00  0.00           C0.      0
ATOM   2463  OD1 ASN A 159      33.880  61.579  40.580  1.00  0.00           O0.      0
ATOM   2464  ND2 ASN A 159      36.035  61.733  40.196  1.00  0.00           N0.      0
ATOM   2465 HD21 ASN A 159      35.969  62.731  40.341  1.00  0.00           H0.      0
ATOM   2466 HD22 ASN A 159      36.852  61.153  40.077  1.00  0.00           H0.      0
ATOM   2467  C   ASN A 159      33.962  57.394  39.803  1.00  0.00           C0.      0
ATOM   2468  O   ASN A 159      33.398  57.106  38.763  1.00  0.00           O0.      0
ATOM   2469  N   ILE A 160      34.541  56.426  40.508  1.00  0.00           N0.      0
ATOM   2470  H   ILE A 160      35.065  56.655  41.341  1.00  0.00           H0.      0
ATOM   2471  CA  ILE A 160      34.590  54.932  40.136  1.00  0.00           C0.      0
ATOM   2472  HA  ILE A 160      34.881  54.870  39.087  1.00  0.00           H0.      0
ATOM   2473  CB  ILE A 160      35.607  54.233  41.043  1.00  0.00           C0.      0
ATOM   2474  HB  ILE A 160      35.560  54.704  42.025  1.00  0.00           H0.      0
ATOM   2475  CG2 ILE A 160      35.481  52.769  41.251  1.00  0.00           C0.      0
ATOM   2476 HG21 ILE A 160      36.363  52.373  41.755  1.00  0.00           H0.      0
ATOM   2477 HG22 ILE A 160      34.567  52.496  41.778  1.00  0.00           H0.      0
ATOM   2478 HG23 ILE A 160      35.549  52.269  40.285  1.00  0.00           H0.      0
ATOM   2479  CG1 ILE A 160      37.024  54.575  40.480  1.00  0.00           C0.      0
ATOM   2480 HG12 ILE A 160      37.234  53.838  39.705  1.00  0.00           H0.      0
ATOM   2481 HG13 ILE A 160      36.956  55.562  40.022  1.00  0.00           H0.      0
ATOM   2482  CD1 ILE A 160      38.112  54.631  41.554  1.00  0.00           C0.      0
ATOM   2483 HD11 ILE A 160      38.024  53.740  42.176  1.00  0.00           H0.      0
ATOM   2484 HD12 ILE A 160      39.083  54.685  41.061  1.00  0.00           H0.      0
ATOM   2485 HD13 ILE A 160      37.970  55.493  42.205  1.00  0.00           H0.      0
ATOM   2486  C   ILE A 160      33.220  54.293  40.287  1.00  0.00           C0.      0
ATOM   2487  O   ILE A 160      32.859  53.628  39.349  1.00  0.00           O0.      0
ATOM   2488  N   ALA A 161      32.393  54.562  41.283  1.00  0.00           N0.      0
ATOM   2489  H   ALA A 161      32.650  55.093  42.103  1.00  0.00           H0.      0
ATOM   2490  CA  ALA A 161      31.071  53.930  41.351  1.00  0.00           C0.      0
ATOM   2491  HA  ALA A 161      31.106  52.848  41.479  1.00  0.00           H0.      0
ATOM   2492  CB  ALA A 161      30.335  54.329  42.705  1.00  0.00           C0.      0
ATOM   2493  HB1 ALA A 161      30.967  54.042  43.545  1.00  0.00           H0.      0
ATOM   2494  HB2 ALA A 161      30.237  55.410  42.804  1.00  0.00           H0.      0
ATOM   2495  HB3 ALA A 161      29.333  53.900  42.678  1.00  0.00           H0.      0
ATOM   2496  C   ALA A 161      30.104  54.128  40.176  1.00  0.00           C0.      0
ATOM   2497  O   ALA A 161      29.254  53.299  39.882  1.00  0.00           O0.      0
ATOM   2498  N   SER A 162      30.272  55.308  39.520  1.00  0.00           N0.      0
ATOM   2499  H   SER A 162      30.979  55.943  39.861  1.00  0.00           H0.      0
ATOM   2500  CA  SER A 162      29.459  55.557  38.326  1.00  0.00           C0.      0
ATOM   2501  HA  SER A 162      28.396  55.436  38.536  1.00  0.00           H0.      0
ATOM   2502  CB  SER A 162      29.663  57.013  37.971  1.00  0.00           C0.      0
ATOM   2503  HB2 SER A 162      29.140  57.197  37.033  1.00  0.00           H0.      0
ATOM   2504  HB3 SER A 162      29.347  57.715  38.743  1.00  0.00           H0.      0
ATOM   2505  OG  SER A 162      30.999  57.157  37.526  1.00  0.00           O0.      0
ATOM   2506  HG  SER A 162      31.564  57.188  38.302  1.00  0.00           H0.      0
ATOM   2507  C   SER A 162      29.773  54.633  37.140  1.00  0.00           C0.      0
ATOM   2508  O   SER A 162      28.899  54.460  36.339  1.00  0.00           O0.      0
ATOM   2509  N   MET A 163      31.027  54.060  37.024  1.00  0.00           N0.      0
ATOM   2510  H   MET A 163      31.754  54.206  37.711  1.00  0.00           H0.      0
ATOM   2511  CA  MET A 163      31.418  53.479  35.732  1.00  0.00           C0.      0
ATOM   2512  HA  MET A 163      30.959  54.043  34.920  1.00  0.00           H0.      0
ATOM   2513  CB  MET A 163      32.953  53.597  35.423  1.00  0.00           C0.      0
ATOM   2514  HB2 MET A 163      33.511  53.149  36.245  1.00  0.00           H0.      0
ATOM   2515  HB3 MET A 163      33.033  53.196  34.413  1.00  0.00           H0.      0
ATOM   2516  CG  MET A 163      33.365  55.044  35.207  1.00  0.00           C0.      0
ATOM   2517  HG2 MET A 163      32.575  55.482  34.597  1.00  0.00           H0.      0
ATOM   2518  HG3 MET A 163      33.524  55.545  36.162  1.00  0.00           H0.      0
ATOM   2519  SD  MET A 163      34.937  55.092  34.366  1.00  0.00           S0.      0
ATOM   2520  CE  MET A 163      34.535  54.925  32.645  1.00  0.00           C0.      0
ATOM   2521  HE1 MET A 163      35.490  55.101  32.151  1.00  0.00           H0.      0
ATOM   2522  HE2 MET A 163      34.304  53.901  32.350  1.00  0.00           H0.      0
ATOM   2523  HE3 MET A 163      33.865  55.682  32.238  1.00  0.00           H0.      0
ATOM   2524  C   MET A 163      30.988  51.996  35.667  1.00  0.00           C0.      0
ATOM   2525  O   MET A 163      30.618  51.424  34.667  1.00  0.00           O0.      0
ATOM   2526  N   VAL A 164      30.981  51.350  36.805  1.00  0.00           N0.      0
ATOM   2527  H   VAL A 164      31.187  51.881  37.639  1.00  0.00           H0.      0
ATOM   2528  CA  VAL A 164      30.215  50.112  37.051  1.00  0.00           C0.      0
ATOM   2529  HA  VAL A 164      30.519  49.355  36.328  1.00  0.00           H0.      0
ATOM   2530  CB  VAL A 164      30.290  49.454  38.445  1.00  0.00           C0.      0
ATOM   2531  HB  VAL A 164      31.357  49.249  38.535  1.00  0.00           H0.      0
ATOM   2532  CG1 VAL A 164      29.915  50.243  39.690  1.00  0.00           C0.      0
ATOM   2533 HG11 VAL A 164      30.163  49.635  40.561  1.00  0.00           H0.      0
ATOM   2534 HG12 VAL A 164      30.325  51.253  39.674  1.00  0.00           H0.      0
ATOM   2535 HG13 VAL A 164      28.851  50.481  39.703  1.00  0.00           H0.      0
ATOM   2536  CG2 VAL A 164      29.470  48.171  38.498  1.00  0.00           C0.      0
ATOM   2537 HG21 VAL A 164      29.933  47.322  37.996  1.00  0.00           H0.      0
ATOM   2538 HG22 VAL A 164      29.435  47.757  39.505  1.00  0.00           H0.      0
ATOM   2539 HG23 VAL A 164      28.455  48.328  38.134  1.00  0.00           H0.      0
ATOM   2540  C   VAL A 164      28.701  50.406  36.675  1.00  0.00           C0.      0
ATOM   2541  O   VAL A 164      28.113  51.350  37.226  1.00  0.00           O0.      0
ATOM   2542  N   ARG A 165      28.095  49.577  35.820  1.00  0.00           N0.      0
ATOM   2543  H   ARG A 165      28.731  48.946  35.353  1.00  0.00           H0.      0
ATOM   2544  CA  ARG A 165      26.715  49.589  35.457  1.00  0.00           C0.      0
ATOM   2545  HA  ARG A 165      26.527  50.622  35.163  1.00  0.00           H0.      0
ATOM   2546  CB  ARG A 165      26.485  48.655  34.175  1.00  0.00           C0.      0
ATOM   2547  HB2 ARG A 165      25.437  48.770  33.899  1.00  0.00           H0.      0
ATOM   2548  HB3 ARG A 165      27.112  48.946  33.333  1.00  0.00           H0.      0
ATOM   2549  CG  ARG A 165      26.685  47.142  34.380  1.00  0.00           C0.      0
ATOM   2550  HG2 ARG A 165      27.669  46.940  34.802  1.00  0.00           H0.      0
ATOM   2551  HG3 ARG A 165      25.922  46.742  35.047  1.00  0.00           H0.      0
ATOM   2552  CD  ARG A 165      26.638  46.311  33.140  1.00  0.00           C0.      0
ATOM   2553  HD2 ARG A 165      27.256  46.846  32.419  1.00  0.00           H0.      0
ATOM   2554  HD3 ARG A 165      27.111  45.332  33.226  1.00  0.00           H0.      0
ATOM   2555  NE  ARG A 165      25.291  46.266  32.487  1.00  0.00           N0.      0
ATOM   2556  HE  ARG A 165      24.547  46.703  33.013  1.00  0.00           H0.      0
ATOM   2557  CZ  ARG A 165      24.885  45.187  31.781  1.00  0.00           C0.      0
ATOM   2558  NH1 ARG A 165      23.605  44.921  31.905  1.00  0.00           N0.      0
ATOM   2559 HH11 ARG A 165      22.978  45.644  32.229  1.00  0.00           H0.      0
ATOM   2560 HH12 ARG A 165      23.170  44.054  31.625  1.00  0.00           H0.      0
ATOM   2561  NH2 ARG A 165      25.780  44.380  31.185  1.00  0.00           N0.      0
ATOM   2562 HH21 ARG A 165      26.745  44.634  31.344  1.00  0.00           H0.      0
ATOM   2563 HH22 ARG A 165      25.471  43.481  30.843  1.00  0.00           H0.      0
ATOM   2564  C   ARG A 165      25.641  49.291  36.555  1.00  0.00           C0.      0
ATOM   2565  O   ARG A 165      26.048  48.669  37.576  1.00  0.00           O0.      0
ATOM   2566  N   PRO A 166      24.351  49.744  36.500  1.00  0.00           N0.      0
ATOM   2567  CD  PRO A 166      23.829  50.722  35.553  1.00  0.00           C0.      0
ATOM   2568  HD2 PRO A 166      23.987  50.265  34.577  1.00  0.00           H0.      0
ATOM   2569  HD3 PRO A 166      24.434  51.628  35.504  1.00  0.00           H0.      0
ATOM   2570  CG  PRO A 166      22.402  50.972  35.875  1.00  0.00           C0.      0
ATOM   2571  HG2 PRO A 166      21.878  50.964  34.919  1.00  0.00           H0.      0
ATOM   2572  HG3 PRO A 166      22.194  51.899  36.410  1.00  0.00           H0.      0
ATOM   2573  CB  PRO A 166      22.027  49.823  36.792  1.00  0.00           C0.      0
ATOM   2574  HB2 PRO A 166      21.446  49.082  36.243  1.00  0.00           H0.      0
ATOM   2575  HB3 PRO A 166      21.412  50.135  37.636  1.00  0.00           H0.      0
ATOM   2576  CA  PRO A 166      23.319  49.235  37.353  1.00  0.00           C0.      0
ATOM   2577  HA  PRO A 166      23.420  49.701  38.334  1.00  0.00           H0.      0
ATOM   2578  C   PRO A 166      23.270  47.655  37.349  1.00  0.00           C0.      0
ATOM   2579  O   PRO A 166      23.361  47.072  36.272  1.00  0.00           O0.      0
ATOM   2580  N   GLY A 167      23.317  47.089  38.546  1.00  0.00           N0.      0
ATOM   2581  H   GLY A 167      23.189  47.583  39.418  1.00  0.00           H0.      0
ATOM   2582  CA  GLY A 167      23.474  45.573  38.592  1.00  0.00           C0.      0
ATOM   2583  HA2 GLY A 167      23.091  45.251  39.561  1.00  0.00           H0.      0
ATOM   2584  HA3 GLY A 167      22.810  45.114  37.859  1.00  0.00           H0.      0
ATOM   2585  C   GLY A 167      24.866  44.974  38.388  1.00  0.00           C0.      0
ATOM   2586  O   GLY A 167      24.990  43.761  38.559  1.00  0.00           O0.      0
ATOM   2587  N   GLY A 168      25.857  45.791  38.114  1.00  0.00           N0.      0
ATOM   2588  H   GLY A 168      25.686  46.777  38.255  1.00  0.00           H0.      0
ATOM   2589  CA  GLY A 168      27.257  45.364  37.805  1.00  0.00           C0.      0
ATOM   2590  HA2 GLY A 168      27.186  44.372  37.358  1.00  0.00           H0.      0
ATOM   2591  HA3 GLY A 168      27.670  45.878  36.938  1.00  0.00           H0.      0
ATOM   2592  C   GLY A 168      28.164  45.363  39.053  1.00  0.00           C0.      0
ATOM   2593  O   GLY A 168      27.786  45.932  40.113  1.00  0.00           O0.      0
ATOM   2594  N   LEU A 169      29.390  44.766  38.955  1.00  0.00           N0.      0
ATOM   2595  H   LEU A 169      29.629  44.368  38.058  1.00  0.00           H0.      0
ATOM   2596  CA  LEU A 169      30.298  44.451  39.993  1.00  0.00           C0.      0
ATOM   2597  HA  LEU A 169      29.714  44.499  40.912  1.00  0.00           H0.      0
ATOM   2598  CB  LEU A 169      30.955  43.044  39.635  1.00  0.00           C0.      0
ATOM   2599  HB2 LEU A 169      31.195  43.056  38.571  1.00  0.00           H0.      0
ATOM   2600  HB3 LEU A 169      31.880  42.803  40.158  1.00  0.00           H0.      0
ATOM   2601  CG  LEU A 169      29.992  41.889  39.796  1.00  0.00           C0.      0
ATOM   2602  HG  LEU A 169      29.064  42.081  39.258  1.00  0.00           H0.      0
ATOM   2603  CD1 LEU A 169      30.590  40.531  39.406  1.00  0.00           C0.      0
ATOM   2604 HD11 LEU A 169      29.879  39.732  39.617  1.00  0.00           H0.      0
ATOM   2605 HD12 LEU A 169      30.893  40.541  38.359  1.00  0.00           H0.      0
ATOM   2606 HD13 LEU A 169      31.510  40.324  39.953  1.00  0.00           H0.      0
ATOM   2607  CD2 LEU A 169      29.608  41.644  41.343  1.00  0.00           C0.      0
ATOM   2608 HD21 LEU A 169      29.390  42.628  41.760  1.00  0.00           H0.      0
ATOM   2609 HD22 LEU A 169      28.769  40.948  41.373  1.00  0.00           H0.      0
ATOM   2610 HD23 LEU A 169      30.359  41.207  42.001  1.00  0.00           H0.      0
ATOM   2611  C   LEU A 169      31.407  45.547  40.121  1.00  0.00           C0.      0
ATOM   2612  O   LEU A 169      31.766  46.174  39.145  1.00  0.00           O0.      0
ATOM   2613  N   LEU A 170      32.061  45.669  41.294  1.00  0.00           N0.      0
ATOM   2614  H   LEU A 170      31.715  45.205  42.121  1.00  0.00           H0.      0
ATOM   2615  CA  LEU A 170      33.263  46.442  41.571  1.00  0.00           C0.      0
ATOM   2616  HA  LEU A 170      33.837  46.628  40.662  1.00  0.00           H0.      0
ATOM   2617  CB  LEU A 170      32.711  47.818  42.032  1.00  0.00           C0.      0
ATOM   2618  HB2 LEU A 170      32.230  48.355  41.214  1.00  0.00           H0.      0
ATOM   2619  HB3 LEU A 170      31.805  47.598  42.596  1.00  0.00           H0.      0
ATOM   2620  CG  LEU A 170      33.743  48.691  42.724  1.00  0.00           C0.      0
ATOM   2621  HG  LEU A 170      34.176  48.085  43.521  1.00  0.00           H0.      0
ATOM   2622  CD1 LEU A 170      34.790  49.274  41.784  1.00  0.00           C0.      0
ATOM   2623 HD11 LEU A 170      35.426  50.019  42.261  1.00  0.00           H0.      0
ATOM   2624 HD12 LEU A 170      35.500  48.500  41.492  1.00  0.00           H0.      0
ATOM   2625 HD13 LEU A 170      34.350  49.679  40.873  1.00  0.00           H0.      0
ATOM   2626  CD2 LEU A 170      33.062  49.928  43.352  1.00  0.00           C0.      0
ATOM   2627 HD21 LEU A 170      33.790  50.512  43.915  1.00  0.00           H0.      0
ATOM   2628 HD22 LEU A 170      32.688  50.517  42.515  1.00  0.00           H0.      0
ATOM   2629 HD23 LEU A 170      32.282  49.537  44.005  1.00  0.00           H0.      0
ATOM   2630  C   LEU A 170      34.139  45.605  42.465  1.00  0.00           C0.      0
ATOM   2631  O   LEU A 170      33.669  44.793  43.287  1.00  0.00           O0.      0
ATOM   2632  N   VAL A 171      35.434  45.778  42.302  1.00  0.00           N0.      0
ATOM   2633  H   VAL A 171      35.611  46.419  41.541  1.00  0.00           H0.      0
ATOM   2634  CA  VAL A 171      36.521  45.242  43.060  1.00  0.00           C0.      0
ATOM   2635  HA  VAL A 171      36.113  44.832  43.984  1.00  0.00           H0.      0
ATOM   2636  CB  VAL A 171      37.335  44.058  42.372  1.00  0.00           C0.      0
ATOM   2637  HB  VAL A 171      37.773  44.307  41.405  1.00  0.00           H0.      0
ATOM   2638  CG1 VAL A 171      38.372  43.470  43.334  1.00  0.00           C0.      0
ATOM   2639 HG11 VAL A 171      38.914  42.640  42.881  1.00  0.00           H0.      0
ATOM   2640 HG12 VAL A 171      39.147  44.171  43.645  1.00  0.00           H0.      0
ATOM   2641 HG13 VAL A 171      37.929  43.094  44.257  1.00  0.00           H0.      0
ATOM   2642  CG2 VAL A 171      36.453  42.883  41.937  1.00  0.00           C0.      0
ATOM   2643 HG21 VAL A 171      35.845  42.594  42.793  1.00  0.00           H0.      0
ATOM   2644 HG22 VAL A 171      35.891  43.132  41.037  1.00  0.00           H0.      0
ATOM   2645 HG23 VAL A 171      37.057  42.019  41.659  1.00  0.00           H0.      0
ATOM   2646  C   VAL A 171      37.614  46.272  43.320  1.00  0.00           C0.      0
ATOM   2647  O   VAL A 171      38.088  46.941  42.359  1.00  0.00           O0.      0
ATOM   2648  N   ILE A 172      38.006  46.397  44.624  1.00  0.00           N0.      0
ATOM   2649  H   ILE A 172      37.577  45.793  45.311  1.00  0.00           H0.      0
ATOM   2650  CA  ILE A 172      39.113  47.242  45.078  1.00  0.00           C0.      0
ATOM   2651  HA  ILE A 172      39.773  47.371  44.221  1.00  0.00           H0.      0
ATOM   2652  CB  ILE A 172      38.559  48.687  45.367  1.00  0.00           C0.      0
ATOM   2653  HB  ILE A 172      38.007  49.007  44.483  1.00  0.00           H0.      0
ATOM   2654  CG2 ILE A 172      37.565  48.704  46.549  1.00  0.00           C0.      0
ATOM   2655 HG21 ILE A 172      36.998  47.774  46.597  1.00  0.00           H0.      0
ATOM   2656 HG22 ILE A 172      38.094  48.649  47.501  1.00  0.00           H0.      0
ATOM   2657 HG23 ILE A 172      36.865  49.529  46.423  1.00  0.00           H0.      0
ATOM   2658  CG1 ILE A 172      39.702  49.659  45.574  1.00  0.00           C0.      0
ATOM   2659 HG12 ILE A 172      40.102  49.469  46.570  1.00  0.00           H0.      0
ATOM   2660 HG13 ILE A 172      40.627  49.395  45.062  1.00  0.00           H0.      0
ATOM   2661  CD1 ILE A 172      39.360  51.158  45.358  1.00  0.00           C0.      0
ATOM   2662 HD11 ILE A 172      38.633  51.479  46.105  1.00  0.00           H0.      0
ATOM   2663 HD12 ILE A 172      40.322  51.647  45.512  1.00  0.00           H0.      0
ATOM   2664 HD13 ILE A 172      38.985  51.309  44.346  1.00  0.00           H0.      0
ATOM   2665  C   ILE A 172      39.829  46.574  46.300  1.00  0.00           C0.      0
ATOM   2666  O   ILE A 172      39.307  45.643  46.994  1.00  0.00           O0.      0
ATOM   2667  N   ASP A 173      41.041  47.053  46.535  1.00  0.00           N0.      0
ATOM   2668  H   ASP A 173      41.377  47.754  45.890  1.00  0.00           H0.      0
ATOM   2669  CA  ASP A 173      41.907  46.488  47.581  1.00  0.00           C0.      0
ATOM   2670  HA  ASP A 173      41.281  46.025  48.344  1.00  0.00           H0.      0
ATOM   2671  CB  ASP A 173      42.685  45.293  46.997  1.00  0.00           C0.      0
ATOM   2672  HB2 ASP A 173      43.022  44.802  47.909  1.00  0.00           H0.      0
ATOM   2673  HB3 ASP A 173      42.062  44.531  46.528  1.00  0.00           H0.      0
ATOM   2674  CG  ASP A 173      43.922  45.509  46.131  1.00  0.00           C0.      0
ATOM   2675  OD1 ASP A 173      44.596  44.472  45.894  1.00  0.00           O0.      0
ATOM   2676  OD2 ASP A 173      44.192  46.668  45.704  1.00  0.00           O0.      0
ATOM   2677  C   ASP A 173      42.922  47.440  48.215  1.00  0.00           C0.      0
ATOM   2678  O   ASP A 173      43.149  48.538  47.655  1.00  0.00           O0.      0
ATOM   2679  N   HIE A 174      43.581  47.044  49.305  1.00  0.00           N0.      0
ATOM   2680  H   HIE A 174      43.265  46.160  49.677  1.00  0.00           H0.      0
ATOM   2681  CA  HIE A 174      44.550  47.793  50.044  1.00  0.00           C0.      0
ATOM   2682  HA  HIE A 174      45.377  48.196  49.458  1.00  0.00           H0.      0
ATOM   2683  CB  HIE A 174      43.923  49.031  50.790  1.00  0.00           C0.      0
ATOM   2684  HB2 HIE A 174      44.479  49.194  51.713  1.00  0.00           H0.      0
ATOM   2685  HB3 HIE A 174      44.189  49.883  50.166  1.00  0.00           H0.      0
ATOM   2686  CG  HIE A 174      42.464  48.852  51.205  1.00  0.00           C0.      0
ATOM   2687  ND1 HIE A 174      42.075  47.975  52.222  1.00  0.00           N0.      0
ATOM   2688  CE1 HIE A 174      40.726  47.907  52.135  1.00  0.00           C0.      0
ATOM   2689  HE1 HIE A 174      40.162  47.248  52.778  1.00  0.00           H0.      0
ATOM   2690  NE2 HIE A 174      40.366  48.598  51.027  1.00  0.00           N0.      0
ATOM   2691  HE2 HIE A 174      39.459  49.042  51.028  1.00  0.00           H0.      0
ATOM   2692  CD2 HIE A 174      41.431  49.237  50.423  1.00  0.00           C0.      0
ATOM   2693  HD2 HIE A 174      41.475  49.733  49.464  1.00  0.00           H0.      0
ATOM   2694  C   HIE A 174      45.315  46.947  51.117  1.00  0.00           C0.      0
ATOM   2695  O   HIE A 174      44.863  45.858  51.486  1.00  0.00           O0.      0
ATOM   2696  N   ARG A 175      46.489  47.387  51.543  1.00  0.00           N0.      0
ATOM   2697  H   ARG A 175      46.847  48.217  51.094  1.00  0.00           H0.      0
ATOM   2698  CA  ARG A 175      47.371  46.689  52.539  1.00  0.00           C0.      0
ATOM   2699  HA  ARG A 175      47.446  45.640  52.251  1.00  0.00           H0.      0
ATOM   2700  CB  ARG A 175      48.806  47.344  52.516  1.00  0.00           C0.      0
ATOM   2701  HB2 ARG A 175      48.755  48.430  52.437  1.00  0.00           H0.      0
ATOM   2702  HB3 ARG A 175      49.308  47.184  53.470  1.00  0.00           H0.      0
ATOM   2703  CG  ARG A 175      49.657  46.852  51.358  1.00  0.00           C0.      0
ATOM   2704  HG2 ARG A 175      49.805  45.772  51.375  1.00  0.00           H0.      0
ATOM   2705  HG3 ARG A 175      49.163  47.044  50.405  1.00  0.00           H0.      0
ATOM   2706  CD  ARG A 175      50.959  47.565  51.250  1.00  0.00           C0.      0
ATOM   2707  HD2 ARG A 175      50.804  48.637  51.129  1.00  0.00           H0.      0
ATOM   2708  HD3 ARG A 175      51.499  47.610  52.196  1.00  0.00           H0.      0
ATOM   2709  NE  ARG A 175      51.850  47.200  50.155  1.00  0.00           N0.      0
ATOM   2710  HE  ARG A 175      51.812  47.650  49.252  1.00  0.00           H0.      0
ATOM   2711  CZ  ARG A 175      52.810  46.253  50.222  1.00  0.00           C0.      0
ATOM   2712  NH1 ARG A 175      53.292  45.678  51.319  1.00  0.00           N0.      0
ATOM   2713 HH11 ARG A 175      52.965  46.042  52.202  1.00  0.00           H0.      0
ATOM   2714 HH12 ARG A 175      54.146  45.147  51.231  1.00  0.00           H0.      0
ATOM   2715  NH2 ARG A 175      53.432  45.896  49.145  1.00  0.00           N0.      0
ATOM   2716 HH21 ARG A 175      53.376  46.460  48.309  1.00  0.00           H0.      0
ATOM   2717 HH22 ARG A 175      54.153  45.190  49.192  1.00  0.00           H0.      0
ATOM   2718  C   ARG A 175      46.843  46.902  53.990  1.00  0.00           C0.      0
ATOM   2719  O   ARG A 175      45.952  47.724  54.271  1.00  0.00           O0.      0
ATOM   2720  N   ASN A 176      47.219  46.035  54.918  1.00  0.00           N0.      0
ATOM   2721  H   ASN A 176      47.838  45.328  54.548  1.00  0.00           H0.      0
ATOM   2722  CA  ASN A 176      47.005  46.080  56.379  1.00  0.00           C0.      0
ATOM   2723  HA  ASN A 176      45.948  46.299  56.530  1.00  0.00           H0.      0
ATOM   2724  CB  ASN A 176      47.295  44.612  56.805  1.00  0.00           C0.      0
ATOM   2725  HB2 ASN A 176      46.874  43.898  56.096  1.00  0.00           H0.      0
ATOM   2726  HB3 ASN A 176      48.343  44.315  56.819  1.00  0.00           H0.      0
ATOM   2727  CG  ASN A 176      46.747  44.224  58.181  1.00  0.00           C0.      0
ATOM   2728  OD1 ASN A 176      46.341  45.076  58.935  1.00  0.00           O0.      0
ATOM   2729  ND2 ASN A 176      46.728  42.975  58.593  1.00  0.00           N0.      0
ATOM   2730 HD21 ASN A 176      46.275  42.685  59.449  1.00  0.00           H0.      0
ATOM   2731 HD22 ASN A 176      47.089  42.232  58.012  1.00  0.00           H0.      0
ATOM   2732  C   ASN A 176      47.783  47.178  57.179  1.00  0.00           C0.      0
ATOM   2733  O   ASN A 176      48.526  46.882  58.116  1.00  0.00           O0.      0
ATOM   2734  N   TYR A 177      47.519  48.451  56.874  1.00  0.00           N0.      0
ATOM   2735  H   TYR A 177      46.859  48.655  56.137  1.00  0.00           H0.      0
ATOM   2736  CA  TYR A 177      48.165  49.591  57.524  1.00  0.00           C0.      0
ATOM   2737  HA  TYR A 177      49.228  49.375  57.412  1.00  0.00           H0.      0
ATOM   2738  CB  TYR A 177      47.687  50.818  56.846  1.00  0.00           C0.      0
ATOM   2739  HB2 TYR A 177      46.603  50.928  56.870  1.00  0.00           H0.      0
ATOM   2740  HB3 TYR A 177      48.191  51.617  57.390  1.00  0.00           H0.      0
ATOM   2741  CG  TYR A 177      48.339  50.884  55.485  1.00  0.00           C0.      0
ATOM   2742  CD1 TYR A 177      49.633  51.422  55.313  1.00  0.00           C0.      0
ATOM   2743  HD1 TYR A 177      50.169  51.633  56.227  1.00  0.00           H0.      0
ATOM   2744  CE1 TYR A 177      50.175  51.596  54.008  1.00  0.00           C0.      0
ATOM   2745  HE1 TYR A 177      51.201  51.868  53.805  1.00  0.00           H0.      0
ATOM   2746  CZ  TYR A 177      49.354  51.257  52.902  1.00  0.00           C0.      0
ATOM   2747  OH  TYR A 177      49.833  51.306  51.616  1.00  0.00           O0.      0
ATOM   2748  HH  TYR A 177      50.410  52.067  51.514  1.00  0.00           H0.      0
ATOM   2749  CE2 TYR A 177      48.065  50.652  53.136  1.00  0.00           C0.      0
ATOM   2750  HE2 TYR A 177      47.449  50.249  52.346  1.00  0.00           H0.      0
ATOM   2751  CD2 TYR A 177      47.616  50.445  54.435  1.00  0.00           C0.      0
ATOM   2752  HD2 TYR A 177      46.677  49.934  54.587  1.00  0.00           H0.      0
ATOM   2753  C   TYR A 177      47.831  49.688  59.041  1.00  0.00           C0.      0
ATOM   2754  O   TYR A 177      48.632  50.189  59.832  1.00  0.00           O0.      0
ATOM   2755  N   ASP A 178      46.720  49.012  59.437  1.00  0.00           N0.      0
ATOM   2756  H   ASP A 178      46.164  48.700  58.653  1.00  0.00           H0.      0
ATOM   2757  CA  ASP A 178      46.200  48.919  60.897  1.00  0.00           C0.      0
ATOM   2758  HA  ASP A 178      46.062  49.874  61.404  1.00  0.00           H0.      0
ATOM   2759  CB  ASP A 178      44.909  48.100  61.003  1.00  0.00           C0.      0
ATOM   2760  HB2 ASP A 178      45.027  47.164  60.456  1.00  0.00           H0.      0
ATOM   2761  HB3 ASP A 178      44.672  47.903  62.049  1.00  0.00           H0.      0
ATOM   2762  CG  ASP A 178      43.774  48.958  60.383  1.00  0.00           C0.      0
ATOM   2763  OD1 ASP A 178      43.549  50.068  60.953  1.00  0.00           O0.      0
ATOM   2764  OD2 ASP A 178      43.096  48.430  59.425  1.00  0.00           O0.      0
ATOM   2765  C   ASP A 178      47.168  48.063  61.657  1.00  0.00           C0.      0
ATOM   2766  O   ASP A 178      47.384  48.192  62.863  1.00  0.00           O0.      0
ATOM   2767  N   TYR A 179      47.844  47.062  61.068  1.00  0.00           N0.      0
ATOM   2768  H   TYR A 179      47.552  46.837  60.128  1.00  0.00           H0.      0
ATOM   2769  CA  TYR A 179      48.906  46.333  61.686  1.00  0.00           C0.      0
ATOM   2770  HA  TYR A 179      48.787  46.195  62.760  1.00  0.00           H0.      0
ATOM   2771  CB  TYR A 179      49.223  44.974  60.980  1.00  0.00           C0.      0
ATOM   2772  HB2 TYR A 179      48.270  44.475  60.808  1.00  0.00           H0.      0
ATOM   2773  HB3 TYR A 179      49.572  45.374  60.028  1.00  0.00           H0.      0
ATOM   2774  CG  TYR A 179      50.221  44.115  61.673  1.00  0.00           C0.      0
ATOM   2775  CD1 TYR A 179      51.563  44.334  61.477  1.00  0.00           C0.      0
ATOM   2776  HD1 TYR A 179      51.873  45.095  60.776  1.00  0.00           H0.      0
ATOM   2777  CE1 TYR A 179      52.549  43.519  62.171  1.00  0.00           C0.      0
ATOM   2778  HE1 TYR A 179      53.615  43.636  62.038  1.00  0.00           H0.      0
ATOM   2779  CZ  TYR A 179      52.123  42.478  63.000  1.00  0.00           C0.      0
ATOM   2780  OH  TYR A 179      53.037  41.816  63.738  1.00  0.00           O0.      0
ATOM   2781  HH  TYR A 179      53.784  41.550  63.197  1.00  0.00           H0.      0
ATOM   2782  CE2 TYR A 179      50.758  42.288  63.255  1.00  0.00           C0.      0
ATOM   2783  HE2 TYR A 179      50.393  41.534  63.938  1.00  0.00           H0.      0
ATOM   2784  CD2 TYR A 179      49.826  43.113  62.567  1.00  0.00           C0.      0
ATOM   2785  HD2 TYR A 179      48.782  42.995  62.815  1.00  0.00           H0.      0
ATOM   2786  C   TYR A 179      50.233  47.178  61.838  1.00  0.00           C0.      0
ATOM   2787  O   TYR A 179      50.958  47.118  62.855  1.00  0.00           O0.      0
ATOM   2788  N   ILE A 180      50.554  47.964  60.814  1.00  0.00           N0.      0
ATOM   2789  H   ILE A 180      49.959  47.927  59.999  1.00  0.00           H0.      0
ATOM   2790  CA  ILE A 180      51.746  48.771  60.790  1.00  0.00           C0.      0
ATOM   2791  HA  ILE A 180      52.586  48.106  60.991  1.00  0.00           H0.      0
ATOM   2792  CB  ILE A 180      52.092  49.408  59.400  1.00  0.00           C0.      0
ATOM   2793  HB  ILE A 180      51.215  49.889  58.968  1.00  0.00           H0.      0
ATOM   2794  CG2 ILE A 180      53.258  50.436  59.495  1.00  0.00           C0.      0
ATOM   2795 HG21 ILE A 180      53.048  51.355  60.042  1.00  0.00           H0.      0
ATOM   2796 HG22 ILE A 180      54.059  49.882  59.985  1.00  0.00           H0.      0
ATOM   2797 HG23 ILE A 180      53.438  50.720  58.459  1.00  0.00           H0.      0
ATOM   2798  CG1 ILE A 180      52.361  48.171  58.492  1.00  0.00           C0.      0
ATOM   2799 HG12 ILE A 180      53.261  47.668  58.847  1.00  0.00           H0.      0
ATOM   2800 HG13 ILE A 180      51.533  47.472  58.605  1.00  0.00           H0.      0
ATOM   2801  CD1 ILE A 180      52.383  48.567  57.038  1.00  0.00           C0.      0
ATOM   2802 HD11 ILE A 180      51.435  49.048  56.798  1.00  0.00           H0.      0
ATOM   2803 HD12 ILE A 180      53.182  49.280  56.835  1.00  0.00           H0.      0
ATOM   2804 HD13 ILE A 180      52.450  47.638  56.474  1.00  0.00           H0.      0
ATOM   2805  C   ILE A 180      51.721  49.776  61.862  1.00  0.00           C0.      0
ATOM   2806  O   ILE A 180      52.709  49.855  62.607  1.00  0.00           O0.      0
ATOM   2807  N   LEU A 181      50.621  50.532  61.944  1.00  0.00           N0.      0
ATOM   2808  H   LEU A 181      49.929  50.551  61.208  1.00  0.00           H0.      0
ATOM   2809  CA  LEU A 181      50.585  51.604  62.936  1.00  0.00           C0.      0
ATOM   2810  HA  LEU A 181      51.513  52.175  62.941  1.00  0.00           H0.      0
ATOM   2811  CB  LEU A 181      49.436  52.559  62.544  1.00  0.00           C0.      0
ATOM   2812  HB2 LEU A 181      48.447  52.106  62.475  1.00  0.00           H0.      0
ATOM   2813  HB3 LEU A 181      49.426  53.331  63.314  1.00  0.00           H0.      0
ATOM   2814  CG  LEU A 181      49.609  53.419  61.270  1.00  0.00           C0.      0
ATOM   2815  HG  LEU A 181      49.535  52.769  60.397  1.00  0.00           H0.      0
ATOM   2816  CD1 LEU A 181      48.483  54.515  61.193  1.00  0.00           C0.      0
ATOM   2817 HD11 LEU A 181      47.548  53.958  61.253  1.00  0.00           H0.      0
ATOM   2818 HD12 LEU A 181      48.441  55.084  62.122  1.00  0.00           H0.      0
ATOM   2819 HD13 LEU A 181      48.478  55.133  60.295  1.00  0.00           H0.      0
ATOM   2820  CD2 LEU A 181      50.954  54.179  61.304  1.00  0.00           C0.      0
ATOM   2821 HD21 LEU A 181      50.871  54.834  62.171  1.00  0.00           H0.      0
ATOM   2822 HD22 LEU A 181      51.821  53.528  61.426  1.00  0.00           H0.      0
ATOM   2823 HD23 LEU A 181      51.097  54.835  60.446  1.00  0.00           H0.      0
ATOM   2824  C   LEU A 181      50.472  51.183  64.373  1.00  0.00           C0.      0
ATOM   2825  O   LEU A 181      50.533  51.950  65.316  1.00  0.00           O0.      0
ATOM   2826  N   SER A 182      50.158  49.890  64.484  1.00  0.00           N0.      0
ATOM   2827  H   SER A 182      49.945  49.438  63.607  1.00  0.00           H0.      0
ATOM   2828  CA  SER A 182      50.031  49.093  65.730  1.00  0.00           C0.      0
ATOM   2829  HA  SER A 182      49.674  49.793  66.486  1.00  0.00           H0.      0
ATOM   2830  CB  SER A 182      48.962  48.019  65.634  1.00  0.00           C0.      0
ATOM   2831  HB2 SER A 182      49.215  47.287  64.867  1.00  0.00           H0.      0
ATOM   2832  HB3 SER A 182      49.010  47.357  66.499  1.00  0.00           H0.      0
ATOM   2833  OG  SER A 182      47.646  48.496  65.402  1.00  0.00           O0.      0
ATOM   2834  HG  SER A 182      47.636  48.496  64.442  1.00  0.00           H0.      0
ATOM   2835  C   SER A 182      51.282  48.537  66.314  1.00  0.00           C0.      0
ATOM   2836  O   SER A 182      51.379  48.351  67.516  1.00  0.00           O0.      0
ATOM   2837  N   THR A 183      52.316  48.322  65.481  1.00  0.00           N0.      0
ATOM   2838  H   THR A 183      52.121  48.489  64.504  1.00  0.00           H0.      0
ATOM   2839  CA  THR A 183      53.465  47.411  65.849  1.00  0.00           C0.      0
ATOM   2840  HA  THR A 183      53.489  47.214  66.921  1.00  0.00           H0.      0
ATOM   2841  CB  THR A 183      53.329  46.028  65.098  1.00  0.00           C0.      0
ATOM   2842  HB  THR A 183      54.206  45.461  65.407  1.00  0.00           H0.      0
ATOM   2843  CG2 THR A 183      52.107  45.363  65.634  1.00  0.00           C0.      0
ATOM   2844 HG21 THR A 183      52.143  44.279  65.526  1.00  0.00           H0.      0
ATOM   2845 HG22 THR A 183      51.884  45.604  66.673  1.00  0.00           H0.      0
ATOM   2846 HG23 THR A 183      51.242  45.550  64.998  1.00  0.00           H0.      0
ATOM   2847  OG1 THR A 183      53.308  46.218  63.710  1.00  0.00           O0.      0
ATOM   2848  HG1 THR A 183      52.448  46.589  63.497  1.00  0.00           H0.      0
ATOM   2849  C   THR A 183      54.823  48.083  65.449  1.00  0.00           C0.      0
ATOM   2850  O   THR A 183      55.859  47.839  66.126  1.00  0.00           O0.      0
ATOM   2851  N   GLY A 184      54.795  48.863  64.386  1.00  0.00           N0.      0
ATOM   2852  H   GLY A 184      53.894  49.070  63.979  1.00  0.00           H0.      0
ATOM   2853  CA  GLY A 184      55.968  49.290  63.695  1.00  0.00           C0.      0
ATOM   2854  HA2 GLY A 184      55.750  50.211  63.155  1.00  0.00           H0.      0
ATOM   2855  HA3 GLY A 184      56.752  49.677  64.346  1.00  0.00           H0.      0
ATOM   2856  C   GLY A 184      56.546  48.296  62.664  1.00  0.00           C0.      0
ATOM   2857  O   GLY A 184      57.669  48.476  62.156  1.00  0.00           O0.      0
ATOM   2858  N   CYS A 185      55.861  47.187  62.452  1.00  0.00           N0.      0
ATOM   2859  H   CYS A 185      54.917  47.083  62.796  1.00  0.00           H0.      0
ATOM   2860  CA  CYS A 185      56.333  45.991  61.723  1.00  0.00           C0.      0
ATOM   2861  HA  CYS A 185      57.317  46.149  61.281  1.00  0.00           H0.      0
ATOM   2862  CB  CYS A 185      56.585  44.889  62.730  1.00  0.00           C0.      0
ATOM   2863  HB2 CYS A 185      57.178  45.317  63.538  1.00  0.00           H0.      0
ATOM   2864  HB3 CYS A 185      55.699  44.367  63.090  1.00  0.00           H0.      0
ATOM   2865  SG  CYS A 185      57.545  43.545  61.884  1.00  0.00           S0.      0
ATOM   2866  HG  CYS A 185      56.494  42.812  61.507  1.00  0.00           H0.      0
ATOM   2867  C   CYS A 185      55.381  45.702  60.611  1.00  0.00           C0.      0
ATOM   2868  O   CYS A 185      54.177  46.034  60.690  1.00  0.00           O0.      0
ATOM   2869  N   ALA A 186      55.950  45.047  59.612  1.00  0.00           N0.      0
ATOM   2870  H   ALA A 186      56.955  44.952  59.594  1.00  0.00           H0.      0
ATOM   2871  CA  ALA A 186      55.273  44.383  58.508  1.00  0.00           C0.      0
ATOM   2872  HA  ALA A 186      54.676  45.200  58.103  1.00  0.00           H0.      0
ATOM   2873  CB  ALA A 186      56.240  43.976  57.426  1.00  0.00           C0.      0
ATOM   2874  HB1 ALA A 186      55.630  43.613  56.599  1.00  0.00           H0.      0
ATOM   2875  HB2 ALA A 186      56.757  44.882  57.108  1.00  0.00           H0.      0
ATOM   2876  HB3 ALA A 186      56.966  43.303  57.880  1.00  0.00           H0.      0
ATOM   2877  C   ALA A 186      54.303  43.280  58.890  1.00  0.00           C0.      0
ATOM   2878  O   ALA A 186      54.584  42.510  59.807  1.00  0.00           O0.      0
ATOM   2879  N   PRO A 187      53.182  43.209  58.199  1.00  0.00           N0.      0
ATOM   2880  CD  PRO A 187      52.646  44.236  57.361  1.00  0.00           C0.      0
ATOM   2881  HD2 PRO A 187      53.202  44.208  56.423  1.00  0.00           H0.      0
ATOM   2882  HD3 PRO A 187      52.788  45.203  57.843  1.00  0.00           H0.      0
ATOM   2883  CG  PRO A 187      51.138  43.834  57.151  1.00  0.00           C0.      0
ATOM   2884  HG2 PRO A 187      50.844  43.927  56.105  1.00  0.00           H0.      0
ATOM   2885  HG3 PRO A 187      50.555  44.505  57.782  1.00  0.00           H0.      0
ATOM   2886  CB  PRO A 187      51.044  42.381  57.508  1.00  0.00           C0.      0
ATOM   2887  HB2 PRO A 187      51.214  41.818  56.590  1.00  0.00           H0.      0
ATOM   2888  HB3 PRO A 187      50.058  42.135  57.904  1.00  0.00           H0.      0
ATOM   2889  CA  PRO A 187      52.227  42.134  58.420  1.00  0.00           C0.      0
ATOM   2890  HA  PRO A 187      51.956  42.218  59.473  1.00  0.00           H0.      0
ATOM   2891  C   PRO A 187      52.747  40.637  58.152  1.00  0.00           C0.      0
ATOM   2892  O   PRO A 187      53.542  40.566  57.185  1.00  0.00           O0.      0
ATOM   2893  N   PRO A 188      52.390  39.632  58.985  1.00  0.00           N0.      0
ATOM   2894  CD  PRO A 188      51.724  39.719  60.272  1.00  0.00           C0.      0
ATOM   2895  HD2 PRO A 188      50.693  39.644  59.928  1.00  0.00           H0.      0
ATOM   2896  HD3 PRO A 188      51.881  40.648  60.819  1.00  0.00           H0.      0
ATOM   2897  CG  PRO A 188      52.089  38.496  61.102  1.00  0.00           C0.      0
ATOM   2898  HG2 PRO A 188      51.220  37.841  61.176  1.00  0.00           H0.      0
ATOM   2899  HG3 PRO A 188      52.485  38.795  62.073  1.00  0.00           H0.      0
ATOM   2900  CB  PRO A 188      53.156  37.744  60.265  1.00  0.00           C0.      0
ATOM   2901  HB2 PRO A 188      52.853  36.697  60.276  1.00  0.00           H0.      0
ATOM   2902  HB3 PRO A 188      54.112  37.920  60.757  1.00  0.00           H0.      0
ATOM   2903  CA  PRO A 188      53.083  38.351  58.835  1.00  0.00           C0.      0
ATOM   2904  HA  PRO A 188      54.106  38.548  58.515  1.00  0.00           H0.      0
ATOM   2905  C   PRO A 188      52.533  37.445  57.736  1.00  0.00           C0.      0
ATOM   2906  O   PRO A 188      53.272  36.601  57.228  1.00  0.00           O0.      0
ATOM   2907  N   GLY A 189      51.360  37.851  57.173  1.00  0.00           N0.      0
ATOM   2908  H   GLY A 189      50.909  38.639  57.617  1.00  0.00           H0.      0
ATOM   2909  CA  GLY A 189      50.595  37.173  56.114  1.00  0.00           C0.      0
ATOM   2910  HA2 GLY A 189      50.334  36.175  56.464  1.00  0.00           H0.      0
ATOM   2911  HA3 GLY A 189      49.731  37.832  56.016  1.00  0.00           H0.      0
ATOM   2912  C   GLY A 189      51.312  37.011  54.777  1.00  0.00           C0.      0
ATOM   2913  O   GLY A 189      52.393  37.599  54.600  1.00  0.00           O0.      0
ATOM   2914  N   LYS A 190      50.746  36.140  53.881  1.00  0.00           N0.      0
ATOM   2915  H   LYS A 190      49.925  35.659  54.220  1.00  0.00           H0.      0
ATOM   2916  CA  LYS A 190      51.306  35.628  52.591  1.00  0.00           C0.      0
ATOM   2917  HA  LYS A 190      52.321  35.273  52.769  1.00  0.00           H0.      0
ATOM   2918  CB  LYS A 190      50.542  34.362  52.130  1.00  0.00           C0.      0
ATOM   2919  HB2 LYS A 190      49.482  34.514  51.927  1.00  0.00           H0.      0
ATOM   2920  HB3 LYS A 190      50.942  33.954  51.201  1.00  0.00           H0.      0
ATOM   2921  CG  LYS A 190      50.363  33.253  53.186  1.00  0.00           C0.      0
ATOM   2922  HG2 LYS A 190      49.765  33.512  54.060  1.00  0.00           H0.      0
ATOM   2923  HG3 LYS A 190      49.801  32.455  52.702  1.00  0.00           H0.      0
ATOM   2924  CD  LYS A 190      51.737  32.801  53.745  1.00  0.00           C0.      0
ATOM   2925  HD2 LYS A 190      52.254  32.367  52.890  1.00  0.00           H0.      0
ATOM   2926  HD3 LYS A 190      52.208  33.689  54.167  1.00  0.00           H0.      0
ATOM   2927  CE  LYS A 190      51.636  31.718  54.825  1.00  0.00           C0.      0
ATOM   2928  HE2 LYS A 190      50.582  31.574  55.060  1.00  0.00           H0.      0
ATOM   2929  HE3 LYS A 190      51.895  30.763  54.369  1.00  0.00           H0.      0
ATOM   2930  NZ  LYS A 190      52.417  32.009  56.029  1.00  0.00           N0.      0
ATOM   2931  HZ1 LYS A 190      52.708  31.223  56.593  1.00  0.00           H0.      0
ATOM   2932  HZ2 LYS A 190      53.234  32.590  55.907  1.00  0.00           H0.      0
ATOM   2933  HZ3 LYS A 190      51.843  32.530  56.676  1.00  0.00           H0.      0
ATOM   2934  C   LYS A 190      51.293  36.598  51.375  1.00  0.00           C0.      0
ATOM   2935  O   LYS A 190      50.532  37.527  51.278  1.00  0.00           O0.      0
ATOM   2936  N   ASN A 191      52.306  36.435  50.568  1.00  0.00           N0.      0
ATOM   2937  H   ASN A 191      52.949  35.663  50.674  1.00  0.00           H0.      0
ATOM   2938  CA  ASN A 191      52.474  37.227  49.362  1.00  0.00           C0.      0
ATOM   2939  HA  ASN A 191      52.117  38.252  49.455  1.00  0.00           H0.      0
ATOM   2940  CB  ASN A 191      54.035  37.309  49.148  1.00  0.00           C0.      0
ATOM   2941  HB2 ASN A 191      54.356  37.846  50.040  1.00  0.00           H0.      0
ATOM   2942  HB3 ASN A 191      54.335  36.267  49.256  1.00  0.00           H0.      0
ATOM   2943  CG  ASN A 191      54.559  37.980  47.849  1.00  0.00           C0.      0
ATOM   2944  OD1 ASN A 191      53.789  38.489  47.021  1.00  0.00           O0.      0
ATOM   2945  ND2 ASN A 191      55.904  38.065  47.721  1.00  0.00           N0.      0
ATOM   2946 HD21 ASN A 191      56.322  38.494  46.908  1.00  0.00           H0.      0
ATOM   2947 HD22 ASN A 191      56.460  37.593  48.420  1.00  0.00           H0.      0
ATOM   2948  C   ASN A 191      51.664  36.664  48.161  1.00  0.00           C0.      0
ATOM   2949  O   ASN A 191      51.470  35.458  48.010  1.00  0.00           O0.      0
ATOM   2950  N   ILE A 192      51.038  37.567  47.419  1.00  0.00           N0.      0
ATOM   2951  H   ILE A 192      51.370  38.520  47.446  1.00  0.00           H0.      0
ATOM   2952  CA  ILE A 192      49.968  37.184  46.502  1.00  0.00           C0.      0
ATOM   2953  HA  ILE A 192      50.049  36.125  46.254  1.00  0.00           H0.      0
ATOM   2954  CB  ILE A 192      48.512  37.589  46.958  1.00  0.00           C0.      0
ATOM   2955  HB  ILE A 192      47.931  37.781  46.056  1.00  0.00           H0.      0
ATOM   2956  CG2 ILE A 192      48.017  36.335  47.720  1.00  0.00           C0.      0
ATOM   2957 HG21 ILE A 192      46.977  36.564  47.951  1.00  0.00           H0.      0
ATOM   2958 HG22 ILE A 192      47.981  35.436  47.105  1.00  0.00           H0.      0
ATOM   2959 HG23 ILE A 192      48.520  36.286  48.686  1.00  0.00           H0.      0
ATOM   2960  CG1 ILE A 192      48.484  38.915  47.661  1.00  0.00           C0.      0
ATOM   2961 HG12 ILE A 192      48.804  38.827  48.699  1.00  0.00           H0.      0
ATOM   2962 HG13 ILE A 192      49.125  39.565  47.066  1.00  0.00           H0.      0
ATOM   2963  CD1 ILE A 192      47.031  39.446  47.713  1.00  0.00           C0.      0
ATOM   2964 HD11 ILE A 192      46.886  40.327  48.339  1.00  0.00           H0.      0
ATOM   2965 HD12 ILE A 192      46.741  39.565  46.669  1.00  0.00           H0.      0
ATOM   2966 HD13 ILE A 192      46.374  38.637  48.033  1.00  0.00           H0.      0
ATOM   2967  C   ILE A 192      50.424  37.811  45.137  1.00  0.00           C0.      0
ATOM   2968  O   ILE A 192      50.514  37.071  44.144  1.00  0.00           O0.      0
ATOM   2969  N   TYR A 193      50.766  39.108  45.105  1.00  0.00           N0.      0
ATOM   2970  H   TYR A 193      50.624  39.574  45.990  1.00  0.00           H0.      0
ATOM   2971  CA  TYR A 193      51.113  39.931  43.901  1.00  0.00           C0.      0
ATOM   2972  HA  TYR A 193      50.552  39.499  43.072  1.00  0.00           H0.      0
ATOM   2973  CB  TYR A 193      50.654  41.310  44.161  1.00  0.00           C0.      0
ATOM   2974  HB2 TYR A 193      51.240  41.684  45.001  1.00  0.00           H0.      0
ATOM   2975  HB3 TYR A 193      50.857  41.932  43.290  1.00  0.00           H0.      0
ATOM   2976  CG  TYR A 193      49.169  41.520  44.367  1.00  0.00           C0.      0
ATOM   2977  CD1 TYR A 193      48.604  42.358  45.378  1.00  0.00           C0.      0
ATOM   2978  HD1 TYR A 193      49.320  42.917  45.962  1.00  0.00           H0.      0
ATOM   2979  CE1 TYR A 193      47.263  42.506  45.591  1.00  0.00           C0.      0
ATOM   2980  HE1 TYR A 193      46.949  43.159  46.392  1.00  0.00           H0.      0
ATOM   2981  CZ  TYR A 193      46.355  41.816  44.798  1.00  0.00           C0.      0
ATOM   2982  OH  TYR A 193      45.081  41.952  45.082  1.00  0.00           O0.      0
ATOM   2983  HH  TYR A 193      44.921  42.679  45.688  1.00  0.00           H0.      0
ATOM   2984  CE2 TYR A 193      46.839  40.943  43.722  1.00  0.00           C0.      0
ATOM   2985  HE2 TYR A 193      46.125  40.359  43.162  1.00  0.00           H0.      0
ATOM   2986  CD2 TYR A 193      48.260  40.773  43.576  1.00  0.00           C0.      0
ATOM   2987  HD2 TYR A 193      48.633  40.029  42.888  1.00  0.00           H0.      0
ATOM   2988  C   TYR A 193      52.552  40.031  43.478  1.00  0.00           C0.      0
ATOM   2989  O   TYR A 193      52.759  40.504  42.382  1.00  0.00           O0.      0
ATOM   2990  N   TYR A 194      53.468  39.671  44.362  1.00  0.00           N0.      0
ATOM   2991  H   TYR A 194      53.169  39.160  45.180  1.00  0.00           H0.      0
ATOM   2992  CA  TYR A 194      54.899  40.113  44.203  1.00  0.00           C0.      0
ATOM   2993  HA  TYR A 194      55.126  40.367  43.168  1.00  0.00           H0.      0
ATOM   2994  CB  TYR A 194      54.998  41.376  45.078  1.00  0.00           C0.      0
ATOM   2995  HB2 TYR A 194      54.823  41.113  46.121  1.00  0.00           H0.      0
ATOM   2996  HB3 TYR A 194      56.042  41.689  45.104  1.00  0.00           H0.      0
ATOM   2997  CG  TYR A 194      54.150  42.621  44.639  1.00  0.00           C0.      0
ATOM   2998  CD1 TYR A 194      53.245  43.167  45.523  1.00  0.00           C0.      0
ATOM   2999  HD1 TYR A 194      53.122  42.772  46.521  1.00  0.00           H0.      0
ATOM   3000  CE1 TYR A 194      52.413  44.200  45.147  1.00  0.00           C0.      0
ATOM   3001  HE1 TYR A 194      51.710  44.626  45.848  1.00  0.00           H0.      0
ATOM   3002  CZ  TYR A 194      52.386  44.614  43.802  1.00  0.00           C0.      0
ATOM   3003  OH  TYR A 194      51.496  45.554  43.397  1.00  0.00           O0.      0
ATOM   3004  HH  TYR A 194      51.107  45.457  42.525  1.00  0.00           H0.      0
ATOM   3005  CE2 TYR A 194      53.247  44.036  42.898  1.00  0.00           C0.      0
ATOM   3006  HE2 TYR A 194      53.349  44.420  41.894  1.00  0.00           H0.      0
ATOM   3007  CD2 TYR A 194      54.181  43.049  43.311  1.00  0.00           C0.      0
ATOM   3008  HD2 TYR A 194      54.903  42.625  42.629  1.00  0.00           H0.      0
ATOM   3009  C   TYR A 194      55.858  39.001  44.575  1.00  0.00           C0.      0
ATOM   3010  O   TYR A 194      56.816  39.264  45.259  1.00  0.00           O0.      0
ATOM   3011  N   LYS A 195      55.558  37.704  44.187  1.00  0.00           N0.      0
ATOM   3012  H   LYS A 195      54.780  37.591  43.553  1.00  0.00           H0.      0
ATOM   3013  CA  LYS A 195      56.255  36.505  44.668  1.00  0.00           C0.      0
ATOM   3014  HA  LYS A 195      56.475  36.582  45.733  1.00  0.00           H0.      0
ATOM   3015  CB  LYS A 195      55.322  35.302  44.444  1.00  0.00           C0.      0
ATOM   3016  HB2 LYS A 195      55.182  35.209  43.367  1.00  0.00           H0.      0
ATOM   3017  HB3 LYS A 195      55.750  34.377  44.831  1.00  0.00           H0.      0
ATOM   3018  CG  LYS A 195      53.921  35.386  45.107  1.00  0.00           C0.      0
ATOM   3019  HG2 LYS A 195      54.081  35.504  46.179  1.00  0.00           H0.      0
ATOM   3020  HG3 LYS A 195      53.362  36.223  44.689  1.00  0.00           H0.      0
ATOM   3021  CD  LYS A 195      53.005  34.267  44.749  1.00  0.00           C0.      0
ATOM   3022  HD2 LYS A 195      52.222  34.234  45.506  1.00  0.00           H0.      0
ATOM   3023  HD3 LYS A 195      52.500  34.437  43.798  1.00  0.00           H0.      0
ATOM   3024  CE  LYS A 195      53.711  32.900  44.709  1.00  0.00           C0.      0
ATOM   3025  HE2 LYS A 195      54.507  32.890  43.964  1.00  0.00           H0.      0
ATOM   3026  HE3 LYS A 195      54.180  32.764  45.683  1.00  0.00           H0.      0
ATOM   3027  NZ  LYS A 195      52.572  31.930  44.335  1.00  0.00           N0.      0
ATOM   3028  HZ1 LYS A 195      52.825  30.952  44.342  1.00  0.00           H0.      0
ATOM   3029  HZ2 LYS A 195      51.784  31.920  44.967  1.00  0.00           H0.      0
ATOM   3030  HZ3 LYS A 195      52.116  32.068  43.445  1.00  0.00           H0.      0
ATOM   3031  C   LYS A 195      57.604  36.265  43.956  1.00  0.00           C0.      0
ATOM   3032  O   LYS A 195      57.984  35.122  43.846  1.00  0.00           O0.      0
ATOM   3033  N   SER A 196      58.364  37.342  43.666  1.00  0.00           N0.      0
ATOM   3034  H   SER A 196      57.857  38.183  43.904  1.00  0.00           H0.      0
ATOM   3035  CA  SER A 196      59.780  37.399  43.165  1.00  0.00           C0.      0
ATOM   3036  HA  SER A 196      59.776  37.170  42.099  1.00  0.00           H0.      0
ATOM   3037  CB  SER A 196      60.215  38.835  43.146  1.00  0.00           C0.      0
ATOM   3038  HB2 SER A 196      59.342  39.395  42.811  1.00  0.00           H0.      0
ATOM   3039  HB3 SER A 196      60.395  39.069  44.195  1.00  0.00           H0.      0
ATOM   3040  OG  SER A 196      61.406  39.016  42.368  1.00  0.00           O0.      0
ATOM   3041  HG  SER A 196      61.276  39.734  41.743  1.00  0.00           H0.      0
ATOM   3042  C   SER A 196      60.846  36.603  44.036  1.00  0.00           C0.      0
ATOM   3043  O   SER A 196      60.659  36.426  45.264  1.00  0.00           O0.      0
ATOM   3044  N   ASP A 197      61.944  36.206  43.403  1.00  0.00           N0.      0
ATOM   3045  H   ASP A 197      62.037  36.369  42.410  1.00  0.00           H0.      0
ATOM   3046  CA  ASP A 197      63.176  35.901  44.074  1.00  0.00           C0.      0
ATOM   3047  HA  ASP A 197      62.988  35.632  45.113  1.00  0.00           H0.      0
ATOM   3048  CB  ASP A 197      63.984  34.900  43.255  1.00  0.00           C0.      0
ATOM   3049  HB2 ASP A 197      64.545  35.479  42.521  1.00  0.00           H0.      0
ATOM   3050  HB3 ASP A 197      64.769  34.404  43.825  1.00  0.00           H0.      0
ATOM   3051  CG  ASP A 197      63.111  33.842  42.670  1.00  0.00           C0.      0
ATOM   3052  OD1 ASP A 197      62.446  33.130  43.504  1.00  0.00           O0.      0
ATOM   3053  OD2 ASP A 197      62.997  33.750  41.410  1.00  0.00           O0.      0
ATOM   3054  C   ASP A 197      64.133  37.116  44.284  1.00  0.00           C0.      0
ATOM   3055  O   ASP A 197      64.817  37.155  45.332  1.00  0.00           O0.      0
ATOM   3056  N   LEU A 198      64.181  37.925  43.259  1.00  0.00           N0.      0
ATOM   3057  H   LEU A 198      63.402  37.899  42.617  1.00  0.00           H0.      0
ATOM   3058  CA  LEU A 198      65.109  39.040  43.025  1.00  0.00           C0.      0
ATOM   3059  HA  LEU A 198      66.123  38.639  43.037  1.00  0.00           H0.      0
ATOM   3060  CB  LEU A 198      64.787  39.630  41.633  1.00  0.00           C0.      0
ATOM   3061  HB2 LEU A 198      63.864  40.202  41.732  1.00  0.00           H0.      0
ATOM   3062  HB3 LEU A 198      65.535  40.315  41.232  1.00  0.00           H0.      0
ATOM   3063  CG  LEU A 198      64.475  38.679  40.452  1.00  0.00           C0.      0
ATOM   3064  HG  LEU A 198      63.647  38.007  40.677  1.00  0.00           H0.      0
ATOM   3065  CD1 LEU A 198      63.968  39.547  39.313  1.00  0.00           C0.      0
ATOM   3066 HD11 LEU A 198      63.209  40.250  39.657  1.00  0.00           H0.      0
ATOM   3067 HD12 LEU A 198      64.920  39.948  38.965  1.00  0.00           H0.      0
ATOM   3068 HD13 LEU A 198      63.511  38.898  38.566  1.00  0.00           H0.      0
ATOM   3069  CD2 LEU A 198      65.648  37.808  40.008  1.00  0.00           C0.      0
ATOM   3070 HD21 LEU A 198      65.344  37.287  39.100  1.00  0.00           H0.      0
ATOM   3071 HD22 LEU A 198      66.517  38.380  39.683  1.00  0.00           H0.      0
ATOM   3072 HD23 LEU A 198      65.885  37.296  40.941  1.00  0.00           H0.      0
ATOM   3073  C   LEU A 198      64.911  40.151  44.110  1.00  0.00           C0.      0
ATOM   3074  O   LEU A 198      65.903  40.833  44.293  1.00  0.00           O0.      0
ATOM   3075  N   THR A 199      63.711  40.374  44.690  1.00  0.00           N0.      0
ATOM   3076  H   THR A 199      62.957  39.858  44.259  1.00  0.00           H0.      0
ATOM   3077  CA  THR A 199      63.440  41.283  45.803  1.00  0.00           C0.      0
ATOM   3078  HA  THR A 199      63.869  42.261  45.584  1.00  0.00           H0.      0
ATOM   3079  CB  THR A 199      61.989  41.495  46.157  1.00  0.00           C0.      0
ATOM   3080  HB  THR A 199      61.390  40.595  46.296  1.00  0.00           H0.      0
ATOM   3081  CG2 THR A 199      61.624  42.440  47.404  1.00  0.00           C0.      0
ATOM   3082 HG21 THR A 199      61.439  41.860  48.309  1.00  0.00           H0.      0
ATOM   3083 HG22 THR A 199      62.490  43.029  47.706  1.00  0.00           H0.      0
ATOM   3084 HG23 THR A 199      60.852  43.188  47.227  1.00  0.00           H0.      0
ATOM   3085  OG1 THR A 199      61.486  42.294  45.091  1.00  0.00           O0.      0
ATOM   3086  HG1 THR A 199      60.573  42.043  44.934  1.00  0.00           H0.      0
ATOM   3087  C   THR A 199      64.114  40.703  47.105  1.00  0.00           C0.      0
ATOM   3088  O   THR A 199      63.770  39.611  47.556  1.00  0.00           O0.      0
ATOM   3089  N   LYS A 200      65.147  41.436  47.604  1.00  0.00           N0.      0
ATOM   3090  H   LYS A 200      65.478  42.265  47.131  1.00  0.00           H0.      0
ATOM   3091  CA  LYS A 200      65.928  41.136  48.781  1.00  0.00           C0.      0
ATOM   3092  HA  LYS A 200      66.227  40.090  48.708  1.00  0.00           H0.      0
ATOM   3093  CB  LYS A 200      67.191  42.059  48.767  1.00  0.00           C0.      0
ATOM   3094  HB2 LYS A 200      66.814  43.082  48.803  1.00  0.00           H0.      0
ATOM   3095  HB3 LYS A 200      67.828  41.713  49.581  1.00  0.00           H0.      0
ATOM   3096  CG  LYS A 200      68.061  41.998  47.539  1.00  0.00           C0.      0
ATOM   3097  HG2 LYS A 200      67.690  42.640  46.740  1.00  0.00           H0.      0
ATOM   3098  HG3 LYS A 200      68.974  42.547  47.767  1.00  0.00           H0.      0
ATOM   3099  CD  LYS A 200      68.339  40.596  47.080  1.00  0.00           C0.      0
ATOM   3100  HD2 LYS A 200      68.794  40.074  47.923  1.00  0.00           H0.      0
ATOM   3101  HD3 LYS A 200      67.411  40.106  46.786  1.00  0.00           H0.      0
ATOM   3102  CE  LYS A 200      69.369  40.509  45.957  1.00  0.00           C0.      0
ATOM   3103  HE2 LYS A 200      68.916  40.899  45.045  1.00  0.00           H0.      0
ATOM   3104  HE3 LYS A 200      70.246  41.065  46.288  1.00  0.00           H0.      0
ATOM   3105  NZ  LYS A 200      69.695  39.058  45.624  1.00  0.00           N0.      0
ATOM   3106  HZ1 LYS A 200      70.133  38.884  44.731  1.00  0.00           H0.      0
ATOM   3107  HZ2 LYS A 200      70.363  38.664  46.271  1.00  0.00           H0.      0
ATOM   3108  HZ3 LYS A 200      68.859  38.498  45.707  1.00  0.00           H0.      0
ATOM   3109  C   LYS A 200      65.187  41.176  50.081  1.00  0.00           C0.      0
ATOM   3110  O   LYS A 200      65.181  40.211  50.832  1.00  0.00           O0.      0
ATOM   3111  N   ASP A 201      64.732  42.337  50.447  1.00  0.00           N0.      0
ATOM   3112  H   ASP A 201      64.707  43.057  49.739  1.00  0.00           H0.      0
ATOM   3113  CA  ASP A 201      64.177  42.769  51.764  1.00  0.00           C0.      0
ATOM   3114  HA  ASP A 201      63.479  41.990  52.073  1.00  0.00           H0.      0
ATOM   3115  CB  ASP A 201      65.366  42.908  52.777  1.00  0.00           C0.      0
ATOM   3116  HB2 ASP A 201      65.982  42.055  52.495  1.00  0.00           H0.      0
ATOM   3117  HB3 ASP A 201      65.951  43.809  52.591  1.00  0.00           H0.      0
ATOM   3118  CG  ASP A 201      65.033  42.843  54.219  1.00  0.00           C0.      0
ATOM   3119  OD1 ASP A 201      65.932  42.519  55.047  1.00  0.00           O0.      0
ATOM   3120  OD2 ASP A 201      63.864  42.978  54.578  1.00  0.00           O0.      0
ATOM   3121  C   ASP A 201      63.383  44.112  51.617  1.00  0.00           C0.      0
ATOM   3122  O   ASP A 201      63.553  44.889  50.690  1.00  0.00           O0.      0
ATOM   3123  N   ILE A 202      62.532  44.502  52.616  1.00  0.00           N0.      0
ATOM   3124  H   ILE A 202      62.632  44.034  53.506  1.00  0.00           H0.      0
ATOM   3125  CA  ILE A 202      61.605  45.689  52.541  1.00  0.00           C0.      0
ATOM   3126  HA  ILE A 202      62.044  46.458  51.906  1.00  0.00           H0.      0
ATOM   3127  CB  ILE A 202      60.278  45.291  51.993  1.00  0.00           C0.      0
ATOM   3128  HB  ILE A 202      59.752  44.709  52.750  1.00  0.00           H0.      0
ATOM   3129  CG2 ILE A 202      59.519  46.581  51.614  1.00  0.00           C0.      0
ATOM   3130 HG21 ILE A 202      59.971  47.136  50.792  1.00  0.00           H0.      0
ATOM   3131 HG22 ILE A 202      58.472  46.422  51.354  1.00  0.00           H0.      0
ATOM   3132 HG23 ILE A 202      59.404  47.167  52.526  1.00  0.00           H0.      0
ATOM   3133  CG1 ILE A 202      60.369  44.505  50.598  1.00  0.00           C0.      0
ATOM   3134 HG12 ILE A 202      60.958  45.078  49.881  1.00  0.00           H0.      0
ATOM   3135 HG13 ILE A 202      60.912  43.565  50.696  1.00  0.00           H0.      0
ATOM   3136  CD1 ILE A 202      58.958  44.128  50.132  1.00  0.00           C0.      0
ATOM   3137 HD11 ILE A 202      58.355  43.538  50.822  1.00  0.00           H0.      0
ATOM   3138 HD12 ILE A 202      58.416  44.977  49.716  1.00  0.00           H0.      0
ATOM   3139 HD13 ILE A 202      59.172  43.291  49.466  1.00  0.00           H0.      0
ATOM   3140  C   ILE A 202      61.364  46.401  53.933  1.00  0.00           C0.      0
ATOM   3141  O   ILE A 202      60.754  45.817  54.872  1.00  0.00           O0.      0
ATOM   3142  N   THR A 203      62.029  47.502  54.120  1.00  0.00           N0.      0
ATOM   3143  H   THR A 203      62.469  47.838  53.275  1.00  0.00           H0.      0
ATOM   3144  CA  THR A 203      62.029  48.239  55.386  1.00  0.00           C0.      0
ATOM   3145  HA  THR A 203      61.845  47.542  56.204  1.00  0.00           H0.      0
ATOM   3146  CB  THR A 203      63.408  48.927  55.520  1.00  0.00           C0.      0
ATOM   3147  HB  THR A 203      63.432  49.790  54.855  1.00  0.00           H0.      0
ATOM   3148  CG2 THR A 203      63.685  49.430  56.940  1.00  0.00           C0.      0
ATOM   3149 HG21 THR A 203      63.014  50.255  57.178  1.00  0.00           H0.      0
ATOM   3150 HG22 THR A 203      63.449  48.658  57.672  1.00  0.00           H0.      0
ATOM   3151 HG23 THR A 203      64.721  49.730  57.098  1.00  0.00           H0.      0
ATOM   3152  OG1 THR A 203      64.484  48.139  55.055  1.00  0.00           O0.      0
ATOM   3153  HG1 THR A 203      64.250  47.237  55.287  1.00  0.00           H0.      0
ATOM   3154  C   THR A 203      60.842  49.209  55.403  1.00  0.00           C0.      0
ATOM   3155  O   THR A 203      60.912  50.110  54.483  1.00  0.00           O0.      0
ATOM   3156  N   THR A 204      59.883  49.080  56.303  1.00  0.00           N0.      0
ATOM   3157  H   THR A 204      59.874  48.264  56.898  1.00  0.00           H0.      0
ATOM   3158  CA  THR A 204      58.833  50.035  56.523  1.00  0.00           C0.      0
ATOM   3159  HA  THR A 204      58.495  50.398  55.552  1.00  0.00           H0.      0
ATOM   3160  CB  THR A 204      57.695  49.303  57.240  1.00  0.00           C0.      0
ATOM   3161  HB  THR A 204      58.104  48.969  58.193  1.00  0.00           H0.      0
ATOM   3162  CG2 THR A 204      56.287  49.980  57.497  1.00  0.00           C0.      0
ATOM   3163 HG21 THR A 204      56.438  50.483  58.452  1.00  0.00           H0.      0
ATOM   3164 HG22 THR A 204      56.204  50.748  56.728  1.00  0.00           H0.      0
ATOM   3165 HG23 THR A 204      55.509  49.218  57.485  1.00  0.00           H0.      0
ATOM   3166  OG1 THR A 204      57.408  48.101  56.540  1.00  0.00           O0.      0
ATOM   3167  HG1 THR A 204      58.191  47.547  56.588  1.00  0.00           H0.      0
ATOM   3168  C   THR A 204      59.320  51.243  57.365  1.00  0.00           C0.      0
ATOM   3169  O   THR A 204      60.452  51.220  57.819  1.00  0.00           O0.      0
ATOM   3170  N   SER A 205      58.504  52.315  57.374  1.00  0.00           N0.      0
ATOM   3171  H   SER A 205      57.679  52.288  56.792  1.00  0.00           H0.      0
ATOM   3172  CA  SER A 205      58.710  53.552  58.092  1.00  0.00           C0.      0
ATOM   3173  HA  SER A 205      59.001  53.319  59.116  1.00  0.00           H0.      0
ATOM   3174  CB  SER A 205      59.907  54.336  57.685  1.00  0.00           C0.      0
ATOM   3175  HB2 SER A 205      59.986  55.251  58.270  1.00  0.00           H0.      0
ATOM   3176  HB3 SER A 205      60.756  53.674  57.859  1.00  0.00           H0.      0
ATOM   3177  OG  SER A 205      59.843  54.770  56.284  1.00  0.00           O0.      0
ATOM   3178  HG  SER A 205      60.147  54.019  55.769  1.00  0.00           H0.      0
ATOM   3179  C   SER A 205      57.409  54.446  58.156  1.00  0.00           C0.      0
ATOM   3180  O   SER A 205      56.476  54.430  57.295  1.00  0.00           O0.      0
ATOM   3181  N   VAL A 206      57.321  55.297  59.175  1.00  0.00           N0.      0
ATOM   3182  H   VAL A 206      58.028  55.201  59.889  1.00  0.00           H0.      0
ATOM   3183  CA  VAL A 206      56.254  56.257  59.403  1.00  0.00           C0.      0
ATOM   3184  HA  VAL A 206      55.774  56.417  58.438  1.00  0.00           H0.      0
ATOM   3185  CB  VAL A 206      55.250  55.884  60.502  1.00  0.00           C0.      0
ATOM   3186  HB  VAL A 206      55.798  56.011  61.436  1.00  0.00           H0.      0
ATOM   3187  CG1 VAL A 206      53.949  56.728  60.689  1.00  0.00           C0.      0
ATOM   3188 HG11 VAL A 206      54.194  57.784  60.801  1.00  0.00           H0.      0
ATOM   3189 HG12 VAL A 206      53.354  56.764  59.776  1.00  0.00           H0.      0
ATOM   3190 HG13 VAL A 206      53.452  56.347  61.581  1.00  0.00           H0.      0
ATOM   3191  CG2 VAL A 206      54.756  54.453  60.232  1.00  0.00           C0.      0
ATOM   3192 HG21 VAL A 206      54.025  54.167  60.989  1.00  0.00           H0.      0
ATOM   3193 HG22 VAL A 206      54.257  54.408  59.264  1.00  0.00           H0.      0
ATOM   3194 HG23 VAL A 206      55.573  53.749  60.391  1.00  0.00           H0.      0
ATOM   3195  C   VAL A 206      56.871  57.647  59.807  1.00  0.00           C0.      0
ATOM   3196  O   VAL A 206      57.741  57.663  60.666  1.00  0.00           O0.      0
ATOM   3197  N   LEU A 207      56.352  58.646  59.163  1.00  0.00           N0.      0
ATOM   3198  H   LEU A 207      55.710  58.398  58.424  1.00  0.00           H0.      0
ATOM   3199  CA  LEU A 207      56.597  60.072  59.390  1.00  0.00           C0.      0
ATOM   3200  HA  LEU A 207      57.462  60.181  60.043  1.00  0.00           H0.      0
ATOM   3201  CB  LEU A 207      56.769  60.684  58.001  1.00  0.00           C0.      0
ATOM   3202  HB2 LEU A 207      55.857  60.432  57.459  1.00  0.00           H0.      0
ATOM   3203  HB3 LEU A 207      56.789  61.765  58.140  1.00  0.00           H0.      0
ATOM   3204  CG  LEU A 207      57.895  60.237  57.155  1.00  0.00           C0.      0
ATOM   3205  HG  LEU A 207      57.712  59.199  56.875  1.00  0.00           H0.      0
ATOM   3206  CD1 LEU A 207      57.931  61.033  55.839  1.00  0.00           C0.      0
ATOM   3207 HD11 LEU A 207      56.937  61.050  55.394  1.00  0.00           H0.      0
ATOM   3208 HD12 LEU A 207      58.172  62.043  56.173  1.00  0.00           H0.      0
ATOM   3209 HD13 LEU A 207      58.663  60.532  55.206  1.00  0.00           H0.      0
ATOM   3210  CD2 LEU A 207      59.213  60.398  57.950  1.00  0.00           C0.      0
ATOM   3211 HD21 LEU A 207      59.910  59.850  57.316  1.00  0.00           H0.      0
ATOM   3212 HD22 LEU A 207      59.568  61.425  58.040  1.00  0.00           H0.      0
ATOM   3213 HD23 LEU A 207      59.126  59.925  58.928  1.00  0.00           H0.      0
ATOM   3214  C   LEU A 207      55.460  60.731  60.163  1.00  0.00           C0.      0
ATOM   3215  O   LEU A 207      54.338  60.421  59.784  1.00  0.00           O0.      0
ATOM   3216  N   THR A 208      55.801  61.472  61.240  1.00  0.00           N0.      0
ATOM   3217  H   THR A 208      56.785  61.698  61.273  1.00  0.00           H0.      0
ATOM   3218  CA  THR A 208      54.920  61.800  62.365  1.00  0.00           C0.      0
ATOM   3219  HA  THR A 208      53.904  61.544  62.062  1.00  0.00           H0.      0
ATOM   3220  CB  THR A 208      55.199  61.129  63.628  1.00  0.00           C0.      0
ATOM   3221  HB  THR A 208      54.490  61.431  64.398  1.00  0.00           H0.      0
ATOM   3222  CG2 THR A 208      55.025  59.639  63.409  1.00  0.00           C0.      0
ATOM   3223 HG21 THR A 208      53.958  59.419  63.399  1.00  0.00           H0.      0
ATOM   3224 HG22 THR A 208      55.498  59.260  62.503  1.00  0.00           H0.      0
ATOM   3225 HG23 THR A 208      55.496  59.051  64.197  1.00  0.00           H0.      0
ATOM   3226  OG1 THR A 208      56.536  61.383  64.077  1.00  0.00           O0.      0
ATOM   3227  HG1 THR A 208      56.478  61.533  65.024  1.00  0.00           H0.      0
ATOM   3228  C   THR A 208      54.883  63.294  62.695  1.00  0.00           C0.      0
ATOM   3229  O   THR A 208      55.879  63.978  62.493  1.00  0.00           O0.      0
ATOM   3230  N   VAL A 209      53.762  63.762  63.221  1.00  0.00           N0.      0
ATOM   3231  H   VAL A 209      52.987  63.114  63.223  1.00  0.00           H0.      0
ATOM   3232  CA  VAL A 209      53.445  65.110  63.742  1.00  0.00           C0.      0
ATOM   3233  HA  VAL A 209      54.346  65.513  64.205  1.00  0.00           H0.      0
ATOM   3234  CB  VAL A 209      53.011  66.117  62.594  1.00  0.00           C0.      0
ATOM   3235  HB  VAL A 209      52.275  65.713  61.900  1.00  0.00           H0.      0
ATOM   3236  CG1 VAL A 209      52.483  67.486  63.187  1.00  0.00           C0.      0
ATOM   3237 HG11 VAL A 209      52.259  68.068  62.293  1.00  0.00           H0.      0
ATOM   3238 HG12 VAL A 209      51.544  67.474  63.741  1.00  0.00           H0.      0
ATOM   3239 HG13 VAL A 209      53.249  68.001  63.765  1.00  0.00           H0.      0
ATOM   3240  CG2 VAL A 209      54.295  66.491  61.884  1.00  0.00           C0.      0
ATOM   3241 HG21 VAL A 209      54.644  65.660  61.271  1.00  0.00           H0.      0
ATOM   3242 HG22 VAL A 209      54.049  67.166  61.064  1.00  0.00           H0.      0
ATOM   3243 HG23 VAL A 209      55.024  66.874  62.598  1.00  0.00           H0.      0
ATOM   3244  C   VAL A 209      52.481  65.058  64.878  1.00  0.00           C0.      0
ATOM   3245  O   VAL A 209      51.428  64.463  64.950  1.00  0.00           O0.      0
ATOM   3246  N   ASN A 210      52.867  65.745  65.959  1.00  0.00           N0.      0
ATOM   3247  H   ASN A 210      53.673  66.322  65.764  1.00  0.00           H0.      0
ATOM   3248  CA  ASN A 210      52.136  65.754  67.244  1.00  0.00           C0.      0
ATOM   3249  HA  ASN A 210      52.880  66.165  67.926  1.00  0.00           H0.      0
ATOM   3250  CB  ASN A 210      50.990  66.789  67.050  1.00  0.00           C0.      0
ATOM   3251  HB2 ASN A 210      50.486  66.691  66.088  1.00  0.00           H0.      0
ATOM   3252  HB3 ASN A 210      50.168  66.698  67.760  1.00  0.00           H0.      0
ATOM   3253  CG  ASN A 210      51.528  68.196  67.043  1.00  0.00           C0.      0
ATOM   3254  OD1 ASN A 210      52.138  68.592  66.102  1.00  0.00           O0.      0
ATOM   3255  ND2 ASN A 210      51.224  68.966  68.061  1.00  0.00           N0.      0
ATOM   3256 HD21 ASN A 210      51.390  69.950  67.901  1.00  0.00           H0.      0
ATOM   3257 HD22 ASN A 210      50.547  68.561  68.691  1.00  0.00           H0.      0
ATOM   3258  C   ASN A 210      51.730  64.416  67.741  1.00  0.00           C0.      0
ATOM   3259  O   ASN A 210      50.623  64.143  68.124  1.00  0.00           O0.      0
ATOM   3260  N   ASN A 211      52.607  63.427  67.606  1.00  0.00           N0.      0
ATOM   3261  H   ASN A 211      53.554  63.707  67.395  1.00  0.00           H0.      0
ATOM   3262  CA  ASN A 211      52.526  62.011  67.954  1.00  0.00           C0.      0
ATOM   3263  HA  ASN A 211      53.496  61.522  67.860  1.00  0.00           H0.      0
ATOM   3264  CB  ASN A 211      52.147  61.840  69.534  1.00  0.00           C0.      0
ATOM   3265  HB2 ASN A 211      51.172  62.322  69.611  1.00  0.00           H0.      0
ATOM   3266  HB3 ASN A 211      51.967  60.793  69.779  1.00  0.00           H0.      0
ATOM   3267  CG  ASN A 211      53.223  62.463  70.315  1.00  0.00           C0.      0
ATOM   3268  OD1 ASN A 211      52.995  63.505  70.929  1.00  0.00           O0.      0
ATOM   3269  ND2 ASN A 211      54.385  61.978  70.238  1.00  0.00           N0.      0
ATOM   3270 HD21 ASN A 211      55.093  62.156  70.935  1.00  0.00           H0.      0
ATOM   3271 HD22 ASN A 211      54.497  61.131  69.699  1.00  0.00           H0.      0
ATOM   3272  C   ASN A 211      51.744  61.130  66.921  1.00  0.00           C0.      0
ATOM   3273  O   ASN A 211      51.943  59.887  66.946  1.00  0.00           O0.      0
ATOM   3274  N   LYS A 212      50.957  61.754  66.070  1.00  0.00           N0.      0
ATOM   3275  H   LYS A 212      50.983  62.762  66.018  1.00  0.00           H0.      0
ATOM   3276  CA  LYS A 212      50.217  61.026  65.047  1.00  0.00           C0.      0
ATOM   3277  HA  LYS A 212      50.001  60.012  65.383  1.00  0.00           H0.      0
ATOM   3278  CB  LYS A 212      48.871  61.737  64.753  1.00  0.00           C0.      0
ATOM   3279  HB2 LYS A 212      49.155  62.747  64.456  1.00  0.00           H0.      0
ATOM   3280  HB3 LYS A 212      48.244  61.276  63.990  1.00  0.00           H0.      0
ATOM   3281  CG  LYS A 212      47.959  61.867  65.999  1.00  0.00           C0.      0
ATOM   3282  HG2 LYS A 212      48.548  62.387  66.755  1.00  0.00           H0.      0
ATOM   3283  HG3 LYS A 212      47.030  62.426  65.886  1.00  0.00           H0.      0
ATOM   3284  CD  LYS A 212      47.541  60.526  66.663  1.00  0.00           C0.      0
ATOM   3285  HD2 LYS A 212      47.175  59.831  65.907  1.00  0.00           H0.      0
ATOM   3286  HD3 LYS A 212      48.389  60.039  67.145  1.00  0.00           H0.      0
ATOM   3287  CE  LYS A 212      46.476  60.614  67.780  1.00  0.00           C0.      0
ATOM   3288  HE2 LYS A 212      45.673  61.220  67.359  1.00  0.00           H0.      0
ATOM   3289  HE3 LYS A 212      46.067  59.628  68.000  1.00  0.00           H0.      0
ATOM   3290  NZ  LYS A 212      46.878  61.217  68.985  1.00  0.00           N0.      0
ATOM   3291  HZ1 LYS A 212      47.531  60.602  69.448  1.00  0.00           H0.      0
ATOM   3292  HZ2 LYS A 212      47.336  62.100  68.811  1.00  0.00           H0.      0
ATOM   3293  HZ3 LYS A 212      46.166  61.277  69.699  1.00  0.00           H0.      0
ATOM   3294  C   LYS A 212      51.099  60.801  63.804  1.00  0.00           C0.      0
ATOM   3295  O   LYS A 212      51.982  61.570  63.490  1.00  0.00           O0.      0
ATOM   3296  N   ALA A 213      50.638  59.884  62.910  1.00  0.00           N0.      0
ATOM   3297  H   ALA A 213      49.731  59.486  63.109  1.00  0.00           H0.      0
ATOM   3298  CA  ALA A 213      51.256  59.853  61.550  1.00  0.00           C0.      0
ATOM   3299  HA  ALA A 213      52.339  59.970  61.571  1.00  0.00           H0.      0
ATOM   3300  CB  ALA A 213      51.171  58.418  60.968  1.00  0.00           C0.      0
ATOM   3301  HB1 ALA A 213      50.178  58.214  60.568  1.00  0.00           H0.      0
ATOM   3302  HB2 ALA A 213      51.883  58.412  60.142  1.00  0.00           H0.      0
ATOM   3303  HB3 ALA A 213      51.499  57.684  61.704  1.00  0.00           H0.      0
ATOM   3304  C   ALA A 213      50.600  60.874  60.542  1.00  0.00           C0.      0
ATOM   3305  O   ALA A 213      49.391  61.143  60.710  1.00  0.00           O0.      0
ATOM   3306  N   HIE A 214      51.431  61.414  59.635  1.00  0.00           N0.      0
ATOM   3307  H   HIE A 214      52.413  61.177  59.627  1.00  0.00           H0.      0
ATOM   3308  CA  HIE A 214      50.903  62.044  58.412  1.00  0.00           C0.      0
ATOM   3309  HA  HIE A 214      49.817  62.092  58.493  1.00  0.00           H0.      0
ATOM   3310  CB  HIE A 214      51.456  63.474  58.238  1.00  0.00           C0.      0
ATOM   3311  HB2 HIE A 214      51.015  63.781  57.289  1.00  0.00           H0.      0
ATOM   3312  HB3 HIE A 214      51.141  64.117  59.060  1.00  0.00           H0.      0
ATOM   3313  CG  HIE A 214      52.967  63.606  58.148  1.00  0.00           C0.      0
ATOM   3314  ND1 HIE A 214      53.742  63.265  57.058  1.00  0.00           N0.      0
ATOM   3315  CE1 HIE A 214      54.998  63.434  57.382  1.00  0.00           C0.      0
ATOM   3316  HE1 HIE A 214      55.898  63.314  56.797  1.00  0.00           H0.      0
ATOM   3317  NE2 HIE A 214      55.014  63.750  58.694  1.00  0.00           N0.      0
ATOM   3318  HE2 HIE A 214      55.826  64.051  59.213  1.00  0.00           H0.      0
ATOM   3319  CD2 HIE A 214      53.719  63.831  59.168  1.00  0.00           C0.      0
ATOM   3320  HD2 HIE A 214      53.399  64.073  60.170  1.00  0.00           H0.      0
ATOM   3321  C   HIE A 214      51.218  61.115  57.171  1.00  0.00           C0.      0
ATOM   3322  O   HIE A 214      50.448  61.251  56.189  1.00  0.00           O0.      0
ATOM   3323  N   MET A 215      52.212  60.226  57.198  1.00  0.00           N0.      0
ATOM   3324  H   MET A 215      53.001  60.338  57.818  1.00  0.00           H0.      0
ATOM   3325  CA  MET A 215      52.489  59.379  56.054  1.00  0.00           C0.      0
ATOM   3326  HA  MET A 215      51.581  59.125  55.507  1.00  0.00           H0.      0
ATOM   3327  CB  MET A 215      53.408  60.187  55.051  1.00  0.00           C0.      0
ATOM   3328  HB2 MET A 215      52.882  61.116  54.832  1.00  0.00           H0.      0
ATOM   3329  HB3 MET A 215      54.342  60.491  55.523  1.00  0.00           H0.      0
ATOM   3330  CG  MET A 215      53.648  59.523  53.695  1.00  0.00           C0.      0
ATOM   3331  HG2 MET A 215      54.274  58.641  53.830  1.00  0.00           H0.      0
ATOM   3332  HG3 MET A 215      52.647  59.239  53.369  1.00  0.00           H0.      0
ATOM   3333  SD  MET A 215      54.367  60.647  52.484  1.00  0.00           S0.      0
ATOM   3334  CE  MET A 215      52.879  61.235  51.763  1.00  0.00           C0.      0
ATOM   3335  HE1 MET A 215      52.989  62.265  51.421  1.00  0.00           H0.      0
ATOM   3336  HE2 MET A 215      52.565  60.660  50.892  1.00  0.00           H0.      0
ATOM   3337  HE3 MET A 215      52.045  61.209  52.464  1.00  0.00           H0.      0
ATOM   3338  C   MET A 215      53.240  58.080  56.442  1.00  0.00           C0.      0
ATOM   3339  O   MET A 215      53.962  58.147  57.405  1.00  0.00           O0.      0
ATOM   3340  N   VAL A 216      52.960  56.998  55.642  1.00  0.00           N0.      0
ATOM   3341  H   VAL A 216      52.385  57.068  54.814  1.00  0.00           H0.      0
ATOM   3342  CA  VAL A 216      53.697  55.729  55.858  1.00  0.00           C0.      0
ATOM   3343  HA  VAL A 216      54.354  55.837  56.722  1.00  0.00           H0.      0
ATOM   3344  CB  VAL A 216      52.673  54.647  56.172  1.00  0.00           C0.      0
ATOM   3345  HB  VAL A 216      51.987  54.575  55.329  1.00  0.00           H0.      0
ATOM   3346  CG1 VAL A 216      53.266  53.255  56.377  1.00  0.00           C0.      0
ATOM   3347 HG11 VAL A 216      52.526  52.581  56.807  1.00  0.00           H0.      0
ATOM   3348 HG12 VAL A 216      53.795  52.894  55.494  1.00  0.00           H0.      0
ATOM   3349 HG13 VAL A 216      54.062  53.269  57.122  1.00  0.00           H0.      0
ATOM   3350  CG2 VAL A 216      51.792  54.859  57.428  1.00  0.00           C0.      0
ATOM   3351 HG21 VAL A 216      51.311  55.835  57.361  1.00  0.00           H0.      0
ATOM   3352 HG22 VAL A 216      51.102  54.025  57.555  1.00  0.00           H0.      0
ATOM   3353 HG23 VAL A 216      52.448  54.852  58.298  1.00  0.00           H0.      0
ATOM   3354  C   VAL A 216      54.447  55.345  54.574  1.00  0.00           C0.      0
ATOM   3355  O   VAL A 216      53.924  55.551  53.437  1.00  0.00           O0.      0
ATOM   3356  N   THR A 217      55.637  54.819  54.764  1.00  0.00           N0.      0
ATOM   3357  H   THR A 217      56.053  54.563  55.648  1.00  0.00           H0.      0
ATOM   3358  CA  THR A 217      56.664  54.509  53.612  1.00  0.00           C0.      0
ATOM   3359  HA  THR A 217      56.181  54.629  52.642  1.00  0.00           H0.      0
ATOM   3360  CB  THR A 217      57.935  55.446  53.779  1.00  0.00           C0.      0
ATOM   3361  HB  THR A 217      58.413  55.386  54.757  1.00  0.00           H0.      0
ATOM   3362  CG2 THR A 217      58.983  55.175  52.675  1.00  0.00           C0.      0
ATOM   3363 HG21 THR A 217      59.296  54.156  52.900  1.00  0.00           H0.      0
ATOM   3364 HG22 THR A 217      58.485  55.286  51.712  1.00  0.00           H0.      0
ATOM   3365 HG23 THR A 217      59.904  55.742  52.809  1.00  0.00           H0.      0
ATOM   3366  OG1 THR A 217      57.595  56.771  53.479  1.00  0.00           O0.      0
ATOM   3367  HG1 THR A 217      58.257  57.420  53.728  1.00  0.00           H0.      0
ATOM   3368  C   THR A 217      57.080  53.059  53.625  1.00  0.00           C0.      0
ATOM   3369  O   THR A 217      57.233  52.393  54.633  1.00  0.00           O0.      0
ATOM   3370  N   LEU A 218      57.265  52.495  52.399  1.00  0.00           N0.      0
ATOM   3371  H   LEU A 218      57.188  53.099  51.593  1.00  0.00           H0.      0
ATOM   3372  CA  LEU A 218      57.901  51.248  52.070  1.00  0.00           C0.      0
ATOM   3373  HA  LEU A 218      58.350  50.838  52.975  1.00  0.00           H0.      0
ATOM   3374  CB  LEU A 218      56.936  50.210  51.400  1.00  0.00           C0.      0
ATOM   3375  HB2 LEU A 218      56.494  50.614  50.489  1.00  0.00           H0.      0
ATOM   3376  HB3 LEU A 218      57.427  49.310  51.031  1.00  0.00           H0.      0
ATOM   3377  CG  LEU A 218      55.922  49.759  52.492  1.00  0.00           C0.      0
ATOM   3378  HG  LEU A 218      55.516  50.569  53.097  1.00  0.00           H0.      0
ATOM   3379  CD1 LEU A 218      54.754  48.982  51.789  1.00  0.00           C0.      0
ATOM   3380 HD11 LEU A 218      54.002  48.572  52.463  1.00  0.00           H0.      0
ATOM   3381 HD12 LEU A 218      54.260  49.766  51.214  1.00  0.00           H0.      0
ATOM   3382 HD13 LEU A 218      55.244  48.237  51.161  1.00  0.00           H0.      0
ATOM   3383  CD2 LEU A 218      56.532  48.798  53.524  1.00  0.00           C0.      0
ATOM   3384 HD21 LEU A 218      55.953  48.446  54.377  1.00  0.00           H0.      0
ATOM   3385 HD22 LEU A 218      56.880  47.955  52.927  1.00  0.00           H0.      0
ATOM   3386 HD23 LEU A 218      57.423  49.251  53.959  1.00  0.00           H0.      0
ATOM   3387  C   LEU A 218      59.142  51.461  51.194  1.00  0.00           C0.      0
ATOM   3388  O   LEU A 218      59.088  51.943  50.076  1.00  0.00           O0.      0
ATOM   3389  N   ASP A 219      60.359  51.035  51.608  1.00  0.00           N0.      0
ATOM   3390  H   ASP A 219      60.380  50.593  52.516  1.00  0.00           H0.      0
ATOM   3391  CA  ASP A 219      61.551  50.806  50.759  1.00  0.00           C0.      0
ATOM   3392  HA  ASP A 219      61.496  51.434  49.870  1.00  0.00           H0.      0
ATOM   3393  CB  ASP A 219      62.804  51.195  51.513  1.00  0.00           C0.      0
ATOM   3394  HB2 ASP A 219      62.880  50.566  52.399  1.00  0.00           H0.      0
ATOM   3395  HB3 ASP A 219      63.667  51.051  50.863  1.00  0.00           H0.      0
ATOM   3396  CG  ASP A 219      62.937  52.701  52.033  1.00  0.00           C0.      0
ATOM   3397  OD1 ASP A 219      61.996  53.465  52.388  1.00  0.00           O0.      0
ATOM   3398  OD2 ASP A 219      64.146  53.115  52.026  1.00  0.00           O0.      0
ATOM   3399  C   ASP A 219      61.793  49.351  50.283  1.00  0.00           C0.      0
ATOM   3400  O   ASP A 219      62.155  48.510  51.082  1.00  0.00           O0.      0
ATOM   3401  N   TYR A 220      61.654  49.226  49.006  1.00  0.00           N0.      0
ATOM   3402  H   TYR A 220      61.564  50.073  48.463  1.00  0.00           H0.      0
ATOM   3403  CA  TYR A 220      61.938  47.937  48.221  1.00  0.00           C0.      0
ATOM   3404  HA  TYR A 220      61.826  47.038  48.827  1.00  0.00           H0.      0
ATOM   3405  CB  TYR A 220      60.969  47.900  47.068  1.00  0.00           C0.      0
ATOM   3406  HB2 TYR A 220      61.144  48.771  46.436  1.00  0.00           H0.      0
ATOM   3407  HB3 TYR A 220      61.151  46.995  46.489  1.00  0.00           H0.      0
ATOM   3408  CG  TYR A 220      59.529  48.129  47.416  1.00  0.00           C0.      0
ATOM   3409  CD1 TYR A 220      58.970  49.475  47.432  1.00  0.00           C0.      0
ATOM   3410  HD1 TYR A 220      59.526  50.289  46.990  1.00  0.00           H0.      0
ATOM   3411  CE1 TYR A 220      57.639  49.682  47.750  1.00  0.00           C0.      0
ATOM   3412  HE1 TYR A 220      57.237  50.682  47.689  1.00  0.00           H0.      0
ATOM   3413  CZ  TYR A 220      56.807  48.576  48.119  1.00  0.00           C0.      0
ATOM   3414  OH  TYR A 220      55.529  48.686  48.448  1.00  0.00           O0.      0
ATOM   3415  HH  TYR A 220      54.996  48.067  47.943  1.00  0.00           H0.      0
ATOM   3416  CE2 TYR A 220      57.439  47.300  48.213  1.00  0.00           C0.      0
ATOM   3417  HE2 TYR A 220      56.827  46.461  48.508  1.00  0.00           H0.      0
ATOM   3418  CD2 TYR A 220      58.743  47.012  47.795  1.00  0.00           C0.      0
ATOM   3419  HD2 TYR A 220      59.144  46.013  47.706  1.00  0.00           H0.      0
ATOM   3420  C   TYR A 220      63.377  47.917  47.649  1.00  0.00           C0.      0
ATOM   3421  O   TYR A 220      63.949  48.932  47.278  1.00  0.00           O0.      0
ATOM   3422  N   THR A 221      63.928  46.703  47.445  1.00  0.00           N0.      0
ATOM   3423  H   THR A 221      63.409  45.923  47.822  1.00  0.00           H0.      0
ATOM   3424  CA  THR A 221      65.302  46.535  46.847  1.00  0.00           C0.      0
ATOM   3425  HA  THR A 221      65.508  47.458  46.304  1.00  0.00           H0.      0
ATOM   3426  CB  THR A 221      66.348  46.458  47.948  1.00  0.00           C0.      0
ATOM   3427  HB  THR A 221      66.104  45.666  48.656  1.00  0.00           H0.      0
ATOM   3428  CG2 THR A 221      67.734  46.032  47.373  1.00  0.00           C0.      0
ATOM   3429 HG21 THR A 221      67.842  44.948  47.344  1.00  0.00           H0.      0
ATOM   3430 HG22 THR A 221      67.963  46.500  46.415  1.00  0.00           H0.      0
ATOM   3431 HG23 THR A 221      68.451  46.395  48.109  1.00  0.00           H0.      0
ATOM   3432  OG1 THR A 221      66.479  47.673  48.683  1.00  0.00           O0.      0
ATOM   3433  HG1 THR A 221      65.643  47.868  49.113  1.00  0.00           H0.      0
ATOM   3434  C   THR A 221      65.404  45.209  46.027  1.00  0.00           C0.      0
ATOM   3435  O   THR A 221      65.008  44.182  46.525  1.00  0.00           O0.      0
ATOM   3436  N   VAL A 222      65.815  45.312  44.765  1.00  0.00           N0.      0
ATOM   3437  H   VAL A 222      66.049  46.220  44.388  1.00  0.00           H0.      0
ATOM   3438  CA  VAL A 222      65.546  44.292  43.740  1.00  0.00           C0.      0
ATOM   3439  HA  VAL A 222      65.336  43.344  44.234  1.00  0.00           H0.      0
ATOM   3440  CB  VAL A 222      64.252  44.667  42.871  1.00  0.00           C0.      0
ATOM   3441  HB  VAL A 222      64.452  45.534  42.242  1.00  0.00           H0.      0
ATOM   3442  CG1 VAL A 222      63.919  43.519  41.828  1.00  0.00           C0.      0
ATOM   3443 HG11 VAL A 222      63.209  43.908  41.098  1.00  0.00           H0.      0
ATOM   3444 HG12 VAL A 222      64.826  43.300  41.265  1.00  0.00           H0.      0
ATOM   3445 HG13 VAL A 222      63.582  42.597  42.302  1.00  0.00           H0.      0
ATOM   3446  CG2 VAL A 222      63.026  45.107  43.693  1.00  0.00           C0.      0
ATOM   3447 HG21 VAL A 222      62.191  45.475  43.097  1.00  0.00           H0.      0
ATOM   3448 HG22 VAL A 222      62.805  44.205  44.263  1.00  0.00           H0.      0
ATOM   3449 HG23 VAL A 222      63.243  45.956  44.341  1.00  0.00           H0.      0
ATOM   3450  C   VAL A 222      66.809  44.154  42.827  1.00  0.00           C0.      0
ATOM   3451  O   VAL A 222      67.400  45.122  42.346  1.00  0.00           O0.      0
ATOM   3452  N   GLN A 223      67.227  42.882  42.606  1.00  0.00           N0.      0
ATOM   3453  H   GLN A 223      66.648  42.172  43.032  1.00  0.00           H0.      0
ATOM   3454  CA  GLN A 223      68.233  42.566  41.618  1.00  0.00           C0.      0
ATOM   3455  HA  GLN A 223      69.069  43.237  41.815  1.00  0.00           H0.      0
ATOM   3456  CB  GLN A 223      68.802  41.143  41.895  1.00  0.00           C0.      0
ATOM   3457  HB2 GLN A 223      69.065  41.207  42.950  1.00  0.00           H0.      0
ATOM   3458  HB3 GLN A 223      67.981  40.433  41.791  1.00  0.00           H0.      0
ATOM   3459  CG  GLN A 223      70.023  40.829  41.112  1.00  0.00           C0.      0
ATOM   3460  HG2 GLN A 223      69.683  40.344  40.197  1.00  0.00           H0.      0
ATOM   3461  HG3 GLN A 223      70.527  41.754  40.833  1.00  0.00           H0.      0
ATOM   3462  CD  GLN A 223      70.860  39.821  41.872  1.00  0.00           C0.      0
ATOM   3463  OE1 GLN A 223      70.479  39.065  42.783  1.00  0.00           O0.      0
ATOM   3464  NE2 GLN A 223      72.109  39.759  41.396  1.00  0.00           N0.      0
ATOM   3465 HE21 GLN A 223      72.800  39.253  41.931  1.00  0.00           H0.      0
ATOM   3466 HE22 GLN A 223      72.373  40.278  40.571  1.00  0.00           H0.      0
ATOM   3467  C   GLN A 223      67.700  42.838  40.140  1.00  0.00           C0.      0
ATOM   3468  O   GLN A 223      66.609  42.404  39.708  1.00  0.00           O0.      0
ATOM   3469  N   VAL A 224      68.646  43.258  39.275  1.00  0.00           N0.      0
ATOM   3470  H   VAL A 224      69.565  43.373  39.678  1.00  0.00           H0.      0
ATOM   3471  CA  VAL A 224      68.481  43.405  37.777  1.00  0.00           C0.      0
ATOM   3472  HA  VAL A 224      67.459  43.060  37.619  1.00  0.00           H0.      0
ATOM   3473  CB  VAL A 224      68.600  44.784  37.147  1.00  0.00           C0.      0
ATOM   3474  HB  VAL A 224      69.593  45.163  37.384  1.00  0.00           H0.      0
ATOM   3475  CG1 VAL A 224      68.506  44.772  35.577  1.00  0.00           C0.      0
ATOM   3476 HG11 VAL A 224      68.257  45.762  35.195  1.00  0.00           H0.      0
ATOM   3477 HG12 VAL A 224      69.472  44.446  35.192  1.00  0.00           H0.      0
ATOM   3478 HG13 VAL A 224      67.641  44.218  35.213  1.00  0.00           H0.      0
ATOM   3479  CG2 VAL A 224      67.532  45.767  37.752  1.00  0.00           C0.      0
ATOM   3480 HG21 VAL A 224      67.686  46.730  37.264  1.00  0.00           H0.      0
ATOM   3481 HG22 VAL A 224      66.532  45.385  37.550  1.00  0.00           H0.      0
ATOM   3482 HG23 VAL A 224      67.714  45.949  38.811  1.00  0.00           H0.      0
ATOM   3483  C   VAL A 224      69.563  42.494  37.086  1.00  0.00           C0.      0
ATOM   3484  O   VAL A 224      70.729  42.839  37.144  1.00  0.00           O0.      0
ATOM   3485  N   PRO A 225      69.176  41.278  36.671  1.00  0.00           N0.      0
ATOM   3486  CD  PRO A 225      67.821  40.749  36.709  1.00  0.00           C0.      0
ATOM   3487  HD2 PRO A 225      67.229  41.044  35.842  1.00  0.00           H0.      0
ATOM   3488  HD3 PRO A 225      67.237  40.999  37.594  1.00  0.00           H0.      0
ATOM   3489  CG  PRO A 225      68.078  39.226  36.769  1.00  0.00           C0.      0
ATOM   3490  HG2 PRO A 225      67.110  38.807  36.492  1.00  0.00           H0.      0
ATOM   3491  HG3 PRO A 225      68.332  38.869  37.767  1.00  0.00           H0.      0
ATOM   3492  CB  PRO A 225      69.268  39.006  35.884  1.00  0.00           C0.      0
ATOM   3493  HB2 PRO A 225      68.941  39.132  34.851  1.00  0.00           H0.      0
ATOM   3494  HB3 PRO A 225      69.843  38.101  36.082  1.00  0.00           H0.      0
ATOM   3495  CA  PRO A 225      70.085  40.177  36.334  1.00  0.00           C0.      0
ATOM   3496  HA  PRO A 225      70.646  39.834  37.203  1.00  0.00           H0.      0
ATOM   3497  C   PRO A 225      71.056  40.507  35.283  1.00  0.00           C0.      0
ATOM   3498  O   PRO A 225      72.276  40.311  35.480  1.00  0.00           O0.      0
ATOM   3499  N   GLY A 226      70.615  41.070  34.170  1.00  0.00           N0.      0
ATOM   3500  H   GLY A 226      69.634  41.292  34.070  1.00  0.00           H0.      0
ATOM   3501  CA  GLY A 226      71.512  41.340  32.991  1.00  0.00           C0.      0
ATOM   3502  HA2 GLY A 226      72.113  40.437  32.878  1.00  0.00           H0.      0
ATOM   3503  HA3 GLY A 226      70.836  41.454  32.144  1.00  0.00           H0.      0
ATOM   3504  C   GLY A 226      72.413  42.612  33.052  1.00  0.00           C0.      0
ATOM   3505  O   GLY A 226      72.834  43.185  32.013  1.00  0.00           O0.      0
ATOM   3506  N   ALA A 227      72.551  43.125  34.282  1.00  0.00           N0.      0
ATOM   3507  H   ALA A 227      72.203  42.593  35.067  1.00  0.00           H0.      0
ATOM   3508  CA  ALA A 227      73.410  44.196  34.612  1.00  0.00           C0.      0
ATOM   3509  HA  ALA A 227      73.127  45.097  34.067  1.00  0.00           H0.      0
ATOM   3510  CB  ALA A 227      73.297  44.603  36.140  1.00  0.00           C0.      0
ATOM   3511  HB1 ALA A 227      72.301  44.994  36.350  1.00  0.00           H0.      0
ATOM   3512  HB2 ALA A 227      73.461  43.778  36.834  1.00  0.00           H0.      0
ATOM   3513  HB3 ALA A 227      74.018  45.404  36.305  1.00  0.00           H0.      0
ATOM   3514  C   ALA A 227      74.903  43.802  34.178  1.00  0.00           C0.      0
ATOM   3515  O   ALA A 227      75.449  42.706  34.428  1.00  0.00           O0.      0
ATOM   3516  N   GLY A 228      75.533  44.705  33.468  1.00  0.00           N0.      0
ATOM   3517  H   GLY A 228      75.163  45.634  33.329  1.00  0.00           H0.      0
ATOM   3518  CA  GLY A 228      76.893  44.580  32.966  1.00  0.00           C0.      0
ATOM   3519  HA2 GLY A 228      76.904  43.911  32.105  1.00  0.00           H0.      0
ATOM   3520  HA3 GLY A 228      77.120  45.611  32.694  1.00  0.00           H0.      0
ATOM   3521  C   GLY A 228      77.974  44.242  33.956  1.00  0.00           C0.      0
ATOM   3522  O   GLY A 228      77.994  44.733  35.147  1.00  0.00           O0.      0
ATOM   3523  N   ARG A 229      78.875  43.282  33.629  1.00  0.00           N0.      0
ATOM   3524  H   ARG A 229      78.623  42.681  32.858  1.00  0.00           H0.      0
ATOM   3525  CA  ARG A 229      80.093  42.918  34.386  1.00  0.00           C0.      0
ATOM   3526  HA  ARG A 229      79.740  42.876  35.416  1.00  0.00           H0.      0
ATOM   3527  CB  ARG A 229      80.584  41.573  33.924  1.00  0.00           C0.      0
ATOM   3528  HB2 ARG A 229      80.686  41.534  32.840  1.00  0.00           H0.      0
ATOM   3529  HB3 ARG A 229      81.553  41.345  34.369  1.00  0.00           H0.      0
ATOM   3530  CG  ARG A 229      79.547  40.382  34.143  1.00  0.00           C0.      0
ATOM   3531  HG2 ARG A 229      79.120  40.480  35.141  1.00  0.00           H0.      0
ATOM   3532  HG3 ARG A 229      78.755  40.591  33.424  1.00  0.00           H0.      0
ATOM   3533  CD  ARG A 229      80.115  38.897  33.921  1.00  0.00           C0.      0
ATOM   3534  HD2 ARG A 229      79.337  38.167  34.145  1.00  0.00           H0.      0
ATOM   3535  HD3 ARG A 229      80.435  38.758  32.889  1.00  0.00           H0.      0
ATOM   3536  NE  ARG A 229      81.320  38.541  34.730  1.00  0.00           N0.      0
ATOM   3537  HE  ARG A 229      82.201  38.653  34.249  1.00  0.00           H0.      0
ATOM   3538  CZ  ARG A 229      81.515  38.316  35.995  1.00  0.00           C0.      0
ATOM   3539  NH1 ARG A 229      80.567  38.147  36.842  1.00  0.00           N0.      0
ATOM   3540 HH11 ARG A 229      79.604  38.196  36.539  1.00  0.00           H0.      0
ATOM   3541 HH12 ARG A 229      80.630  38.149  37.850  1.00  0.00           H0.      0
ATOM   3542  NH2 ARG A 229      82.706  38.351  36.517  1.00  0.00           N0.      0
ATOM   3543 HH21 ARG A 229      83.479  38.537  35.895  1.00  0.00           H0.      0
ATOM   3544 HH22 ARG A 229      82.825  38.261  37.516  1.00  0.00           H0.      0
ATOM   3545  C   ARG A 229      81.228  43.898  34.496  1.00  0.00           C0.      0
ATOM   3546  O   ARG A 229      82.193  43.642  35.237  1.00  0.00           O0.      0
ATOM   3547  N   ASP A 230      81.183  44.951  33.680  1.00  0.00           N0.      0
ATOM   3548  H   ASP A 230      80.338  45.102  33.148  1.00  0.00           H0.      0
ATOM   3549  CA  ASP A 230      82.115  46.066  33.677  1.00  0.00           C0.      0
ATOM   3550  HA  ASP A 230      83.119  45.744  33.952  1.00  0.00           H0.      0
ATOM   3551  CB  ASP A 230      82.091  46.676  32.245  1.00  0.00           C0.      0
ATOM   3552  HB2 ASP A 230      82.789  47.510  32.312  1.00  0.00           H0.      0
ATOM   3553  HB3 ASP A 230      82.603  45.931  31.636  1.00  0.00           H0.      0
ATOM   3554  CG  ASP A 230      80.662  47.098  31.727  1.00  0.00           C0.      0
ATOM   3555  OD1 ASP A 230      79.666  46.593  32.274  1.00  0.00           O0.      0
ATOM   3556  OD2 ASP A 230      80.536  47.882  30.749  1.00  0.00           O0.      0
ATOM   3557  C   ASP A 230      81.812  47.109  34.698  1.00  0.00           C0.      0
ATOM   3558  O   ASP A 230      82.586  48.021  35.049  1.00  0.00           O0.      0
ATOM   3559  N   GLY A 231      80.569  47.075  35.167  1.00  0.00           N0.      0
ATOM   3560  H   GLY A 231      79.850  46.460  34.813  1.00  0.00           H0.      0
ATOM   3561  CA  GLY A 231      80.107  47.814  36.370  1.00  0.00           C0.      0
ATOM   3562  HA2 GLY A 231      80.301  48.878  36.239  1.00  0.00           H0.      0
ATOM   3563  HA3 GLY A 231      79.020  47.745  36.373  1.00  0.00           H0.      0
ATOM   3564  C   GLY A 231      80.444  47.177  37.711  1.00  0.00           C0.      0
ATOM   3565  O   GLY A 231      80.857  45.969  37.698  1.00  0.00           O0.      0
ATOM   3566  N   ALA A 232      80.488  47.894  38.809  1.00  0.00           N0.      0
ATOM   3567  H   ALA A 232      80.147  48.829  38.636  1.00  0.00           H0.      0
ATOM   3568  CA  ALA A 232      80.659  47.465  40.172  1.00  0.00           C0.      0
ATOM   3569  HA  ALA A 232      81.462  46.733  40.258  1.00  0.00           H0.      0
ATOM   3570  CB  ALA A 232      80.976  48.640  41.118  1.00  0.00           C0.      0
ATOM   3571  HB1 ALA A 232      80.098  49.273  41.246  1.00  0.00           H0.      0
ATOM   3572  HB2 ALA A 232      81.358  48.382  42.106  1.00  0.00           H0.      0
ATOM   3573  HB3 ALA A 232      81.745  49.283  40.687  1.00  0.00           H0.      0
ATOM   3574  C   ALA A 232      79.295  46.795  40.597  1.00  0.00           C0.      0
ATOM   3575  O   ALA A 232      78.233  47.089  40.054  1.00  0.00           O0.      0
ATOM   3576  N   PRO A 233      79.249  45.798  41.535  1.00  0.00           N0.      0
ATOM   3577  CD  PRO A 233      80.415  45.280  42.314  1.00  0.00           C0.      0
ATOM   3578  HD2 PRO A 233      81.167  45.951  42.729  1.00  0.00           H0.      0
ATOM   3579  HD3 PRO A 233      80.984  44.640  41.638  1.00  0.00           H0.      0
ATOM   3580  CG  PRO A 233      79.829  44.464  43.463  1.00  0.00           C0.      0
ATOM   3581  HG2 PRO A 233      79.653  45.058  44.359  1.00  0.00           H0.      0
ATOM   3582  HG3 PRO A 233      80.513  43.702  43.836  1.00  0.00           H0.      0
ATOM   3583  CB  PRO A 233      78.490  43.960  42.923  1.00  0.00           C0.      0
ATOM   3584  HB2 PRO A 233      77.790  43.731  43.727  1.00  0.00           H0.      0
ATOM   3585  HB3 PRO A 233      78.609  43.047  42.338  1.00  0.00           H0.      0
ATOM   3586  CA  PRO A 233      77.993  45.120  41.956  1.00  0.00           C0.      0
ATOM   3587  HA  PRO A 233      77.402  44.674  41.157  1.00  0.00           H0.      0
ATOM   3588  C   PRO A 233      77.005  46.048  42.681  1.00  0.00           C0.      0
ATOM   3589  O   PRO A 233      77.377  47.143  43.112  1.00  0.00           O0.      0
ATOM   3590  N   GLY A 234      75.752  45.625  42.832  1.00  0.00           N0.      0
ATOM   3591  H   GLY A 234      75.407  44.786  42.387  1.00  0.00           H0.      0
ATOM   3592  CA  GLY A 234      74.732  46.379  43.590  1.00  0.00           C0.      0
ATOM   3593  HA2 GLY A 234      74.818  46.187  44.660  1.00  0.00           H0.      0
ATOM   3594  HA3 GLY A 234      74.863  47.427  43.321  1.00  0.00           H0.      0
ATOM   3595  C   GLY A 234      73.399  46.004  43.144  1.00  0.00           C0.      0
ATOM   3596  O   GLY A 234      73.239  45.228  42.206  1.00  0.00           O0.      0
ATOM   3597  N   PHE A 235      72.430  46.611  43.786  1.00  0.00           N0.      0
ATOM   3598  H   PHE A 235      72.710  47.285  44.483  1.00  0.00           H0.      0
ATOM   3599  CA  PHE A 235      71.021  46.314  43.512  1.00  0.00           C0.      0
ATOM   3600  HA  PHE A 235      71.039  45.593  42.695  1.00  0.00           H0.      0
ATOM   3601  CB  PHE A 235      70.324  45.652  44.696  1.00  0.00           C0.      0
ATOM   3602  HB2 PHE A 235      70.388  46.325  45.551  1.00  0.00           H0.      0
ATOM   3603  HB3 PHE A 235      69.270  45.530  44.447  1.00  0.00           H0.      0
ATOM   3604  CG  PHE A 235      70.889  44.296  45.088  1.00  0.00           C0.      0
ATOM   3605  CD1 PHE A 235      71.044  43.256  44.192  1.00  0.00           C0.      0
ATOM   3606  HD1 PHE A 235      70.574  43.388  43.228  1.00  0.00           H0.      0
ATOM   3607  CE1 PHE A 235      71.831  42.192  44.461  1.00  0.00           C0.      0
ATOM   3608  HE1 PHE A 235      71.981  41.371  43.776  1.00  0.00           H0.      0
ATOM   3609  CZ  PHE A 235      72.565  42.131  45.667  1.00  0.00           C0.      0
ATOM   3610  HZ  PHE A 235      73.258  41.326  45.865  1.00  0.00           H0.      0
ATOM   3611  CE2 PHE A 235      72.319  43.111  46.641  1.00  0.00           C0.      0
ATOM   3612  HE2 PHE A 235      72.761  42.976  47.617  1.00  0.00           H0.      0
ATOM   3613  CD2 PHE A 235      71.492  44.228  46.342  1.00  0.00           C0.      0
ATOM   3614  HD2 PHE A 235      71.520  45.040  47.053  1.00  0.00           H0.      0
ATOM   3615  C   PHE A 235      70.289  47.601  43.044  1.00  0.00           C0.      0
ATOM   3616  O   PHE A 235      70.772  48.706  43.298  1.00  0.00           O0.      0
ATOM   3617  N   SER A 236      69.071  47.444  42.521  1.00  0.00           N0.      0
ATOM   3618  H   SER A 236      68.787  46.475  42.477  1.00  0.00           H0.      0
ATOM   3619  CA  SER A 236      68.074  48.541  42.338  1.00  0.00           C0.      0
ATOM   3620  HA  SER A 236      68.567  49.439  41.967  1.00  0.00           H0.      0
ATOM   3621  CB  SER A 236      67.080  48.174  41.239  1.00  0.00           C0.      0
ATOM   3622  HB2 SER A 236      66.734  47.147  41.351  1.00  0.00           H0.      0
ATOM   3623  HB3 SER A 236      66.201  48.818  41.260  1.00  0.00           H0.      0
ATOM   3624  OG  SER A 236      67.705  48.286  40.004  1.00  0.00           O0.      0
ATOM   3625  HG  SER A 236      68.142  47.452  39.813  1.00  0.00           H0.      0
ATOM   3626  C   SER A 236      67.265  48.715  43.575  1.00  0.00           C0.      0
ATOM   3627  O   SER A 236      66.444  47.910  43.949  1.00  0.00           O0.      0
ATOM   3628  N   LYS A 237      67.453  49.813  44.298  1.00  0.00           N0.      0
ATOM   3629  H   LYS A 237      68.196  50.429  44.001  1.00  0.00           H0.      0
ATOM   3630  CA  LYS A 237      66.589  50.261  45.446  1.00  0.00           C0.      0
ATOM   3631  HA  LYS A 237      66.129  49.362  45.856  1.00  0.00           H0.      0
ATOM   3632  CB  LYS A 237      67.473  50.933  46.525  1.00  0.00           C0.      0
ATOM   3633  HB2 LYS A 237      68.219  50.243  46.919  1.00  0.00           H0.      0
ATOM   3634  HB3 LYS A 237      67.788  51.801  45.945  1.00  0.00           H0.      0
ATOM   3635  CG  LYS A 237      66.624  51.465  47.693  1.00  0.00           C0.      0
ATOM   3636  HG2 LYS A 237      65.856  52.143  47.322  1.00  0.00           H0.      0
ATOM   3637  HG3 LYS A 237      66.208  50.552  48.120  1.00  0.00           H0.      0
ATOM   3638  CD  LYS A 237      67.606  52.211  48.665  1.00  0.00           C0.      0
ATOM   3639  HD2 LYS A 237      67.088  52.277  49.622  1.00  0.00           H0.      0
ATOM   3640  HD3 LYS A 237      68.454  51.555  48.864  1.00  0.00           H0.      0
ATOM   3641  CE  LYS A 237      68.109  53.598  48.130  1.00  0.00           C0.      0
ATOM   3642  HE2 LYS A 237      68.910  53.373  47.425  1.00  0.00           H0.      0
ATOM   3643  HE3 LYS A 237      67.382  54.159  47.542  1.00  0.00           H0.      0
ATOM   3644  NZ  LYS A 237      68.619  54.482  49.209  1.00  0.00           N0.      0
ATOM   3645  HZ1 LYS A 237      68.805  55.421  48.886  1.00  0.00           H0.      0
ATOM   3646  HZ2 LYS A 237      67.958  54.616  49.961  1.00  0.00           H0.      0
ATOM   3647  HZ3 LYS A 237      69.522  54.138  49.502  1.00  0.00           H0.      0
ATOM   3648  C   LYS A 237      65.500  51.223  44.883  1.00  0.00           C0.      0
ATOM   3649  O   LYS A 237      65.796  52.159  44.168  1.00  0.00           O0.      0
ATOM   3650  N   PHE A 238      64.283  51.146  45.368  1.00  0.00           N0.      0
ATOM   3651  H   PHE A 238      63.987  50.409  45.992  1.00  0.00           H0.      0
ATOM   3652  CA  PHE A 238      63.216  52.197  45.286  1.00  0.00           C0.      0
ATOM   3653  HA  PHE A 238      63.758  53.125  45.103  1.00  0.00           H0.      0
ATOM   3654  CB  PHE A 238      62.372  52.082  43.945  1.00  0.00           C0.      0
ATOM   3655  HB2 PHE A 238      61.759  52.963  43.754  1.00  0.00           H0.      0
ATOM   3656  HB3 PHE A 238      63.149  51.861  43.214  1.00  0.00           H0.      0
ATOM   3657  CG  PHE A 238      61.410  50.901  43.886  1.00  0.00           C0.      0
ATOM   3658  CD1 PHE A 238      61.878  49.668  43.266  1.00  0.00           C0.      0
ATOM   3659  HD1 PHE A 238      62.924  49.577  43.013  1.00  0.00           H0.      0
ATOM   3660  CE1 PHE A 238      61.001  48.555  43.060  1.00  0.00           C0.      0
ATOM   3661  HE1 PHE A 238      61.386  47.620  42.680  1.00  0.00           H0.      0
ATOM   3662  CZ  PHE A 238      59.717  48.664  43.608  1.00  0.00           C0.      0
ATOM   3663  HZ  PHE A 238      59.070  47.802  43.690  1.00  0.00           H0.      0
ATOM   3664  CE2 PHE A 238      59.231  49.867  44.215  1.00  0.00           C0.      0
ATOM   3665  HE2 PHE A 238      58.293  49.918  44.747  1.00  0.00           H0.      0
ATOM   3666  CD2 PHE A 238      60.091  50.970  44.377  1.00  0.00           C0.      0
ATOM   3667  HD2 PHE A 238      59.763  51.898  44.820  1.00  0.00           H0.      0
ATOM   3668  C   PHE A 238      62.333  52.339  46.507  1.00  0.00           C0.      0
ATOM   3669  O   PHE A 238      62.168  51.371  47.219  1.00  0.00           O0.      0
ATOM   3670  N   ARG A 239      61.867  53.598  46.749  1.00  0.00           N0.      0
ATOM   3671  H   ARG A 239      62.191  54.433  46.283  1.00  0.00           H0.      0
ATOM   3672  CA  ARG A 239      60.899  53.837  47.812  1.00  0.00           C0.      0
ATOM   3673  HA  ARG A 239      60.639  52.951  48.391  1.00  0.00           H0.      0
ATOM   3674  CB  ARG A 239      61.509  54.897  48.768  1.00  0.00           C0.      0
ATOM   3675  HB2 ARG A 239      62.288  54.407  49.353  1.00  0.00           H0.      0
ATOM   3676  HB3 ARG A 239      61.772  55.760  48.157  1.00  0.00           H0.      0
ATOM   3677  CG  ARG A 239      60.571  55.552  49.793  1.00  0.00           C0.      0
ATOM   3678  HG2 ARG A 239      59.800  56.185  49.355  1.00  0.00           H0.      0
ATOM   3679  HG3 ARG A 239      59.997  54.882  50.434  1.00  0.00           H0.      0
ATOM   3680  CD  ARG A 239      61.341  56.627  50.554  1.00  0.00           C0.      0
ATOM   3681  HD2 ARG A 239      61.933  57.083  49.760  1.00  0.00           H0.      0
ATOM   3682  HD3 ARG A 239      60.737  57.348  51.104  1.00  0.00           H0.      0
ATOM   3683  NE  ARG A 239      62.206  55.970  51.553  1.00  0.00           N0.      0
ATOM   3684  HE  ARG A 239      61.991  54.994  51.701  1.00  0.00           H0.      0
ATOM   3685  CZ  ARG A 239      63.129  56.498  52.312  1.00  0.00           C0.      0
ATOM   3686  NH1 ARG A 239      63.468  57.754  52.358  1.00  0.00           N0.      0
ATOM   3687 HH11 ARG A 239      62.944  58.456  51.856  1.00  0.00           H0.      0
ATOM   3688 HH12 ARG A 239      64.296  57.916  52.914  1.00  0.00           H0.      0
ATOM   3689  NH2 ARG A 239      63.806  55.734  53.100  1.00  0.00           N0.      0
ATOM   3690 HH21 ARG A 239      63.829  54.783  52.760  1.00  0.00           H0.      0
ATOM   3691 HH22 ARG A 239      64.641  56.087  53.544  1.00  0.00           H0.      0
ATOM   3692  C   ARG A 239      59.585  54.497  47.208  1.00  0.00           C0.      0
ATOM   3693  O   ARG A 239      59.637  55.262  46.170  1.00  0.00           O0.      0
ATOM   3694  N   LEU A 240      58.506  54.150  47.886  1.00  0.00           N0.      0
ATOM   3695  H   LEU A 240      58.605  53.707  48.789  1.00  0.00           H0.      0
ATOM   3696  CA  LEU A 240      57.148  54.543  47.595  1.00  0.00           C0.      0
ATOM   3697  HA  LEU A 240      57.025  55.427  46.970  1.00  0.00           H0.      0
ATOM   3698  CB  LEU A 240      56.307  53.399  46.867  1.00  0.00           C0.      0
ATOM   3699  HB2 LEU A 240      56.294  52.548  47.547  1.00  0.00           H0.      0
ATOM   3700  HB3 LEU A 240      55.284  53.762  46.762  1.00  0.00           H0.      0
ATOM   3701  CG  LEU A 240      56.780  52.869  45.511  1.00  0.00           C0.      0
ATOM   3702  HG  LEU A 240      57.759  52.414  45.665  1.00  0.00           H0.      0
ATOM   3703  CD1 LEU A 240      55.929  51.750  44.971  1.00  0.00           C0.      0
ATOM   3704 HD11 LEU A 240      55.928  50.856  45.594  1.00  0.00           H0.      0
ATOM   3705 HD12 LEU A 240      54.902  52.113  44.936  1.00  0.00           H0.      0
ATOM   3706 HD13 LEU A 240      56.221  51.528  43.945  1.00  0.00           H0.      0
ATOM   3707  CD2 LEU A 240      56.871  54.105  44.532  1.00  0.00           C0.      0
ATOM   3708 HD21 LEU A 240      55.872  54.540  44.571  1.00  0.00           H0.      0
ATOM   3709 HD22 LEU A 240      57.551  54.847  44.949  1.00  0.00           H0.      0
ATOM   3710 HD23 LEU A 240      57.226  53.841  43.536  1.00  0.00           H0.      0
ATOM   3711  C   LEU A 240      56.438  54.777  49.037  1.00  0.00           C0.      0
ATOM   3712  O   LEU A 240      56.797  54.140  50.029  1.00  0.00           O0.      0
ATOM   3713  N   SER A 241      55.517  55.764  49.017  1.00  0.00           N0.      0
ATOM   3714  H   SER A 241      55.431  56.082  48.062  1.00  0.00           H0.      0
ATOM   3715  CA  SER A 241      54.844  56.469  50.152  1.00  0.00           C0.      0
ATOM   3716  HA  SER A 241      54.940  55.847  51.042  1.00  0.00           H0.      0
ATOM   3717  CB  SER A 241      55.522  57.783  50.455  1.00  0.00           C0.      0
ATOM   3718  HB2 SER A 241      55.567  58.326  49.511  1.00  0.00           H0.      0
ATOM   3719  HB3 SER A 241      55.026  58.413  51.194  1.00  0.00           H0.      0
ATOM   3720  OG  SER A 241      56.871  57.562  50.913  1.00  0.00           O0.      0
ATOM   3721  HG  SER A 241      56.873  57.040  51.719  1.00  0.00           H0.      0
ATOM   3722  C   SER A 241      53.327  56.636  49.938  1.00  0.00           C0.      0
ATOM   3723  O   SER A 241      52.770  56.773  48.820  1.00  0.00           O0.      0
ATOM   3724  N   TYR A 242      52.685  56.388  51.127  1.00  0.00           N0.      0
ATOM   3725  H   TYR A 242      53.263  56.275  51.948  1.00  0.00           H0.      0
ATOM   3726  CA  TYR A 242      51.232  56.031  51.315  1.00  0.00           C0.      0
ATOM   3727  HA  TYR A 242      50.650  56.069  50.394  1.00  0.00           H0.      0
ATOM   3728  CB  TYR A 242      51.146  54.608  51.750  1.00  0.00           C0.      0
ATOM   3729  HB2 TYR A 242      51.558  54.419  52.741  1.00  0.00           H0.      0
ATOM   3730  HB3 TYR A 242      50.109  54.284  51.835  1.00  0.00           H0.      0
ATOM   3731  CG  TYR A 242      51.714  53.598  50.719  1.00  0.00           C0.      0
ATOM   3732  CD1 TYR A 242      51.044  53.342  49.553  1.00  0.00           C0.      0
ATOM   3733  HD1 TYR A 242      50.118  53.856  49.344  1.00  0.00           H0.      0
ATOM   3734  CE1 TYR A 242      51.707  52.572  48.606  1.00  0.00           C0.      0
ATOM   3735  HE1 TYR A 242      51.333  52.352  47.617  1.00  0.00           H0.      0
ATOM   3736  CZ  TYR A 242      52.996  52.067  48.813  1.00  0.00           C0.      0
ATOM   3737  OH  TYR A 242      53.709  51.418  47.837  1.00  0.00           O0.      0
ATOM   3738  HH  TYR A 242      54.296  50.708  48.109  1.00  0.00           H0.      0
ATOM   3739  CE2 TYR A 242      53.633  52.336  50.037  1.00  0.00           C0.      0
ATOM   3740  HE2 TYR A 242      54.655  52.042  50.226  1.00  0.00           H0.      0
ATOM   3741  CD2 TYR A 242      52.946  53.037  51.046  1.00  0.00           C0.      0
ATOM   3742  HD2 TYR A 242      53.394  53.251  52.006  1.00  0.00           H0.      0
ATOM   3743  C   TYR A 242      50.423  56.829  52.370  1.00  0.00           C0.      0
ATOM   3744  O   TYR A 242      51.075  57.247  53.332  1.00  0.00           O0.      0
ATOM   3745  N   TYR A 243      49.121  56.809  52.314  1.00  0.00           N0.      0
ATOM   3746  H   TYR A 243      48.658  56.527  51.462  1.00  0.00           H0.      0
ATOM   3747  CA  TYR A 243      48.186  57.317  53.347  1.00  0.00           C0.      0
ATOM   3748  HA  TYR A 243      48.476  58.341  53.584  1.00  0.00           H0.      0
ATOM   3749  CB  TYR A 243      46.874  57.333  52.702  1.00  0.00           C0.      0
ATOM   3750  HB2 TYR A 243      46.845  57.809  51.721  1.00  0.00           H0.      0
ATOM   3751  HB3 TYR A 243      46.494  56.343  52.452  1.00  0.00           H0.      0
ATOM   3752  CG  TYR A 243      45.874  58.093  53.546  1.00  0.00           C0.      0
ATOM   3753  CD1 TYR A 243      45.865  59.471  53.590  1.00  0.00           C0.      0
ATOM   3754  HD1 TYR A 243      46.499  60.147  53.036  1.00  0.00           H0.      0
ATOM   3755  CE1 TYR A 243      45.033  60.133  54.516  1.00  0.00           C0.      0
ATOM   3756  HE1 TYR A 243      45.038  61.211  54.589  1.00  0.00           H0.      0
ATOM   3757  CZ  TYR A 243      44.138  59.345  55.281  1.00  0.00           C0.      0
ATOM   3758  OH  TYR A 243      43.221  60.012  56.116  1.00  0.00           O0.      0
ATOM   3759  HH  TYR A 243      43.348  60.963  56.138  1.00  0.00           H0.      0
ATOM   3760  CE2 TYR A 243      44.148  57.990  55.199  1.00  0.00           C0.      0
ATOM   3761  HE2 TYR A 243      43.413  57.437  55.765  1.00  0.00           H0.      0
ATOM   3762  CD2 TYR A 243      44.933  57.345  54.274  1.00  0.00           C0.      0
ATOM   3763  HD2 TYR A 243      44.761  56.313  54.005  1.00  0.00           H0.      0
ATOM   3764  C   TYR A 243      48.192  56.426  54.625  1.00  0.00           C0.      0
ATOM   3765  O   TYR A 243      48.170  55.184  54.510  1.00  0.00           O0.      0
ATOM   3766  N   PRO A 244      48.138  56.996  55.800  1.00  0.00           N0.      0
ATOM   3767  CD  PRO A 244      48.782  58.332  56.092  1.00  0.00           C0.      0
ATOM   3768  HD2 PRO A 244      48.106  59.069  55.657  1.00  0.00           H0.      0
ATOM   3769  HD3 PRO A 244      49.671  58.521  55.490  1.00  0.00           H0.      0
ATOM   3770  CG  PRO A 244      49.019  58.488  57.604  1.00  0.00           C0.      0
ATOM   3771  HG2 PRO A 244      48.830  59.469  58.041  1.00  0.00           H0.      0
ATOM   3772  HG3 PRO A 244      50.040  58.157  57.796  1.00  0.00           H0.      0
ATOM   3773  CB  PRO A 244      47.981  57.559  58.139  1.00  0.00           C0.      0
ATOM   3774  HB2 PRO A 244      47.040  58.095  58.263  1.00  0.00           H0.      0
ATOM   3775  HB3 PRO A 244      48.274  57.165  59.112  1.00  0.00           H0.      0
ATOM   3776  CA  PRO A 244      47.825  56.404  57.101  1.00  0.00           C0.      0
ATOM   3777  HA  PRO A 244      48.665  55.729  57.261  1.00  0.00           H0.      0
ATOM   3778  C   PRO A 244      46.411  55.734  57.202  1.00  0.00           C0.      0
ATOM   3779  O   PRO A 244      45.657  55.965  58.115  1.00  0.00           O0.      0
ATOM   3780  N   HIE A 245      46.131  54.850  56.265  1.00  0.00           N0.      0
ATOM   3781  H   HIE A 245      46.901  54.636  55.647  1.00  0.00           H0.      0
ATOM   3782  CA  HIE A 245      44.864  54.074  56.090  1.00  0.00           C0.      0
ATOM   3783  HA  HIE A 245      44.155  54.894  55.982  1.00  0.00           H0.      0
ATOM   3784  CB  HIE A 245      45.008  53.276  54.786  1.00  0.00           C0.      0
ATOM   3785  HB2 HIE A 245      45.288  54.049  54.071  1.00  0.00           H0.      0
ATOM   3786  HB3 HIE A 245      45.783  52.515  54.870  1.00  0.00           H0.      0
ATOM   3787  CG  HIE A 245      43.799  52.595  54.297  1.00  0.00           C0.      0
ATOM   3788  ND1 HIE A 245      42.690  53.191  53.666  1.00  0.00           N0.      0
ATOM   3789  CE1 HIE A 245      41.914  52.137  53.382  1.00  0.00           C0.      0
ATOM   3790  HE1 HIE A 245      41.020  52.160  52.776  1.00  0.00           H0.      0
ATOM   3791  NE2 HIE A 245      42.341  50.985  53.867  1.00  0.00           N0.      0
ATOM   3792  HE2 HIE A 245      41.940  50.070  53.712  1.00  0.00           H0.      0
ATOM   3793  CD2 HIE A 245      43.545  51.243  54.445  1.00  0.00           C0.      0
ATOM   3794  HD2 HIE A 245      44.206  50.447  54.756  1.00  0.00           H0.      0
ATOM   3795  C   HIE A 245      44.496  53.201  57.271  1.00  0.00           C0.      0
ATOM   3796  O   HIE A 245      45.383  52.853  58.139  1.00  0.00           O0.      0
ATOM   3797  N   CYS A 246      43.243  52.886  57.389  1.00  0.00           N0.      0
ATOM   3798  H   CYS A 246      42.736  52.980  56.520  1.00  0.00           H0.      0
ATOM   3799  CA  CYS A 246      42.560  52.219  58.405  1.00  0.00           C0.      0
ATOM   3800  HA  CYS A 246      43.190  51.459  58.868  1.00  0.00           H0.      0
ATOM   3801  CB  CYS A 246      42.024  53.225  59.476  1.00  0.00           C0.      0
ATOM   3802  HB2 CYS A 246      42.860  53.817  59.848  1.00  0.00           H0.      0
ATOM   3803  HB3 CYS A 246      41.349  53.885  58.932  1.00  0.00           H0.      0
ATOM   3804  SG  CYS A 246      40.936  52.438  60.789  1.00  0.00           S0.      0
ATOM   3805  HG  CYS A 246      41.787  51.474  61.153  1.00  0.00           H0.      0
ATOM   3806  C   CYS A 246      41.435  51.477  57.731  1.00  0.00           C0.      0
ATOM   3807  O   CYS A 246      40.591  52.141  56.990  1.00  0.00           O0.      0
ATOM   3808  N   LEU A 247      41.165  50.194  58.061  1.00  0.00           N0.      0
ATOM   3809  H   LEU A 247      41.844  49.654  58.578  1.00  0.00           H0.      0
ATOM   3810  CA  LEU A 247      40.127  49.366  57.379  1.00  0.00           C0.      0
ATOM   3811  HA  LEU A 247      40.234  49.613  56.322  1.00  0.00           H0.      0
ATOM   3812  CB  LEU A 247      40.537  47.873  57.527  1.00  0.00           C0.      0
ATOM   3813  HB2 LEU A 247      41.520  47.614  57.132  1.00  0.00           H0.      0
ATOM   3814  HB3 LEU A 247      40.739  47.748  58.591  1.00  0.00           H0.      0
ATOM   3815  CG  LEU A 247      39.593  46.810  57.010  1.00  0.00           C0.      0
ATOM   3816  HG  LEU A 247      38.625  47.122  57.402  1.00  0.00           H0.      0
ATOM   3817  CD1 LEU A 247      39.538  46.814  55.481  1.00  0.00           C0.      0
ATOM   3818 HD11 LEU A 247      39.214  45.852  55.085  1.00  0.00           H0.      0
ATOM   3819 HD12 LEU A 247      38.928  47.665  55.176  1.00  0.00           H0.      0
ATOM   3820 HD13 LEU A 247      40.573  46.859  55.144  1.00  0.00           H0.      0
ATOM   3821  CD2 LEU A 247      39.983  45.369  57.467  1.00  0.00           C0.      0
ATOM   3822 HD21 LEU A 247      39.541  44.612  56.819  1.00  0.00           H0.      0
ATOM   3823 HD22 LEU A 247      41.038  45.139  57.320  1.00  0.00           H0.      0
ATOM   3824 HD23 LEU A 247      39.898  45.257  58.548  1.00  0.00           H0.      0
ATOM   3825  C   LEU A 247      38.695  49.808  57.839  1.00  0.00           C0.      0
ATOM   3826  O   LEU A 247      37.744  50.021  57.115  1.00  0.00           O0.      0
ATOM   3827  N   ALA A 248      38.549  50.045  59.153  1.00  0.00           N0.      0
ATOM   3828  H   ALA A 248      39.409  49.902  59.664  1.00  0.00           H0.      0
ATOM   3829  CA  ALA A 248      37.367  50.642  59.825  1.00  0.00           C0.      0
ATOM   3830  HA  ALA A 248      36.508  50.001  59.630  1.00  0.00           H0.      0
ATOM   3831  CB  ALA A 248      37.603  50.680  61.358  1.00  0.00           C0.      0
ATOM   3832  HB1 ALA A 248      37.802  49.653  61.665  1.00  0.00           H0.      0
ATOM   3833  HB2 ALA A 248      38.439  51.356  61.538  1.00  0.00           H0.      0
ATOM   3834  HB3 ALA A 248      36.653  50.983  61.798  1.00  0.00           H0.      0
ATOM   3835  C   ALA A 248      36.982  52.027  59.275  1.00  0.00           C0.      0
ATOM   3836  O   ALA A 248      35.852  52.205  58.955  1.00  0.00           O0.      0
ATOM   3837  N   SER A 249      37.914  53.003  59.042  1.00  0.00           N0.      0
ATOM   3838  H   SER A 249      38.907  52.865  59.156  1.00  0.00           H0.      0
ATOM   3839  CA  SER A 249      37.575  54.258  58.364  1.00  0.00           C0.      0
ATOM   3840  HA  SER A 249      36.797  54.703  58.985  1.00  0.00           H0.      0
ATOM   3841  CB  SER A 249      38.780  55.128  58.416  1.00  0.00           C0.      0
ATOM   3842  HB2 SER A 249      39.651  54.524  58.162  1.00  0.00           H0.      0
ATOM   3843  HB3 SER A 249      38.612  55.983  57.761  1.00  0.00           H0.      0
ATOM   3844  OG  SER A 249      38.923  55.673  59.740  1.00  0.00           O0.      0
ATOM   3845  HG  SER A 249      39.511  56.432  59.732  1.00  0.00           H0.      0
ATOM   3846  C   SER A 249      37.028  53.885  56.928  1.00  0.00           C0.      0
ATOM   3847  O   SER A 249      36.032  54.395  56.496  1.00  0.00           O0.      0
ATOM   3848  N   PHE A 250      37.725  52.980  56.172  1.00  0.00           N0.      0
ATOM   3849  H   PHE A 250      38.596  52.631  56.545  1.00  0.00           H0.      0
ATOM   3850  CA  PHE A 250      37.351  52.613  54.766  1.00  0.00           C0.      0
ATOM   3851  HA  PHE A 250      37.261  53.555  54.226  1.00  0.00           H0.      0
ATOM   3852  CB  PHE A 250      38.458  51.685  54.168  1.00  0.00           C0.      0
ATOM   3853  HB2 PHE A 250      39.299  52.368  54.047  1.00  0.00           H0.      0
ATOM   3854  HB3 PHE A 250      38.630  50.755  54.710  1.00  0.00           H0.      0
ATOM   3855  CG  PHE A 250      38.221  51.396  52.716  1.00  0.00           C0.      0
ATOM   3856  CD1 PHE A 250      37.764  50.091  52.388  1.00  0.00           C0.      0
ATOM   3857  HD1 PHE A 250      37.545  49.418  53.204  1.00  0.00           H0.      0
ATOM   3858  CE1 PHE A 250      37.603  49.730  51.015  1.00  0.00           C0.      0
ATOM   3859  HE1 PHE A 250      37.190  48.749  50.835  1.00  0.00           H0.      0
ATOM   3860  CZ  PHE A 250      37.861  50.690  50.021  1.00  0.00           C0.      0
ATOM   3861  HZ  PHE A 250      37.697  50.447  48.981  1.00  0.00           H0.      0
ATOM   3862  CE2 PHE A 250      38.244  51.984  50.410  1.00  0.00           C0.      0
ATOM   3863  HE2 PHE A 250      38.314  52.816  49.725  1.00  0.00           H0.      0
ATOM   3864  CD2 PHE A 250      38.432  52.316  51.739  1.00  0.00           C0.      0
ATOM   3865  HD2 PHE A 250      38.670  53.316  52.072  1.00  0.00           H0.      0
ATOM   3866  C   PHE A 250      35.950  51.911  54.682  1.00  0.00           C0.      0
ATOM   3867  O   PHE A 250      35.312  51.991  53.618  1.00  0.00           O0.      0
ATOM   3868  N   THR A 251      35.456  51.280  55.709  1.00  0.00           N0.      0
ATOM   3869  H   THR A 251      36.163  51.002  56.374  1.00  0.00           H0.      0
ATOM   3870  CA  THR A 251      34.217  50.509  55.807  1.00  0.00           C0.      0
ATOM   3871  HA  THR A 251      34.256  49.687  55.093  1.00  0.00           H0.      0
ATOM   3872  CB  THR A 251      34.035  49.988  57.206  1.00  0.00           C0.      0
ATOM   3873  HB  THR A 251      33.759  50.786  57.896  1.00  0.00           H0.      0
ATOM   3874  CG2 THR A 251      32.789  49.108  57.238  1.00  0.00           C0.      0
ATOM   3875 HG21 THR A 251      32.782  48.517  56.322  1.00  0.00           H0.      0
ATOM   3876 HG22 THR A 251      32.745  48.572  58.186  1.00  0.00           H0.      0
ATOM   3877 HG23 THR A 251      31.884  49.690  57.061  1.00  0.00           H0.      0
ATOM   3878  OG1 THR A 251      35.097  49.179  57.589  1.00  0.00           O0.      0
ATOM   3879  HG1 THR A 251      35.856  49.759  57.684  1.00  0.00           H0.      0
ATOM   3880  C   THR A 251      33.025  51.449  55.427  1.00  0.00           C0.      0
ATOM   3881  O   THR A 251      32.054  51.051  54.780  1.00  0.00           O0.      0
ATOM   3882  N   GLU A 252      33.079  52.720  55.955  1.00  0.00           N0.      0
ATOM   3883  H   GLU A 252      33.924  52.961  56.452  1.00  0.00           H0.      0
ATOM   3884  CA  GLU A 252      32.094  53.763  55.779  1.00  0.00           C0.      0
ATOM   3885  HA  GLU A 252      31.114  53.291  55.703  1.00  0.00           H0.      0
ATOM   3886  CB  GLU A 252      32.221  54.945  56.791  1.00  0.00           C0.      0
ATOM   3887  HB2 GLU A 252      31.981  54.555  57.780  1.00  0.00           H0.      0
ATOM   3888  HB3 GLU A 252      33.263  55.251  56.883  1.00  0.00           H0.      0
ATOM   3889  CG  GLU A 252      31.328  56.125  56.699  1.00  0.00           C0.      0
ATOM   3890  HG2 GLU A 252      30.297  55.903  56.422  1.00  0.00           H0.      0
ATOM   3891  HG3 GLU A 252      31.365  56.684  57.634  1.00  0.00           H0.      0
ATOM   3892  CD  GLU A 252      31.832  57.207  55.741  1.00  0.00           C0.      0
ATOM   3893  OE1 GLU A 252      31.054  57.851  54.997  1.00  0.00           O0.      0
ATOM   3894  OE2 GLU A 252      33.083  57.457  55.666  1.00  0.00           O0.      0
ATOM   3895  C   GLU A 252      32.261  54.373  54.362  1.00  0.00           C0.      0
ATOM   3896  O   GLU A 252      31.189  54.445  53.712  1.00  0.00           O0.      0
ATOM   3897  N   LEU A 253      33.447  54.650  53.913  1.00  0.00           N0.      0
ATOM   3898  H   LEU A 253      34.233  54.596  54.545  1.00  0.00           H0.      0
ATOM   3899  CA  LEU A 253      33.717  55.565  52.708  1.00  0.00           C0.      0
ATOM   3900  HA  LEU A 253      33.042  56.413  52.821  1.00  0.00           H0.      0
ATOM   3901  CB  LEU A 253      35.095  56.116  52.963  1.00  0.00           C0.      0
ATOM   3902  HB2 LEU A 253      35.050  56.634  53.921  1.00  0.00           H0.      0
ATOM   3903  HB3 LEU A 253      35.840  55.365  53.223  1.00  0.00           H0.      0
ATOM   3904  CG  LEU A 253      35.628  57.095  51.843  1.00  0.00           C0.      0
ATOM   3905  HG  LEU A 253      34.728  57.561  51.441  1.00  0.00           H0.      0
ATOM   3906  CD1 LEU A 253      36.542  58.126  52.449  1.00  0.00           C0.      0
ATOM   3907 HD11 LEU A 253      35.923  58.660  53.170  1.00  0.00           H0.      0
ATOM   3908 HD12 LEU A 253      37.360  57.657  52.996  1.00  0.00           H0.      0
ATOM   3909 HD13 LEU A 253      36.972  58.801  51.709  1.00  0.00           H0.      0
ATOM   3910  CD2 LEU A 253      36.328  56.327  50.774  1.00  0.00           C0.      0
ATOM   3911 HD21 LEU A 253      36.836  57.049  50.135  1.00  0.00           H0.      0
ATOM   3912 HD22 LEU A 253      37.089  55.786  51.337  1.00  0.00           H0.      0
ATOM   3913 HD23 LEU A 253      35.652  55.734  50.157  1.00  0.00           H0.      0
ATOM   3914  C   LEU A 253      33.460  54.970  51.339  1.00  0.00           C0.      0
ATOM   3915  O   LEU A 253      32.841  55.534  50.491  1.00  0.00           O0.      0
ATOM   3916  N   VAL A 254      33.817  53.692  51.266  1.00  0.00           N0.      0
ATOM   3917  H   VAL A 254      34.315  53.390  52.091  1.00  0.00           H0.      0
ATOM   3918  CA  VAL A 254      33.499  52.797  50.078  1.00  0.00           C0.      0
ATOM   3919  HA  VAL A 254      33.668  53.406  49.190  1.00  0.00           H0.      0
ATOM   3920  CB  VAL A 254      34.347  51.600  50.095  1.00  0.00           C0.      0
ATOM   3921  HB  VAL A 254      35.316  52.019  50.364  1.00  0.00           H0.      0
ATOM   3922  CG1 VAL A 254      33.939  50.697  51.217  1.00  0.00           C0.      0
ATOM   3923 HG11 VAL A 254      33.797  51.299  52.114  1.00  0.00           H0.      0
ATOM   3924 HG12 VAL A 254      33.042  50.173  50.885  1.00  0.00           H0.      0
ATOM   3925 HG13 VAL A 254      34.709  49.955  51.429  1.00  0.00           H0.      0
ATOM   3926  CG2 VAL A 254      34.379  50.736  48.812  1.00  0.00           C0.      0
ATOM   3927 HG21 VAL A 254      34.928  49.832  49.074  1.00  0.00           H0.      0
ATOM   3928 HG22 VAL A 254      33.343  50.512  48.558  1.00  0.00           H0.      0
ATOM   3929 HG23 VAL A 254      34.803  51.253  47.951  1.00  0.00           H0.      0
ATOM   3930  C   VAL A 254      32.040  52.427  49.926  1.00  0.00           C0.      0
ATOM   3931  O   VAL A 254      31.572  52.314  48.806  1.00  0.00           O0.      0
ATOM   3932  N   GLN A 255      31.233  52.348  51.028  1.00  0.00           N0.      0
ATOM   3933  H   GLN A 255      31.608  52.389  51.965  1.00  0.00           H0.      0
ATOM   3934  CA  GLN A 255      29.819  52.180  50.907  1.00  0.00           C0.      0
ATOM   3935  HA  GLN A 255      29.488  51.583  50.058  1.00  0.00           H0.      0
ATOM   3936  CB  GLN A 255      29.289  51.620  52.221  1.00  0.00           C0.      0
ATOM   3937  HB2 GLN A 255      29.694  52.199  53.052  1.00  0.00           H0.      0
ATOM   3938  HB3 GLN A 255      28.204  51.547  52.299  1.00  0.00           H0.      0
ATOM   3939  CG  GLN A 255      29.748  50.132  52.324  1.00  0.00           C0.      0
ATOM   3940  HG2 GLN A 255      29.400  49.532  51.483  1.00  0.00           H0.      0
ATOM   3941  HG3 GLN A 255      30.824  50.026  52.458  1.00  0.00           H0.      0
ATOM   3942  CD  GLN A 255      29.139  49.519  53.506  1.00  0.00           C0.      0
ATOM   3943  OE1 GLN A 255      28.172  48.754  53.287  1.00  0.00           O0.      0
ATOM   3944  NE2 GLN A 255      29.616  49.711  54.659  1.00  0.00           N0.      0
ATOM   3945 HE21 GLN A 255      29.118  49.241  55.401  1.00  0.00           H0.      0
ATOM   3946 HE22 GLN A 255      30.450  50.271  54.765  1.00  0.00           H0.      0
ATOM   3947  C   GLN A 255      29.241  53.549  50.625  1.00  0.00           C0.      0
ATOM   3948  O   GLN A 255      28.250  53.675  49.943  1.00  0.00           O0.      0
ATOM   3949  N   GLU A 256      29.814  54.650  51.116  1.00  0.00           N0.      0
ATOM   3950  H   GLU A 256      30.435  54.577  51.909  1.00  0.00           H0.      0
ATOM   3951  CA  GLU A 256      29.296  55.973  50.928  1.00  0.00           C0.      0
ATOM   3952  HA  GLU A 256      28.245  55.792  51.149  1.00  0.00           H0.      0
ATOM   3953  CB  GLU A 256      29.858  57.001  51.968  1.00  0.00           C0.      0
ATOM   3954  HB2 GLU A 256      29.783  56.582  52.971  1.00  0.00           H0.      0
ATOM   3955  HB3 GLU A 256      30.941  57.030  51.850  1.00  0.00           H0.      0
ATOM   3956  CG  GLU A 256      29.218  58.376  52.156  1.00  0.00           C0.      0
ATOM   3957  HG2 GLU A 256      28.134  58.274  52.099  1.00  0.00           H0.      0
ATOM   3958  HG3 GLU A 256      29.560  58.722  53.131  1.00  0.00           H0.      0
ATOM   3959  CD  GLU A 256      29.680  59.453  51.179  1.00  0.00           C0.      0
ATOM   3960  OE1 GLU A 256      28.859  60.357  50.953  1.00  0.00           O0.      0
ATOM   3961  OE2 GLU A 256      30.864  59.459  50.830  1.00  0.00           O0.      0
ATOM   3962  C   GLU A 256      29.317  56.458  49.529  1.00  0.00           C0.      0
ATOM   3963  O   GLU A 256      28.617  57.410  49.289  1.00  0.00           O0.      0
ATOM   3964  N   ALA A 257      30.107  55.874  48.653  1.00  0.00           N0.      0
ATOM   3965  H   ALA A 257      30.656  55.086  48.968  1.00  0.00           H0.      0
ATOM   3966  CA  ALA A 257      30.037  56.152  47.226  1.00  0.00           C0.      0
ATOM   3967  HA  ALA A 257      30.135  57.222  47.040  1.00  0.00           H0.      0
ATOM   3968  CB  ALA A 257      31.146  55.403  46.595  1.00  0.00           C0.      0
ATOM   3969  HB1 ALA A 257      31.024  54.341  46.808  1.00  0.00           H0.      0
ATOM   3970  HB2 ALA A 257      31.060  55.473  45.510  1.00  0.00           H0.      0
ATOM   3971  HB3 ALA A 257      32.156  55.715  46.857  1.00  0.00           H0.      0
ATOM   3972  C   ALA A 257      28.660  55.734  46.583  1.00  0.00           C0.      0
ATOM   3973  O   ALA A 257      28.166  56.375  45.725  1.00  0.00           O0.      0
ATOM   3974  N   PHE A 258      28.067  54.680  47.193  1.00  0.00           N0.      0
ATOM   3975  H   PHE A 258      28.558  54.181  47.921  1.00  0.00           H0.      0
ATOM   3976  CA  PHE A 258      26.687  54.177  46.853  1.00  0.00           C0.      0
ATOM   3977  HA  PHE A 258      26.245  54.502  45.912  1.00  0.00           H0.      0
ATOM   3978  CB  PHE A 258      26.774  52.698  46.900  1.00  0.00           C0.      0
ATOM   3979  HB2 PHE A 258      27.071  52.305  47.873  1.00  0.00           H0.      0
ATOM   3980  HB3 PHE A 258      25.784  52.331  46.631  1.00  0.00           H0.      0
ATOM   3981  CG  PHE A 258      27.749  52.116  45.889  1.00  0.00           C0.      0
ATOM   3982  CD1 PHE A 258      29.026  51.708  46.288  1.00  0.00           C0.      0
ATOM   3983  HD1 PHE A 258      29.296  51.818  47.328  1.00  0.00           H0.      0
ATOM   3984  CE1 PHE A 258      29.925  51.150  45.384  1.00  0.00           C0.      0
ATOM   3985  HE1 PHE A 258      30.963  51.030  45.658  1.00  0.00           H0.      0
ATOM   3986  CZ  PHE A 258      29.472  50.822  44.122  1.00  0.00           C0.      0
ATOM   3987  HZ  PHE A 258      30.150  50.434  43.375  1.00  0.00           H0.      0
ATOM   3988  CE2 PHE A 258      28.243  51.145  43.658  1.00  0.00           C0.      0
ATOM   3989  HE2 PHE A 258      28.058  50.926  42.617  1.00  0.00           H0.      0
ATOM   3990  CD2 PHE A 258      27.333  51.803  44.568  1.00  0.00           C0.      0
ATOM   3991  HD2 PHE A 258      26.338  52.004  44.200  1.00  0.00           H0.      0
ATOM   3992  C   PHE A 258      25.585  54.643  47.798  1.00  0.00           C0.      0
ATOM   3993  O   PHE A 258      24.430  54.206  47.676  1.00  0.00           O0.      0
ATOM   3994  N   GLY A 259      25.894  55.510  48.782  1.00  0.00           N0.      0
ATOM   3995  H   GLY A 259      26.854  55.777  48.949  1.00  0.00           H0.      0
ATOM   3996  CA  GLY A 259      24.952  55.819  49.843  1.00  0.00           C0.      0
ATOM   3997  HA2 GLY A 259      25.440  56.490  50.550  1.00  0.00           H0.      0
ATOM   3998  HA3 GLY A 259      24.045  56.262  49.434  1.00  0.00           H0.      0
ATOM   3999  C   GLY A 259      24.459  54.539  50.581  1.00  0.00           C0.      0
ATOM   4000  O   GLY A 259      23.306  54.502  51.002  1.00  0.00           O0.      0
ATOM   4001  N   GLY A 260      25.272  53.506  50.692  1.00  0.00           N0.      0
ATOM   4002  H   GLY A 260      26.204  53.552  50.306  1.00  0.00           H0.      0
ATOM   4003  CA  GLY A 260      25.031  52.245  51.521  1.00  0.00           C0.      0
ATOM   4004  HA2 GLY A 260      25.943  51.718  51.803  1.00  0.00           H0.      0
ATOM   4005  HA3 GLY A 260      24.557  52.496  52.470  1.00  0.00           H0.      0
ATOM   4006  C   GLY A 260      24.096  51.275  50.825  1.00  0.00           C0.      0
ATOM   4007  O   GLY A 260      24.137  50.072  51.176  1.00  0.00           O0.      0
ATOM   4008  N   ARG A 261      23.306  51.659  49.775  1.00  0.00           N0.      0
ATOM   4009  H   ARG A 261      23.386  52.629  49.506  1.00  0.00           H0.      0
ATOM   4010  CA  ARG A 261      22.521  50.749  48.985  1.00  0.00           C0.      0
ATOM   4011  HA  ARG A 261      22.178  49.977  49.673  1.00  0.00           H0.      0
ATOM   4012  CB  ARG A 261      21.160  51.430  48.567  1.00  0.00           C0.      0
ATOM   4013  HB2 ARG A 261      20.750  51.987  49.409  1.00  0.00           H0.      0
ATOM   4014  HB3 ARG A 261      21.543  52.194  47.890  1.00  0.00           H0.      0
ATOM   4015  CG  ARG A 261      20.065  50.553  48.008  1.00  0.00           C0.      0
ATOM   4016  HG2 ARG A 261      20.585  50.000  47.226  1.00  0.00           H0.      0
ATOM   4017  HG3 ARG A 261      19.826  49.941  48.878  1.00  0.00           H0.      0
ATOM   4018  CD  ARG A 261      18.835  51.273  47.470  1.00  0.00           C0.      0
ATOM   4019  HD2 ARG A 261      19.181  52.187  46.989  1.00  0.00           H0.      0
ATOM   4020  HD3 ARG A 261      18.441  50.581  46.726  1.00  0.00           H0.      0
ATOM   4021  NE  ARG A 261      17.762  51.593  48.417  1.00  0.00           N0.      0
ATOM   4022  HE  ARG A 261      17.784  52.454  48.945  1.00  0.00           H0.      0
ATOM   4023  CZ  ARG A 261      16.818  50.707  48.761  1.00  0.00           C0.      0
ATOM   4024  NH1 ARG A 261      15.897  51.143  49.587  1.00  0.00           N0.      0
ATOM   4025 HH11 ARG A 261      16.014  52.088  49.924  1.00  0.00           H0.      0
ATOM   4026 HH12 ARG A 261      15.035  50.652  49.775  1.00  0.00           H0.      0
ATOM   4027  NH2 ARG A 261      16.667  49.523  48.354  1.00  0.00           N0.      0
ATOM   4028 HH21 ARG A 261      17.363  49.114  47.747  1.00  0.00           H0.      0
ATOM   4029 HH22 ARG A 261      15.997  48.963  48.862  1.00  0.00           H0.      0
ATOM   4030  C   ARG A 261      23.360  50.067  47.894  1.00  0.00           C0.      0
ATOM   4031  O   ARG A 261      23.159  50.203  46.721  1.00  0.00           O0.      0
ATOM   4032  N   CYS A 262      24.195  49.153  48.355  1.00  0.00           N0.      0
ATOM   4033  H   CYS A 262      24.154  48.949  49.344  1.00  0.00           H0.      0
ATOM   4034  CA  CYS A 262      24.995  48.191  47.646  1.00  0.00           C0.      0
ATOM   4035  HA  CYS A 262      24.607  47.981  46.650  1.00  0.00           H0.      0
ATOM   4036  CB  CYS A 262      26.371  48.847  47.444  1.00  0.00           C0.      0
ATOM   4037  HB2 CYS A 262      26.979  48.148  46.870  1.00  0.00           H0.      0
ATOM   4038  HB3 CYS A 262      26.271  49.651  46.715  1.00  0.00           H0.      0
ATOM   4039  SG  CYS A 262      27.174  49.640  48.908  1.00  0.00           S0.      0
ATOM   4040  HG  CYS A 262      28.445  49.751  48.509  1.00  0.00           H0.      0
ATOM   4041  C   CYS A 262      25.218  46.942  48.437  1.00  0.00           C0.      0
ATOM   4042  O   CYS A 262      25.293  47.045  49.654  1.00  0.00           O0.      0
ATOM   4043  N   GLN A 263      25.519  45.811  47.774  1.00  0.00           N0.      0
ATOM   4044  H   GLN A 263      25.412  45.733  46.773  1.00  0.00           H0.      0
ATOM   4045  CA  GLN A 263      26.071  44.644  48.462  1.00  0.00           C0.      0
ATOM   4046  HA  GLN A 263      25.493  44.378  49.347  1.00  0.00           H0.      0
ATOM   4047  CB  GLN A 263      25.962  43.341  47.530  1.00  0.00           C0.      0
ATOM   4048  HB2 GLN A 263      24.907  43.217  47.285  1.00  0.00           H0.      0
ATOM   4049  HB3 GLN A 263      26.555  43.418  46.619  1.00  0.00           H0.      0
ATOM   4050  CG  GLN A 263      26.586  42.088  48.164  1.00  0.00           C0.      0
ATOM   4051  HG2 GLN A 263      27.662  42.168  48.317  1.00  0.00           H0.      0
ATOM   4052  HG3 GLN A 263      26.120  41.870  49.125  1.00  0.00           H0.      0
ATOM   4053  CD  GLN A 263      26.291  40.824  47.384  1.00  0.00           C0.      0
ATOM   4054  OE1 GLN A 263      25.713  40.750  46.349  1.00  0.00           O0.      0
ATOM   4055  NE2 GLN A 263      26.878  39.725  47.935  1.00  0.00           N0.      0
ATOM   4056 HE21 GLN A 263      26.872  38.795  47.542  1.00  0.00           H0.      0
ATOM   4057 HE22 GLN A 263      27.098  39.812  48.917  1.00  0.00           H0.      0
ATOM   4058  C   GLN A 263      27.591  44.947  48.797  1.00  0.00           C0.      0
ATOM   4059  O   GLN A 263      28.216  45.569  47.969  1.00  0.00           O0.      0
ATOM   4060  N   HID A 264      28.106  44.398  49.914  1.00  0.00           N0.      0
ATOM   4061  H   HID A 264      27.532  43.786  50.476  1.00  0.00           H0.      0
ATOM   4062  CA  HID A 264      29.467  44.656  50.361  1.00  0.00           C0.      0
ATOM   4063  HA  HID A 264      30.053  44.868  49.467  1.00  0.00           H0.      0
ATOM   4064  CB  HID A 264      29.395  45.847  51.346  1.00  0.00           C0.      0
ATOM   4065  HB2 HID A 264      28.968  46.755  50.920  1.00  0.00           H0.      0
ATOM   4066  HB3 HID A 264      28.816  45.427  52.168  1.00  0.00           H0.      0
ATOM   4067  CG  HID A 264      30.752  46.322  51.905  1.00  0.00           C0.      0
ATOM   4068  ND1 HID A 264      30.889  46.812  53.159  1.00  0.00           N0.      0
ATOM   4069  HD1 HID A 264      30.215  47.023  53.882  1.00  0.00           H0.      0
ATOM   4070  CE1 HID A 264      32.168  47.105  53.357  1.00  0.00           C0.      0
ATOM   4071  HE1 HID A 264      32.652  47.524  54.226  1.00  0.00           H0.      0
ATOM   4072  NE2 HID A 264      32.893  46.793  52.253  1.00  0.00           N0.      0
ATOM   4073  CD2 HID A 264      32.030  46.254  51.334  1.00  0.00           C0.      0
ATOM   4074  HD2 HID A 264      32.319  45.689  50.461  1.00  0.00           H0.      0
ATOM   4075  C   HID A 264      30.083  43.400  51.075  1.00  0.00           C0.      0
ATOM   4076  O   HID A 264      29.420  42.837  51.937  1.00  0.00           O0.      0
ATOM   4077  N   SER A 265      31.284  42.945  50.718  1.00  0.00           N0.      0
ATOM   4078  H   SER A 265      31.776  43.508  50.039  1.00  0.00           H0.      0
ATOM   4079  CA  SER A 265      31.984  41.864  51.422  1.00  0.00           C0.      0
ATOM   4080  HA  SER A 265      31.649  41.664  52.440  1.00  0.00           H0.      0
ATOM   4081  CB  SER A 265      31.667  40.652  50.445  1.00  0.00           C0.      0
ATOM   4082  HB2 SER A 265      30.591  40.687  50.273  1.00  0.00           H0.      0
ATOM   4083  HB3 SER A 265      32.143  40.919  49.502  1.00  0.00           H0.      0
ATOM   4084  OG  SER A 265      32.134  39.388  50.868  1.00  0.00           O0.      0
ATOM   4085  HG  SER A 265      32.214  38.830  50.091  1.00  0.00           H0.      0
ATOM   4086  C   SER A 265      33.500  42.000  51.545  1.00  0.00           C0.      0
ATOM   4087  O   SER A 265      34.173  42.179  50.534  1.00  0.00           O0.      0
ATOM   4088  N   VAL A 266      33.960  41.868  52.815  1.00  0.00           N0.      0
ATOM   4089  H   VAL A 266      33.334  41.837  53.607  1.00  0.00           H0.      0
ATOM   4090  CA  VAL A 266      35.337  41.979  53.218  1.00  0.00           C0.      0
ATOM   4091  HA  VAL A 266      35.801  42.697  52.541  1.00  0.00           H0.      0
ATOM   4092  CB  VAL A 266      35.487  42.435  54.683  1.00  0.00           C0.      0
ATOM   4093  HB  VAL A 266      34.787  41.871  55.300  1.00  0.00           H0.      0
ATOM   4094  CG1 VAL A 266      36.844  42.276  55.281  1.00  0.00           C0.      0
ATOM   4095 HG11 VAL A 266      37.571  42.853  54.711  1.00  0.00           H0.      0
ATOM   4096 HG12 VAL A 266      36.763  42.702  56.282  1.00  0.00           H0.      0
ATOM   4097 HG13 VAL A 266      37.083  41.213  55.284  1.00  0.00           H0.      0
ATOM   4098  CG2 VAL A 266      35.091  43.890  54.727  1.00  0.00           C0.      0
ATOM   4099 HG21 VAL A 266      34.195  44.075  54.134  1.00  0.00           H0.      0
ATOM   4100 HG22 VAL A 266      34.862  44.132  55.765  1.00  0.00           H0.      0
ATOM   4101 HG23 VAL A 266      36.001  44.391  54.397  1.00  0.00           H0.      0
ATOM   4102  C   VAL A 266      36.030  40.621  53.080  1.00  0.00           C0.      0
ATOM   4103  O   VAL A 266      35.469  39.621  53.630  1.00  0.00           O0.      0
ATOM   4104  N   LEU A 267      37.119  40.512  52.363  1.00  0.00           N0.      0
ATOM   4105  H   LEU A 267      37.282  41.365  51.847  1.00  0.00           H0.      0
ATOM   4106  CA  LEU A 267      38.045  39.364  52.405  1.00  0.00           C0.      0
ATOM   4107  HA  LEU A 267      37.643  38.593  53.062  1.00  0.00           H0.      0
ATOM   4108  CB  LEU A 267      38.305  38.798  51.002  1.00  0.00           C0.      0
ATOM   4109  HB2 LEU A 267      38.995  39.413  50.424  1.00  0.00           H0.      0
ATOM   4110  HB3 LEU A 267      38.952  37.928  51.120  1.00  0.00           H0.      0
ATOM   4111  CG  LEU A 267      37.148  38.266  50.161  1.00  0.00           C0.      0
ATOM   4112  HG  LEU A 267      36.366  39.024  50.122  1.00  0.00           H0.      0
ATOM   4113  CD1 LEU A 267      37.418  37.942  48.727  1.00  0.00           C0.      0
ATOM   4114 HD11 LEU A 267      38.229  37.214  48.700  1.00  0.00           H0.      0
ATOM   4115 HD12 LEU A 267      36.489  37.637  48.244  1.00  0.00           H0.      0
ATOM   4116 HD13 LEU A 267      37.716  38.893  48.285  1.00  0.00           H0.      0
ATOM   4117  CD2 LEU A 267      36.619  37.034  50.849  1.00  0.00           C0.      0
ATOM   4118 HD21 LEU A 267      36.395  37.133  51.911  1.00  0.00           H0.      0
ATOM   4119 HD22 LEU A 267      35.794  36.627  50.264  1.00  0.00           H0.      0
ATOM   4120 HD23 LEU A 267      37.365  36.239  50.851  1.00  0.00           H0.      0
ATOM   4121  C   LEU A 267      39.463  39.855  52.980  1.00  0.00           C0.      0
ATOM   4122  O   LEU A 267      39.842  41.024  52.794  1.00  0.00           O0.      0
ATOM   4123  N   GLY A 268      40.198  38.915  53.569  1.00  0.00           N0.      0
ATOM   4124  H   GLY A 268      39.725  38.024  53.611  1.00  0.00           H0.      0
ATOM   4125  CA  GLY A 268      41.595  39.062  53.779  1.00  0.00           C0.      0
ATOM   4126  HA2 GLY A 268      41.924  39.953  54.313  1.00  0.00           H0.      0
ATOM   4127  HA3 GLY A 268      41.953  38.236  54.395  1.00  0.00           H0.      0
ATOM   4128  C   GLY A 268      42.457  39.072  52.508  1.00  0.00           C0.      0
ATOM   4129  O   GLY A 268      42.118  39.703  51.484  1.00  0.00           O0.      0
ATOM   4130  N   ASP A 269      43.496  38.208  52.451  1.00  0.00           N0.      0
ATOM   4131  H   ASP A 269      43.782  37.659  53.249  1.00  0.00           H0.      0
ATOM   4132  CA  ASP A 269      44.185  37.887  51.205  1.00  0.00           C0.      0
ATOM   4133  HA  ASP A 269      44.197  38.738  50.523  1.00  0.00           H0.      0
ATOM   4134  CB  ASP A 269      45.697  37.471  51.568  1.00  0.00           C0.      0
ATOM   4135  HB2 ASP A 269      46.227  37.224  50.648  1.00  0.00           H0.      0
ATOM   4136  HB3 ASP A 269      46.079  38.387  52.019  1.00  0.00           H0.      0
ATOM   4137  CG  ASP A 269      45.737  36.304  52.636  1.00  0.00           C0.      0
ATOM   4138  OD1 ASP A 269      46.858  35.870  52.963  1.00  0.00           O0.      0
ATOM   4139  OD2 ASP A 269      44.695  35.739  52.933  1.00  0.00           O0.      0
ATOM   4140  C   ASP A 269      43.396  36.805  50.439  1.00  0.00           C0.      0
ATOM   4141  O   ASP A 269      43.923  35.709  50.241  1.00  0.00           O0.      0
ATOM   4142  N   PHE A 270      42.295  37.196  49.824  1.00  0.00           N0.      0
ATOM   4143  H   PHE A 270      42.187  38.196  49.913  1.00  0.00           H0.      0
ATOM   4144  CA  PHE A 270      41.244  36.378  49.133  1.00  0.00           C0.      0
ATOM   4145  HA  PHE A 270      40.475  37.117  48.907  1.00  0.00           H0.      0
ATOM   4146  CB  PHE A 270      41.769  35.685  47.862  1.00  0.00           C0.      0
ATOM   4147  HB2 PHE A 270      42.465  34.886  48.113  1.00  0.00           H0.      0
ATOM   4148  HB3 PHE A 270      40.926  35.196  47.374  1.00  0.00           H0.      0
ATOM   4149  CG  PHE A 270      42.356  36.620  46.830  1.00  0.00           C0.      0
ATOM   4150  CD1 PHE A 270      43.769  36.870  46.755  1.00  0.00           C0.      0
ATOM   4151  HD1 PHE A 270      44.503  36.459  47.432  1.00  0.00           H0.      0
ATOM   4152  CE1 PHE A 270      44.238  37.724  45.763  1.00  0.00           C0.      0
ATOM   4153  HE1 PHE A 270      45.290  37.968  45.734  1.00  0.00           H0.      0
ATOM   4154  CZ  PHE A 270      43.394  38.257  44.762  1.00  0.00           C0.      0
ATOM   4155  HZ  PHE A 270      43.681  38.935  43.972  1.00  0.00           H0.      0
ATOM   4156  CE2 PHE A 270      42.058  38.025  44.831  1.00  0.00           C0.      0
ATOM   4157  HE2 PHE A 270      41.402  38.373  44.046  1.00  0.00           H0.      0
ATOM   4158  CD2 PHE A 270      41.514  37.158  45.825  1.00  0.00           C0.      0
ATOM   4159  HD2 PHE A 270      40.458  36.937  45.888  1.00  0.00           H0.      0
ATOM   4160  C   PHE A 270      40.534  35.366  49.971  1.00  0.00           C0.      0
ATOM   4161  O   PHE A 270      39.390  35.007  49.632  1.00  0.00           O0.      0
ATOM   4162  N   LYS A 271      41.078  35.088  51.118  1.00  0.00           N0.      0
ATOM   4163  H   LYS A 271      42.015  35.433  51.273  1.00  0.00           H0.      0
ATOM   4164  CA  LYS A 271      40.418  34.213  52.082  1.00  0.00           C0.      0
ATOM   4165  HA  LYS A 271      39.814  33.537  51.477  1.00  0.00           H0.      0
ATOM   4166  CB  LYS A 271      41.570  33.540  52.841  1.00  0.00           C0.      0
ATOM   4167  HB2 LYS A 271      42.166  34.194  53.478  1.00  0.00           H0.      0
ATOM   4168  HB3 LYS A 271      41.138  32.704  53.390  1.00  0.00           H0.      0
ATOM   4169  CG  LYS A 271      42.528  32.880  51.888  1.00  0.00           C0.      0
ATOM   4170  HG2 LYS A 271      41.928  32.273  51.210  1.00  0.00           H0.      0
ATOM   4171  HG3 LYS A 271      43.058  33.641  51.316  1.00  0.00           H0.      0
ATOM   4172  CD  LYS A 271      43.559  31.988  52.605  1.00  0.00           C0.      0
ATOM   4173  HD2 LYS A 271      43.105  31.345  53.359  1.00  0.00           H0.      0
ATOM   4174  HD3 LYS A 271      44.138  31.394  51.897  1.00  0.00           H0.      0
ATOM   4175  CE  LYS A 271      44.663  32.703  53.436  1.00  0.00           C0.      0
ATOM   4176  HE2 LYS A 271      44.274  33.626  53.865  1.00  0.00           H0.      0
ATOM   4177  HE3 LYS A 271      44.970  32.083  54.278  1.00  0.00           H0.      0
ATOM   4178  NZ  LYS A 271      45.846  33.085  52.660  1.00  0.00           N0.      0
ATOM   4179  HZ1 LYS A 271      45.695  33.041  51.663  1.00  0.00           H0.      0
ATOM   4180  HZ2 LYS A 271      45.919  34.039  52.984  1.00  0.00           H0.      0
ATOM   4181  HZ3 LYS A 271      46.713  32.633  52.911  1.00  0.00           H0.      0
ATOM   4182  C   LYS A 271      39.426  34.928  52.973  1.00  0.00           C0.      0
ATOM   4183  O   LYS A 271      39.691  36.077  53.350  1.00  0.00           O0.      0
ATOM   4184  N   PRO A 272      38.276  34.328  53.288  1.00  0.00           N0.      0
ATOM   4185  CD  PRO A 272      37.749  32.995  52.981  1.00  0.00           C0.      0
ATOM   4186  HD2 PRO A 272      38.176  32.266  53.670  1.00  0.00           H0.      0
ATOM   4187  HD3 PRO A 272      37.905  32.860  51.911  1.00  0.00           H0.      0
ATOM   4188  CG  PRO A 272      36.290  33.050  53.435  1.00  0.00           C0.      0
ATOM   4189  HG2 PRO A 272      35.955  32.021  53.565  1.00  0.00           H0.      0
ATOM   4190  HG3 PRO A 272      35.637  33.458  52.663  1.00  0.00           H0.      0
ATOM   4191  CB  PRO A 272      36.282  33.972  54.578  1.00  0.00           C0.      0
ATOM   4192  HB2 PRO A 272      36.602  33.435  55.472  1.00  0.00           H0.      0
ATOM   4193  HB3 PRO A 272      35.260  34.304  54.758  1.00  0.00           H0.      0
ATOM   4194  CA  PRO A 272      37.315  35.020  54.260  1.00  0.00           C0.      0
ATOM   4195  HA  PRO A 272      36.919  35.887  53.730  1.00  0.00           H0.      0
ATOM   4196  C   PRO A 272      38.057  35.581  55.519  1.00  0.00           C0.      0
ATOM   4197  O   PRO A 272      39.062  34.993  55.917  1.00  0.00           O0.      0
ATOM   4198  N   TYR A 273      37.460  36.543  56.240  1.00  0.00           N0.      0
ATOM   4199  H   TYR A 273      36.628  37.007  55.904  1.00  0.00           H0.      0
ATOM   4200  CA  TYR A 273      38.094  37.163  57.415  1.00  0.00           C0.      0
ATOM   4201  HA  TYR A 273      38.934  36.588  57.807  1.00  0.00           H0.      0
ATOM   4202  CB  TYR A 273      38.410  38.611  56.969  1.00  0.00           C0.      0
ATOM   4203  HB2 TYR A 273      39.274  38.623  56.304  1.00  0.00           H0.      0
ATOM   4204  HB3 TYR A 273      37.590  39.002  56.368  1.00  0.00           H0.      0
ATOM   4205  CG  TYR A 273      38.764  39.500  58.130  1.00  0.00           C0.      0
ATOM   4206  CD1 TYR A 273      40.016  39.396  58.781  1.00  0.00           C0.      0
ATOM   4207  HD1 TYR A 273      40.682  38.571  58.573  1.00  0.00           H0.      0
ATOM   4208  CE1 TYR A 273      40.428  40.352  59.681  1.00  0.00           C0.      0
ATOM   4209  HE1 TYR A 273      41.419  40.464  60.096  1.00  0.00           H0.      0
ATOM   4210  CZ  TYR A 273      39.479  41.382  60.068  1.00  0.00           C0.      0
ATOM   4211  OH  TYR A 273      39.829  42.216  61.004  1.00  0.00           O0.      0
ATOM   4212  HH  TYR A 273      40.483  41.858  61.609  1.00  0.00           H0.      0
ATOM   4213  CE2 TYR A 273      38.203  41.306  59.572  1.00  0.00           C0.      0
ATOM   4214  HE2 TYR A 273      37.398  41.898  59.982  1.00  0.00           H0.      0
ATOM   4215  CD2 TYR A 273      37.769  40.421  58.551  1.00  0.00           C0.      0
ATOM   4216  HD2 TYR A 273      36.807  40.446  58.061  1.00  0.00           H0.      0
ATOM   4217  C   TYR A 273      37.121  37.260  58.572  1.00  0.00           C0.      0
ATOM   4218  O   TYR A 273      35.916  37.319  58.298  1.00  0.00           O0.      0
ATOM   4219  N   ARG A 274      37.597  37.275  59.850  1.00  0.00           N0.      0
ATOM   4220  H   ARG A 274      38.601  37.269  59.962  1.00  0.00           H0.      0
ATOM   4221  CA  ARG A 274      36.895  37.770  61.055  1.00  0.00           C0.      0
ATOM   4222  HA  ARG A 274      36.151  38.389  60.554  1.00  0.00           H0.      0
ATOM   4223  CB  ARG A 274      36.312  36.535  61.791  1.00  0.00           C0.      0
ATOM   4224  HB2 ARG A 274      35.725  35.942  61.089  1.00  0.00           H0.      0
ATOM   4225  HB3 ARG A 274      37.084  35.863  62.165  1.00  0.00           H0.      0
ATOM   4226  CG  ARG A 274      35.361  36.993  62.905  1.00  0.00           C0.      0
ATOM   4227  HG2 ARG A 274      35.891  37.666  63.578  1.00  0.00           H0.      0
ATOM   4228  HG3 ARG A 274      34.628  37.659  62.449  1.00  0.00           H0.      0
ATOM   4229  CD  ARG A 274      34.799  35.805  63.569  1.00  0.00           C0.      0
ATOM   4230  HD2 ARG A 274      35.654  35.218  63.906  1.00  0.00           H0.      0
ATOM   4231  HD3 ARG A 274      34.236  36.143  64.439  1.00  0.00           H0.      0
ATOM   4232  NE  ARG A 274      33.831  34.958  62.816  1.00  0.00           N0.      0
ATOM   4233  HE  ARG A 274      33.644  35.163  61.844  1.00  0.00           H0.      0
ATOM   4234  CZ  ARG A 274      33.080  34.031  63.313  1.00  0.00           C0.      0
ATOM   4235  NH1 ARG A 274      33.151  33.745  64.555  1.00  0.00           N0.      0
ATOM   4236 HH11 ARG A 274      33.619  34.336  65.228  1.00  0.00           H0.      0
ATOM   4237 HH12 ARG A 274      32.574  32.963  64.831  1.00  0.00           H0.      0
ATOM   4238  NH2 ARG A 274      32.217  33.365  62.586  1.00  0.00           N0.      0
ATOM   4239 HH21 ARG A 274      32.225  33.450  61.580  1.00  0.00           H0.      0
ATOM   4240 HH22 ARG A 274      31.595  32.678  62.988  1.00  0.00           H0.      0
ATOM   4241  C   ARG A 274      37.835  38.619  61.917  1.00  0.00           C0.      0
ATOM   4242  O   ARG A 274      38.989  38.187  62.158  1.00  0.00           O0.      0
ATOM   4243  N   PRO A 275      37.416  39.752  62.478  1.00  0.00           N0.      0
ATOM   4244  CD  PRO A 275      36.192  40.390  62.184  1.00  0.00           C0.      0
ATOM   4245  HD2 PRO A 275      35.390  39.811  62.641  1.00  0.00           H0.      0
ATOM   4246  HD3 PRO A 275      35.954  40.461  61.122  1.00  0.00           H0.      0
ATOM   4247  CG  PRO A 275      36.281  41.837  62.900  1.00  0.00           C0.      0
ATOM   4248  HG2 PRO A 275      35.299  42.186  63.221  1.00  0.00           H0.      0
ATOM   4249  HG3 PRO A 275      36.680  42.641  62.281  1.00  0.00           H0.      0
ATOM   4250  CB  PRO A 275      37.153  41.569  64.092  1.00  0.00           C0.      0
ATOM   4251  HB2 PRO A 275      36.532  41.199  64.908  1.00  0.00           H0.      0
ATOM   4252  HB3 PRO A 275      37.563  42.519  64.434  1.00  0.00           H0.      0
ATOM   4253  CA  PRO A 275      38.075  40.497  63.502  1.00  0.00           C0.      0
ATOM   4254  HA  PRO A 275      38.870  41.139  63.123  1.00  0.00           H0.      0
ATOM   4255  C   PRO A 275      38.698  39.607  64.655  1.00  0.00           C0.      0
ATOM   4256  O   PRO A 275      37.980  38.827  65.238  1.00  0.00           O0.      0
ATOM   4257  N   GLY A 276      40.044  39.693  64.888  1.00  0.00           N0.      0
ATOM   4258  H   GLY A 276      40.530  40.465  64.454  1.00  0.00           H0.      0
ATOM   4259  CA  GLY A 276      40.661  39.102  66.036  1.00  0.00           C0.      0
ATOM   4260  HA2 GLY A 276      41.558  39.670  66.283  1.00  0.00           H0.      0
ATOM   4261  HA3 GLY A 276      40.044  39.241  66.923  1.00  0.00           H0.      0
ATOM   4262  C   GLY A 276      41.034  37.672  65.839  1.00  0.00           C0.      0
ATOM   4263  O   GLY A 276      41.287  36.985  66.836  1.00  0.00           O0.      0
ATOM   4264  N   GLN A 277      41.012  37.159  64.590  1.00  0.00           N0.      0
ATOM   4265  H   GLN A 277      40.766  37.839  63.885  1.00  0.00           H0.      0
ATOM   4266  CA  GLN A 277      41.487  35.872  64.250  1.00  0.00           C0.      0
ATOM   4267  HA  GLN A 277      41.054  35.113  64.901  1.00  0.00           H0.      0
ATOM   4268  CB  GLN A 277      41.003  35.587  62.833  1.00  0.00           C0.      0
ATOM   4269  HB2 GLN A 277      41.208  34.517  62.817  1.00  0.00           H0.      0
ATOM   4270  HB3 GLN A 277      39.949  35.821  62.683  1.00  0.00           H0.      0
ATOM   4271  CG  GLN A 277      41.877  36.274  61.774  1.00  0.00           C0.      0
ATOM   4272  HG2 GLN A 277      42.035  37.335  61.968  1.00  0.00           H0.      0
ATOM   4273  HG3 GLN A 277      42.789  35.679  61.723  1.00  0.00           H0.      0
ATOM   4274  CD  GLN A 277      41.260  36.233  60.422  1.00  0.00           C0.      0
ATOM   4275  OE1 GLN A 277      40.136  35.806  60.200  1.00  0.00           O0.      0
ATOM   4276  NE2 GLN A 277      42.076  36.510  59.407  1.00  0.00           N0.      0
ATOM   4277 HE21 GLN A 277      41.702  36.540  58.469  1.00  0.00           H0.      0
ATOM   4278 HE22 GLN A 277      43.057  36.605  59.628  1.00  0.00           H0.      0
ATOM   4279  C   GLN A 277      43.040  35.830  64.585  1.00  0.00           C0.      0
ATOM   4280  O   GLN A 277      43.721  36.866  64.660  1.00  0.00           O0.      0
ATOM   4281  N   ALA A 278      43.539  34.616  64.758  1.00  0.00           N0.      0
ATOM   4282  H   ALA A 278      42.924  33.826  64.632  1.00  0.00           H0.      0
ATOM   4283  CA  ALA A 278      45.017  34.413  64.928  1.00  0.00           C0.      0
ATOM   4284  HA  ALA A 278      45.371  35.034  65.751  1.00  0.00           H0.      0
ATOM   4285  CB  ALA A 278      45.277  33.024  65.511  1.00  0.00           C0.      0
ATOM   4286  HB1 ALA A 278      44.633  32.849  66.373  1.00  0.00           H0.      0
ATOM   4287  HB2 ALA A 278      45.175  32.271  64.730  1.00  0.00           H0.      0
ATOM   4288  HB3 ALA A 278      46.332  32.950  65.774  1.00  0.00           H0.      0
ATOM   4289  C   ALA A 278      45.971  34.665  63.719  1.00  0.00           C0.      0
ATOM   4290  O   ALA A 278      47.129  34.994  63.898  1.00  0.00           O0.      0
ATOM   4291  N   TYR A 279      45.428  34.416  62.524  1.00  0.00           N0.      0
ATOM   4292  H   TYR A 279      44.456  34.150  62.449  1.00  0.00           H0.      0
ATOM   4293  CA  TYR A 279      46.169  34.682  61.224  1.00  0.00           C0.      0
ATOM   4294  HA  TYR A 279      47.237  34.472  61.289  1.00  0.00           H0.      0
ATOM   4295  CB  TYR A 279      45.733  33.697  60.131  1.00  0.00           C0.      0
ATOM   4296  HB2 TYR A 279      46.056  32.675  60.331  1.00  0.00           H0.      0
ATOM   4297  HB3 TYR A 279      44.650  33.665  60.015  1.00  0.00           H0.      0
ATOM   4298  CG  TYR A 279      46.421  34.034  58.795  1.00  0.00           C0.      0
ATOM   4299  CD1 TYR A 279      45.821  35.007  57.947  1.00  0.00           C0.      0
ATOM   4300  HD1 TYR A 279      44.882  35.473  58.209  1.00  0.00           H0.      0
ATOM   4301  CE1 TYR A 279      46.296  35.282  56.662  1.00  0.00           C0.      0
ATOM   4302  HE1 TYR A 279      45.925  36.055  56.003  1.00  0.00           H0.      0
ATOM   4303  CZ  TYR A 279      47.522  34.726  56.297  1.00  0.00           C0.      0
ATOM   4304  OH  TYR A 279      48.116  35.153  55.134  1.00  0.00           O0.      0
ATOM   4305  HH  TYR A 279      47.396  35.422  54.557  1.00  0.00           H0.      0
ATOM   4306  CE2 TYR A 279      48.156  33.788  57.130  1.00  0.00           C0.      0
ATOM   4307  HE2 TYR A 279      49.109  33.458  56.743  1.00  0.00           H0.      0
ATOM   4308  CD2 TYR A 279      47.659  33.442  58.395  1.00  0.00           C0.      0
ATOM   4309  HD2 TYR A 279      48.212  32.800  59.066  1.00  0.00           H0.      0
ATOM   4310  C   TYR A 279      46.007  36.109  60.748  1.00  0.00           C0.      0
ATOM   4311  O   TYR A 279      44.961  36.613  60.470  1.00  0.00           O0.      0
ATOM   4312  N   VAL A 280      47.068  36.958  60.692  1.00  0.00           N0.      0
ATOM   4313  H   VAL A 280      47.939  36.462  60.816  1.00  0.00           H0.      0
ATOM   4314  CA  VAL A 280      47.095  38.366  60.161  1.00  0.00           C0.      0
ATOM   4315  HA  VAL A 280      46.089  38.780  60.227  1.00  0.00           H0.      0
ATOM   4316  CB  VAL A 280      48.075  39.307  61.018  1.00  0.00           C0.      0
ATOM   4317  HB  VAL A 280      49.075  38.881  61.098  1.00  0.00           H0.      0
ATOM   4318  CG1 VAL A 280      48.170  40.688  60.421  1.00  0.00           C0.      0
ATOM   4319 HG11 VAL A 280      48.678  41.364  61.108  1.00  0.00           H0.      0
ATOM   4320 HG12 VAL A 280      48.704  40.598  59.475  1.00  0.00           H0.      0
ATOM   4321 HG13 VAL A 280      47.132  41.009  60.330  1.00  0.00           H0.      0
ATOM   4322  CG2 VAL A 280      47.617  39.463  62.475  1.00  0.00           C0.      0
ATOM   4323 HG21 VAL A 280      46.831  40.212  62.382  1.00  0.00           H0.      0
ATOM   4324 HG22 VAL A 280      47.236  38.464  62.691  1.00  0.00           H0.      0
ATOM   4325 HG23 VAL A 280      48.465  39.686  63.123  1.00  0.00           H0.      0
ATOM   4326  C   VAL A 280      47.452  38.295  58.646  1.00  0.00           C0.      0
ATOM   4327  O   VAL A 280      48.556  37.997  58.279  1.00  0.00           O0.      0
ATOM   4328  N   PRO A 281      46.490  38.552  57.730  1.00  0.00           N0.      0
ATOM   4329  CD  PRO A 281      45.102  38.893  57.981  1.00  0.00           C0.      0
ATOM   4330  HD2 PRO A 281      45.045  39.764  58.633  1.00  0.00           H0.      0
ATOM   4331  HD3 PRO A 281      44.482  38.100  58.400  1.00  0.00           H0.      0
ATOM   4332  CG  PRO A 281      44.474  39.313  56.634  1.00  0.00           C0.      0
ATOM   4333  HG2 PRO A 281      44.470  40.398  56.534  1.00  0.00           H0.      0
ATOM   4334  HG3 PRO A 281      43.488  38.882  56.460  1.00  0.00           H0.      0
ATOM   4335  CB  PRO A 281      45.515  38.927  55.541  1.00  0.00           C0.      0
ATOM   4336  HB2 PRO A 281      45.497  39.689  54.761  1.00  0.00           H0.      0
ATOM   4337  HB3 PRO A 281      45.082  38.004  55.154  1.00  0.00           H0.      0
ATOM   4338  CA  PRO A 281      46.813  38.741  56.275  1.00  0.00           C0.      0
ATOM   4339  HA  PRO A 281      47.432  37.910  55.935  1.00  0.00           H0.      0
ATOM   4340  C   PRO A 281      47.663  40.022  55.957  1.00  0.00           C0.      0
ATOM   4341  O   PRO A 281      47.548  40.973  56.712  1.00  0.00           O0.      0
ATOM   4342  N   CYS A 282      48.428  40.134  54.892  1.00  0.00           N0.      0
ATOM   4343  H   CYS A 282      48.432  39.367  54.235  1.00  0.00           H0.      0
ATOM   4344  CA  CYS A 282      49.075  41.410  54.535  1.00  0.00           C0.      0
ATOM   4345  HA  CYS A 282      49.401  41.932  55.435  1.00  0.00           H0.      0
ATOM   4346  CB  CYS A 282      50.349  41.065  53.734  1.00  0.00           C0.      0
ATOM   4347  HB2 CYS A 282      51.020  40.342  54.199  1.00  0.00           H0.      0
ATOM   4348  HB3 CYS A 282      50.179  40.741  52.708  1.00  0.00           H0.      0
ATOM   4349  SG  CYS A 282      51.181  42.672  53.535  1.00  0.00           S0.      0
ATOM   4350  HG  CYS A 282      50.179  43.381  53.007  1.00  0.00           H0.      0
ATOM   4351  C   CYS A 282      48.206  42.419  53.801  1.00  0.00           C0.      0
ATOM   4352  O   CYS A 282      48.465  43.615  53.895  1.00  0.00           O0.      0
ATOM   4353  N   TYR A 283      47.119  41.968  53.145  1.00  0.00           N0.      0
ATOM   4354  H   TYR A 283      46.966  40.971  53.200  1.00  0.00           H0.      0
ATOM   4355  CA  TYR A 283      46.122  42.661  52.291  1.00  0.00           C0.      0
ATOM   4356  HA  TYR A 283      46.261  43.742  52.271  1.00  0.00           H0.      0
ATOM   4357  CB  TYR A 283      46.411  42.199  50.861  1.00  0.00           C0.      0
ATOM   4358  HB2 TYR A 283      46.157  41.149  50.720  1.00  0.00           H0.      0
ATOM   4359  HB3 TYR A 283      45.669  42.756  50.289  1.00  0.00           H0.      0
ATOM   4360  CG  TYR A 283      47.752  42.538  50.266  1.00  0.00           C0.      0
ATOM   4361  CD1 TYR A 283      48.705  41.579  50.393  1.00  0.00           C0.      0
ATOM   4362  HD1 TYR A 283      48.619  40.596  50.832  1.00  0.00           H0.      0
ATOM   4363  CE1 TYR A 283      49.998  41.772  49.820  1.00  0.00           C0.      0
ATOM   4364  HE1 TYR A 283      50.647  40.910  49.855  1.00  0.00           H0.      0
ATOM   4365  CZ  TYR A 283      50.298  43.017  49.151  1.00  0.00           C0.      0
ATOM   4366  OH  TYR A 283      51.499  43.248  48.650  1.00  0.00           O0.      0
ATOM   4367  HH  TYR A 283      52.148  42.687  49.079  1.00  0.00           H0.      0
ATOM   4368  CE2 TYR A 283      49.324  44.062  49.207  1.00  0.00           C0.      0
ATOM   4369  HE2 TYR A 283      49.633  45.006  48.783  1.00  0.00           H0.      0
ATOM   4370  CD2 TYR A 283      48.001  43.811  49.637  1.00  0.00           C0.      0
ATOM   4371  HD2 TYR A 283      47.297  44.625  49.543  1.00  0.00           H0.      0
ATOM   4372  C   TYR A 283      44.654  42.298  52.734  1.00  0.00           C0.      0
ATOM   4373  O   TYR A 283      44.400  41.316  53.438  1.00  0.00           O0.      0
ATOM   4374  N   PHE A 284      43.749  43.228  52.379  1.00  0.00           N0.      0
ATOM   4375  H   PHE A 284      44.084  44.029  51.863  1.00  0.00           H0.      0
ATOM   4376  CA  PHE A 284      42.287  43.055  52.378  1.00  0.00           C0.      0
ATOM   4377  HA  PHE A 284      42.057  41.993  52.466  1.00  0.00           H0.      0
ATOM   4378  CB  PHE A 284      41.669  43.973  53.469  1.00  0.00           C0.      0
ATOM   4379  HB2 PHE A 284      41.962  44.996  53.231  1.00  0.00           H0.      0
ATOM   4380  HB3 PHE A 284      40.581  43.977  53.399  1.00  0.00           H0.      0
ATOM   4381  CG  PHE A 284      41.999  43.430  54.789  1.00  0.00           C0.      0
ATOM   4382  CD1 PHE A 284      43.210  43.809  55.390  1.00  0.00           C0.      0
ATOM   4383  HD1 PHE A 284      43.836  44.559  54.929  1.00  0.00           H0.      0
ATOM   4384  CE1 PHE A 284      43.549  43.201  56.588  1.00  0.00           C0.      0
ATOM   4385  HE1 PHE A 284      44.438  43.527  57.107  1.00  0.00           H0.      0
ATOM   4386  CZ  PHE A 284      42.782  42.225  57.213  1.00  0.00           C0.      0
ATOM   4387  HZ  PHE A 284      43.008  41.812  58.185  1.00  0.00           H0.      0
ATOM   4388  CE2 PHE A 284      41.524  41.946  56.674  1.00  0.00           C0.      0
ATOM   4389  HE2 PHE A 284      40.842  41.353  57.264  1.00  0.00           H0.      0
ATOM   4390  CD2 PHE A 284      41.158  42.509  55.449  1.00  0.00           C0.      0
ATOM   4391  HD2 PHE A 284      40.223  42.271  54.964  1.00  0.00           H0.      0
ATOM   4392  C   PHE A 284      41.744  43.497  51.051  1.00  0.00           C0.      0
ATOM   4393  O   PHE A 284      42.315  44.418  50.432  1.00  0.00           O0.      0
ATOM   4394  N   ILE A 285      40.673  42.811  50.624  1.00  0.00           N0.      0
ATOM   4395  H   ILE A 285      40.242  42.187  51.291  1.00  0.00           H0.      0
ATOM   4396  CA  ILE A 285      40.033  42.986  49.313  1.00  0.00           C0.      0
ATOM   4397  HA  ILE A 285      40.379  43.861  48.762  1.00  0.00           H0.      0
ATOM   4398  CB  ILE A 285      40.308  41.785  48.367  1.00  0.00           C0.      0
ATOM   4399  HB  ILE A 285      39.838  40.888  48.770  1.00  0.00           H0.      0
ATOM   4400  CG2 ILE A 285      39.710  41.966  46.960  1.00  0.00           C0.      0
ATOM   4401 HG21 ILE A 285      38.676  42.304  46.895  1.00  0.00           H0.      0
ATOM   4402 HG22 ILE A 285      40.335  42.537  46.274  1.00  0.00           H0.      0
ATOM   4403 HG23 ILE A 285      39.692  41.005  46.445  1.00  0.00           H0.      0
ATOM   4404  CG1 ILE A 285      41.853  41.621  48.379  1.00  0.00           C0.      0
ATOM   4405 HG12 ILE A 285      42.303  42.580  48.122  1.00  0.00           H0.      0
ATOM   4406 HG13 ILE A 285      42.234  41.343  49.361  1.00  0.00           H0.      0
ATOM   4407  CD1 ILE A 285      42.389  40.600  47.320  1.00  0.00           C0.      0
ATOM   4408 HD11 ILE A 285      42.200  40.986  46.318  1.00  0.00           H0.      0
ATOM   4409 HD12 ILE A 285      43.472  40.578  47.435  1.00  0.00           H0.      0
ATOM   4410 HD13 ILE A 285      41.972  39.631  47.594  1.00  0.00           H0.      0
ATOM   4411  C   ILE A 285      38.561  43.226  49.504  1.00  0.00           C0.      0
ATOM   4412  O   ILE A 285      38.011  42.735  50.467  1.00  0.00           O0.      0
ATOM   4413  N   HID A 286      37.823  43.955  48.689  1.00  0.00           N0.      0
ATOM   4414  H   HID A 286      38.222  44.408  47.880  1.00  0.00           H0.      0
ATOM   4415  CA  HID A 286      36.398  44.128  48.811  1.00  0.00           C0.      0
ATOM   4416  HA  HID A 286      36.065  43.287  49.419  1.00  0.00           H0.      0
ATOM   4417  CB  HID A 286      35.990  45.412  49.657  1.00  0.00           C0.      0
ATOM   4418  HB2 HID A 286      36.367  46.259  49.084  1.00  0.00           H0.      0
ATOM   4419  HB3 HID A 286      34.901  45.357  49.645  1.00  0.00           H0.      0
ATOM   4420  CG  HID A 286      36.461  45.688  51.007  1.00  0.00           C0.      0
ATOM   4421  ND1 HID A 286      35.761  46.343  52.051  1.00  0.00           N0.      0
ATOM   4422  HD1 HID A 286      34.759  46.475  52.043  1.00  0.00           H0.      0
ATOM   4423  CE1 HID A 286      36.631  46.764  52.993  1.00  0.00           C0.      0
ATOM   4424  HE1 HID A 286      36.395  47.140  53.977  1.00  0.00           H0.      0
ATOM   4425  NE2 HID A 286      37.856  46.520  52.578  1.00  0.00           N0.      0
ATOM   4426  CD2 HID A 286      37.818  45.861  51.337  1.00  0.00           C0.      0
ATOM   4427  HD2 HID A 286      38.664  45.555  50.740  1.00  0.00           H0.      0
ATOM   4428  C   HID A 286      35.766  44.039  47.515  1.00  0.00           C0.      0
ATOM   4429  O   HID A 286      36.274  44.711  46.565  1.00  0.00           O0.      0
ATOM   4430  N   VAL A 287      34.648  43.375  47.390  1.00  0.00           N0.      0
ATOM   4431  H   VAL A 287      34.378  42.941  48.262  1.00  0.00           H0.      0
ATOM   4432  CA  VAL A 287      33.839  43.252  46.196  1.00  0.00           C0.      0
ATOM   4433  HA  VAL A 287      34.305  43.894  45.449  1.00  0.00           H0.      0
ATOM   4434  CB  VAL A 287      33.561  41.818  45.736  1.00  0.00           C0.      0
ATOM   4435  HB  VAL A 287      32.967  41.346  46.519  1.00  0.00           H0.      0
ATOM   4436  CG1 VAL A 287      32.641  41.540  44.567  1.00  0.00           C0.      0
ATOM   4437 HG11 VAL A 287      31.625  41.879  44.769  1.00  0.00           H0.      0
ATOM   4438 HG12 VAL A 287      32.983  41.965  43.623  1.00  0.00           H0.      0
ATOM   4439 HG13 VAL A 287      32.582  40.461  44.420  1.00  0.00           H0.      0
ATOM   4440  CG2 VAL A 287      34.796  41.015  45.691  1.00  0.00           C0.      0
ATOM   4441 HG21 VAL A 287      35.522  41.369  44.960  1.00  0.00           H0.      0
ATOM   4442 HG22 VAL A 287      35.310  40.967  46.651  1.00  0.00           H0.      0
ATOM   4443 HG23 VAL A 287      34.588  39.991  45.383  1.00  0.00           H0.      0
ATOM   4444  C   VAL A 287      32.431  43.911  46.530  1.00  0.00           C0.      0
ATOM   4445  O   VAL A 287      31.776  43.637  47.548  1.00  0.00           O0.      0
ATOM   4446  N   LEU A 288      32.062  44.770  45.623  1.00  0.00           N0.      0
ATOM   4447  H   LEU A 288      32.610  44.805  44.775  1.00  0.00           H0.      0
ATOM   4448  CA  LEU A 288      30.806  45.549  45.572  1.00  0.00           C0.      0
ATOM   4449  HA  LEU A 288      30.355  45.410  46.555  1.00  0.00           H0.      0
ATOM   4450  CB  LEU A 288      30.963  47.088  45.587  1.00  0.00           C0.      0
ATOM   4451  HB2 LEU A 288      31.588  47.263  44.712  1.00  0.00           H0.      0
ATOM   4452  HB3 LEU A 288      29.988  47.463  45.276  1.00  0.00           H0.      0
ATOM   4453  CG  LEU A 288      31.561  47.849  46.775  1.00  0.00           C0.      0
ATOM   4454  HG  LEU A 288      31.772  48.891  46.535  1.00  0.00           H0.      0
ATOM   4455  CD1 LEU A 288      30.448  47.837  47.920  1.00  0.00           C0.      0
ATOM   4456 HD11 LEU A 288      29.472  48.059  47.490  1.00  0.00           H0.      0
ATOM   4457 HD12 LEU A 288      30.286  46.783  48.146  1.00  0.00           H0.      0
ATOM   4458 HD13 LEU A 288      30.706  48.442  48.790  1.00  0.00           H0.      0
ATOM   4459  CD2 LEU A 288      32.812  47.182  47.283  1.00  0.00           C0.      0
ATOM   4460 HD21 LEU A 288      32.638  46.197  47.715  1.00  0.00           H0.      0
ATOM   4461 HD22 LEU A 288      33.460  46.983  46.429  1.00  0.00           H0.      0
ATOM   4462 HD23 LEU A 288      33.410  47.767  47.981  1.00  0.00           H0.      0
ATOM   4463  C   LEU A 288      29.835  45.083  44.423  1.00  0.00           C0.      0
ATOM   4464  O   LEU A 288      30.307  44.632  43.401  1.00  0.00           O0.      0
ATOM   4465  N   LYS A 289      28.528  45.235  44.626  1.00  0.00           N0.      0
ATOM   4466  H   LYS A 289      28.155  45.489  45.530  1.00  0.00           H0.      0
ATOM   4467  CA  LYS A 289      27.566  45.157  43.533  1.00  0.00           C0.      0
ATOM   4468  HA  LYS A 289      28.036  45.284  42.558  1.00  0.00           H0.      0
ATOM   4469  CB  LYS A 289      26.964  43.797  43.403  1.00  0.00           C0.      0
ATOM   4470  HB2 LYS A 289      27.644  42.946  43.362  1.00  0.00           H0.      0
ATOM   4471  HB3 LYS A 289      26.378  43.720  44.318  1.00  0.00           H0.      0
ATOM   4472  CG  LYS A 289      25.952  43.625  42.252  1.00  0.00           C0.      0
ATOM   4473  HG2 LYS A 289      25.181  44.395  42.218  1.00  0.00           H0.      0
ATOM   4474  HG3 LYS A 289      26.409  43.735  41.268  1.00  0.00           H0.      0
ATOM   4475  CD  LYS A 289      25.393  42.192  42.216  1.00  0.00           C0.      0
ATOM   4476  HD2 LYS A 289      24.975  42.093  41.214  1.00  0.00           H0.      0
ATOM   4477  HD3 LYS A 289      26.132  41.405  42.368  1.00  0.00           H0.      0
ATOM   4478  CE  LYS A 289      24.087  41.810  42.972  1.00  0.00           C0.      0
ATOM   4479  HE2 LYS A 289      23.267  42.331  42.477  1.00  0.00           H0.      0
ATOM   4480  HE3 LYS A 289      23.979  40.733  42.844  1.00  0.00           H0.      0
ATOM   4481  NZ  LYS A 289      23.956  42.031  44.424  1.00  0.00           N0.      0
ATOM   4482  HZ1 LYS A 289      24.672  41.500  44.900  1.00  0.00           H0.      0
ATOM   4483  HZ2 LYS A 289      24.114  42.972  44.754  1.00  0.00           H0.      0
ATOM   4484  HZ3 LYS A 289      23.052  41.777  44.797  1.00  0.00           H0.      0
ATOM   4485  C   LYS A 289      26.584  46.320  43.665  1.00  0.00           C0.      0
ATOM   4486  O   LYS A 289      26.085  46.695  44.720  1.00  0.00           O0.      0
ATOM   4487  N   LYS A 290      26.270  46.949  42.525  1.00  0.00           N0.      0
ATOM   4488  H   LYS A 290      26.768  46.623  41.709  1.00  0.00           H0.      0
ATOM   4489  CA  LYS A 290      25.393  48.176  42.407  1.00  0.00           C0.      0
ATOM   4490  HA  LYS A 290      25.446  48.727  43.346  1.00  0.00           H0.      0
ATOM   4491  CB  LYS A 290      26.005  49.039  41.284  1.00  0.00           C0.      0
ATOM   4492  HB2 LYS A 290      27.025  49.259  41.601  1.00  0.00           H0.      0
ATOM   4493  HB3 LYS A 290      25.946  48.450  40.369  1.00  0.00           H0.      0
ATOM   4494  CG  LYS A 290      25.353  50.362  40.959  1.00  0.00           C0.      0
ATOM   4495  HG2 LYS A 290      24.410  50.029  40.526  1.00  0.00           H0.      0
ATOM   4496  HG3 LYS A 290      25.249  50.940  41.878  1.00  0.00           H0.      0
ATOM   4497  CD  LYS A 290      26.304  51.191  39.986  1.00  0.00           C0.      0
ATOM   4498  HD2 LYS A 290      27.263  51.346  40.480  1.00  0.00           H0.      0
ATOM   4499  HD3 LYS A 290      26.402  50.680  39.028  1.00  0.00           H0.      0
ATOM   4500  CE  LYS A 290      25.657  52.484  39.703  1.00  0.00           C0.      0
ATOM   4501  HE2 LYS A 290      24.754  52.266  39.132  1.00  0.00           H0.      0
ATOM   4502  HE3 LYS A 290      25.453  52.980  40.652  1.00  0.00           H0.      0
ATOM   4503  NZ  LYS A 290      26.552  53.319  38.826  1.00  0.00           N0.      0
ATOM   4504  HZ1 LYS A 290      27.553  53.285  38.950  1.00  0.00           H0.      0
ATOM   4505  HZ2 LYS A 290      26.449  53.095  37.847  1.00  0.00           H0.      0
ATOM   4506  HZ3 LYS A 290      26.232  54.277  38.802  1.00  0.00           H0.      0
ATOM   4507  C   LYS A 290      23.963  47.784  42.126  1.00  0.00           C0.      0
ATOM   4508  O   LYS A 290      23.741  46.824  41.397  1.00  0.00           O0.      0
ATOM   4509  N   THR A 291      23.003  48.544  42.701  1.00  0.00           N0.      0
ATOM   4510  H   THR A 291      23.374  49.153  43.416  1.00  0.00           H0.      0
ATOM   4511  CA  THR A 291      21.544  48.483  42.458  1.00  0.00           C0.      0
ATOM   4512  HA  THR A 291      21.197  47.586  42.970  1.00  0.00           H0.      0
ATOM   4513  CB  THR A 291      20.765  49.571  43.141  1.00  0.00           C0.      0
ATOM   4514  HB  THR A 291      21.031  50.542  42.722  1.00  0.00           H0.      0
ATOM   4515  CG2 THR A 291      19.230  49.378  43.222  1.00  0.00           C0.      0
ATOM   4516 HG21 THR A 291      18.604  50.100  43.746  1.00  0.00           H0.      0
ATOM   4517 HG22 THR A 291      18.820  49.317  42.215  1.00  0.00           H0.      0
ATOM   4518 HG23 THR A 291      19.095  48.402  43.687  1.00  0.00           H0.      0
ATOM   4519  OG1 THR A 291      21.196  49.581  44.540  1.00  0.00           O0.      0
ATOM   4520  HG1 THR A 291      21.146  50.436  44.975  1.00  0.00           H0.      0
ATOM   4521  C   THR A 291      21.299  48.478  40.954  1.00  0.00           C0.      0
ATOM   4522  O   THR A 291      22.023  49.099  40.206  1.00  0.00           O0.      0
ATOM   4523  N   GLY A 292      20.183  47.755  40.569  1.00  0.00           N0.      0
ATOM   4524  H   GLY A 292      19.636  47.477  41.372  1.00  0.00           H0.      0
ATOM   4525  CA  GLY A 292      19.501  48.021  39.271  1.00  0.00           C0.      0
ATOM   4526  HA2 GLY A 292      19.461  49.046  38.904  1.00  0.00           H0.      0
ATOM   4527  HA3 GLY A 292      19.956  47.395  38.504  1.00  0.00           H0.      0
ATOM   4528  C   GLY A 292      18.089  47.416  39.331  1.00  0.00           C0.      0
ATOM   4529  O   GLY A 292      17.917  46.226  38.960  1.00  0.00           O0.      0
ATOM   4530  OXT GLY A 292      17.117  48.189  39.467  1.00  0.00           O0.      0
ATOM   4531  CA' SAM A 293      49.210  46.731  39.661  1.00  0.00           C0.      0
ATOM   4532  CB  SAM A 293      49.266  47.839  40.777  1.00  0.00           C0.      0
ATOM   4533  CG  SAM A 293      50.357  48.931  40.547  1.00  0.00           C0.      0
ATOM   4534  SD  SAM A 293      50.497  50.048  41.952  1.00  0.00           S0.      0
ATOM   4535  C5' SAM A 293      48.811  50.860  41.956  1.00  0.00           C0.      0
ATOM   4536  C4' SAM A 293      48.501  51.565  40.607  1.00  0.00           C0.      0
ATOM   4537  O4' SAM A 293      47.382  52.408  40.793  1.00  0.00           O0.      0
ATOM   4538  C3' SAM A 293      49.664  52.439  40.009  1.00  0.00           C0.      0
ATOM   4539  O3' SAM A 293      50.041  52.038  38.689  1.00  0.00           O0.      0
ATOM   4540  C2' SAM A 293      49.074  53.833  40.110  1.00  0.00           C0.      0
ATOM   4541  O2' SAM A 293      49.546  54.856  39.203  1.00  0.00           O0.      0
ATOM   4542  C1' SAM A 293      47.560  53.626  40.061  1.00  0.00           C0.      0
ATOM   4543  OXT SAM A 293      50.145  45.071  41.089  1.00  0.00           O0.      0
ATOM   4544  N1  SAM A 293      44.216  57.442  39.228  1.00  0.00           N0.      0
ATOM   4545  C2  SAM A 293      44.706  56.473  38.427  1.00  0.00           C0.      0
[truncated: 6,254,513 more chars]
