# Supplementary material for: Computational Investigation of GNMT-Catalyzed Methyl Transfer Reaction: Integrating MD, QM, and ML Approaches
Source: J Comput Chem. Author manuscript; Available in PMC 2026 Jun 29. (PMC13312424; doi:10.1002/jcc.70434)
Supplement: SI-3 [file NIHMS2188582-supplement-SI-3.zip › MD-frame-pdbs/clustering-P1-385.pdb]

ATOM      1  N   VAL A   1      27.082  82.205  51.231  1.00  0.00           N0.      0
ATOM      2  H1  VAL A   1      26.521  81.469  51.635  1.00  0.00           H0.      0
ATOM      3  H2  VAL A   1      26.563  83.048  51.430  1.00  0.00           H0.      0
ATOM      4  H3  VAL A   1      27.965  82.262  51.718  1.00  0.00           H0.      0
ATOM      5  CA  VAL A   1      27.310  81.954  49.825  1.00  0.00           C0.      0
ATOM      6  HA  VAL A   1      27.826  80.997  49.749  1.00  0.00           H0.      0
ATOM      7  CB  VAL A   1      26.031  81.832  49.031  1.00  0.00           C0.      0
ATOM      8  HB  VAL A   1      25.432  81.005  49.412  1.00  0.00           H0.      0
ATOM      9  CG1 VAL A   1      25.156  83.079  48.961  1.00  0.00           C0.      0
ATOM     10 HG11 VAL A   1      24.249  82.861  48.396  1.00  0.00           H0.      0
ATOM     11 HG12 VAL A   1      25.050  83.443  49.983  1.00  0.00           H0.      0
ATOM     12 HG13 VAL A   1      25.632  83.936  48.485  1.00  0.00           H0.      0
ATOM     13  CG2 VAL A   1      26.413  81.445  47.634  1.00  0.00           C0.      0
ATOM     14 HG21 VAL A   1      26.991  82.187  47.084  1.00  0.00           H0.      0
ATOM     15 HG22 VAL A   1      27.050  80.562  47.686  1.00  0.00           H0.      0
ATOM     16 HG23 VAL A   1      25.483  81.290  47.088  1.00  0.00           H0.      0
ATOM     17  C   VAL A   1      28.203  82.955  49.139  1.00  0.00           C0.      0
ATOM     18  O   VAL A   1      29.129  82.635  48.453  1.00  0.00           O0.      0
ATOM     19  N   ASP A   2      28.003  84.235  49.365  1.00  0.00           N0.      0
ATOM     20  H   ASP A   2      27.281  84.443  50.039  1.00  0.00           H0.      0
ATOM     21  CA  ASP A   2      28.800  85.328  48.792  1.00  0.00           C0.      0
ATOM     22  HA  ASP A   2      28.770  85.127  47.721  1.00  0.00           H0.      0
ATOM     23  CB  ASP A   2      27.967  86.604  48.899  1.00  0.00           C0.      0
ATOM     24  HB2 ASP A   2      27.046  86.613  48.316  1.00  0.00           H0.      0
ATOM     25  HB3 ASP A   2      27.640  86.724  49.932  1.00  0.00           H0.      0
ATOM     26  CG  ASP A   2      28.699  87.862  48.681  1.00  0.00           C0.      0
ATOM     27  OD1 ASP A   2      29.690  87.927  47.897  1.00  0.00           O0.      0
ATOM     28  OD2 ASP A   2      28.398  88.824  49.408  1.00  0.00           O0.      0
ATOM     29  C   ASP A   2      30.206  85.453  49.389  1.00  0.00           C0.      0
ATOM     30  O   ASP A   2      30.380  85.859  50.569  1.00  0.00           O0.      0
ATOM     31  N   SER A   3      31.223  85.120  48.575  1.00  0.00           N0.      0
ATOM     32  H   SER A   3      31.104  84.722  47.654  1.00  0.00           H0.      0
ATOM     33  CA  SER A   3      32.599  85.013  49.019  1.00  0.00           C0.      0
ATOM     34  HA  SER A   3      32.755  85.873  49.670  1.00  0.00           H0.      0
ATOM     35  CB  SER A   3      32.718  83.551  49.752  1.00  0.00           C0.      0
ATOM     36  HB2 SER A   3      32.010  83.283  50.536  1.00  0.00           H0.      0
ATOM     37  HB3 SER A   3      32.579  82.750  49.026  1.00  0.00           H0.      0
ATOM     38  OG  SER A   3      34.012  83.431  50.393  1.00  0.00           O0.      0
ATOM     39  HG  SER A   3      34.022  83.963  51.192  1.00  0.00           H0.      0
ATOM     40  C   SER A   3      33.619  85.176  47.885  1.00  0.00           C0.      0
ATOM     41  O   SER A   3      33.247  85.071  46.770  1.00  0.00           O0.      0
ATOM     42  N   VAL A   4      34.881  85.438  48.124  1.00  0.00           N0.      0
ATOM     43  H   VAL A   4      35.197  85.395  49.082  1.00  0.00           H0.      0
ATOM     44  CA  VAL A   4      35.897  85.704  47.074  1.00  0.00           C0.      0
ATOM     45  HA  VAL A   4      35.404  86.237  46.261  1.00  0.00           H0.      0
ATOM     46  CB  VAL A   4      37.130  86.473  47.685  1.00  0.00           C0.      0
ATOM     47  HB  VAL A   4      37.609  85.880  48.464  1.00  0.00           H0.      0
ATOM     48  CG1 VAL A   4      38.182  86.779  46.668  1.00  0.00           C0.      0
ATOM     49 HG11 VAL A   4      37.686  87.263  45.827  1.00  0.00           H0.      0
ATOM     50 HG12 VAL A   4      38.971  87.414  47.070  1.00  0.00           H0.      0
ATOM     51 HG13 VAL A   4      38.754  85.908  46.347  1.00  0.00           H0.      0
ATOM     52  CG2 VAL A   4      36.616  87.853  48.162  1.00  0.00           C0.      0
ATOM     53 HG21 VAL A   4      35.903  87.614  48.951  1.00  0.00           H0.      0
ATOM     54 HG22 VAL A   4      37.441  88.399  48.619  1.00  0.00           H0.      0
ATOM     55 HG23 VAL A   4      36.066  88.392  47.390  1.00  0.00           H0.      0
ATOM     56  C   VAL A   4      36.370  84.402  46.427  1.00  0.00           C0.      0
ATOM     57  O   VAL A   4      36.664  83.413  47.058  1.00  0.00           O0.      0
ATOM     58  N   TYR A   5      36.327  84.391  45.079  1.00  0.00           N0.      0
ATOM     59  H   TYR A   5      36.108  85.252  44.597  1.00  0.00           H0.      0
ATOM     60  CA  TYR A   5      36.535  83.175  44.306  1.00  0.00           C0.      0
ATOM     61  HA  TYR A   5      36.036  82.320  44.761  1.00  0.00           H0.      0
ATOM     62  CB  TYR A   5      35.866  83.269  42.913  1.00  0.00           C0.      0
ATOM     63  HB2 TYR A   5      34.868  82.875  43.104  1.00  0.00           H0.      0
ATOM     64  HB3 TYR A   5      35.806  84.331  42.677  1.00  0.00           H0.      0
ATOM     65  CG  TYR A   5      36.622  82.407  41.891  1.00  0.00           C0.      0
ATOM     66  CD1 TYR A   5      37.739  82.931  41.207  1.00  0.00           C0.      0
ATOM     67  HD1 TYR A   5      38.045  83.941  41.436  1.00  0.00           H0.      0
ATOM     68  CE1 TYR A   5      38.548  82.082  40.384  1.00  0.00           C0.      0
ATOM     69  HE1 TYR A   5      39.456  82.414  39.903  1.00  0.00           H0.      0
ATOM     70  CZ  TYR A   5      38.145  80.741  40.217  1.00  0.00           C0.      0
ATOM     71  OH  TYR A   5      38.890  79.910  39.363  1.00  0.00           O0.      0
ATOM     72  HH  TYR A   5      38.734  78.977  39.527  1.00  0.00           H0.      0
ATOM     73  CE2 TYR A   5      37.007  80.266  40.870  1.00  0.00           C0.      0
ATOM     74  HE2 TYR A   5      36.591  79.294  40.651  1.00  0.00           H0.      0
ATOM     75  CD2 TYR A   5      36.288  81.053  41.701  1.00  0.00           C0.      0
ATOM     76  HD2 TYR A   5      35.407  80.729  42.235  1.00  0.00           H0.      0
ATOM     77  C   TYR A   5      38.014  82.851  44.285  1.00  0.00           C0.      0
ATOM     78  O   TYR A   5      38.837  83.680  44.004  1.00  0.00           O0.      0
ATOM     79  N   ARG A   6      38.243  81.567  44.730  1.00  0.00           N0.      0
ATOM     80  H   ARG A   6      37.410  81.048  44.969  1.00  0.00           H0.      0
ATOM     81  CA  ARG A   6      39.592  81.008  44.716  1.00  0.00           C0.      0
ATOM     82  HA  ARG A   6      40.267  81.739  44.271  1.00  0.00           H0.      0
ATOM     83  CB  ARG A   6      40.143  80.718  46.151  1.00  0.00           C0.      0
ATOM     84  HB2 ARG A   6      39.508  79.932  46.560  1.00  0.00           H0.      0
ATOM     85  HB3 ARG A   6      41.144  80.288  46.104  1.00  0.00           H0.      0
ATOM     86  CG  ARG A   6      40.103  82.013  47.027  1.00  0.00           C0.      0
ATOM     87  HG2 ARG A   6      39.047  82.170  47.246  1.00  0.00           H0.      0
ATOM     88  HG3 ARG A   6      40.621  81.753  47.950  1.00  0.00           H0.      0
ATOM     89  CD  ARG A   6      40.921  83.122  46.422  1.00  0.00           C0.      0
ATOM     90  HD2 ARG A   6      41.879  82.675  46.159  1.00  0.00           H0.      0
ATOM     91  HD3 ARG A   6      40.338  83.529  45.595  1.00  0.00           H0.      0
ATOM     92  NE  ARG A   6      41.135  84.181  47.354  1.00  0.00           N0.      0
ATOM     93  HE  ARG A   6      41.071  83.902  48.323  1.00  0.00           H0.      0
ATOM     94  CZ  ARG A   6      41.204  85.448  47.130  1.00  0.00           C0.      0
ATOM     95  NH1 ARG A   6      41.106  86.239  48.107  1.00  0.00           N0.      0
ATOM     96 HH11 ARG A   6      40.855  85.911  49.029  1.00  0.00           H0.      0
ATOM     97 HH12 ARG A   6      41.143  87.234  47.938  1.00  0.00           H0.      0
ATOM     98  NH2 ARG A   6      41.463  86.007  45.997  1.00  0.00           N0.      0
ATOM     99 HH21 ARG A   6      41.760  85.466  45.198  1.00  0.00           H0.      0
ATOM    100 HH22 ARG A   6      41.315  87.006  45.982  1.00  0.00           H0.      0
ATOM    101  C   ARG A   6      39.731  79.762  43.822  1.00  0.00           C0.      0
ATOM    102  O   ARG A   6      38.839  78.877  43.802  1.00  0.00           O0.      0
ATOM    103  N   THR A   7      40.832  79.584  43.046  1.00  0.00           N0.      0
ATOM    104  H   THR A   7      41.618  80.203  43.184  1.00  0.00           H0.      0
ATOM    105  CA  THR A   7      41.153  78.518  42.082  1.00  0.00           C0.      0
ATOM    106  HA  THR A   7      40.260  78.327  41.486  1.00  0.00           H0.      0
ATOM    107  CB  THR A   7      42.434  78.865  41.319  1.00  0.00           C0.      0
ATOM    108  HB  THR A   7      42.833  78.039  40.730  1.00  0.00           H0.      0
ATOM    109  CG2 THR A   7      42.284  80.039  40.412  1.00  0.00           C0.      0
ATOM    110 HG21 THR A   7      41.443  80.027  39.718  1.00  0.00           H0.      0
ATOM    111 HG22 THR A   7      42.203  80.965  40.980  1.00  0.00           H0.      0
ATOM    112 HG23 THR A   7      43.202  80.077  39.826  1.00  0.00           H0.      0
ATOM    113  OG1 THR A   7      43.457  79.277  42.280  1.00  0.00           O0.      0
ATOM    114  HG1 THR A   7      44.245  78.878  41.905  1.00  0.00           H0.      0
ATOM    115  C   THR A   7      41.441  77.202  42.787  1.00  0.00           C0.      0
ATOM    116  O   THR A   7      41.219  76.183  42.229  1.00  0.00           O0.      0
ATOM    117  N   ARG A   8      41.846  77.252  44.091  1.00  0.00           N0.      0
ATOM    118  H   ARG A   8      42.037  78.174  44.456  1.00  0.00           H0.      0
ATOM    119  CA  ARG A   8      42.016  76.145  45.008  1.00  0.00           C0.      0
ATOM    120  HA  ARG A   8      41.364  75.389  44.569  1.00  0.00           H0.      0
ATOM    121  CB  ARG A   8      43.474  75.612  44.919  1.00  0.00           C0.      0
ATOM    122  HB2 ARG A   8      43.553  74.634  45.393  1.00  0.00           H0.      0
ATOM    123  HB3 ARG A   8      43.687  75.397  43.872  1.00  0.00           H0.      0
ATOM    124  CG  ARG A   8      44.484  76.652  45.549  1.00  0.00           C0.      0
ATOM    125  HG2 ARG A   8      44.297  77.522  44.919  1.00  0.00           H0.      0
ATOM    126  HG3 ARG A   8      44.247  76.923  46.578  1.00  0.00           H0.      0
ATOM    127  CD  ARG A   8      45.935  76.244  45.364  1.00  0.00           C0.      0
ATOM    128  HD2 ARG A   8      46.246  76.039  44.339  1.00  0.00           H0.      0
ATOM    129  HD3 ARG A   8      46.480  77.151  45.625  1.00  0.00           H0.      0
ATOM    130  NE  ARG A   8      46.302  75.233  46.342  1.00  0.00           N0.      0
ATOM    131  HE  ARG A   8      45.565  74.738  46.824  1.00  0.00           H0.      0
ATOM    132  CZ  ARG A   8      47.553  74.976  46.622  1.00  0.00           C0.      0
ATOM    133  NH1 ARG A   8      47.898  74.106  47.499  1.00  0.00           N0.      0
ATOM    134 HH11 ARG A   8      47.174  73.592  47.979  1.00  0.00           H0.      0
ATOM    135 HH12 ARG A   8      48.848  73.781  47.386  1.00  0.00           H0.      0
ATOM    136  NH2 ARG A   8      48.511  75.451  45.878  1.00  0.00           N0.      0
ATOM    137 HH21 ARG A   8      48.271  76.052  45.103  1.00  0.00           H0.      0
ATOM    138 HH22 ARG A   8      49.423  75.025  45.961  1.00  0.00           H0.      0
ATOM    139  C   ARG A   8      41.479  76.266  46.408  1.00  0.00           C0.      0
ATOM    140  O   ARG A   8      40.970  77.365  46.773  1.00  0.00           O0.      0
ATOM    141  N   SER A   9      41.523  75.186  47.229  1.00  0.00           N0.      0
ATOM    142  H   SER A   9      42.076  74.428  46.855  1.00  0.00           H0.      0
ATOM    143  CA  SER A   9      41.235  75.120  48.642  1.00  0.00           C0.      0
ATOM    144  HA  SER A   9      40.182  75.387  48.736  1.00  0.00           H0.      0
ATOM    145  CB  SER A   9      41.501  73.759  49.244  1.00  0.00           C0.      0
ATOM    146  HB2 SER A   9      41.092  73.043  48.532  1.00  0.00           H0.      0
ATOM    147  HB3 SER A   9      42.581  73.610  49.226  1.00  0.00           H0.      0
ATOM    148  OG  SER A   9      41.007  73.431  50.517  1.00  0.00           O0.      0
ATOM    149  HG  SER A   9      41.031  72.482  50.658  1.00  0.00           H0.      0
ATOM    150  C   SER A   9      42.034  76.270  49.337  1.00  0.00           C0.      0
ATOM    151  O   SER A   9      43.127  76.715  48.931  1.00  0.00           O0.      0
ATOM    152  N   LEU A  10      41.358  76.768  50.354  1.00  0.00           N0.      0
ATOM    153  H   LEU A  10      40.554  76.207  50.597  1.00  0.00           H0.      0
ATOM    154  CA  LEU A  10      41.948  77.812  51.228  1.00  0.00           C0.      0
ATOM    155  HA  LEU A  10      42.534  78.547  50.676  1.00  0.00           H0.      0
ATOM    156  CB  LEU A  10      40.834  78.633  51.954  1.00  0.00           C0.      0
ATOM    157  HB2 LEU A  10      40.525  77.948  52.745  1.00  0.00           H0.      0
ATOM    158  HB3 LEU A  10      41.312  79.477  52.452  1.00  0.00           H0.      0
ATOM    159  CG  LEU A  10      39.650  78.950  51.005  1.00  0.00           C0.      0
ATOM    160  HG  LEU A  10      39.278  78.017  50.583  1.00  0.00           H0.      0
ATOM    161  CD1 LEU A  10      38.535  79.767  51.729  1.00  0.00           C0.      0
ATOM    162 HD11 LEU A  10      37.735  79.965  51.015  1.00  0.00           H0.      0
ATOM    163 HD12 LEU A  10      38.196  79.170  52.576  1.00  0.00           H0.      0
ATOM    164 HD13 LEU A  10      39.029  80.683  52.051  1.00  0.00           H0.      0
ATOM    165  CD2 LEU A  10      40.159  79.769  49.877  1.00  0.00           C0.      0
ATOM    166 HD21 LEU A  10      40.706  80.604  50.314  1.00  0.00           H0.      0
ATOM    167 HD22 LEU A  10      40.777  79.270  49.131  1.00  0.00           H0.      0
ATOM    168 HD23 LEU A  10      39.329  80.280  49.389  1.00  0.00           H0.      0
ATOM    169  C   LEU A  10      42.757  77.107  52.357  1.00  0.00           C0.      0
ATOM    170  O   LEU A  10      42.349  76.006  52.754  1.00  0.00           O0.      0
ATOM    171  N   GLY A  11      43.812  77.671  52.839  1.00  0.00           N0.      0
ATOM    172  H   GLY A  11      44.170  78.533  52.454  1.00  0.00           H0.      0
ATOM    173  CA  GLY A  11      44.457  77.170  54.086  1.00  0.00           C0.      0
ATOM    174  HA2 GLY A  11      44.990  77.950  54.630  1.00  0.00           H0.      0
ATOM    175  HA3 GLY A  11      43.757  76.868  54.864  1.00  0.00           H0.      0
ATOM    176  C   GLY A  11      45.440  76.024  53.778  1.00  0.00           C0.      0
ATOM    177  O   GLY A  11      46.661  76.201  53.975  1.00  0.00           O0.      0
ATOM    178  N   VAL A  12      44.893  74.873  53.309  1.00  0.00           N0.      0
ATOM    179  H   VAL A  12      43.916  74.866  53.056  1.00  0.00           H0.      0
ATOM    180  CA  VAL A  12      45.641  73.650  53.185  1.00  0.00           C0.      0
ATOM    181  HA  VAL A  12      45.974  73.409  54.195  1.00  0.00           H0.      0
ATOM    182  CB  VAL A  12      44.715  72.501  52.773  1.00  0.00           C0.      0
ATOM    183  HB  VAL A  12      44.543  72.491  51.696  1.00  0.00           H0.      0
ATOM    184  CG1 VAL A  12      45.378  71.149  53.065  1.00  0.00           C0.      0
ATOM    185 HG11 VAL A  12      46.198  71.076  52.351  1.00  0.00           H0.      0
ATOM    186 HG12 VAL A  12      45.741  71.067  54.089  1.00  0.00           H0.      0
ATOM    187 HG13 VAL A  12      44.625  70.378  52.901  1.00  0.00           H0.      0
ATOM    188  CG2 VAL A  12      43.375  72.449  53.508  1.00  0.00           C0.      0
ATOM    189 HG21 VAL A  12      42.753  73.326  53.332  1.00  0.00           H0.      0
ATOM    190 HG22 VAL A  12      42.767  71.602  53.192  1.00  0.00           H0.      0
ATOM    191 HG23 VAL A  12      43.630  72.364  54.565  1.00  0.00           H0.      0
ATOM    192  C   VAL A  12      46.769  73.823  52.142  1.00  0.00           C0.      0
ATOM    193  O   VAL A  12      46.497  74.124  50.909  1.00  0.00           O0.      0
ATOM    194  N   ALA A  13      48.017  73.758  52.607  1.00  0.00           N0.      0
ATOM    195  H   ALA A  13      48.218  73.411  53.534  1.00  0.00           H0.      0
ATOM    196  CA  ALA A  13      49.119  73.984  51.643  1.00  0.00           C0.      0
ATOM    197  HA  ALA A  13      48.903  74.687  50.837  1.00  0.00           H0.      0
ATOM    198  CB  ALA A  13      50.276  74.528  52.484  1.00  0.00           C0.      0
ATOM    199  HB1 ALA A  13      51.149  74.766  51.877  1.00  0.00           H0.      0
ATOM    200  HB2 ALA A  13      49.844  75.341  53.068  1.00  0.00           H0.      0
ATOM    201  HB3 ALA A  13      50.613  73.803  53.225  1.00  0.00           H0.      0
ATOM    202  C   ALA A  13      49.464  72.644  50.799  1.00  0.00           C0.      0
ATOM    203  O   ALA A  13      48.594  71.753  50.649  1.00  0.00           O0.      0
ATOM    204  N   ALA A  14      50.634  72.556  50.223  1.00  0.00           N0.      0
ATOM    205  H   ALA A  14      51.249  73.350  50.326  1.00  0.00           H0.      0
ATOM    206  CA  ALA A  14      51.194  71.453  49.462  1.00  0.00           C0.      0
ATOM    207  HA  ALA A  14      50.464  71.141  48.715  1.00  0.00           H0.      0
ATOM    208  CB  ALA A  14      52.515  71.895  48.836  1.00  0.00           C0.      0
ATOM    209  HB1 ALA A  14      53.368  71.738  49.496  1.00  0.00           H0.      0
ATOM    210  HB2 ALA A  14      52.512  71.354  47.890  1.00  0.00           H0.      0
ATOM    211  HB3 ALA A  14      52.557  72.970  48.660  1.00  0.00           H0.      0
ATOM    212  C   ALA A  14      51.352  70.143  50.346  1.00  0.00           C0.      0
ATOM    213  O   ALA A  14      51.364  69.031  49.712  1.00  0.00           O0.      0
ATOM    214  N   GLU A  15      51.415  70.343  51.679  1.00  0.00           N0.      0
ATOM    215  H   GLU A  15      51.439  71.250  52.123  1.00  0.00           H0.      0
ATOM    216  CA  GLU A  15      51.607  69.239  52.692  1.00  0.00           C0.      0
ATOM    217  HA  GLU A  15      51.902  69.805  53.577  1.00  0.00           H0.      0
ATOM    218  CB  GLU A  15      50.362  68.452  53.029  1.00  0.00           C0.      0
ATOM    219  HB2 GLU A  15      49.985  67.857  52.198  1.00  0.00           H0.      0
ATOM    220  HB3 GLU A  15      50.641  67.806  53.862  1.00  0.00           H0.      0
ATOM    221  CG  GLU A  15      49.208  69.366  53.548  1.00  0.00           C0.      0
ATOM    222  HG2 GLU A  15      49.549  70.199  54.163  1.00  0.00           H0.      0
ATOM    223  HG3 GLU A  15      48.592  69.602  52.680  1.00  0.00           H0.      0
ATOM    224  CD  GLU A  15      48.354  68.643  54.629  1.00  0.00           C0.      0
ATOM    225  OE1 GLU A  15      47.878  69.355  55.587  1.00  0.00           O0.      0
ATOM    226  OE2 GLU A  15      48.092  67.416  54.520  1.00  0.00           O0.      0
ATOM    227  C   GLU A  15      52.941  68.431  52.545  1.00  0.00           C0.      0
ATOM    228  O   GLU A  15      53.445  67.802  53.478  1.00  0.00           O0.      0
ATOM    229  N   GLY A  16      53.544  68.359  51.337  1.00  0.00           N0.      0
ATOM    230  H   GLY A  16      53.012  68.734  50.564  1.00  0.00           H0.      0
ATOM    231  CA  GLY A  16      54.819  67.686  50.947  1.00  0.00           C0.      0
ATOM    232  HA2 GLY A  16      55.593  68.424  50.736  1.00  0.00           H0.      0
ATOM    233  HA3 GLY A  16      55.182  67.105  51.795  1.00  0.00           H0.      0
ATOM    234  C   GLY A  16      54.681  66.672  49.839  1.00  0.00           C0.      0
ATOM    235  O   GLY A  16      53.610  66.591  49.194  1.00  0.00           O0.      0
ATOM    236  N   ILE A  17      55.677  65.785  49.500  1.00  0.00           N0.      0
ATOM    237  H   ILE A  17      56.509  65.750  50.070  1.00  0.00           H0.      0
ATOM    238  CA  ILE A  17      55.529  64.989  48.205  1.00  0.00           C0.      0
ATOM    239  HA  ILE A  17      55.459  65.712  47.392  1.00  0.00           H0.      0
ATOM    240  CB  ILE A  17      56.740  64.173  47.859  1.00  0.00           C0.      0
ATOM    241  HB  ILE A  17      56.756  63.343  48.565  1.00  0.00           H0.      0
ATOM    242  CG2 ILE A  17      56.721  63.628  46.406  1.00  0.00           C0.      0
ATOM    243 HG21 ILE A  17      56.478  64.512  45.816  1.00  0.00           H0.      0
ATOM    244 HG22 ILE A  17      57.676  63.207  46.094  1.00  0.00           H0.      0
ATOM    245 HG23 ILE A  17      55.958  62.858  46.292  1.00  0.00           H0.      0
ATOM    246  CG1 ILE A  17      58.062  64.910  48.140  1.00  0.00           C0.      0
ATOM    247 HG12 ILE A  17      58.086  65.212  49.187  1.00  0.00           H0.      0
ATOM    248 HG13 ILE A  17      58.892  64.226  47.962  1.00  0.00           H0.      0
ATOM    249  CD1 ILE A  17      58.269  66.261  47.423  1.00  0.00           C0.      0
ATOM    250 HD11 ILE A  17      57.421  66.926  47.589  1.00  0.00           H0.      0
ATOM    251 HD12 ILE A  17      59.218  66.775  47.575  1.00  0.00           H0.      0
ATOM    252 HD13 ILE A  17      58.271  66.042  46.356  1.00  0.00           H0.      0
ATOM    253  C   ILE A  17      54.287  64.090  48.280  1.00  0.00           C0.      0
ATOM    254  O   ILE A  17      53.977  63.397  49.290  1.00  0.00           O0.      0
ATOM    255  N   PRO A  18      53.494  64.045  47.269  1.00  0.00           N0.      0
ATOM    256  CD  PRO A  18      53.602  64.741  45.969  1.00  0.00           C0.      0
ATOM    257  HD2 PRO A  18      54.427  64.274  45.432  1.00  0.00           H0.      0
ATOM    258  HD3 PRO A  18      53.933  65.772  46.100  1.00  0.00           H0.      0
ATOM    259  CG  PRO A  18      52.284  64.578  45.200  1.00  0.00           C0.      0
ATOM    260  HG2 PRO A  18      52.349  63.646  44.640  1.00  0.00           H0.      0
ATOM    261  HG3 PRO A  18      52.127  65.424  44.530  1.00  0.00           H0.      0
ATOM    262  CB  PRO A  18      51.273  64.308  46.377  1.00  0.00           C0.      0
ATOM    263  HB2 PRO A  18      50.415  63.741  46.015  1.00  0.00           H0.      0
ATOM    264  HB3 PRO A  18      50.975  65.241  46.855  1.00  0.00           H0.      0
ATOM    265  CA  PRO A  18      52.121  63.487  47.369  1.00  0.00           C0.      0
ATOM    266  HA  PRO A  18      51.790  63.612  48.400  1.00  0.00           H0.      0
ATOM    267  C   PRO A  18      52.026  62.005  47.043  1.00  0.00           C0.      0
ATOM    268  O   PRO A  18      50.907  61.523  46.898  1.00  0.00           O0.      0
ATOM    269  N   ASP A  19      53.131  61.316  46.759  1.00  0.00           N0.      0
ATOM    270  H   ASP A  19      54.056  61.721  46.758  1.00  0.00           H0.      0
ATOM    271  CA  ASP A  19      53.207  59.941  46.564  1.00  0.00           C0.      0
ATOM    272  HA  ASP A  19      52.184  59.647  46.328  1.00  0.00           H0.      0
ATOM    273  CB  ASP A  19      54.150  59.673  45.331  1.00  0.00           C0.      0
ATOM    274  HB2 ASP A  19      53.628  60.017  44.439  1.00  0.00           H0.      0
ATOM    275  HB3 ASP A  19      55.114  60.137  45.539  1.00  0.00           H0.      0
ATOM    276  CG  ASP A  19      54.436  58.196  45.139  1.00  0.00           C0.      0
ATOM    277  OD1 ASP A  19      55.582  58.039  44.714  1.00  0.00           O0.      0
ATOM    278  OD2 ASP A  19      53.565  57.347  45.489  1.00  0.00           O0.      0
ATOM    279  C   ASP A  19      53.548  59.176  47.841  1.00  0.00           C0.      0
ATOM    280  O   ASP A  19      54.516  59.577  48.405  1.00  0.00           O0.      0
ATOM    281  N   GLN A  20      52.891  58.046  48.203  1.00  0.00           N0.      0
ATOM    282  H   GLN A  20      51.999  57.849  47.771  1.00  0.00           H0.      0
ATOM    283  CA  GLN A  20      53.354  57.240  49.346  1.00  0.00           C0.      0
ATOM    284  HA  GLN A  20      53.388  57.925  50.193  1.00  0.00           H0.      0
ATOM    285  CB  GLN A  20      52.375  56.161  49.728  1.00  0.00           C0.      0
ATOM    286  HB2 GLN A  20      52.255  55.393  48.965  1.00  0.00           H0.      0
ATOM    287  HB3 GLN A  20      52.640  55.648  50.653  1.00  0.00           H0.      0
ATOM    288  CG  GLN A  20      50.964  56.706  49.959  1.00  0.00           C0.      0
ATOM    289  HG2 GLN A  20      51.164  57.693  50.376  1.00  0.00           H0.      0
ATOM    290  HG3 GLN A  20      50.545  56.821  48.959  1.00  0.00           H0.      0
ATOM    291  CD  GLN A  20      50.129  55.788  50.810  1.00  0.00           C0.      0
ATOM    292  OE1 GLN A  20      50.548  54.721  51.266  1.00  0.00           O0.      0
ATOM    293  NE2 GLN A  20      48.885  56.134  50.987  1.00  0.00           N0.      0
ATOM    294 HE21 GLN A  20      48.364  55.565  51.638  1.00  0.00           H0.      0
ATOM    295 HE22 GLN A  20      48.492  56.903  50.462  1.00  0.00           H0.      0
ATOM    296  C   GLN A  20      54.770  56.594  49.037  1.00  0.00           C0.      0
ATOM    297  O   GLN A  20      55.627  56.568  49.924  1.00  0.00           O0.      0
ATOM    298  N   TYR A  21      55.143  56.327  47.780  1.00  0.00           N0.      0
ATOM    299  H   TYR A  21      54.464  56.337  47.033  1.00  0.00           H0.      0
ATOM    300  CA  TYR A  21      56.398  55.681  47.442  1.00  0.00           C0.      0
ATOM    301  HA  TYR A  21      56.571  54.816  48.082  1.00  0.00           H0.      0
ATOM    302  CB  TYR A  21      55.982  54.846  46.203  1.00  0.00           C0.      0
ATOM    303  HB2 TYR A  21      55.617  55.514  45.423  1.00  0.00           H0.      0
ATOM    304  HB3 TYR A  21      56.825  54.359  45.712  1.00  0.00           H0.      0
ATOM    305  CG  TYR A  21      54.933  53.821  46.435  1.00  0.00           C0.      0
ATOM    306  CD1 TYR A  21      53.568  54.083  46.057  1.00  0.00           C0.      0
ATOM    307  HD1 TYR A  21      53.262  55.110  45.926  1.00  0.00           H0.      0
ATOM    308  CE1 TYR A  21      52.588  53.076  46.210  1.00  0.00           C0.      0
ATOM    309  HE1 TYR A  21      51.549  53.301  46.024  1.00  0.00           H0.      0
ATOM    310  CZ  TYR A  21      52.997  51.775  46.599  1.00  0.00           C0.      0
ATOM    311  OH  TYR A  21      52.057  50.802  46.865  1.00  0.00           O0.      0
ATOM    312  HH  TYR A  21      51.249  51.209  46.544  1.00  0.00           H0.      0
ATOM    313  CE2 TYR A  21      54.375  51.477  46.794  1.00  0.00           C0.      0
ATOM    314  HE2 TYR A  21      54.550  50.433  47.007  1.00  0.00           H0.      0
ATOM    315  CD2 TYR A  21      55.338  52.531  46.770  1.00  0.00           C0.      0
ATOM    316  HD2 TYR A  21      56.400  52.335  46.780  1.00  0.00           H0.      0
ATOM    317  C   TYR A  21      57.610  56.636  47.241  1.00  0.00           C0.      0
ATOM    318  O   TYR A  21      58.645  56.219  46.713  1.00  0.00           O0.      0
ATOM    319  N   ALA A  22      57.458  57.955  47.596  1.00  0.00           N0.      0
ATOM    320  H   ALA A  22      56.612  58.251  48.062  1.00  0.00           H0.      0
ATOM    321  CA  ALA A  22      58.347  59.076  47.271  1.00  0.00           C0.      0
ATOM    322  HA  ALA A  22      58.480  59.165  46.193  1.00  0.00           H0.      0
ATOM    323  CB  ALA A  22      57.820  60.461  47.851  1.00  0.00           C0.      0
ATOM    324  HB1 ALA A  22      57.730  60.349  48.932  1.00  0.00           H0.      0
ATOM    325  HB2 ALA A  22      58.464  61.288  47.554  1.00  0.00           H0.      0
ATOM    326  HB3 ALA A  22      56.809  60.510  47.446  1.00  0.00           H0.      0
ATOM    327  C   ALA A  22      59.811  58.886  47.825  1.00  0.00           C0.      0
ATOM    328  O   ALA A  22      60.707  59.451  47.179  1.00  0.00           O0.      0
ATOM    329  N   ASP A  23      59.901  58.174  48.991  1.00  0.00           N0.      0
ATOM    330  H   ASP A  23      59.032  57.833  49.376  1.00  0.00           H0.      0
ATOM    331  CA  ASP A  23      61.181  57.800  49.677  1.00  0.00           C0.      0
ATOM    332  HA  ASP A  23      61.828  58.677  49.667  1.00  0.00           H0.      0
ATOM    333  CB  ASP A  23      60.904  57.459  51.185  1.00  0.00           C0.      0
ATOM    334  HB2 ASP A  23      61.846  57.459  51.733  1.00  0.00           H0.      0
ATOM    335  HB3 ASP A  23      60.358  58.301  51.612  1.00  0.00           H0.      0
ATOM    336  CG  ASP A  23      60.194  56.174  51.482  1.00  0.00           C0.      0
ATOM    337  OD1 ASP A  23      59.492  55.597  50.619  1.00  0.00           O0.      0
ATOM    338  OD2 ASP A  23      60.326  55.746  52.622  1.00  0.00           O0.      0
ATOM    339  C   ASP A  23      61.872  56.651  49.046  1.00  0.00           C0.      0
ATOM    340  O   ASP A  23      63.060  56.538  49.232  1.00  0.00           O0.      0
ATOM    341  N   GLY A  24      61.279  55.923  48.070  1.00  0.00           N0.      0
ATOM    342  H   GLY A  24      60.348  56.204  47.796  1.00  0.00           H0.      0
ATOM    343  CA  GLY A  24      61.925  55.188  47.058  1.00  0.00           C0.      0
ATOM    344  HA2 GLY A  24      61.358  55.074  46.135  1.00  0.00           H0.      0
ATOM    345  HA3 GLY A  24      62.762  55.838  46.802  1.00  0.00           H0.      0
ATOM    346  C   GLY A  24      62.463  53.796  47.449  1.00  0.00           C0.      0
ATOM    347  O   GLY A  24      63.111  53.141  46.649  1.00  0.00           O0.      0
ATOM    348  N   GLU A  25      62.168  53.296  48.669  1.00  0.00           N0.      0
ATOM    349  H   GLU A  25      61.532  53.821  49.251  1.00  0.00           H0.      0
ATOM    350  CA  GLU A  25      62.677  51.830  49.032  1.00  0.00           C0.      0
ATOM    351  HA  GLU A  25      63.658  51.605  48.614  1.00  0.00           H0.      0
ATOM    352  CB  GLU A  25      62.805  51.871  50.562  1.00  0.00           C0.      0
ATOM    353  HB2 GLU A  25      63.590  52.586  50.810  1.00  0.00           H0.      0
ATOM    354  HB3 GLU A  25      61.847  52.109  51.024  1.00  0.00           H0.      0
ATOM    355  CG  GLU A  25      63.380  50.535  51.205  1.00  0.00           C0.      0
ATOM    356  HG2 GLU A  25      63.390  50.538  52.295  1.00  0.00           H0.      0
ATOM    357  HG3 GLU A  25      62.732  49.708  50.913  1.00  0.00           H0.      0
ATOM    358  CD  GLU A  25      64.746  50.112  50.710  1.00  0.00           C0.      0
ATOM    359  OE1 GLU A  25      65.458  50.869  50.071  1.00  0.00           O0.      0
ATOM    360  OE2 GLU A  25      65.134  48.967  51.116  1.00  0.00           O0.      0
ATOM    361  C   GLU A  25      61.785  50.685  48.562  1.00  0.00           C0.      0
ATOM    362  O   GLU A  25      62.271  49.573  48.276  1.00  0.00           O0.      0
ATOM    363  N   ALA A  26      60.446  50.944  48.534  1.00  0.00           N0.      0
ATOM    364  H   ALA A  26      60.053  51.847  48.760  1.00  0.00           H0.      0
ATOM    365  CA  ALA A  26      59.557  49.874  48.058  1.00  0.00           C0.      0
ATOM    366  HA  ALA A  26      59.757  48.935  48.574  1.00  0.00           H0.      0
ATOM    367  CB  ALA A  26      58.055  50.328  48.317  1.00  0.00           C0.      0
ATOM    368  HB1 ALA A  26      57.464  49.756  47.602  1.00  0.00           H0.      0
ATOM    369  HB2 ALA A  26      57.776  50.160  49.358  1.00  0.00           H0.      0
ATOM    370  HB3 ALA A  26      57.902  51.389  48.117  1.00  0.00           H0.      0
ATOM    371  C   ALA A  26      59.746  49.667  46.536  1.00  0.00           C0.      0
ATOM    372  O   ALA A  26      59.768  48.579  45.993  1.00  0.00           O0.      0
ATOM    373  N   ALA A  27      60.120  50.730  45.807  1.00  0.00           N0.      0
ATOM    374  H   ALA A  27      59.926  51.630  46.222  1.00  0.00           H0.      0
ATOM    375  CA  ALA A  27      60.569  50.725  44.438  1.00  0.00           C0.      0
ATOM    376  HA  ALA A  27      59.813  50.047  44.041  1.00  0.00           H0.      0
ATOM    377  CB  ALA A  27      60.399  52.169  43.855  1.00  0.00           C0.      0
ATOM    378  HB1 ALA A  27      59.365  52.431  44.077  1.00  0.00           H0.      0
ATOM    379  HB2 ALA A  27      61.019  52.933  44.324  1.00  0.00           H0.      0
ATOM    380  HB3 ALA A  27      60.481  52.050  42.774  1.00  0.00           H0.      0
ATOM    381  C   ALA A  27      61.958  50.100  44.253  1.00  0.00           C0.      0
ATOM    382  O   ALA A  27      62.156  49.708  43.138  1.00  0.00           O0.      0
ATOM    383  N   ARG A  28      62.816  49.872  45.322  1.00  0.00           N0.      0
ATOM    384  H   ARG A  28      62.506  50.349  46.156  1.00  0.00           H0.      0
ATOM    385  CA  ARG A  28      64.070  49.160  45.110  1.00  0.00           C0.      0
ATOM    386  HA  ARG A  28      64.600  49.462  44.207  1.00  0.00           H0.      0
ATOM    387  CB  ARG A  28      64.949  49.533  46.313  1.00  0.00           C0.      0
ATOM    388  HB2 ARG A  28      64.983  50.615  46.443  1.00  0.00           H0.      0
ATOM    389  HB3 ARG A  28      64.565  49.172  47.267  1.00  0.00           H0.      0
ATOM    390  CG  ARG A  28      66.373  48.951  46.160  1.00  0.00           C0.      0
ATOM    391  HG2 ARG A  28      66.292  47.865  46.141  1.00  0.00           H0.      0
ATOM    392  HG3 ARG A  28      66.805  49.224  45.196  1.00  0.00           H0.      0
ATOM    393  CD  ARG A  28      67.341  49.388  47.234  1.00  0.00           C0.      0
ATOM    394  HD2 ARG A  28      68.345  49.077  46.945  1.00  0.00           H0.      0
ATOM    395  HD3 ARG A  28      67.416  50.474  47.286  1.00  0.00           H0.      0
ATOM    396  NE  ARG A  28      67.042  48.891  48.580  1.00  0.00           N0.      0
ATOM    397  HE  ARG A  28      66.303  49.358  49.086  1.00  0.00           H0.      0
ATOM    398  CZ  ARG A  28      67.644  47.906  49.217  1.00  0.00           C0.      0
ATOM    399  NH1 ARG A  28      68.392  47.140  48.591  1.00  0.00           N0.      0
ATOM    400 HH11 ARG A  28      68.695  47.255  47.634  1.00  0.00           H0.      0
ATOM    401 HH12 ARG A  28      68.839  46.438  49.164  1.00  0.00           H0.      0
ATOM    402  NH2 ARG A  28      67.323  47.562  50.436  1.00  0.00           N0.      0
ATOM    403 HH21 ARG A  28      66.435  47.875  50.802  1.00  0.00           H0.      0
ATOM    404 HH22 ARG A  28      67.781  46.769  50.862  1.00  0.00           H0.      0
ATOM    405  C   ARG A  28      63.706  47.634  44.937  1.00  0.00           C0.      0
ATOM    406  O   ARG A  28      64.439  46.960  44.226  1.00  0.00           O0.      0
ATOM    407  N   VAL A  29      62.636  47.160  45.591  1.00  0.00           N0.      0
ATOM    408  H   VAL A  29      61.981  47.806  46.008  1.00  0.00           H0.      0
ATOM    409  CA  VAL A  29      62.476  45.749  45.898  1.00  0.00           C0.      0
ATOM    410  HA  VAL A  29      63.151  45.115  45.323  1.00  0.00           H0.      0
ATOM    411  CB  VAL A  29      62.791  45.440  47.407  1.00  0.00           C0.      0
ATOM    412  HB  VAL A  29      62.833  44.364  47.577  1.00  0.00           H0.      0
ATOM    413  CG1 VAL A  29      64.090  46.058  47.951  1.00  0.00           C0.      0
ATOM    414 HG11 VAL A  29      64.869  45.781  47.241  1.00  0.00           H0.      0
ATOM    415 HG12 VAL A  29      63.945  47.130  48.085  1.00  0.00           H0.      0
ATOM    416 HG13 VAL A  29      64.369  45.789  48.969  1.00  0.00           H0.      0
ATOM    417  CG2 VAL A  29      61.595  45.976  48.294  1.00  0.00           C0.      0
ATOM    418 HG21 VAL A  29      61.365  47.018  48.071  1.00  0.00           H0.      0
ATOM    419 HG22 VAL A  29      60.752  45.376  47.951  1.00  0.00           H0.      0
ATOM    420 HG23 VAL A  29      61.721  45.827  49.367  1.00  0.00           H0.      0
ATOM    421  C   VAL A  29      61.027  45.200  45.505  1.00  0.00           C0.      0
ATOM    422  O   VAL A  29      60.730  44.039  45.823  1.00  0.00           O0.      0
ATOM    423  N   TRP A  30      60.085  45.956  44.833  1.00  0.00           N0.      0
ATOM    424  H   TRP A  30      60.182  46.956  44.731  1.00  0.00           H0.      0
ATOM    425  CA  TRP A  30      58.697  45.509  44.646  1.00  0.00           C0.      0
ATOM    426  HA  TRP A  30      58.275  45.453  45.649  1.00  0.00           H0.      0
ATOM    427  CB  TRP A  30      58.084  46.689  43.908  1.00  0.00           C0.      0
ATOM    428  HB2 TRP A  30      58.384  47.660  44.300  1.00  0.00           H0.      0
ATOM    429  HB3 TRP A  30      58.448  46.745  42.882  1.00  0.00           H0.      0
ATOM    430  CG  TRP A  30      56.546  46.734  44.036  1.00  0.00           C0.      0
ATOM    431  CD1 TRP A  30      55.657  46.302  43.132  1.00  0.00           C0.      0
ATOM    432  HD1 TRP A  30      55.899  45.913  42.154  1.00  0.00           H0.      0
ATOM    433  NE1 TRP A  30      54.345  46.537  43.613  1.00  0.00           N0.      0
ATOM    434  HE1 TRP A  30      53.505  46.235  43.141  1.00  0.00           H0.      0
ATOM    435  CE2 TRP A  30      54.418  47.092  44.880  1.00  0.00           C0.      0
ATOM    436  CZ2 TRP A  30      53.469  47.296  45.897  1.00  0.00           C0.      0
ATOM    437  HZ2 TRP A  30      52.430  47.012  45.819  1.00  0.00           H0.      0
ATOM    438  CH2 TRP A  30      53.862  47.779  47.200  1.00  0.00           C0.      0
ATOM    439  HH2 TRP A  30      53.100  47.972  47.941  1.00  0.00           H0.      0
ATOM    440  CZ3 TRP A  30      55.252  48.046  47.410  1.00  0.00           C0.      0
ATOM    441  HZ3 TRP A  30      55.563  48.495  48.342  1.00  0.00           H0.      0
ATOM    442  CE3 TRP A  30      56.260  47.628  46.425  1.00  0.00           C0.      0
ATOM    443  HE3 TRP A  30      57.302  47.771  46.673  1.00  0.00           H0.      0
ATOM    444  CD2 TRP A  30      55.803  47.140  45.211  1.00  0.00           C0.      0
ATOM    445  C   TRP A  30      58.451  44.285  43.834  1.00  0.00           C0.      0
ATOM    446  O   TRP A  30      57.567  43.487  44.123  1.00  0.00           O0.      0
ATOM    447  N   GLN A  31      59.224  44.033  42.776  1.00  0.00           N0.      0
ATOM    448  H   GLN A  31      59.914  44.736  42.554  1.00  0.00           H0.      0
ATOM    449  CA  GLN A  31      59.388  42.799  41.974  1.00  0.00           C0.      0
ATOM    450  HA  GLN A  31      58.387  42.606  41.588  1.00  0.00           H0.      0
ATOM    451  CB  GLN A  31      60.373  43.015  40.847  1.00  0.00           C0.      0
ATOM    452  HB2 GLN A  31      61.328  43.297  41.289  1.00  0.00           H0.      0
ATOM    453  HB3 GLN A  31      60.511  42.118  40.242  1.00  0.00           H0.      0
ATOM    454  CG  GLN A  31      59.959  44.073  39.780  1.00  0.00           C0.      0
ATOM    455  HG2 GLN A  31      59.719  45.059  40.176  1.00  0.00           H0.      0
ATOM    456  HG3 GLN A  31      60.835  44.221  39.147  1.00  0.00           H0.      0
ATOM    457  CD  GLN A  31      58.830  43.702  38.797  1.00  0.00           C0.      0
ATOM    458  OE1 GLN A  31      57.722  43.749  39.178  1.00  0.00           O0.      0
ATOM    459  NE2 GLN A  31      59.123  43.222  37.556  1.00  0.00           N0.      0
ATOM    460 HE21 GLN A  31      58.317  43.285  36.951  1.00  0.00           H0.      0
ATOM    461 HE22 GLN A  31      60.069  43.185  37.204  1.00  0.00           H0.      0
ATOM    462  C   GLN A  31      59.898  41.619  42.835  1.00  0.00           C0.      0
ATOM    463  O   GLN A  31      59.567  40.474  42.573  1.00  0.00           O0.      0
ATOM    464  N   LEU A  32      60.661  41.851  43.953  1.00  0.00           N0.      0
ATOM    465  H   LEU A  32      60.955  42.789  44.184  1.00  0.00           H0.      0
ATOM    466  CA  LEU A  32      61.015  40.871  45.009  1.00  0.00           C0.      0
ATOM    467  HA  LEU A  32      61.218  39.893  44.573  1.00  0.00           H0.      0
ATOM    468  CB  LEU A  32      62.354  41.322  45.569  1.00  0.00           C0.      0
ATOM    469  HB2 LEU A  32      62.306  42.232  46.167  1.00  0.00           H0.      0
ATOM    470  HB3 LEU A  32      62.592  40.595  46.346  1.00  0.00           H0.      0
ATOM    471  CG  LEU A  32      63.630  41.436  44.656  1.00  0.00           C0.      0
ATOM    472  HG  LEU A  32      63.539  42.365  44.093  1.00  0.00           H0.      0
ATOM    473  CD1 LEU A  32      64.912  41.611  45.506  1.00  0.00           C0.      0
ATOM    474 HD11 LEU A  32      65.209  40.652  45.929  1.00  0.00           H0.      0
ATOM    475 HD12 LEU A  32      65.690  41.907  44.803  1.00  0.00           H0.      0
ATOM    476 HD13 LEU A  32      64.670  42.339  46.280  1.00  0.00           H0.      0
ATOM    477  CD2 LEU A  32      63.798  40.264  43.746  1.00  0.00           C0.      0
ATOM    478 HD21 LEU A  32      64.735  40.250  43.191  1.00  0.00           H0.      0
ATOM    479 HD22 LEU A  32      63.635  39.352  44.319  1.00  0.00           H0.      0
ATOM    480 HD23 LEU A  32      62.978  40.285  43.028  1.00  0.00           H0.      0
ATOM    481  C   LEU A  32      59.898  40.632  46.030  1.00  0.00           C0.      0
ATOM    482  O   LEU A  32      59.851  39.562  46.625  1.00  0.00           O0.      0
ATOM    483  N   TYR A  33      58.979  41.639  46.287  1.00  0.00           N0.      0
ATOM    484  H   TYR A  33      59.017  42.524  45.800  1.00  0.00           H0.      0
ATOM    485  CA  TYR A  33      57.736  41.524  47.080  1.00  0.00           C0.      0
ATOM    486  HA  TYR A  33      57.949  40.882  47.935  1.00  0.00           H0.      0
ATOM    487  CB  TYR A  33      57.328  42.910  47.559  1.00  0.00           C0.      0
ATOM    488  HB2 TYR A  33      58.047  43.295  48.282  1.00  0.00           H0.      0
ATOM    489  HB3 TYR A  33      57.428  43.683  46.797  1.00  0.00           H0.      0
ATOM    490  CG  TYR A  33      55.976  43.023  48.233  1.00  0.00           C0.      0
ATOM    491  CD1 TYR A  33      55.034  43.956  47.657  1.00  0.00           C0.      0
ATOM    492  HD1 TYR A  33      55.142  44.484  46.721  1.00  0.00           H0.      0
ATOM    493  CE1 TYR A  33      53.817  43.977  48.327  1.00  0.00           C0.      0
ATOM    494  HE1 TYR A  33      53.117  44.633  47.831  1.00  0.00           H0.      0
ATOM    495  CZ  TYR A  33      53.481  43.296  49.514  1.00  0.00           C0.      0
ATOM    496  OH  TYR A  33      52.223  43.352  50.017  1.00  0.00           O0.      0
ATOM    497  HH  TYR A  33      51.626  44.025  49.682  1.00  0.00           H0.      0
ATOM    498  CE2 TYR A  33      54.458  42.483  50.081  1.00  0.00           C0.      0
ATOM    499  HE2 TYR A  33      54.250  41.891  50.961  1.00  0.00           H0.      0
ATOM    500  CD2 TYR A  33      55.695  42.333  49.475  1.00  0.00           C0.      0
ATOM    501  HD2 TYR A  33      56.450  41.684  49.894  1.00  0.00           H0.      0
ATOM    502  C   TYR A  33      56.687  40.706  46.299  1.00  0.00           C0.      0
ATOM    503  O   TYR A  33      56.128  39.770  46.943  1.00  0.00           O0.      0
ATOM    504  N   ILE A  34      56.518  40.888  44.994  1.00  0.00           N0.      0
ATOM    505  H   ILE A  34      57.016  41.648  44.552  1.00  0.00           H0.      0
ATOM    506  CA  ILE A  34      55.856  39.923  44.089  1.00  0.00           C0.      0
ATOM    507  HA  ILE A  34      54.873  39.708  44.508  1.00  0.00           H0.      0
ATOM    508  CB  ILE A  34      55.830  40.528  42.645  1.00  0.00           C0.      0
ATOM    509  HB  ILE A  34      56.819  40.834  42.304  1.00  0.00           H0.      0
ATOM    510  CG2 ILE A  34      55.156  39.396  41.732  1.00  0.00           C0.      0
ATOM    511 HG21 ILE A  34      54.640  39.779  40.852  1.00  0.00           H0.      0
ATOM    512 HG22 ILE A  34      55.925  38.757  41.298  1.00  0.00           H0.      0
ATOM    513 HG23 ILE A  34      54.369  38.944  42.336  1.00  0.00           H0.      0
ATOM    514  CG1 ILE A  34      54.925  41.821  42.565  1.00  0.00           C0.      0
ATOM    515 HG12 ILE A  34      53.887  41.544  42.750  1.00  0.00           H0.      0
ATOM    516 HG13 ILE A  34      55.173  42.433  43.432  1.00  0.00           H0.      0
ATOM    517  CD1 ILE A  34      55.117  42.704  41.402  1.00  0.00           C0.      0
ATOM    518 HD11 ILE A  34      56.054  43.246  41.528  1.00  0.00           H0.      0
ATOM    519 HD12 ILE A  34      55.279  42.159  40.472  1.00  0.00           H0.      0
ATOM    520 HD13 ILE A  34      54.473  43.581  41.469  1.00  0.00           H0.      0
ATOM    521  C   ILE A  34      56.675  38.561  44.148  1.00  0.00           C0.      0
ATOM    522  O   ILE A  34      56.069  37.464  44.241  1.00  0.00           O0.      0
ATOM    523  N   GLY A  35      57.988  38.542  43.961  1.00  0.00           N0.      0
ATOM    524  H   GLY A  35      58.398  39.459  43.858  1.00  0.00           H0.      0
ATOM    525  CA  GLY A  35      58.912  37.394  43.697  1.00  0.00           C0.      0
ATOM    526  HA2 GLY A  35      59.911  37.573  44.095  1.00  0.00           H0.      0
ATOM    527  HA3 GLY A  35      58.522  36.528  44.233  1.00  0.00           H0.      0
ATOM    528  C   GLY A  35      58.969  36.895  42.236  1.00  0.00           C0.      0
ATOM    529  O   GLY A  35      60.059  36.863  41.669  1.00  0.00           O0.      0
ATOM    530  N   ASP A  36      57.813  36.606  41.631  1.00  0.00           N0.      0
ATOM    531  H   ASP A  36      56.902  36.722  42.051  1.00  0.00           H0.      0
ATOM    532  CA  ASP A  36      57.748  36.123  40.261  1.00  0.00           C0.      0
ATOM    533  HA  ASP A  36      58.638  36.467  39.735  1.00  0.00           H0.      0
ATOM    534  CB  ASP A  36      57.803  34.592  40.148  1.00  0.00           C0.      0
ATOM    535  HB2 ASP A  36      58.628  34.110  40.671  1.00  0.00           H0.      0
ATOM    536  HB3 ASP A  36      56.962  34.222  40.734  1.00  0.00           H0.      0
ATOM    537  CG  ASP A  36      57.614  34.100  38.668  1.00  0.00           C0.      0
ATOM    538  OD1 ASP A  36      57.119  33.036  38.452  1.00  0.00           O0.      0
ATOM    539  OD2 ASP A  36      57.980  34.923  37.785  1.00  0.00           O0.      0
ATOM    540  C   ASP A  36      56.552  36.756  39.608  1.00  0.00           C0.      0
ATOM    541  O   ASP A  36      55.407  36.477  40.001  1.00  0.00           O0.      0
ATOM    542  N   THR A  37      56.801  37.658  38.611  1.00  0.00           N0.      0
ATOM    543  H   THR A  37      57.730  37.978  38.378  1.00  0.00           H0.      0
ATOM    544  CA  THR A  37      55.728  38.306  37.798  1.00  0.00           C0.      0
ATOM    545  HA  THR A  37      55.033  38.926  38.364  1.00  0.00           H0.      0
ATOM    546  CB  THR A  37      56.303  39.263  36.710  1.00  0.00           C0.      0
ATOM    547  HB  THR A  37      55.495  39.882  36.321  1.00  0.00           H0.      0
ATOM    548  CG2 THR A  37      57.466  40.112  37.370  1.00  0.00           C0.      0
ATOM    549 HG21 THR A  37      58.403  39.624  37.100  1.00  0.00           H0.      0
ATOM    550 HG22 THR A  37      57.566  41.152  37.062  1.00  0.00           H0.      0
ATOM    551 HG23 THR A  37      57.348  40.107  38.454  1.00  0.00           H0.      0
ATOM    552  OG1 THR A  37      56.849  38.521  35.630  1.00  0.00           O0.      0
ATOM    553  HG1 THR A  37      56.265  38.727  34.897  1.00  0.00           H0.      0
ATOM    554  C   THR A  37      54.789  37.285  37.133  1.00  0.00           C0.      0
ATOM    555  O   THR A  37      53.531  37.391  37.202  1.00  0.00           O0.      0
ATOM    556  N   ARG A  38      55.371  36.176  36.607  1.00  0.00           N0.      0
ATOM    557  H   ARG A  38      56.359  36.006  36.727  1.00  0.00           H0.      0
ATOM    558  CA  ARG A  38      54.637  35.057  36.045  1.00  0.00           C0.      0
ATOM    559  HA  ARG A  38      53.949  35.454  35.299  1.00  0.00           H0.      0
ATOM    560  CB  ARG A  38      55.639  34.051  35.429  1.00  0.00           C0.      0
ATOM    561  HB2 ARG A  38      55.965  34.520  34.501  1.00  0.00           H0.      0
ATOM    562  HB3 ARG A  38      56.596  34.081  35.950  1.00  0.00           H0.      0
ATOM    563  CG  ARG A  38      55.143  32.585  35.283  1.00  0.00           C0.      0
ATOM    564  HG2 ARG A  38      55.126  32.196  36.301  1.00  0.00           H0.      0
ATOM    565  HG3 ARG A  38      54.238  32.568  34.677  1.00  0.00           H0.      0
ATOM    566  CD  ARG A  38      56.083  31.783  34.410  1.00  0.00           C0.      0
ATOM    567  HD2 ARG A  38      56.403  32.387  33.561  1.00  0.00           H0.      0
ATOM    568  HD3 ARG A  38      57.065  31.619  34.854  1.00  0.00           H0.      0
ATOM    569  NE  ARG A  38      55.460  30.516  33.903  1.00  0.00           N0.      0
ATOM    570  HE  ARG A  38      55.177  30.636  32.941  1.00  0.00           H0.      0
ATOM    571  CZ  ARG A  38      55.697  29.334  34.387  1.00  0.00           C0.      0
ATOM    572  NH1 ARG A  38      56.228  29.175  35.523  1.00  0.00           N0.      0
ATOM    573 HH11 ARG A  38      56.507  29.953  36.104  1.00  0.00           H0.      0
ATOM    574 HH12 ARG A  38      56.387  28.256  35.910  1.00  0.00           H0.      0
ATOM    575  NH2 ARG A  38      55.347  28.235  33.767  1.00  0.00           N0.      0
ATOM    576 HH21 ARG A  38      54.969  28.387  32.843  1.00  0.00           H0.      0
ATOM    577 HH22 ARG A  38      55.637  27.337  34.127  1.00  0.00           H0.      0
ATOM    578  C   ARG A  38      53.796  34.471  37.122  1.00  0.00           C0.      0
ATOM    579  O   ARG A  38      52.596  34.526  36.970  1.00  0.00           O0.      0
ATOM    580  N   SER A  39      54.385  33.824  38.168  1.00  0.00           N0.      0
ATOM    581  H   SER A  39      55.391  33.874  38.235  1.00  0.00           H0.      0
ATOM    582  CA  SER A  39      53.567  33.256  39.329  1.00  0.00           C0.      0
ATOM    583  HA  SER A  39      53.126  32.293  39.069  1.00  0.00           H0.      0
ATOM    584  CB  SER A  39      54.481  32.734  40.426  1.00  0.00           C0.      0
ATOM    585  HB2 SER A  39      55.373  32.360  39.923  1.00  0.00           H0.      0
ATOM    586  HB3 SER A  39      55.010  33.452  41.053  1.00  0.00           H0.      0
ATOM    587  OG  SER A  39      53.845  31.747  41.218  1.00  0.00           O0.      0
ATOM    588  HG  SER A  39      54.439  31.530  41.940  1.00  0.00           H0.      0
ATOM    589  C   SER A  39      52.390  33.986  39.854  1.00  0.00           C0.      0
ATOM    590  O   SER A  39      51.350  33.402  40.223  1.00  0.00           O0.      0
ATOM    591  N   ARG A  40      52.418  35.324  39.828  1.00  0.00           N0.      0
ATOM    592  H   ARG A  40      53.266  35.794  39.542  1.00  0.00           H0.      0
ATOM    593  CA  ARG A  40      51.207  36.129  39.995  1.00  0.00           C0.      0
ATOM    594  HA  ARG A  40      50.675  35.766  40.875  1.00  0.00           H0.      0
ATOM    595  CB  ARG A  40      51.666  37.563  40.195  1.00  0.00           C0.      0
ATOM    596  HB2 ARG A  40      52.213  37.463  41.133  1.00  0.00           H0.      0
ATOM    597  HB3 ARG A  40      52.213  37.840  39.294  1.00  0.00           H0.      0
ATOM    598  CG  ARG A  40      50.581  38.620  40.551  1.00  0.00           C0.      0
ATOM    599  HG2 ARG A  40      49.938  38.677  39.673  1.00  0.00           H0.      0
ATOM    600  HG3 ARG A  40      50.107  38.380  41.503  1.00  0.00           H0.      0
ATOM    601  CD  ARG A  40      51.231  39.985  40.865  1.00  0.00           C0.      0
ATOM    602  HD2 ARG A  40      51.538  39.931  41.909  1.00  0.00           H0.      0
ATOM    603  HD3 ARG A  40      52.098  40.062  40.208  1.00  0.00           H0.      0
ATOM    604  NE  ARG A  40      50.234  41.067  40.586  1.00  0.00           N0.      0
ATOM    605  HE  ARG A  40      49.498  40.927  39.908  1.00  0.00           H0.      0
ATOM    606  CZ  ARG A  40      50.208  42.274  41.136  1.00  0.00           C0.      0
ATOM    607  NH1 ARG A  40      51.161  42.643  41.931  1.00  0.00           N0.      0
ATOM    608 HH11 ARG A  40      51.906  42.039  42.248  1.00  0.00           H0.      0
ATOM    609 HH12 ARG A  40      51.162  43.620  42.186  1.00  0.00           H0.      0
ATOM    610  NH2 ARG A  40      49.267  43.173  40.885  1.00  0.00           N0.      0
ATOM    611 HH21 ARG A  40      48.666  43.019  40.088  1.00  0.00           H0.      0
ATOM    612 HH22 ARG A  40      49.325  44.059  41.367  1.00  0.00           H0.      0
ATOM    613  C   ARG A  40      50.243  36.081  38.785  1.00  0.00           C0.      0
ATOM    614  O   ARG A  40      49.082  35.774  38.996  1.00  0.00           O0.      0
ATOM    615  N   THR A  41      50.633  36.420  37.524  1.00  0.00           N0.      0
ATOM    616  H   THR A  41      51.564  36.781  37.371  1.00  0.00           H0.      0
ATOM    617  CA  THR A  41      49.836  36.485  36.301  1.00  0.00           C0.      0
ATOM    618  HA  THR A  41      49.067  37.229  36.513  1.00  0.00           H0.      0
ATOM    619  CB  THR A  41      50.719  36.969  35.125  1.00  0.00           C0.      0
ATOM    620  HB  THR A  41      51.644  36.393  35.089  1.00  0.00           H0.      0
ATOM    621  CG2 THR A  41      50.221  36.859  33.660  1.00  0.00           C0.      0
ATOM    622 HG21 THR A  41      50.149  35.799  33.417  1.00  0.00           H0.      0
ATOM    623 HG22 THR A  41      49.252  37.321  33.468  1.00  0.00           H0.      0
ATOM    624 HG23 THR A  41      50.885  37.257  32.893  1.00  0.00           H0.      0
ATOM    625  OG1 THR A  41      51.000  38.316  35.345  1.00  0.00           O0.      0
ATOM    626  HG1 THR A  41      51.563  38.419  36.116  1.00  0.00           H0.      0
ATOM    627  C   THR A  41      49.180  35.143  35.888  1.00  0.00           C0.      0
ATOM    628  O   THR A  41      48.006  35.160  35.626  1.00  0.00           O0.      0
ATOM    629  N   ALA A  42      49.904  33.971  36.070  1.00  0.00           N0.      0
ATOM    630  H   ALA A  42      50.879  34.075  36.310  1.00  0.00           H0.      0
ATOM    631  CA  ALA A  42      49.296  32.656  36.095  1.00  0.00           C0.      0
ATOM    632  HA  ALA A  42      49.038  32.354  35.079  1.00  0.00           H0.      0
ATOM    633  CB  ALA A  42      50.257  31.691  36.701  1.00  0.00           C0.      0
ATOM    634  HB1 ALA A  42      50.285  31.876  37.775  1.00  0.00           H0.      0
ATOM    635  HB2 ALA A  42      49.942  30.648  36.691  1.00  0.00           H0.      0
ATOM    636  HB3 ALA A  42      51.212  31.811  36.189  1.00  0.00           H0.      0
ATOM    637  C   ALA A  42      47.923  32.546  36.885  1.00  0.00           C0.      0
ATOM    638  O   ALA A  42      47.008  31.836  36.404  1.00  0.00           O0.      0
ATOM    639  N   GLU A  43      47.862  33.183  38.025  1.00  0.00           N0.      0
ATOM    640  H   GLU A  43      48.610  33.822  38.251  1.00  0.00           H0.      0
ATOM    641  CA  GLU A  43      46.644  33.176  38.878  1.00  0.00           C0.      0
ATOM    642  HA  GLU A  43      46.553  32.127  39.160  1.00  0.00           H0.      0
ATOM    643  CB  GLU A  43      46.754  33.976  40.222  1.00  0.00           C0.      0
ATOM    644  HB2 GLU A  43      46.891  35.046  40.067  1.00  0.00           H0.      0
ATOM    645  HB3 GLU A  43      45.824  33.844  40.775  1.00  0.00           H0.      0
ATOM    646  CG  GLU A  43      47.966  33.491  41.121  1.00  0.00           C0.      0
ATOM    647  HG2 GLU A  43      48.898  33.530  40.558  1.00  0.00           H0.      0
ATOM    648  HG3 GLU A  43      48.026  34.312  41.835  1.00  0.00           H0.      0
ATOM    649  CD  GLU A  43      47.756  32.090  41.678  1.00  0.00           C0.      0
ATOM    650  OE1 GLU A  43      48.503  31.679  42.582  1.00  0.00           O0.      0
ATOM    651  OE2 GLU A  43      46.909  31.313  41.185  1.00  0.00           O0.      0
ATOM    652  C   GLU A  43      45.387  33.575  38.073  1.00  0.00           C0.      0
ATOM    653  O   GLU A  43      44.295  32.960  38.362  1.00  0.00           O0.      0
ATOM    654  N   TYR A  44      45.508  34.625  37.216  1.00  0.00           N0.      0
ATOM    655  H   TYR A  44      46.427  35.007  37.045  1.00  0.00           H0.      0
ATOM    656  CA  TYR A  44      44.324  35.373  36.686  1.00  0.00           C0.      0
ATOM    657  HA  TYR A  44      43.528  34.632  36.762  1.00  0.00           H0.      0
ATOM    658  CB  TYR A  44      44.042  36.610  37.523  1.00  0.00           C0.      0
ATOM    659  HB2 TYR A  44      43.186  37.169  37.143  1.00  0.00           H0.      0
ATOM    660  HB3 TYR A  44      43.879  36.198  38.519  1.00  0.00           H0.      0
ATOM    661  CG  TYR A  44      45.177  37.600  37.651  1.00  0.00           C0.      0
ATOM    662  CD1 TYR A  44      45.452  38.552  36.679  1.00  0.00           C0.      0
ATOM    663  HD1 TYR A  44      44.875  38.644  35.771  1.00  0.00           H0.      0
ATOM    664  CE1 TYR A  44      46.463  39.522  36.894  1.00  0.00           C0.      0
ATOM    665  HE1 TYR A  44      46.623  40.281  36.143  1.00  0.00           H0.      0
ATOM    666  CZ  TYR A  44      47.262  39.492  38.084  1.00  0.00           C0.      0
ATOM    667  OH  TYR A  44      48.259  40.363  38.362  1.00  0.00           O0.      0
ATOM    668  HH  TYR A  44      48.169  41.312  38.249  1.00  0.00           H0.      0
ATOM    669  CE2 TYR A  44      47.045  38.429  38.996  1.00  0.00           C0.      0
ATOM    670  HE2 TYR A  44      47.592  38.433  39.927  1.00  0.00           H0.      0
ATOM    671  CD2 TYR A  44      46.006  37.508  38.760  1.00  0.00           C0.      0
ATOM    672  HD2 TYR A  44      45.761  36.787  39.525  1.00  0.00           H0.      0
ATOM    673  C   TYR A  44      44.437  35.559  35.110  1.00  0.00           C0.      0
ATOM    674  O   TYR A  44      43.375  35.931  34.639  1.00  0.00           O0.      0
ATOM    675  N   LYS A  45      45.565  35.340  34.389  1.00  0.00           N0.      0
ATOM    676  H   LYS A  45      46.355  35.066  34.955  1.00  0.00           H0.      0
ATOM    677  CA  LYS A  45      45.715  35.494  32.922  1.00  0.00           C0.      0
ATOM    678  HA  LYS A  45      45.750  36.555  32.673  1.00  0.00           H0.      0
ATOM    679  CB  LYS A  45      47.097  35.000  32.510  1.00  0.00           C0.      0
ATOM    680  HB2 LYS A  45      47.844  35.343  33.226  1.00  0.00           H0.      0
ATOM    681  HB3 LYS A  45      47.184  33.914  32.560  1.00  0.00           H0.      0
ATOM    682  CG  LYS A  45      47.419  35.518  31.102  1.00  0.00           C0.      0
ATOM    683  HG2 LYS A  45      46.795  34.833  30.528  1.00  0.00           H0.      0
ATOM    684  HG3 LYS A  45      47.172  36.570  30.961  1.00  0.00           H0.      0
ATOM    685  CD  LYS A  45      48.807  35.296  30.594  1.00  0.00           C0.      0
ATOM    686  HD2 LYS A  45      48.951  35.744  29.611  1.00  0.00           H0.      0
ATOM    687  HD3 LYS A  45      49.435  35.925  31.224  1.00  0.00           H0.      0
ATOM    688  CE  LYS A  45      49.315  33.825  30.604  1.00  0.00           C0.      0
ATOM    689  HE2 LYS A  45      49.343  33.478  31.637  1.00  0.00           H0.      0
ATOM    690  HE3 LYS A  45      48.614  33.160  30.098  1.00  0.00           H0.      0
ATOM    691  NZ  LYS A  45      50.613  33.721  29.867  1.00  0.00           N0.      0
ATOM    692  HZ1 LYS A  45      50.474  34.206  28.992  1.00  0.00           H0.      0
ATOM    693  HZ2 LYS A  45      51.337  34.241  30.342  1.00  0.00           H0.      0
ATOM    694  HZ3 LYS A  45      50.978  32.780  29.813  1.00  0.00           H0.      0
ATOM    695  C   LYS A  45      44.526  34.926  32.136  1.00  0.00           C0.      0
ATOM    696  O   LYS A  45      43.982  35.674  31.269  1.00  0.00           O0.      0
ATOM    697  N   ALA A  46      44.137  33.663  32.284  1.00  0.00           N0.      0
ATOM    698  H   ALA A  46      44.585  33.017  32.917  1.00  0.00           H0.      0
ATOM    699  CA  ALA A  46      43.023  33.050  31.661  1.00  0.00           C0.      0
ATOM    700  HA  ALA A  46      43.039  33.337  30.609  1.00  0.00           H0.      0
ATOM    701  CB  ALA A  46      43.197  31.482  31.712  1.00  0.00           C0.      0
ATOM    702  HB1 ALA A  46      43.203  31.141  32.747  1.00  0.00           H0.      0
ATOM    703  HB2 ALA A  46      42.410  31.038  31.102  1.00  0.00           H0.      0
ATOM    704  HB3 ALA A  46      44.126  31.146  31.250  1.00  0.00           H0.      0
ATOM    705  C   ALA A  46      41.620  33.608  32.069  1.00  0.00           C0.      0
ATOM    706  O   ALA A  46      40.810  33.890  31.171  1.00  0.00           O0.      0
ATOM    707  N   TRP A  47      41.399  33.998  33.316  1.00  0.00           N0.      0
ATOM    708  H   TRP A  47      42.038  33.604  33.992  1.00  0.00           H0.      0
ATOM    709  CA  TRP A  47      40.263  34.814  33.853  1.00  0.00           C0.      0
ATOM    710  HA  TRP A  47      39.369  34.241  33.609  1.00  0.00           H0.      0
ATOM    711  CB  TRP A  47      40.295  34.833  35.350  1.00  0.00           C0.      0
ATOM    712  HB2 TRP A  47      40.477  33.828  35.729  1.00  0.00           H0.      0
ATOM    713  HB3 TRP A  47      41.234  35.296  35.654  1.00  0.00           H0.      0
ATOM    714  CG  TRP A  47      39.136  35.335  36.056  1.00  0.00           C0.      0
ATOM    715  CD1 TRP A  47      38.069  34.729  36.512  1.00  0.00           C0.      0
ATOM    716  HD1 TRP A  47      37.837  33.674  36.514  1.00  0.00           H0.      0
ATOM    717  NE1 TRP A  47      37.139  35.625  36.873  1.00  0.00           N0.      0
ATOM    718  HE1 TRP A  47      36.203  35.344  37.129  1.00  0.00           H0.      0
ATOM    719  CE2 TRP A  47      37.602  36.920  36.775  1.00  0.00           C0.      0
ATOM    720  CZ2 TRP A  47      37.110  38.183  37.034  1.00  0.00           C0.      0
ATOM    721  HZ2 TRP A  47      36.069  38.305  37.294  1.00  0.00           H0.      0
ATOM    722  CH2 TRP A  47      37.947  39.337  36.829  1.00  0.00           C0.      0
ATOM    723  HH2 TRP A  47      37.570  40.331  37.018  1.00  0.00           H0.      0
ATOM    724  CZ3 TRP A  47      39.260  39.222  36.429  1.00  0.00           C0.      0
ATOM    725  HZ3 TRP A  47      39.853  40.119  36.328  1.00  0.00           H0.      0
ATOM    726  CE3 TRP A  47      39.759  37.915  36.274  1.00  0.00           C0.      0
ATOM    727  HE3 TRP A  47      40.832  37.861  36.160  1.00  0.00           H0.      0
ATOM    728  CD2 TRP A  47      38.953  36.747  36.379  1.00  0.00           C0.      0
ATOM    729  C   TRP A  47      40.166  36.185  33.187  1.00  0.00           C0.      0
ATOM    730  O   TRP A  47      39.032  36.570  32.898  1.00  0.00           O0.      0
ATOM    731  N   LEU A  48      41.304  36.936  33.095  1.00  0.00           N0.      0
ATOM    732  H   LEU A  48      42.131  36.519  33.498  1.00  0.00           H0.      0
ATOM    733  CA  LEU A  48      41.392  38.336  32.772  1.00  0.00           C0.      0
ATOM    734  HA  LEU A  48      40.531  38.804  33.248  1.00  0.00           H0.      0
ATOM    735  CB  LEU A  48      42.722  38.956  33.350  1.00  0.00           C0.      0
ATOM    736  HB2 LEU A  48      42.846  38.743  34.412  1.00  0.00           H0.      0
ATOM    737  HB3 LEU A  48      43.543  38.569  32.746  1.00  0.00           H0.      0
ATOM    738  CG  LEU A  48      42.839  40.419  33.150  1.00  0.00           C0.      0
ATOM    739  HG  LEU A  48      43.231  40.574  32.144  1.00  0.00           H0.      0
ATOM    740  CD1 LEU A  48      41.575  41.212  33.447  1.00  0.00           C0.      0
ATOM    741 HD11 LEU A  48      41.117  40.683  34.282  1.00  0.00           H0.      0
ATOM    742 HD12 LEU A  48      41.908  42.237  33.614  1.00  0.00           H0.      0
ATOM    743 HD13 LEU A  48      40.890  41.137  32.603  1.00  0.00           H0.      0
ATOM    744  CD2 LEU A  48      43.942  40.934  34.109  1.00  0.00           C0.      0
ATOM    745 HD21 LEU A  48      44.858  40.342  34.118  1.00  0.00           H0.      0
ATOM    746 HD22 LEU A  48      44.307  41.925  33.842  1.00  0.00           H0.      0
ATOM    747 HD23 LEU A  48      43.548  40.816  35.119  1.00  0.00           H0.      0
ATOM    748  C   LEU A  48      41.207  38.510  31.272  1.00  0.00           C0.      0
ATOM    749  O   LEU A  48      40.397  39.326  30.820  1.00  0.00           O0.      0
ATOM    750  N   LEU A  49      41.986  37.706  30.530  1.00  0.00           N0.      0
ATOM    751  H   LEU A  49      42.724  37.222  31.022  1.00  0.00           H0.      0
ATOM    752  CA  LEU A  49      41.918  37.575  29.039  1.00  0.00           C0.      0
ATOM    753  HA  LEU A  49      41.925  38.599  28.667  1.00  0.00           H0.      0
ATOM    754  CB  LEU A  49      43.019  36.730  28.403  1.00  0.00           C0.      0
ATOM    755  HB2 LEU A  49      43.052  35.723  28.819  1.00  0.00           H0.      0
ATOM    756  HB3 LEU A  49      42.818  36.642  27.335  1.00  0.00           H0.      0
ATOM    757  CG  LEU A  49      44.478  37.179  28.576  1.00  0.00           C0.      0
ATOM    758  HG  LEU A  49      44.644  37.514  29.600  1.00  0.00           H0.      0
ATOM    759  CD1 LEU A  49      45.431  36.021  28.265  1.00  0.00           C0.      0
ATOM    760 HD11 LEU A  49      46.488  36.211  28.451  1.00  0.00           H0.      0
ATOM    761 HD12 LEU A  49      45.211  35.125  28.845  1.00  0.00           H0.      0
ATOM    762 HD13 LEU A  49      45.432  35.765  27.206  1.00  0.00           H0.      0
ATOM    763  CD2 LEU A  49      44.670  38.433  27.766  1.00  0.00           C0.      0
ATOM    764 HD21 LEU A  49      45.614  38.897  28.048  1.00  0.00           H0.      0
ATOM    765 HD22 LEU A  49      44.743  38.030  26.756  1.00  0.00           H0.      0
ATOM    766 HD23 LEU A  49      43.825  39.118  27.837  1.00  0.00           H0.      0
ATOM    767  C   LEU A  49      40.516  37.158  28.584  1.00  0.00           C0.      0
ATOM    768  O   LEU A  49      39.977  37.919  27.771  1.00  0.00           O0.      0
ATOM    769  N   GLY A  50      39.822  36.070  29.067  1.00  0.00           N0.      0
ATOM    770  H   GLY A  50      40.287  35.524  29.778  1.00  0.00           H0.      0
ATOM    771  CA  GLY A  50      38.472  35.600  28.653  1.00  0.00           C0.      0
ATOM    772  HA2 GLY A  50      38.301  35.540  27.578  1.00  0.00           H0.      0
ATOM    773  HA3 GLY A  50      38.181  34.673  29.148  1.00  0.00           H0.      0
ATOM    774  C   GLY A  50      37.409  36.636  29.197  1.00  0.00           C0.      0
ATOM    775  O   GLY A  50      36.348  36.698  28.594  1.00  0.00           O0.      0
ATOM    776  N   LEU A  51      37.677  37.529  30.172  1.00  0.00           N0.      0
ATOM    777  H   LEU A  51      38.471  37.428  30.788  1.00  0.00           H0.      0
ATOM    778  CA  LEU A  51      36.633  38.542  30.491  1.00  0.00           C0.      0
ATOM    779  HA  LEU A  51      35.679  38.022  30.580  1.00  0.00           H0.      0
ATOM    780  CB  LEU A  51      36.979  39.220  31.922  1.00  0.00           C0.      0
ATOM    781  HB2 LEU A  51      36.533  38.582  32.685  1.00  0.00           H0.      0
ATOM    782  HB3 LEU A  51      38.051  39.162  32.107  1.00  0.00           H0.      0
ATOM    783  CG  LEU A  51      36.453  40.718  32.159  1.00  0.00           C0.      0
ATOM    784  HG  LEU A  51      36.751  41.450  31.408  1.00  0.00           H0.      0
ATOM    785  CD1 LEU A  51      34.909  40.736  32.427  1.00  0.00           C0.      0
ATOM    786 HD11 LEU A  51      34.714  41.744  32.793  1.00  0.00           H0.      0
ATOM    787 HD12 LEU A  51      34.283  40.670  31.538  1.00  0.00           H0.      0
ATOM    788 HD13 LEU A  51      34.595  40.033  33.200  1.00  0.00           H0.      0
ATOM    789  CD2 LEU A  51      37.056  41.330  33.464  1.00  0.00           C0.      0
ATOM    790 HD21 LEU A  51      36.530  40.923  34.327  1.00  0.00           H0.      0
ATOM    791 HD22 LEU A  51      38.021  40.836  33.577  1.00  0.00           H0.      0
ATOM    792 HD23 LEU A  51      37.119  42.409  33.318  1.00  0.00           H0.      0
ATOM    793  C   LEU A  51      36.571  39.574  29.339  1.00  0.00           C0.      0
ATOM    794  O   LEU A  51      35.530  39.658  28.717  1.00  0.00           O0.      0
ATOM    795  N   LEU A  52      37.759  40.033  28.916  1.00  0.00           N0.      0
ATOM    796  H   LEU A  52      38.514  39.646  29.465  1.00  0.00           H0.      0
ATOM    797  CA  LEU A  52      38.031  40.890  27.821  1.00  0.00           C0.      0
ATOM    798  HA  LEU A  52      37.447  41.810  27.812  1.00  0.00           H0.      0
ATOM    799  CB  LEU A  52      39.527  41.312  27.800  1.00  0.00           C0.      0
ATOM    800  HB2 LEU A  52      40.126  40.405  27.730  1.00  0.00           H0.      0
ATOM    801  HB3 LEU A  52      39.725  41.881  26.892  1.00  0.00           H0.      0
ATOM    802  CG  LEU A  52      39.942  42.031  29.087  1.00  0.00           C0.      0
ATOM    803  HG  LEU A  52      39.589  41.598  30.023  1.00  0.00           H0.      0
ATOM    804  CD1 LEU A  52      41.503  42.173  29.226  1.00  0.00           C0.      0
ATOM    805 HD11 LEU A  52      41.870  42.717  28.356  1.00  0.00           H0.      0
ATOM    806 HD12 LEU A  52      41.752  42.812  30.072  1.00  0.00           H0.      0
ATOM    807 HD13 LEU A  52      42.001  41.215  29.375  1.00  0.00           H0.      0
ATOM    808  CD2 LEU A  52      39.436  43.489  29.142  1.00  0.00           C0.      0
ATOM    809 HD21 LEU A  52      40.150  44.108  28.599  1.00  0.00           H0.      0
ATOM    810 HD22 LEU A  52      38.408  43.695  28.843  1.00  0.00           H0.      0
ATOM    811 HD23 LEU A  52      39.338  43.775  30.189  1.00  0.00           H0.      0
ATOM    812  C   LEU A  52      37.543  40.261  26.459  1.00  0.00           C0.      0
ATOM    813  O   LEU A  52      36.756  40.872  25.771  1.00  0.00           O0.      0
ATOM    814  N   ARG A  53      37.904  39.042  26.119  1.00  0.00           N0.      0
ATOM    815  H   ARG A  53      38.487  38.557  26.785  1.00  0.00           H0.      0
ATOM    816  CA  ARG A  53      37.643  38.409  24.843  1.00  0.00           C0.      0
ATOM    817  HA  ARG A  53      37.860  39.070  24.003  1.00  0.00           H0.      0
ATOM    818  CB  ARG A  53      38.647  37.306  24.508  1.00  0.00           C0.      0
ATOM    819  HB2 ARG A  53      38.593  36.517  25.259  1.00  0.00           H0.      0
ATOM    820  HB3 ARG A  53      38.325  36.785  23.606  1.00  0.00           H0.      0
ATOM    821  CG  ARG A  53      40.051  37.798  24.332  1.00  0.00           C0.      0
ATOM    822  HG2 ARG A  53      40.173  38.551  23.554  1.00  0.00           H0.      0
ATOM    823  HG3 ARG A  53      40.348  38.291  25.257  1.00  0.00           H0.      0
ATOM    824  CD  ARG A  53      41.165  36.791  24.027  1.00  0.00           C0.      0
ATOM    825  HD2 ARG A  53      41.348  36.153  24.892  1.00  0.00           H0.      0
ATOM    826  HD3 ARG A  53      40.792  36.157  23.223  1.00  0.00           H0.      0
ATOM    827  NE  ARG A  53      42.332  37.638  23.501  1.00  0.00           N0.      0
ATOM    828  HE  ARG A  53      42.101  38.393  22.871  1.00  0.00           H0.      0
ATOM    829  CZ  ARG A  53      43.603  37.285  23.298  1.00  0.00           C0.      0
ATOM    830  NH1 ARG A  53      44.066  36.154  23.756  1.00  0.00           N0.      0
ATOM    831 HH11 ARG A  53      43.398  35.514  24.161  1.00  0.00           H0.      0
ATOM    832 HH12 ARG A  53      45.048  35.964  23.613  1.00  0.00           H0.      0
ATOM    833  NH2 ARG A  53      44.436  38.048  22.656  1.00  0.00           N0.      0
ATOM    834 HH21 ARG A  53      44.134  38.819  22.077  1.00  0.00           H0.      0
ATOM    835 HH22 ARG A  53      45.410  37.786  22.609  1.00  0.00           H0.      0
ATOM    836  C   ARG A  53      36.158  37.991  24.616  1.00  0.00           C0.      0
ATOM    837  O   ARG A  53      35.720  37.920  23.453  1.00  0.00           O0.      0
ATOM    838  N   GLN A  54      35.466  37.539  25.667  1.00  0.00           N0.      0
ATOM    839  H   GLN A  54      35.912  37.029  26.416  1.00  0.00           H0.      0
ATOM    840  CA  GLN A  54      34.000  37.282  25.580  1.00  0.00           C0.      0
ATOM    841  HA  GLN A  54      33.791  36.610  24.747  1.00  0.00           H0.      0
ATOM    842  CB  GLN A  54      33.453  36.531  26.835  1.00  0.00           C0.      0
ATOM    843  HB2 GLN A  54      34.117  35.729  27.159  1.00  0.00           H0.      0
ATOM    844  HB3 GLN A  54      33.527  37.242  27.658  1.00  0.00           H0.      0
ATOM    845  CG  GLN A  54      32.035  35.869  26.653  1.00  0.00           C0.      0
ATOM    846  HG2 GLN A  54      31.447  36.534  26.020  1.00  0.00           H0.      0
ATOM    847  HG3 GLN A  54      32.104  34.853  26.263  1.00  0.00           H0.      0
ATOM    848  CD  GLN A  54      31.223  35.946  27.940  1.00  0.00           C0.      0
ATOM    849  OE1 GLN A  54      31.277  36.881  28.716  1.00  0.00           O0.      0
ATOM    850  NE2 GLN A  54      30.266  35.064  28.098  1.00  0.00           N0.      0
ATOM    851 HE21 GLN A  54      29.625  35.326  28.834  1.00  0.00           H0.      0
ATOM    852 HE22 GLN A  54      30.030  34.477  27.311  1.00  0.00           H0.      0
ATOM    853  C   GLN A  54      33.219  38.629  25.448  1.00  0.00           C0.      0
ATOM    854  O   GLN A  54      32.174  38.730  24.762  1.00  0.00           O0.      0
ATOM    855  N   HIP A  55      33.684  39.701  26.124  1.00  0.00           N0.      0
ATOM    856  H   HIP A  55      34.572  39.638  26.600  1.00  0.00           H0.      0
ATOM    857  CA  HIP A  55      33.130  41.064  26.099  1.00  0.00           C0.      0
ATOM    858  HA  HIP A  55      32.053  41.002  25.942  1.00  0.00           H0.      0
ATOM    859  CB  HIP A  55      33.374  41.901  27.302  1.00  0.00           C0.      0
ATOM    860  HB2 HIP A  55      34.412  41.763  27.605  1.00  0.00           H0.      0
ATOM    861  HB3 HIP A  55      33.079  42.942  27.169  1.00  0.00           H0.      0
ATOM    862  CG  HIP A  55      32.404  41.402  28.402  1.00  0.00           C0.      0
ATOM    863  ND1 HIP A  55      32.491  40.275  29.233  1.00  0.00           N0.      0
ATOM    864  HD1 HIP A  55      33.125  39.490  29.204  1.00  0.00           H0.      0
ATOM    865  CE1 HIP A  55      31.537  40.355  30.162  1.00  0.00           C0.      0
ATOM    866  HE1 HIP A  55      31.448  39.766  31.064  1.00  0.00           H0.      0
ATOM    867  NE2 HIP A  55      30.843  41.498  30.020  1.00  0.00           N0.      0
ATOM    868  HE2 HIP A  55      30.190  41.840  30.710  1.00  0.00           H0.      0
ATOM    869  CD2 HIP A  55      31.315  42.169  28.901  1.00  0.00           C0.      0
ATOM    870  HD2 HIP A  55      30.978  43.123  28.524  1.00  0.00           H0.      0
ATOM    871  C   HIP A  55      33.482  41.793  24.780  1.00  0.00           C0.      0
ATOM    872  O   HIP A  55      32.691  42.698  24.368  1.00  0.00           O0.      0
ATOM    873  N   GLY A  56      34.431  41.319  24.025  1.00  0.00           N0.      0
ATOM    874  H   GLY A  56      35.076  40.595  24.307  1.00  0.00           H0.      0
ATOM    875  CA  GLY A  56      34.826  42.007  22.778  1.00  0.00           C0.      0
ATOM    876  HA2 GLY A  56      35.414  41.220  22.306  1.00  0.00           H0.      0
ATOM    877  HA3 GLY A  56      34.004  42.346  22.148  1.00  0.00           H0.      0
ATOM    878  C   GLY A  56      35.765  43.196  22.979  1.00  0.00           C0.      0
ATOM    879  O   GLY A  56      35.909  44.006  22.120  1.00  0.00           O0.      0
ATOM    880  N   CYS A  57      36.430  43.278  24.104  1.00  0.00           N0.      0
ATOM    881  H   CYS A  57      36.594  42.495  24.719  1.00  0.00           H0.      0
ATOM    882  CA  CYS A  57      37.186  44.542  24.448  1.00  0.00           C0.      0
ATOM    883  HA  CYS A  57      36.751  45.322  23.822  1.00  0.00           H0.      0
ATOM    884  CB  CYS A  57      36.963  44.929  25.907  1.00  0.00           C0.      0
ATOM    885  HB2 CYS A  57      37.436  44.140  26.492  1.00  0.00           H0.      0
ATOM    886  HB3 CYS A  57      37.410  45.878  26.202  1.00  0.00           H0.      0
ATOM    887  SG  CYS A  57      35.176  45.166  26.326  1.00  0.00           S0.      0
ATOM    888  HG  CYS A  57      35.164  46.501  26.374  1.00  0.00           H0.      0
ATOM    889  C   CYS A  57      38.662  44.464  24.005  1.00  0.00           C0.      0
ATOM    890  O   CYS A  57      39.208  43.365  24.201  1.00  0.00           O0.      0
ATOM    891  N   HIE A  58      39.300  45.529  23.542  1.00  0.00           N0.      0
ATOM    892  H   HIE A  58      38.736  46.322  23.274  1.00  0.00           H0.      0
ATOM    893  CA  HIE A  58      40.770  45.448  23.163  1.00  0.00           C0.      0
ATOM    894  HA  HIE A  58      41.234  44.542  23.553  1.00  0.00           H0.      0
ATOM    895  CB  HIE A  58      40.857  45.430  21.596  1.00  0.00           C0.      0
ATOM    896  HB2 HIE A  58      40.243  44.588  21.277  1.00  0.00           H0.      0
ATOM    897  HB3 HIE A  58      40.417  46.320  21.145  1.00  0.00           H0.      0
ATOM    898  CG  HIE A  58      42.179  45.248  20.928  1.00  0.00           C0.      0
ATOM    899  ND1 HIE A  58      42.646  45.893  19.729  1.00  0.00           N0.      0
ATOM    900  CE1 HIE A  58      43.803  45.311  19.465  1.00  0.00           C0.      0
ATOM    901  HE1 HIE A  58      44.285  45.404  18.502  1.00  0.00           H0.      0
ATOM    902  NE2 HIE A  58      44.186  44.499  20.406  1.00  0.00           N0.      0
ATOM    903  HE2 HIE A  58      45.057  43.989  20.401  1.00  0.00           H0.      0
ATOM    904  CD2 HIE A  58      43.135  44.338  21.285  1.00  0.00           C0.      0
ATOM    905  HD2 HIE A  58      43.187  43.761  22.196  1.00  0.00           H0.      0
ATOM    906  C   HIE A  58      41.583  46.699  23.656  1.00  0.00           C0.      0
ATOM    907  O   HIE A  58      42.695  46.592  24.104  1.00  0.00           O0.      0
ATOM    908  N   ARG A  59      41.009  47.896  23.606  1.00  0.00           N0.      0
ATOM    909  H   ARG A  59      40.115  48.004  23.148  1.00  0.00           H0.      0
ATOM    910  CA  ARG A  59      41.611  49.142  24.217  1.00  0.00           C0.      0
ATOM    911  HA  ARG A  59      42.671  49.156  23.961  1.00  0.00           H0.      0
ATOM    912  CB  ARG A  59      40.942  50.471  23.607  1.00  0.00           C0.      0
ATOM    913  HB2 ARG A  59      40.786  50.478  22.528  1.00  0.00           H0.      0
ATOM    914  HB3 ARG A  59      40.023  50.773  24.110  1.00  0.00           H0.      0
ATOM    915  CG  ARG A  59      41.827  51.625  23.821  1.00  0.00           C0.      0
ATOM    916  HG2 ARG A  59      42.048  51.683  24.887  1.00  0.00           H0.      0
ATOM    917  HG3 ARG A  59      42.729  51.540  23.215  1.00  0.00           H0.      0
ATOM    918  CD  ARG A  59      41.205  52.998  23.526  1.00  0.00           C0.      0
ATOM    919  HD2 ARG A  59      41.160  53.282  22.474  1.00  0.00           H0.      0
ATOM    920  HD3 ARG A  59      40.177  53.019  23.886  1.00  0.00           H0.      0
ATOM    921  NE  ARG A  59      42.073  54.075  24.057  1.00  0.00           N0.      0
ATOM    922  HE  ARG A  59      42.963  53.839  24.472  1.00  0.00           H0.      0
ATOM    923  CZ  ARG A  59      41.879  55.392  23.862  1.00  0.00           C0.      0
ATOM    924  NH1 ARG A  59      40.653  55.754  23.505  1.00  0.00           N0.      0
ATOM    925 HH11 ARG A  59      39.810  55.292  23.816  1.00  0.00           H0.      0
ATOM    926 HH12 ARG A  59      40.519  56.724  23.260  1.00  0.00           H0.      0
ATOM    927  NH2 ARG A  59      42.854  56.220  24.032  1.00  0.00           N0.      0
ATOM    928 HH21 ARG A  59      43.602  55.954  24.657  1.00  0.00           H0.      0
ATOM    929 HH22 ARG A  59      42.819  57.203  23.804  1.00  0.00           H0.      0
ATOM    930  C   ARG A  59      41.407  49.138  25.714  1.00  0.00           C0.      0
ATOM    931  O   ARG A  59      40.300  49.109  26.261  1.00  0.00           O0.      0
ATOM    932  N   VAL A  60      42.568  49.179  26.426  1.00  0.00           N0.      0
ATOM    933  H   VAL A  60      43.406  49.376  25.898  1.00  0.00           H0.      0
ATOM    934  CA  VAL A  60      42.630  48.800  27.833  1.00  0.00           C0.      0
ATOM    935  HA  VAL A  60      41.615  48.915  28.212  1.00  0.00           H0.      0
ATOM    936  CB  VAL A  60      43.036  47.319  28.014  1.00  0.00           C0.      0
ATOM    937  HB  VAL A  60      43.989  47.096  27.533  1.00  0.00           H0.      0
ATOM    938  CG1 VAL A  60      43.127  46.864  29.481  1.00  0.00           C0.      0
ATOM    939 HG11 VAL A  60      42.200  47.009  30.036  1.00  0.00           H0.      0
ATOM    940 HG12 VAL A  60      43.416  45.819  29.591  1.00  0.00           H0.      0
ATOM    941 HG13 VAL A  60      43.943  47.416  29.947  1.00  0.00           H0.      0
ATOM    942  CG2 VAL A  60      42.062  46.362  27.311  1.00  0.00           C0.      0
ATOM    943 HG21 VAL A  60      41.802  46.664  26.296  1.00  0.00           H0.      0
ATOM    944 HG22 VAL A  60      42.579  45.406  27.232  1.00  0.00           H0.      0
ATOM    945 HG23 VAL A  60      41.175  46.357  27.943  1.00  0.00           H0.      0
ATOM    946  C   VAL A  60      43.551  49.767  28.620  1.00  0.00           C0.      0
ATOM    947  O   VAL A  60      44.624  50.132  28.190  1.00  0.00           O0.      0
ATOM    948  N   LEU A  61      42.940  50.254  29.711  1.00  0.00           N0.      0
ATOM    949  H   LEU A  61      42.149  49.702  30.010  1.00  0.00           H0.      0
ATOM    950  CA  LEU A  61      43.590  51.183  30.661  1.00  0.00           C0.      0
ATOM    951  HA  LEU A  61      44.518  51.554  30.226  1.00  0.00           H0.      0
ATOM    952  CB  LEU A  61      42.652  52.337  30.977  1.00  0.00           C0.      0
ATOM    953  HB2 LEU A  61      42.377  52.709  29.990  1.00  0.00           H0.      0
ATOM    954  HB3 LEU A  61      41.816  51.843  31.470  1.00  0.00           H0.      0
ATOM    955  CG  LEU A  61      43.263  53.434  31.835  1.00  0.00           C0.      0
ATOM    956  HG  LEU A  61      43.511  52.871  32.735  1.00  0.00           H0.      0
ATOM    957  CD1 LEU A  61      44.506  54.046  31.188  1.00  0.00           C0.      0
ATOM    958 HD11 LEU A  61      44.847  54.889  31.789  1.00  0.00           H0.      0
ATOM    959 HD12 LEU A  61      45.305  53.304  31.179  1.00  0.00           H0.      0
ATOM    960 HD13 LEU A  61      44.246  54.400  30.191  1.00  0.00           H0.      0
ATOM    961  CD2 LEU A  61      42.173  54.419  32.160  1.00  0.00           C0.      0
ATOM    962 HD21 LEU A  61      42.507  55.331  32.656  1.00  0.00           H0.      0
ATOM    963 HD22 LEU A  61      41.779  54.917  31.274  1.00  0.00           H0.      0
ATOM    964 HD23 LEU A  61      41.486  53.911  32.837  1.00  0.00           H0.      0
ATOM    965  C   LEU A  61      43.962  50.361  31.927  1.00  0.00           C0.      0
ATOM    966  O   LEU A  61      43.001  49.816  32.603  1.00  0.00           O0.      0
ATOM    967  N   ASH A  62      45.228  50.312  32.311  1.00  0.00           N0.      0
ATOM    968  H   ASH A  62      45.847  50.666  31.595  1.00  0.00           H0.      0
ATOM    969  CA  ASH A  62      45.712  49.965  33.686  1.00  0.00           C0.      0
ATOM    970  HA  ASH A  62      44.823  49.608  34.207  1.00  0.00           H0.      0
ATOM    971  CB  ASH A  62      46.794  48.889  33.499  1.00  0.00           C0.      0
ATOM    972  HB2 ASH A  62      46.431  48.022  32.948  1.00  0.00           H0.      0
ATOM    973  HB3 ASH A  62      47.655  49.273  32.952  1.00  0.00           H0.      0
ATOM    974  CG  ASH A  62      47.260  48.225  34.741  1.00  0.00           C0.      0
ATOM    975  OD1 ASH A  62      47.885  47.107  34.857  1.00  0.00           O0.      0
ATOM    976  OD2 ASH A  62      47.032  48.850  35.910  1.00  0.00           O0.      0
ATOM    977  HD2 ASH A  62      47.346  48.223  36.566  1.00  0.00           H0.      0
ATOM    978  C   ASH A  62      46.089  51.250  34.452  1.00  0.00           C0.      0
ATOM    979  O   ASH A  62      47.174  51.828  34.210  1.00  0.00           O0.      0
ATOM    980  N   VAL A  63      45.139  51.591  35.321  1.00  0.00           N0.      0
ATOM    981  H   VAL A  63      44.378  50.934  35.408  1.00  0.00           H0.      0
ATOM    982  CA  VAL A  63      45.018  52.807  36.276  1.00  0.00           C0.      0
ATOM    983  HA  VAL A  63      45.434  53.675  35.763  1.00  0.00           H0.      0
ATOM    984  CB  VAL A  63      43.605  53.271  36.602  1.00  0.00           C0.      0
ATOM    985  HB  VAL A  63      43.689  54.104  37.300  1.00  0.00           H0.      0
ATOM    986  CG1 VAL A  63      42.808  53.712  35.354  1.00  0.00           C0.      0
ATOM    987 HG11 VAL A  63      43.343  54.514  34.845  1.00  0.00           H0.      0
ATOM    988 HG12 VAL A  63      42.577  52.841  34.740  1.00  0.00           H0.      0
ATOM    989 HG13 VAL A  63      41.874  54.200  35.631  1.00  0.00           H0.      0
ATOM    990  CG2 VAL A  63      42.697  52.234  37.382  1.00  0.00           C0.      0
ATOM    991 HG21 VAL A  63      43.026  52.157  38.419  1.00  0.00           H0.      0
ATOM    992 HG22 VAL A  63      41.702  52.660  37.255  1.00  0.00           H0.      0
ATOM    993 HG23 VAL A  63      42.707  51.263  36.887  1.00  0.00           H0.      0
ATOM    994  C   VAL A  63      45.830  52.624  37.559  1.00  0.00           C0.      0
ATOM    995  O   VAL A  63      45.964  53.588  38.276  1.00  0.00           O0.      0
ATOM    996  N   ALA A  64      46.349  51.454  37.850  1.00  0.00           N0.      0
ATOM    997  H   ALA A  64      46.043  50.782  37.161  1.00  0.00           H0.      0
ATOM    998  CA  ALA A  64      47.314  51.142  38.887  1.00  0.00           C0.      0
ATOM    999  HA  ALA A  64      47.884  52.021  39.188  1.00  0.00           H0.      0
ATOM   1000  CB  ALA A  64      46.507  50.796  40.191  1.00  0.00           C0.      0
ATOM   1001  HB1 ALA A  64      46.209  51.770  40.581  1.00  0.00           H0.      0
ATOM   1002  HB2 ALA A  64      45.641  50.158  40.014  1.00  0.00           H0.      0
ATOM   1003  HB3 ALA A  64      47.139  50.361  40.964  1.00  0.00           H0.      0
ATOM   1004  C   ALA A  64      48.369  50.057  38.514  1.00  0.00           C0.      0
ATOM   1005  O   ALA A  64      48.079  48.840  38.592  1.00  0.00           O0.      0
ATOM   1006  N   CYS A  65      49.452  50.504  37.969  1.00  0.00           N0.      0
ATOM   1007  H   CYS A  65      49.433  51.504  37.831  1.00  0.00           H0.      0
ATOM   1008  CA  CYS A  65      50.391  49.675  37.208  1.00  0.00           C0.      0
ATOM   1009  HA  CYS A  65      49.859  48.975  36.563  1.00  0.00           H0.      0
ATOM   1010  CB  CYS A  65      50.993  50.777  36.308  1.00  0.00           C0.      0
ATOM   1011  HB2 CYS A  65      50.217  51.227  35.689  1.00  0.00           H0.      0
ATOM   1012  HB3 CYS A  65      51.499  51.502  36.945  1.00  0.00           H0.      0
ATOM   1013  SG  CYS A  65      52.279  49.968  35.349  1.00  0.00           S0.      0
ATOM   1014  HG  CYS A  65      53.230  50.176  36.264  1.00  0.00           H0.      0
ATOM   1015  C   CYS A  65      51.433  49.040  38.144  1.00  0.00           C0.      0
ATOM   1016  O   CYS A  65      51.742  47.841  38.095  1.00  0.00           O0.      0
ATOM   1017  N   GLY A  66      51.884  49.841  39.061  1.00  0.00           N0.      0
ATOM   1018  H   GLY A  66      51.444  50.726  39.270  1.00  0.00           H0.      0
ATOM   1019  CA  GLY A  66      53.108  49.563  39.772  1.00  0.00           C0.      0
ATOM   1020  HA2 GLY A  66      53.493  50.460  40.258  1.00  0.00           H0.      0
ATOM   1021  HA3 GLY A  66      52.956  48.755  40.487  1.00  0.00           H0.      0
ATOM   1022  C   GLY A  66      54.264  49.259  38.794  1.00  0.00           C0.      0
ATOM   1023  O   GLY A  66      54.551  50.061  37.915  1.00  0.00           O0.      0
ATOM   1024  N   THR A  67      54.949  48.148  39.010  1.00  0.00           N0.      0
ATOM   1025  H   THR A  67      54.678  47.633  39.836  1.00  0.00           H0.      0
ATOM   1026  CA  THR A  67      56.001  47.544  38.173  1.00  0.00           C0.      0
ATOM   1027  HA  THR A  67      56.745  48.318  37.987  1.00  0.00           H0.      0
ATOM   1028  CB  THR A  67      56.684  46.412  38.840  1.00  0.00           C0.      0
ATOM   1029  HB  THR A  67      57.368  45.915  38.152  1.00  0.00           H0.      0
ATOM   1030  CG2 THR A  67      57.289  47.058  40.074  1.00  0.00           C0.      0
ATOM   1031 HG21 THR A  67      58.072  47.746  39.752  1.00  0.00           H0.      0
ATOM   1032 HG22 THR A  67      56.585  47.594  40.709  1.00  0.00           H0.      0
ATOM   1033 HG23 THR A  67      57.636  46.205  40.657  1.00  0.00           H0.      0
ATOM   1034  OG1 THR A  67      55.611  45.606  39.268  1.00  0.00           O0.      0
ATOM   1035  HG1 THR A  67      56.123  44.846  39.554  1.00  0.00           H0.      0
ATOM   1036  C   THR A  67      55.485  47.083  36.797  1.00  0.00           C0.      0
ATOM   1037  O   THR A  67      56.278  46.695  35.983  1.00  0.00           O0.      0
ATOM   1038  N   GLY A  68      54.179  47.177  36.480  1.00  0.00           N0.      0
ATOM   1039  H   GLY A  68      53.556  47.524  37.195  1.00  0.00           H0.      0
ATOM   1040  CA  GLY A  68      53.533  46.915  35.231  1.00  0.00           C0.      0
ATOM   1041  HA2 GLY A  68      52.545  47.362  35.340  1.00  0.00           H0.      0
ATOM   1042  HA3 GLY A  68      54.134  47.267  34.393  1.00  0.00           H0.      0
ATOM   1043  C   GLY A  68      53.333  45.399  35.011  1.00  0.00           C0.      0
ATOM   1044  O   GLY A  68      52.912  44.992  33.902  1.00  0.00           O0.      0
ATOM   1045  N   VAL A  69      53.537  44.537  36.012  1.00  0.00           N0.      0
ATOM   1046  H   VAL A  69      53.905  44.883  36.887  1.00  0.00           H0.      0
ATOM   1047  CA  VAL A  69      53.154  43.109  35.939  1.00  0.00           C0.      0
ATOM   1048  HA  VAL A  69      53.778  42.717  35.135  1.00  0.00           H0.      0
ATOM   1049  CB  VAL A  69      53.452  42.390  37.248  1.00  0.00           C0.      0
ATOM   1050  HB  VAL A  69      53.116  41.357  37.155  1.00  0.00           H0.      0
ATOM   1051  CG1 VAL A  69      54.952  42.311  37.564  1.00  0.00           C0.      0
ATOM   1052 HG11 VAL A  69      55.160  41.563  38.329  1.00  0.00           H0.      0
ATOM   1053 HG12 VAL A  69      55.465  41.969  36.664  1.00  0.00           H0.      0
ATOM   1054 HG13 VAL A  69      55.343  43.305  37.778  1.00  0.00           H0.      0
ATOM   1055  CG2 VAL A  69      52.798  42.897  38.500  1.00  0.00           C0.      0
ATOM   1056 HG21 VAL A  69      51.718  43.010  38.402  1.00  0.00           H0.      0
ATOM   1057 HG22 VAL A  69      53.171  42.265  39.305  1.00  0.00           H0.      0
ATOM   1058 HG23 VAL A  69      53.154  43.917  38.649  1.00  0.00           H0.      0
ATOM   1059  C   VAL A  69      51.723  42.789  35.453  1.00  0.00           C0.      0
ATOM   1060  O   VAL A  69      51.569  41.802  34.760  1.00  0.00           O0.      0
ATOM   1061  N   ASP A  70      50.649  43.582  35.635  1.00  0.00           N0.      0
ATOM   1062  H   ASP A  70      50.721  44.347  36.291  1.00  0.00           H0.      0
ATOM   1063  CA  ASP A  70      49.249  43.346  35.168  1.00  0.00           C0.      0
ATOM   1064  HA  ASP A  70      49.033  42.278  35.143  1.00  0.00           H0.      0
ATOM   1065  CB  ASP A  70      48.281  43.957  36.153  1.00  0.00           C0.      0
ATOM   1066  HB2 ASP A  70      48.157  45.039  36.121  1.00  0.00           H0.      0
ATOM   1067  HB3 ASP A  70      47.263  43.594  36.013  1.00  0.00           H0.      0
ATOM   1068  CG  ASP A  70      48.714  43.802  37.578  1.00  0.00           C0.      0
ATOM   1069  OD1 ASP A  70      49.516  44.573  38.138  1.00  0.00           O0.      0
ATOM   1070  OD2 ASP A  70      48.186  42.865  38.225  1.00  0.00           O0.      0
ATOM   1071  C   ASP A  70      48.913  43.820  33.734  1.00  0.00           C0.      0
ATOM   1072  O   ASP A  70      47.928  43.395  33.102  1.00  0.00           O0.      0
ATOM   1073  N   SER A  71      49.844  44.614  33.167  1.00  0.00           N0.      0
ATOM   1074  H   SER A  71      50.571  44.940  33.788  1.00  0.00           H0.      0
ATOM   1075  CA  SER A  71      49.781  45.189  31.848  1.00  0.00           C0.      0
ATOM   1076  HA  SER A  71      48.734  45.203  31.546  1.00  0.00           H0.      0
ATOM   1077  CB  SER A  71      50.427  46.583  31.816  1.00  0.00           C0.      0
ATOM   1078  HB2 SER A  71      51.424  46.562  32.256  1.00  0.00           H0.      0
ATOM   1079  HB3 SER A  71      50.507  46.981  30.804  1.00  0.00           H0.      0
ATOM   1080  OG  SER A  71      49.677  47.522  32.599  1.00  0.00           O0.      0
ATOM   1081  HG  SER A  71      49.526  47.143  33.468  1.00  0.00           H0.      0
ATOM   1082  C   SER A  71      50.578  44.225  30.950  1.00  0.00           C0.      0
ATOM   1083  O   SER A  71      50.034  43.945  29.862  1.00  0.00           O0.      0
ATOM   1084  N   ILE A  72      51.755  43.680  31.281  1.00  0.00           N0.      0
ATOM   1085  H   ILE A  72      52.223  43.870  32.155  1.00  0.00           H0.      0
ATOM   1086  CA  ILE A  72      52.599  43.086  30.163  1.00  0.00           C0.      0
ATOM   1087  HA  ILE A  72      52.924  43.778  29.386  1.00  0.00           H0.      0
ATOM   1088  CB  ILE A  72      53.964  42.584  30.651  1.00  0.00           C0.      0
ATOM   1089  HB  ILE A  72      53.752  42.103  31.606  1.00  0.00           H0.      0
ATOM   1090  CG2 ILE A  72      54.652  41.556  29.752  1.00  0.00           C0.      0
ATOM   1091 HG21 ILE A  72      54.093  40.637  29.573  1.00  0.00           H0.      0
ATOM   1092 HG22 ILE A  72      54.846  41.940  28.750  1.00  0.00           H0.      0
ATOM   1093 HG23 ILE A  72      55.541  41.252  30.306  1.00  0.00           H0.      0
ATOM   1094  CG1 ILE A  72      54.874  43.725  30.899  1.00  0.00           C0.      0
ATOM   1095 HG12 ILE A  72      55.398  44.093  30.017  1.00  0.00           H0.      0
ATOM   1096 HG13 ILE A  72      54.406  44.643  31.256  1.00  0.00           H0.      0
ATOM   1097  CD1 ILE A  72      55.919  43.516  31.917  1.00  0.00           C0.      0
ATOM   1098 HD11 ILE A  72      55.531  43.177  32.877  1.00  0.00           H0.      0
ATOM   1099 HD12 ILE A  72      56.669  42.820  31.540  1.00  0.00           H0.      0
ATOM   1100 HD13 ILE A  72      56.481  44.432  32.101  1.00  0.00           H0.      0
ATOM   1101  C   ILE A  72      51.850  41.878  29.531  1.00  0.00           C0.      0
ATOM   1102  O   ILE A  72      51.958  41.717  28.354  1.00  0.00           O0.      0
ATOM   1103  N   MET A  73      51.191  41.034  30.280  1.00  0.00           N0.      0
ATOM   1104  H   MET A  73      51.100  41.232  31.266  1.00  0.00           H0.      0
ATOM   1105  CA  MET A  73      50.423  39.895  29.836  1.00  0.00           C0.      0
ATOM   1106  HA  MET A  73      51.104  39.147  29.428  1.00  0.00           H0.      0
ATOM   1107  CB  MET A  73      49.650  39.280  30.970  1.00  0.00           C0.      0
ATOM   1108  HB2 MET A  73      49.327  38.280  30.680  1.00  0.00           H0.      0
ATOM   1109  HB3 MET A  73      50.344  39.176  31.804  1.00  0.00           H0.      0
ATOM   1110  CG  MET A  73      48.239  40.009  31.275  1.00  0.00           C0.      0
ATOM   1111  HG2 MET A  73      48.443  41.014  31.644  1.00  0.00           H0.      0
ATOM   1112  HG3 MET A  73      47.658  40.168  30.367  1.00  0.00           H0.      0
ATOM   1113  SD  MET A  73      47.298  39.041  32.507  1.00  0.00           S0.      0
ATOM   1114  CE  MET A  73      48.190  39.800  33.999  1.00  0.00           C0.      0
ATOM   1115  HE1 MET A  73      47.755  40.765  34.258  1.00  0.00           H0.      0
ATOM   1116  HE2 MET A  73      48.105  39.121  34.848  1.00  0.00           H0.      0
ATOM   1117  HE3 MET A  73      49.254  39.899  33.781  1.00  0.00           H0.      0
ATOM   1118  C   MET A  73      49.429  40.203  28.640  1.00  0.00           C0.      0
ATOM   1119  O   MET A  73      49.171  39.388  27.799  1.00  0.00           O0.      0
ATOM   1120  N   LEU A  74      48.988  41.428  28.642  1.00  0.00           N0.      0
ATOM   1121  H   LEU A  74      49.509  42.082  29.208  1.00  0.00           H0.      0
ATOM   1122  CA  LEU A  74      47.909  41.988  27.810  1.00  0.00           C0.      0
ATOM   1123  HA  LEU A  74      47.230  41.216  27.450  1.00  0.00           H0.      0
ATOM   1124  CB  LEU A  74      47.136  43.180  28.431  1.00  0.00           C0.      0
ATOM   1125  HB2 LEU A  74      47.800  43.996  28.714  1.00  0.00           H0.      0
ATOM   1126  HB3 LEU A  74      46.522  43.650  27.663  1.00  0.00           H0.      0
ATOM   1127  CG  LEU A  74      46.217  42.918  29.670  1.00  0.00           C0.      0
ATOM   1128  HG  LEU A  74      46.856  42.422  30.401  1.00  0.00           H0.      0
ATOM   1129  CD1 LEU A  74      45.887  44.207  30.328  1.00  0.00           C0.      0
ATOM   1130 HD11 LEU A  74      46.780  44.807  30.498  1.00  0.00           H0.      0
ATOM   1131 HD12 LEU A  74      45.343  44.785  29.582  1.00  0.00           H0.      0
ATOM   1132 HD13 LEU A  74      45.331  44.056  31.254  1.00  0.00           H0.      0
ATOM   1133  CD2 LEU A  74      45.060  41.922  29.365  1.00  0.00           C0.      0
ATOM   1134 HD21 LEU A  74      45.135  41.539  28.347  1.00  0.00           H0.      0
ATOM   1135 HD22 LEU A  74      44.913  41.201  30.169  1.00  0.00           H0.      0
ATOM   1136 HD23 LEU A  74      44.144  42.503  29.253  1.00  0.00           H0.      0
ATOM   1137  C   LEU A  74      48.684  42.444  26.535  1.00  0.00           C0.      0
ATOM   1138  O   LEU A  74      48.376  42.060  25.401  1.00  0.00           O0.      0
ATOM   1139  N   VAL A  75      49.838  43.091  26.637  1.00  0.00           N0.      0
ATOM   1140  H   VAL A  75      50.177  43.415  27.532  1.00  0.00           H0.      0
ATOM   1141  CA  VAL A  75      50.771  43.410  25.593  1.00  0.00           C0.      0
ATOM   1142  HA  VAL A  75      50.202  43.964  24.846  1.00  0.00           H0.      0
ATOM   1143  CB  VAL A  75      51.807  44.417  26.047  1.00  0.00           C0.      0
ATOM   1144  HB  VAL A  75      52.655  43.885  26.480  1.00  0.00           H0.      0
ATOM   1145  CG1 VAL A  75      52.514  45.044  24.847  1.00  0.00           C0.      0
ATOM   1146 HG11 VAL A  75      53.190  44.453  24.230  1.00  0.00           H0.      0
ATOM   1147 HG12 VAL A  75      51.814  45.528  24.165  1.00  0.00           H0.      0
ATOM   1148 HG13 VAL A  75      53.223  45.745  25.287  1.00  0.00           H0.      0
ATOM   1149  CG2 VAL A  75      51.369  45.541  26.954  1.00  0.00           C0.      0
ATOM   1150 HG21 VAL A  75      50.821  45.023  27.741  1.00  0.00           H0.      0
ATOM   1151 HG22 VAL A  75      52.192  46.121  27.372  1.00  0.00           H0.      0
ATOM   1152 HG23 VAL A  75      50.746  46.258  26.418  1.00  0.00           H0.      0
ATOM   1153  C   VAL A  75      51.417  42.237  24.793  1.00  0.00           C0.      0
ATOM   1154  O   VAL A  75      51.355  42.294  23.582  1.00  0.00           O0.      0
ATOM   1155  N   GLU A  76      51.877  41.229  25.525  1.00  0.00           N0.      0
ATOM   1156  H   GLU A  76      51.813  41.308  26.530  1.00  0.00           H0.      0
ATOM   1157  CA  GLU A  76      52.351  39.986  24.973  1.00  0.00           C0.      0
ATOM   1158  HA  GLU A  76      53.217  40.015  24.312  1.00  0.00           H0.      0
ATOM   1159  CB  GLU A  76      52.636  38.990  26.163  1.00  0.00           C0.      0
ATOM   1160  HB2 GLU A  76      51.834  39.100  26.893  1.00  0.00           H0.      0
ATOM   1161  HB3 GLU A  76      52.556  37.944  25.870  1.00  0.00           H0.      0
ATOM   1162  CG  GLU A  76      53.984  39.334  26.844  1.00  0.00           C0.      0
ATOM   1163  HG2 GLU A  76      53.934  40.419  26.936  1.00  0.00           H0.      0
ATOM   1164  HG3 GLU A  76      54.054  38.943  27.859  1.00  0.00           H0.      0
ATOM   1165  CD  GLU A  76      55.213  38.920  26.007  1.00  0.00           C0.      0
ATOM   1166  OE1 GLU A  76      55.267  39.030  24.731  1.00  0.00           O0.      0
ATOM   1167  OE2 GLU A  76      56.226  38.513  26.612  1.00  0.00           O0.      0
ATOM   1168  C   GLU A  76      51.171  39.381  24.156  1.00  0.00           C0.      0
ATOM   1169  O   GLU A  76      51.397  39.074  22.976  1.00  0.00           O0.      0
ATOM   1170  N   GLU A  77      49.909  39.264  24.672  1.00  0.00           N0.      0
ATOM   1171  H   GLU A  77      49.846  39.523  25.647  1.00  0.00           H0.      0
ATOM   1172  CA  GLU A  77      48.706  38.844  23.965  1.00  0.00           C0.      0
ATOM   1173  HA  GLU A  77      48.992  37.976  23.371  1.00  0.00           H0.      0
ATOM   1174  CB  GLU A  77      47.507  38.417  24.940  1.00  0.00           C0.      0
ATOM   1175  HB2 GLU A  77      47.309  39.335  25.492  1.00  0.00           H0.      0
ATOM   1176  HB3 GLU A  77      46.640  38.238  24.304  1.00  0.00           H0.      0
ATOM   1177  CG  GLU A  77      47.870  37.149  25.803  1.00  0.00           C0.      0
ATOM   1178  HG2 GLU A  77      48.919  37.197  26.094  1.00  0.00           H0.      0
ATOM   1179  HG3 GLU A  77      47.403  37.207  26.786  1.00  0.00           H0.      0
ATOM   1180  CD  GLU A  77      47.658  35.796  25.064  1.00  0.00           C0.      0
ATOM   1181  OE1 GLU A  77      46.827  35.617  24.161  1.00  0.00           O0.      0
ATOM   1182  OE2 GLU A  77      48.338  34.783  25.356  1.00  0.00           O0.      0
ATOM   1183  C   GLU A  77      48.229  39.897  22.934  1.00  0.00           C0.      0
ATOM   1184  O   GLU A  77      47.060  39.862  22.531  1.00  0.00           O0.      0
ATOM   1185  N   GLY A  78      49.065  40.840  22.525  1.00  0.00           N0.      0
ATOM   1186  H   GLY A  78      50.019  40.762  22.845  1.00  0.00           H0.      0
ATOM   1187  CA  GLY A  78      48.633  41.636  21.341  1.00  0.00           C0.      0
ATOM   1188  HA2 GLY A  78      49.527  42.166  21.011  1.00  0.00           H0.      0
ATOM   1189  HA3 GLY A  78      48.420  40.954  20.518  1.00  0.00           H0.      0
ATOM   1190  C   GLY A  78      47.575  42.751  21.652  1.00  0.00           C0.      0
ATOM   1191  O   GLY A  78      47.046  43.336  20.683  1.00  0.00           O0.      0
ATOM   1192  N   PHE A  79      47.135  43.039  22.921  1.00  0.00           N0.      0
ATOM   1193  H   PHE A  79      47.588  42.555  23.683  1.00  0.00           H0.      0
ATOM   1194  CA  PHE A  79      46.222  44.167  23.210  1.00  0.00           C0.      0
ATOM   1195  HA  PHE A  79      45.306  44.098  22.623  1.00  0.00           H0.      0
ATOM   1196  CB  PHE A  79      45.843  44.101  24.632  1.00  0.00           C0.      0
ATOM   1197  HB2 PHE A  79      46.789  43.875  25.124  1.00  0.00           H0.      0
ATOM   1198  HB3 PHE A  79      45.400  45.058  24.908  1.00  0.00           H0.      0
ATOM   1199  CG  PHE A  79      44.812  43.030  25.050  1.00  0.00           C0.      0
ATOM   1200  CD1 PHE A  79      45.054  41.650  24.907  1.00  0.00           C0.      0
ATOM   1201  HD1 PHE A  79      46.053  41.277  24.733  1.00  0.00           H0.      0
ATOM   1202  CE1 PHE A  79      43.942  40.786  24.978  1.00  0.00           C0.      0
ATOM   1203  HE1 PHE A  79      44.140  39.725  24.931  1.00  0.00           H0.      0
ATOM   1204  CZ  PHE A  79      42.688  41.197  25.393  1.00  0.00           C0.      0
ATOM   1205  HZ  PHE A  79      41.906  40.460  25.500  1.00  0.00           H0.      0
ATOM   1206  CE2 PHE A  79      42.443  42.591  25.493  1.00  0.00           C0.      0
ATOM   1207  HE2 PHE A  79      41.453  42.964  25.709  1.00  0.00           H0.      0
ATOM   1208  CD2 PHE A  79      43.507  43.489  25.329  1.00  0.00           C0.      0
ATOM   1209  HD2 PHE A  79      43.431  44.552  25.502  1.00  0.00           H0.      0
ATOM   1210  C   PHE A  79      46.707  45.581  22.951  1.00  0.00           C0.      0
ATOM   1211  O   PHE A  79      47.878  45.936  22.897  1.00  0.00           O0.      0
ATOM   1212  N   SER A  80      45.757  46.544  22.944  1.00  0.00           N0.      0
ATOM   1213  H   SER A  80      44.824  46.264  23.211  1.00  0.00           H0.      0
ATOM   1214  CA  SER A  80      45.956  47.984  22.924  1.00  0.00           C0.      0
ATOM   1215  HA  SER A  80      46.913  48.106  22.417  1.00  0.00           H0.      0
ATOM   1216  CB  SER A  80      44.946  48.678  22.010  1.00  0.00           C0.      0
ATOM   1217  HB2 SER A  80      45.163  48.460  20.965  1.00  0.00           H0.      0
ATOM   1218  HB3 SER A  80      43.912  48.454  22.273  1.00  0.00           H0.      0
ATOM   1219  OG  SER A  80      45.042  50.088  22.336  1.00  0.00           O0.      0
ATOM   1220  HG  SER A  80      44.644  50.640  21.659  1.00  0.00           H0.      0
ATOM   1221  C   SER A  80      46.002  48.586  24.375  1.00  0.00           C0.      0
ATOM   1222  O   SER A  80      44.975  48.809  24.960  1.00  0.00           O0.      0
ATOM   1223  N   VAL A  81      47.194  48.773  24.957  1.00  0.00           N0.      0
ATOM   1224  H   VAL A  81      48.045  48.596  24.443  1.00  0.00           H0.      0
ATOM   1225  CA  VAL A  81      47.346  48.949  26.396  1.00  0.00           C0.      0
ATOM   1226  HA  VAL A  81      46.341  48.838  26.803  1.00  0.00           H0.      0
ATOM   1227  CB  VAL A  81      48.204  47.850  27.161  1.00  0.00           C0.      0
ATOM   1228  HB  VAL A  81      49.116  47.875  26.565  1.00  0.00           H0.      0
ATOM   1229  CG1 VAL A  81      48.481  48.182  28.628  1.00  0.00           C0.      0
ATOM   1230 HG11 VAL A  81      47.515  48.342  29.105  1.00  0.00           H0.      0
ATOM   1231 HG12 VAL A  81      48.863  47.271  29.089  1.00  0.00           H0.      0
ATOM   1232 HG13 VAL A  81      49.111  49.062  28.753  1.00  0.00           H0.      0
ATOM   1233  CG2 VAL A  81      47.475  46.542  26.949  1.00  0.00           C0.      0
ATOM   1234 HG21 VAL A  81      46.501  46.550  27.439  1.00  0.00           H0.      0
ATOM   1235 HG22 VAL A  81      47.374  46.447  25.867  1.00  0.00           H0.      0
ATOM   1236 HG23 VAL A  81      47.989  45.679  27.372  1.00  0.00           H0.      0
ATOM   1237  C   VAL A  81      47.820  50.396  26.680  1.00  0.00           C0.      0
ATOM   1238  O   VAL A  81      48.876  50.757  26.142  1.00  0.00           O0.      0
ATOM   1239  N   THR A  82      47.084  51.143  27.611  1.00  0.00           N0.      0
ATOM   1240  H   THR A  82      46.241  50.749  28.003  1.00  0.00           H0.      0
ATOM   1241  CA  THR A  82      47.690  52.243  28.329  1.00  0.00           C0.      0
ATOM   1242  HA  THR A  82      48.619  52.545  27.845  1.00  0.00           H0.      0
ATOM   1243  CB  THR A  82      46.684  53.401  28.419  1.00  0.00           C0.      0
ATOM   1244  HB  THR A  82      45.814  53.152  29.028  1.00  0.00           H0.      0
ATOM   1245  CG2 THR A  82      47.223  54.660  29.112  1.00  0.00           C0.      0
ATOM   1246 HG21 THR A  82      46.471  55.424  29.310  1.00  0.00           H0.      0
ATOM   1247 HG22 THR A  82      47.538  54.402  30.123  1.00  0.00           H0.      0
ATOM   1248 HG23 THR A  82      48.055  55.093  28.558  1.00  0.00           H0.      0
ATOM   1249  OG1 THR A  82      46.294  53.773  27.113  1.00  0.00           O0.      0
ATOM   1250  HG1 THR A  82      46.319  52.966  26.593  1.00  0.00           H0.      0
ATOM   1251  C   THR A  82      48.012  51.842  29.722  1.00  0.00           C0.      0
ATOM   1252  O   THR A  82      47.164  51.257  30.462  1.00  0.00           O0.      0
ATOM   1253  N   SER A  83      49.217  52.117  30.211  1.00  0.00           N0.      0
ATOM   1254  H   SER A  83      49.909  52.513  29.592  1.00  0.00           H0.      0
ATOM   1255  CA  SER A  83      49.489  51.965  31.709  1.00  0.00           C0.      0
ATOM   1256  HA  SER A  83      48.561  51.730  32.228  1.00  0.00           H0.      0
ATOM   1257  CB  SER A  83      50.704  51.031  31.918  1.00  0.00           C0.      0
ATOM   1258  HB2 SER A  83      51.529  51.477  31.364  1.00  0.00           H0.      0
ATOM   1259  HB3 SER A  83      50.982  50.939  32.968  1.00  0.00           H0.      0
ATOM   1260  OG  SER A  83      50.353  49.795  31.260  1.00  0.00           O0.      0
ATOM   1261  HG  SER A  83      49.882  49.205  31.853  1.00  0.00           H0.      0
ATOM   1262  C   SER A  83      49.794  53.278  32.381  1.00  0.00           C0.      0
ATOM   1263  O   SER A  83      50.656  54.013  31.863  1.00  0.00           O0.      0
ATOM   1264  N   VAL A  84      49.277  53.514  33.599  1.00  0.00           N0.      0
ATOM   1265  H   VAL A  84      48.673  52.783  33.948  1.00  0.00           H0.      0
ATOM   1266  CA  VAL A  84      49.495  54.755  34.401  1.00  0.00           C0.      0
ATOM   1267  HA  VAL A  84      50.519  55.057  34.181  1.00  0.00           H0.      0
ATOM   1268  CB  VAL A  84      48.542  55.920  34.091  1.00  0.00           C0.      0
ATOM   1269  HB  VAL A  84      48.760  56.919  34.467  1.00  0.00           H0.      0
ATOM   1270  CG1 VAL A  84      48.453  56.214  32.612  1.00  0.00           C0.      0
ATOM   1271 HG11 VAL A  84      47.864  55.436  32.127  1.00  0.00           H0.      0
ATOM   1272 HG12 VAL A  84      47.990  57.190  32.465  1.00  0.00           H0.      0
ATOM   1273 HG13 VAL A  84      49.455  56.342  32.201  1.00  0.00           H0.      0
ATOM   1274  CG2 VAL A  84      47.034  55.551  34.426  1.00  0.00           C0.      0
ATOM   1275 HG21 VAL A  84      46.275  56.289  34.164  1.00  0.00           H0.      0
ATOM   1276 HG22 VAL A  84      46.690  54.585  34.057  1.00  0.00           H0.      0
ATOM   1277 HG23 VAL A  84      47.054  55.437  35.509  1.00  0.00           H0.      0
ATOM   1278  C   VAL A  84      49.470  54.522  35.885  1.00  0.00           C0.      0
ATOM   1279  O   VAL A  84      48.837  53.509  36.317  1.00  0.00           O0.      0
ATOM   1280  N   ASP A  85      50.134  55.388  36.684  1.00  0.00           N0.      0
ATOM   1281  H   ASP A  85      50.710  56.105  36.268  1.00  0.00           H0.      0
ATOM   1282  CA  ASP A  85      50.088  55.220  38.174  1.00  0.00           C0.      0
ATOM   1283  HA  ASP A  85      49.072  55.113  38.554  1.00  0.00           H0.      0
ATOM   1284  CB  ASP A  85      50.975  54.006  38.485  1.00  0.00           C0.      0
ATOM   1285  HB2 ASP A  85      50.816  53.226  37.740  1.00  0.00           H0.      0
ATOM   1286  HB3 ASP A  85      52.016  54.319  38.399  1.00  0.00           H0.      0
ATOM   1287  CG  ASP A  85      50.751  53.511  39.913  1.00  0.00           C0.      0
ATOM   1288  OD1 ASP A  85      50.512  52.292  40.045  1.00  0.00           O0.      0
ATOM   1289  OD2 ASP A  85      50.713  54.287  40.876  1.00  0.00           O0.      0
ATOM   1290  C   ASP A  85      50.732  56.499  38.866  1.00  0.00           C0.      0
ATOM   1291  O   ASP A  85      51.533  57.055  38.144  1.00  0.00           O0.      0
ATOM   1292  N   ALA A  86      50.272  56.902  40.014  1.00  0.00           N0.      0
ATOM   1293  H   ALA A  86      49.620  56.284  40.475  1.00  0.00           H0.      0
ATOM   1294  CA  ALA A  86      50.922  57.967  40.754  1.00  0.00           C0.      0
ATOM   1295  HA  ALA A  86      50.975  58.856  40.125  1.00  0.00           H0.      0
ATOM   1296  CB  ALA A  86      50.127  58.228  42.089  1.00  0.00           C0.      0
ATOM   1297  HB1 ALA A  86      49.082  58.521  41.991  1.00  0.00           H0.      0
ATOM   1298  HB2 ALA A  86      50.021  57.269  42.598  1.00  0.00           H0.      0
ATOM   1299  HB3 ALA A  86      50.742  58.968  42.601  1.00  0.00           H0.      0
ATOM   1300  C   ALA A  86      52.428  57.591  41.009  1.00  0.00           C0.      0
ATOM   1301  O   ALA A  86      53.263  58.507  41.037  1.00  0.00           O0.      0
ATOM   1302  N   SER A  87      52.791  56.339  41.268  1.00  0.00           N0.      0
ATOM   1303  H   SER A  87      52.075  55.645  41.109  1.00  0.00           H0.      0
ATOM   1304  CA  SER A  87      54.189  55.997  41.670  1.00  0.00           C0.      0
ATOM   1305  HA  SER A  87      54.520  56.808  42.318  1.00  0.00           H0.      0
ATOM   1306  CB  SER A  87      54.226  54.689  42.445  1.00  0.00           C0.      0
ATOM   1307  HB2 SER A  87      53.699  54.836  43.388  1.00  0.00           H0.      0
ATOM   1308  HB3 SER A  87      53.624  53.931  41.945  1.00  0.00           H0.      0
ATOM   1309  OG  SER A  87      55.586  54.281  42.563  1.00  0.00           O0.      0
ATOM   1310  HG  SER A  87      55.993  54.987  43.070  1.00  0.00           H0.      0
ATOM   1311  C   SER A  87      55.035  55.920  40.359  1.00  0.00           C0.      0
ATOM   1312  O   SER A  87      55.221  54.875  39.691  1.00  0.00           O0.      0
ATOM   1313  N   ASP A  88      55.763  57.038  40.037  1.00  0.00           N0.      0
ATOM   1314  H   ASP A  88      55.648  57.816  40.672  1.00  0.00           H0.      0
ATOM   1315  CA  ASP A  88      56.737  57.085  39.001  1.00  0.00           C0.      0
ATOM   1316  HA  ASP A  88      56.381  56.779  38.018  1.00  0.00           H0.      0
ATOM   1317  CB  ASP A  88      57.312  58.538  38.860  1.00  0.00           C0.      0
ATOM   1318  HB2 ASP A  88      57.891  58.734  37.958  1.00  0.00           H0.      0
ATOM   1319  HB3 ASP A  88      56.457  59.182  38.654  1.00  0.00           H0.      0
ATOM   1320  CG  ASP A  88      58.055  59.021  40.046  1.00  0.00           C0.      0
ATOM   1321  OD1 ASP A  88      59.056  59.729  39.874  1.00  0.00           O0.      0
ATOM   1322  OD2 ASP A  88      57.539  58.809  41.201  1.00  0.00           O0.      0
ATOM   1323  C   ASP A  88      57.916  56.137  39.244  1.00  0.00           C0.      0
ATOM   1324  O   ASP A  88      58.478  55.641  38.228  1.00  0.00           O0.      0
ATOM   1325  N   LYS A  89      58.302  55.795  40.491  1.00  0.00           N0.      0
ATOM   1326  H   LYS A  89      57.768  56.178  41.258  1.00  0.00           H0.      0
ATOM   1327  CA  LYS A  89      59.406  54.982  40.828  1.00  0.00           C0.      0
ATOM   1328  HA  LYS A  89      60.248  55.109  40.148  1.00  0.00           H0.      0
ATOM   1329  CB  LYS A  89      60.017  55.249  42.196  1.00  0.00           C0.      0
ATOM   1330  HB2 LYS A  89      59.262  54.895  42.898  1.00  0.00           H0.      0
ATOM   1331  HB3 LYS A  89      60.899  54.630  42.365  1.00  0.00           H0.      0
ATOM   1332  CG  LYS A  89      60.374  56.722  42.537  1.00  0.00           C0.      0
ATOM   1333  HG2 LYS A  89      61.135  57.047  41.828  1.00  0.00           H0.      0
ATOM   1334  HG3 LYS A  89      59.508  57.367  42.392  1.00  0.00           H0.      0
ATOM   1335  CD  LYS A  89      60.774  56.980  44.010  1.00  0.00           C0.      0
ATOM   1336  HD2 LYS A  89      59.911  56.736  44.630  1.00  0.00           H0.      0
ATOM   1337  HD3 LYS A  89      61.647  56.456  44.398  1.00  0.00           H0.      0
ATOM   1338  CE  LYS A  89      61.129  58.461  44.282  1.00  0.00           C0.      0
ATOM   1339  HE2 LYS A  89      60.173  58.981  44.216  1.00  0.00           H0.      0
ATOM   1340  HE3 LYS A  89      61.562  58.534  45.279  1.00  0.00           H0.      0
ATOM   1341  NZ  LYS A  89      62.088  59.154  43.316  1.00  0.00           N0.      0
ATOM   1342  HZ1 LYS A  89      61.708  59.173  42.380  1.00  0.00           H0.      0
ATOM   1343  HZ2 LYS A  89      62.272  60.081  43.671  1.00  0.00           H0.      0
ATOM   1344  HZ3 LYS A  89      62.984  58.696  43.410  1.00  0.00           H0.      0
ATOM   1345  C   LYS A  89      59.129  53.482  40.661  1.00  0.00           C0.      0
ATOM   1346  O   LYS A  89      60.166  52.835  40.332  1.00  0.00           O0.      0
ATOM   1347  N   MET A  90      57.922  53.005  40.585  1.00  0.00           N0.      0
ATOM   1348  H   MET A  90      57.208  53.691  40.784  1.00  0.00           H0.      0
ATOM   1349  CA  MET A  90      57.638  51.697  40.088  1.00  0.00           C0.      0
ATOM   1350  HA  MET A  90      58.463  51.032  40.343  1.00  0.00           H0.      0
ATOM   1351  CB  MET A  90      56.371  51.196  40.791  1.00  0.00           C0.      0
ATOM   1352  HB2 MET A  90      55.552  51.915  40.836  1.00  0.00           H0.      0
ATOM   1353  HB3 MET A  90      55.994  50.429  40.114  1.00  0.00           H0.      0
ATOM   1354  CG  MET A  90      56.774  50.722  42.158  1.00  0.00           C0.      0
ATOM   1355  HG2 MET A  90      57.702  50.152  42.114  1.00  0.00           H0.      0
ATOM   1356  HG3 MET A  90      57.140  51.525  42.798  1.00  0.00           H0.      0
ATOM   1357  SD  MET A  90      55.579  49.718  43.067  1.00  0.00           S0.      0
ATOM   1358  CE  MET A  90      54.410  51.066  43.413  1.00  0.00           C0.      0
ATOM   1359  HE1 MET A  90      54.942  51.898  43.874  1.00  0.00           H0.      0
ATOM   1360  HE2 MET A  90      53.834  51.455  42.573  1.00  0.00           H0.      0
ATOM   1361  HE3 MET A  90      53.689  50.692  44.140  1.00  0.00           H0.      0
ATOM   1362  C   MET A  90      57.451  51.756  38.515  1.00  0.00           C0.      0
ATOM   1363  O   MET A  90      58.041  51.009  37.765  1.00  0.00           O0.      0
ATOM   1364  N   LEU A  91      56.644  52.702  38.092  1.00  0.00           N0.      0
ATOM   1365  H   LEU A  91      56.053  53.227  38.719  1.00  0.00           H0.      0
ATOM   1366  CA  LEU A  91      56.285  52.948  36.670  1.00  0.00           C0.      0
ATOM   1367  HA  LEU A  91      55.623  52.150  36.334  1.00  0.00           H0.      0
ATOM   1368  CB  LEU A  91      55.376  54.248  36.558  1.00  0.00           C0.      0
ATOM   1369  HB2 LEU A  91      54.647  54.245  37.368  1.00  0.00           H0.      0
ATOM   1370  HB3 LEU A  91      55.999  55.138  36.649  1.00  0.00           H0.      0
ATOM   1371  CG  LEU A  91      54.745  54.497  35.189  1.00  0.00           C0.      0
ATOM   1372  HG  LEU A  91      55.481  54.660  34.402  1.00  0.00           H0.      0
ATOM   1373  CD1 LEU A  91      53.706  53.421  34.753  1.00  0.00           C0.      0
ATOM   1374 HD11 LEU A  91      53.029  53.129  35.557  1.00  0.00           H0.      0
ATOM   1375 HD12 LEU A  91      53.060  53.704  33.921  1.00  0.00           H0.      0
ATOM   1376 HD13 LEU A  91      54.274  52.517  34.537  1.00  0.00           H0.      0
ATOM   1377  CD2 LEU A  91      53.963  55.816  35.274  1.00  0.00           C0.      0
ATOM   1378 HD21 LEU A  91      53.120  55.766  35.964  1.00  0.00           H0.      0
ATOM   1379 HD22 LEU A  91      54.704  56.559  35.569  1.00  0.00           H0.      0
ATOM   1380 HD23 LEU A  91      53.809  56.089  34.230  1.00  0.00           H0.      0
ATOM   1381  C   LEU A  91      57.485  52.988  35.668  1.00  0.00           C0.      0
ATOM   1382  O   LEU A  91      57.415  52.462  34.557  1.00  0.00           O0.      0
ATOM   1383  N   LYS A  92      58.660  53.433  36.143  1.00  0.00           N0.      0
ATOM   1384  H   LYS A  92      58.573  53.910  37.030  1.00  0.00           H0.      0
ATOM   1385  CA  LYS A  92      60.001  53.297  35.454  1.00  0.00           C0.      0
ATOM   1386  HA  LYS A  92      59.909  53.860  34.525  1.00  0.00           H0.      0
ATOM   1387  CB  LYS A  92      60.924  54.180  36.275  1.00  0.00           C0.      0
ATOM   1388  HB2 LYS A  92      60.818  54.114  37.358  1.00  0.00           H0.      0
ATOM   1389  HB3 LYS A  92      61.961  53.881  36.121  1.00  0.00           H0.      0
ATOM   1390  CG  LYS A  92      60.766  55.667  35.964  1.00  0.00           C0.      0
ATOM   1391  HG2 LYS A  92      61.150  55.816  34.954  1.00  0.00           H0.      0
ATOM   1392  HG3 LYS A  92      59.698  55.867  36.047  1.00  0.00           H0.      0
ATOM   1393  CD  LYS A  92      61.577  56.545  36.908  1.00  0.00           C0.      0
ATOM   1394  HD2 LYS A  92      61.320  56.329  37.945  1.00  0.00           H0.      0
ATOM   1395  HD3 LYS A  92      62.618  56.357  36.645  1.00  0.00           H0.      0
ATOM   1396  CE  LYS A  92      61.208  58.007  36.583  1.00  0.00           C0.      0
ATOM   1397  HE2 LYS A  92      61.151  58.067  35.496  1.00  0.00           H0.      0
ATOM   1398  HE3 LYS A  92      60.252  58.255  37.044  1.00  0.00           H0.      0
ATOM   1399  NZ  LYS A  92      62.177  58.983  37.163  1.00  0.00           N0.      0
ATOM   1400  HZ1 LYS A  92      63.110  58.620  37.029  1.00  0.00           H0.      0
ATOM   1401  HZ2 LYS A  92      62.142  59.933  36.822  1.00  0.00           H0.      0
ATOM   1402  HZ3 LYS A  92      62.102  58.971  38.170  1.00  0.00           H0.      0
ATOM   1403  C   LYS A  92      60.486  51.872  35.110  1.00  0.00           C0.      0
ATOM   1404  O   LYS A  92      61.196  51.752  34.098  1.00  0.00           O0.      0
ATOM   1405  N   TYR A  93      60.105  50.899  35.892  1.00  0.00           N0.      0
ATOM   1406  H   TYR A  93      59.507  51.126  36.674  1.00  0.00           H0.      0
ATOM   1407  CA  TYR A  93      60.318  49.449  35.448  1.00  0.00           C0.      0
ATOM   1408  HA  TYR A  93      61.397  49.353  35.321  1.00  0.00           H0.      0
ATOM   1409  CB  TYR A  93      59.925  48.471  36.527  1.00  0.00           C0.      0
ATOM   1410  HB2 TYR A  93      58.930  48.626  36.943  1.00  0.00           H0.      0
ATOM   1411  HB3 TYR A  93      59.978  47.447  36.159  1.00  0.00           H0.      0
ATOM   1412  CG  TYR A  93      60.756  48.405  37.796  1.00  0.00           C0.      0
ATOM   1413  CD1 TYR A  93      61.587  47.319  38.090  1.00  0.00           C0.      0
ATOM   1414  HD1 TYR A  93      61.670  46.604  37.285  1.00  0.00           H0.      0
ATOM   1415  CE1 TYR A  93      62.332  47.181  39.272  1.00  0.00           C0.      0
ATOM   1416  HE1 TYR A  93      62.811  46.250  39.538  1.00  0.00           H0.      0
ATOM   1417  CZ  TYR A  93      62.208  48.176  40.258  1.00  0.00           C0.      0
ATOM   1418  OH  TYR A  93      62.771  47.962  41.467  1.00  0.00           O0.      0
ATOM   1419  HH  TYR A  93      62.742  48.708  42.071  1.00  0.00           H0.      0
ATOM   1420  CE2 TYR A  93      61.462  49.390  39.970  1.00  0.00           C0.      0
ATOM   1421  HE2 TYR A  93      61.561  50.260  40.603  1.00  0.00           H0.      0
ATOM   1422  CD2 TYR A  93      60.741  49.487  38.716  1.00  0.00           C0.      0
ATOM   1423  HD2 TYR A  93      60.238  50.408  38.464  1.00  0.00           H0.      0
ATOM   1424  C   TYR A  93      59.588  49.172  34.170  1.00  0.00           C0.      0
ATOM   1425  O   TYR A  93      60.158  48.650  33.193  1.00  0.00           O0.      0
ATOM   1426  N   ALA A  94      58.371  49.668  33.987  1.00  0.00           N0.      0
ATOM   1427  H   ALA A  94      57.814  49.967  34.774  1.00  0.00           H0.      0
ATOM   1428  CA  ALA A  94      57.616  49.486  32.718  1.00  0.00           C0.      0
ATOM   1429  HA  ALA A  94      57.718  48.439  32.432  1.00  0.00           H0.      0
ATOM   1430  CB  ALA A  94      56.144  49.683  32.905  1.00  0.00           C0.      0
ATOM   1431  HB1 ALA A  94      55.731  48.864  33.493  1.00  0.00           H0.      0
ATOM   1432  HB2 ALA A  94      55.997  50.593  33.485  1.00  0.00           H0.      0
ATOM   1433  HB3 ALA A  94      55.621  49.717  31.949  1.00  0.00           H0.      0
ATOM   1434  C   ALA A  94      58.287  50.239  31.546  1.00  0.00           C0.      0
ATOM   1435  O   ALA A  94      58.288  49.762  30.470  1.00  0.00           O0.      0
ATOM   1436  N   LEU A  95      58.843  51.481  31.668  1.00  0.00           N0.      0
ATOM   1437  H   LEU A  95      58.876  51.842  32.610  1.00  0.00           H0.      0
ATOM   1438  CA  LEU A  95      59.339  52.236  30.507  1.00  0.00           C0.      0
ATOM   1439  HA  LEU A  95      58.560  52.188  29.746  1.00  0.00           H0.      0
ATOM   1440  CB  LEU A  95      59.845  53.702  30.944  1.00  0.00           C0.      0
ATOM   1441  HB2 LEU A  95      60.571  53.583  31.748  1.00  0.00           H0.      0
ATOM   1442  HB3 LEU A  95      60.480  54.065  30.136  1.00  0.00           H0.      0
ATOM   1443  CG  LEU A  95      58.778  54.698  31.390  1.00  0.00           C0.      0
ATOM   1444  HG  LEU A  95      58.025  54.328  32.086  1.00  0.00           H0.      0
ATOM   1445  CD1 LEU A  95      59.349  55.936  32.041  1.00  0.00           C0.      0
ATOM   1446 HD11 LEU A  95      59.987  55.679  32.886  1.00  0.00           H0.      0
ATOM   1447 HD12 LEU A  95      60.023  56.468  31.370  1.00  0.00           H0.      0
ATOM   1448 HD13 LEU A  95      58.496  56.596  32.201  1.00  0.00           H0.      0
ATOM   1449  CD2 LEU A  95      58.058  55.177  30.096  1.00  0.00           C0.      0
ATOM   1450 HD21 LEU A  95      57.213  55.825  30.333  1.00  0.00           H0.      0
ATOM   1451 HD22 LEU A  95      58.620  55.863  29.463  1.00  0.00           H0.      0
ATOM   1452 HD23 LEU A  95      57.719  54.267  29.601  1.00  0.00           H0.      0
ATOM   1453  C   LEU A  95      60.514  51.364  29.952  1.00  0.00           C0.      0
ATOM   1454  O   LEU A  95      60.759  51.327  28.764  1.00  0.00           O0.      0
ATOM   1455  N   LYS A  96      61.297  50.742  30.864  1.00  0.00           N0.      0
ATOM   1456  H   LYS A  96      61.102  50.915  31.840  1.00  0.00           H0.      0
ATOM   1457  CA  LYS A  96      62.502  49.984  30.484  1.00  0.00           C0.      0
ATOM   1458  HA  LYS A  96      63.011  50.440  29.635  1.00  0.00           H0.      0
ATOM   1459  CB  LYS A  96      63.529  49.981  31.647  1.00  0.00           C0.      0
ATOM   1460  HB2 LYS A  96      63.499  50.975  32.093  1.00  0.00           H0.      0
ATOM   1461  HB3 LYS A  96      63.150  49.222  32.332  1.00  0.00           H0.      0
ATOM   1462  CG  LYS A  96      64.966  49.709  31.331  1.00  0.00           C0.      0
ATOM   1463  HG2 LYS A  96      65.069  48.670  31.019  1.00  0.00           H0.      0
ATOM   1464  HG3 LYS A  96      65.344  50.391  30.569  1.00  0.00           H0.      0
ATOM   1465  CD  LYS A  96      65.938  49.781  32.527  1.00  0.00           C0.      0
ATOM   1466  HD2 LYS A  96      66.004  50.762  32.998  1.00  0.00           H0.      0
ATOM   1467  HD3 LYS A  96      65.905  48.923  33.199  1.00  0.00           H0.      0
ATOM   1468  CE  LYS A  96      67.335  49.653  32.056  1.00  0.00           C0.      0
ATOM   1469  HE2 LYS A  96      67.339  48.853  31.315  1.00  0.00           H0.      0
ATOM   1470  HE3 LYS A  96      67.719  50.490  31.472  1.00  0.00           H0.      0
ATOM   1471  NZ  LYS A  96      68.300  49.288  33.049  1.00  0.00           N0.      0
ATOM   1472  HZ1 LYS A  96      69.205  49.003  32.702  1.00  0.00           H0.      0
ATOM   1473  HZ2 LYS A  96      68.517  49.979  33.753  1.00  0.00           H0.      0
ATOM   1474  HZ3 LYS A  96      68.055  48.447  33.551  1.00  0.00           H0.      0
ATOM   1475  C   LYS A  96      62.293  48.502  30.236  1.00  0.00           C0.      0
ATOM   1476  O   LYS A  96      62.997  47.966  29.361  1.00  0.00           O0.      0
ATOM   1477  N   GLU A  97      61.203  47.890  30.726  1.00  0.00           N0.      0
ATOM   1478  H   GLU A  97      60.641  48.267  31.476  1.00  0.00           H0.      0
ATOM   1479  CA  GLU A  97      60.638  46.606  30.157  1.00  0.00           C0.      0
ATOM   1480  HA  GLU A  97      61.520  45.966  30.127  1.00  0.00           H0.      0
ATOM   1481  CB  GLU A  97      59.557  45.990  31.070  1.00  0.00           C0.      0
ATOM   1482  HB2 GLU A  97      59.821  46.033  32.126  1.00  0.00           H0.      0
ATOM   1483  HB3 GLU A  97      58.627  46.557  31.056  1.00  0.00           H0.      0
ATOM   1484  CG  GLU A  97      59.297  44.503  30.769  1.00  0.00           C0.      0
ATOM   1485  HG2 GLU A  97      58.596  44.052  31.472  1.00  0.00           H0.      0
ATOM   1486  HG3 GLU A  97      58.849  44.370  29.784  1.00  0.00           H0.      0
ATOM   1487  CD  GLU A  97      60.600  43.645  30.907  1.00  0.00           C0.      0
ATOM   1488  OE1 GLU A  97      61.371  43.907  31.884  1.00  0.00           O0.      0
ATOM   1489  OE2 GLU A  97      60.720  42.669  30.214  1.00  0.00           O0.      0
ATOM   1490  C   GLU A  97      60.065  46.808  28.707  1.00  0.00           C0.      0
ATOM   1491  O   GLU A  97      60.145  45.917  27.862  1.00  0.00           O0.      0
ATOM   1492  N   ARG A  98      59.502  47.980  28.455  1.00  0.00           N0.      0
ATOM   1493  H   ARG A  98      59.391  48.681  29.174  1.00  0.00           H0.      0
ATOM   1494  CA  ARG A  98      59.069  48.327  27.054  1.00  0.00           C0.      0
ATOM   1495  HA  ARG A  98      58.439  47.542  26.635  1.00  0.00           H0.      0
ATOM   1496  CB  ARG A  98      58.097  49.625  27.127  1.00  0.00           C0.      0
ATOM   1497  HB2 ARG A  98      57.343  49.476  27.899  1.00  0.00           H0.      0
ATOM   1498  HB3 ARG A  98      58.758  50.448  27.399  1.00  0.00           H0.      0
ATOM   1499  CG  ARG A  98      57.454  49.917  25.788  1.00  0.00           C0.      0
ATOM   1500  HG2 ARG A  98      58.289  50.091  25.110  1.00  0.00           H0.      0
ATOM   1501  HG3 ARG A  98      56.878  49.060  25.437  1.00  0.00           H0.      0
ATOM   1502  CD  ARG A  98      56.523  51.162  25.930  1.00  0.00           C0.      0
ATOM   1503  HD2 ARG A  98      56.053  51.348  24.964  1.00  0.00           H0.      0
ATOM   1504  HD3 ARG A  98      55.749  50.926  26.661  1.00  0.00           H0.      0
ATOM   1505  NE  ARG A  98      57.229  52.394  26.295  1.00  0.00           N0.      0
ATOM   1506  HE  ARG A  98      58.221  52.392  26.487  1.00  0.00           H0.      0
ATOM   1507  CZ  ARG A  98      56.765  53.605  26.322  1.00  0.00           C0.      0
ATOM   1508  NH1 ARG A  98      55.539  53.883  26.335  1.00  0.00           N0.      0
ATOM   1509 HH11 ARG A  98      54.921  53.155  26.007  1.00  0.00           H0.      0
ATOM   1510 HH12 ARG A  98      55.162  54.819  26.344  1.00  0.00           H0.      0
ATOM   1511  NH2 ARG A  98      57.533  54.601  26.594  1.00  0.00           N0.      0
ATOM   1512 HH21 ARG A  98      58.518  54.459  26.762  1.00  0.00           H0.      0
ATOM   1513 HH22 ARG A  98      57.124  55.499  26.812  1.00  0.00           H0.      0
ATOM   1514  C   ARG A  98      60.183  48.550  26.088  1.00  0.00           C0.      0
ATOM   1515  O   ARG A  98      60.148  48.018  24.973  1.00  0.00           O0.      0
ATOM   1516  N   TRP A  99      61.151  49.346  26.564  1.00  0.00           N0.      0
ATOM   1517  H   TRP A  99      60.835  49.737  27.440  1.00  0.00           H0.      0
ATOM   1518  CA  TRP A  99      62.262  49.974  25.802  1.00  0.00           C0.      0
ATOM   1519  HA  TRP A  99      61.822  50.701  25.119  1.00  0.00           H0.      0
ATOM   1520  CB  TRP A  99      63.234  50.637  26.745  1.00  0.00           C0.      0
ATOM   1521  HB2 TRP A  99      62.679  51.369  27.332  1.00  0.00           H0.      0
ATOM   1522  HB3 TRP A  99      63.714  49.898  27.387  1.00  0.00           H0.      0
ATOM   1523  CG  TRP A  99      64.395  51.291  26.005  1.00  0.00           C0.      0
ATOM   1524  CD1 TRP A  99      65.646  50.791  25.895  1.00  0.00           C0.      0
ATOM   1525  HD1 TRP A  99      65.937  49.873  26.384  1.00  0.00           H0.      0
ATOM   1526  NE1 TRP A  99      66.441  51.634  25.148  1.00  0.00           N0.      0
ATOM   1527  HE1 TRP A  99      67.447  51.545  25.158  1.00  0.00           H0.      0
ATOM   1528  CE2 TRP A  99      65.715  52.649  24.615  1.00  0.00           C0.      0
ATOM   1529  CZ2 TRP A  99      66.029  53.711  23.684  1.00  0.00           C0.      0
ATOM   1530  HZ2 TRP A  99      67.010  53.832  23.249  1.00  0.00           H0.      0
ATOM   1531  CH2 TRP A  99      64.994  54.571  23.220  1.00  0.00           C0.      0
ATOM   1532  HH2 TRP A  99      65.122  55.325  22.458  1.00  0.00           H0.      0
ATOM   1533  CZ3 TRP A  99      63.746  54.453  23.836  1.00  0.00           C0.      0
ATOM   1534  HZ3 TRP A  99      62.886  55.009  23.493  1.00  0.00           H0.      0
ATOM   1535  CE3 TRP A  99      63.476  53.459  24.757  1.00  0.00           C0.      0
ATOM   1536  HE3 TRP A  99      62.477  53.464  25.166  1.00  0.00           H0.      0
ATOM   1537  CD2 TRP A  99      64.413  52.499  25.181  1.00  0.00           C0.      0
ATOM   1538  C   TRP A  99      63.001  48.897  25.016  1.00  0.00           C0.      0
ATOM   1539  O   TRP A  99      63.254  49.049  23.778  1.00  0.00           O0.      0
ATOM   1540  N   ASN A 100      63.472  47.816  25.689  1.00  0.00           N0.      0
ATOM   1541  H   ASN A 100      63.092  47.686  26.615  1.00  0.00           H0.      0
ATOM   1542  CA  ASN A 100      64.352  46.794  25.090  1.00  0.00           C0.      0
ATOM   1543  HA  ASN A 100      65.216  47.326  24.692  1.00  0.00           H0.      0
ATOM   1544  CB  ASN A 100      64.854  46.010  26.332  1.00  0.00           C0.      0
ATOM   1545  HB2 ASN A 100      64.929  46.685  27.185  1.00  0.00           H0.      0
ATOM   1546  HB3 ASN A 100      64.103  45.340  26.752  1.00  0.00           H0.      0
ATOM   1547  CG  ASN A 100      66.208  45.365  26.196  1.00  0.00           C0.      0
ATOM   1548  OD1 ASN A 100      67.231  45.957  26.548  1.00  0.00           O0.      0
ATOM   1549  ND2 ASN A 100      66.174  44.074  26.037  1.00  0.00           N0.      0
ATOM   1550 HD21 ASN A 100      67.006  43.514  25.920  1.00  0.00           H0.      0
ATOM   1551 HD22 ASN A 100      65.296  43.575  26.043  1.00  0.00           H0.      0
ATOM   1552  C   ASN A 100      63.772  45.891  24.025  1.00  0.00           C0.      0
ATOM   1553  O   ASN A 100      64.418  44.969  23.504  1.00  0.00           O0.      0
ATOM   1554  N   ARG A 101      62.544  46.123  23.691  1.00  0.00           N0.      0
ATOM   1555  H   ARG A 101      62.159  46.963  24.099  1.00  0.00           H0.      0
ATOM   1556  CA  ARG A 101      61.700  45.426  22.631  1.00  0.00           C0.      0
ATOM   1557  HA  ARG A 101      62.317  44.976  21.853  1.00  0.00           H0.      0
ATOM   1558  CB  ARG A 101      61.083  44.215  23.256  1.00  0.00           C0.      0
ATOM   1559  HB2 ARG A 101      60.524  43.640  22.518  1.00  0.00           H0.      0
ATOM   1560  HB3 ARG A 101      61.919  43.554  23.485  1.00  0.00           H0.      0
ATOM   1561  CG  ARG A 101      60.238  44.512  24.492  1.00  0.00           C0.      0
ATOM   1562  HG2 ARG A 101      60.769  45.078  25.258  1.00  0.00           H0.      0
ATOM   1563  HG3 ARG A 101      59.511  45.263  24.185  1.00  0.00           H0.      0
ATOM   1564  CD  ARG A 101      59.641  43.228  25.202  1.00  0.00           C0.      0
ATOM   1565  HD2 ARG A 101      60.477  42.588  25.482  1.00  0.00           H0.      0
ATOM   1566  HD3 ARG A 101      59.097  43.500  26.106  1.00  0.00           H0.      0
ATOM   1567  NE  ARG A 101      58.839  42.335  24.309  1.00  0.00           N0.      0
ATOM   1568  HE  ARG A 101      58.667  42.572  23.342  1.00  0.00           H0.      0
ATOM   1569  CZ  ARG A 101      58.110  41.308  24.744  1.00  0.00           C0.      0
ATOM   1570  NH1 ARG A 101      58.140  40.762  25.922  1.00  0.00           N0.      0
ATOM   1571 HH11 ARG A 101      58.714  41.044  26.703  1.00  0.00           H0.      0
ATOM   1572 HH12 ARG A 101      57.557  39.947  26.052  1.00  0.00           H0.      0
ATOM   1573  NH2 ARG A 101      57.329  40.725  23.901  1.00  0.00           N0.      0
ATOM   1574 HH21 ARG A 101      57.419  41.097  22.967  1.00  0.00           H0.      0
ATOM   1575 HH22 ARG A 101      56.692  40.006  24.213  1.00  0.00           H0.      0
ATOM   1576  C   ARG A 101      60.640  46.295  21.897  1.00  0.00           C0.      0
ATOM   1577  O   ARG A 101      59.632  45.781  21.448  1.00  0.00           O0.      0
ATOM   1578  N   ARG A 102      60.851  47.576  21.844  1.00  0.00           N0.      0
ATOM   1579  H   ARG A 102      61.648  47.985  22.308  1.00  0.00           H0.      0
ATOM   1580  CA  ARG A 102      59.927  48.600  21.304  1.00  0.00           C0.      0
ATOM   1581  HA  ARG A 102      58.975  48.469  21.818  1.00  0.00           H0.      0
ATOM   1582  CB  ARG A 102      60.378  49.974  21.765  1.00  0.00           C0.      0
ATOM   1583  HB2 ARG A 102      59.626  50.690  21.433  1.00  0.00           H0.      0
ATOM   1584  HB3 ARG A 102      60.379  49.948  22.854  1.00  0.00           H0.      0
ATOM   1585  CG  ARG A 102      61.702  50.434  21.184  1.00  0.00           C0.      0
ATOM   1586  HG2 ARG A 102      62.387  49.586  21.192  1.00  0.00           H0.      0
ATOM   1587  HG3 ARG A 102      61.609  50.635  20.116  1.00  0.00           H0.      0
ATOM   1588  CD  ARG A 102      62.304  51.649  21.938  1.00  0.00           C0.      0
ATOM   1589  HD2 ARG A 102      61.610  52.480  21.813  1.00  0.00           H0.      0
ATOM   1590  HD3 ARG A 102      62.316  51.398  22.999  1.00  0.00           H0.      0
ATOM   1591  NE  ARG A 102      63.660  51.947  21.471  1.00  0.00           N0.      0
ATOM   1592  HE  ARG A 102      64.313  51.211  21.695  1.00  0.00           H0.      0
ATOM   1593  CZ  ARG A 102      64.059  52.722  20.522  1.00  0.00           C0.      0
ATOM   1594  NH1 ARG A 102      63.264  53.514  19.883  1.00  0.00           N0.      0
ATOM   1595 HH11 ARG A 102      62.305  53.547  20.198  1.00  0.00           H0.      0
ATOM   1596 HH12 ARG A 102      63.627  54.135  19.173  1.00  0.00           H0.      0
ATOM   1597  NH2 ARG A 102      65.350  52.763  20.230  1.00  0.00           N0.      0
ATOM   1598 HH21 ARG A 102      65.954  52.109  20.707  1.00  0.00           H0.      0
ATOM   1599 HH22 ARG A 102      65.579  53.315  19.417  1.00  0.00           H0.      0
ATOM   1600  C   ARG A 102      59.678  48.515  19.735  1.00  0.00           C0.      0
ATOM   1601  O   ARG A 102      58.894  49.310  19.207  1.00  0.00           O0.      0
ATOM   1602  N   LYS A 103      60.297  47.602  19.086  1.00  0.00           N0.      0
ATOM   1603  H   LYS A 103      61.100  47.189  19.537  1.00  0.00           H0.      0
ATOM   1604  CA  LYS A 103      60.103  47.400  17.610  1.00  0.00           C0.      0
ATOM   1605  HA  LYS A 103      59.869  48.335  17.102  1.00  0.00           H0.      0
ATOM   1606  CB  LYS A 103      61.338  46.763  16.945  1.00  0.00           C0.      0
ATOM   1607  HB2 LYS A 103      62.140  47.498  16.878  1.00  0.00           H0.      0
ATOM   1608  HB3 LYS A 103      61.649  45.965  17.619  1.00  0.00           H0.      0
ATOM   1609  CG  LYS A 103      61.312  46.299  15.453  1.00  0.00           C0.      0
ATOM   1610  HG2 LYS A 103      60.795  45.339  15.461  1.00  0.00           H0.      0
ATOM   1611  HG3 LYS A 103      60.776  46.960  14.773  1.00  0.00           H0.      0
ATOM   1612  CD  LYS A 103      62.773  46.082  15.008  1.00  0.00           C0.      0
ATOM   1613  HD2 LYS A 103      63.263  47.054  14.967  1.00  0.00           H0.      0
ATOM   1614  HD3 LYS A 103      63.374  45.388  15.596  1.00  0.00           H0.      0
ATOM   1615  CE  LYS A 103      62.754  45.618  13.596  1.00  0.00           C0.      0
ATOM   1616  HE2 LYS A 103      62.113  44.737  13.564  1.00  0.00           H0.      0
ATOM   1617  HE3 LYS A 103      62.264  46.435  13.066  1.00  0.00           H0.      0
ATOM   1618  NZ  LYS A 103      64.166  45.361  13.037  1.00  0.00           N0.      0
ATOM   1619  HZ1 LYS A 103      64.742  46.158  13.266  1.00  0.00           H0.      0
ATOM   1620  HZ2 LYS A 103      64.590  44.587  13.527  1.00  0.00           H0.      0
ATOM   1621  HZ3 LYS A 103      64.260  45.277  12.035  1.00  0.00           H0.      0
ATOM   1622  C   LYS A 103      58.918  46.456  17.318  1.00  0.00           C0.      0
ATOM   1623  O   LYS A 103      58.339  46.510  16.250  1.00  0.00           O0.      0
ATOM   1624  N   GLU A 104      58.623  45.503  18.162  1.00  0.00           N0.      0
ATOM   1625  H   GLU A 104      59.155  45.467  19.020  1.00  0.00           H0.      0
ATOM   1626  CA  GLU A 104      57.619  44.482  18.166  1.00  0.00           C0.      0
ATOM   1627  HA  GLU A 104      57.661  43.833  17.291  1.00  0.00           H0.      0
ATOM   1628  CB  GLU A 104      57.915  43.642  19.416  1.00  0.00           C0.      0
ATOM   1629  HB2 GLU A 104      58.912  43.209  19.336  1.00  0.00           H0.      0
ATOM   1630  HB3 GLU A 104      57.824  44.330  20.257  1.00  0.00           H0.      0
ATOM   1631  CG  GLU A 104      56.883  42.587  19.585  1.00  0.00           C0.      0
ATOM   1632  HG2 GLU A 104      55.916  43.051  19.779  1.00  0.00           H0.      0
ATOM   1633  HG3 GLU A 104      56.763  42.143  18.597  1.00  0.00           H0.      0
ATOM   1634  CD  GLU A 104      57.311  41.567  20.672  1.00  0.00           C0.      0
ATOM   1635  OE1 GLU A 104      58.203  41.810  21.507  1.00  0.00           O0.      0
ATOM   1636  OE2 GLU A 104      56.803  40.474  20.472  1.00  0.00           O0.      0
ATOM   1637  C   GLU A 104      56.175  45.109  18.106  1.00  0.00           C0.      0
ATOM   1638  O   GLU A 104      55.948  46.045  18.868  1.00  0.00           O0.      0
ATOM   1639  N   PRO A 105      55.228  44.615  17.241  1.00  0.00           N0.      0
ATOM   1640  CD  PRO A 105      55.292  43.508  16.298  1.00  0.00           C0.      0
ATOM   1641  HD2 PRO A 105      55.217  42.574  16.854  1.00  0.00           H0.      0
ATOM   1642  HD3 PRO A 105      56.246  43.661  15.793  1.00  0.00           H0.      0
ATOM   1643  CG  PRO A 105      54.170  43.662  15.339  1.00  0.00           C0.      0
ATOM   1644  HG2 PRO A 105      53.698  42.757  14.958  1.00  0.00           H0.      0
ATOM   1645  HG3 PRO A 105      54.419  44.312  14.500  1.00  0.00           H0.      0
ATOM   1646  CB  PRO A 105      53.144  44.465  16.079  1.00  0.00           C0.      0
ATOM   1647  HB2 PRO A 105      52.559  43.817  16.732  1.00  0.00           H0.      0
ATOM   1648  HB3 PRO A 105      52.462  44.937  15.372  1.00  0.00           H0.      0
ATOM   1649  CA  PRO A 105      53.992  45.431  16.921  1.00  0.00           C0.      0
ATOM   1650  HA  PRO A 105      54.228  46.327  16.349  1.00  0.00           H0.      0
ATOM   1651  C   PRO A 105      53.082  45.950  18.044  1.00  0.00           C0.      0
ATOM   1652  O   PRO A 105      52.635  47.083  17.909  1.00  0.00           O0.      0
ATOM   1653  N   ALA A 106      53.047  45.316  19.208  1.00  0.00           N0.      0
ATOM   1654  H   ALA A 106      53.549  44.441  19.265  1.00  0.00           H0.      0
ATOM   1655  CA  ALA A 106      52.287  45.647  20.375  1.00  0.00           C0.      0
ATOM   1656  HA  ALA A 106      51.397  46.178  20.037  1.00  0.00           H0.      0
ATOM   1657  CB  ALA A 106      51.815  44.373  20.919  1.00  0.00           C0.      0
ATOM   1658  HB1 ALA A 106      51.274  43.768  20.192  1.00  0.00           H0.      0
ATOM   1659  HB2 ALA A 106      52.634  43.773  21.315  1.00  0.00           H0.      0
ATOM   1660  HB3 ALA A 106      51.126  44.675  21.708  1.00  0.00           H0.      0
ATOM   1661  C   ALA A 106      53.025  46.495  21.400  1.00  0.00           C0.      0
ATOM   1662  O   ALA A 106      52.400  47.389  21.959  1.00  0.00           O0.      0
ATOM   1663  N   PHE A 107      54.375  46.196  21.684  1.00  0.00           N0.      0
ATOM   1664  H   PHE A 107      54.809  45.489  21.109  1.00  0.00           H0.      0
ATOM   1665  CA  PHE A 107      55.228  46.936  22.636  1.00  0.00           C0.      0
ATOM   1666  HA  PHE A 107      54.609  47.059  23.524  1.00  0.00           H0.      0
ATOM   1667  CB  PHE A 107      56.471  46.129  22.837  1.00  0.00           C0.      0
ATOM   1668  HB2 PHE A 107      56.760  45.641  21.907  1.00  0.00           H0.      0
ATOM   1669  HB3 PHE A 107      57.275  46.792  23.157  1.00  0.00           H0.      0
ATOM   1670  CG  PHE A 107      56.216  45.080  23.892  1.00  0.00           C0.      0
ATOM   1671  CD1 PHE A 107      55.500  43.908  23.560  1.00  0.00           C0.      0
ATOM   1672  HD1 PHE A 107      55.050  43.785  22.586  1.00  0.00           H0.      0
ATOM   1673  CE1 PHE A 107      55.221  42.945  24.523  1.00  0.00           C0.      0
ATOM   1674  HE1 PHE A 107      54.651  42.099  24.166  1.00  0.00           H0.      0
ATOM   1675  CZ  PHE A 107      55.736  43.039  25.853  1.00  0.00           C0.      0
ATOM   1676  HZ  PHE A 107      55.657  42.215  26.547  1.00  0.00           H0.      0
ATOM   1677  CE2 PHE A 107      56.430  44.250  26.192  1.00  0.00           C0.      0
ATOM   1678  HE2 PHE A 107      56.907  44.306  27.159  1.00  0.00           H0.      0
ATOM   1679  CD2 PHE A 107      56.642  45.217  25.213  1.00  0.00           C0.      0
ATOM   1680  HD2 PHE A 107      57.180  46.105  25.510  1.00  0.00           H0.      0
ATOM   1681  C   PHE A 107      55.628  48.244  22.027  1.00  0.00           C0.      0
ATOM   1682  O   PHE A 107      55.866  49.279  22.734  1.00  0.00           O0.      0
ATOM   1683  N   ASP A 108      55.567  48.395  20.703  1.00  0.00           N0.      0
ATOM   1684  H   ASP A 108      55.452  47.608  20.081  1.00  0.00           H0.      0
ATOM   1685  CA  ASP A 108      55.765  49.694  20.077  1.00  0.00           C0.      0
ATOM   1686  HA  ASP A 108      56.678  50.148  20.463  1.00  0.00           H0.      0
ATOM   1687  CB  ASP A 108      55.828  49.449  18.500  1.00  0.00           C0.      0
ATOM   1688  HB2 ASP A 108      56.537  48.635  18.347  1.00  0.00           H0.      0
ATOM   1689  HB3 ASP A 108      54.853  49.035  18.243  1.00  0.00           H0.      0
ATOM   1690  CG  ASP A 108      56.098  50.722  17.678  1.00  0.00           C0.      0
ATOM   1691  OD1 ASP A 108      56.675  51.680  18.220  1.00  0.00           O0.      0
ATOM   1692  OD2 ASP A 108      55.884  50.733  16.488  1.00  0.00           O0.      0
ATOM   1693  C   ASP A 108      54.611  50.639  20.391  1.00  0.00           C0.      0
ATOM   1694  O   ASP A 108      54.927  51.749  20.885  1.00  0.00           O0.      0
ATOM   1695  N   LYS A 109      53.349  50.176  20.372  1.00  0.00           N0.      0
ATOM   1696  H   LYS A 109      53.186  49.197  20.188  1.00  0.00           H0.      0
ATOM   1697  CA  LYS A 109      52.236  51.128  20.543  1.00  0.00           C0.      0
ATOM   1698  HA  LYS A 109      52.616  52.132  20.355  1.00  0.00           H0.      0
ATOM   1699  CB  LYS A 109      51.074  50.871  19.639  1.00  0.00           C0.      0
ATOM   1700  HB2 LYS A 109      50.821  49.839  19.879  1.00  0.00           H0.      0
ATOM   1701  HB3 LYS A 109      50.172  51.437  19.871  1.00  0.00           H0.      0
ATOM   1702  CG  LYS A 109      51.488  51.070  18.195  1.00  0.00           C0.      0
ATOM   1703  HG2 LYS A 109      51.712  52.131  18.085  1.00  0.00           H0.      0
ATOM   1704  HG3 LYS A 109      52.283  50.394  17.881  1.00  0.00           H0.      0
ATOM   1705  CD  LYS A 109      50.299  50.722  17.276  1.00  0.00           C0.      0
ATOM   1706  HD2 LYS A 109      49.320  51.113  17.551  1.00  0.00           H0.      0
ATOM   1707  HD3 LYS A 109      50.547  51.273  16.369  1.00  0.00           H0.      0
ATOM   1708  CE  LYS A 109      50.077  49.216  17.053  1.00  0.00           C0.      0
ATOM   1709  HE2 LYS A 109      50.358  48.594  17.903  1.00  0.00           H0.      0
ATOM   1710  HE3 LYS A 109      49.008  49.009  17.005  1.00  0.00           H0.      0
ATOM   1711  NZ  LYS A 109      50.735  48.705  15.852  1.00  0.00           N0.      0
ATOM   1712  HZ1 LYS A 109      50.457  47.785  15.541  1.00  0.00           H0.      0
ATOM   1713  HZ2 LYS A 109      50.643  49.325  15.060  1.00  0.00           H0.      0
ATOM   1714  HZ3 LYS A 109      51.724  48.716  16.059  1.00  0.00           H0.      0
ATOM   1715  C   LYS A 109      51.749  51.186  22.007  1.00  0.00           C0.      0
ATOM   1716  O   LYS A 109      50.886  51.978  22.350  1.00  0.00           O0.      0
ATOM   1717  N   TRP A 110      52.443  50.515  22.958  1.00  0.00           N0.      0
ATOM   1718  H   TRP A 110      53.199  49.908  22.676  1.00  0.00           H0.      0
ATOM   1719  CA  TRP A 110      52.242  50.592  24.462  1.00  0.00           C0.      0
ATOM   1720  HA  TRP A 110      51.230  50.267  24.704  1.00  0.00           H0.      0
ATOM   1721  CB  TRP A 110      53.086  49.543  25.137  1.00  0.00           C0.      0
ATOM   1722  HB2 TRP A 110      52.963  48.600  24.606  1.00  0.00           H0.      0
ATOM   1723  HB3 TRP A 110      54.089  49.956  25.025  1.00  0.00           H0.      0
ATOM   1724  CG  TRP A 110      52.812  49.354  26.613  1.00  0.00           C0.      0
ATOM   1725  CD1 TRP A 110      51.835  49.906  27.388  1.00  0.00           C0.      0
ATOM   1726  HD1 TRP A 110      51.116  50.651  27.082  1.00  0.00           H0.      0
ATOM   1727  NE1 TRP A 110      51.927  49.353  28.666  1.00  0.00           N0.      0
ATOM   1728  HE1 TRP A 110      51.321  49.638  29.422  1.00  0.00           H0.      0
ATOM   1729  CE2 TRP A 110      53.097  48.606  28.800  1.00  0.00           C0.      0
ATOM   1730  CZ2 TRP A 110      53.756  47.976  29.893  1.00  0.00           C0.      0
ATOM   1731  HZ2 TRP A 110      53.354  48.021  30.894  1.00  0.00           H0.      0
ATOM   1732  CH2 TRP A 110      54.956  47.269  29.682  1.00  0.00           C0.      0
ATOM   1733  HH2 TRP A 110      55.413  46.706  30.482  1.00  0.00           H0.      0
ATOM   1734  CZ3 TRP A 110      55.492  47.178  28.381  1.00  0.00           C0.      0
ATOM   1735  HZ3 TRP A 110      56.380  46.608  28.150  1.00  0.00           H0.      0
ATOM   1736  CE3 TRP A 110      54.876  47.842  27.326  1.00  0.00           C0.      0
ATOM   1737  HE3 TRP A 110      55.190  47.739  26.297  1.00  0.00           H0.      0
ATOM   1738  CD2 TRP A 110      53.715  48.591  27.511  1.00  0.00           C0.      0
ATOM   1739  C   TRP A 110      52.388  52.052  25.029  1.00  0.00           C0.      0
ATOM   1740  O   TRP A 110      53.490  52.594  24.993  1.00  0.00           O0.      0
ATOM   1741  N   VAL A 111      51.231  52.576  25.499  1.00  0.00           N0.      0
ATOM   1742  H   VAL A 111      50.391  52.031  25.365  1.00  0.00           H0.      0
ATOM   1743  CA  VAL A 111      51.130  53.967  26.086  1.00  0.00           C0.      0
ATOM   1744  HA  VAL A 111      51.858  54.667  25.675  1.00  0.00           H0.      0
ATOM   1745  CB  VAL A 111      49.705  54.658  25.994  1.00  0.00           C0.      0
ATOM   1746  HB  VAL A 111      49.118  54.095  26.719  1.00  0.00           H0.      0
ATOM   1747  CG1 VAL A 111      49.860  56.121  26.239  1.00  0.00           C0.      0
ATOM   1748 HG11 VAL A 111      50.365  56.440  27.150  1.00  0.00           H0.      0
ATOM   1749 HG12 VAL A 111      50.415  56.621  25.446  1.00  0.00           H0.      0
ATOM   1750 HG13 VAL A 111      48.878  56.594  26.261  1.00  0.00           H0.      0
ATOM   1751  CG2 VAL A 111      48.957  54.450  24.706  1.00  0.00           C0.      0
ATOM   1752 HG21 VAL A 111      49.086  53.408  24.413  1.00  0.00           H0.      0
ATOM   1753 HG22 VAL A 111      47.898  54.597  24.916  1.00  0.00           H0.      0
ATOM   1754 HG23 VAL A 111      49.403  55.030  23.898  1.00  0.00           H0.      0
ATOM   1755  C   VAL A 111      51.464  53.901  27.594  1.00  0.00           C0.      0
ATOM   1756  O   VAL A 111      51.076  52.941  28.282  1.00  0.00           O0.      0
ATOM   1757  N   ILE A 112      52.447  54.702  28.074  1.00  0.00           N0.      0
ATOM   1758  H   ILE A 112      52.925  55.321  27.435  1.00  0.00           H0.      0
ATOM   1759  CA  ILE A 112      52.807  54.920  29.428  1.00  0.00           C0.      0
ATOM   1760  HA  ILE A 112      52.032  54.421  30.010  1.00  0.00           H0.      0
ATOM   1761  CB  ILE A 112      54.064  54.247  29.818  1.00  0.00           C0.      0
ATOM   1762  HB  ILE A 112      54.858  54.622  29.172  1.00  0.00           H0.      0
ATOM   1763  CG2 ILE A 112      54.552  54.626  31.238  1.00  0.00           C0.      0
ATOM   1764 HG21 ILE A 112      54.537  55.693  31.461  1.00  0.00           H0.      0
ATOM   1765 HG22 ILE A 112      53.764  54.278  31.906  1.00  0.00           H0.      0
ATOM   1766 HG23 ILE A 112      55.535  54.173  31.360  1.00  0.00           H0.      0
ATOM   1767  CG1 ILE A 112      53.995  52.705  29.674  1.00  0.00           C0.      0
ATOM   1768 HG12 ILE A 112      53.390  52.395  30.527  1.00  0.00           H0.      0
ATOM   1769 HG13 ILE A 112      53.445  52.447  28.769  1.00  0.00           H0.      0
ATOM   1770  CD1 ILE A 112      55.258  51.868  29.766  1.00  0.00           C0.      0
ATOM   1771 HD11 ILE A 112      54.933  50.912  29.355  1.00  0.00           H0.      0
ATOM   1772 HD12 ILE A 112      55.903  52.236  28.968  1.00  0.00           H0.      0
ATOM   1773 HD13 ILE A 112      55.760  51.825  30.732  1.00  0.00           H0.      0
ATOM   1774  C   ILE A 112      52.757  56.458  29.803  1.00  0.00           C0.      0
ATOM   1775  O   ILE A 112      53.706  57.195  29.393  1.00  0.00           O0.      0
ATOM   1776  N   GLU A 113      51.755  56.865  30.529  1.00  0.00           N0.      0
ATOM   1777  H   GLU A 113      51.164  56.191  30.994  1.00  0.00           H0.      0
ATOM   1778  CA  GLU A 113      51.759  58.267  30.966  1.00  0.00           C0.      0
ATOM   1779  HA  GLU A 113      52.639  58.751  30.544  1.00  0.00           H0.      0
ATOM   1780  CB  GLU A 113      50.480  58.883  30.406  1.00  0.00           C0.      0
ATOM   1781  HB2 GLU A 113      49.665  58.254  30.763  1.00  0.00           H0.      0
ATOM   1782  HB3 GLU A 113      50.310  59.844  30.893  1.00  0.00           H0.      0
ATOM   1783  CG  GLU A 113      50.495  58.982  28.871  1.00  0.00           C0.      0
ATOM   1784  HG2 GLU A 113      50.728  58.054  28.349  1.00  0.00           H0.      0
ATOM   1785  HG3 GLU A 113      49.481  59.294  28.619  1.00  0.00           H0.      0
ATOM   1786  CD  GLU A 113      51.543  60.012  28.493  1.00  0.00           C0.      0
ATOM   1787  OE1 GLU A 113      51.730  61.128  29.063  1.00  0.00           O0.      0
ATOM   1788  OE2 GLU A 113      52.341  59.663  27.568  1.00  0.00           O0.      0
ATOM   1789  C   GLU A 113      51.899  58.347  32.465  1.00  0.00           C0.      0
ATOM   1790  O   GLU A 113      51.429  57.503  33.180  1.00  0.00           O0.      0
ATOM   1791  N   GLU A 114      52.620  59.309  32.997  1.00  0.00           N0.      0
ATOM   1792  H   GLU A 114      52.902  60.091  32.424  1.00  0.00           H0.      0
ATOM   1793  CA  GLU A 114      52.858  59.580  34.488  1.00  0.00           C0.      0
ATOM   1794  HA  GLU A 114      52.944  58.608  34.974  1.00  0.00           H0.      0
ATOM   1795  CB  GLU A 114      54.167  60.392  34.643  1.00  0.00           C0.      0
ATOM   1796  HB2 GLU A 114      54.032  61.308  34.067  1.00  0.00           H0.      0
ATOM   1797  HB3 GLU A 114      54.509  60.483  35.674  1.00  0.00           H0.      0
ATOM   1798  CG  GLU A 114      55.460  59.839  33.955  1.00  0.00           C0.      0
ATOM   1799  HG2 GLU A 114      55.694  58.857  34.365  1.00  0.00           H0.      0
ATOM   1800  HG3 GLU A 114      55.271  59.516  32.931  1.00  0.00           H0.      0
ATOM   1801  CD  GLU A 114      56.689  60.716  33.969  1.00  0.00           C0.      0
ATOM   1802  OE1 GLU A 114      56.889  61.455  32.949  1.00  0.00           O0.      0
ATOM   1803  OE2 GLU A 114      57.490  60.695  34.981  1.00  0.00           O0.      0
ATOM   1804  C   GLU A 114      51.605  60.256  35.091  1.00  0.00           C0.      0
ATOM   1805  O   GLU A 114      51.617  61.432  35.468  1.00  0.00           O0.      0
ATOM   1806  N   ALA A 115      50.470  59.567  35.158  1.00  0.00           N0.      0
ATOM   1807  H   ALA A 115      50.541  58.656  34.727  1.00  0.00           H0.      0
ATOM   1808  CA  ALA A 115      49.131  60.213  35.342  1.00  0.00           C0.      0
ATOM   1809  HA  ALA A 115      49.241  61.295  35.274  1.00  0.00           H0.      0
ATOM   1810  CB  ALA A 115      48.224  59.854  34.174  1.00  0.00           C0.      0
ATOM   1811  HB1 ALA A 115      47.794  58.857  34.266  1.00  0.00           H0.      0
ATOM   1812  HB2 ALA A 115      47.426  60.592  34.252  1.00  0.00           H0.      0
ATOM   1813  HB3 ALA A 115      48.697  59.944  33.196  1.00  0.00           H0.      0
ATOM   1814  C   ALA A 115      48.400  59.878  36.714  1.00  0.00           C0.      0
ATOM   1815  O   ALA A 115      48.663  58.815  37.333  1.00  0.00           O0.      0
ATOM   1816  N   ASN A 116      47.475  60.738  37.127  1.00  0.00           N0.      0
ATOM   1817  H   ASN A 116      47.242  61.565  36.597  1.00  0.00           H0.      0
ATOM   1818  CA  ASN A 116      46.854  60.740  38.398  1.00  0.00           C0.      0
ATOM   1819  HA  ASN A 116      47.112  59.824  38.930  1.00  0.00           H0.      0
ATOM   1820  CB  ASN A 116      47.398  61.949  39.228  1.00  0.00           C0.      0
ATOM   1821  HB2 ASN A 116      48.482  61.837  39.250  1.00  0.00           H0.      0
ATOM   1822  HB3 ASN A 116      47.155  62.775  38.560  1.00  0.00           H0.      0
ATOM   1823  CG  ASN A 116      46.813  62.158  40.588  1.00  0.00           C0.      0
ATOM   1824  OD1 ASN A 116      45.643  62.034  40.868  1.00  0.00           O0.      0
ATOM   1825  ND2 ASN A 116      47.677  62.267  41.572  1.00  0.00           N0.      0
ATOM   1826 HD21 ASN A 116      47.301  62.391  42.501  1.00  0.00           H0.      0
ATOM   1827 HD22 ASN A 116      48.619  62.629  41.515  1.00  0.00           H0.      0
ATOM   1828  C   ASN A 116      45.305  60.761  38.136  1.00  0.00           C0.      0
ATOM   1829  O   ASN A 116      44.778  61.234  37.149  1.00  0.00           O0.      0
ATOM   1830  N   TRP A 117      44.611  60.026  39.017  1.00  0.00           N0.      0
ATOM   1831  H   TRP A 117      45.131  59.625  39.784  1.00  0.00           H0.      0
ATOM   1832  CA  TRP A 117      43.130  59.831  39.071  1.00  0.00           C0.      0
ATOM   1833  HA  TRP A 117      42.789  59.235  38.224  1.00  0.00           H0.      0
ATOM   1834  CB  TRP A 117      42.677  58.872  40.220  1.00  0.00           C0.      0
ATOM   1835  HB2 TRP A 117      42.836  59.260  41.226  1.00  0.00           H0.      0
ATOM   1836  HB3 TRP A 117      41.618  58.664  40.067  1.00  0.00           H0.      0
ATOM   1837  CG  TRP A 117      43.300  57.490  40.192  1.00  0.00           C0.      0
ATOM   1838  CD1 TRP A 117      43.870  56.941  39.120  1.00  0.00           C0.      0
ATOM   1839  HD1 TRP A 117      43.967  57.415  38.154  1.00  0.00           H0.      0
ATOM   1840  NE1 TRP A 117      44.378  55.717  39.516  1.00  0.00           N0.      0
ATOM   1841  HE1 TRP A 117      44.834  55.070  38.889  1.00  0.00           H0.      0
ATOM   1842  CE2 TRP A 117      44.126  55.392  40.805  1.00  0.00           C0.      0
ATOM   1843  CZ2 TRP A 117      44.528  54.285  41.553  1.00  0.00           C0.      0
ATOM   1844  HZ2 TRP A 117      45.058  53.461  41.100  1.00  0.00           H0.      0
ATOM   1845  CH2 TRP A 117      44.052  54.220  42.798  1.00  0.00           C0.      0
ATOM   1846  HH2 TRP A 117      44.366  53.375  43.393  1.00  0.00           H0.      0
ATOM   1847  CZ3 TRP A 117      43.273  55.257  43.386  1.00  0.00           C0.      0
ATOM   1848  HZ3 TRP A 117      42.951  55.192  44.415  1.00  0.00           H0.      0
ATOM   1849  CE3 TRP A 117      43.048  56.443  42.603  1.00  0.00           C0.      0
ATOM   1850  HE3 TRP A 117      42.516  57.246  43.092  1.00  0.00           H0.      0
ATOM   1851  CD2 TRP A 117      43.399  56.520  41.294  1.00  0.00           C0.      0
ATOM   1852  C   TRP A 117      42.331  61.180  39.097  1.00  0.00           C0.      0
ATOM   1853  O   TRP A 117      41.277  61.292  38.426  1.00  0.00           O0.      0
ATOM   1854  N   LEU A 118      42.903  62.232  39.622  1.00  0.00           N0.      0
ATOM   1855  H   LEU A 118      43.781  62.057  40.090  1.00  0.00           H0.      0
ATOM   1856  CA  LEU A 118      42.327  63.553  39.453  1.00  0.00           C0.      0
ATOM   1857  HA  LEU A 118      41.243  63.482  39.542  1.00  0.00           H0.      0
ATOM   1858  CB  LEU A 118      42.652  64.389  40.692  1.00  0.00           C0.      0
ATOM   1859  HB2 LEU A 118      43.724  64.559  40.595  1.00  0.00           H0.      0
ATOM   1860  HB3 LEU A 118      42.049  65.296  40.648  1.00  0.00           H0.      0
ATOM   1861  CG  LEU A 118      42.366  63.843  42.126  1.00  0.00           C0.      0
ATOM   1862  HG  LEU A 118      42.823  62.876  42.340  1.00  0.00           H0.      0
ATOM   1863  CD1 LEU A 118      42.942  64.822  43.173  1.00  0.00           C0.      0
ATOM   1864 HD11 LEU A 118      42.943  64.473  44.205  1.00  0.00           H0.      0
ATOM   1865 HD12 LEU A 118      44.010  64.938  42.991  1.00  0.00           H0.      0
ATOM   1866 HD13 LEU A 118      42.475  65.796  43.025  1.00  0.00           H0.      0
ATOM   1867  CD2 LEU A 118      40.849  63.748  42.405  1.00  0.00           C0.      0
ATOM   1868 HD21 LEU A 118      40.329  63.077  41.722  1.00  0.00           H0.      0
ATOM   1869 HD22 LEU A 118      40.664  63.467  43.442  1.00  0.00           H0.      0
ATOM   1870 HD23 LEU A 118      40.326  64.701  42.319  1.00  0.00           H0.      0
ATOM   1871  C   LEU A 118      42.702  64.291  38.201  1.00  0.00           C0.      0
ATOM   1872  O   LEU A 118      42.125  65.380  38.009  1.00  0.00           O0.      0
ATOM   1873  N   THR A 119      43.591  63.669  37.394  1.00  0.00           N0.      0
ATOM   1874  H   THR A 119      43.929  62.780  37.733  1.00  0.00           H0.      0
ATOM   1875  CA  THR A 119      44.048  64.217  36.018  1.00  0.00           C0.      0
ATOM   1876  HA  THR A 119      43.413  65.055  35.732  1.00  0.00           H0.      0
ATOM   1877  CB  THR A 119      45.436  64.749  36.084  1.00  0.00           C0.      0
ATOM   1878  HB  THR A 119      45.635  65.315  35.174  1.00  0.00           H0.      0
ATOM   1879  CG2 THR A 119      45.575  65.890  37.139  1.00  0.00           C0.      0
ATOM   1880 HG21 THR A 119      44.733  66.576  37.052  1.00  0.00           H0.      0
ATOM   1881 HG22 THR A 119      45.627  65.448  38.134  1.00  0.00           H0.      0
ATOM   1882 HG23 THR A 119      46.488  66.474  37.024  1.00  0.00           H0.      0
ATOM   1883  OG1 THR A 119      46.432  63.861  36.421  1.00  0.00           O0.      0
ATOM   1884  HG1 THR A 119      46.967  63.882  35.624  1.00  0.00           H0.      0
ATOM   1885  C   THR A 119      43.930  63.379  34.774  1.00  0.00           C0.      0
ATOM   1886  O   THR A 119      44.704  63.518  33.827  1.00  0.00           O0.      0
ATOM   1887  N   LEU A 120      43.012  62.382  34.640  1.00  0.00           N0.      0
ATOM   1888  H   LEU A 120      42.242  62.299  35.289  1.00  0.00           H0.      0
ATOM   1889  CA  LEU A 120      43.102  61.352  33.560  1.00  0.00           C0.      0
ATOM   1890  HA  LEU A 120      44.069  60.854  33.629  1.00  0.00           H0.      0
ATOM   1891  CB  LEU A 120      42.090  60.230  33.784  1.00  0.00           C0.      0
ATOM   1892  HB2 LEU A 120      41.080  60.632  33.868  1.00  0.00           H0.      0
ATOM   1893  HB3 LEU A 120      42.111  59.540  32.940  1.00  0.00           H0.      0
ATOM   1894  CG  LEU A 120      42.365  59.330  34.989  1.00  0.00           C0.      0
ATOM   1895  HG  LEU A 120      42.757  59.852  35.862  1.00  0.00           H0.      0
ATOM   1896  CD1 LEU A 120      41.246  58.397  35.482  1.00  0.00           C0.      0
ATOM   1897 HD11 LEU A 120      41.573  57.683  36.238  1.00  0.00           H0.      0
ATOM   1898 HD12 LEU A 120      40.522  59.120  35.855  1.00  0.00           H0.      0
ATOM   1899 HD13 LEU A 120      40.796  57.848  34.655  1.00  0.00           H0.      0
ATOM   1900  CD2 LEU A 120      43.444  58.244  34.601  1.00  0.00           C0.      0
ATOM   1901 HD21 LEU A 120      44.347  58.697  34.190  1.00  0.00           H0.      0
ATOM   1902 HD22 LEU A 120      43.548  57.610  35.481  1.00  0.00           H0.      0
ATOM   1903 HD23 LEU A 120      42.884  57.559  33.965  1.00  0.00           H0.      0
ATOM   1904  C   LEU A 120      42.876  61.941  32.205  1.00  0.00           C0.      0
ATOM   1905  O   LEU A 120      43.764  61.868  31.382  1.00  0.00           O0.      0
ATOM   1906  N   ASP A 121      41.696  62.620  31.998  1.00  0.00           N0.      0
ATOM   1907  H   ASP A 121      40.987  62.724  32.709  1.00  0.00           H0.      0
ATOM   1908  CA  ASP A 121      41.389  63.236  30.709  1.00  0.00           C0.      0
ATOM   1909  HA  ASP A 121      41.413  62.526  29.882  1.00  0.00           H0.      0
ATOM   1910  CB  ASP A 121      39.964  63.833  30.756  1.00  0.00           C0.      0
ATOM   1911  HB2 ASP A 121      39.619  63.971  29.731  1.00  0.00           H0.      0
ATOM   1912  HB3 ASP A 121      39.390  62.956  31.055  1.00  0.00           H0.      0
ATOM   1913  CG  ASP A 121      39.734  65.042  31.675  1.00  0.00           C0.      0
ATOM   1914  OD1 ASP A 121      40.379  65.093  32.730  1.00  0.00           O0.      0
ATOM   1915  OD2 ASP A 121      38.926  65.922  31.320  1.00  0.00           O0.      0
ATOM   1916  C   ASP A 121      42.342  64.444  30.324  1.00  0.00           C0.      0
ATOM   1917  O   ASP A 121      42.352  64.864  29.200  1.00  0.00           O0.      0
ATOM   1918  N   LYS A 122      43.192  64.893  31.252  1.00  0.00           N0.      0
ATOM   1919  H   LYS A 122      43.256  64.338  32.093  1.00  0.00           H0.      0
ATOM   1920  CA  LYS A 122      44.185  65.954  31.159  1.00  0.00           C0.      0
ATOM   1921  HA  LYS A 122      43.810  66.784  30.561  1.00  0.00           H0.      0
ATOM   1922  CB  LYS A 122      44.221  66.616  32.506  1.00  0.00           C0.      0
ATOM   1923  HB2 LYS A 122      44.388  65.920  33.329  1.00  0.00           H0.      0
ATOM   1924  HB3 LYS A 122      45.043  67.326  32.413  1.00  0.00           H0.      0
ATOM   1925  CG  LYS A 122      43.016  67.314  33.081  1.00  0.00           C0.      0
ATOM   1926  HG2 LYS A 122      42.476  66.583  33.684  1.00  0.00           H0.      0
ATOM   1927  HG3 LYS A 122      43.383  68.106  33.733  1.00  0.00           H0.      0
ATOM   1928  CD  LYS A 122      42.057  68.003  32.119  1.00  0.00           C0.      0
ATOM   1929  HD2 LYS A 122      42.617  68.665  31.458  1.00  0.00           H0.      0
ATOM   1930  HD3 LYS A 122      41.721  67.204  31.458  1.00  0.00           H0.      0
ATOM   1931  CE  LYS A 122      40.996  68.693  32.921  1.00  0.00           C0.      0
ATOM   1932  HE2 LYS A 122      41.443  69.333  33.682  1.00  0.00           H0.      0
ATOM   1933  HE3 LYS A 122      40.369  69.263  32.234  1.00  0.00           H0.      0
ATOM   1934  NZ  LYS A 122      40.116  67.735  33.597  1.00  0.00           N0.      0
ATOM   1935  HZ1 LYS A 122      39.270  68.242  33.814  1.00  0.00           H0.      0
ATOM   1936  HZ2 LYS A 122      39.921  66.951  32.991  1.00  0.00           H0.      0
ATOM   1937  HZ3 LYS A 122      40.536  67.406  34.455  1.00  0.00           H0.      0
ATOM   1938  C   LYS A 122      45.580  65.427  30.713  1.00  0.00           C0.      0
ATOM   1939  O   LYS A 122      46.182  65.923  29.751  1.00  0.00           O0.      0
ATOM   1940  N   ASP A 123      46.048  64.314  31.269  1.00  0.00           N0.      0
ATOM   1941  H   ASP A 123      45.483  63.851  31.967  1.00  0.00           H0.      0
ATOM   1942  CA  ASP A 123      47.313  63.695  30.867  1.00  0.00           C0.      0
ATOM   1943  HA  ASP A 123      47.977  64.446  30.440  1.00  0.00           H0.      0
ATOM   1944  CB  ASP A 123      47.948  63.068  32.187  1.00  0.00           C0.      0
ATOM   1945  HB2 ASP A 123      47.197  62.470  32.703  1.00  0.00           H0.      0
ATOM   1946  HB3 ASP A 123      48.816  62.461  31.929  1.00  0.00           H0.      0
ATOM   1947  CG  ASP A 123      48.347  64.086  33.254  1.00  0.00           C0.      0
ATOM   1948  OD1 ASP A 123      48.630  65.181  32.782  1.00  0.00           O0.      0
ATOM   1949  OD2 ASP A 123      48.324  63.784  34.468  1.00  0.00           O0.      0
ATOM   1950  C   ASP A 123      47.167  62.622  29.760  1.00  0.00           C0.      0
ATOM   1951  O   ASP A 123      47.925  62.621  28.822  1.00  0.00           O0.      0
ATOM   1952  N   VAL A 124      46.284  61.666  29.969  1.00  0.00           N0.      0
ATOM   1953  H   VAL A 124      45.734  61.762  30.811  1.00  0.00           H0.      0
ATOM   1954  CA  VAL A 124      46.141  60.579  29.105  1.00  0.00           C0.      0
ATOM   1955  HA  VAL A 124      47.134  60.137  29.028  1.00  0.00           H0.      0
ATOM   1956  CB  VAL A 124      45.312  59.420  29.740  1.00  0.00           C0.      0
ATOM   1957  HB  VAL A 124      44.306  59.799  29.923  1.00  0.00           H0.      0
ATOM   1958  CG1 VAL A 124      45.304  58.190  28.757  1.00  0.00           C0.      0
ATOM   1959 HG11 VAL A 124      44.745  57.345  29.161  1.00  0.00           H0.      0
ATOM   1960 HG12 VAL A 124      44.883  58.385  27.771  1.00  0.00           H0.      0
ATOM   1961 HG13 VAL A 124      46.311  57.783  28.672  1.00  0.00           H0.      0
ATOM   1962  CG2 VAL A 124      45.770  59.043  31.154  1.00  0.00           C0.      0
ATOM   1963 HG21 VAL A 124      46.800  58.695  31.079  1.00  0.00           H0.      0
ATOM   1964 HG22 VAL A 124      45.738  59.814  31.925  1.00  0.00           H0.      0
ATOM   1965 HG23 VAL A 124      45.070  58.303  31.541  1.00  0.00           H0.      0
ATOM   1966  C   VAL A 124      45.538  60.997  27.717  1.00  0.00           C0.      0
ATOM   1967  O   VAL A 124      44.553  61.799  27.682  1.00  0.00           O0.      0
ATOM   1968  N   PRO A 125      46.064  60.454  26.545  1.00  0.00           N0.      0
ATOM   1969  CD  PRO A 125      47.242  59.578  26.499  1.00  0.00           C0.      0
ATOM   1970  HD2 PRO A 125      47.075  58.668  27.075  1.00  0.00           H0.      0
ATOM   1971  HD3 PRO A 125      48.094  60.086  26.952  1.00  0.00           H0.      0
ATOM   1972  CG  PRO A 125      47.452  59.117  25.014  1.00  0.00           C0.      0
ATOM   1973  HG2 PRO A 125      47.131  58.076  25.003  1.00  0.00           H0.      0
ATOM   1974  HG3 PRO A 125      48.499  59.198  24.719  1.00  0.00           H0.      0
ATOM   1975  CB  PRO A 125      46.509  60.068  24.232  1.00  0.00           C0.      0
ATOM   1976  HB2 PRO A 125      46.172  59.545  23.337  1.00  0.00           H0.      0
ATOM   1977  HB3 PRO A 125      47.072  60.885  23.781  1.00  0.00           H0.      0
ATOM   1978  CA  PRO A 125      45.471  60.478  25.228  1.00  0.00           C0.      0
ATOM   1979  HA  PRO A 125      45.020  61.408  24.884  1.00  0.00           H0.      0
ATOM   1980  C   PRO A 125      44.267  59.539  25.221  1.00  0.00           C0.      0
ATOM   1981  O   PRO A 125      44.274  58.470  24.632  1.00  0.00           O0.      0
ATOM   1982  N   ALA A 126      43.270  59.959  25.945  1.00  0.00           N0.      0
ATOM   1983  H   ALA A 126      43.468  60.777  26.504  1.00  0.00           H0.      0
ATOM   1984  CA  ALA A 126      42.042  59.239  26.238  1.00  0.00           C0.      0
ATOM   1985  HA  ALA A 126      42.237  58.169  26.320  1.00  0.00           H0.      0
ATOM   1986  CB  ALA A 126      41.650  59.633  27.650  1.00  0.00           C0.      0
ATOM   1987  HB1 ALA A 126      40.724  59.152  27.967  1.00  0.00           H0.      0
ATOM   1988  HB2 ALA A 126      42.453  59.461  28.367  1.00  0.00           H0.      0
ATOM   1989  HB3 ALA A 126      41.500  60.712  27.675  1.00  0.00           H0.      0
ATOM   1990  C   ALA A 126      40.889  59.335  25.131  1.00  0.00           C0.      0
ATOM   1991  O   ALA A 126      40.402  58.279  24.739  1.00  0.00           O0.      0
ATOM   1992  N   GLY A 127      40.582  60.561  24.565  1.00  0.00           N0.      0
ATOM   1993  H   GLY A 127      40.959  61.379  25.023  1.00  0.00           H0.      0
ATOM   1994  CA  GLY A 127      39.632  60.818  23.492  1.00  0.00           C0.      0
ATOM   1995  HA2 GLY A 127      39.590  61.902  23.388  1.00  0.00           H0.      0
ATOM   1996  HA3 GLY A 127      40.095  60.432  22.585  1.00  0.00           H0.      0
ATOM   1997  C   GLY A 127      38.255  60.165  23.705  1.00  0.00           C0.      0
ATOM   1998  O   GLY A 127      37.643  60.292  24.728  1.00  0.00           O0.      0
ATOM   1999  N   ASP A 128      37.763  59.541  22.634  1.00  0.00           N0.      0
ATOM   2000  H   ASP A 128      38.342  59.337  21.832  1.00  0.00           H0.      0
ATOM   2001  CA  ASP A 128      36.512  58.734  22.597  1.00  0.00           C0.      0
ATOM   2002  HA  ASP A 128      35.720  59.397  22.945  1.00  0.00           H0.      0
ATOM   2003  CB  ASP A 128      36.153  58.393  21.129  1.00  0.00           C0.      0
ATOM   2004  HB2 ASP A 128      35.109  58.093  21.045  1.00  0.00           H0.      0
ATOM   2005  HB3 ASP A 128      36.246  59.345  20.607  1.00  0.00           H0.      0
ATOM   2006  CG  ASP A 128      37.121  57.423  20.377  1.00  0.00           C0.      0
ATOM   2007  OD1 ASP A 128      38.294  57.193  20.814  1.00  0.00           O0.      0
ATOM   2008  OD2 ASP A 128      36.762  56.895  19.307  1.00  0.00           O0.      0
ATOM   2009  C   ASP A 128      36.429  57.479  23.515  1.00  0.00           C0.      0
ATOM   2010  O   ASP A 128      35.534  56.721  23.373  1.00  0.00           O0.      0
ATOM   2011  N   GLY A 129      37.307  57.389  24.502  1.00  0.00           N0.      0
ATOM   2012  H   GLY A 129      38.047  58.072  24.587  1.00  0.00           H0.      0
ATOM   2013  CA  GLY A 129      37.215  56.478  25.684  1.00  0.00           C0.      0
ATOM   2014  HA2 GLY A 129      37.912  56.989  26.349  1.00  0.00           H0.      0
ATOM   2015  HA3 GLY A 129      36.232  56.445  26.153  1.00  0.00           H0.      0
ATOM   2016  C   GLY A 129      37.704  55.125  25.428  1.00  0.00           C0.      0
ATOM   2017  O   GLY A 129      38.138  54.727  24.387  1.00  0.00           O0.      0
ATOM   2018  N   PHE A 130      37.619  54.345  26.509  1.00  0.00           N0.      0
ATOM   2019  H   PHE A 130      37.039  54.705  27.253  1.00  0.00           H0.      0
ATOM   2020  CA  PHE A 130      38.283  53.077  26.698  1.00  0.00           C0.      0
ATOM   2021  HA  PHE A 130      39.084  52.961  25.968  1.00  0.00           H0.      0
ATOM   2022  CB  PHE A 130      39.160  53.075  28.041  1.00  0.00           C0.      0
ATOM   2023  HB2 PHE A 130      38.644  53.688  28.780  1.00  0.00           H0.      0
ATOM   2024  HB3 PHE A 130      39.272  52.051  28.396  1.00  0.00           H0.      0
ATOM   2025  CG  PHE A 130      40.539  53.675  27.907  1.00  0.00           C0.      0
ATOM   2026  CD1 PHE A 130      40.631  55.038  28.229  1.00  0.00           C0.      0
ATOM   2027  HD1 PHE A 130      39.731  55.530  28.570  1.00  0.00           H0.      0
ATOM   2028  CE1 PHE A 130      41.805  55.770  27.951  1.00  0.00           C0.      0
ATOM   2029  HE1 PHE A 130      41.932  56.811  28.206  1.00  0.00           H0.      0
ATOM   2030  CZ  PHE A 130      42.927  55.139  27.344  1.00  0.00           C0.      0
ATOM   2031  HZ  PHE A 130      43.897  55.600  27.237  1.00  0.00           H0.      0
ATOM   2032  CE2 PHE A 130      42.843  53.734  27.137  1.00  0.00           C0.      0
ATOM   2033  HE2 PHE A 130      43.750  53.270  26.777  1.00  0.00           H0.      0
ATOM   2034  CD2 PHE A 130      41.652  53.034  27.406  1.00  0.00           C0.      0
ATOM   2035  HD2 PHE A 130      41.476  51.979  27.257  1.00  0.00           H0.      0
ATOM   2036  C   PHE A 130      37.312  51.886  26.697  1.00  0.00           C0.      0
ATOM   2037  O   PHE A 130      36.252  51.972  27.282  1.00  0.00           O0.      0
ATOM   2038  N   ASP A 131      37.694  50.781  25.985  1.00  0.00           N0.      0
ATOM   2039  H   ASP A 131      38.540  50.780  25.432  1.00  0.00           H0.      0
ATOM   2040  CA  ASP A 131      36.869  49.562  26.048  1.00  0.00           C0.      0
ATOM   2041  HA  ASP A 131      35.854  49.943  25.936  1.00  0.00           H0.      0
ATOM   2042  CB  ASP A 131      37.297  48.496  24.998  1.00  0.00           C0.      0
ATOM   2043  HB2 ASP A 131      38.147  47.998  25.464  1.00  0.00           H0.      0
ATOM   2044  HB3 ASP A 131      36.449  47.820  24.895  1.00  0.00           H0.      0
ATOM   2045  CG  ASP A 131      37.694  48.954  23.605  1.00  0.00           C0.      0
ATOM   2046  OD1 ASP A 131      38.264  48.145  22.868  1.00  0.00           O0.      0
ATOM   2047  OD2 ASP A 131      37.356  50.119  23.177  1.00  0.00           O0.      0
ATOM   2048  C   ASP A 131      36.818  48.924  27.454  1.00  0.00           C0.      0
ATOM   2049  O   ASP A 131      35.854  48.174  27.767  1.00  0.00           O0.      0
ATOM   2050  N   ALA A 132      37.890  49.142  28.208  1.00  0.00           N0.      0
ATOM   2051  H   ALA A 132      38.605  49.722  27.792  1.00  0.00           H0.      0
ATOM   2052  CA  ALA A 132      38.159  48.300  29.345  1.00  0.00           C0.      0
ATOM   2053  HA  ALA A 132      37.191  48.236  29.841  1.00  0.00           H0.      0
ATOM   2054  CB  ALA A 132      38.596  46.924  28.838  1.00  0.00           C0.      0
ATOM   2055  HB1 ALA A 132      39.105  46.297  29.571  1.00  0.00           H0.      0
ATOM   2056  HB2 ALA A 132      37.674  46.485  28.457  1.00  0.00           H0.      0
ATOM   2057  HB3 ALA A 132      39.227  47.118  27.971  1.00  0.00           H0.      0
ATOM   2058  C   ALA A 132      39.134  48.932  30.349  1.00  0.00           C0.      0
ATOM   2059  O   ALA A 132      40.170  49.515  30.022  1.00  0.00           O0.      0
ATOM   2060  N   VAL A 133      38.724  48.951  31.591  1.00  0.00           N0.      0
ATOM   2061  H   VAL A 133      37.831  48.526  31.799  1.00  0.00           H0.      0
ATOM   2062  CA  VAL A 133      39.502  49.443  32.729  1.00  0.00           C0.      0
ATOM   2063  HA  VAL A 133      40.502  49.728  32.402  1.00  0.00           H0.      0
ATOM   2064  CB  VAL A 133      38.873  50.726  33.430  1.00  0.00           C0.      0
ATOM   2065  HB  VAL A 133      37.921  50.404  33.850  1.00  0.00           H0.      0
ATOM   2066  CG1 VAL A 133      39.739  51.273  34.558  1.00  0.00           C0.      0
ATOM   2067 HG11 VAL A 133      39.359  50.808  35.468  1.00  0.00           H0.      0
ATOM   2068 HG12 VAL A 133      40.800  51.060  34.423  1.00  0.00           H0.      0
ATOM   2069 HG13 VAL A 133      39.556  52.337  34.706  1.00  0.00           H0.      0
ATOM   2070  CG2 VAL A 133      38.727  51.903  32.477  1.00  0.00           C0.      0
ATOM   2071 HG21 VAL A 133      39.674  52.372  32.209  1.00  0.00           H0.      0
ATOM   2072 HG22 VAL A 133      38.113  51.566  31.642  1.00  0.00           H0.      0
ATOM   2073 HG23 VAL A 133      38.169  52.682  32.996  1.00  0.00           H0.      0
ATOM   2074  C   VAL A 133      39.862  48.322  33.646  1.00  0.00           C0.      0
ATOM   2075  O   VAL A 133      39.039  47.463  34.013  1.00  0.00           O0.      0
ATOM   2076  N   ILE A 134      41.164  48.227  34.088  1.00  0.00           N0.      0
ATOM   2077  H   ILE A 134      41.793  48.923  33.712  1.00  0.00           H0.      0
ATOM   2078  CA  ILE A 134      41.612  47.329  35.185  1.00  0.00           C0.      0
ATOM   2079  HA  ILE A 134      40.710  46.938  35.654  1.00  0.00           H0.      0
ATOM   2080  CB  ILE A 134      42.450  46.151  34.581  1.00  0.00           C0.      0
ATOM   2081  HB  ILE A 134      42.673  45.538  35.454  1.00  0.00           H0.      0
ATOM   2082  CG2 ILE A 134      41.639  45.222  33.577  1.00  0.00           C0.      0
ATOM   2083 HG21 ILE A 134      41.289  45.773  32.703  1.00  0.00           H0.      0
ATOM   2084 HG22 ILE A 134      42.230  44.413  33.147  1.00  0.00           H0.      0
ATOM   2085 HG23 ILE A 134      40.755  44.888  34.119  1.00  0.00           H0.      0
ATOM   2086  CG1 ILE A 134      43.682  46.572  33.854  1.00  0.00           C0.      0
ATOM   2087 HG12 ILE A 134      43.465  46.686  32.792  1.00  0.00           H0.      0
ATOM   2088 HG13 ILE A 134      44.072  47.523  34.217  1.00  0.00           H0.      0
ATOM   2089  CD1 ILE A 134      44.695  45.471  34.023  1.00  0.00           C0.      0
ATOM   2090 HD11 ILE A 134      45.103  45.438  35.033  1.00  0.00           H0.      0
ATOM   2091 HD12 ILE A 134      44.306  44.481  33.784  1.00  0.00           H0.      0
ATOM   2092 HD13 ILE A 134      45.508  45.485  33.298  1.00  0.00           H0.      0
ATOM   2093  C   ILE A 134      42.403  48.156  36.207  1.00  0.00           C0.      0
ATOM   2094  O   ILE A 134      43.115  49.097  35.942  1.00  0.00           O0.      0
ATOM   2095  N   CYS A 135      42.161  47.811  37.471  1.00  0.00           N0.      0
ATOM   2096  H   CYS A 135      41.667  46.946  37.637  1.00  0.00           H0.      0
ATOM   2097  CA  CYS A 135      42.819  48.282  38.632  1.00  0.00           C0.      0
ATOM   2098  HA  CYS A 135      43.798  48.715  38.425  1.00  0.00           H0.      0
ATOM   2099  CB  CYS A 135      41.971  49.296  39.405  1.00  0.00           C0.      0
ATOM   2100  HB2 CYS A 135      41.600  48.738  40.265  1.00  0.00           H0.      0
ATOM   2101  HB3 CYS A 135      42.624  49.977  39.951  1.00  0.00           H0.      0
ATOM   2102  SG  CYS A 135      40.538  50.028  38.538  1.00  0.00           S0.      0
ATOM   2103  HG  CYS A 135      40.046  48.885  38.053  1.00  0.00           H0.      0
ATOM   2104  C   CYS A 135      42.937  46.960  39.359  1.00  0.00           C0.      0
ATOM   2105  O   CYS A 135      41.947  46.214  39.672  1.00  0.00           O0.      0
ATOM   2106  N   LEU A 136      44.211  46.559  39.550  1.00  0.00           N0.      0
ATOM   2107  H   LEU A 136      44.879  47.292  39.356  1.00  0.00           H0.      0
ATOM   2108  CA  LEU A 136      44.531  45.417  40.386  1.00  0.00           C0.      0
ATOM   2109  HA  LEU A 136      43.654  45.356  41.030  1.00  0.00           H0.      0
ATOM   2110  CB  LEU A 136      44.767  44.067  39.628  1.00  0.00           C0.      0
ATOM   2111  HB2 LEU A 136      45.607  44.165  38.940  1.00  0.00           H0.      0
ATOM   2112  HB3 LEU A 136      45.109  43.291  40.312  1.00  0.00           H0.      0
ATOM   2113  CG  LEU A 136      43.703  43.408  38.819  1.00  0.00           C0.      0
ATOM   2114  HG  LEU A 136      43.333  44.228  38.202  1.00  0.00           H0.      0
ATOM   2115  CD1 LEU A 136      44.205  42.441  37.748  1.00  0.00           C0.      0
ATOM   2116 HD11 LEU A 136      44.814  43.023  37.056  1.00  0.00           H0.      0
ATOM   2117 HD12 LEU A 136      44.766  41.645  38.238  1.00  0.00           H0.      0
ATOM   2118 HD13 LEU A 136      43.350  42.065  37.187  1.00  0.00           H0.      0
ATOM   2119  CD2 LEU A 136      42.588  42.886  39.651  1.00  0.00           C0.      0
ATOM   2120 HD21 LEU A 136      42.030  43.754  40.001  1.00  0.00           H0.      0
ATOM   2121 HD22 LEU A 136      41.805  42.387  39.080  1.00  0.00           H0.      0
ATOM   2122 HD23 LEU A 136      42.915  42.151  40.386  1.00  0.00           H0.      0
ATOM   2123  C   LEU A 136      45.760  45.625  41.191  1.00  0.00           C0.      0
ATOM   2124  O   LEU A 136      46.832  46.120  40.721  1.00  0.00           O0.      0
ATOM   2125  N   GLY A 137      45.707  45.186  42.454  1.00  0.00           N0.      0
ATOM   2126  H   GLY A 137      44.799  44.945  42.824  1.00  0.00           H0.      0
ATOM   2127  CA  GLY A 137      46.789  45.233  43.428  1.00  0.00           C0.      0
ATOM   2128  HA2 GLY A 137      47.215  44.291  43.775  1.00  0.00           H0.      0
ATOM   2129  HA3 GLY A 137      47.577  45.748  42.879  1.00  0.00           H0.      0
ATOM   2130  C   GLY A 137      46.458  46.052  44.596  1.00  0.00           C0.      0
ATOM   2131  O   GLY A 137      47.340  46.829  45.022  1.00  0.00           O0.      0
ATOM   2132  N   ASN A 138      45.257  45.977  45.140  1.00  0.00           N0.      0
ATOM   2133  H   ASN A 138      44.607  45.426  44.599  1.00  0.00           H0.      0
ATOM   2134  CA  ASN A 138      44.704  46.766  46.276  1.00  0.00           C0.      0
ATOM   2135  HA  ASN A 138      43.679  46.455  46.480  1.00  0.00           H0.      0
ATOM   2136  CB  ASN A 138      45.495  46.441  47.501  1.00  0.00           C0.      0
ATOM   2137  HB2 ASN A 138      45.582  45.359  47.593  1.00  0.00           H0.      0
ATOM   2138  HB3 ASN A 138      46.507  46.773  47.270  1.00  0.00           H0.      0
ATOM   2139  CG  ASN A 138      45.077  47.166  48.756  1.00  0.00           C0.      0
ATOM   2140  OD1 ASN A 138      43.977  47.461  49.047  1.00  0.00           O0.      0
ATOM   2141  ND2 ASN A 138      46.057  47.513  49.582  1.00  0.00           N0.      0
ATOM   2142 HD21 ASN A 138      45.857  48.234  50.261  1.00  0.00           H0.      0
ATOM   2143 HD22 ASN A 138      47.014  47.325  49.319  1.00  0.00           H0.      0
ATOM   2144  C   ASN A 138      44.694  48.325  45.978  1.00  0.00           C0.      0
ATOM   2145  O   ASN A 138      45.363  49.072  46.649  1.00  0.00           O0.      0
ATOM   2146  N   SER A 139      43.959  48.723  44.933  1.00  0.00           N0.      0
ATOM   2147  H   SER A 139      43.454  47.962  44.500  1.00  0.00           H0.      0
ATOM   2148  CA  SER A 139      44.082  49.896  44.170  1.00  0.00           C0.      0
ATOM   2149  HA  SER A 139      45.129  50.145  43.996  1.00  0.00           H0.      0
ATOM   2150  CB  SER A 139      43.381  49.807  42.813  1.00  0.00           C0.      0
ATOM   2151  HB2 SER A 139      42.294  49.750  42.875  1.00  0.00           H0.      0
ATOM   2152  HB3 SER A 139      43.737  50.702  42.303  1.00  0.00           H0.      0
ATOM   2153  OG  SER A 139      43.909  48.713  42.099  1.00  0.00           O0.      0
ATOM   2154  HG  SER A 139      43.473  47.922  42.424  1.00  0.00           H0.      0
ATOM   2155  C   SER A 139      43.552  51.097  44.889  1.00  0.00           C0.      0
ATOM   2156  O   SER A 139      44.261  51.946  45.339  1.00  0.00           O0.      0
ATOM   2157  N   PHE A 140      42.226  51.060  45.124  1.00  0.00           N0.      0
ATOM   2158  H   PHE A 140      41.847  50.146  44.922  1.00  0.00           H0.      0
ATOM   2159  CA  PHE A 140      41.557  52.310  45.581  1.00  0.00           C0.      0
ATOM   2160  HA  PHE A 140      42.049  53.178  45.140  1.00  0.00           H0.      0
ATOM   2161  CB  PHE A 140      40.131  52.428  45.033  1.00  0.00           C0.      0
ATOM   2162  HB2 PHE A 140      40.208  52.176  43.976  1.00  0.00           H0.      0
ATOM   2163  HB3 PHE A 140      39.621  51.599  45.525  1.00  0.00           H0.      0
ATOM   2164  CG  PHE A 140      39.422  53.779  45.202  1.00  0.00           C0.      0
ATOM   2165  CD1 PHE A 140      39.558  54.770  44.150  1.00  0.00           C0.      0
ATOM   2166  HD1 PHE A 140      40.340  54.711  43.408  1.00  0.00           H0.      0
ATOM   2167  CE1 PHE A 140      38.718  55.875  44.156  1.00  0.00           C0.      0
ATOM   2168  HE1 PHE A 140      38.692  56.565  43.326  1.00  0.00           H0.      0
ATOM   2169  CZ  PHE A 140      37.810  56.008  45.210  1.00  0.00           C0.      0
ATOM   2170  HZ  PHE A 140      37.127  56.838  45.315  1.00  0.00           H0.      0
ATOM   2171  CE2 PHE A 140      37.658  55.032  46.224  1.00  0.00           C0.      0
ATOM   2172  HE2 PHE A 140      36.850  55.073  46.940  1.00  0.00           H0.      0
ATOM   2173  CD2 PHE A 140      38.367  53.871  46.157  1.00  0.00           C0.      0
ATOM   2174  HD2 PHE A 140      38.177  53.067  46.853  1.00  0.00           H0.      0
ATOM   2175  C   PHE A 140      41.678  52.671  47.110  1.00  0.00           C0.      0
ATOM   2176  O   PHE A 140      41.449  53.831  47.499  1.00  0.00           O0.      0
ATOM   2177  N   ALA A 141      42.076  51.686  47.978  1.00  0.00           N0.      0
ATOM   2178  H   ALA A 141      42.403  50.793  47.639  1.00  0.00           H0.      0
ATOM   2179  CA  ALA A 141      42.291  51.822  49.414  1.00  0.00           C0.      0
ATOM   2180  HA  ALA A 141      41.430  52.145  50.000  1.00  0.00           H0.      0
ATOM   2181  CB  ALA A 141      42.632  50.435  49.946  1.00  0.00           C0.      0
ATOM   2182  HB1 ALA A 141      42.707  50.484  51.032  1.00  0.00           H0.      0
ATOM   2183  HB2 ALA A 141      41.813  49.746  49.741  1.00  0.00           H0.      0
ATOM   2184  HB3 ALA A 141      43.608  50.084  49.610  1.00  0.00           H0.      0
ATOM   2185  C   ALA A 141      43.423  52.800  49.763  1.00  0.00           C0.      0
ATOM   2186  O   ALA A 141      43.566  53.384  50.840  1.00  0.00           O0.      0
ATOM   2187  N   HID A 142      44.246  53.180  48.793  1.00  0.00           N0.      0
ATOM   2188  H   HID A 142      44.087  52.815  47.865  1.00  0.00           H0.      0
ATOM   2189  CA  HID A 142      45.426  54.137  48.879  1.00  0.00           C0.      0
ATOM   2190  HA  HID A 142      46.028  53.768  49.709  1.00  0.00           H0.      0
ATOM   2191  CB  HID A 142      46.184  54.236  47.561  1.00  0.00           C0.      0
ATOM   2192  HB2 HID A 142      45.575  53.934  46.710  1.00  0.00           H0.      0
ATOM   2193  HB3 HID A 142      46.444  55.279  47.381  1.00  0.00           H0.      0
ATOM   2194  CG  HID A 142      47.502  53.477  47.608  1.00  0.00           C0.      0
ATOM   2195  ND1 HID A 142      48.535  53.737  48.482  1.00  0.00           N0.      0
ATOM   2196  HD1 HID A 142      48.540  54.547  49.086  1.00  0.00           H0.      0
ATOM   2197  CE1 HID A 142      49.516  52.845  48.333  1.00  0.00           C0.      0
ATOM   2198  HE1 HID A 142      50.327  52.723  49.037  1.00  0.00           H0.      0
ATOM   2199  NE2 HID A 142      49.143  51.911  47.418  1.00  0.00           N0.      0
ATOM   2200  CD2 HID A 142      47.863  52.355  46.965  1.00  0.00           C0.      0
ATOM   2201  HD2 HID A 142      47.236  51.754  46.323  1.00  0.00           H0.      0
ATOM   2202  C   HID A 142      45.058  55.559  49.265  1.00  0.00           C0.      0
ATOM   2203  O   HID A 142      45.987  56.291  49.359  1.00  0.00           O0.      0
ATOM   2204  N   LEU A 143      43.818  55.993  49.479  1.00  0.00           N0.      0
ATOM   2205  H   LEU A 143      43.155  55.231  49.493  1.00  0.00           H0.      0
ATOM   2206  CA  LEU A 143      43.176  57.210  49.860  1.00  0.00           C0.      0
ATOM   2207  HA  LEU A 143      43.876  58.037  49.740  1.00  0.00           H0.      0
ATOM   2208  CB  LEU A 143      41.966  57.448  48.930  1.00  0.00           C0.      0
ATOM   2209  HB2 LEU A 143      41.272  56.617  49.053  1.00  0.00           H0.      0
ATOM   2210  HB3 LEU A 143      41.508  58.396  49.215  1.00  0.00           H0.      0
ATOM   2211  CG  LEU A 143      42.331  57.477  47.459  1.00  0.00           C0.      0
ATOM   2212  HG  LEU A 143      42.644  56.506  47.074  1.00  0.00           H0.      0
ATOM   2213  CD1 LEU A 143      41.127  57.899  46.579  1.00  0.00           C0.      0
ATOM   2214 HD11 LEU A 143      40.859  58.922  46.842  1.00  0.00           H0.      0
ATOM   2215 HD12 LEU A 143      41.416  57.881  45.528  1.00  0.00           H0.      0
ATOM   2216 HD13 LEU A 143      40.230  57.306  46.757  1.00  0.00           H0.      0
ATOM   2217  CD2 LEU A 143      43.425  58.462  47.138  1.00  0.00           C0.      0
ATOM   2218 HD21 LEU A 143      43.359  59.357  47.757  1.00  0.00           H0.      0
ATOM   2219 HD22 LEU A 143      44.373  57.946  47.289  1.00  0.00           H0.      0
ATOM   2220 HD23 LEU A 143      43.414  58.746  46.086  1.00  0.00           H0.      0
ATOM   2221  C   LEU A 143      42.703  57.227  51.376  1.00  0.00           C0.      0
ATOM   2222  O   LEU A 143      41.511  57.218  51.555  1.00  0.00           O0.      0
ATOM   2223  N   PRO A 144      43.616  57.395  52.371  1.00  0.00           N0.      0
ATOM   2224  CD  PRO A 144      45.028  57.096  52.298  1.00  0.00           C0.      0
ATOM   2225  HD2 PRO A 144      45.511  57.933  51.794  1.00  0.00           H0.      0
ATOM   2226  HD3 PRO A 144      45.400  56.158  51.886  1.00  0.00           H0.      0
ATOM   2227  CG  PRO A 144      45.492  57.149  53.785  1.00  0.00           C0.      0
ATOM   2228  HG2 PRO A 144      46.468  57.597  53.975  1.00  0.00           H0.      0
ATOM   2229  HG3 PRO A 144      45.470  56.108  54.106  1.00  0.00           H0.      0
ATOM   2230  CB  PRO A 144      44.387  57.833  54.581  1.00  0.00           C0.      0
ATOM   2231  HB2 PRO A 144      44.706  58.873  54.642  1.00  0.00           H0.      0
ATOM   2232  HB3 PRO A 144      44.259  57.341  55.546  1.00  0.00           H0.      0
ATOM   2233  CA  PRO A 144      43.082  57.807  53.713  1.00  0.00           C0.      0
ATOM   2234  HA  PRO A 144      42.413  56.987  53.972  1.00  0.00           H0.      0
ATOM   2235  C   PRO A 144      42.390  59.148  53.708  1.00  0.00           C0.      0
ATOM   2236  O   PRO A 144      42.866  59.916  52.886  1.00  0.00           O0.      0
ATOM   2237  N   ASP A 145      41.335  59.356  54.520  1.00  0.00           N0.      0
ATOM   2238  H   ASP A 145      41.111  58.656  55.212  1.00  0.00           H0.      0
ATOM   2239  CA  ASP A 145      40.740  60.738  54.640  1.00  0.00           C0.      0
ATOM   2240  HA  ASP A 145      40.727  61.242  53.674  1.00  0.00           H0.      0
ATOM   2241  CB  ASP A 145      39.240  60.569  54.981  1.00  0.00           C0.      0
ATOM   2242  HB2 ASP A 145      38.816  59.868  54.262  1.00  0.00           H0.      0
ATOM   2243  HB3 ASP A 145      39.063  60.209  55.995  1.00  0.00           H0.      0
ATOM   2244  CG  ASP A 145      38.358  61.773  54.777  1.00  0.00           C0.      0
ATOM   2245  OD1 ASP A 145      37.135  61.611  54.841  1.00  0.00           O0.      0
ATOM   2246  OD2 ASP A 145      38.936  62.806  54.454  1.00  0.00           O0.      0
ATOM   2247  C   ASP A 145      41.499  61.527  55.735  1.00  0.00           C0.      0
ATOM   2248  O   ASP A 145      41.360  61.263  56.932  1.00  0.00           O0.      0
ATOM   2249  N   SER A 146      42.098  62.649  55.339  1.00  0.00           N0.      0
ATOM   2250  H   SER A 146      42.146  62.884  54.358  1.00  0.00           H0.      0
ATOM   2251  CA  SER A 146      42.736  63.587  56.230  1.00  0.00           C0.      0
ATOM   2252  HA  SER A 146      43.029  63.024  57.116  1.00  0.00           H0.      0
ATOM   2253  CB  SER A 146      43.902  64.304  55.491  1.00  0.00           C0.      0
ATOM   2254  HB2 SER A 146      44.345  65.079  56.115  1.00  0.00           H0.      0
ATOM   2255  HB3 SER A 146      44.592  63.501  55.230  1.00  0.00           H0.      0
ATOM   2256  OG  SER A 146      43.416  64.885  54.282  1.00  0.00           O0.      0
ATOM   2257  HG  SER A 146      43.919  65.703  54.258  1.00  0.00           H0.      0
ATOM   2258  C   SER A 146      41.729  64.738  56.635  1.00  0.00           C0.      0
ATOM   2259  O   SER A 146      42.131  65.568  57.448  1.00  0.00           O0.      0
ATOM   2260  N   LYS A 147      40.482  64.698  56.168  1.00  0.00           N0.      0
ATOM   2261  H   LYS A 147      40.241  64.030  55.450  1.00  0.00           H0.      0
ATOM   2262  CA  LYS A 147      39.587  65.928  56.085  1.00  0.00           C0.      0
ATOM   2263  HA  LYS A 147      39.879  66.596  56.896  1.00  0.00           H0.      0
ATOM   2264  CB  LYS A 147      39.859  66.782  54.756  1.00  0.00           C0.      0
ATOM   2265  HB2 LYS A 147      39.354  67.741  54.872  1.00  0.00           H0.      0
ATOM   2266  HB3 LYS A 147      40.924  66.978  54.630  1.00  0.00           H0.      0
ATOM   2267  CG  LYS A 147      39.376  66.079  53.466  1.00  0.00           C0.      0
ATOM   2268  HG2 LYS A 147      39.427  64.999  53.599  1.00  0.00           H0.      0
ATOM   2269  HG3 LYS A 147      38.346  66.275  53.170  1.00  0.00           H0.      0
ATOM   2270  CD  LYS A 147      40.149  66.436  52.177  1.00  0.00           C0.      0
ATOM   2271  HD2 LYS A 147      39.678  65.930  51.334  1.00  0.00           H0.      0
ATOM   2272  HD3 LYS A 147      40.098  67.522  52.108  1.00  0.00           H0.      0
ATOM   2273  CE  LYS A 147      41.613  65.966  52.067  1.00  0.00           C0.      0
ATOM   2274  HE2 LYS A 147      42.230  66.577  52.726  1.00  0.00           H0.      0
ATOM   2275  HE3 LYS A 147      41.588  64.923  52.382  1.00  0.00           H0.      0
ATOM   2276  NZ  LYS A 147      42.257  65.962  50.732  1.00  0.00           N0.      0
ATOM   2277  HZ1 LYS A 147      42.090  66.757  50.132  1.00  0.00           H0.      0
ATOM   2278  HZ2 LYS A 147      43.239  65.780  50.881  1.00  0.00           H0.      0
ATOM   2279  HZ3 LYS A 147      42.051  65.109  50.231  1.00  0.00           H0.      0
ATOM   2280  C   LYS A 147      38.087  65.662  56.401  1.00  0.00           C0.      0
ATOM   2281  O   LYS A 147      37.321  66.609  56.544  1.00  0.00           O0.      0
ATOM   2282  N   GLY A 148      37.640  64.441  56.455  1.00  0.00           N0.      0
ATOM   2283  H   GLY A 148      38.279  63.689  56.242  1.00  0.00           H0.      0
ATOM   2284  CA  GLY A 148      36.226  64.039  56.589  1.00  0.00           C0.      0
ATOM   2285  HA2 GLY A 148      36.218  63.074  57.097  1.00  0.00           H0.      0
ATOM   2286  HA3 GLY A 148      35.835  64.797  57.268  1.00  0.00           H0.      0
ATOM   2287  C   GLY A 148      35.338  64.141  55.310  1.00  0.00           C0.      0
ATOM   2288  O   GLY A 148      34.178  63.854  55.429  1.00  0.00           O0.      0
ATOM   2289  N   ASP A 149      35.933  64.448  54.127  1.00  0.00           N0.      0
ATOM   2290  H   ASP A 149      36.939  64.488  54.049  1.00  0.00           H0.      0
ATOM   2291  CA  ASP A 149      35.121  64.619  52.868  1.00  0.00           C0.      0
ATOM   2292  HA  ASP A 149      34.049  64.704  53.050  1.00  0.00           H0.      0
ATOM   2293  CB  ASP A 149      35.599  65.886  52.171  1.00  0.00           C0.      0
ATOM   2294  HB2 ASP A 149      35.691  66.722  52.865  1.00  0.00           H0.      0
ATOM   2295  HB3 ASP A 149      36.622  65.752  51.819  1.00  0.00           H0.      0
ATOM   2296  CG  ASP A 149      34.821  66.268  50.954  1.00  0.00           C0.      0
ATOM   2297  OD1 ASP A 149      33.731  65.713  50.614  1.00  0.00           O0.      0
ATOM   2298  OD2 ASP A 149      35.281  67.148  50.179  1.00  0.00           O0.      0
ATOM   2299  C   ASP A 149      35.243  63.409  51.928  1.00  0.00           C0.      0
ATOM   2300  O   ASP A 149      36.302  63.242  51.258  1.00  0.00           O0.      0
ATOM   2301  N   GLN A 150      34.174  62.603  51.898  1.00  0.00           N0.      0
ATOM   2302  H   GLN A 150      33.329  62.617  52.451  1.00  0.00           H0.      0
ATOM   2303  CA  GLN A 150      34.158  61.473  51.005  1.00  0.00           C0.      0
ATOM   2304  HA  GLN A 150      35.131  60.984  51.046  1.00  0.00           H0.      0
ATOM   2305  CB  GLN A 150      33.041  60.454  51.442  1.00  0.00           C0.      0
ATOM   2306  HB2 GLN A 150      33.166  60.294  52.513  1.00  0.00           H0.      0
ATOM   2307  HB3 GLN A 150      32.076  60.958  51.495  1.00  0.00           H0.      0
ATOM   2308  CG  GLN A 150      32.922  59.066  50.752  1.00  0.00           C0.      0
ATOM   2309  HG2 GLN A 150      33.090  59.074  49.675  1.00  0.00           H0.      0
ATOM   2310  HG3 GLN A 150      33.710  58.439  51.170  1.00  0.00           H0.      0
ATOM   2311  CD  GLN A 150      31.655  58.402  51.118  1.00  0.00           C0.      0
ATOM   2312  OE1 GLN A 150      30.541  58.975  51.035  1.00  0.00           O0.      0
ATOM   2313  NE2 GLN A 150      31.679  57.190  51.589  1.00  0.00           N0.      0
ATOM   2314 HE21 GLN A 150      30.881  56.729  52.002  1.00  0.00           H0.      0
ATOM   2315 HE22 GLN A 150      32.560  56.696  51.629  1.00  0.00           H0.      0
ATOM   2316  C   GLN A 150      34.059  61.932  49.534  1.00  0.00           C0.      0
ATOM   2317  O   GLN A 150      34.178  61.057  48.653  1.00  0.00           O0.      0
ATOM   2318  N   SER A 151      33.724  63.133  49.177  1.00  0.00           N0.      0
ATOM   2319  H   SER A 151      33.567  63.819  49.902  1.00  0.00           H0.      0
ATOM   2320  CA  SER A 151      33.314  63.498  47.766  1.00  0.00           C0.      0
ATOM   2321  HA  SER A 151      32.639  62.738  47.372  1.00  0.00           H0.      0
ATOM   2322  CB  SER A 151      32.400  64.694  47.779  1.00  0.00           C0.      0
ATOM   2323  HB2 SER A 151      31.903  64.747  46.811  1.00  0.00           H0.      0
ATOM   2324  HB3 SER A 151      31.672  64.627  48.587  1.00  0.00           H0.      0
ATOM   2325  OG  SER A 151      33.078  65.859  48.015  1.00  0.00           O0.      0
ATOM   2326  HG  SER A 151      33.339  65.812  48.938  1.00  0.00           H0.      0
ATOM   2327  C   SER A 151      34.582  63.667  46.887  1.00  0.00           C0.      0
ATOM   2328  O   SER A 151      34.387  63.770  45.691  1.00  0.00           O0.      0
ATOM   2329  N   GLU A 152      35.769  63.709  47.492  1.00  0.00           N0.      0
ATOM   2330  H   GLU A 152      35.677  63.813  48.493  1.00  0.00           H0.      0
ATOM   2331  CA  GLU A 152      37.030  63.477  46.759  1.00  0.00           C0.      0
ATOM   2332  HA  GLU A 152      37.125  64.121  45.885  1.00  0.00           H0.      0
ATOM   2333  CB  GLU A 152      38.081  63.859  47.859  1.00  0.00           C0.      0
ATOM   2334  HB2 GLU A 152      37.653  63.354  48.725  1.00  0.00           H0.      0
ATOM   2335  HB3 GLU A 152      39.036  63.464  47.510  1.00  0.00           H0.      0
ATOM   2336  CG  GLU A 152      38.525  65.264  48.414  1.00  0.00           C0.      0
ATOM   2337  HG2 GLU A 152      37.803  65.598  49.160  1.00  0.00           H0.      0
ATOM   2338  HG3 GLU A 152      39.468  65.061  48.922  1.00  0.00           H0.      0
ATOM   2339  CD  GLU A 152      38.585  66.332  47.348  1.00  0.00           C0.      0
ATOM   2340  OE1 GLU A 152      38.843  67.518  47.673  1.00  0.00           O0.      0
ATOM   2341  OE2 GLU A 152      38.458  66.064  46.136  1.00  0.00           O0.      0
ATOM   2342  C   GLU A 152      37.224  62.066  46.359  1.00  0.00           C0.      0
ATOM   2343  O   GLU A 152      37.797  61.794  45.298  1.00  0.00           O0.      0
ATOM   2344  N   HIE A 153      36.967  61.096  47.240  1.00  0.00           N0.      0
ATOM   2345  H   HIE A 153      36.878  61.297  48.226  1.00  0.00           H0.      0
ATOM   2346  CA  HIE A 153      36.922  59.692  46.833  1.00  0.00           C0.      0
ATOM   2347  HA  HIE A 153      37.895  59.489  46.385  1.00  0.00           H0.      0
ATOM   2348  CB  HIE A 153      36.733  58.783  48.089  1.00  0.00           C0.      0
ATOM   2349  HB2 HIE A 153      35.787  59.145  48.492  1.00  0.00           H0.      0
ATOM   2350  HB3 HIE A 153      36.621  57.748  47.768  1.00  0.00           H0.      0
ATOM   2351  CG  HIE A 153      37.786  58.895  49.138  1.00  0.00           C0.      0
ATOM   2352  ND1 HIE A 153      37.961  59.942  50.103  1.00  0.00           N0.      0
ATOM   2353  CE1 HIE A 153      38.875  59.450  50.936  1.00  0.00           C0.      0
ATOM   2354  HE1 HIE A 153      39.151  59.983  51.833  1.00  0.00           H0.      0
ATOM   2355  NE2 HIE A 153      39.291  58.255  50.601  1.00  0.00           N0.      0
ATOM   2356  HE2 HIE A 153      39.944  57.703  51.138  1.00  0.00           H0.      0
ATOM   2357  CD2 HIE A 153      38.585  57.872  49.488  1.00  0.00           C0.      0
ATOM   2358  HD2 HIE A 153      38.588  56.944  48.937  1.00  0.00           H0.      0
ATOM   2359  C   HIE A 153      35.830  59.411  45.770  1.00  0.00           C0.      0
ATOM   2360  O   HIE A 153      36.101  58.879  44.704  1.00  0.00           O0.      0
ATOM   2361  N   ARG A 154      34.613  60.022  45.892  1.00  0.00           N0.      0
ATOM   2362  H   ARG A 154      34.521  60.516  46.768  1.00  0.00           H0.      0
ATOM   2363  CA  ARG A 154      33.574  59.962  44.838  1.00  0.00           C0.      0
ATOM   2364  HA  ARG A 154      33.458  58.904  44.605  1.00  0.00           H0.      0
ATOM   2365  CB  ARG A 154      32.256  60.489  45.437  1.00  0.00           C0.      0
ATOM   2366  HB2 ARG A 154      32.376  61.499  45.828  1.00  0.00           H0.      0
ATOM   2367  HB3 ARG A 154      31.551  60.615  44.616  1.00  0.00           H0.      0
ATOM   2368  CG  ARG A 154      31.638  59.628  46.445  1.00  0.00           C0.      0
ATOM   2369  HG2 ARG A 154      31.404  58.717  45.894  1.00  0.00           H0.      0
ATOM   2370  HG3 ARG A 154      32.336  59.444  47.262  1.00  0.00           H0.      0
ATOM   2371  CD  ARG A 154      30.394  60.237  47.085  1.00  0.00           C0.      0
ATOM   2372  HD2 ARG A 154      30.664  61.259  47.349  1.00  0.00           H0.      0
ATOM   2373  HD3 ARG A 154      29.670  60.225  46.271  1.00  0.00           H0.      0
ATOM   2374  NE  ARG A 154      29.743  59.559  48.230  1.00  0.00           N0.      0
ATOM   2375  HE  ARG A 154      29.894  59.894  49.171  1.00  0.00           H0.      0
ATOM   2376  CZ  ARG A 154      28.994  58.482  48.138  1.00  0.00           C0.      0
ATOM   2377  NH1 ARG A 154      28.587  57.914  49.217  1.00  0.00           N0.      0
ATOM   2378 HH11 ARG A 154      29.052  58.078  50.099  1.00  0.00           H0.      0
ATOM   2379 HH12 ARG A 154      27.725  57.388  49.238  1.00  0.00           H0.      0
ATOM   2380  NH2 ARG A 154      28.437  58.057  47.049  1.00  0.00           N0.      0
ATOM   2381 HH21 ARG A 154      28.694  58.549  46.206  1.00  0.00           H0.      0
ATOM   2382 HH22 ARG A 154      27.768  57.302  47.106  1.00  0.00           H0.      0
ATOM   2383  C   ARG A 154      33.827  60.674  43.543  1.00  0.00           C0.      0
ATOM   2384  O   ARG A 154      33.293  60.208  42.526  1.00  0.00           O0.      0
ATOM   2385  N   LEU A 155      34.625  61.786  43.577  1.00  0.00           N0.      0
ATOM   2386  H   LEU A 155      34.770  62.260  44.457  1.00  0.00           H0.      0
ATOM   2387  CA  LEU A 155      35.004  62.446  42.376  1.00  0.00           C0.      0
ATOM   2388  HA  LEU A 155      34.079  62.507  41.802  1.00  0.00           H0.      0
ATOM   2389  CB  LEU A 155      35.415  63.877  42.715  1.00  0.00           C0.      0
ATOM   2390  HB2 LEU A 155      34.494  64.354  43.050  1.00  0.00           H0.      0
ATOM   2391  HB3 LEU A 155      36.092  63.720  43.555  1.00  0.00           H0.      0
ATOM   2392  CG  LEU A 155      36.141  64.644  41.559  1.00  0.00           C0.      0
ATOM   2393  HG  LEU A 155      37.022  64.140  41.162  1.00  0.00           H0.      0
ATOM   2394  CD1 LEU A 155      35.183  64.912  40.366  1.00  0.00           C0.      0
ATOM   2395 HD11 LEU A 155      34.700  63.979  40.076  1.00  0.00           H0.      0
ATOM   2396 HD12 LEU A 155      34.458  65.694  40.592  1.00  0.00           H0.      0
ATOM   2397 HD13 LEU A 155      35.914  65.144  39.592  1.00  0.00           H0.      0
ATOM   2398  CD2 LEU A 155      36.676  65.974  42.029  1.00  0.00           C0.      0
ATOM   2399 HD21 LEU A 155      35.853  66.651  42.261  1.00  0.00           H0.      0
ATOM   2400 HD22 LEU A 155      37.293  65.843  42.918  1.00  0.00           H0.      0
ATOM   2401 HD23 LEU A 155      37.293  66.480  41.286  1.00  0.00           H0.      0
ATOM   2402  C   LEU A 155      36.072  61.677  41.644  1.00  0.00           C0.      0
ATOM   2403  O   LEU A 155      35.996  61.515  40.423  1.00  0.00           O0.      0
ATOM   2404  N   ALA A 156      37.107  61.197  42.352  1.00  0.00           N0.      0
ATOM   2405  H   ALA A 156      37.194  61.581  43.282  1.00  0.00           H0.      0
ATOM   2406  CA  ALA A 156      38.139  60.446  41.692  1.00  0.00           C0.      0
ATOM   2407  HA  ALA A 156      38.461  61.022  40.825  1.00  0.00           H0.      0
ATOM   2408  CB  ALA A 156      39.455  60.427  42.454  1.00  0.00           C0.      0
ATOM   2409  HB1 ALA A 156      40.336  60.286  41.827  1.00  0.00           H0.      0
ATOM   2410  HB2 ALA A 156      39.524  61.193  43.225  1.00  0.00           H0.      0
ATOM   2411  HB3 ALA A 156      39.375  59.467  42.964  1.00  0.00           H0.      0
ATOM   2412  C   ALA A 156      37.700  59.078  40.989  1.00  0.00           C0.      0
ATOM   2413  O   ALA A 156      38.212  58.645  39.947  1.00  0.00           O0.      0
ATOM   2414  N   LEU A 157      36.757  58.411  41.708  1.00  0.00           N0.      0
ATOM   2415  H   LEU A 157      36.519  58.747  42.631  1.00  0.00           H0.      0
ATOM   2416  CA  LEU A 157      36.058  57.228  41.097  1.00  0.00           C0.      0
ATOM   2417  HA  LEU A 157      36.776  56.513  40.695  1.00  0.00           H0.      0
ATOM   2418  CB  LEU A 157      35.322  56.457  42.211  1.00  0.00           C0.      0
ATOM   2419  HB2 LEU A 157      35.988  56.258  43.050  1.00  0.00           H0.      0
ATOM   2420  HB3 LEU A 157      34.503  57.120  42.490  1.00  0.00           H0.      0
ATOM   2421  CG  LEU A 157      34.778  55.057  41.850  1.00  0.00           C0.      0
ATOM   2422  HG  LEU A 157      34.009  55.165  41.085  1.00  0.00           H0.      0
ATOM   2423  CD1 LEU A 157      35.777  53.980  41.439  1.00  0.00           C0.      0
ATOM   2424 HD11 LEU A 157      36.105  54.218  40.427  1.00  0.00           H0.      0
ATOM   2425 HD12 LEU A 157      36.641  53.981  42.104  1.00  0.00           H0.      0
ATOM   2426 HD13 LEU A 157      35.201  53.055  41.474  1.00  0.00           H0.      0
ATOM   2427  CD2 LEU A 157      34.048  54.554  43.090  1.00  0.00           C0.      0
ATOM   2428 HD21 LEU A 157      33.200  55.203  43.311  1.00  0.00           H0.      0
ATOM   2429 HD22 LEU A 157      33.699  53.540  42.895  1.00  0.00           H0.      0
ATOM   2430 HD23 LEU A 157      34.737  54.560  43.934  1.00  0.00           H0.      0
ATOM   2431  C   LEU A 157      35.218  57.577  39.865  1.00  0.00           C0.      0
ATOM   2432  O   LEU A 157      35.218  56.814  38.957  1.00  0.00           O0.      0
ATOM   2433  N   LYS A 158      34.494  58.640  39.964  1.00  0.00           N0.      0
ATOM   2434  H   LYS A 158      34.528  59.006  40.905  1.00  0.00           H0.      0
ATOM   2435  CA  LYS A 158      33.672  59.141  38.901  1.00  0.00           C0.      0
ATOM   2436  HA  LYS A 158      32.983  58.403  38.492  1.00  0.00           H0.      0
ATOM   2437  CB  LYS A 158      32.916  60.421  39.321  1.00  0.00           C0.      0
ATOM   2438  HB2 LYS A 158      32.178  60.030  40.023  1.00  0.00           H0.      0
ATOM   2439  HB3 LYS A 158      33.502  61.164  39.862  1.00  0.00           H0.      0
ATOM   2440  CG  LYS A 158      32.206  61.017  38.170  1.00  0.00           C0.      0
ATOM   2441  HG2 LYS A 158      32.949  61.562  37.588  1.00  0.00           H0.      0
ATOM   2442  HG3 LYS A 158      31.603  60.262  37.664  1.00  0.00           H0.      0
ATOM   2443  CD  LYS A 158      31.168  61.983  38.691  1.00  0.00           C0.      0
ATOM   2444  HD2 LYS A 158      30.552  62.194  37.817  1.00  0.00           H0.      0
ATOM   2445  HD3 LYS A 158      30.517  61.519  39.431  1.00  0.00           H0.      0
ATOM   2446  CE  LYS A 158      31.573  63.344  39.268  1.00  0.00           C0.      0
ATOM   2447  HE2 LYS A 158      30.725  63.855  39.724  1.00  0.00           H0.      0
ATOM   2448  HE3 LYS A 158      32.350  63.209  40.020  1.00  0.00           H0.      0
ATOM   2449  NZ  LYS A 158      31.898  64.229  38.095  1.00  0.00           N0.      0
ATOM   2450  HZ1 LYS A 158      31.014  64.351  37.621  1.00  0.00           H0.      0
ATOM   2451  HZ2 LYS A 158      32.132  65.183  38.332  1.00  0.00           H0.      0
ATOM   2452  HZ3 LYS A 158      32.570  63.804  37.471  1.00  0.00           H0.      0
ATOM   2453  C   LYS A 158      34.606  59.482  37.692  1.00  0.00           C0.      0
ATOM   2454  O   LYS A 158      34.289  59.080  36.594  1.00  0.00           O0.      0
ATOM   2455  N   ASN A 159      35.783  60.070  37.942  1.00  0.00           N0.      0
ATOM   2456  H   ASN A 159      35.911  60.451  38.869  1.00  0.00           H0.      0
ATOM   2457  CA  ASN A 159      36.730  60.292  36.828  1.00  0.00           C0.      0
ATOM   2458  HA  ASN A 159      36.245  61.026  36.184  1.00  0.00           H0.      0
ATOM   2459  CB  ASN A 159      37.985  61.059  37.426  1.00  0.00           C0.      0
ATOM   2460  HB2 ASN A 159      38.445  60.426  38.185  1.00  0.00           H0.      0
ATOM   2461  HB3 ASN A 159      38.731  61.130  36.635  1.00  0.00           H0.      0
ATOM   2462  CG  ASN A 159      37.781  62.446  37.923  1.00  0.00           C0.      0
ATOM   2463  OD1 ASN A 159      36.803  63.158  37.670  1.00  0.00           O0.      0
ATOM   2464  ND2 ASN A 159      38.769  62.993  38.541  1.00  0.00           N0.      0
ATOM   2465 HD21 ASN A 159      38.856  63.973  38.769  1.00  0.00           H0.      0
ATOM   2466 HD22 ASN A 159      39.544  62.408  38.820  1.00  0.00           H0.      0
ATOM   2467  C   ASN A 159      37.172  58.942  36.195  1.00  0.00           C0.      0
ATOM   2468  O   ASN A 159      37.059  58.801  34.942  1.00  0.00           O0.      0
ATOM   2469  N   ILE A 160      37.591  57.859  36.958  1.00  0.00           N0.      0
ATOM   2470  H   ILE A 160      37.771  58.048  37.934  1.00  0.00           H0.      0
ATOM   2471  CA  ILE A 160      37.957  56.559  36.457  1.00  0.00           C0.      0
ATOM   2472  HA  ILE A 160      38.825  56.633  35.802  1.00  0.00           H0.      0
ATOM   2473  CB  ILE A 160      38.409  55.610  37.619  1.00  0.00           C0.      0
ATOM   2474  HB  ILE A 160      37.632  55.438  38.364  1.00  0.00           H0.      0
ATOM   2475  CG2 ILE A 160      38.790  54.242  36.972  1.00  0.00           C0.      0
ATOM   2476 HG21 ILE A 160      39.760  54.244  36.475  1.00  0.00           H0.      0
ATOM   2477 HG22 ILE A 160      38.922  53.481  37.741  1.00  0.00           H0.      0
ATOM   2478 HG23 ILE A 160      38.057  53.917  36.233  1.00  0.00           H0.      0
ATOM   2479  CG1 ILE A 160      39.626  56.152  38.370  1.00  0.00           C0.      0
ATOM   2480 HG12 ILE A 160      40.539  55.780  37.905  1.00  0.00           H0.      0
ATOM   2481 HG13 ILE A 160      39.775  57.232  38.408  1.00  0.00           H0.      0
ATOM   2482  CD1 ILE A 160      39.694  55.752  39.825  1.00  0.00           C0.      0
ATOM   2483 HD11 ILE A 160      40.122  54.750  39.811  1.00  0.00           H0.      0
ATOM   2484 HD12 ILE A 160      40.474  56.347  40.301  1.00  0.00           H0.      0
ATOM   2485 HD13 ILE A 160      38.771  55.895  40.387  1.00  0.00           H0.      0
ATOM   2486  C   ILE A 160      36.792  55.978  35.649  1.00  0.00           C0.      0
ATOM   2487  O   ILE A 160      36.920  55.488  34.522  1.00  0.00           O0.      0
ATOM   2488  N   ALA A 161      35.617  56.061  36.211  1.00  0.00           N0.      0
ATOM   2489  H   ALA A 161      35.507  56.451  37.137  1.00  0.00           H0.      0
ATOM   2490  CA  ALA A 161      34.385  55.592  35.598  1.00  0.00           C0.      0
ATOM   2491  HA  ALA A 161      34.456  54.513  35.465  1.00  0.00           H0.      0
ATOM   2492  CB  ALA A 161      33.267  55.812  36.668  1.00  0.00           C0.      0
ATOM   2493  HB1 ALA A 161      33.164  56.866  36.925  1.00  0.00           H0.      0
ATOM   2494  HB2 ALA A 161      32.391  55.464  36.120  1.00  0.00           H0.      0
ATOM   2495  HB3 ALA A 161      33.384  55.161  37.534  1.00  0.00           H0.      0
ATOM   2496  C   ALA A 161      33.951  56.190  34.236  1.00  0.00           C0.      0
ATOM   2497  O   ALA A 161      33.302  55.441  33.391  1.00  0.00           O0.      0
ATOM   2498  N   SER A 162      34.343  57.436  33.997  1.00  0.00           N0.      0
ATOM   2499  H   SER A 162      34.988  57.866  34.643  1.00  0.00           H0.      0
ATOM   2500  CA  SER A 162      33.910  58.279  32.873  1.00  0.00           C0.      0
ATOM   2501  HA  SER A 162      32.866  58.027  32.687  1.00  0.00           H0.      0
ATOM   2502  CB  SER A 162      34.083  59.741  33.268  1.00  0.00           C0.      0
ATOM   2503  HB2 SER A 162      35.145  59.908  33.450  1.00  0.00           H0.      0
ATOM   2504  HB3 SER A 162      33.746  60.272  32.378  1.00  0.00           H0.      0
ATOM   2505  OG  SER A 162      33.363  60.117  34.391  1.00  0.00           O0.      0
ATOM   2506  HG  SER A 162      33.835  59.767  35.150  1.00  0.00           H0.      0
ATOM   2507  C   SER A 162      34.787  57.932  31.600  1.00  0.00           C0.      0
ATOM   2508  O   SER A 162      34.372  58.170  30.504  1.00  0.00           O0.      0
ATOM   2509  N   MET A 163      36.009  57.384  31.802  1.00  0.00           N0.      0
ATOM   2510  H   MET A 163      36.215  57.239  32.780  1.00  0.00           H0.      0
ATOM   2511  CA  MET A 163      36.858  56.774  30.745  1.00  0.00           C0.      0
ATOM   2512  HA  MET A 163      37.142  57.487  29.971  1.00  0.00           H0.      0
ATOM   2513  CB  MET A 163      38.231  56.200  31.318  1.00  0.00           C0.      0
ATOM   2514  HB2 MET A 163      38.014  55.401  32.027  1.00  0.00           H0.      0
ATOM   2515  HB3 MET A 163      38.867  55.665  30.614  1.00  0.00           H0.      0
ATOM   2516  CG  MET A 163      39.135  57.299  31.955  1.00  0.00           C0.      0
ATOM   2517  HG2 MET A 163      38.526  57.961  32.570  1.00  0.00           H0.      0
ATOM   2518  HG3 MET A 163      39.963  56.794  32.453  1.00  0.00           H0.      0
ATOM   2519  SD  MET A 163      40.026  58.397  30.788  1.00  0.00           S0.      0
ATOM   2520  CE  MET A 163      38.879  59.830  30.454  1.00  0.00           C0.      0
ATOM   2521  HE1 MET A 163      37.840  59.588  30.232  1.00  0.00           H0.      0
ATOM   2522  HE2 MET A 163      39.047  60.466  31.323  1.00  0.00           H0.      0
ATOM   2523  HE3 MET A 163      39.344  60.442  29.682  1.00  0.00           H0.      0
ATOM   2524  C   MET A 163      36.206  55.570  29.966  1.00  0.00           C0.      0
ATOM   2525  O   MET A 163      36.574  55.418  28.817  1.00  0.00           O0.      0
ATOM   2526  N   VAL A 164      35.339  54.719  30.505  1.00  0.00           N0.      0
ATOM   2527  H   VAL A 164      35.095  54.906  31.468  1.00  0.00           H0.      0
ATOM   2528  CA  VAL A 164      34.640  53.591  29.887  1.00  0.00           C0.      0
ATOM   2529  HA  VAL A 164      35.396  52.987  29.385  1.00  0.00           H0.      0
ATOM   2530  CB  VAL A 164      34.068  52.788  31.045  1.00  0.00           C0.      0
ATOM   2531  HB  VAL A 164      33.425  53.424  31.654  1.00  0.00           H0.      0
ATOM   2532  CG1 VAL A 164      33.230  51.621  30.513  1.00  0.00           C0.      0
ATOM   2533 HG11 VAL A 164      32.416  51.926  29.854  1.00  0.00           H0.      0
ATOM   2534 HG12 VAL A 164      33.895  50.910  30.022  1.00  0.00           H0.      0
ATOM   2535 HG13 VAL A 164      32.821  51.124  31.393  1.00  0.00           H0.      0
ATOM   2536  CG2 VAL A 164      35.221  52.152  31.892  1.00  0.00           C0.      0
ATOM   2537 HG21 VAL A 164      35.775  51.529  31.189  1.00  0.00           H0.      0
ATOM   2538 HG22 VAL A 164      35.941  52.907  32.204  1.00  0.00           H0.      0
ATOM   2539 HG23 VAL A 164      34.823  51.516  32.683  1.00  0.00           H0.      0
ATOM   2540  C   VAL A 164      33.536  54.080  28.938  1.00  0.00           C0.      0
ATOM   2541  O   VAL A 164      32.652  54.883  29.345  1.00  0.00           O0.      0
ATOM   2542  N   ARG A 165      33.535  53.646  27.640  1.00  0.00           N0.      0
ATOM   2543  H   ARG A 165      34.116  52.834  27.488  1.00  0.00           H0.      0
ATOM   2544  CA  ARG A 165      32.478  54.001  26.694  1.00  0.00           C0.      0
ATOM   2545  HA  ARG A 165      32.202  55.031  26.920  1.00  0.00           H0.      0
ATOM   2546  CB  ARG A 165      33.112  53.827  25.303  1.00  0.00           C0.      0
ATOM   2547  HB2 ARG A 165      32.421  54.052  24.491  1.00  0.00           H0.      0
ATOM   2548  HB3 ARG A 165      33.963  54.508  25.338  1.00  0.00           H0.      0
ATOM   2549  CG  ARG A 165      33.558  52.377  24.886  1.00  0.00           C0.      0
ATOM   2550  HG2 ARG A 165      34.083  51.971  25.751  1.00  0.00           H0.      0
ATOM   2551  HG3 ARG A 165      32.670  51.766  24.725  1.00  0.00           H0.      0
ATOM   2552  CD  ARG A 165      34.374  52.566  23.582  1.00  0.00           C0.      0
ATOM   2553  HD2 ARG A 165      33.702  53.141  22.946  1.00  0.00           H0.      0
ATOM   2554  HD3 ARG A 165      35.175  53.284  23.760  1.00  0.00           H0.      0
ATOM   2555  NE  ARG A 165      34.825  51.351  22.870  1.00  0.00           N0.      0
ATOM   2556  HE  ARG A 165      35.619  50.877  23.276  1.00  0.00           H0.      0
ATOM   2557  CZ  ARG A 165      34.607  51.092  21.568  1.00  0.00           C0.      0
ATOM   2558  NH1 ARG A 165      35.364  50.187  20.953  1.00  0.00           N0.      0
ATOM   2559 HH11 ARG A 165      35.844  49.656  21.666  1.00  0.00           H0.      0
ATOM   2560 HH12 ARG A 165      35.231  49.808  20.026  1.00  0.00           H0.      0
ATOM   2561  NH2 ARG A 165      33.633  51.697  20.880  1.00  0.00           N0.      0
ATOM   2562 HH21 ARG A 165      32.940  52.275  21.335  1.00  0.00           H0.      0
ATOM   2563 HH22 ARG A 165      33.601  51.556  19.880  1.00  0.00           H0.      0
ATOM   2564  C   ARG A 165      31.238  53.181  26.912  1.00  0.00           C0.      0
ATOM   2565  O   ARG A 165      31.353  52.171  27.638  1.00  0.00           O0.      0
ATOM   2566  N   PRO A 166      30.069  53.559  26.349  1.00  0.00           N0.      0
ATOM   2567  CD  PRO A 166      29.709  54.905  25.801  1.00  0.00           C0.      0
ATOM   2568  HD2 PRO A 166      30.068  54.884  24.772  1.00  0.00           H0.      0
ATOM   2569  HD3 PRO A 166      30.031  55.751  26.408  1.00  0.00           H0.      0
ATOM   2570  CG  PRO A 166      28.172  54.845  25.752  1.00  0.00           C0.      0
ATOM   2571  HG2 PRO A 166      27.857  55.264  24.796  1.00  0.00           H0.      0
ATOM   2572  HG3 PRO A 166      27.745  55.282  26.654  1.00  0.00           H0.      0
ATOM   2573  CB  PRO A 166      27.798  53.441  25.696  1.00  0.00           C0.      0
ATOM   2574  HB2 PRO A 166      27.859  53.032  24.688  1.00  0.00           H0.      0
ATOM   2575  HB3 PRO A 166      26.836  53.214  26.157  1.00  0.00           H0.      0
ATOM   2576  CA  PRO A 166      28.862  52.758  26.546  1.00  0.00           C0.      0
ATOM   2577  HA  PRO A 166      28.561  52.828  27.591  1.00  0.00           H0.      0
ATOM   2578  C   PRO A 166      29.084  51.195  26.347  1.00  0.00           C0.      0
ATOM   2579  O   PRO A 166      29.708  50.766  25.404  1.00  0.00           O0.      0
ATOM   2580  N   GLY A 167      28.532  50.369  27.266  1.00  0.00           N0.      0
ATOM   2581  H   GLY A 167      28.128  50.945  27.990  1.00  0.00           H0.      0
ATOM   2582  CA  GLY A 167      28.752  48.851  27.433  1.00  0.00           C0.      0
ATOM   2583  HA2 GLY A 167      28.084  48.518  28.228  1.00  0.00           H0.      0
ATOM   2584  HA3 GLY A 167      28.519  48.347  26.495  1.00  0.00           H0.      0
ATOM   2585  C   GLY A 167      30.138  48.411  27.896  1.00  0.00           C0.      0
ATOM   2586  O   GLY A 167      30.214  47.244  28.151  1.00  0.00           O0.      0
ATOM   2587  N   GLY A 168      31.177  49.260  28.063  1.00  0.00           N0.      0
ATOM   2588  H   GLY A 168      31.017  50.204  27.743  1.00  0.00           H0.      0
ATOM   2589  CA  GLY A 168      32.570  48.890  28.417  1.00  0.00           C0.      0
ATOM   2590  HA2 GLY A 168      32.769  48.002  27.816  1.00  0.00           H0.      0
ATOM   2591  HA3 GLY A 168      33.154  49.804  28.310  1.00  0.00           H0.      0
ATOM   2592  C   GLY A 168      32.836  48.454  29.861  1.00  0.00           C0.      0
ATOM   2593  O   GLY A 168      31.936  48.649  30.731  1.00  0.00           O0.      0
ATOM   2594  N   LEU A 169      33.991  47.829  30.130  1.00  0.00           N0.      0
ATOM   2595  H   LEU A 169      34.641  47.727  29.363  1.00  0.00           H0.      0
ATOM   2596  CA  LEU A 169      34.261  47.173  31.399  1.00  0.00           C0.      0
ATOM   2597  HA  LEU A 169      33.278  47.002  31.838  1.00  0.00           H0.      0
ATOM   2598  CB  LEU A 169      34.914  45.777  31.168  1.00  0.00           C0.      0
ATOM   2599  HB2 LEU A 169      35.853  45.954  30.643  1.00  0.00           H0.      0
ATOM   2600  HB3 LEU A 169      35.068  45.314  32.142  1.00  0.00           H0.      0
ATOM   2601  CG  LEU A 169      33.999  44.705  30.563  1.00  0.00           C0.      0
ATOM   2602  HG  LEU A 169      33.529  45.143  29.683  1.00  0.00           H0.      0
ATOM   2603  CD1 LEU A 169      34.975  43.589  30.207  1.00  0.00           C0.      0
ATOM   2604 HD11 LEU A 169      34.426  42.726  29.829  1.00  0.00           H0.      0
ATOM   2605 HD12 LEU A 169      35.548  44.008  29.380  1.00  0.00           H0.      0
ATOM   2606 HD13 LEU A 169      35.523  43.295  31.102  1.00  0.00           H0.      0
ATOM   2607  CD2 LEU A 169      32.913  44.179  31.461  1.00  0.00           C0.      0
ATOM   2608 HD21 LEU A 169      32.405  43.320  31.023  1.00  0.00           H0.      0
ATOM   2609 HD22 LEU A 169      33.355  43.968  32.435  1.00  0.00           H0.      0
ATOM   2610 HD23 LEU A 169      32.167  44.971  31.532  1.00  0.00           H0.      0
ATOM   2611  C   LEU A 169      35.068  47.970  32.349  1.00  0.00           C0.      0
ATOM   2612  O   LEU A 169      35.970  48.729  31.963  1.00  0.00           O0.      0
ATOM   2613  N   LEU A 170      34.875  47.675  33.602  1.00  0.00           N0.      0
ATOM   2614  H   LEU A 170      34.000  47.211  33.799  1.00  0.00           H0.      0
ATOM   2615  CA  LEU A 170      35.789  48.045  34.647  1.00  0.00           C0.      0
ATOM   2616  HA  LEU A 170      36.737  48.082  34.110  1.00  0.00           H0.      0
ATOM   2617  CB  LEU A 170      35.361  49.469  35.181  1.00  0.00           C0.      0
ATOM   2618  HB2 LEU A 170      35.363  50.141  34.322  1.00  0.00           H0.      0
ATOM   2619  HB3 LEU A 170      34.328  49.446  35.527  1.00  0.00           H0.      0
ATOM   2620  CG  LEU A 170      36.211  50.111  36.275  1.00  0.00           C0.      0
ATOM   2621  HG  LEU A 170      37.192  49.636  36.268  1.00  0.00           H0.      0
ATOM   2622  CD1 LEU A 170      36.275  51.596  36.065  1.00  0.00           C0.      0
ATOM   2623 HD11 LEU A 170      35.253  51.976  36.062  1.00  0.00           H0.      0
ATOM   2624 HD12 LEU A 170      36.884  51.965  36.890  1.00  0.00           H0.      0
ATOM   2625 HD13 LEU A 170      36.679  51.715  35.060  1.00  0.00           H0.      0
ATOM   2626  CD2 LEU A 170      35.562  49.734  37.597  1.00  0.00           C0.      0
ATOM   2627 HD21 LEU A 170      36.263  50.007  38.385  1.00  0.00           H0.      0
ATOM   2628 HD22 LEU A 170      34.679  50.326  37.836  1.00  0.00           H0.      0
ATOM   2629 HD23 LEU A 170      35.277  48.682  37.634  1.00  0.00           H0.      0
ATOM   2630  C   LEU A 170      35.939  46.918  35.668  1.00  0.00           C0.      0
ATOM   2631  O   LEU A 170      35.043  46.257  35.948  1.00  0.00           O0.      0
ATOM   2632  N   VAL A 171      37.223  46.829  36.176  1.00  0.00           N0.      0
ATOM   2633  H   VAL A 171      38.010  47.360  35.832  1.00  0.00           H0.      0
ATOM   2634  CA  VAL A 171      37.610  45.881  37.250  1.00  0.00           C0.      0
ATOM   2635  HA  VAL A 171      36.709  45.502  37.732  1.00  0.00           H0.      0
ATOM   2636  CB  VAL A 171      38.430  44.652  36.707  1.00  0.00           C0.      0
ATOM   2637  HB  VAL A 171      39.405  45.064  36.444  1.00  0.00           H0.      0
ATOM   2638  CG1 VAL A 171      38.675  43.565  37.712  1.00  0.00           C0.      0
ATOM   2639 HG11 VAL A 171      38.947  44.119  38.611  1.00  0.00           H0.      0
ATOM   2640 HG12 VAL A 171      37.783  43.019  38.019  1.00  0.00           H0.      0
ATOM   2641 HG13 VAL A 171      39.418  42.850  37.360  1.00  0.00           H0.      0
ATOM   2642  CG2 VAL A 171      37.823  44.076  35.456  1.00  0.00           C0.      0
ATOM   2643 HG21 VAL A 171      37.795  44.842  34.681  1.00  0.00           H0.      0
ATOM   2644 HG22 VAL A 171      38.358  43.170  35.170  1.00  0.00           H0.      0
ATOM   2645 HG23 VAL A 171      36.789  43.764  35.606  1.00  0.00           H0.      0
ATOM   2646  C   VAL A 171      38.366  46.702  38.189  1.00  0.00           C0.      0
ATOM   2647  O   VAL A 171      39.264  47.391  37.744  1.00  0.00           O0.      0
ATOM   2648  N   ILE A 172      38.068  46.669  39.483  1.00  0.00           N0.      0
ATOM   2649  H   ILE A 172      37.493  45.865  39.692  1.00  0.00           H0.      0
ATOM   2650  CA  ILE A 172      38.734  47.445  40.559  1.00  0.00           C0.      0
ATOM   2651  HA  ILE A 172      39.749  47.739  40.293  1.00  0.00           H0.      0
ATOM   2652  CB  ILE A 172      37.848  48.695  40.730  1.00  0.00           C0.      0
ATOM   2653  HB  ILE A 172      37.964  49.156  39.748  1.00  0.00           H0.      0
ATOM   2654  CG2 ILE A 172      36.372  48.509  40.926  1.00  0.00           C0.      0
ATOM   2655 HG21 ILE A 172      36.115  48.084  41.896  1.00  0.00           H0.      0
ATOM   2656 HG22 ILE A 172      35.758  49.409  40.965  1.00  0.00           H0.      0
ATOM   2657 HG23 ILE A 172      35.969  47.968  40.070  1.00  0.00           H0.      0
ATOM   2658  CG1 ILE A 172      38.522  49.653  41.685  1.00  0.00           C0.      0
ATOM   2659 HG12 ILE A 172      38.234  49.489  42.723  1.00  0.00           H0.      0
ATOM   2660 HG13 ILE A 172      39.597  49.477  41.682  1.00  0.00           H0.      0
ATOM   2661  CD1 ILE A 172      38.298  51.183  41.352  1.00  0.00           C0.      0
ATOM   2662 HD11 ILE A 172      37.580  51.216  40.533  1.00  0.00           H0.      0
ATOM   2663 HD12 ILE A 172      37.972  51.713  42.247  1.00  0.00           H0.      0
ATOM   2664 HD13 ILE A 172      39.192  51.737  41.066  1.00  0.00           H0.      0
ATOM   2665  C   ILE A 172      38.817  46.600  41.850  1.00  0.00           C0.      0
ATOM   2666  O   ILE A 172      38.083  45.600  41.958  1.00  0.00           O0.      0
ATOM   2667  N   ASP A 173      39.656  46.983  42.807  1.00  0.00           N0.      0
ATOM   2668  H   ASP A 173      40.159  47.852  42.696  1.00  0.00           H0.      0
ATOM   2669  CA  ASP A 173      40.008  46.156  43.937  1.00  0.00           C0.      0
ATOM   2670  HA  ASP A 173      39.049  45.771  44.283  1.00  0.00           H0.      0
ATOM   2671  CB  ASP A 173      40.963  45.049  43.553  1.00  0.00           C0.      0
ATOM   2672  HB2 ASP A 173      40.835  44.209  44.235  1.00  0.00           H0.      0
ATOM   2673  HB3 ASP A 173      40.739  44.866  42.502  1.00  0.00           H0.      0
ATOM   2674  CG  ASP A 173      42.472  45.366  43.596  1.00  0.00           C0.      0
ATOM   2675  OD1 ASP A 173      43.252  44.423  43.812  1.00  0.00           O0.      0
ATOM   2676  OD2 ASP A 173      42.865  46.549  43.406  1.00  0.00           O0.      0
ATOM   2677  C   ASP A 173      40.568  46.825  45.208  1.00  0.00           C0.      0
ATOM   2678  O   ASP A 173      41.107  47.934  45.215  1.00  0.00           O0.      0
ATOM   2679  N   HIE A 174      40.398  46.062  46.310  1.00  0.00           N0.      0
ATOM   2680  H   HIE A 174      39.881  45.197  46.236  1.00  0.00           H0.      0
ATOM   2681  CA  HIE A 174      40.853  46.419  47.673  1.00  0.00           C0.      0
ATOM   2682  HA  HIE A 174      41.803  46.951  47.628  1.00  0.00           H0.      0
ATOM   2683  CB  HIE A 174      39.724  47.181  48.391  1.00  0.00           C0.      0
ATOM   2684  HB2 HIE A 174      40.025  47.179  49.439  1.00  0.00           H0.      0
ATOM   2685  HB3 HIE A 174      39.706  48.210  48.033  1.00  0.00           H0.      0
ATOM   2686  CG  HIE A 174      38.287  46.661  48.417  1.00  0.00           C0.      0
ATOM   2687  ND1 HIE A 174      37.505  46.507  49.581  1.00  0.00           N0.      0
ATOM   2688  CE1 HIE A 174      36.302  46.122  49.164  1.00  0.00           C0.      0
ATOM   2689  HE1 HIE A 174      35.524  45.912  49.883  1.00  0.00           H0.      0
ATOM   2690  NE2 HIE A 174      36.267  46.082  47.847  1.00  0.00           N0.      0
ATOM   2691  HE2 HIE A 174      35.480  45.699  47.343  1.00  0.00           H0.      0
ATOM   2692  CD2 HIE A 174      37.502  46.335  47.336  1.00  0.00           C0.      0
ATOM   2693  HD2 HIE A 174      37.827  46.361  46.307  1.00  0.00           H0.      0
ATOM   2694  C   HIE A 174      41.159  45.138  48.379  1.00  0.00           C0.      0
ATOM   2695  O   HIE A 174      40.749  44.064  47.955  1.00  0.00           O0.      0
ATOM   2696  N   ARG A 175      41.911  45.264  49.449  1.00  0.00           N0.      0
ATOM   2697  H   ARG A 175      42.322  46.158  49.676  1.00  0.00           H0.      0
ATOM   2698  CA  ARG A 175      41.954  44.164  50.497  1.00  0.00           C0.      0
ATOM   2699  HA  ARG A 175      42.239  43.239  49.996  1.00  0.00           H0.      0
ATOM   2700  CB  ARG A 175      43.109  44.496  51.461  1.00  0.00           C0.      0
ATOM   2701  HB2 ARG A 175      43.111  45.569  51.649  1.00  0.00           H0.      0
ATOM   2702  HB3 ARG A 175      42.968  43.931  52.382  1.00  0.00           H0.      0
ATOM   2703  CG  ARG A 175      44.531  44.118  50.924  1.00  0.00           C0.      0
ATOM   2704  HG2 ARG A 175      44.625  43.040  50.792  1.00  0.00           H0.      0
ATOM   2705  HG3 ARG A 175      44.707  44.579  49.953  1.00  0.00           H0.      0
ATOM   2706  CD  ARG A 175      45.606  44.603  51.785  1.00  0.00           C0.      0
ATOM   2707  HD2 ARG A 175      45.473  45.666  51.984  1.00  0.00           H0.      0
ATOM   2708  HD3 ARG A 175      45.562  44.070  52.735  1.00  0.00           H0.      0
ATOM   2709  NE  ARG A 175      46.995  44.528  51.105  1.00  0.00           N0.      0
ATOM   2710  HE  ARG A 175      47.211  45.055  50.271  1.00  0.00           H0.      0
ATOM   2711  CZ  ARG A 175      47.757  43.509  51.374  1.00  0.00           C0.      0
ATOM   2712  NH1 ARG A 175      47.468  42.494  52.145  1.00  0.00           N0.      0
ATOM   2713 HH11 ARG A 175      46.553  42.459  52.572  1.00  0.00           H0.      0
ATOM   2714 HH12 ARG A 175      48.204  41.853  52.404  1.00  0.00           H0.      0
ATOM   2715  NH2 ARG A 175      48.903  43.339  50.790  1.00  0.00           N0.      0
ATOM   2716 HH21 ARG A 175      49.148  44.019  50.084  1.00  0.00           H0.      0
ATOM   2717 HH22 ARG A 175      49.471  42.504  50.805  1.00  0.00           H0.      0
ATOM   2718  C   ARG A 175      40.648  43.892  51.271  1.00  0.00           C0.      0
ATOM   2719  O   ARG A 175      39.858  44.840  51.431  1.00  0.00           O0.      0
ATOM   2720  N   ASN A 176      40.456  42.687  51.767  1.00  0.00           N0.      0
ATOM   2721  H   ASN A 176      41.115  41.966  51.508  1.00  0.00           H0.      0
ATOM   2722  CA  ASN A 176      39.443  42.343  52.781  1.00  0.00           C0.      0
ATOM   2723  HA  ASN A 176      38.493  42.821  52.544  1.00  0.00           H0.      0
ATOM   2724  CB  ASN A 176      39.084  40.814  52.602  1.00  0.00           C0.      0
ATOM   2725  HB2 ASN A 176      38.794  40.635  51.567  1.00  0.00           H0.      0
ATOM   2726  HB3 ASN A 176      39.901  40.152  52.886  1.00  0.00           H0.      0
ATOM   2727  CG  ASN A 176      37.804  40.587  53.459  1.00  0.00           C0.      0
ATOM   2728  OD1 ASN A 176      37.128  41.487  53.900  1.00  0.00           O0.      0
ATOM   2729  ND2 ASN A 176      37.568  39.364  53.748  1.00  0.00           N0.      0
ATOM   2730 HD21 ASN A 176      36.697  39.060  54.159  1.00  0.00           H0.      0
ATOM   2731 HD22 ASN A 176      38.262  38.687  53.464  1.00  0.00           H0.      0
ATOM   2732  C   ASN A 176      39.852  42.841  54.217  1.00  0.00           C0.      0
ATOM   2733  O   ASN A 176      40.285  42.149  55.133  1.00  0.00           O0.      0
ATOM   2734  N   TYR A 177      39.628  44.174  54.452  1.00  0.00           N0.      0
ATOM   2735  H   TYR A 177      39.202  44.647  53.667  1.00  0.00           H0.      0
ATOM   2736  CA  TYR A 177      39.879  44.916  55.663  1.00  0.00           C0.      0
ATOM   2737  HA  TYR A 177      40.934  44.788  55.905  1.00  0.00           H0.      0
ATOM   2738  CB  TYR A 177      39.678  46.440  55.526  1.00  0.00           C0.      0
ATOM   2739  HB2 TYR A 177      38.677  46.671  55.164  1.00  0.00           H0.      0
ATOM   2740  HB3 TYR A 177      39.815  46.917  56.497  1.00  0.00           H0.      0
ATOM   2741  CG  TYR A 177      40.760  47.012  54.608  1.00  0.00           C0.      0
ATOM   2742  CD1 TYR A 177      42.066  47.115  55.091  1.00  0.00           C0.      0
ATOM   2743  HD1 TYR A 177      42.338  46.820  56.094  1.00  0.00           H0.      0
ATOM   2744  CE1 TYR A 177      43.116  47.535  54.241  1.00  0.00           C0.      0
ATOM   2745  HE1 TYR A 177      44.126  47.691  54.590  1.00  0.00           H0.      0
ATOM   2746  CZ  TYR A 177      42.764  47.892  52.923  1.00  0.00           C0.      0
ATOM   2747  OH  TYR A 177      43.826  48.292  52.067  1.00  0.00           O0.      0
ATOM   2748  HH  TYR A 177      43.559  48.190  51.150  1.00  0.00           H0.      0
ATOM   2749  CE2 TYR A 177      41.464  47.797  52.405  1.00  0.00           C0.      0
ATOM   2750  HE2 TYR A 177      41.264  48.183  51.416  1.00  0.00           H0.      0
ATOM   2751  CD2 TYR A 177      40.465  47.267  53.258  1.00  0.00           C0.      0
ATOM   2752  HD2 TYR A 177      39.450  47.132  52.912  1.00  0.00           H0.      0
ATOM   2753  C   TYR A 177      38.979  44.358  56.811  1.00  0.00           C0.      0
ATOM   2754  O   TYR A 177      39.452  44.571  57.946  1.00  0.00           O0.      0
ATOM   2755  N   ASP A 178      37.819  43.672  56.560  1.00  0.00           N0.      0
ATOM   2756  H   ASP A 178      37.472  43.638  55.612  1.00  0.00           H0.      0
ATOM   2757  CA  ASP A 178      36.994  43.053  57.566  1.00  0.00           C0.      0
ATOM   2758  HA  ASP A 178      36.546  43.911  58.068  1.00  0.00           H0.      0
ATOM   2759  CB  ASP A 178      35.806  42.295  56.926  1.00  0.00           C0.      0
ATOM   2760  HB2 ASP A 178      35.266  43.060  56.369  1.00  0.00           H0.      0
ATOM   2761  HB3 ASP A 178      36.240  41.545  56.265  1.00  0.00           H0.      0
ATOM   2762  CG  ASP A 178      34.829  41.707  57.939  1.00  0.00           C0.      0
ATOM   2763  OD1 ASP A 178      34.535  42.503  58.880  1.00  0.00           O0.      0
ATOM   2764  OD2 ASP A 178      34.359  40.588  57.793  1.00  0.00           O0.      0
ATOM   2765  C   ASP A 178      37.745  42.222  58.537  1.00  0.00           C0.      0
ATOM   2766  O   ASP A 178      37.504  42.298  59.723  1.00  0.00           O0.      0
ATOM   2767  N   TYR A 179      38.789  41.527  58.147  1.00  0.00           N0.      0
ATOM   2768  H   TYR A 179      39.084  41.505  57.181  1.00  0.00           H0.      0
ATOM   2769  CA  TYR A 179      39.547  40.592  58.946  1.00  0.00           C0.      0
ATOM   2770  HA  TYR A 179      39.007  40.002  59.686  1.00  0.00           H0.      0
ATOM   2771  CB  TYR A 179      40.298  39.552  58.132  1.00  0.00           C0.      0
ATOM   2772  HB2 TYR A 179      39.592  38.970  57.540  1.00  0.00           H0.      0
ATOM   2773  HB3 TYR A 179      40.985  40.168  57.551  1.00  0.00           H0.      0
ATOM   2774  CG  TYR A 179      41.096  38.630  59.058  1.00  0.00           C0.      0
ATOM   2775  CD1 TYR A 179      42.415  38.918  59.352  1.00  0.00           C0.      0
ATOM   2776  HD1 TYR A 179      42.896  39.837  59.049  1.00  0.00           H0.      0
ATOM   2777  CE1 TYR A 179      43.107  38.139  60.308  1.00  0.00           C0.      0
ATOM   2778  HE1 TYR A 179      44.156  38.314  60.499  1.00  0.00           H0.      0
ATOM   2779  CZ  TYR A 179      42.566  36.933  60.813  1.00  0.00           C0.      0
ATOM   2780  OH  TYR A 179      43.373  36.263  61.625  1.00  0.00           O0.      0
ATOM   2781  HH  TYR A 179      42.988  35.398  61.783  1.00  0.00           H0.      0
ATOM   2782  CE2 TYR A 179      41.230  36.598  60.367  1.00  0.00           C0.      0
ATOM   2783  HE2 TYR A 179      40.771  35.704  60.760  1.00  0.00           H0.      0
ATOM   2784  CD2 TYR A 179      40.515  37.399  59.458  1.00  0.00           C0.      0
ATOM   2785  HD2 TYR A 179      39.500  37.190  59.156  1.00  0.00           H0.      0
ATOM   2786  C   TYR A 179      40.571  41.316  59.820  1.00  0.00           C0.      0
ATOM   2787  O   TYR A 179      40.839  40.968  60.973  1.00  0.00           O0.      0
ATOM   2788  N   ILE A 180      41.213  42.353  59.308  1.00  0.00           N0.      0
ATOM   2789  H   ILE A 180      41.016  42.542  58.335  1.00  0.00           H0.      0
ATOM   2790  CA  ILE A 180      42.068  43.292  59.975  1.00  0.00           C0.      0
ATOM   2791  HA  ILE A 180      42.853  42.684  60.425  1.00  0.00           H0.      0
ATOM   2792  CB  ILE A 180      42.765  44.160  58.851  1.00  0.00           C0.      0
ATOM   2793  HB  ILE A 180      42.023  44.843  58.438  1.00  0.00           H0.      0
ATOM   2794  CG2 ILE A 180      43.826  44.964  59.672  1.00  0.00           C0.      0
ATOM   2795 HG21 ILE A 180      44.541  44.398  60.269  1.00  0.00           H0.      0
ATOM   2796 HG22 ILE A 180      44.439  45.572  59.006  1.00  0.00           H0.      0
ATOM   2797 HG23 ILE A 180      43.387  45.740  60.298  1.00  0.00           H0.      0
ATOM   2798  CG1 ILE A 180      43.376  43.266  57.770  1.00  0.00           C0.      0
ATOM   2799 HG12 ILE A 180      43.854  42.433  58.285  1.00  0.00           H0.      0
ATOM   2800 HG13 ILE A 180      42.557  42.836  57.194  1.00  0.00           H0.      0
ATOM   2801  CD1 ILE A 180      44.301  43.963  56.740  1.00  0.00           C0.      0
ATOM   2802 HD11 ILE A 180      45.133  44.473  57.226  1.00  0.00           H0.      0
ATOM   2803 HD12 ILE A 180      44.667  43.228  56.024  1.00  0.00           H0.      0
ATOM   2804 HD13 ILE A 180      43.849  44.823  56.245  1.00  0.00           H0.      0
ATOM   2805  C   ILE A 180      41.332  44.116  61.048  1.00  0.00           C0.      0
ATOM   2806  O   ILE A 180      41.810  44.287  62.179  1.00  0.00           O0.      0
ATOM   2807  N   LEU A 181      40.056  44.537  60.728  1.00  0.00           N0.      0
ATOM   2808  H   LEU A 181      39.523  44.378  59.884  1.00  0.00           H0.      0
ATOM   2809  CA  LEU A 181      39.309  45.058  61.892  1.00  0.00           C0.      0
ATOM   2810  HA  LEU A 181      39.823  45.894  62.367  1.00  0.00           H0.      0
ATOM   2811  CB  LEU A 181      38.004  45.702  61.360  1.00  0.00           C0.      0
ATOM   2812  HB2 LEU A 181      37.516  45.106  60.589  1.00  0.00           H0.      0
ATOM   2813  HB3 LEU A 181      37.336  45.574  62.212  1.00  0.00           H0.      0
ATOM   2814  CG  LEU A 181      37.904  47.229  61.009  1.00  0.00           C0.      0
ATOM   2815  HG  LEU A 181      37.919  47.837  61.914  1.00  0.00           H0.      0
ATOM   2816  CD1 LEU A 181      39.002  47.699  60.019  1.00  0.00           C0.      0
ATOM   2817 HD11 LEU A 181      39.939  47.639  60.574  1.00  0.00           H0.      0
ATOM   2818 HD12 LEU A 181      38.951  47.020  59.168  1.00  0.00           H0.      0
ATOM   2819 HD13 LEU A 181      38.980  48.771  59.825  1.00  0.00           H0.      0
ATOM   2820  CD2 LEU A 181      36.626  47.430  60.248  1.00  0.00           C0.      0
ATOM   2821 HD21 LEU A 181      36.391  48.424  59.867  1.00  0.00           H0.      0
ATOM   2822 HD22 LEU A 181      36.620  46.802  59.356  1.00  0.00           H0.      0
ATOM   2823 HD23 LEU A 181      35.811  47.110  60.898  1.00  0.00           H0.      0
ATOM   2824  C   LEU A 181      38.967  43.991  62.987  1.00  0.00           C0.      0
ATOM   2825  O   LEU A 181      38.784  44.288  64.147  1.00  0.00           O0.      0
ATOM   2826  N   SER A 182      38.942  42.679  62.593  1.00  0.00           N0.      0
ATOM   2827  H   SER A 182      39.416  42.511  61.717  1.00  0.00           H0.      0
ATOM   2828  CA  SER A 182      38.563  41.494  63.414  1.00  0.00           C0.      0
ATOM   2829  HA  SER A 182      37.807  41.742  64.160  1.00  0.00           H0.      0
ATOM   2830  CB  SER A 182      38.089  40.346  62.502  1.00  0.00           C0.      0
ATOM   2831  HB2 SER A 182      38.899  39.865  61.954  1.00  0.00           H0.      0
ATOM   2832  HB3 SER A 182      37.716  39.591  63.194  1.00  0.00           H0.      0
ATOM   2833  OG  SER A 182      36.947  40.722  61.750  1.00  0.00           O0.      0
ATOM   2834  HG  SER A 182      37.248  41.312  61.055  1.00  0.00           H0.      0
ATOM   2835  C   SER A 182      39.704  41.057  64.227  1.00  0.00           C0.      0
ATOM   2836  O   SER A 182      39.474  40.681  65.378  1.00  0.00           O0.      0
ATOM   2837  N   THR A 183      40.957  41.320  63.907  1.00  0.00           N0.      0
ATOM   2838  H   THR A 183      41.144  41.763  63.020  1.00  0.00           H0.      0
ATOM   2839  CA  THR A 183      42.172  40.760  64.617  1.00  0.00           C0.      0
ATOM   2840  HA  THR A 183      41.756  40.436  65.571  1.00  0.00           H0.      0
ATOM   2841  CB  THR A 183      42.714  39.546  63.939  1.00  0.00           C0.      0
ATOM   2842  HB  THR A 183      43.529  39.159  64.551  1.00  0.00           H0.      0
ATOM   2843  CG2 THR A 183      41.710  38.432  63.747  1.00  0.00           C0.      0
ATOM   2844 HG21 THR A 183      42.228  37.581  63.307  1.00  0.00           H0.      0
ATOM   2845 HG22 THR A 183      41.466  38.176  64.778  1.00  0.00           H0.      0
ATOM   2846 HG23 THR A 183      40.854  38.832  63.204  1.00  0.00           H0.      0
ATOM   2847  OG1 THR A 183      43.048  40.111  62.629  1.00  0.00           O0.      0
ATOM   2848  HG1 THR A 183      42.445  39.764  61.967  1.00  0.00           H0.      0
ATOM   2849  C   THR A 183      43.335  41.723  64.832  1.00  0.00           C0.      0
ATOM   2850  O   THR A 183      44.030  41.642  65.818  1.00  0.00           O0.      0
ATOM   2851  N   GLY A 184      43.468  42.749  63.973  1.00  0.00           N0.      0
ATOM   2852  H   GLY A 184      42.749  42.878  63.276  1.00  0.00           H0.      0
ATOM   2853  CA  GLY A 184      44.569  43.727  64.021  1.00  0.00           C0.      0
ATOM   2854  HA2 GLY A 184      44.302  44.677  63.558  1.00  0.00           H0.      0
ATOM   2855  HA3 GLY A 184      44.777  43.897  65.077  1.00  0.00           H0.      0
ATOM   2856  C   GLY A 184      45.849  43.147  63.400  1.00  0.00           C0.      0
ATOM   2857  O   GLY A 184      46.917  43.713  63.692  1.00  0.00           O0.      0
ATOM   2858  N   CYS A 185      45.800  42.153  62.481  1.00  0.00           N0.      0
ATOM   2859  H   CYS A 185      44.886  41.897  62.136  1.00  0.00           H0.      0
ATOM   2860  CA  CYS A 185      46.894  41.437  61.825  1.00  0.00           C0.      0
ATOM   2861  HA  CYS A 185      47.801  42.042  61.817  1.00  0.00           H0.      0
ATOM   2862  CB  CYS A 185      47.260  40.114  62.611  1.00  0.00           C0.      0
ATOM   2863  HB2 CYS A 185      48.154  39.669  62.176  1.00  0.00           H0.      0
ATOM   2864  HB3 CYS A 185      47.505  40.475  63.610  1.00  0.00           H0.      0
ATOM   2865  SG  CYS A 185      45.946  38.815  62.734  1.00  0.00           S0.      0
ATOM   2866  HG  CYS A 185      44.840  39.559  62.825  1.00  0.00           H0.      0
ATOM   2867  C   CYS A 185      46.574  41.043  60.295  1.00  0.00           C0.      0
ATOM   2868  O   CYS A 185      45.364  40.995  59.978  1.00  0.00           O0.      0
ATOM   2869  N   ALA A 186      47.613  40.803  59.522  1.00  0.00           N0.      0
ATOM   2870  H   ALA A 186      48.509  40.877  59.981  1.00  0.00           H0.      0
ATOM   2871  CA  ALA A 186      47.504  40.524  58.117  1.00  0.00           C0.      0
ATOM   2872  HA  ALA A 186      46.874  41.286  57.657  1.00  0.00           H0.      0
ATOM   2873  CB  ALA A 186      48.932  40.426  57.539  1.00  0.00           C0.      0
ATOM   2874  HB1 ALA A 186      49.133  41.483  57.365  1.00  0.00           H0.      0
ATOM   2875  HB2 ALA A 186      49.697  40.107  58.248  1.00  0.00           H0.      0
ATOM   2876  HB3 ALA A 186      49.062  39.769  56.679  1.00  0.00           H0.      0
ATOM   2877  C   ALA A 186      46.694  39.261  57.960  1.00  0.00           C0.      0
ATOM   2878  O   ALA A 186      46.991  38.316  58.672  1.00  0.00           O0.      0
ATOM   2879  N   PRO A 187      45.707  39.085  57.059  1.00  0.00           N0.      0
ATOM   2880  CD  PRO A 187      45.191  40.060  56.112  1.00  0.00           C0.      0
ATOM   2881  HD2 PRO A 187      45.655  39.945  55.133  1.00  0.00           H0.      0
ATOM   2882  HD3 PRO A 187      45.247  41.124  56.342  1.00  0.00           H0.      0
ATOM   2883  CG  PRO A 187      43.740  39.758  55.991  1.00  0.00           C0.      0
ATOM   2884  HG2 PRO A 187      43.244  40.123  55.092  1.00  0.00           H0.      0
ATOM   2885  HG3 PRO A 187      43.305  40.112  56.926  1.00  0.00           H0.      0
ATOM   2886  CB  PRO A 187      43.763  38.196  55.963  1.00  0.00           C0.      0
ATOM   2887  HB2 PRO A 187      43.946  37.889  54.933  1.00  0.00           H0.      0
ATOM   2888  HB3 PRO A 187      42.800  37.830  56.321  1.00  0.00           H0.      0
ATOM   2889  CA  PRO A 187      44.915  37.900  56.907  1.00  0.00           C0.      0
ATOM   2890  HA  PRO A 187      44.377  37.856  57.854  1.00  0.00           H0.      0
ATOM   2891  C   PRO A 187      45.852  36.693  56.623  1.00  0.00           C0.      0
ATOM   2892  O   PRO A 187      46.624  36.845  55.715  1.00  0.00           O0.      0
ATOM   2893  N   PRO A 188      45.820  35.576  57.363  1.00  0.00           N0.      0
ATOM   2894  CD  PRO A 188      45.007  35.433  58.566  1.00  0.00           C0.      0
ATOM   2895  HD2 PRO A 188      44.078  35.160  58.065  1.00  0.00           H0.      0
ATOM   2896  HD3 PRO A 188      44.826  36.326  59.164  1.00  0.00           H0.      0
ATOM   2897  CG  PRO A 188      45.600  34.296  59.362  1.00  0.00           C0.      0
ATOM   2898  HG2 PRO A 188      44.809  33.717  59.838  1.00  0.00           H0.      0
ATOM   2899  HG3 PRO A 188      46.324  34.695  60.073  1.00  0.00           H0.      0
ATOM   2900  CB  PRO A 188      46.470  33.466  58.388  1.00  0.00           C0.      0
ATOM   2901  HB2 PRO A 188      45.870  32.632  58.024  1.00  0.00           H0.      0
ATOM   2902  HB3 PRO A 188      47.385  33.087  58.843  1.00  0.00           H0.      0
ATOM   2903  CA  PRO A 188      46.767  34.463  57.266  1.00  0.00           C0.      0
ATOM   2904  HA  PRO A 188      47.722  34.984  57.337  1.00  0.00           H0.      0
ATOM   2905  C   PRO A 188      46.759  33.657  55.941  1.00  0.00           C0.      0
ATOM   2906  O   PRO A 188      47.676  32.829  55.822  1.00  0.00           O0.      0
ATOM   2907  N   GLY A 189      45.820  33.843  54.980  1.00  0.00           N0.      0
ATOM   2908  H   GLY A 189      45.111  34.553  55.101  1.00  0.00           H0.      0
ATOM   2909  CA  GLY A 189      45.754  33.037  53.727  1.00  0.00           C0.      0
ATOM   2910  HA2 GLY A 189      45.682  31.974  53.956  1.00  0.00           H0.      0
ATOM   2911  HA3 GLY A 189      44.808  33.281  53.245  1.00  0.00           H0.      0
ATOM   2912  C   GLY A 189      46.950  33.283  52.740  1.00  0.00           C0.      0
ATOM   2913  O   GLY A 189      47.508  34.355  52.634  1.00  0.00           O0.      0
ATOM   2914  N   LYS A 190      47.112  32.326  51.819  1.00  0.00           N0.      0
ATOM   2915  H   LYS A 190      46.567  31.477  51.863  1.00  0.00           H0.      0
ATOM   2916  CA  LYS A 190      47.911  32.422  50.685  1.00  0.00           C0.      0
ATOM   2917  HA  LYS A 190      48.875  32.611  51.156  1.00  0.00           H0.      0
ATOM   2918  CB  LYS A 190      47.923  31.051  50.022  1.00  0.00           C0.      0
ATOM   2919  HB2 LYS A 190      48.715  31.079  49.273  1.00  0.00           H0.      0
ATOM   2920  HB3 LYS A 190      48.112  30.300  50.788  1.00  0.00           H0.      0
ATOM   2921  CG  LYS A 190      46.559  30.787  49.284  1.00  0.00           C0.      0
ATOM   2922  HG2 LYS A 190      45.738  31.237  49.842  1.00  0.00           H0.      0
ATOM   2923  HG3 LYS A 190      46.578  31.181  48.267  1.00  0.00           H0.      0
ATOM   2924  CD  LYS A 190      46.187  29.272  49.269  1.00  0.00           C0.      0
ATOM   2925  HD2 LYS A 190      46.976  28.761  48.716  1.00  0.00           H0.      0
ATOM   2926  HD3 LYS A 190      46.192  28.769  50.236  1.00  0.00           H0.      0
ATOM   2927  CE  LYS A 190      44.755  29.083  48.702  1.00  0.00           C0.      0
ATOM   2928  HE2 LYS A 190      44.625  28.002  48.761  1.00  0.00           H0.      0
ATOM   2929  HE3 LYS A 190      44.080  29.791  49.183  1.00  0.00           H0.      0
ATOM   2930  NZ  LYS A 190      44.618  29.393  47.261  1.00  0.00           N0.      0
ATOM   2931  HZ1 LYS A 190      43.706  29.252  46.849  1.00  0.00           H0.      0
ATOM   2932  HZ2 LYS A 190      44.804  30.377  47.130  1.00  0.00           H0.      0
ATOM   2933  HZ3 LYS A 190      45.360  28.962  46.729  1.00  0.00           H0.      0
ATOM   2934  C   LYS A 190      47.623  33.652  49.781  1.00  0.00           C0.      0
ATOM   2935  O   LYS A 190      46.482  33.885  49.347  1.00  0.00           O0.      0
ATOM   2936  N   ASN A 191      48.647  34.404  49.390  1.00  0.00           N0.      0
ATOM   2937  H   ASN A 191      49.519  34.152  49.833  1.00  0.00           H0.      0
ATOM   2938  CA  ASN A 191      48.467  35.651  48.581  1.00  0.00           C0.      0
ATOM   2939  HA  ASN A 191      47.577  36.182  48.919  1.00  0.00           H0.      0
ATOM   2940  CB  ASN A 191      49.573  36.637  48.955  1.00  0.00           C0.      0
ATOM   2941  HB2 ASN A 191      49.833  36.416  49.990  1.00  0.00           H0.      0
ATOM   2942  HB3 ASN A 191      50.427  36.399  48.321  1.00  0.00           H0.      0
ATOM   2943  CG  ASN A 191      49.191  38.147  48.817  1.00  0.00           C0.      0
ATOM   2944  OD1 ASN A 191      48.344  38.489  47.974  1.00  0.00           O0.      0
ATOM   2945  ND2 ASN A 191      49.631  39.004  49.742  1.00  0.00           N0.      0
ATOM   2946 HD21 ASN A 191      49.030  39.782  49.973  1.00  0.00           H0.      0
ATOM   2947 HD22 ASN A 191      50.435  38.837  50.330  1.00  0.00           H0.      0
ATOM   2948  C   ASN A 191      48.442  35.413  47.105  1.00  0.00           C0.      0
ATOM   2949  O   ASN A 191      49.029  34.503  46.529  1.00  0.00           O0.      0
ATOM   2950  N   ILE A 192      47.703  36.246  46.423  1.00  0.00           N0.      0
ATOM   2951  H   ILE A 192      47.211  36.931  46.977  1.00  0.00           H0.      0
ATOM   2952  CA  ILE A 192      47.506  36.292  44.937  1.00  0.00           C0.      0
ATOM   2953  HA  ILE A 192      47.719  35.307  44.521  1.00  0.00           H0.      0
ATOM   2954  CB  ILE A 192      46.044  36.673  44.496  1.00  0.00           C0.      0
ATOM   2955  HB  ILE A 192      46.106  36.722  43.409  1.00  0.00           H0.      0
ATOM   2956  CG2 ILE A 192      45.218  35.427  44.858  1.00  0.00           C0.      0
ATOM   2957 HG21 ILE A 192      45.455  34.413  44.536  1.00  0.00           H0.      0
ATOM   2958 HG22 ILE A 192      45.233  35.297  45.940  1.00  0.00           H0.      0
ATOM   2959 HG23 ILE A 192      44.213  35.682  44.521  1.00  0.00           H0.      0
ATOM   2960  CG1 ILE A 192      45.541  37.993  45.146  1.00  0.00           C0.      0
ATOM   2961 HG12 ILE A 192      45.694  37.949  46.224  1.00  0.00           H0.      0
ATOM   2962 HG13 ILE A 192      46.114  38.851  44.797  1.00  0.00           H0.      0
ATOM   2963  CD1 ILE A 192      44.105  38.391  44.730  1.00  0.00           C0.      0
ATOM   2964 HD11 ILE A 192      43.344  37.808  45.248  1.00  0.00           H0.      0
ATOM   2965 HD12 ILE A 192      43.909  39.451  44.895  1.00  0.00           H0.      0
ATOM   2966 HD13 ILE A 192      44.083  38.223  43.653  1.00  0.00           H0.      0
ATOM   2967  C   ILE A 192      48.468  37.174  44.213  1.00  0.00           C0.      0
ATOM   2968  O   ILE A 192      49.123  36.746  43.296  1.00  0.00           O0.      0
ATOM   2969  N   TYR A 193      48.719  38.349  44.733  1.00  0.00           N0.      0
ATOM   2970  H   TYR A 193      48.159  38.680  45.505  1.00  0.00           H0.      0
ATOM   2971  CA  TYR A 193      49.618  39.433  44.212  1.00  0.00           C0.      0
ATOM   2972  HA  TYR A 193      49.776  39.319  43.139  1.00  0.00           H0.      0
ATOM   2973  CB  TYR A 193      48.953  40.781  44.557  1.00  0.00           C0.      0
ATOM   2974  HB2 TYR A 193      48.907  40.771  45.646  1.00  0.00           H0.      0
ATOM   2975  HB3 TYR A 193      49.564  41.610  44.200  1.00  0.00           H0.      0
ATOM   2976  CG  TYR A 193      47.502  41.022  44.166  1.00  0.00           C0.      0
ATOM   2977  CD1 TYR A 193      46.692  41.829  44.967  1.00  0.00           C0.      0
ATOM   2978  HD1 TYR A 193      47.110  42.188  45.896  1.00  0.00           H0.      0
ATOM   2979  CE1 TYR A 193      45.395  42.188  44.520  1.00  0.00           C0.      0
ATOM   2980  HE1 TYR A 193      44.740  42.753  45.167  1.00  0.00           H0.      0
ATOM   2981  CZ  TYR A 193      44.929  41.687  43.317  1.00  0.00           C0.      0
ATOM   2982  OH  TYR A 193      43.738  42.115  42.892  1.00  0.00           O0.      0
ATOM   2983  HH  TYR A 193      43.506  42.910  43.378  1.00  0.00           H0.      0
ATOM   2984  CE2 TYR A 193      45.730  40.836  42.483  1.00  0.00           C0.      0
ATOM   2985  HE2 TYR A 193      45.399  40.606  41.481  1.00  0.00           H0.      0
ATOM   2986  CD2 TYR A 193      47.059  40.609  42.919  1.00  0.00           C0.      0
ATOM   2987  HD2 TYR A 193      47.645  40.059  42.197  1.00  0.00           H0.      0
ATOM   2988  C   TYR A 193      51.033  39.506  44.816  1.00  0.00           C0.      0
ATOM   2989  O   TYR A 193      52.000  39.980  44.212  1.00  0.00           O0.      0
ATOM   2990  N   TYR A 194      51.213  39.077  46.107  1.00  0.00           N0.      0
ATOM   2991  H   TYR A 194      50.321  38.830  46.511  1.00  0.00           H0.      0
ATOM   2992  CA  TYR A 194      52.505  39.209  46.748  1.00  0.00           C0.      0
ATOM   2993  HA  TYR A 194      53.241  39.347  45.956  1.00  0.00           H0.      0
ATOM   2994  CB  TYR A 194      52.450  40.551  47.547  1.00  0.00           C0.      0
ATOM   2995  HB2 TYR A 194      51.835  40.380  48.431  1.00  0.00           H0.      0
ATOM   2996  HB3 TYR A 194      53.438  40.760  47.957  1.00  0.00           H0.      0
ATOM   2997  CG  TYR A 194      51.864  41.739  46.836  1.00  0.00           C0.      0
ATOM   2998  CD1 TYR A 194      50.601  42.169  47.209  1.00  0.00           C0.      0
ATOM   2999  HD1 TYR A 194      50.015  41.610  47.923  1.00  0.00           H0.      0
ATOM   3000  CE1 TYR A 194      49.978  43.290  46.584  1.00  0.00           C0.      0
ATOM   3001  HE1 TYR A 194      48.952  43.551  46.799  1.00  0.00           H0.      0
ATOM   3002  CZ  TYR A 194      50.780  43.998  45.628  1.00  0.00           C0.      0
ATOM   3003  OH  TYR A 194      50.312  45.115  45.072  1.00  0.00           O0.      0
ATOM   3004  HH  TYR A 194      50.565  45.093  44.146  1.00  0.00           H0.      0
ATOM   3005  CE2 TYR A 194      52.097  43.517  45.295  1.00  0.00           C0.      0
ATOM   3006  HE2 TYR A 194      52.756  43.979  44.575  1.00  0.00           H0.      0
ATOM   3007  CD2 TYR A 194      52.654  42.412  45.919  1.00  0.00           C0.      0
ATOM   3008  HD2 TYR A 194      53.661  42.081  45.712  1.00  0.00           H0.      0
ATOM   3009  C   TYR A 194      52.925  38.063  47.631  1.00  0.00           C0.      0
ATOM   3010  O   TYR A 194      52.796  38.109  48.866  1.00  0.00           O0.      0
ATOM   3011  N   LYS A 195      53.439  36.964  47.027  1.00  0.00           N0.      0
ATOM   3012  H   LYS A 195      53.350  37.071  46.027  1.00  0.00           H0.      0
ATOM   3013  CA  LYS A 195      53.595  35.599  47.564  1.00  0.00           C0.      0
ATOM   3014  HA  LYS A 195      53.600  35.486  48.648  1.00  0.00           H0.      0
ATOM   3015  CB  LYS A 195      52.586  34.614  46.885  1.00  0.00           C0.      0
ATOM   3016  HB2 LYS A 195      52.806  33.589  47.184  1.00  0.00           H0.      0
ATOM   3017  HB3 LYS A 195      51.556  34.820  47.176  1.00  0.00           H0.      0
ATOM   3018  CG  LYS A 195      52.376  34.562  45.353  1.00  0.00           C0.      0
ATOM   3019  HG2 LYS A 195      51.696  35.386  45.138  1.00  0.00           H0.      0
ATOM   3020  HG3 LYS A 195      53.346  34.771  44.901  1.00  0.00           H0.      0
ATOM   3021  CD  LYS A 195      51.813  33.227  44.870  1.00  0.00           C0.      0
ATOM   3022  HD2 LYS A 195      52.525  32.421  45.051  1.00  0.00           H0.      0
ATOM   3023  HD3 LYS A 195      50.832  33.031  45.303  1.00  0.00           H0.      0
ATOM   3024  CE  LYS A 195      51.521  33.254  43.397  1.00  0.00           C0.      0
ATOM   3025  HE2 LYS A 195      50.852  34.082  43.159  1.00  0.00           H0.      0
ATOM   3026  HE3 LYS A 195      52.455  33.383  42.850  1.00  0.00           H0.      0
ATOM   3027  NZ  LYS A 195      51.085  31.931  42.975  1.00  0.00           N0.      0
ATOM   3028  HZ1 LYS A 195      50.190  31.681  43.370  1.00  0.00           H0.      0
ATOM   3029  HZ2 LYS A 195      50.934  32.070  41.986  1.00  0.00           H0.      0
ATOM   3030  HZ3 LYS A 195      51.796  31.235  43.148  1.00  0.00           H0.      0
ATOM   3031  C   LYS A 195      55.097  35.259  47.229  1.00  0.00           C0.      0
ATOM   3032  O   LYS A 195      55.375  34.475  46.401  1.00  0.00           O0.      0
ATOM   3033  N   SER A 196      56.010  36.006  47.940  1.00  0.00           N0.      0
ATOM   3034  H   SER A 196      55.685  36.820  48.442  1.00  0.00           H0.      0
ATOM   3035  CA  SER A 196      57.434  35.804  47.730  1.00  0.00           C0.      0
ATOM   3036  HA  SER A 196      57.787  35.154  46.929  1.00  0.00           H0.      0
ATOM   3037  CB  SER A 196      58.131  37.159  47.508  1.00  0.00           C0.      0
ATOM   3038  HB2 SER A 196      57.865  37.537  46.521  1.00  0.00           H0.      0
ATOM   3039  HB3 SER A 196      57.669  37.834  48.228  1.00  0.00           H0.      0
ATOM   3040  OG  SER A 196      59.513  37.044  47.545  1.00  0.00           O0.      0
ATOM   3041  HG  SER A 196      59.767  37.939  47.309  1.00  0.00           H0.      0
ATOM   3042  C   SER A 196      58.002  35.190  49.050  1.00  0.00           C0.      0
ATOM   3043  O   SER A 196      57.711  35.769  50.134  1.00  0.00           O0.      0
ATOM   3044  N   ASP A 197      58.777  34.107  49.027  1.00  0.00           N0.      0
ATOM   3045  H   ASP A 197      58.865  33.611  48.152  1.00  0.00           H0.      0
ATOM   3046  CA  ASP A 197      59.457  33.600  50.303  1.00  0.00           C0.      0
ATOM   3047  HA  ASP A 197      58.649  33.407  51.010  1.00  0.00           H0.      0
ATOM   3048  CB  ASP A 197      60.339  32.453  50.052  1.00  0.00           C0.      0
ATOM   3049  HB2 ASP A 197      61.039  32.693  49.252  1.00  0.00           H0.      0
ATOM   3050  HB3 ASP A 197      60.898  32.220  50.959  1.00  0.00           H0.      0
ATOM   3051  CG  ASP A 197      59.453  31.226  49.503  1.00  0.00           C0.      0
ATOM   3052  OD1 ASP A 197      58.231  31.107  49.885  1.00  0.00           O0.      0
ATOM   3053  OD2 ASP A 197      60.005  30.497  48.587  1.00  0.00           O0.      0
ATOM   3054  C   ASP A 197      60.279  34.637  50.996  1.00  0.00           C0.      0
ATOM   3055  O   ASP A 197      60.523  34.620  52.148  1.00  0.00           O0.      0
ATOM   3056  N   LEU A 198      60.737  35.644  50.192  1.00  0.00           N0.      0
ATOM   3057  H   LEU A 198      60.531  35.543  49.209  1.00  0.00           H0.      0
ATOM   3058  CA  LEU A 198      61.540  36.745  50.726  1.00  0.00           C0.      0
ATOM   3059  HA  LEU A 198      62.333  36.268  51.303  1.00  0.00           H0.      0
ATOM   3060  CB  LEU A 198      61.996  37.618  49.515  1.00  0.00           C0.      0
ATOM   3061  HB2 LEU A 198      61.109  38.013  49.019  1.00  0.00           H0.      0
ATOM   3062  HB3 LEU A 198      62.716  38.361  49.856  1.00  0.00           H0.      0
ATOM   3063  CG  LEU A 198      62.689  36.731  48.440  1.00  0.00           C0.      0
ATOM   3064  HG  LEU A 198      61.994  35.921  48.218  1.00  0.00           H0.      0
ATOM   3065  CD1 LEU A 198      63.137  37.481  47.178  1.00  0.00           C0.      0
ATOM   3066 HD11 LEU A 198      63.794  36.900  46.531  1.00  0.00           H0.      0
ATOM   3067 HD12 LEU A 198      62.246  37.745  46.608  1.00  0.00           H0.      0
ATOM   3068 HD13 LEU A 198      63.593  38.443  47.411  1.00  0.00           H0.      0
ATOM   3069  CD2 LEU A 198      63.993  36.199  48.955  1.00  0.00           C0.      0
ATOM   3070 HD21 LEU A 198      64.535  35.495  48.325  1.00  0.00           H0.      0
ATOM   3071 HD22 LEU A 198      64.703  36.976  49.241  1.00  0.00           H0.      0
ATOM   3072 HD23 LEU A 198      63.818  35.655  49.883  1.00  0.00           H0.      0
ATOM   3073  C   LEU A 198      60.783  37.608  51.738  1.00  0.00           C0.      0
ATOM   3074  O   LEU A 198      61.466  38.477  52.396  1.00  0.00           O0.      0
ATOM   3075  N   THR A 199      59.453  37.552  51.793  1.00  0.00           N0.      0
ATOM   3076  H   THR A 199      58.980  36.808  51.301  1.00  0.00           H0.      0
ATOM   3077  CA  THR A 199      58.666  38.483  52.664  1.00  0.00           C0.      0
ATOM   3078  HA  THR A 199      59.069  39.490  52.562  1.00  0.00           H0.      0
ATOM   3079  CB  THR A 199      57.284  38.655  52.098  1.00  0.00           C0.      0
ATOM   3080  HB  THR A 199      56.811  37.681  51.977  1.00  0.00           H0.      0
ATOM   3081  CG2 THR A 199      56.366  39.576  52.830  1.00  0.00           C0.      0
ATOM   3082 HG21 THR A 199      55.821  40.207  52.128  1.00  0.00           H0.      0
ATOM   3083 HG22 THR A 199      55.687  39.165  53.577  1.00  0.00           H0.      0
ATOM   3084 HG23 THR A 199      57.004  40.157  53.496  1.00  0.00           H0.      0
ATOM   3085  OG1 THR A 199      57.486  39.262  50.855  1.00  0.00           O0.      0
ATOM   3086  HG1 THR A 199      56.873  38.785  50.290  1.00  0.00           H0.      0
ATOM   3087  C   THR A 199      58.750  38.012  54.052  1.00  0.00           C0.      0
ATOM   3088  O   THR A 199      57.805  37.380  54.577  1.00  0.00           O0.      0
ATOM   3089  N   LYS A 200      59.844  38.417  54.746  1.00  0.00           N0.      0
ATOM   3090  H   LYS A 200      60.455  39.086  54.301  1.00  0.00           H0.      0
ATOM   3091  CA  LYS A 200      60.132  38.055  56.155  1.00  0.00           C0.      0
ATOM   3092  HA  LYS A 200      59.989  36.981  56.272  1.00  0.00           H0.      0
ATOM   3093  CB  LYS A 200      61.659  38.312  56.423  1.00  0.00           C0.      0
ATOM   3094  HB2 LYS A 200      61.903  39.366  56.283  1.00  0.00           H0.      0
ATOM   3095  HB3 LYS A 200      61.879  38.076  57.464  1.00  0.00           H0.      0
ATOM   3096  CG  LYS A 200      62.573  37.551  55.463  1.00  0.00           C0.      0
ATOM   3097  HG2 LYS A 200      62.744  38.110  54.543  1.00  0.00           H0.      0
ATOM   3098  HG3 LYS A 200      63.532  37.570  55.982  1.00  0.00           H0.      0
ATOM   3099  CD  LYS A 200      62.128  36.117  55.054  1.00  0.00           C0.      0
ATOM   3100  HD2 LYS A 200      61.986  35.476  55.924  1.00  0.00           H0.      0
ATOM   3101  HD3 LYS A 200      61.273  36.148  54.379  1.00  0.00           H0.      0
ATOM   3102  CE  LYS A 200      63.135  35.310  54.284  1.00  0.00           C0.      0
ATOM   3103  HE2 LYS A 200      63.481  35.921  53.450  1.00  0.00           H0.      0
ATOM   3104  HE3 LYS A 200      63.967  35.043  54.936  1.00  0.00           H0.      0
ATOM   3105  NZ  LYS A 200      62.472  34.023  53.861  1.00  0.00           N0.      0
ATOM   3106  HZ1 LYS A 200      63.082  33.512  53.239  1.00  0.00           H0.      0
ATOM   3107  HZ2 LYS A 200      62.214  33.507  54.690  1.00  0.00           H0.      0
ATOM   3108  HZ3 LYS A 200      61.590  34.028  53.368  1.00  0.00           H0.      0
ATOM   3109  C   LYS A 200      59.313  38.851  57.227  1.00  0.00           C0.      0
ATOM   3110  O   LYS A 200      59.419  38.457  58.399  1.00  0.00           O0.      0
ATOM   3111  N   ASP A 201      58.505  39.838  56.845  1.00  0.00           N0.      0
ATOM   3112  H   ASP A 201      58.614  40.233  55.922  1.00  0.00           H0.      0
ATOM   3113  CA  ASP A 201      57.492  40.443  57.711  1.00  0.00           C0.      0
ATOM   3114  HA  ASP A 201      56.971  39.631  58.218  1.00  0.00           H0.      0
ATOM   3115  CB  ASP A 201      58.117  41.360  58.718  1.00  0.00           C0.      0
ATOM   3116  HB2 ASP A 201      59.085  41.006  59.073  1.00  0.00           H0.      0
ATOM   3117  HB3 ASP A 201      58.446  42.207  58.116  1.00  0.00           H0.      0
ATOM   3118  CG  ASP A 201      57.283  41.799  59.870  1.00  0.00           C0.      0
ATOM   3119  OD1 ASP A 201      56.247  41.144  60.223  1.00  0.00           O0.      0
ATOM   3120  OD2 ASP A 201      57.692  42.827  60.489  1.00  0.00           O0.      0
ATOM   3121  C   ASP A 201      56.358  41.121  57.041  1.00  0.00           C0.      0
ATOM   3122  O   ASP A 201      56.527  41.700  55.964  1.00  0.00           O0.      0
ATOM   3123  N   ILE A 202      55.204  41.175  57.676  1.00  0.00           N0.      0
ATOM   3124  H   ILE A 202      55.224  40.733  58.584  1.00  0.00           H0.      0
ATOM   3125  CA  ILE A 202      54.009  42.031  57.405  1.00  0.00           C0.      0
ATOM   3126  HA  ILE A 202      54.324  42.785  56.684  1.00  0.00           H0.      0
ATOM   3127  CB  ILE A 202      53.008  41.080  56.718  1.00  0.00           C0.      0
ATOM   3128  HB  ILE A 202      52.603  40.482  57.534  1.00  0.00           H0.      0
ATOM   3129  CG2 ILE A 202      51.890  42.075  56.246  1.00  0.00           C0.      0
ATOM   3130 HG21 ILE A 202      52.181  42.761  55.450  1.00  0.00           H0.      0
ATOM   3131 HG22 ILE A 202      51.013  41.522  55.910  1.00  0.00           H0.      0
ATOM   3132 HG23 ILE A 202      51.551  42.546  57.168  1.00  0.00           H0.      0
ATOM   3133  CG1 ILE A 202      53.610  40.186  55.585  1.00  0.00           C0.      0
ATOM   3134 HG12 ILE A 202      54.130  40.961  55.022  1.00  0.00           H0.      0
ATOM   3135 HG13 ILE A 202      54.337  39.478  55.982  1.00  0.00           H0.      0
ATOM   3136  CD1 ILE A 202      52.614  39.415  54.692  1.00  0.00           C0.      0
ATOM   3137 HD11 ILE A 202      52.181  40.175  54.041  1.00  0.00           H0.      0
ATOM   3138 HD12 ILE A 202      53.095  38.690  54.036  1.00  0.00           H0.      0
ATOM   3139 HD13 ILE A 202      51.858  38.877  55.263  1.00  0.00           H0.      0
ATOM   3140  C   ILE A 202      53.492  42.561  58.762  1.00  0.00           C0.      0
ATOM   3141  O   ILE A 202      52.565  42.062  59.318  1.00  0.00           O0.      0
ATOM   3142  N   THR A 203      54.090  43.651  59.366  1.00  0.00           N0.      0
ATOM   3143  H   THR A 203      54.756  44.233  58.878  1.00  0.00           H0.      0
ATOM   3144  CA  THR A 203      53.587  44.181  60.675  1.00  0.00           C0.      0
ATOM   3145  HA  THR A 203      53.249  43.339  61.278  1.00  0.00           H0.      0
ATOM   3146  CB  THR A 203      54.629  44.923  61.468  1.00  0.00           C0.      0
ATOM   3147  HB  THR A 203      55.258  45.521  60.808  1.00  0.00           H0.      0
ATOM   3148  CG2 THR A 203      54.183  45.797  62.621  1.00  0.00           C0.      0
ATOM   3149 HG21 THR A 203      55.000  46.364  63.065  1.00  0.00           H0.      0
ATOM   3150 HG22 THR A 203      53.508  46.481  62.106  1.00  0.00           H0.      0
ATOM   3151 HG23 THR A 203      53.564  45.282  63.355  1.00  0.00           H0.      0
ATOM   3152  OG1 THR A 203      55.599  43.985  62.059  1.00  0.00           O0.      0
ATOM   3153  HG1 THR A 203      56.094  43.598  61.333  1.00  0.00           H0.      0
ATOM   3154  C   THR A 203      52.379  45.162  60.521  1.00  0.00           C0.      0
ATOM   3155  O   THR A 203      52.391  46.072  59.774  1.00  0.00           O0.      0
ATOM   3156  N   THR A 204      51.274  44.834  61.191  1.00  0.00           N0.      0
ATOM   3157  H   THR A 204      51.421  44.185  61.951  1.00  0.00           H0.      0
ATOM   3158  CA  THR A 204      49.968  45.516  60.966  1.00  0.00           C0.      0
ATOM   3159  HA  THR A 204      49.971  46.029  60.004  1.00  0.00           H0.      0
ATOM   3160  CB  THR A 204      48.805  44.484  60.901  1.00  0.00           C0.      0
ATOM   3161  HB  THR A 204      48.709  43.826  61.765  1.00  0.00           H0.      0
ATOM   3162  CG2 THR A 204      47.392  45.138  60.658  1.00  0.00           C0.      0
ATOM   3163 HG21 THR A 204      47.418  45.571  59.658  1.00  0.00           H0.      0
ATOM   3164 HG22 THR A 204      46.712  44.286  60.678  1.00  0.00           H0.      0
ATOM   3165 HG23 THR A 204      47.168  45.933  61.369  1.00  0.00           H0.      0
ATOM   3166  OG1 THR A 204      49.055  43.658  59.752  1.00  0.00           O0.      0
ATOM   3167  HG1 THR A 204      49.649  42.986  60.092  1.00  0.00           H0.      0
ATOM   3168  C   THR A 204      49.797  46.650  62.077  1.00  0.00           C0.      0
ATOM   3169  O   THR A 204      50.287  46.503  63.221  1.00  0.00           O0.      0
ATOM   3170  N   SER A 205      49.147  47.764  61.702  1.00  0.00           N0.      0
ATOM   3171  H   SER A 205      48.813  47.673  60.753  1.00  0.00           H0.      0
ATOM   3172  CA  SER A 205      48.861  49.035  62.435  1.00  0.00           C0.      0
ATOM   3173  HA  SER A 205      48.702  48.779  63.483  1.00  0.00           H0.      0
ATOM   3174  CB  SER A 205      49.954  50.102  62.419  1.00  0.00           C0.      0
ATOM   3175  HB2 SER A 205      50.289  50.236  61.390  1.00  0.00           H0.      0
ATOM   3176  HB3 SER A 205      49.590  51.093  62.691  1.00  0.00           H0.      0
ATOM   3177  OG  SER A 205      51.057  49.605  63.163  1.00  0.00           O0.      0
ATOM   3178  HG  SER A 205      51.470  48.930  62.618  1.00  0.00           H0.      0
ATOM   3179  C   SER A 205      47.436  49.517  61.981  1.00  0.00           C0.      0
ATOM   3180  O   SER A 205      47.019  49.252  60.848  1.00  0.00           O0.      0
ATOM   3181  N   VAL A 206      46.726  50.019  62.954  1.00  0.00           N0.      0
ATOM   3182  H   VAL A 206      47.140  50.145  63.866  1.00  0.00           H0.      0
ATOM   3183  CA  VAL A 206      45.302  50.474  62.829  1.00  0.00           C0.      0
ATOM   3184  HA  VAL A 206      45.099  50.701  61.783  1.00  0.00           H0.      0
ATOM   3185  CB  VAL A 206      44.189  49.443  63.277  1.00  0.00           C0.      0
ATOM   3186  HB  VAL A 206      44.329  49.191  64.328  1.00  0.00           H0.      0
ATOM   3187  CG1 VAL A 206      42.739  50.018  63.127  1.00  0.00           C0.      0
ATOM   3188 HG11 VAL A 206      42.565  50.439  62.137  1.00  0.00           H0.      0
ATOM   3189 HG12 VAL A 206      42.042  49.214  63.364  1.00  0.00           H0.      0
ATOM   3190 HG13 VAL A 206      42.568  50.843  63.818  1.00  0.00           H0.      0
ATOM   3191  CG2 VAL A 206      44.176  48.121  62.510  1.00  0.00           C0.      0
ATOM   3192 HG21 VAL A 206      44.265  48.381  61.455  1.00  0.00           H0.      0
ATOM   3193 HG22 VAL A 206      44.979  47.484  62.882  1.00  0.00           H0.      0
ATOM   3194 HG23 VAL A 206      43.323  47.463  62.673  1.00  0.00           H0.      0
ATOM   3195  C   VAL A 206      45.150  51.704  63.742  1.00  0.00           C0.      0
ATOM   3196  O   VAL A 206      45.190  51.669  64.973  1.00  0.00           O0.      0
ATOM   3197  N   LEU A 207      44.892  52.871  63.129  1.00  0.00           N0.      0
ATOM   3198  H   LEU A 207      44.877  52.897  62.119  1.00  0.00           H0.      0
ATOM   3199  CA  LEU A 207      44.645  54.170  63.731  1.00  0.00           C0.      0
ATOM   3200  HA  LEU A 207      45.298  54.339  64.587  1.00  0.00           H0.      0
ATOM   3201  CB  LEU A 207      45.010  55.218  62.604  1.00  0.00           C0.      0
ATOM   3202  HB2 LEU A 207      46.072  55.397  62.435  1.00  0.00           H0.      0
ATOM   3203  HB3 LEU A 207      44.350  54.951  61.778  1.00  0.00           H0.      0
ATOM   3204  CG  LEU A 207      44.432  56.662  63.022  1.00  0.00           C0.      0
ATOM   3205  HG  LEU A 207      43.349  56.576  63.099  1.00  0.00           H0.      0
ATOM   3206  CD1 LEU A 207      45.082  57.343  64.184  1.00  0.00           C0.      0
ATOM   3207 HD11 LEU A 207      45.101  56.631  65.009  1.00  0.00           H0.      0
ATOM   3208 HD12 LEU A 207      46.128  57.471  63.909  1.00  0.00           H0.      0
ATOM   3209 HD13 LEU A 207      44.697  58.336  64.417  1.00  0.00           H0.      0
ATOM   3210  CD2 LEU A 207      44.744  57.599  61.856  1.00  0.00           C0.      0
ATOM   3211 HD21 LEU A 207      45.715  57.362  61.422  1.00  0.00           H0.      0
ATOM   3212 HD22 LEU A 207      44.052  57.352  61.050  1.00  0.00           H0.      0
ATOM   3213 HD23 LEU A 207      44.514  58.601  62.219  1.00  0.00           H0.      0
ATOM   3214  C   LEU A 207      43.124  54.101  64.154  1.00  0.00           C0.      0
ATOM   3215  O   LEU A 207      42.214  54.059  63.307  1.00  0.00           O0.      0
ATOM   3216  N   THR A 208      42.855  54.260  65.503  1.00  0.00           N0.      0
ATOM   3217  H   THR A 208      43.645  54.257  66.133  1.00  0.00           H0.      0
ATOM   3218  CA  THR A 208      41.572  54.645  66.114  1.00  0.00           C0.      0
ATOM   3219  HA  THR A 208      40.809  54.149  65.514  1.00  0.00           H0.      0
ATOM   3220  CB  THR A 208      41.326  54.211  67.544  1.00  0.00           C0.      0
ATOM   3221  HB  THR A 208      42.052  54.645  68.231  1.00  0.00           H0.      0
ATOM   3222  CG2 THR A 208      39.876  54.558  68.116  1.00  0.00           C0.      0
ATOM   3223 HG21 THR A 208      39.833  55.523  68.620  1.00  0.00           H0.      0
ATOM   3224 HG22 THR A 208      39.164  54.636  67.295  1.00  0.00           H0.      0
ATOM   3225 HG23 THR A 208      39.503  53.747  68.742  1.00  0.00           H0.      0
ATOM   3226  OG1 THR A 208      41.290  52.818  67.616  1.00  0.00           O0.      0
ATOM   3227  HG1 THR A 208      40.711  52.611  68.353  1.00  0.00           H0.      0
ATOM   3228  C   THR A 208      41.394  56.130  66.023  1.00  0.00           C0.      0
ATOM   3229  O   THR A 208      42.221  56.909  66.657  1.00  0.00           O0.      0
ATOM   3230  N   VAL A 209      40.264  56.462  65.453  1.00  0.00           N0.      0
ATOM   3231  H   VAL A 209      39.735  55.714  65.029  1.00  0.00           H0.      0
ATOM   3232  CA  VAL A 209      39.663  57.800  65.665  1.00  0.00           C0.      0
ATOM   3233  HA  VAL A 209      39.982  58.224  66.617  1.00  0.00           H0.      0
ATOM   3234  CB  VAL A 209      40.052  58.732  64.545  1.00  0.00           C0.      0
ATOM   3235  HB  VAL A 209      39.480  58.345  63.702  1.00  0.00           H0.      0
ATOM   3236  CG1 VAL A 209      39.667  60.236  64.769  1.00  0.00           C0.      0
ATOM   3237 HG11 VAL A 209      40.025  60.842  63.936  1.00  0.00           H0.      0
ATOM   3238 HG12 VAL A 209      38.579  60.310  64.769  1.00  0.00           H0.      0
ATOM   3239 HG13 VAL A 209      40.123  60.542  65.711  1.00  0.00           H0.      0
ATOM   3240  CG2 VAL A 209      41.571  58.869  64.320  1.00  0.00           C0.      0
ATOM   3241 HG21 VAL A 209      41.848  59.489  63.467  1.00  0.00           H0.      0
ATOM   3242 HG22 VAL A 209      41.974  59.198  65.277  1.00  0.00           H0.      0
ATOM   3243 HG23 VAL A 209      42.031  57.914  64.067  1.00  0.00           H0.      0
ATOM   3244  C   VAL A 209      38.163  57.691  65.754  1.00  0.00           C0.      0
ATOM   3245  O   VAL A 209      37.517  56.933  65.120  1.00  0.00           O0.      0
ATOM   3246  N   ASN A 210      37.492  58.572  66.504  1.00  0.00           N0.      0
ATOM   3247  H   ASN A 210      37.997  59.236  67.074  1.00  0.00           H0.      0
ATOM   3248  CA  ASN A 210      36.110  58.488  66.915  1.00  0.00           C0.      0
ATOM   3249  HA  ASN A 210      35.970  59.109  67.800  1.00  0.00           H0.      0
ATOM   3250  CB  ASN A 210      35.215  59.148  65.746  1.00  0.00           C0.      0
ATOM   3251  HB2 ASN A 210      35.649  60.067  65.351  1.00  0.00           H0.      0
ATOM   3252  HB3 ASN A 210      35.138  58.330  65.030  1.00  0.00           H0.      0
ATOM   3253  CG  ASN A 210      33.762  59.447  66.186  1.00  0.00           C0.      0
ATOM   3254  OD1 ASN A 210      33.546  59.778  67.316  1.00  0.00           O0.      0
ATOM   3255  ND2 ASN A 210      32.758  59.402  65.334  1.00  0.00           N0.      0
ATOM   3256 HD21 ASN A 210      31.806  59.511  65.652  1.00  0.00           H0.      0
ATOM   3257 HD22 ASN A 210      33.026  59.064  64.420  1.00  0.00           H0.      0
ATOM   3258  C   ASN A 210      35.612  57.071  67.364  1.00  0.00           C0.      0
ATOM   3259  O   ASN A 210      34.596  56.599  66.890  1.00  0.00           O0.      0
ATOM   3260  N   ASN A 211      36.514  56.528  68.267  1.00  0.00           N0.      0
ATOM   3261  H   ASN A 211      37.126  57.236  68.646  1.00  0.00           H0.      0
ATOM   3262  CA  ASN A 211      36.429  55.190  68.923  1.00  0.00           C0.      0
ATOM   3263  HA  ASN A 211      37.321  55.131  69.546  1.00  0.00           H0.      0
ATOM   3264  CB  ASN A 211      35.266  55.210  69.939  1.00  0.00           C0.      0
ATOM   3265  HB2 ASN A 211      34.353  55.679  69.574  1.00  0.00           H0.      0
ATOM   3266  HB3 ASN A 211      34.990  54.200  70.245  1.00  0.00           H0.      0
ATOM   3267  CG  ASN A 211      35.709  55.731  71.306  1.00  0.00           C0.      0
ATOM   3268  OD1 ASN A 211      36.050  54.981  72.217  1.00  0.00           O0.      0
ATOM   3269  ND2 ASN A 211      35.962  56.963  71.429  1.00  0.00           N0.      0
ATOM   3270 HD21 ASN A 211      36.387  57.307  72.278  1.00  0.00           H0.      0
ATOM   3271 HD22 ASN A 211      35.530  57.548  70.728  1.00  0.00           H0.      0
ATOM   3272  C   ASN A 211      36.589  53.953  67.944  1.00  0.00           C0.      0
ATOM   3273  O   ASN A 211      36.413  52.792  68.419  1.00  0.00           O0.      0
ATOM   3274  N   LYS A 212      36.820  54.098  66.603  1.00  0.00           N0.      0
ATOM   3275  H   LYS A 212      37.106  54.990  66.223  1.00  0.00           H0.      0
ATOM   3276  CA  LYS A 212      36.704  53.158  65.445  1.00  0.00           C0.      0
ATOM   3277  HA  LYS A 212      36.830  52.150  65.839  1.00  0.00           H0.      0
ATOM   3278  CB  LYS A 212      35.253  53.353  64.845  1.00  0.00           C0.      0
ATOM   3279  HB2 LYS A 212      34.979  52.587  64.120  1.00  0.00           H0.      0
ATOM   3280  HB3 LYS A 212      34.536  53.289  65.663  1.00  0.00           H0.      0
ATOM   3281  CG  LYS A 212      35.048  54.713  64.058  1.00  0.00           C0.      0
ATOM   3282  HG2 LYS A 212      35.538  55.505  64.625  1.00  0.00           H0.      0
ATOM   3283  HG3 LYS A 212      35.522  54.532  63.093  1.00  0.00           H0.      0
ATOM   3284  CD  LYS A 212      33.595  55.214  63.895  1.00  0.00           C0.      0
ATOM   3285  HD2 LYS A 212      33.127  55.238  64.879  1.00  0.00           H0.      0
ATOM   3286  HD3 LYS A 212      33.642  56.292  63.742  1.00  0.00           H0.      0
ATOM   3287  CE  LYS A 212      32.794  54.344  62.911  1.00  0.00           C0.      0
ATOM   3288  HE2 LYS A 212      33.006  54.789  61.939  1.00  0.00           H0.      0
ATOM   3289  HE3 LYS A 212      33.037  53.283  62.977  1.00  0.00           H0.      0
ATOM   3290  NZ  LYS A 212      31.365  54.508  63.160  1.00  0.00           N0.      0
ATOM   3291  HZ1 LYS A 212      31.067  55.473  63.140  1.00  0.00           H0.      0
ATOM   3292  HZ2 LYS A 212      30.773  54.062  62.474  1.00  0.00           H0.      0
ATOM   3293  HZ3 LYS A 212      31.151  54.264  64.117  1.00  0.00           H0.      0
ATOM   3294  C   LYS A 212      37.880  53.308  64.442  1.00  0.00           C0.      0
ATOM   3295  O   LYS A 212      38.606  54.299  64.394  1.00  0.00           O0.      0
ATOM   3296  N   ALA A 213      38.143  52.191  63.702  1.00  0.00           N0.      0
ATOM   3297  H   ALA A 213      37.676  51.305  63.834  1.00  0.00           H0.      0
ATOM   3298  CA  ALA A 213      39.264  52.081  62.716  1.00  0.00           C0.      0
ATOM   3299  HA  ALA A 213      40.242  52.349  63.115  1.00  0.00           H0.      0
ATOM   3300  CB  ALA A 213      39.375  50.575  62.348  1.00  0.00           C0.      0
ATOM   3301  HB1 ALA A 213      38.505  50.142  61.855  1.00  0.00           H0.      0
ATOM   3302  HB2 ALA A 213      40.310  50.452  61.803  1.00  0.00           H0.      0
ATOM   3303  HB3 ALA A 213      39.510  50.047  63.292  1.00  0.00           H0.      0
ATOM   3304  C   ALA A 213      39.045  52.994  61.542  1.00  0.00           C0.      0
ATOM   3305  O   ALA A 213      38.353  52.706  60.552  1.00  0.00           O0.      0
ATOM   3306  N   HIE A 214      39.835  54.152  61.523  1.00  0.00           N0.      0
ATOM   3307  H   HIE A 214      40.472  54.303  62.292  1.00  0.00           H0.      0
ATOM   3308  CA  HIE A 214      39.957  55.270  60.504  1.00  0.00           C0.      0
ATOM   3309  HA  HIE A 214      38.976  55.311  60.032  1.00  0.00           H0.      0
ATOM   3310  CB  HIE A 214      40.147  56.676  61.213  1.00  0.00           C0.      0
ATOM   3311  HB2 HIE A 214      39.434  56.863  62.016  1.00  0.00           H0.      0
ATOM   3312  HB3 HIE A 214      41.159  56.730  61.613  1.00  0.00           H0.      0
ATOM   3313  CG  HIE A 214      39.911  57.762  60.305  1.00  0.00           C0.      0
ATOM   3314  ND1 HIE A 214      38.724  58.160  59.728  1.00  0.00           N0.      0
ATOM   3315  CE1 HIE A 214      39.042  59.294  59.012  1.00  0.00           C0.      0
ATOM   3316  HE1 HIE A 214      38.360  59.782  58.331  1.00  0.00           H0.      0
ATOM   3317  NE2 HIE A 214      40.315  59.579  59.156  1.00  0.00           N0.      0
ATOM   3318  HE2 HIE A 214      40.841  60.350  58.771  1.00  0.00           H0.      0
ATOM   3319  CD2 HIE A 214      40.920  58.638  59.998  1.00  0.00           C0.      0
ATOM   3320  HD2 HIE A 214      41.958  58.518  60.271  1.00  0.00           H0.      0
ATOM   3321  C   HIE A 214      40.984  55.022  59.375  1.00  0.00           C0.      0
ATOM   3322  O   HIE A 214      40.865  55.555  58.251  1.00  0.00           O0.      0
ATOM   3323  N   MET A 215      41.973  54.190  59.560  1.00  0.00           N0.      0
ATOM   3324  H   MET A 215      41.947  53.613  60.388  1.00  0.00           H0.      0
ATOM   3325  CA  MET A 215      43.204  54.100  58.784  1.00  0.00           C0.      0
ATOM   3326  HA  MET A 215      42.936  54.026  57.730  1.00  0.00           H0.      0
ATOM   3327  CB  MET A 215      44.052  55.367  58.736  1.00  0.00           C0.      0
ATOM   3328  HB2 MET A 215      43.501  56.303  58.827  1.00  0.00           H0.      0
ATOM   3329  HB3 MET A 215      44.617  55.378  59.668  1.00  0.00           H0.      0
ATOM   3330  CG  MET A 215      45.109  55.418  57.568  1.00  0.00           C0.      0
ATOM   3331  HG2 MET A 215      45.379  54.368  57.453  1.00  0.00           H0.      0
ATOM   3332  HG3 MET A 215      44.705  55.829  56.643  1.00  0.00           H0.      0
ATOM   3333  SD  MET A 215      46.689  56.211  57.904  1.00  0.00           S0.      0
ATOM   3334  CE  MET A 215      46.003  57.863  58.320  1.00  0.00           C0.      0
ATOM   3335  HE1 MET A 215      45.354  58.126  57.485  1.00  0.00           H0.      0
ATOM   3336  HE2 MET A 215      45.392  57.808  59.221  1.00  0.00           H0.      0
ATOM   3337  HE3 MET A 215      46.846  58.531  58.494  1.00  0.00           H0.      0
ATOM   3338  C   MET A 215      43.954  52.817  59.209  1.00  0.00           C0.      0
ATOM   3339  O   MET A 215      44.210  52.628  60.407  1.00  0.00           O0.      0
ATOM   3340  N   VAL A 216      44.302  52.065  58.199  1.00  0.00           N0.      0
ATOM   3341  H   VAL A 216      44.156  52.484  57.292  1.00  0.00           H0.      0
ATOM   3342  CA  VAL A 216      45.100  50.801  58.298  1.00  0.00           C0.      0
ATOM   3343  HA  VAL A 216      45.338  50.502  59.319  1.00  0.00           H0.      0
ATOM   3344  CB  VAL A 216      44.348  49.635  57.690  1.00  0.00           C0.      0
ATOM   3345  HB  VAL A 216      44.212  49.901  56.642  1.00  0.00           H0.      0
ATOM   3346  CG1 VAL A 216      45.183  48.354  57.628  1.00  0.00           C0.      0
ATOM   3347 HG11 VAL A 216      44.608  47.530  57.206  1.00  0.00           H0.      0
ATOM   3348 HG12 VAL A 216      46.026  48.535  56.961  1.00  0.00           H0.      0
ATOM   3349 HG13 VAL A 216      45.589  48.151  58.619  1.00  0.00           H0.      0
ATOM   3350  CG2 VAL A 216      43.085  49.416  58.467  1.00  0.00           C0.      0
ATOM   3351 HG21 VAL A 216      42.598  48.496  58.143  1.00  0.00           H0.      0
ATOM   3352 HG22 VAL A 216      43.185  49.329  59.549  1.00  0.00           H0.      0
ATOM   3353 HG23 VAL A 216      42.500  50.312  58.259  1.00  0.00           H0.      0
ATOM   3354  C   VAL A 216      46.482  50.991  57.696  1.00  0.00           C0.      0
ATOM   3355  O   VAL A 216      46.627  51.696  56.736  1.00  0.00           O0.      0
ATOM   3356  N   THR A 217      47.560  50.340  58.220  1.00  0.00           N0.      0
ATOM   3357  H   THR A 217      47.325  49.727  58.987  1.00  0.00           H0.      0
ATOM   3358  CA  THR A 217      48.992  50.501  57.877  1.00  0.00           C0.      0
ATOM   3359  HA  THR A 217      49.145  50.868  56.862  1.00  0.00           H0.      0
ATOM   3360  CB  THR A 217      49.609  51.564  58.778  1.00  0.00           C0.      0
ATOM   3361  HB  THR A 217      49.239  51.501  59.802  1.00  0.00           H0.      0
ATOM   3362  CG2 THR A 217      51.194  51.605  58.879  1.00  0.00           C0.      0
ATOM   3363 HG21 THR A 217      51.592  50.782  59.473  1.00  0.00           H0.      0
ATOM   3364 HG22 THR A 217      51.546  51.666  57.849  1.00  0.00           H0.      0
ATOM   3365 HG23 THR A 217      51.540  52.516  59.367  1.00  0.00           H0.      0
ATOM   3366  OG1 THR A 217      49.203  52.768  58.235  1.00  0.00           O0.      0
ATOM   3367  HG1 THR A 217      48.500  53.125  58.782  1.00  0.00           H0.      0
ATOM   3368  C   THR A 217      49.727  49.164  57.930  1.00  0.00           C0.      0
ATOM   3369  O   THR A 217      49.553  48.413  58.844  1.00  0.00           O0.      0
ATOM   3370  N   LEU A 218      50.672  48.996  56.946  1.00  0.00           N0.      0
ATOM   3371  H   LEU A 218      50.654  49.696  56.218  1.00  0.00           H0.      0
ATOM   3372  CA  LEU A 218      51.462  47.744  56.853  1.00  0.00           C0.      0
ATOM   3373  HA  LEU A 218      51.267  47.168  57.758  1.00  0.00           H0.      0
ATOM   3374  CB  LEU A 218      50.972  46.969  55.619  1.00  0.00           C0.      0
ATOM   3375  HB2 LEU A 218      51.031  47.612  54.741  1.00  0.00           H0.      0
ATOM   3376  HB3 LEU A 218      51.624  46.102  55.507  1.00  0.00           H0.      0
ATOM   3377  CG  LEU A 218      49.537  46.397  55.913  1.00  0.00           C0.      0
ATOM   3378  HG  LEU A 218      48.847  47.176  56.238  1.00  0.00           H0.      0
ATOM   3379  CD1 LEU A 218      48.917  45.579  54.764  1.00  0.00           C0.      0
ATOM   3380 HD11 LEU A 218      49.363  44.604  54.574  1.00  0.00           H0.      0
ATOM   3381 HD12 LEU A 218      47.854  45.405  54.935  1.00  0.00           H0.      0
ATOM   3382 HD13 LEU A 218      49.123  46.104  53.831  1.00  0.00           H0.      0
ATOM   3383  CD2 LEU A 218      49.639  45.306  57.059  1.00  0.00           C0.      0
ATOM   3384 HD21 LEU A 218      50.005  45.739  57.990  1.00  0.00           H0.      0
ATOM   3385 HD22 LEU A 218      48.632  44.900  57.152  1.00  0.00           H0.      0
ATOM   3386 HD23 LEU A 218      50.350  44.563  56.695  1.00  0.00           H0.      0
ATOM   3387  C   LEU A 218      53.047  47.968  56.692  1.00  0.00           C0.      0
ATOM   3388  O   LEU A 218      53.427  48.484  55.650  1.00  0.00           O0.      0
ATOM   3389  N   ASP A 219      53.852  47.574  57.740  1.00  0.00           N0.      0
ATOM   3390  H   ASP A 219      53.343  47.304  58.569  1.00  0.00           H0.      0
ATOM   3391  CA  ASP A 219      55.307  47.607  57.714  1.00  0.00           C0.      0
ATOM   3392  HA  ASP A 219      55.805  48.290  57.025  1.00  0.00           H0.      0
ATOM   3393  CB  ASP A 219      55.870  48.022  59.064  1.00  0.00           C0.      0
ATOM   3394  HB2 ASP A 219      55.551  47.419  59.914  1.00  0.00           H0.      0
ATOM   3395  HB3 ASP A 219      56.956  47.945  59.003  1.00  0.00           H0.      0
ATOM   3396  CG  ASP A 219      55.602  49.496  59.525  1.00  0.00           C0.      0
ATOM   3397  OD1 ASP A 219      54.434  49.836  59.819  1.00  0.00           O0.      0
ATOM   3398  OD2 ASP A 219      56.587  50.264  59.553  1.00  0.00           O0.      0
ATOM   3399  C   ASP A 219      55.778  46.254  57.315  1.00  0.00           C0.      0
ATOM   3400  O   ASP A 219      56.058  45.392  58.191  1.00  0.00           O0.      0
ATOM   3401  N   TYR A 220      55.886  46.038  56.004  1.00  0.00           N0.      0
ATOM   3402  H   TYR A 220      55.726  46.914  55.527  1.00  0.00           H0.      0
ATOM   3403  CA  TYR A 220      56.576  44.957  55.308  1.00  0.00           C0.      0
ATOM   3404  HA  TYR A 220      56.079  44.010  55.520  1.00  0.00           H0.      0
ATOM   3405  CB  TYR A 220      56.470  45.232  53.820  1.00  0.00           C0.      0
ATOM   3406  HB2 TYR A 220      57.087  46.076  53.510  1.00  0.00           H0.      0
ATOM   3407  HB3 TYR A 220      56.786  44.324  53.306  1.00  0.00           H0.      0
ATOM   3408  CG  TYR A 220      55.019  45.423  53.361  1.00  0.00           C0.      0
ATOM   3409  CD1 TYR A 220      54.443  46.692  53.304  1.00  0.00           C0.      0
ATOM   3410  HD1 TYR A 220      55.020  47.557  53.596  1.00  0.00           H0.      0
ATOM   3411  CE1 TYR A 220      53.188  46.912  52.709  1.00  0.00           C0.      0
ATOM   3412  HE1 TYR A 220      52.690  47.854  52.531  1.00  0.00           H0.      0
ATOM   3413  CZ  TYR A 220      52.415  45.773  52.429  1.00  0.00           C0.      0
ATOM   3414  OH  TYR A 220      51.231  45.998  51.774  1.00  0.00           O0.      0
ATOM   3415  HH  TYR A 220      51.114  45.486  50.971  1.00  0.00           H0.      0
ATOM   3416  CE2 TYR A 220      52.944  44.524  52.720  1.00  0.00           C0.      0
ATOM   3417  HE2 TYR A 220      52.368  43.615  52.620  1.00  0.00           H0.      0
ATOM   3418  CD2 TYR A 220      54.237  44.288  53.087  1.00  0.00           C0.      0
ATOM   3419  HD2 TYR A 220      54.684  43.320  52.920  1.00  0.00           H0.      0
ATOM   3420  C   TYR A 220      58.099  44.798  55.738  1.00  0.00           C0.      0
ATOM   3421  O   TYR A 220      58.754  45.762  56.046  1.00  0.00           O0.      0
ATOM   3422  N   THR A 221      58.741  43.609  55.501  1.00  0.00           N0.      0
ATOM   3423  H   THR A 221      58.207  42.771  55.321  1.00  0.00           H0.      0
ATOM   3424  CA  THR A 221      60.219  43.425  55.326  1.00  0.00           C0.      0
ATOM   3425  HA  THR A 221      60.488  44.380  54.875  1.00  0.00           H0.      0
ATOM   3426  CB  THR A 221      61.016  43.274  56.597  1.00  0.00           C0.      0
ATOM   3427  HB  THR A 221      60.499  42.503  57.168  1.00  0.00           H0.      0
ATOM   3428  CG2 THR A 221      62.486  42.883  56.595  1.00  0.00           C0.      0
ATOM   3429 HG21 THR A 221      62.706  42.019  55.968  1.00  0.00           H0.      0
ATOM   3430 HG22 THR A 221      63.140  43.730  56.386  1.00  0.00           H0.      0
ATOM   3431 HG23 THR A 221      62.717  42.567  57.612  1.00  0.00           H0.      0
ATOM   3432  OG1 THR A 221      60.925  44.424  57.353  1.00  0.00           O0.      0
ATOM   3433  HG1 THR A 221      60.201  44.967  57.034  1.00  0.00           H0.      0
ATOM   3434  C   THR A 221      60.572  42.307  54.280  1.00  0.00           C0.      0
ATOM   3435  O   THR A 221      60.076  41.201  54.439  1.00  0.00           O0.      0
ATOM   3436  N   VAL A 222      61.456  42.605  53.307  1.00  0.00           N0.      0
ATOM   3437  H   VAL A 222      61.917  43.498  53.407  1.00  0.00           H0.      0
ATOM   3438  CA  VAL A 222      61.715  41.732  52.099  1.00  0.00           C0.      0
ATOM   3439  HA  VAL A 222      61.023  40.906  52.262  1.00  0.00           H0.      0
ATOM   3440  CB  VAL A 222      61.084  42.347  50.764  1.00  0.00           C0.      0
ATOM   3441  HB  VAL A 222      61.473  43.339  50.536  1.00  0.00           H0.      0
ATOM   3442  CG1 VAL A 222      61.262  41.447  49.545  1.00  0.00           C0.      0
ATOM   3443 HG11 VAL A 222      62.318  41.292  49.324  1.00  0.00           H0.      0
ATOM   3444 HG12 VAL A 222      60.842  40.482  49.830  1.00  0.00           H0.      0
ATOM   3445 HG13 VAL A 222      60.718  41.860  48.696  1.00  0.00           H0.      0
ATOM   3446  CG2 VAL A 222      59.587  42.558  50.926  1.00  0.00           C0.      0
ATOM   3447 HG21 VAL A 222      59.162  42.831  49.960  1.00  0.00           H0.      0
ATOM   3448 HG22 VAL A 222      59.057  41.666  51.260  1.00  0.00           H0.      0
ATOM   3449 HG23 VAL A 222      59.453  43.344  51.669  1.00  0.00           H0.      0
ATOM   3450  C   VAL A 222      63.241  41.376  51.974  1.00  0.00           C0.      0
ATOM   3451  O   VAL A 222      64.117  42.160  52.333  1.00  0.00           O0.      0
ATOM   3452  N   GLN A 223      63.606  40.167  51.618  1.00  0.00           N0.      0
ATOM   3453  H   GLN A 223      62.814  39.562  51.457  1.00  0.00           H0.      0
ATOM   3454  CA  GLN A 223      65.029  39.841  51.388  1.00  0.00           C0.      0
ATOM   3455  HA  GLN A 223      65.654  40.322  52.140  1.00  0.00           H0.      0
ATOM   3456  CB  GLN A 223      65.400  38.372  51.718  1.00  0.00           C0.      0
ATOM   3457  HB2 GLN A 223      64.543  37.819  51.334  1.00  0.00           H0.      0
ATOM   3458  HB3 GLN A 223      66.282  38.145  51.118  1.00  0.00           H0.      0
ATOM   3459  CG  GLN A 223      65.699  38.138  53.213  1.00  0.00           C0.      0
ATOM   3460  HG2 GLN A 223      66.553  38.712  53.573  1.00  0.00           H0.      0
ATOM   3461  HG3 GLN A 223      64.791  38.486  53.705  1.00  0.00           H0.      0
ATOM   3462  CD  GLN A 223      65.910  36.578  53.519  1.00  0.00           C0.      0
ATOM   3463  OE1 GLN A 223      65.445  35.679  52.825  1.00  0.00           O0.      0
ATOM   3464  NE2 GLN A 223      66.722  36.328  54.593  1.00  0.00           N0.      0
ATOM   3465 HE21 GLN A 223      66.745  35.329  54.739  1.00  0.00           H0.      0
ATOM   3466 HE22 GLN A 223      67.197  37.016  55.160  1.00  0.00           H0.      0
ATOM   3467  C   GLN A 223      65.448  40.293  50.052  1.00  0.00           C0.      0
ATOM   3468  O   GLN A 223      64.687  40.317  49.149  1.00  0.00           O0.      0
ATOM   3469  N   VAL A 224      66.822  40.474  49.961  1.00  0.00           N0.      0
ATOM   3470  H   VAL A 224      67.373  40.456  50.808  1.00  0.00           H0.      0
ATOM   3471  CA  VAL A 224      67.497  40.860  48.707  1.00  0.00           C0.      0
ATOM   3472  HA  VAL A 224      66.676  40.915  47.992  1.00  0.00           H0.      0
ATOM   3473  CB  VAL A 224      68.165  42.231  48.777  1.00  0.00           C0.      0
ATOM   3474  HB  VAL A 224      69.020  42.201  49.453  1.00  0.00           H0.      0
ATOM   3475  CG1 VAL A 224      68.547  42.641  47.352  1.00  0.00           C0.      0
ATOM   3476 HG11 VAL A 224      69.353  42.004  46.988  1.00  0.00           H0.      0
ATOM   3477 HG12 VAL A 224      67.748  42.490  46.626  1.00  0.00           H0.      0
ATOM   3478 HG13 VAL A 224      68.928  43.661  47.299  1.00  0.00           H0.      0
ATOM   3479  CG2 VAL A 224      67.334  43.371  49.354  1.00  0.00           C0.      0
ATOM   3480 HG21 VAL A 224      67.050  43.110  50.374  1.00  0.00           H0.      0
ATOM   3481 HG22 VAL A 224      67.917  44.292  49.354  1.00  0.00           H0.      0
ATOM   3482 HG23 VAL A 224      66.477  43.621  48.730  1.00  0.00           H0.      0
ATOM   3483  C   VAL A 224      68.519  39.887  48.197  1.00  0.00           C0.      0
ATOM   3484  O   VAL A 224      69.663  39.955  48.641  1.00  0.00           O0.      0
ATOM   3485  N   PRO A 225      68.233  38.915  47.299  1.00  0.00           N0.      0
ATOM   3486  CD  PRO A 225      66.883  38.593  47.054  1.00  0.00           C0.      0
ATOM   3487  HD2 PRO A 225      66.561  39.107  46.148  1.00  0.00           H0.      0
ATOM   3488  HD3 PRO A 225      66.158  38.866  47.820  1.00  0.00           H0.      0
ATOM   3489  CG  PRO A 225      66.870  37.060  46.810  1.00  0.00           C0.      0
ATOM   3490  HG2 PRO A 225      66.035  36.703  46.207  1.00  0.00           H0.      0
ATOM   3491  HG3 PRO A 225      66.961  36.517  47.750  1.00  0.00           H0.      0
ATOM   3492  CB  PRO A 225      68.147  36.848  46.059  1.00  0.00           C0.      0
ATOM   3493  HB2 PRO A 225      68.013  37.224  45.045  1.00  0.00           H0.      0
ATOM   3494  HB3 PRO A 225      68.507  35.820  46.106  1.00  0.00           H0.      0
ATOM   3495  CA  PRO A 225      69.105  37.841  46.820  1.00  0.00           C0.      0
ATOM   3496  HA  PRO A 225      69.521  37.252  47.638  1.00  0.00           H0.      0
ATOM   3497  C   PRO A 225      70.277  38.308  45.938  1.00  0.00           C0.      0
ATOM   3498  O   PRO A 225      70.185  39.311  45.213  1.00  0.00           O0.      0
ATOM   3499  N   GLY A 226      71.400  37.605  46.083  1.00  0.00           N0.      0
ATOM   3500  H   GLY A 226      71.453  36.943  46.844  1.00  0.00           H0.      0
ATOM   3501  CA  GLY A 226      72.560  37.872  45.262  1.00  0.00           C0.      0
ATOM   3502  HA2 GLY A 226      73.113  36.934  45.220  1.00  0.00           H0.      0
ATOM   3503  HA3 GLY A 226      72.331  38.067  44.215  1.00  0.00           H0.      0
ATOM   3504  C   GLY A 226      73.352  39.141  45.741  1.00  0.00           C0.      0
ATOM   3505  O   GLY A 226      73.959  39.113  46.774  1.00  0.00           O0.      0
ATOM   3506  N   ALA A 227      73.432  40.178  44.870  1.00  0.00           N0.      0
ATOM   3507  H   ALA A 227      73.090  40.029  43.931  1.00  0.00           H0.      0
ATOM   3508  CA  ALA A 227      73.811  41.530  45.348  1.00  0.00           C0.      0
ATOM   3509  HA  ALA A 227      73.731  42.117  44.433  1.00  0.00           H0.      0
ATOM   3510  CB  ALA A 227      72.772  42.081  46.308  1.00  0.00           C0.      0
ATOM   3511  HB1 ALA A 227      72.594  41.539  47.237  1.00  0.00           H0.      0
ATOM   3512  HB2 ALA A 227      73.109  43.100  46.495  1.00  0.00           H0.      0
ATOM   3513  HB3 ALA A 227      71.796  42.140  45.827  1.00  0.00           H0.      0
ATOM   3514  C   ALA A 227      75.313  41.585  45.735  1.00  0.00           C0.      0
ATOM   3515  O   ALA A 227      75.590  42.355  46.662  1.00  0.00           O0.      0
ATOM   3516  N   GLY A 228      76.151  40.826  44.999  1.00  0.00           N0.      0
ATOM   3517  H   GLY A 228      75.853  40.069  44.400  1.00  0.00           H0.      0
ATOM   3518  CA  GLY A 228      77.584  40.700  45.311  1.00  0.00           C0.      0
ATOM   3519  HA2 GLY A 228      77.967  40.147  44.452  1.00  0.00           H0.      0
ATOM   3520  HA3 GLY A 228      78.015  41.700  45.264  1.00  0.00           H0.      0
ATOM   3521  C   GLY A 228      78.048  40.122  46.700  1.00  0.00           C0.      0
ATOM   3522  O   GLY A 228      79.249  40.041  46.934  1.00  0.00           O0.      0
ATOM   3523  N   ARG A 229      77.081  39.673  47.484  1.00  0.00           N0.      0
ATOM   3524  H   ARG A 229      76.169  39.855  47.092  1.00  0.00           H0.      0
ATOM   3525  CA  ARG A 229      77.235  39.141  48.850  1.00  0.00           C0.      0
ATOM   3526  HA  ARG A 229      78.158  39.491  49.313  1.00  0.00           H0.      0
ATOM   3527  CB  ARG A 229      75.964  39.561  49.652  1.00  0.00           C0.      0
ATOM   3528  HB2 ARG A 229      75.965  40.650  49.707  1.00  0.00           H0.      0
ATOM   3529  HB3 ARG A 229      75.040  39.332  49.121  1.00  0.00           H0.      0
ATOM   3530  CG  ARG A 229      75.756  38.970  51.041  1.00  0.00           C0.      0
ATOM   3531  HG2 ARG A 229      75.116  38.093  50.939  1.00  0.00           H0.      0
ATOM   3532  HG3 ARG A 229      76.692  38.623  51.479  1.00  0.00           H0.      0
ATOM   3533  CD  ARG A 229      75.228  39.785  52.183  1.00  0.00           C0.      0
ATOM   3534  HD2 ARG A 229      76.071  40.389  52.519  1.00  0.00           H0.      0
ATOM   3535  HD3 ARG A 229      74.374  40.407  51.913  1.00  0.00           H0.      0
ATOM   3536  NE  ARG A 229      74.686  38.904  53.248  1.00  0.00           N0.      0
ATOM   3537  HE  ARG A 229      73.871  38.352  53.022  1.00  0.00           H0.      0
ATOM   3538  CZ  ARG A 229      75.010  38.884  54.539  1.00  0.00           C0.      0
ATOM   3539  NH1 ARG A 229      76.054  39.620  54.970  1.00  0.00           N0.      0
ATOM   3540 HH11 ARG A 229      76.737  40.019  54.341  1.00  0.00           H0.      0
ATOM   3541 HH12 ARG A 229      76.360  39.735  55.926  1.00  0.00           H0.      0
ATOM   3542  NH2 ARG A 229      74.430  38.074  55.347  1.00  0.00           N0.      0
ATOM   3543 HH21 ARG A 229      73.503  37.732  55.136  1.00  0.00           H0.      0
ATOM   3544 HH22 ARG A 229      74.668  38.103  56.328  1.00  0.00           H0.      0
ATOM   3545  C   ARG A 229      77.389  37.578  48.870  1.00  0.00           C0.      0
ATOM   3546  O   ARG A 229      76.668  36.923  48.087  1.00  0.00           O0.      0
ATOM   3547  N   ASP A 230      78.214  37.013  49.772  1.00  0.00           N0.      0
ATOM   3548  H   ASP A 230      78.848  37.649  50.233  1.00  0.00           H0.      0
ATOM   3549  CA  ASP A 230      78.419  35.567  49.889  1.00  0.00           C0.      0
ATOM   3550  HA  ASP A 230      78.261  35.016  48.962  1.00  0.00           H0.      0
ATOM   3551  CB  ASP A 230      79.905  35.327  50.162  1.00  0.00           C0.      0
ATOM   3552  HB2 ASP A 230      80.038  35.632  51.201  1.00  0.00           H0.      0
ATOM   3553  HB3 ASP A 230      80.091  34.254  50.186  1.00  0.00           H0.      0
ATOM   3554  CG  ASP A 230      80.879  36.079  49.260  1.00  0.00           C0.      0
ATOM   3555  OD1 ASP A 230      80.650  36.208  48.061  1.00  0.00           O0.      0
ATOM   3556  OD2 ASP A 230      81.837  36.665  49.767  1.00  0.00           O0.      0
ATOM   3557  C   ASP A 230      77.566  34.888  50.997  1.00  0.00           C0.      0
ATOM   3558  O   ASP A 230      77.208  33.728  50.834  1.00  0.00           O0.      0
ATOM   3559  N   GLY A 231      77.281  35.581  52.116  1.00  0.00           N0.      0
ATOM   3560  H   GLY A 231      77.422  36.580  52.165  1.00  0.00           H0.      0
ATOM   3561  CA  GLY A 231      76.258  35.199  53.068  1.00  0.00           C0.      0
ATOM   3562  HA2 GLY A 231      76.603  34.269  53.521  1.00  0.00           H0.      0
ATOM   3563  HA3 GLY A 231      76.084  35.985  53.802  1.00  0.00           H0.      0
ATOM   3564  C   GLY A 231      74.872  34.905  52.489  1.00  0.00           C0.      0
ATOM   3565  O   GLY A 231      74.539  35.288  51.339  1.00  0.00           O0.      0
ATOM   3566  N   ALA A 232      73.981  34.374  53.373  1.00  0.00           N0.      0
ATOM   3567  H   ALA A 232      74.275  34.068  54.290  1.00  0.00           H0.      0
ATOM   3568  CA  ALA A 232      72.526  34.528  53.128  1.00  0.00           C0.      0
ATOM   3569  HA  ALA A 232      72.228  33.890  52.297  1.00  0.00           H0.      0
ATOM   3570  CB  ALA A 232      71.775  33.961  54.322  1.00  0.00           C0.      0
ATOM   3571  HB1 ALA A 232      72.386  34.246  55.178  1.00  0.00           H0.      0
ATOM   3572  HB2 ALA A 232      70.742  34.266  54.489  1.00  0.00           H0.      0
ATOM   3573  HB3 ALA A 232      71.725  32.872  54.297  1.00  0.00           H0.      0
ATOM   3574  C   ALA A 232      72.073  36.006  52.814  1.00  0.00           C0.      0
ATOM   3575  O   ALA A 232      72.773  36.945  53.253  1.00  0.00           O0.      0
ATOM   3576  N   PRO A 233      70.916  36.219  52.185  1.00  0.00           N0.      0
ATOM   3577  CD  PRO A 233      69.998  35.209  51.730  1.00  0.00           C0.      0
ATOM   3578  HD2 PRO A 233      69.266  34.986  52.506  1.00  0.00           H0.      0
ATOM   3579  HD3 PRO A 233      70.518  34.317  51.384  1.00  0.00           H0.      0
ATOM   3580  CG  PRO A 233      69.070  35.874  50.705  1.00  0.00           C0.      0
ATOM   3581  HG2 PRO A 233      68.088  35.412  50.602  1.00  0.00           H0.      0
ATOM   3582  HG3 PRO A 233      69.506  35.869  49.706  1.00  0.00           H0.      0
ATOM   3583  CB  PRO A 233      69.015  37.336  51.181  1.00  0.00           C0.      0
ATOM   3584  HB2 PRO A 233      68.301  37.303  52.003  1.00  0.00           H0.      0
ATOM   3585  HB3 PRO A 233      68.736  38.133  50.492  1.00  0.00           H0.      0
ATOM   3586  CA  PRO A 233      70.472  37.527  51.720  1.00  0.00           C0.      0
ATOM   3587  HA  PRO A 233      71.090  37.700  50.840  1.00  0.00           H0.      0
ATOM   3588  C   PRO A 233      70.645  38.704  52.671  1.00  0.00           C0.      0
ATOM   3589  O   PRO A 233      70.490  38.561  53.934  1.00  0.00           O0.      0
ATOM   3590  N   GLY A 234      70.859  39.872  52.112  1.00  0.00           N0.      0
ATOM   3591  H   GLY A 234      71.175  39.892  51.153  1.00  0.00           H0.      0
ATOM   3592  CA  GLY A 234      70.545  41.189  52.779  1.00  0.00           C0.      0
ATOM   3593  HA2 GLY A 234      70.913  41.223  53.804  1.00  0.00           H0.      0
ATOM   3594  HA3 GLY A 234      71.056  41.980  52.230  1.00  0.00           H0.      0
ATOM   3595  C   GLY A 234      69.020  41.353  52.793  1.00  0.00           C0.      0
ATOM   3596  O   GLY A 234      68.317  40.399  52.525  1.00  0.00           O0.      0
ATOM   3597  N   PHE A 235      68.575  42.544  53.266  1.00  0.00           N0.      0
ATOM   3598  H   PHE A 235      69.230  43.267  53.528  1.00  0.00           H0.      0
ATOM   3599  CA  PHE A 235      67.159  42.794  53.650  1.00  0.00           C0.      0
ATOM   3600  HA  PHE A 235      66.461  42.019  53.332  1.00  0.00           H0.      0
ATOM   3601  CB  PHE A 235      67.091  42.783  55.231  1.00  0.00           C0.      0
ATOM   3602  HB2 PHE A 235      67.885  43.448  55.570  1.00  0.00           H0.      0
ATOM   3603  HB3 PHE A 235      66.157  43.180  55.629  1.00  0.00           H0.      0
ATOM   3604  CG  PHE A 235      67.122  41.354  55.832  1.00  0.00           C0.      0
ATOM   3605  CD1 PHE A 235      68.240  40.833  56.466  1.00  0.00           C0.      0
ATOM   3606  HD1 PHE A 235      69.190  41.347  56.485  1.00  0.00           H0.      0
ATOM   3607  CE1 PHE A 235      68.211  39.524  57.042  1.00  0.00           C0.      0
ATOM   3608  HE1 PHE A 235      69.083  39.023  57.435  1.00  0.00           H0.      0
ATOM   3609  CZ  PHE A 235      67.045  38.763  57.054  1.00  0.00           C0.      0
ATOM   3610  HZ  PHE A 235      66.961  37.796  57.529  1.00  0.00           H0.      0
ATOM   3611  CE2 PHE A 235      65.816  39.394  56.629  1.00  0.00           C0.      0
ATOM   3612  HE2 PHE A 235      64.890  38.877  56.833  1.00  0.00           H0.      0
ATOM   3613  CD2 PHE A 235      65.938  40.666  56.002  1.00  0.00           C0.      0
ATOM   3614  HD2 PHE A 235      65.010  41.177  55.793  1.00  0.00           H0.      0
ATOM   3615  C   PHE A 235      66.690  44.177  53.060  1.00  0.00           C0.      0
ATOM   3616  O   PHE A 235      67.383  45.003  52.568  1.00  0.00           O0.      0
ATOM   3617  N   SER A 236      65.421  44.434  53.326  1.00  0.00           N0.      0
ATOM   3618  H   SER A 236      64.879  43.750  53.834  1.00  0.00           H0.      0
ATOM   3619  CA  SER A 236      64.763  45.654  52.936  1.00  0.00           C0.      0
ATOM   3620  HA  SER A 236      65.400  46.535  53.011  1.00  0.00           H0.      0
ATOM   3621  CB  SER A 236      64.323  45.600  51.469  1.00  0.00           C0.      0
ATOM   3622  HB2 SER A 236      65.187  45.347  50.854  1.00  0.00           H0.      0
ATOM   3623  HB3 SER A 236      63.641  44.761  51.329  1.00  0.00           H0.      0
ATOM   3624  OG  SER A 236      63.675  46.791  51.004  1.00  0.00           O0.      0
ATOM   3625  HG  SER A 236      64.285  47.531  50.954  1.00  0.00           H0.      0
ATOM   3626  C   SER A 236      63.450  45.951  53.770  1.00  0.00           C0.      0
ATOM   3627  O   SER A 236      62.834  44.959  54.287  1.00  0.00           O0.      0
ATOM   3628  N   LYS A 237      63.041  47.191  54.038  1.00  0.00           N0.      0
ATOM   3629  H   LYS A 237      63.600  47.949  53.673  1.00  0.00           H0.      0
ATOM   3630  CA  LYS A 237      61.904  47.470  54.919  1.00  0.00           C0.      0
ATOM   3631  HA  LYS A 237      61.120  46.722  54.798  1.00  0.00           H0.      0
ATOM   3632  CB  LYS A 237      62.512  47.614  56.358  1.00  0.00           C0.      0
ATOM   3633  HB2 LYS A 237      62.984  46.669  56.627  1.00  0.00           H0.      0
ATOM   3634  HB3 LYS A 237      63.332  48.327  56.440  1.00  0.00           H0.      0
ATOM   3635  CG  LYS A 237      61.521  47.986  57.538  1.00  0.00           C0.      0
ATOM   3636  HG2 LYS A 237      61.143  48.986  57.323  1.00  0.00           H0.      0
ATOM   3637  HG3 LYS A 237      60.615  47.392  57.652  1.00  0.00           H0.      0
ATOM   3638  CD  LYS A 237      62.293  48.003  58.878  1.00  0.00           C0.      0
ATOM   3639  HD2 LYS A 237      62.535  46.959  59.076  1.00  0.00           H0.      0
ATOM   3640  HD3 LYS A 237      63.204  48.577  58.707  1.00  0.00           H0.      0
ATOM   3641  CE  LYS A 237      61.332  48.555  59.893  1.00  0.00           C0.      0
ATOM   3642  HE2 LYS A 237      61.871  48.945  60.756  1.00  0.00           H0.      0
ATOM   3643  HE3 LYS A 237      60.880  49.393  59.362  1.00  0.00           H0.      0
ATOM   3644  NZ  LYS A 237      60.297  47.564  60.286  1.00  0.00           N0.      0
ATOM   3645  HZ1 LYS A 237      59.790  47.271  59.462  1.00  0.00           H0.      0
ATOM   3646  HZ2 LYS A 237      60.623  46.710  60.714  1.00  0.00           H0.      0
ATOM   3647  HZ3 LYS A 237      59.650  47.979  60.941  1.00  0.00           H0.      0
ATOM   3648  C   LYS A 237      61.250  48.741  54.565  1.00  0.00           C0.      0
ATOM   3649  O   LYS A 237      61.874  49.760  54.312  1.00  0.00           O0.      0
ATOM   3650  N   PHE A 238      59.879  48.665  54.362  1.00  0.00           N0.      0
ATOM   3651  H   PHE A 238      59.493  47.845  54.808  1.00  0.00           H0.      0
ATOM   3652  CA  PHE A 238      59.019  49.727  53.947  1.00  0.00           C0.      0
ATOM   3653  HA  PHE A 238      59.428  50.630  54.399  1.00  0.00           H0.      0
ATOM   3654  CB  PHE A 238      58.890  49.885  52.404  1.00  0.00           C0.      0
ATOM   3655  HB2 PHE A 238      58.332  50.769  52.097  1.00  0.00           H0.      0
ATOM   3656  HB3 PHE A 238      59.901  50.156  52.097  1.00  0.00           H0.      0
ATOM   3657  CG  PHE A 238      58.428  48.665  51.586  1.00  0.00           C0.      0
ATOM   3658  CD1 PHE A 238      59.385  47.703  51.130  1.00  0.00           C0.      0
ATOM   3659  HD1 PHE A 238      60.436  47.935  51.228  1.00  0.00           H0.      0
ATOM   3660  CE1 PHE A 238      58.972  46.497  50.540  1.00  0.00           C0.      0
ATOM   3661  HE1 PHE A 238      59.677  45.722  50.277  1.00  0.00           H0.      0
ATOM   3662  CZ  PHE A 238      57.578  46.284  50.377  1.00  0.00           C0.      0
ATOM   3663  HZ  PHE A 238      57.224  45.397  49.872  1.00  0.00           H0.      0
ATOM   3664  CE2 PHE A 238      56.637  47.241  50.771  1.00  0.00           C0.      0
ATOM   3665  HE2 PHE A 238      55.581  47.050  50.643  1.00  0.00           H0.      0
ATOM   3666  CD2 PHE A 238      57.098  48.447  51.258  1.00  0.00           C0.      0
ATOM   3667  HD2 PHE A 238      56.393  49.200  51.577  1.00  0.00           H0.      0
ATOM   3668  C   PHE A 238      57.641  49.701  54.560  1.00  0.00           C0.      0
ATOM   3669  O   PHE A 238      57.133  48.612  54.948  1.00  0.00           O0.      0
ATOM   3670  N   ARG A 239      56.847  50.799  54.387  1.00  0.00           N0.      0
ATOM   3671  H   ARG A 239      57.204  51.630  53.937  1.00  0.00           H0.      0
ATOM   3672  CA  ARG A 239      55.507  50.906  54.915  1.00  0.00           C0.      0
ATOM   3673  HA  ARG A 239      55.138  49.916  55.182  1.00  0.00           H0.      0
ATOM   3674  CB  ARG A 239      55.475  51.885  56.149  1.00  0.00           C0.      0
ATOM   3675  HB2 ARG A 239      56.194  51.472  56.856  1.00  0.00           H0.      0
ATOM   3676  HB3 ARG A 239      55.879  52.856  55.862  1.00  0.00           H0.      0
ATOM   3677  CG  ARG A 239      54.183  52.105  56.903  1.00  0.00           C0.      0
ATOM   3678  HG2 ARG A 239      53.537  52.670  56.231  1.00  0.00           H0.      0
ATOM   3679  HG3 ARG A 239      53.697  51.169  57.179  1.00  0.00           H0.      0
ATOM   3680  CD  ARG A 239      54.324  53.112  58.031  1.00  0.00           C0.      0
ATOM   3681  HD2 ARG A 239      54.551  54.111  57.661  1.00  0.00           H0.      0
ATOM   3682  HD3 ARG A 239      53.370  53.248  58.540  1.00  0.00           H0.      0
ATOM   3683  NE  ARG A 239      55.275  52.712  59.092  1.00  0.00           N0.      0
ATOM   3684  HE  ARG A 239      55.492  51.726  59.078  1.00  0.00           H0.      0
ATOM   3685  CZ  ARG A 239      56.136  53.423  59.891  1.00  0.00           C0.      0
ATOM   3686  NH1 ARG A 239      56.170  54.674  60.098  1.00  0.00           N0.      0
ATOM   3687 HH11 ARG A 239      55.354  55.258  59.984  1.00  0.00           H0.      0
ATOM   3688 HH12 ARG A 239      56.711  54.985  60.893  1.00  0.00           H0.      0
ATOM   3689  NH2 ARG A 239      57.041  52.733  60.518  1.00  0.00           N0.      0
ATOM   3690 HH21 ARG A 239      56.961  51.730  60.427  1.00  0.00           H0.      0
ATOM   3691 HH22 ARG A 239      57.828  53.151  60.991  1.00  0.00           H0.      0
ATOM   3692  C   ARG A 239      54.531  51.562  53.976  1.00  0.00           C0.      0
ATOM   3693  O   ARG A 239      54.779  52.610  53.392  1.00  0.00           O0.      0
ATOM   3694  N   LEU A 240      53.289  51.018  53.856  1.00  0.00           N0.      0
ATOM   3695  H   LEU A 240      53.036  50.339  54.559  1.00  0.00           H0.      0
ATOM   3696  CA  LEU A 240      52.190  51.757  53.207  1.00  0.00           C0.      0
ATOM   3697  HA  LEU A 240      52.543  52.763  52.982  1.00  0.00           H0.      0
ATOM   3698  CB  LEU A 240      51.929  51.104  51.844  1.00  0.00           C0.      0
ATOM   3699  HB2 LEU A 240      51.753  50.031  51.920  1.00  0.00           H0.      0
ATOM   3700  HB3 LEU A 240      51.014  51.529  51.432  1.00  0.00           H0.      0
ATOM   3701  CG  LEU A 240      53.064  51.225  50.897  1.00  0.00           C0.      0
ATOM   3702  HG  LEU A 240      53.991  51.139  51.465  1.00  0.00           H0.      0
ATOM   3703  CD1 LEU A 240      53.253  50.008  49.949  1.00  0.00           C0.      0
ATOM   3704 HD11 LEU A 240      53.723  49.190  50.496  1.00  0.00           H0.      0
ATOM   3705 HD12 LEU A 240      52.269  49.819  49.521  1.00  0.00           H0.      0
ATOM   3706 HD13 LEU A 240      54.013  50.250  49.205  1.00  0.00           H0.      0
ATOM   3707  CD2 LEU A 240      53.194  52.556  50.168  1.00  0.00           C0.      0
ATOM   3708 HD21 LEU A 240      54.093  52.512  49.553  1.00  0.00           H0.      0
ATOM   3709 HD22 LEU A 240      52.282  52.691  49.585  1.00  0.00           H0.      0
ATOM   3710 HD23 LEU A 240      53.224  53.426  50.823  1.00  0.00           H0.      0
ATOM   3711  C   LEU A 240      51.027  52.081  54.117  1.00  0.00           C0.      0
ATOM   3712  O   LEU A 240      50.802  51.373  55.130  1.00  0.00           O0.      0
ATOM   3713  N   SER A 241      50.208  53.125  53.745  1.00  0.00           N0.      0
ATOM   3714  H   SER A 241      50.338  53.608  52.868  1.00  0.00           H0.      0
ATOM   3715  CA  SER A 241      49.104  53.643  54.577  1.00  0.00           C0.      0
ATOM   3716  HA  SER A 241      48.918  52.807  55.250  1.00  0.00           H0.      0
ATOM   3717  CB  SER A 241      49.505  54.891  55.393  1.00  0.00           C0.      0
ATOM   3718  HB2 SER A 241      49.762  55.682  54.688  1.00  0.00           H0.      0
ATOM   3719  HB3 SER A 241      48.663  55.265  55.976  1.00  0.00           H0.      0
ATOM   3720  OG  SER A 241      50.516  54.566  56.267  1.00  0.00           O0.      0
ATOM   3721  HG  SER A 241      50.266  53.736  56.680  1.00  0.00           H0.      0
ATOM   3722  C   SER A 241      47.750  53.715  53.739  1.00  0.00           C0.      0
ATOM   3723  O   SER A 241      47.693  54.411  52.752  1.00  0.00           O0.      0
ATOM   3724  N   TYR A 242      46.721  53.020  54.225  1.00  0.00           N0.      0
ATOM   3725  H   TYR A 242      46.760  52.803  55.210  1.00  0.00           H0.      0
ATOM   3726  CA  TYR A 242      45.484  52.689  53.562  1.00  0.00           C0.      0
ATOM   3727  HA  TYR A 242      45.445  53.104  52.555  1.00  0.00           H0.      0
ATOM   3728  CB  TYR A 242      45.524  51.204  53.369  1.00  0.00           C0.      0
ATOM   3729  HB2 TYR A 242      45.270  50.647  54.271  1.00  0.00           H0.      0
ATOM   3730  HB3 TYR A 242      44.658  50.887  52.789  1.00  0.00           H0.      0
ATOM   3731  CG  TYR A 242      46.777  50.571  52.677  1.00  0.00           C0.      0
ATOM   3732  CD1 TYR A 242      47.098  50.853  51.340  1.00  0.00           C0.      0
ATOM   3733  HD1 TYR A 242      46.506  51.474  50.684  1.00  0.00           H0.      0
ATOM   3734  CE1 TYR A 242      48.255  50.272  50.727  1.00  0.00           C0.      0
ATOM   3735  HE1 TYR A 242      48.423  50.522  49.690  1.00  0.00           H0.      0
ATOM   3736  CZ  TYR A 242      49.105  49.368  51.386  1.00  0.00           C0.      0
ATOM   3737  OH  TYR A 242      49.927  48.534  50.672  1.00  0.00           O0.      0
ATOM   3738  HH  TYR A 242      50.097  47.660  51.030  1.00  0.00           H0.      0
ATOM   3739  CE2 TYR A 242      48.786  49.081  52.748  1.00  0.00           C0.      0
ATOM   3740  HE2 TYR A 242      49.361  48.375  53.328  1.00  0.00           H0.      0
ATOM   3741  CD2 TYR A 242      47.704  49.710  53.399  1.00  0.00           C0.      0
ATOM   3742  HD2 TYR A 242      47.603  49.496  54.452  1.00  0.00           H0.      0
ATOM   3743  C   TYR A 242      44.224  53.043  54.386  1.00  0.00           C0.      0
ATOM   3744  O   TYR A 242      44.282  53.283  55.575  1.00  0.00           O0.      0
ATOM   3745  N   TYR A 243      43.069  52.974  53.657  1.00  0.00           N0.      0
ATOM   3746  H   TYR A 243      43.196  52.532  52.758  1.00  0.00           H0.      0
ATOM   3747  CA  TYR A 243      41.697  53.110  54.149  1.00  0.00           C0.      0
ATOM   3748  HA  TYR A 243      41.789  53.608  55.114  1.00  0.00           H0.      0
ATOM   3749  CB  TYR A 243      40.884  54.032  53.187  1.00  0.00           C0.      0
ATOM   3750  HB2 TYR A 243      41.442  54.967  53.136  1.00  0.00           H0.      0
ATOM   3751  HB3 TYR A 243      40.689  53.543  52.232  1.00  0.00           H0.      0
ATOM   3752  CG  TYR A 243      39.524  54.424  53.750  1.00  0.00           C0.      0
ATOM   3753  CD1 TYR A 243      39.318  55.786  54.168  1.00  0.00           C0.      0
ATOM   3754  HD1 TYR A 243      40.062  56.569  54.192  1.00  0.00           H0.      0
ATOM   3755  CE1 TYR A 243      37.984  56.099  54.504  1.00  0.00           C0.      0
ATOM   3756  HE1 TYR A 243      37.720  57.071  54.895  1.00  0.00           H0.      0
ATOM   3757  CZ  TYR A 243      36.985  55.123  54.356  1.00  0.00           C0.      0
ATOM   3758  OH  TYR A 243      35.661  55.412  54.600  1.00  0.00           O0.      0
ATOM   3759  HH  TYR A 243      35.616  56.330  54.879  1.00  0.00           H0.      0
ATOM   3760  CE2 TYR A 243      37.263  53.911  53.848  1.00  0.00           C0.      0
ATOM   3761  HE2 TYR A 243      36.397  53.276  53.730  1.00  0.00           H0.      0
ATOM   3762  CD2 TYR A 243      38.527  53.450  53.558  1.00  0.00           C0.      0
ATOM   3763  HD2 TYR A 243      38.765  52.527  53.049  1.00  0.00           H0.      0
ATOM   3764  C   TYR A 243      41.151  51.733  54.403  1.00  0.00           C0.      0
ATOM   3765  O   TYR A 243      41.356  50.816  53.605  1.00  0.00           O0.      0
ATOM   3766  N   PRO A 244      40.382  51.485  55.451  1.00  0.00           N0.      0
ATOM   3767  CD  PRO A 244      40.349  52.481  56.513  1.00  0.00           C0.      0
ATOM   3768  HD2 PRO A 244      39.963  53.429  56.137  1.00  0.00           H0.      0
ATOM   3769  HD3 PRO A 244      41.325  52.646  56.969  1.00  0.00           H0.      0
ATOM   3770  CG  PRO A 244      39.315  52.017  57.440  1.00  0.00           C0.      0
ATOM   3771  HG2 PRO A 244      38.336  52.256  57.026  1.00  0.00           H0.      0
ATOM   3772  HG3 PRO A 244      39.477  52.305  58.479  1.00  0.00           H0.      0
ATOM   3773  CB  PRO A 244      39.414  50.517  57.313  1.00  0.00           C0.      0
ATOM   3774  HB2 PRO A 244      38.477  50.010  57.544  1.00  0.00           H0.      0
ATOM   3775  HB3 PRO A 244      40.188  50.059  57.929  1.00  0.00           H0.      0
ATOM   3776  CA  PRO A 244      39.649  50.325  55.771  1.00  0.00           C0.      0
ATOM   3777  HA  PRO A 244      40.190  49.402  55.561  1.00  0.00           H0.      0
ATOM   3778  C   PRO A 244      38.347  50.161  54.943  1.00  0.00           C0.      0
ATOM   3779  O   PRO A 244      37.240  50.339  55.443  1.00  0.00           O0.      0
ATOM   3780  N   HIE A 245      38.538  49.914  53.622  1.00  0.00           N0.      0
ATOM   3781  H   HIE A 245      39.452  49.882  53.194  1.00  0.00           H0.      0
ATOM   3782  CA  HIE A 245      37.346  49.769  52.714  1.00  0.00           C0.      0
ATOM   3783  HA  HIE A 245      36.654  50.557  53.012  1.00  0.00           H0.      0
ATOM   3784  CB  HIE A 245      37.784  49.826  51.271  1.00  0.00           C0.      0
ATOM   3785  HB2 HIE A 245      38.792  49.413  51.241  1.00  0.00           H0.      0
ATOM   3786  HB3 HIE A 245      37.163  49.256  50.580  1.00  0.00           H0.      0
ATOM   3787  CG  HIE A 245      37.997  51.231  50.645  1.00  0.00           C0.      0
ATOM   3788  ND1 HIE A 245      39.241  51.878  50.418  1.00  0.00           N0.      0
ATOM   3789  CE1 HIE A 245      38.951  53.156  50.212  1.00  0.00           C0.      0
ATOM   3790  HE1 HIE A 245      39.586  53.938  49.822  1.00  0.00           H0.      0
ATOM   3791  NE2 HIE A 245      37.609  53.328  50.199  1.00  0.00           N0.      0
ATOM   3792  HE2 HIE A 245      37.174  54.236  50.127  1.00  0.00           H0.      0
ATOM   3793  CD2 HIE A 245      36.994  52.139  50.502  1.00  0.00           C0.      0
ATOM   3794  HD2 HIE A 245      35.938  51.910  50.497  1.00  0.00           H0.      0
ATOM   3795  C   HIE A 245      36.446  48.554  53.009  1.00  0.00           C0.      0
ATOM   3796  O   HIE A 245      36.996  47.438  53.110  1.00  0.00           O0.      0
ATOM   3797  N   CYS A 246      35.143  48.752  53.214  1.00  0.00           N0.      0
ATOM   3798  H   CYS A 246      34.795  49.682  53.031  1.00  0.00           H0.      0
ATOM   3799  CA  CYS A 246      34.176  47.672  53.540  1.00  0.00           C0.      0
ATOM   3800  HA  CYS A 246      34.784  46.819  53.842  1.00  0.00           H0.      0
ATOM   3801  CB  CYS A 246      33.433  48.235  54.708  1.00  0.00           C0.      0
ATOM   3802  HB2 CYS A 246      33.010  49.231  54.574  1.00  0.00           H0.      0
ATOM   3803  HB3 CYS A 246      32.581  47.610  54.974  1.00  0.00           H0.      0
ATOM   3804  SG  CYS A 246      34.552  48.274  56.086  1.00  0.00           S0.      0
ATOM   3805  HG  CYS A 246      34.453  49.605  56.162  1.00  0.00           H0.      0
ATOM   3806  C   CYS A 246      33.366  47.321  52.292  1.00  0.00           C0.      0
ATOM   3807  O   CYS A 246      32.840  48.147  51.601  1.00  0.00           O0.      0
ATOM   3808  N   LEU A 247      33.098  46.037  52.069  1.00  0.00           N0.      0
ATOM   3809  H   LEU A 247      33.551  45.419  52.726  1.00  0.00           H0.      0
ATOM   3810  CA  LEU A 247      32.442  45.488  50.901  1.00  0.00           C0.      0
ATOM   3811  HA  LEU A 247      33.045  45.635  50.004  1.00  0.00           H0.      0
ATOM   3812  CB  LEU A 247      32.372  43.981  51.057  1.00  0.00           C0.      0
ATOM   3813  HB2 LEU A 247      33.340  43.484  50.995  1.00  0.00           H0.      0
ATOM   3814  HB3 LEU A 247      32.009  43.820  52.073  1.00  0.00           H0.      0
ATOM   3815  CG  LEU A 247      31.439  43.208  50.056  1.00  0.00           C0.      0
ATOM   3816  HG  LEU A 247      30.438  43.638  50.035  1.00  0.00           H0.      0
ATOM   3817  CD1 LEU A 247      32.045  42.996  48.701  1.00  0.00           C0.      0
ATOM   3818 HD11 LEU A 247      31.314  42.515  48.052  1.00  0.00           H0.      0
ATOM   3819 HD12 LEU A 247      32.372  43.921  48.226  1.00  0.00           H0.      0
ATOM   3820 HD13 LEU A 247      32.859  42.271  48.711  1.00  0.00           H0.      0
ATOM   3821  CD2 LEU A 247      31.172  41.800  50.518  1.00  0.00           C0.      0
ATOM   3822 HD21 LEU A 247      32.074  41.223  50.317  1.00  0.00           H0.      0
ATOM   3823 HD22 LEU A 247      31.095  41.837  51.604  1.00  0.00           H0.      0
ATOM   3824 HD23 LEU A 247      30.342  41.380  49.949  1.00  0.00           H0.      0
ATOM   3825  C   LEU A 247      31.048  46.061  50.462  1.00  0.00           C0.      0
ATOM   3826  O   LEU A 247      30.844  46.361  49.288  1.00  0.00           O0.      0
ATOM   3827  N   ALA A 248      30.072  46.167  51.364  1.00  0.00           N0.      0
ATOM   3828  H   ALA A 248      30.218  45.888  52.324  1.00  0.00           H0.      0
ATOM   3829  CA  ALA A 248      28.783  46.792  51.071  1.00  0.00           C0.      0
ATOM   3830  HA  ALA A 248      28.489  46.288  50.150  1.00  0.00           H0.      0
ATOM   3831  CB  ALA A 248      27.774  46.498  52.233  1.00  0.00           C0.      0
ATOM   3832  HB1 ALA A 248      26.762  46.792  51.956  1.00  0.00           H0.      0
ATOM   3833  HB2 ALA A 248      27.718  45.413  52.320  1.00  0.00           H0.      0
ATOM   3834  HB3 ALA A 248      28.141  47.008  53.124  1.00  0.00           H0.      0
ATOM   3835  C   ALA A 248      28.874  48.344  50.821  1.00  0.00           C0.      0
ATOM   3836  O   ALA A 248      28.289  48.818  49.845  1.00  0.00           O0.      0
ATOM   3837  N   SER A 249      29.621  49.120  51.578  1.00  0.00           N0.      0
ATOM   3838  H   SER A 249      30.175  48.660  52.286  1.00  0.00           H0.      0
ATOM   3839  CA  SER A 249      29.723  50.569  51.468  1.00  0.00           C0.      0
ATOM   3840  HA  SER A 249      28.695  50.899  51.317  1.00  0.00           H0.      0
ATOM   3841  CB  SER A 249      30.337  51.234  52.733  1.00  0.00           C0.      0
ATOM   3842  HB2 SER A 249      30.467  52.299  52.540  1.00  0.00           H0.      0
ATOM   3843  HB3 SER A 249      29.617  51.126  53.544  1.00  0.00           H0.      0
ATOM   3844  OG  SER A 249      31.640  50.685  53.098  1.00  0.00           O0.      0
ATOM   3845  HG  SER A 249      31.498  49.933  53.678  1.00  0.00           H0.      0
ATOM   3846  C   SER A 249      30.571  50.951  50.254  1.00  0.00           C0.      0
ATOM   3847  O   SER A 249      30.261  51.946  49.601  1.00  0.00           O0.      0
ATOM   3848  N   PHE A 250      31.467  50.070  49.835  1.00  0.00           N0.      0
ATOM   3849  H   PHE A 250      31.705  49.344  50.495  1.00  0.00           H0.      0
ATOM   3850  CA  PHE A 250      32.215  50.165  48.582  1.00  0.00           C0.      0
ATOM   3851  HA  PHE A 250      32.651  51.161  48.512  1.00  0.00           H0.      0
ATOM   3852  CB  PHE A 250      33.368  49.173  48.604  1.00  0.00           C0.      0
ATOM   3853  HB2 PHE A 250      33.956  49.270  49.516  1.00  0.00           H0.      0
ATOM   3854  HB3 PHE A 250      33.058  48.128  48.619  1.00  0.00           H0.      0
ATOM   3855  CG  PHE A 250      34.427  49.286  47.558  1.00  0.00           C0.      0
ATOM   3856  CD1 PHE A 250      34.208  48.597  46.397  1.00  0.00           C0.      0
ATOM   3857  HD1 PHE A 250      33.299  48.045  46.214  1.00  0.00           H0.      0
ATOM   3858  CE1 PHE A 250      35.192  48.532  45.421  1.00  0.00           C0.      0
ATOM   3859  HE1 PHE A 250      35.050  47.946  44.524  1.00  0.00           H0.      0
ATOM   3860  CZ  PHE A 250      36.435  49.199  45.683  1.00  0.00           C0.      0
ATOM   3861  HZ  PHE A 250      37.249  49.030  44.994  1.00  0.00           H0.      0
ATOM   3862  CE2 PHE A 250      36.704  49.805  46.903  1.00  0.00           C0.      0
ATOM   3863  HE2 PHE A 250      37.713  50.147  47.078  1.00  0.00           H0.      0
ATOM   3864  CD2 PHE A 250      35.721  49.812  47.848  1.00  0.00           C0.      0
ATOM   3865  HD2 PHE A 250      35.928  50.262  48.808  1.00  0.00           H0.      0
ATOM   3866  C   PHE A 250      31.329  49.961  47.316  1.00  0.00           C0.      0
ATOM   3867  O   PHE A 250      31.640  50.582  46.309  1.00  0.00           O0.      0
ATOM   3868  N   THR A 251      30.365  49.077  47.466  1.00  0.00           N0.      0
ATOM   3869  H   THR A 251      30.261  48.491  48.282  1.00  0.00           H0.      0
ATOM   3870  CA  THR A 251      29.401  48.729  46.331  1.00  0.00           C0.      0
ATOM   3871  HA  THR A 251      29.950  48.546  45.407  1.00  0.00           H0.      0
ATOM   3872  CB  THR A 251      28.675  47.425  46.739  1.00  0.00           C0.      0
ATOM   3873  HB  THR A 251      28.159  47.525  47.693  1.00  0.00           H0.      0
ATOM   3874  CG2 THR A 251      27.621  46.923  45.780  1.00  0.00           C0.      0
ATOM   3875 HG21 THR A 251      27.903  47.244  44.777  1.00  0.00           H0.      0
ATOM   3876 HG22 THR A 251      27.711  45.837  45.803  1.00  0.00           H0.      0
ATOM   3877 HG23 THR A 251      26.675  47.340  46.125  1.00  0.00           H0.      0
ATOM   3878  OG1 THR A 251      29.643  46.397  46.899  1.00  0.00           O0.      0
ATOM   3879  HG1 THR A 251      30.010  46.549  47.773  1.00  0.00           H0.      0
ATOM   3880  C   THR A 251      28.457  49.904  46.104  1.00  0.00           C0.      0
ATOM   3881  O   THR A 251      28.152  50.276  44.921  1.00  0.00           O0.      0
ATOM   3882  N   GLU A 252      28.008  50.636  47.142  1.00  0.00           N0.      0
ATOM   3883  H   GLU A 252      28.132  50.254  48.069  1.00  0.00           H0.      0
ATOM   3884  CA  GLU A 252      27.466  51.947  46.997  1.00  0.00           C0.      0
ATOM   3885  HA  GLU A 252      26.531  51.838  46.447  1.00  0.00           H0.      0
ATOM   3886  CB  GLU A 252      27.035  52.432  48.427  1.00  0.00           C0.      0
ATOM   3887  HB2 GLU A 252      26.471  51.644  48.925  1.00  0.00           H0.      0
ATOM   3888  HB3 GLU A 252      27.907  52.509  49.076  1.00  0.00           H0.      0
ATOM   3889  CG  GLU A 252      26.081  53.675  48.487  1.00  0.00           C0.      0
ATOM   3890  HG2 GLU A 252      25.264  53.542  47.777  1.00  0.00           H0.      0
ATOM   3891  HG3 GLU A 252      25.854  53.690  49.553  1.00  0.00           H0.      0
ATOM   3892  CD  GLU A 252      26.697  55.073  48.372  1.00  0.00           C0.      0
ATOM   3893  OE1 GLU A 252      27.312  55.481  49.436  1.00  0.00           O0.      0
ATOM   3894  OE2 GLU A 252      26.504  55.831  47.401  1.00  0.00           O0.      0
ATOM   3895  C   GLU A 252      28.404  52.965  46.302  1.00  0.00           C0.      0
ATOM   3896  O   GLU A 252      27.882  53.672  45.516  1.00  0.00           O0.      0
ATOM   3897  N   LEU A 253      29.692  53.074  46.678  1.00  0.00           N0.      0
ATOM   3898  H   LEU A 253      30.069  52.522  47.435  1.00  0.00           H0.      0
ATOM   3899  CA  LEU A 253      30.493  54.105  46.052  1.00  0.00           C0.      0
ATOM   3900  HA  LEU A 253      29.922  55.033  46.065  1.00  0.00           H0.      0
ATOM   3901  CB  LEU A 253      31.796  54.332  46.851  1.00  0.00           C0.      0
ATOM   3902  HB2 LEU A 253      31.887  53.622  47.672  1.00  0.00           H0.      0
ATOM   3903  HB3 LEU A 253      32.531  54.190  46.059  1.00  0.00           H0.      0
ATOM   3904  CG  LEU A 253      31.865  55.741  47.401  1.00  0.00           C0.      0
ATOM   3905  HG  LEU A 253      31.367  56.407  46.697  1.00  0.00           H0.      0
ATOM   3906  CD1 LEU A 253      31.258  55.810  48.791  1.00  0.00           C0.      0
ATOM   3907 HD11 LEU A 253      30.992  56.863  48.881  1.00  0.00           H0.      0
ATOM   3908 HD12 LEU A 253      30.310  55.294  48.944  1.00  0.00           H0.      0
ATOM   3909 HD13 LEU A 253      32.046  55.522  49.488  1.00  0.00           H0.      0
ATOM   3910  CD2 LEU A 253      33.328  56.128  47.554  1.00  0.00           C0.      0
ATOM   3911 HD21 LEU A 253      33.547  56.298  46.501  1.00  0.00           H0.      0
ATOM   3912 HD22 LEU A 253      33.448  57.011  48.182  1.00  0.00           H0.      0
ATOM   3913 HD23 LEU A 253      33.900  55.266  47.898  1.00  0.00           H0.      0
ATOM   3914  C   LEU A 253      30.698  53.872  44.557  1.00  0.00           C0.      0
ATOM   3915  O   LEU A 253      30.636  54.770  43.772  1.00  0.00           O0.      0
ATOM   3916  N   VAL A 254      31.009  52.616  44.136  1.00  0.00           N0.      0
ATOM   3917  H   VAL A 254      31.200  51.941  44.863  1.00  0.00           H0.      0
ATOM   3918  CA  VAL A 254      31.186  52.238  42.705  1.00  0.00           C0.      0
ATOM   3919  HA  VAL A 254      31.723  53.055  42.223  1.00  0.00           H0.      0
ATOM   3920  CB  VAL A 254      32.043  50.887  42.511  1.00  0.00           C0.      0
ATOM   3921  HB  VAL A 254      32.885  50.910  43.202  1.00  0.00           H0.      0
ATOM   3922  CG1 VAL A 254      31.253  49.648  42.827  1.00  0.00           C0.      0
ATOM   3923 HG11 VAL A 254      30.340  49.573  42.238  1.00  0.00           H0.      0
ATOM   3924 HG12 VAL A 254      31.820  48.721  42.739  1.00  0.00           H0.      0
ATOM   3925 HG13 VAL A 254      30.869  49.651  43.847  1.00  0.00           H0.      0
ATOM   3926  CG2 VAL A 254      32.606  50.808  41.075  1.00  0.00           C0.      0
ATOM   3927 HG21 VAL A 254      32.985  51.745  40.668  1.00  0.00           H0.      0
ATOM   3928 HG22 VAL A 254      33.394  50.057  41.131  1.00  0.00           H0.      0
ATOM   3929 HG23 VAL A 254      31.765  50.500  40.453  1.00  0.00           H0.      0
ATOM   3930  C   VAL A 254      29.949  52.208  41.900  1.00  0.00           C0.      0
ATOM   3931  O   VAL A 254      30.057  52.309  40.712  1.00  0.00           O0.      0
ATOM   3932  N   GLN A 255      28.774  52.199  42.475  1.00  0.00           N0.      0
ATOM   3933  H   GLN A 255      28.849  52.155  43.481  1.00  0.00           H0.      0
ATOM   3934  CA  GLN A 255      27.477  52.245  41.804  1.00  0.00           C0.      0
ATOM   3935  HA  GLN A 255      27.600  51.874  40.787  1.00  0.00           H0.      0
ATOM   3936  CB  GLN A 255      26.548  51.230  42.352  1.00  0.00           C0.      0
ATOM   3937  HB2 GLN A 255      26.333  51.436  43.400  1.00  0.00           H0.      0
ATOM   3938  HB3 GLN A 255      25.649  51.438  41.772  1.00  0.00           H0.      0
ATOM   3939  CG  GLN A 255      26.963  49.765  42.031  1.00  0.00           C0.      0
ATOM   3940  HG2 GLN A 255      26.970  49.576  40.958  1.00  0.00           H0.      0
ATOM   3941  HG3 GLN A 255      27.947  49.584  42.463  1.00  0.00           H0.      0
ATOM   3942  CD  GLN A 255      25.926  48.817  42.629  1.00  0.00           C0.      0
ATOM   3943  OE1 GLN A 255      25.392  47.951  41.942  1.00  0.00           O0.      0
ATOM   3944  NE2 GLN A 255      25.644  49.016  43.872  1.00  0.00           N0.      0
ATOM   3945 HE21 GLN A 255      24.942  48.379  44.221  1.00  0.00           H0.      0
ATOM   3946 HE22 GLN A 255      26.161  49.679  44.431  1.00  0.00           H0.      0
ATOM   3947  C   GLN A 255      26.907  53.671  41.665  1.00  0.00           C0.      0
ATOM   3948  O   GLN A 255      26.395  54.049  40.594  1.00  0.00           O0.      0
ATOM   3949  N   GLU A 256      27.140  54.516  42.698  1.00  0.00           N0.      0
ATOM   3950  H   GLU A 256      27.606  54.277  43.562  1.00  0.00           H0.      0
ATOM   3951  CA  GLU A 256      27.022  55.981  42.600  1.00  0.00           C0.      0
ATOM   3952  HA  GLU A 256      26.078  56.328  42.179  1.00  0.00           H0.      0
ATOM   3953  CB  GLU A 256      27.014  56.582  43.988  1.00  0.00           C0.      0
ATOM   3954  HB2 GLU A 256      26.390  55.961  44.630  1.00  0.00           H0.      0
ATOM   3955  HB3 GLU A 256      28.034  56.511  44.365  1.00  0.00           H0.      0
ATOM   3956  CG  GLU A 256      26.625  58.060  44.011  1.00  0.00           C0.      0
ATOM   3957  HG2 GLU A 256      25.777  58.248  43.352  1.00  0.00           H0.      0
ATOM   3958  HG3 GLU A 256      26.178  58.173  44.999  1.00  0.00           H0.      0
ATOM   3959  CD  GLU A 256      27.637  59.121  43.741  1.00  0.00           C0.      0
ATOM   3960  OE1 GLU A 256      27.320  60.149  43.167  1.00  0.00           O0.      0
ATOM   3961  OE2 GLU A 256      28.812  59.038  44.210  1.00  0.00           O0.      0
ATOM   3962  C   GLU A 256      28.084  56.585  41.687  1.00  0.00           C0.      0
ATOM   3963  O   GLU A 256      27.678  57.512  40.992  1.00  0.00           O0.      0
ATOM   3964  N   ALA A 257      29.194  55.960  41.363  1.00  0.00           N0.      0
ATOM   3965  H   ALA A 257      29.491  55.101  41.805  1.00  0.00           H0.      0
ATOM   3966  CA  ALA A 257      30.013  56.461  40.180  1.00  0.00           C0.      0
ATOM   3967  HA  ALA A 257      30.171  57.540  40.190  1.00  0.00           H0.      0
ATOM   3968  CB  ALA A 257      31.341  55.686  40.254  1.00  0.00           C0.      0
ATOM   3969  HB1 ALA A 257      32.036  56.187  39.580  1.00  0.00           H0.      0
ATOM   3970  HB2 ALA A 257      31.767  55.637  41.255  1.00  0.00           H0.      0
ATOM   3971  HB3 ALA A 257      31.052  54.716  39.849  1.00  0.00           H0.      0
ATOM   3972  C   ALA A 257      29.418  56.260  38.860  1.00  0.00           C0.      0
ATOM   3973  O   ALA A 257      29.877  56.950  37.951  1.00  0.00           O0.      0
ATOM   3974  N   PHE A 258      28.378  55.378  38.687  1.00  0.00           N0.      0
ATOM   3975  H   PHE A 258      28.158  54.759  39.454  1.00  0.00           H0.      0
ATOM   3976  CA  PHE A 258      27.537  55.349  37.465  1.00  0.00           C0.      0
ATOM   3977  HA  PHE A 258      27.800  56.081  36.702  1.00  0.00           H0.      0
ATOM   3978  CB  PHE A 258      27.562  53.924  36.832  1.00  0.00           C0.      0
ATOM   3979  HB2 PHE A 258      27.137  53.154  37.477  1.00  0.00           H0.      0
ATOM   3980  HB3 PHE A 258      26.949  53.926  35.931  1.00  0.00           H0.      0
ATOM   3981  CG  PHE A 258      28.916  53.401  36.500  1.00  0.00           C0.      0
ATOM   3982  CD1 PHE A 258      29.442  53.614  35.245  1.00  0.00           C0.      0
ATOM   3983  HD1 PHE A 258      28.910  54.150  34.473  1.00  0.00           H0.      0
ATOM   3984  CE1 PHE A 258      30.729  53.159  34.968  1.00  0.00           C0.      0
ATOM   3985  HE1 PHE A 258      31.166  53.336  33.996  1.00  0.00           H0.      0
ATOM   3986  CZ  PHE A 258      31.611  52.702  36.027  1.00  0.00           C0.      0
ATOM   3987  HZ  PHE A 258      32.627  52.464  35.748  1.00  0.00           H0.      0
ATOM   3988  CE2 PHE A 258      31.109  52.592  37.305  1.00  0.00           C0.      0
ATOM   3989  HE2 PHE A 258      31.794  52.263  38.072  1.00  0.00           H0.      0
ATOM   3990  CD2 PHE A 258      29.763  52.953  37.509  1.00  0.00           C0.      0
ATOM   3991  HD2 PHE A 258      29.249  52.805  38.448  1.00  0.00           H0.      0
ATOM   3992  C   PHE A 258      26.109  55.913  37.733  1.00  0.00           C0.      0
ATOM   3993  O   PHE A 258      25.245  55.703  36.853  1.00  0.00           O0.      0
ATOM   3994  N   GLY A 259      25.790  56.424  38.957  1.00  0.00           N0.      0
ATOM   3995  H   GLY A 259      26.530  56.522  39.637  1.00  0.00           H0.      0
ATOM   3996  CA  GLY A 259      24.467  56.949  39.357  1.00  0.00           C0.      0
ATOM   3997  HA2 GLY A 259      24.539  57.357  40.365  1.00  0.00           H0.      0
ATOM   3998  HA3 GLY A 259      24.185  57.833  38.784  1.00  0.00           H0.      0
ATOM   3999  C   GLY A 259      23.311  55.920  39.292  1.00  0.00           C0.      0
ATOM   4000  O   GLY A 259      22.193  56.234  38.921  1.00  0.00           O0.      0
ATOM   4001  N   GLY A 260      23.556  54.705  39.683  1.00  0.00           N0.      0
ATOM   4002  H   GLY A 260      24.525  54.461  39.834  1.00  0.00           H0.      0
ATOM   4003  CA  GLY A 260      22.598  53.626  39.706  1.00  0.00           C0.      0
ATOM   4004  HA2 GLY A 260      22.957  52.888  40.424  1.00  0.00           H0.      0
ATOM   4005  HA3 GLY A 260      21.637  53.905  40.140  1.00  0.00           H0.      0
ATOM   4006  C   GLY A 260      22.409  53.022  38.266  1.00  0.00           C0.      0
ATOM   4007  O   GLY A 260      21.369  52.406  37.999  1.00  0.00           O0.      0
ATOM   4008  N   ARG A 261      23.356  53.218  37.374  1.00  0.00           N0.      0
ATOM   4009  H   ARG A 261      24.120  53.816  37.654  1.00  0.00           H0.      0
ATOM   4010  CA  ARG A 261      23.321  52.797  35.981  1.00  0.00           C0.      0
ATOM   4011  HA  ARG A 261      22.431  52.174  35.894  1.00  0.00           H0.      0
ATOM   4012  CB  ARG A 261      23.199  54.162  35.142  1.00  0.00           C0.      0
ATOM   4013  HB2 ARG A 261      24.192  54.612  35.121  1.00  0.00           H0.      0
ATOM   4014  HB3 ARG A 261      23.001  53.973  34.087  1.00  0.00           H0.      0
ATOM   4015  CG  ARG A 261      22.243  55.227  35.573  1.00  0.00           C0.      0
ATOM   4016  HG2 ARG A 261      22.493  55.546  36.584  1.00  0.00           H0.      0
ATOM   4017  HG3 ARG A 261      22.414  56.114  34.963  1.00  0.00           H0.      0
ATOM   4018  CD  ARG A 261      20.796  54.819  35.445  1.00  0.00           C0.      0
ATOM   4019  HD2 ARG A 261      20.478  54.090  36.190  1.00  0.00           H0.      0
ATOM   4020  HD3 ARG A 261      20.175  55.709  35.552  1.00  0.00           H0.      0
ATOM   4021  NE  ARG A 261      20.284  54.438  34.094  1.00  0.00           N0.      0
ATOM   4022  HE  ARG A 261      20.937  54.188  33.365  1.00  0.00           H0.      0
ATOM   4023  CZ  ARG A 261      19.015  54.281  33.733  1.00  0.00           C0.      0
ATOM   4024  NH1 ARG A 261      18.713  53.992  32.485  1.00  0.00           N0.      0
ATOM   4025 HH11 ARG A 261      19.494  53.757  31.890  1.00  0.00           H0.      0
ATOM   4026 HH12 ARG A 261      17.791  53.646  32.257  1.00  0.00           H0.      0
ATOM   4027  NH2 ARG A 261      17.981  54.392  34.518  1.00  0.00           N0.      0
ATOM   4028 HH21 ARG A 261      18.170  54.452  35.509  1.00  0.00           H0.      0
ATOM   4029 HH22 ARG A 261      17.081  54.086  34.177  1.00  0.00           H0.      0
ATOM   4030  C   ARG A 261      24.523  51.979  35.433  1.00  0.00           C0.      0
ATOM   4031  O   ARG A 261      25.318  52.501  34.583  1.00  0.00           O0.      0
ATOM   4032  N   CYS A 262      24.809  50.829  36.122  1.00  0.00           N0.      0
ATOM   4033  H   CYS A 262      24.220  50.650  36.923  1.00  0.00           H0.      0
ATOM   4034  CA  CYS A 262      25.814  49.757  35.788  1.00  0.00           C0.      0
ATOM   4035  HA  CYS A 262      25.788  49.641  34.704  1.00  0.00           H0.      0
ATOM   4036  CB  CYS A 262      27.225  50.176  36.125  1.00  0.00           C0.      0
ATOM   4037  HB2 CYS A 262      27.987  49.516  35.709  1.00  0.00           H0.      0
ATOM   4038  HB3 CYS A 262      27.333  51.143  35.635  1.00  0.00           H0.      0
ATOM   4039  SG  CYS A 262      27.339  50.361  37.995  1.00  0.00           S0.      0
ATOM   4040  HG  CYS A 262      26.894  49.103  37.926  1.00  0.00           H0.      0
ATOM   4041  C   CYS A 262      25.377  48.314  36.251  1.00  0.00           C0.      0
ATOM   4042  O   CYS A 262      24.860  48.110  37.321  1.00  0.00           O0.      0
ATOM   4043  N   GLN A 263      25.592  47.227  35.416  1.00  0.00           N0.      0
ATOM   4044  H   GLN A 263      26.061  47.467  34.554  1.00  0.00           H0.      0
ATOM   4045  CA  GLN A 263      25.550  45.853  35.987  1.00  0.00           C0.      0
ATOM   4046  HA  GLN A 263      24.771  45.642  36.719  1.00  0.00           H0.      0
ATOM   4047  CB  GLN A 263      25.378  44.849  34.871  1.00  0.00           C0.      0
ATOM   4048  HB2 GLN A 263      26.100  45.092  34.091  1.00  0.00           H0.      0
ATOM   4049  HB3 GLN A 263      25.812  43.904  35.201  1.00  0.00           H0.      0
ATOM   4050  CG  GLN A 263      23.949  44.698  34.263  1.00  0.00           C0.      0
ATOM   4051  HG2 GLN A 263      23.398  44.215  35.070  1.00  0.00           H0.      0
ATOM   4052  HG3 GLN A 263      23.492  45.685  34.195  1.00  0.00           H0.      0
ATOM   4053  CD  GLN A 263      23.857  43.904  32.965  1.00  0.00           C0.      0
ATOM   4054  OE1 GLN A 263      24.801  43.259  32.485  1.00  0.00           O0.      0
ATOM   4055  NE2 GLN A 263      22.653  43.676  32.499  1.00  0.00           N0.      0
ATOM   4056 HE21 GLN A 263      22.552  43.220  31.603  1.00  0.00           H0.      0
ATOM   4057 HE22 GLN A 263      21.850  43.992  33.023  1.00  0.00           H0.      0
ATOM   4058  C   GLN A 263      26.786  45.683  36.863  1.00  0.00           C0.      0
ATOM   4059  O   GLN A 263      27.884  46.000  36.368  1.00  0.00           O0.      0
ATOM   4060  N   HID A 264      26.710  45.208  38.084  1.00  0.00           N0.      0
ATOM   4061  H   HID A 264      25.804  44.846  38.347  1.00  0.00           H0.      0
ATOM   4062  CA  HID A 264      27.809  44.931  39.104  1.00  0.00           C0.      0
ATOM   4063  HA  HID A 264      28.798  45.113  38.684  1.00  0.00           H0.      0
ATOM   4064  CB  HID A 264      27.537  45.881  40.311  1.00  0.00           C0.      0
ATOM   4065  HB2 HID A 264      27.624  46.937  40.054  1.00  0.00           H0.      0
ATOM   4066  HB3 HID A 264      26.497  45.822  40.629  1.00  0.00           H0.      0
ATOM   4067  CG  HID A 264      28.462  45.603  41.440  1.00  0.00           C0.      0
ATOM   4068  ND1 HID A 264      28.246  44.702  42.431  1.00  0.00           N0.      0
ATOM   4069  HD1 HID A 264      27.633  43.902  42.360  1.00  0.00           H0.      0
ATOM   4070  CE1 HID A 264      29.194  44.928  43.386  1.00  0.00           C0.      0
ATOM   4071  HE1 HID A 264      29.264  44.451  44.352  1.00  0.00           H0.      0
ATOM   4072  NE2 HID A 264      29.970  45.944  43.016  1.00  0.00           N0.      0
ATOM   4073  CD2 HID A 264      29.550  46.420  41.788  1.00  0.00           C0.      0
ATOM   4074  HD2 HID A 264      29.913  47.223  41.163  1.00  0.00           H0.      0
ATOM   4075  C   HID A 264      27.831  43.519  39.652  1.00  0.00           C0.      0
ATOM   4076  O   HID A 264      26.737  42.933  39.738  1.00  0.00           O0.      0
ATOM   4077  N   SER A 265      29.087  43.043  39.961  1.00  0.00           N0.      0
ATOM   4078  H   SER A 265      29.965  43.485  39.730  1.00  0.00           H0.      0
ATOM   4079  CA  SER A 265      29.223  41.752  40.612  1.00  0.00           C0.      0
ATOM   4080  HA  SER A 265      28.389  41.542  41.281  1.00  0.00           H0.      0
ATOM   4081  CB  SER A 265      29.239  40.661  39.461  1.00  0.00           C0.      0
ATOM   4082  HB2 SER A 265      28.297  40.769  38.922  1.00  0.00           H0.      0
ATOM   4083  HB3 SER A 265      30.042  41.030  38.822  1.00  0.00           H0.      0
ATOM   4084  OG  SER A 265      29.378  39.333  39.971  1.00  0.00           O0.      0
ATOM   4085  HG  SER A 265      30.292  39.047  40.039  1.00  0.00           H0.      0
ATOM   4086  C   SER A 265      30.495  41.747  41.475  1.00  0.00           C0.      0
ATOM   4087  O   SER A 265      31.538  42.405  41.163  1.00  0.00           O0.      0
ATOM   4088  N   VAL A 266      30.401  41.078  42.621  1.00  0.00           N0.      0
ATOM   4089  H   VAL A 266      29.517  40.627  42.808  1.00  0.00           H0.      0
ATOM   4090  CA  VAL A 266      31.414  40.850  43.627  1.00  0.00           C0.      0
ATOM   4091  HA  VAL A 266      32.126  41.673  43.556  1.00  0.00           H0.      0
ATOM   4092  CB  VAL A 266      30.617  40.797  44.951  1.00  0.00           C0.      0
ATOM   4093  HB  VAL A 266      29.907  39.976  44.853  1.00  0.00           H0.      0
ATOM   4094  CG1 VAL A 266      31.540  40.376  46.085  1.00  0.00           C0.      0
ATOM   4095 HG11 VAL A 266      32.257  41.181  46.248  1.00  0.00           H0.      0
ATOM   4096 HG12 VAL A 266      31.020  40.216  47.030  1.00  0.00           H0.      0
ATOM   4097 HG13 VAL A 266      32.135  39.511  45.795  1.00  0.00           H0.      0
ATOM   4098  CG2 VAL A 266      29.977  42.117  45.405  1.00  0.00           C0.      0
ATOM   4099 HG21 VAL A 266      29.807  42.186  46.480  1.00  0.00           H0.      0
ATOM   4100 HG22 VAL A 266      30.683  42.915  45.175  1.00  0.00           H0.      0
ATOM   4101 HG23 VAL A 266      29.052  42.327  44.868  1.00  0.00           H0.      0
ATOM   4102  C   VAL A 266      32.144  39.510  43.429  1.00  0.00           C0.      0
ATOM   4103  O   VAL A 266      31.559  38.582  42.898  1.00  0.00           O0.      0
ATOM   4104  N   LEU A 267      33.460  39.460  43.743  1.00  0.00           N0.      0
ATOM   4105  H   LEU A 267      33.793  40.319  44.156  1.00  0.00           H0.      0
ATOM   4106  CA  LEU A 267      34.430  38.405  43.444  1.00  0.00           C0.      0
ATOM   4107  HA  LEU A 267      33.920  37.442  43.476  1.00  0.00           H0.      0
ATOM   4108  CB  LEU A 267      35.016  38.574  42.058  1.00  0.00           C0.      0
ATOM   4109  HB2 LEU A 267      34.236  38.470  41.304  1.00  0.00           H0.      0
ATOM   4110  HB3 LEU A 267      35.503  39.549  42.088  1.00  0.00           H0.      0
ATOM   4111  CG  LEU A 267      36.157  37.642  41.645  1.00  0.00           C0.      0
ATOM   4112  HG  LEU A 267      36.958  37.682  42.384  1.00  0.00           H0.      0
ATOM   4113  CD1 LEU A 267      35.728  36.190  41.471  1.00  0.00           C0.      0
ATOM   4114 HD11 LEU A 267      35.356  35.717  42.380  1.00  0.00           H0.      0
ATOM   4115 HD12 LEU A 267      34.885  36.205  40.780  1.00  0.00           H0.      0
ATOM   4116 HD13 LEU A 267      36.518  35.583  41.028  1.00  0.00           H0.      0
ATOM   4117  CD2 LEU A 267      36.587  38.071  40.231  1.00  0.00           C0.      0
ATOM   4118 HD21 LEU A 267      35.743  38.006  39.545  1.00  0.00           H0.      0
ATOM   4119 HD22 LEU A 267      36.828  39.133  40.191  1.00  0.00           H0.      0
ATOM   4120 HD23 LEU A 267      37.390  37.475  39.797  1.00  0.00           H0.      0
ATOM   4121  C   LEU A 267      35.508  38.557  44.570  1.00  0.00           C0.      0
ATOM   4122  O   LEU A 267      35.762  39.696  45.040  1.00  0.00           O0.      0
ATOM   4123  N   GLY A 268      36.093  37.391  44.926  1.00  0.00           N0.      0
ATOM   4124  H   GLY A 268      35.749  36.557  44.470  1.00  0.00           H0.      0
ATOM   4125  CA  GLY A 268      36.990  37.161  46.085  1.00  0.00           C0.      0
ATOM   4126  HA2 GLY A 268      36.857  37.926  46.849  1.00  0.00           H0.      0
ATOM   4127  HA3 GLY A 268      36.784  36.157  46.458  1.00  0.00           H0.      0
ATOM   4128  C   GLY A 268      38.422  37.197  45.577  1.00  0.00           C0.      0
ATOM   4129  O   GLY A 268      38.742  37.867  44.578  1.00  0.00           O0.      0
ATOM   4130  N   ASP A 269      39.292  36.354  46.157  1.00  0.00           N0.      0
ATOM   4131  H   ASP A 269      38.956  35.765  46.905  1.00  0.00           H0.      0
ATOM   4132  CA  ASP A 269      40.584  36.024  45.525  1.00  0.00           C0.      0
ATOM   4133  HA  ASP A 269      41.163  36.937  45.384  1.00  0.00           H0.      0
ATOM   4134  CB  ASP A 269      41.407  35.095  46.512  1.00  0.00           C0.      0
ATOM   4135  HB2 ASP A 269      40.715  34.292  46.766  1.00  0.00           H0.      0
ATOM   4136  HB3 ASP A 269      42.318  34.675  46.084  1.00  0.00           H0.      0
ATOM   4137  CG  ASP A 269      41.732  35.759  47.881  1.00  0.00           C0.      0
ATOM   4138  OD1 ASP A 269      42.668  35.245  48.548  1.00  0.00           O0.      0
ATOM   4139  OD2 ASP A 269      41.160  36.775  48.341  1.00  0.00           O0.      0
ATOM   4140  C   ASP A 269      40.573  35.299  44.152  1.00  0.00           C0.      0
ATOM   4141  O   ASP A 269      41.004  34.145  44.050  1.00  0.00           O0.      0
ATOM   4142  N   PHE A 270      39.939  35.839  43.086  1.00  0.00           N0.      0
ATOM   4143  H   PHE A 270      39.510  36.739  43.251  1.00  0.00           H0.      0
ATOM   4144  CA  PHE A 270      39.594  35.148  41.803  1.00  0.00           C0.      0
ATOM   4145  HA  PHE A 270      38.953  35.805  41.216  1.00  0.00           H0.      0
ATOM   4146  CB  PHE A 270      40.828  34.791  40.957  1.00  0.00           C0.      0
ATOM   4147  HB2 PHE A 270      41.413  34.048  41.500  1.00  0.00           H0.      0
ATOM   4148  HB3 PHE A 270      40.527  34.328  40.017  1.00  0.00           H0.      0
ATOM   4149  CG  PHE A 270      41.673  35.996  40.583  1.00  0.00           C0.      0
ATOM   4150  CD1 PHE A 270      42.838  36.304  41.256  1.00  0.00           C0.      0
ATOM   4151  HD1 PHE A 270      43.263  35.587  41.943  1.00  0.00           H0.      0
ATOM   4152  CE1 PHE A 270      43.477  37.527  40.927  1.00  0.00           C0.      0
ATOM   4153  HE1 PHE A 270      44.492  37.717  41.245  1.00  0.00           H0.      0
ATOM   4154  CZ  PHE A 270      42.875  38.393  40.013  1.00  0.00           C0.      0
ATOM   4155  HZ  PHE A 270      43.259  39.381  39.810  1.00  0.00           H0.      0
ATOM   4156  CE2 PHE A 270      41.637  38.097  39.354  1.00  0.00           C0.      0
ATOM   4157  HE2 PHE A 270      41.276  38.828  38.645  1.00  0.00           H0.      0
ATOM   4158  CD2 PHE A 270      41.027  36.831  39.615  1.00  0.00           C0.      0
ATOM   4159  HD2 PHE A 270      40.111  36.501  39.149  1.00  0.00           H0.      0
ATOM   4160  C   PHE A 270      38.786  33.902  42.030  1.00  0.00           C0.      0
ATOM   4161  O   PHE A 270      38.742  32.966  41.129  1.00  0.00           O0.      0
ATOM   4162  N   LYS A 271      37.980  33.889  43.098  1.00  0.00           N0.      0
ATOM   4163  H   LYS A 271      37.935  34.633  43.780  1.00  0.00           H0.      0
ATOM   4164  CA  LYS A 271      37.072  32.792  43.518  1.00  0.00           C0.      0
ATOM   4165  HA  LYS A 271      36.819  32.149  42.675  1.00  0.00           H0.      0
ATOM   4166  CB  LYS A 271      37.658  31.932  44.645  1.00  0.00           C0.      0
ATOM   4167  HB2 LYS A 271      36.925  31.183  44.944  1.00  0.00           H0.      0
ATOM   4168  HB3 LYS A 271      38.504  31.407  44.199  1.00  0.00           H0.      0
ATOM   4169  CG  LYS A 271      38.180  32.736  45.891  1.00  0.00           C0.      0
ATOM   4170  HG2 LYS A 271      39.005  33.371  45.568  1.00  0.00           H0.      0
ATOM   4171  HG3 LYS A 271      37.449  33.413  46.333  1.00  0.00           H0.      0
ATOM   4172  CD  LYS A 271      38.858  31.886  46.979  1.00  0.00           C0.      0
ATOM   4173  HD2 LYS A 271      39.527  32.530  47.550  1.00  0.00           H0.      0
ATOM   4174  HD3 LYS A 271      38.086  31.581  47.686  1.00  0.00           H0.      0
ATOM   4175  CE  LYS A 271      39.614  30.607  46.556  1.00  0.00           C0.      0
ATOM   4176  HE2 LYS A 271      38.950  29.842  46.155  1.00  0.00           H0.      0
ATOM   4177  HE3 LYS A 271      40.551  30.841  46.049  1.00  0.00           H0.      0
ATOM   4178  NZ  LYS A 271      39.973  29.993  47.815  1.00  0.00           N0.      0
ATOM   4179  HZ1 LYS A 271      40.763  30.419  48.279  1.00  0.00           H0.      0
ATOM   4180  HZ2 LYS A 271      39.169  29.752  48.376  1.00  0.00           H0.      0
ATOM   4181  HZ3 LYS A 271      40.337  29.064  47.659  1.00  0.00           H0.      0
ATOM   4182  C   LYS A 271      35.705  33.253  44.029  1.00  0.00           C0.      0
ATOM   4183  O   LYS A 271      35.799  34.366  44.570  1.00  0.00           O0.      0
ATOM   4184  N   PRO A 272      34.589  32.566  43.817  1.00  0.00           N0.      0
ATOM   4185  CD  PRO A 272      34.510  31.286  43.095  1.00  0.00           C0.      0
ATOM   4186  HD2 PRO A 272      34.759  30.472  43.776  1.00  0.00           H0.      0
ATOM   4187  HD3 PRO A 272      35.108  31.219  42.187  1.00  0.00           H0.      0
ATOM   4188  CG  PRO A 272      33.020  31.269  42.698  1.00  0.00           C0.      0
ATOM   4189  HG2 PRO A 272      32.552  30.293  42.569  1.00  0.00           H0.      0
ATOM   4190  HG3 PRO A 272      32.904  31.771  41.737  1.00  0.00           H0.      0
ATOM   4191  CB  PRO A 272      32.269  31.993  43.746  1.00  0.00           C0.      0
ATOM   4192  HB2 PRO A 272      32.111  31.348  44.610  1.00  0.00           H0.      0
ATOM   4193  HB3 PRO A 272      31.328  32.412  43.389  1.00  0.00           H0.      0
ATOM   4194  CA  PRO A 272      33.243  33.058  44.199  1.00  0.00           C0.      0
ATOM   4195  HA  PRO A 272      33.016  33.877  43.516  1.00  0.00           H0.      0
ATOM   4196  C   PRO A 272      33.095  33.380  45.672  1.00  0.00           C0.      0
ATOM   4197  O   PRO A 272      33.980  32.956  46.475  1.00  0.00           O0.      0
ATOM   4198  N   TYR A 273      32.040  34.160  46.038  1.00  0.00           N0.      0
ATOM   4199  H   TYR A 273      31.476  34.560  45.302  1.00  0.00           H0.      0
ATOM   4200  CA  TYR A 273      31.782  34.611  47.471  1.00  0.00           C0.      0
ATOM   4201  HA  TYR A 273      32.201  33.891  48.174  1.00  0.00           H0.      0
ATOM   4202  CB  TYR A 273      32.558  35.948  47.547  1.00  0.00           C0.      0
ATOM   4203  HB2 TYR A 273      33.599  35.655  47.405  1.00  0.00           H0.      0
ATOM   4204  HB3 TYR A 273      32.344  36.644  46.736  1.00  0.00           H0.      0
ATOM   4205  CG  TYR A 273      32.373  36.660  48.818  1.00  0.00           C0.      0
ATOM   4206  CD1 TYR A 273      32.918  36.235  50.115  1.00  0.00           C0.      0
ATOM   4207  HD1 TYR A 273      33.666  35.458  50.187  1.00  0.00           H0.      0
ATOM   4208  CE1 TYR A 273      32.486  36.821  51.353  1.00  0.00           C0.      0
ATOM   4209  HE1 TYR A 273      32.816  36.493  52.328  1.00  0.00           H0.      0
ATOM   4210  CZ  TYR A 273      31.568  37.864  51.258  1.00  0.00           C0.      0
ATOM   4211  OH  TYR A 273      31.229  38.532  52.413  1.00  0.00           O0.      0
ATOM   4212  HH  TYR A 273      31.235  38.011  53.219  1.00  0.00           H0.      0
ATOM   4213  CE2 TYR A 273      30.959  38.275  50.026  1.00  0.00           C0.      0
ATOM   4214  HE2 TYR A 273      30.295  39.127  49.999  1.00  0.00           H0.      0
ATOM   4215  CD2 TYR A 273      31.384  37.693  48.832  1.00  0.00           C0.      0
ATOM   4216  HD2 TYR A 273      30.914  38.031  47.920  1.00  0.00           H0.      0
ATOM   4217  C   TYR A 273      30.288  34.866  47.772  1.00  0.00           C0.      0
ATOM   4218  O   TYR A 273      29.510  35.037  46.788  1.00  0.00           O0.      0
ATOM   4219  N   ARG A 274      29.897  35.041  49.021  1.00  0.00           N0.      0
ATOM   4220  H   ARG A 274      30.655  35.074  49.687  1.00  0.00           H0.      0
ATOM   4221  CA  ARG A 274      28.523  35.409  49.416  1.00  0.00           C0.      0
ATOM   4222  HA  ARG A 274      28.205  36.215  48.756  1.00  0.00           H0.      0
ATOM   4223  CB  ARG A 274      27.522  34.244  49.323  1.00  0.00           C0.      0
ATOM   4224  HB2 ARG A 274      26.551  34.594  49.676  1.00  0.00           H0.      0
ATOM   4225  HB3 ARG A 274      27.356  34.039  48.265  1.00  0.00           H0.      0
ATOM   4226  CG  ARG A 274      27.794  32.918  50.112  1.00  0.00           C0.      0
ATOM   4227  HG2 ARG A 274      28.804  32.625  49.824  1.00  0.00           H0.      0
ATOM   4228  HG3 ARG A 274      27.821  33.147  51.178  1.00  0.00           H0.      0
ATOM   4229  CD  ARG A 274      26.792  31.728  49.896  1.00  0.00           C0.      0
ATOM   4230  HD2 ARG A 274      25.825  31.929  50.357  1.00  0.00           H0.      0
ATOM   4231  HD3 ARG A 274      26.563  31.647  48.833  1.00  0.00           H0.      0
ATOM   4232  NE  ARG A 274      27.454  30.560  50.463  1.00  0.00           N0.      0
ATOM   4233  HE  ARG A 274      27.706  29.756  49.906  1.00  0.00           H0.      0
ATOM   4234  CZ  ARG A 274      27.481  30.367  51.808  1.00  0.00           C0.      0
ATOM   4235  NH1 ARG A 274      26.888  31.118  52.620  1.00  0.00           N0.      0
ATOM   4236 HH11 ARG A 274      26.245  31.840  52.329  1.00  0.00           H0.      0
ATOM   4237 HH12 ARG A 274      26.722  30.769  53.553  1.00  0.00           H0.      0
ATOM   4238  NH2 ARG A 274      28.061  29.347  52.355  1.00  0.00           N0.      0
ATOM   4239 HH21 ARG A 274      28.790  28.880  51.835  1.00  0.00           H0.      0
ATOM   4240 HH22 ARG A 274      27.961  29.193  53.348  1.00  0.00           H0.      0
ATOM   4241  C   ARG A 274      28.489  35.975  50.839  1.00  0.00           C0.      0
ATOM   4242  O   ARG A 274      29.112  35.330  51.687  1.00  0.00           O0.      0
ATOM   4243  N   PRO A 275      27.562  36.983  51.186  1.00  0.00           N0.      0
ATOM   4244  CD  PRO A 275      26.774  37.798  50.354  1.00  0.00           C0.      0
ATOM   4245  HD2 PRO A 275      26.245  37.231  49.588  1.00  0.00           H0.      0
ATOM   4246  HD3 PRO A 275      27.376  38.559  49.857  1.00  0.00           H0.      0
ATOM   4247  CG  PRO A 275      25.686  38.397  51.279  1.00  0.00           C0.      0
ATOM   4248  HG2 PRO A 275      24.917  37.634  51.400  1.00  0.00           H0.      0
ATOM   4249  HG3 PRO A 275      25.219  39.224  50.744  1.00  0.00           H0.      0
ATOM   4250  CB  PRO A 275      26.438  38.632  52.581  1.00  0.00           C0.      0
ATOM   4251  HB2 PRO A 275      25.796  38.496  53.451  1.00  0.00           H0.      0
ATOM   4252  HB3 PRO A 275      26.918  39.610  52.554  1.00  0.00           H0.      0
ATOM   4253  CA  PRO A 275      27.432  37.517  52.546  1.00  0.00           C0.      0
ATOM   4254  HA  PRO A 275      28.375  37.968  52.852  1.00  0.00           H0.      0
ATOM   4255  C   PRO A 275      27.053  36.362  53.400  1.00  0.00           C0.      0
ATOM   4256  O   PRO A 275      26.165  35.587  53.037  1.00  0.00           O0.      0
ATOM   4257  N   GLY A 276      27.834  36.160  54.499  1.00  0.00           N0.      0
ATOM   4258  H   GLY A 276      28.404  36.955  54.751  1.00  0.00           H0.      0
ATOM   4259  CA  GLY A 276      27.568  35.118  55.452  1.00  0.00           C0.      0
ATOM   4260  HA2 GLY A 276      27.529  35.448  56.491  1.00  0.00           H0.      0
ATOM   4261  HA3 GLY A 276      26.514  34.842  55.489  1.00  0.00           H0.      0
ATOM   4262  C   GLY A 276      28.338  33.825  55.248  1.00  0.00           C0.      0
ATOM   4263  O   GLY A 276      28.157  32.846  55.952  1.00  0.00           O0.      0
ATOM   4264  N   GLN A 277      29.234  33.668  54.273  1.00  0.00           N0.      0
ATOM   4265  H   GLN A 277      29.576  34.476  53.773  1.00  0.00           H0.      0
ATOM   4266  CA  GLN A 277      30.038  32.432  54.107  1.00  0.00           C0.      0
ATOM   4267  HA  GLN A 277      29.335  31.602  54.186  1.00  0.00           H0.      0
ATOM   4268  CB  GLN A 277      30.652  32.339  52.687  1.00  0.00           C0.      0
ATOM   4269  HB2 GLN A 277      30.863  31.272  52.607  1.00  0.00           H0.      0
ATOM   4270  HB3 GLN A 277      29.858  32.501  51.958  1.00  0.00           H0.      0
ATOM   4271  CG  GLN A 277      31.923  33.144  52.408  1.00  0.00           C0.      0
ATOM   4272  HG2 GLN A 277      31.617  34.186  52.315  1.00  0.00           H0.      0
ATOM   4273  HG3 GLN A 277      32.541  33.164  53.306  1.00  0.00           H0.      0
ATOM   4274  CD  GLN A 277      32.723  32.725  51.168  1.00  0.00           C0.      0
ATOM   4275  OE1 GLN A 277      32.146  32.140  50.272  1.00  0.00           O0.      0
ATOM   4276  NE2 GLN A 277      34.014  33.072  51.134  1.00  0.00           N0.      0
ATOM   4277 HE21 GLN A 277      34.610  32.691  50.413  1.00  0.00           H0.      0
ATOM   4278 HE22 GLN A 277      34.394  33.364  52.023  1.00  0.00           H0.      0
ATOM   4279  C   GLN A 277      31.049  32.281  55.220  1.00  0.00           C0.      0
ATOM   4280  O   GLN A 277      31.466  33.219  55.854  1.00  0.00           O0.      0
ATOM   4281  N   ALA A 278      31.413  31.028  55.550  1.00  0.00           N0.      0
ATOM   4282  H   ALA A 278      31.087  30.201  55.069  1.00  0.00           H0.      0
ATOM   4283  CA  ALA A 278      32.499  30.801  56.574  1.00  0.00           C0.      0
ATOM   4284  HA  ALA A 278      32.180  31.343  57.464  1.00  0.00           H0.      0
ATOM   4285  CB  ALA A 278      32.535  29.315  56.909  1.00  0.00           C0.      0
ATOM   4286  HB1 ALA A 278      31.531  29.000  57.193  1.00  0.00           H0.      0
ATOM   4287  HB2 ALA A 278      32.883  28.645  56.123  1.00  0.00           H0.      0
ATOM   4288  HB3 ALA A 278      33.298  29.123  57.664  1.00  0.00           H0.      0
ATOM   4289  C   ALA A 278      33.811  31.378  56.112  1.00  0.00           C0.      0
ATOM   4290  O   ALA A 278      34.502  31.995  56.884  1.00  0.00           O0.      0
ATOM   4291  N   TYR A 279      34.143  31.082  54.842  1.00  0.00           N0.      0
ATOM   4292  H   TYR A 279      33.518  30.514  54.289  1.00  0.00           H0.      0
ATOM   4293  CA  TYR A 279      35.560  31.278  54.372  1.00  0.00           C0.      0
ATOM   4294  HA  TYR A 279      36.141  30.862  55.195  1.00  0.00           H0.      0
ATOM   4295  CB  TYR A 279      35.839  30.479  53.154  1.00  0.00           C0.      0
ATOM   4296  HB2 TYR A 279      35.551  29.453  53.386  1.00  0.00           H0.      0
ATOM   4297  HB3 TYR A 279      35.045  30.831  52.495  1.00  0.00           H0.      0
ATOM   4298  CG  TYR A 279      37.182  30.595  52.415  1.00  0.00           C0.      0
ATOM   4299  CD1 TYR A 279      37.463  31.656  51.475  1.00  0.00           C0.      0
ATOM   4300  HD1 TYR A 279      36.803  32.493  51.300  1.00  0.00           H0.      0
ATOM   4301  CE1 TYR A 279      38.740  31.709  50.944  1.00  0.00           C0.      0
ATOM   4302  HE1 TYR A 279      39.068  32.533  50.329  1.00  0.00           H0.      0
ATOM   4303  CZ  TYR A 279      39.767  30.812  51.297  1.00  0.00           C0.      0
ATOM   4304  OH  TYR A 279      41.047  30.903  50.907  1.00  0.00           O0.      0
ATOM   4305  HH  TYR A 279      41.167  31.836  50.713  1.00  0.00           H0.      0
ATOM   4306  CE2 TYR A 279      39.465  29.807  52.196  1.00  0.00           C0.      0
ATOM   4307  HE2 TYR A 279      40.229  29.177  52.628  1.00  0.00           H0.      0
ATOM   4308  CD2 TYR A 279      38.162  29.651  52.703  1.00  0.00           C0.      0
ATOM   4309  HD2 TYR A 279      37.979  28.859  53.415  1.00  0.00           H0.      0
ATOM   4310  C   TYR A 279      35.924  32.745  54.163  1.00  0.00           C0.      0
ATOM   4311  O   TYR A 279      35.107  33.475  53.677  1.00  0.00           O0.      0
ATOM   4312  N   VAL A 280      37.110  33.182  54.555  1.00  0.00           N0.      0
ATOM   4313  H   VAL A 280      37.745  32.436  54.799  1.00  0.00           H0.      0
ATOM   4314  CA  VAL A 280      37.589  34.526  54.492  1.00  0.00           C0.      0
ATOM   4315  HA  VAL A 280      36.783  35.255  54.406  1.00  0.00           H0.      0
ATOM   4316  CB  VAL A 280      38.351  34.975  55.771  1.00  0.00           C0.      0
ATOM   4317  HB  VAL A 280      39.207  34.302  55.822  1.00  0.00           H0.      0
ATOM   4318  CG1 VAL A 280      38.736  36.439  55.728  1.00  0.00           C0.      0
ATOM   4319 HG11 VAL A 280      39.614  36.534  55.089  1.00  0.00           H0.      0
ATOM   4320 HG12 VAL A 280      37.907  37.011  55.312  1.00  0.00           H0.      0
ATOM   4321 HG13 VAL A 280      39.126  36.635  56.727  1.00  0.00           H0.      0
ATOM   4322  CG2 VAL A 280      37.483  34.621  56.928  1.00  0.00           C0.      0
ATOM   4323 HG21 VAL A 280      37.893  35.130  57.800  1.00  0.00           H0.      0
ATOM   4324 HG22 VAL A 280      36.489  35.052  56.805  1.00  0.00           H0.      0
ATOM   4325 HG23 VAL A 280      37.258  33.557  56.991  1.00  0.00           H0.      0
ATOM   4326  C   VAL A 280      38.413  34.708  53.123  1.00  0.00           C0.      0
ATOM   4327  O   VAL A 280      39.397  34.033  53.089  1.00  0.00           O0.      0
ATOM   4328  N   PRO A 281      38.013  35.467  52.066  1.00  0.00           N0.      0
ATOM   4329  CD  PRO A 281      36.663  35.984  51.883  1.00  0.00           C0.      0
ATOM   4330  HD2 PRO A 281      36.517  36.793  52.598  1.00  0.00           H0.      0
ATOM   4331  HD3 PRO A 281      35.866  35.242  51.921  1.00  0.00           H0.      0
ATOM   4332  CG  PRO A 281      36.638  36.481  50.465  1.00  0.00           C0.      0
ATOM   4333  HG2 PRO A 281      35.871  37.243  50.325  1.00  0.00           H0.      0
ATOM   4334  HG3 PRO A 281      36.471  35.653  49.776  1.00  0.00           H0.      0
ATOM   4335  CB  PRO A 281      38.066  36.926  50.104  1.00  0.00           C0.      0
ATOM   4336  HB2 PRO A 281      38.180  37.974  50.381  1.00  0.00           H0.      0
ATOM   4337  HB3 PRO A 281      38.312  36.595  49.095  1.00  0.00           H0.      0
ATOM   4338  CA  PRO A 281      38.905  35.999  51.066  1.00  0.00           C0.      0
ATOM   4339  HA  PRO A 281      39.435  35.239  50.493  1.00  0.00           H0.      0
ATOM   4340  C   PRO A 281      40.017  36.919  51.671  1.00  0.00           C0.      0
ATOM   4341  O   PRO A 281      39.796  37.548  52.681  1.00  0.00           O0.      0
ATOM   4342  N   CYS A 282      41.220  37.035  51.183  1.00  0.00           N0.      0
ATOM   4343  H   CYS A 282      41.369  36.591  50.288  1.00  0.00           H0.      0
ATOM   4344  CA  CYS A 282      42.182  38.072  51.623  1.00  0.00           C0.      0
ATOM   4345  HA  CYS A 282      42.042  38.178  52.698  1.00  0.00           H0.      0
ATOM   4346  CB  CYS A 282      43.582  37.569  51.434  1.00  0.00           C0.      0
ATOM   4347  HB2 CYS A 282      43.650  37.401  50.359  1.00  0.00           H0.      0
ATOM   4348  HB3 CYS A 282      44.323  38.331  51.677  1.00  0.00           H0.      0
ATOM   4349  SG  CYS A 282      43.927  36.091  52.377  1.00  0.00           S0.      0
ATOM   4350  HG  CYS A 282      44.486  35.549  51.291  1.00  0.00           H0.      0
ATOM   4351  C   CYS A 282      41.990  39.466  50.875  1.00  0.00           C0.      0
ATOM   4352  O   CYS A 282      42.306  40.560  51.416  1.00  0.00           O0.      0
ATOM   4353  N   TYR A 283      41.292  39.443  49.723  1.00  0.00           N0.      0
ATOM   4354  H   TYR A 283      40.810  38.591  49.472  1.00  0.00           H0.      0
ATOM   4355  CA  TYR A 283      40.923  40.602  48.955  1.00  0.00           C0.      0
ATOM   4356  HA  TYR A 283      40.980  41.620  49.341  1.00  0.00           H0.      0
ATOM   4357  CB  TYR A 283      41.874  40.634  47.788  1.00  0.00           C0.      0
ATOM   4358  HB2 TYR A 283      41.811  39.700  47.229  1.00  0.00           H0.      0
ATOM   4359  HB3 TYR A 283      41.515  41.296  47.000  1.00  0.00           H0.      0
ATOM   4360  CG  TYR A 283      43.354  40.833  48.019  1.00  0.00           C0.      0
ATOM   4361  CD1 TYR A 283      44.088  39.696  48.267  1.00  0.00           C0.      0
ATOM   4362  HD1 TYR A 283      43.681  38.696  48.305  1.00  0.00           H0.      0
ATOM   4363  CE1 TYR A 283      45.452  39.801  48.494  1.00  0.00           C0.      0
ATOM   4364  HE1 TYR A 283      45.897  38.858  48.774  1.00  0.00           H0.      0
ATOM   4365  CZ  TYR A 283      46.114  41.071  48.472  1.00  0.00           C0.      0
ATOM   4366  OH  TYR A 283      47.448  41.150  48.587  1.00  0.00           O0.      0
ATOM   4367  HH  TYR A 283      47.802  40.265  48.475  1.00  0.00           H0.      0
ATOM   4368  CE2 TYR A 283      45.357  42.261  48.298  1.00  0.00           C0.      0
ATOM   4369  HE2 TYR A 283      45.784  43.253  48.335  1.00  0.00           H0.      0
ATOM   4370  CD2 TYR A 283      44.018  42.069  47.971  1.00  0.00           C0.      0
ATOM   4371  HD2 TYR A 283      43.452  42.974  47.803  1.00  0.00           H0.      0
ATOM   4372  C   TYR A 283      39.443  40.579  48.327  1.00  0.00           C0.      0
ATOM   4373  O   TYR A 283      38.826  39.488  48.304  1.00  0.00           O0.      0
ATOM   4374  N   PHE A 284      38.922  41.715  47.776  1.00  0.00           N0.      0
ATOM   4375  H   PHE A 284      39.559  42.497  47.729  1.00  0.00           H0.      0
ATOM   4376  CA  PHE A 284      37.726  41.758  46.924  1.00  0.00           C0.      0
ATOM   4377  HA  PHE A 284      37.441  40.732  46.690  1.00  0.00           H0.      0
ATOM   4378  CB  PHE A 284      36.474  42.365  47.550  1.00  0.00           C0.      0
ATOM   4379  HB2 PHE A 284      36.610  43.436  47.698  1.00  0.00           H0.      0
ATOM   4380  HB3 PHE A 284      35.640  42.329  46.848  1.00  0.00           H0.      0
ATOM   4381  CG  PHE A 284      36.055  41.685  48.760  1.00  0.00           C0.      0
ATOM   4382  CD1 PHE A 284      36.061  42.324  50.000  1.00  0.00           C0.      0
ATOM   4383  HD1 PHE A 284      36.406  43.343  50.095  1.00  0.00           H0.      0
ATOM   4384  CE1 PHE A 284      35.498  41.636  51.121  1.00  0.00           C0.      0
ATOM   4385  HE1 PHE A 284      35.536  42.046  52.120  1.00  0.00           H0.      0
ATOM   4386  CZ  PHE A 284      34.892  40.377  50.947  1.00  0.00           C0.      0
ATOM   4387  HZ  PHE A 284      34.497  39.806  51.775  1.00  0.00           H0.      0
ATOM   4388  CE2 PHE A 284      34.980  39.709  49.716  1.00  0.00           C0.      0
ATOM   4389  HE2 PHE A 284      34.455  38.775  49.581  1.00  0.00           H0.      0
ATOM   4390  CD2 PHE A 284      35.548  40.414  48.614  1.00  0.00           C0.      0
ATOM   4391  HD2 PHE A 284      35.531  39.850  47.693  1.00  0.00           H0.      0
ATOM   4392  C   PHE A 284      37.989  42.400  45.579  1.00  0.00           C0.      0
ATOM   4393  O   PHE A 284      38.727  43.400  45.577  1.00  0.00           O0.      0
ATOM   4394  N   ILE A 285      37.411  41.890  44.506  1.00  0.00           N0.      0
ATOM   4395  H   ILE A 285      36.863  41.053  44.646  1.00  0.00           H0.      0
ATOM   4396  CA  ILE A 285      37.543  42.418  43.210  1.00  0.00           C0.      0
ATOM   4397  HA  ILE A 285      38.004  43.406  43.212  1.00  0.00           H0.      0
ATOM   4398  CB  ILE A 285      38.391  41.459  42.400  1.00  0.00           C0.      0
ATOM   4399  HB  ILE A 285      38.029  40.473  42.690  1.00  0.00           H0.      0
ATOM   4400  CG2 ILE A 285      38.179  41.613  40.882  1.00  0.00           C0.      0
ATOM   4401 HG21 ILE A 285      38.480  42.631  40.634  1.00  0.00           H0.      0
ATOM   4402 HG22 ILE A 285      38.714  40.822  40.357  1.00  0.00           H0.      0
ATOM   4403 HG23 ILE A 285      37.112  41.588  40.660  1.00  0.00           H0.      0
ATOM   4404  CG1 ILE A 285      39.848  41.673  42.836  1.00  0.00           C0.      0
ATOM   4405 HG12 ILE A 285      40.204  42.572  42.333  1.00  0.00           H0.      0
ATOM   4406 HG13 ILE A 285      39.996  41.710  43.916  1.00  0.00           H0.      0
ATOM   4407  CD1 ILE A 285      40.769  40.470  42.400  1.00  0.00           C0.      0
ATOM   4408 HD11 ILE A 285      41.726  40.513  42.921  1.00  0.00           H0.      0
ATOM   4409 HD12 ILE A 285      40.250  39.585  42.766  1.00  0.00           H0.      0
ATOM   4410 HD13 ILE A 285      40.824  40.363  41.317  1.00  0.00           H0.      0
ATOM   4411  C   ILE A 285      36.082  42.619  42.736  1.00  0.00           C0.      0
ATOM   4412  O   ILE A 285      35.235  41.720  42.687  1.00  0.00           O0.      0
ATOM   4413  N   HID A 286      35.823  43.837  42.391  1.00  0.00           N0.      0
ATOM   4414  H   HID A 286      36.525  44.531  42.605  1.00  0.00           H0.      0
ATOM   4415  CA  HID A 286      34.536  44.311  41.862  1.00  0.00           C0.      0
ATOM   4416  HA  HID A 286      33.721  43.664  42.187  1.00  0.00           H0.      0
ATOM   4417  CB  HID A 286      34.245  45.642  42.497  1.00  0.00           C0.      0
ATOM   4418  HB2 HID A 286      35.143  46.237  42.333  1.00  0.00           H0.      0
ATOM   4419  HB3 HID A 286      33.389  46.099  42.001  1.00  0.00           H0.      0
ATOM   4420  CG  HID A 286      33.902  45.526  43.950  1.00  0.00           C0.      0
ATOM   4421  ND1 HID A 286      32.634  45.512  44.514  1.00  0.00           N0.      0
ATOM   4422  HD1 HID A 286      31.748  45.619  44.041  1.00  0.00           H0.      0
ATOM   4423  CE1 HID A 286      32.759  45.355  45.835  1.00  0.00           C0.      0
ATOM   4424  HE1 HID A 286      31.923  45.249  46.512  1.00  0.00           H0.      0
ATOM   4425  NE2 HID A 286      34.097  45.222  46.077  1.00  0.00           N0.      0
ATOM   4426  CD2 HID A 286      34.845  45.346  44.874  1.00  0.00           C0.      0
ATOM   4427  HD2 HID A 286      35.901  45.428  44.666  1.00  0.00           H0.      0
ATOM   4428  C   HID A 286      34.566  44.309  40.333  1.00  0.00           C0.      0
ATOM   4429  O   HID A 286      35.198  45.167  39.686  1.00  0.00           O0.      0
ATOM   4430  N   VAL A 287      33.748  43.468  39.693  1.00  0.00           N0.      0
ATOM   4431  H   VAL A 287      33.038  43.000  40.239  1.00  0.00           H0.      0
ATOM   4432  CA  VAL A 287      33.563  43.339  38.251  1.00  0.00           C0.      0
ATOM   4433  HA  VAL A 287      34.491  43.654  37.773  1.00  0.00           H0.      0
ATOM   4434  CB  VAL A 287      33.338  41.834  37.902  1.00  0.00           C0.      0
ATOM   4435  HB  VAL A 287      32.368  41.514  38.283  1.00  0.00           H0.      0
ATOM   4436  CG1 VAL A 287      33.479  41.552  36.431  1.00  0.00           C0.      0
ATOM   4437 HG11 VAL A 287      33.615  40.516  36.120  1.00  0.00           H0.      0
ATOM   4438 HG12 VAL A 287      32.659  41.998  35.867  1.00  0.00           H0.      0
ATOM   4439 HG13 VAL A 287      34.413  42.060  36.195  1.00  0.00           H0.      0
ATOM   4440  CG2 VAL A 287      34.383  40.957  38.738  1.00  0.00           C0.      0
ATOM   4441 HG21 VAL A 287      34.032  40.628  39.716  1.00  0.00           H0.      0
ATOM   4442 HG22 VAL A 287      34.469  39.982  38.258  1.00  0.00           H0.      0
ATOM   4443 HG23 VAL A 287      35.327  41.502  38.748  1.00  0.00           H0.      0
ATOM   4444  C   VAL A 287      32.353  44.195  37.816  1.00  0.00           C0.      0
ATOM   4445  O   VAL A 287      31.192  44.067  38.197  1.00  0.00           O0.      0
ATOM   4446  N   LEU A 288      32.599  45.182  36.923  1.00  0.00           N0.      0
ATOM   4447  H   LEU A 288      33.586  45.275  36.732  1.00  0.00           H0.      0
ATOM   4448  CA  LEU A 288      31.605  46.147  36.422  1.00  0.00           C0.      0
ATOM   4449  HA  LEU A 288      30.677  45.963  36.964  1.00  0.00           H0.      0
ATOM   4450  CB  LEU A 288      32.000  47.579  36.890  1.00  0.00           C0.      0
ATOM   4451  HB2 LEU A 288      33.037  47.824  36.660  1.00  0.00           H0.      0
ATOM   4452  HB3 LEU A 288      31.586  48.304  36.190  1.00  0.00           H0.      0
ATOM   4453  CG  LEU A 288      31.733  48.103  38.307  1.00  0.00           C0.      0
ATOM   4454  HG  LEU A 288      32.251  49.062  38.288  1.00  0.00           H0.      0
ATOM   4455  CD1 LEU A 288      30.160  48.406  38.527  1.00  0.00           C0.      0
ATOM   4456 HD11 LEU A 288      29.766  49.129  37.813  1.00  0.00           H0.      0
ATOM   4457 HD12 LEU A 288      29.606  47.474  38.411  1.00  0.00           H0.      0
ATOM   4458 HD13 LEU A 288      30.108  48.885  39.504  1.00  0.00           H0.      0
ATOM   4459  CD2 LEU A 288      32.276  47.218  39.397  1.00  0.00           C0.      0
ATOM   4460 HD21 LEU A 288      31.968  47.678  40.336  1.00  0.00           H0.      0
ATOM   4461 HD22 LEU A 288      31.814  46.231  39.359  1.00  0.00           H0.      0
ATOM   4462 HD23 LEU A 288      33.363  47.244  39.314  1.00  0.00           H0.      0
ATOM   4463  C   LEU A 288      31.476  46.186  34.933  1.00  0.00           C0.      0
ATOM   4464  O   LEU A 288      32.462  46.156  34.212  1.00  0.00           O0.      0
ATOM   4465  N   LYS A 289      30.264  46.457  34.471  1.00  0.00           N0.      0
ATOM   4466  H   LYS A 289      29.571  46.533  35.202  1.00  0.00           H0.      0
ATOM   4467  CA  LYS A 289      29.923  46.845  33.078  1.00  0.00           C0.      0
ATOM   4468  HA  LYS A 289      30.889  47.148  32.674  1.00  0.00           H0.      0
ATOM   4469  CB  LYS A 289      29.333  45.573  32.397  1.00  0.00           C0.      0
ATOM   4470  HB2 LYS A 289      29.997  44.739  32.625  1.00  0.00           H0.      0
ATOM   4471  HB3 LYS A 289      28.365  45.474  32.889  1.00  0.00           H0.      0
ATOM   4472  CG  LYS A 289      29.263  45.787  30.819  1.00  0.00           C0.      0
ATOM   4473  HG2 LYS A 289      29.198  46.849  30.581  1.00  0.00           H0.      0
ATOM   4474  HG3 LYS A 289      30.238  45.513  30.416  1.00  0.00           H0.      0
ATOM   4475  CD  LYS A 289      28.047  45.098  30.229  1.00  0.00           C0.      0
ATOM   4476  HD2 LYS A 289      27.910  44.053  30.508  1.00  0.00           H0.      0
ATOM   4477  HD3 LYS A 289      27.206  45.612  30.695  1.00  0.00           H0.      0
ATOM   4478  CE  LYS A 289      28.019  45.398  28.715  1.00  0.00           C0.      0
ATOM   4479  HE2 LYS A 289      27.727  46.440  28.587  1.00  0.00           H0.      0
ATOM   4480  HE3 LYS A 289      28.970  45.084  28.286  1.00  0.00           H0.      0
ATOM   4481  NZ  LYS A 289      26.946  44.672  28.126  1.00  0.00           N0.      0
ATOM   4482  HZ1 LYS A 289      26.827  44.852  27.139  1.00  0.00           H0.      0
ATOM   4483  HZ2 LYS A 289      27.130  43.688  28.258  1.00  0.00           H0.      0
ATOM   4484  HZ3 LYS A 289      26.104  44.828  28.661  1.00  0.00           H0.      0
ATOM   4485  C   LYS A 289      28.995  48.007  33.137  1.00  0.00           C0.      0
ATOM   4486  O   LYS A 289      27.960  48.010  33.787  1.00  0.00           O0.      0
ATOM   4487  N   LYS A 290      29.351  49.082  32.506  1.00  0.00           N0.      0
ATOM   4488  H   LYS A 290      30.231  48.982  32.021  1.00  0.00           H0.      0
ATOM   4489  CA  LYS A 290      28.524  50.323  32.249  1.00  0.00           C0.      0
ATOM   4490  HA  LYS A 290      28.123  50.727  33.178  1.00  0.00           H0.      0
ATOM   4491  CB  LYS A 290      29.381  51.345  31.581  1.00  0.00           C0.      0
ATOM   4492  HB2 LYS A 290      30.149  51.506  32.338  1.00  0.00           H0.      0
ATOM   4493  HB3 LYS A 290      29.699  50.981  30.604  1.00  0.00           H0.      0
ATOM   4494  CG  LYS A 290      28.666  52.712  31.376  1.00  0.00           C0.      0
ATOM   4495  HG2 LYS A 290      27.790  52.572  30.742  1.00  0.00           H0.      0
ATOM   4496  HG3 LYS A 290      28.391  53.111  32.352  1.00  0.00           H0.      0
ATOM   4497  CD  LYS A 290      29.611  53.691  30.576  1.00  0.00           C0.      0
ATOM   4498  HD2 LYS A 290      30.415  53.961  31.261  1.00  0.00           H0.      0
ATOM   4499  HD3 LYS A 290      29.941  53.107  29.717  1.00  0.00           H0.      0
ATOM   4500  CE  LYS A 290      28.843  54.961  30.105  1.00  0.00           C0.      0
ATOM   4501  HE2 LYS A 290      29.455  55.684  29.568  1.00  0.00           H0.      0
ATOM   4502  HE3 LYS A 290      28.105  54.643  29.369  1.00  0.00           H0.      0
ATOM   4503  NZ  LYS A 290      28.197  55.810  31.182  1.00  0.00           N0.      0
ATOM   4504  HZ1 LYS A 290      27.424  55.322  31.611  1.00  0.00           H0.      0
ATOM   4505  HZ2 LYS A 290      28.885  56.007  31.895  1.00  0.00           H0.      0
ATOM   4506  HZ3 LYS A 290      27.933  56.742  30.899  1.00  0.00           H0.      0
ATOM   4507  C   LYS A 290      27.271  50.053  31.462  1.00  0.00           C0.      0
ATOM   4508  O   LYS A 290      27.328  49.368  30.476  1.00  0.00           O0.      0
ATOM   4509  N   THR A 291      26.102  50.571  31.872  1.00  0.00           N0.      0
ATOM   4510  H   THR A 291      26.030  51.111  32.723  1.00  0.00           H0.      0
ATOM   4511  CA  THR A 291      24.862  50.224  31.214  1.00  0.00           C0.      0
ATOM   4512  HA  THR A 291      25.068  49.710  30.275  1.00  0.00           H0.      0
ATOM   4513  CB  THR A 291      24.004  49.139  31.969  1.00  0.00           C0.      0
ATOM   4514  HB  THR A 291      23.161  48.821  31.356  1.00  0.00           H0.      0
ATOM   4515  CG2 THR A 291      24.888  47.883  32.029  1.00  0.00           C0.      0
ATOM   4516 HG21 THR A 291      24.212  47.157  32.481  1.00  0.00           H0.      0
ATOM   4517 HG22 THR A 291      25.179  47.480  31.060  1.00  0.00           H0.      0
ATOM   4518 HG23 THR A 291      25.666  47.990  32.785  1.00  0.00           H0.      0
ATOM   4519  OG1 THR A 291      23.657  49.578  33.274  1.00  0.00           O0.      0
ATOM   4520  HG1 THR A 291      23.265  50.439  33.109  1.00  0.00           H0.      0
ATOM   4521  C   THR A 291      24.096  51.524  30.874  1.00  0.00           C0.      0
ATOM   4522  O   THR A 291      24.365  52.624  31.385  1.00  0.00           O0.      0
ATOM   4523  N   GLY A 292      23.104  51.381  29.988  1.00  0.00           N0.      0
ATOM   4524  H   GLY A 292      22.848  50.491  29.586  1.00  0.00           H0.      0
ATOM   4525  CA  GLY A 292      22.210  52.516  29.614  1.00  0.00           C0.      0
ATOM   4526  HA2 GLY A 292      22.824  53.413  29.529  1.00  0.00           H0.      0
ATOM   4527  HA3 GLY A 292      21.634  52.285  28.718  1.00  0.00           H0.      0
ATOM   4528  C   GLY A 292      21.172  52.747  30.629  1.00  0.00           C0.      0
ATOM   4529  O   GLY A 292      21.419  53.427  31.635  1.00  0.00           O0.      0
ATOM   4530  OXT GLY A 292      20.045  52.198  30.506  1.00  0.00           O0.      0
ATOM   4531  CA' SAM A 293      50.437  47.113  40.889  1.00  0.00           C0.      0
ATOM   4532  CB  SAM A 293      49.671  47.969  41.922  1.00  0.00           C0.      0
ATOM   4533  CG  SAM A 293      50.468  49.108  42.654  1.00  0.00           C0.      0
ATOM   4534  SD  SAM A 293      49.789  49.528  44.331  1.00  0.00           S0.      0
ATOM   4535  C5' SAM A 293      48.281  50.580  43.858  1.00  0.00           C0.      0
ATOM   4536  C4' SAM A 293      48.697  51.847  43.140  1.00  0.00           C0.      0
ATOM   4537  O4' SAM A 293      47.555  52.746  43.124  1.00  0.00           O0.      0
ATOM   4538  C3' SAM A 293      49.903  52.513  43.789  1.00  0.00           C0.      0
ATOM   4539  O3' SAM A 293      51.143  52.381  43.077  1.00  0.00           O0.      0
ATOM   4540  C2' SAM A 293      49.462  54.031  43.808  1.00  0.00           C0.      0
ATOM   4541  O2' SAM A 293      50.411  54.945  43.363  1.00  0.00           O0.      0
ATOM   4542  C1' SAM A 293      48.163  54.040  42.906  1.00  0.00           C0.      0
ATOM   4543  OXT SAM A 293      52.294  45.620  41.535  1.00  0.00           O0.      0
ATOM   4544  N1  SAM A 293      46.535  58.484  40.855  1.00  0.00           N0.      0
ATOM   4545  C2  SAM A 293      47.207  57.472  40.330  1.00  0.00           C0.      0
[truncated: 6,254,513 more chars]
