# Supplementary material for: Computational Investigation of GNMT-Catalyzed Methyl Transfer Reaction: Integrating MD, QM, and ML Approaches
Source: J Comput Chem. Author manuscript; Available in PMC 2026 Jun 29. (PMC13312424; doi:10.1002/jcc.70434)
Supplement: SI-3 [file NIHMS2188582-supplement-SI-3.zip › MD-frame-pdbs/clustering-R2-201.pdb]

ATOM      1  N   VAL A   1      18.785  90.094  60.707  1.00  0.00           N0.      0
ATOM      2  H1  VAL A   1      18.183  90.833  61.038  1.00  0.00           H0.      0
ATOM      3  H2  VAL A   1      18.599  89.317  61.325  1.00  0.00           H0.      0
ATOM      4  H3  VAL A   1      18.461  89.888  59.773  1.00  0.00           H0.      0
ATOM      5  CA  VAL A   1      20.260  90.244  60.753  1.00  0.00           C0.      0
ATOM      6  HA  VAL A   1      20.521  91.193  60.285  1.00  0.00           H0.      0
ATOM      7  CB  VAL A   1      20.783  90.333  62.230  1.00  0.00           C0.      0
ATOM      8  HB  VAL A   1      20.599  89.367  62.699  1.00  0.00           H0.      0
ATOM      9  CG1 VAL A   1      22.288  90.434  62.172  1.00  0.00           C0.      0
ATOM     10 HG11 VAL A   1      22.552  91.407  61.758  1.00  0.00           H0.      0
ATOM     11 HG12 VAL A   1      22.849  90.234  63.084  1.00  0.00           H0.      0
ATOM     12 HG13 VAL A   1      22.720  89.606  61.609  1.00  0.00           H0.      0
ATOM     13  CG2 VAL A   1      20.145  91.460  63.106  1.00  0.00           C0.      0
ATOM     14 HG21 VAL A   1      20.700  91.607  64.032  1.00  0.00           H0.      0
ATOM     15 HG22 VAL A   1      20.403  92.440  62.706  1.00  0.00           H0.      0
ATOM     16 HG23 VAL A   1      19.095  91.388  63.390  1.00  0.00           H0.      0
ATOM     17  C   VAL A   1      20.947  89.166  59.914  1.00  0.00           C0.      0
ATOM     18  O   VAL A   1      21.690  89.534  59.013  1.00  0.00           O0.      0
ATOM     19  N   ASP A   2      20.717  87.905  60.189  1.00  0.00           N0.      0
ATOM     20  H   ASP A   2      20.360  87.612  61.087  1.00  0.00           H0.      0
ATOM     21  CA  ASP A   2      21.426  86.751  59.504  1.00  0.00           C0.      0
ATOM     22  HA  ASP A   2      21.257  85.944  60.216  1.00  0.00           H0.      0
ATOM     23  CB  ASP A   2      20.706  86.518  58.125  1.00  0.00           C0.      0
ATOM     24  HB2 ASP A   2      19.619  86.560  58.192  1.00  0.00           H0.      0
ATOM     25  HB3 ASP A   2      21.007  87.283  57.408  1.00  0.00           H0.      0
ATOM     26  CG  ASP A   2      20.984  85.160  57.423  1.00  0.00           C0.      0
ATOM     27  OD1 ASP A   2      20.617  84.930  56.256  1.00  0.00           O0.      0
ATOM     28  OD2 ASP A   2      21.541  84.339  58.172  1.00  0.00           O0.      0
ATOM     29  C   ASP A   2      23.024  86.866  59.463  1.00  0.00           C0.      0
ATOM     30  O   ASP A   2      23.586  87.781  60.165  1.00  0.00           O0.      0
ATOM     31  N   SER A   3      23.683  85.997  58.767  1.00  0.00           N0.      0
ATOM     32  H   SER A   3      23.245  85.321  58.157  1.00  0.00           H0.      0
ATOM     33  CA  SER A   3      25.147  86.011  58.589  1.00  0.00           C0.      0
ATOM     34  HA  SER A   3      25.562  87.014  58.688  1.00  0.00           H0.      0
ATOM     35  CB  SER A   3      25.738  85.181  59.773  1.00  0.00           C0.      0
ATOM     36  HB2 SER A   3      25.435  85.480  60.777  1.00  0.00           H0.      0
ATOM     37  HB3 SER A   3      25.268  84.211  59.612  1.00  0.00           H0.      0
ATOM     38  OG  SER A   3      27.152  85.071  59.800  1.00  0.00           O0.      0
ATOM     39  HG  SER A   3      27.392  85.316  60.697  1.00  0.00           H0.      0
ATOM     40  C   SER A   3      25.663  85.460  57.200  1.00  0.00           C0.      0
ATOM     41  O   SER A   3      24.861  85.032  56.386  1.00  0.00           O0.      0
ATOM     42  N   VAL A   4      26.941  85.615  56.944  1.00  0.00           N0.      0
ATOM     43  H   VAL A   4      27.501  86.059  57.658  1.00  0.00           H0.      0
ATOM     44  CA  VAL A   4      27.561  85.133  55.698  1.00  0.00           C0.      0
ATOM     45  HA  VAL A   4      26.912  85.469  54.890  1.00  0.00           H0.      0
ATOM     46  CB  VAL A   4      28.964  85.689  55.546  1.00  0.00           C0.      0
ATOM     47  HB  VAL A   4      29.408  85.301  54.629  1.00  0.00           H0.      0
ATOM     48  CG1 VAL A   4      28.960  87.208  55.491  1.00  0.00           C0.      0
ATOM     49 HG11 VAL A   4      28.263  87.579  54.740  1.00  0.00           H0.      0
ATOM     50 HG12 VAL A   4      28.685  87.634  56.456  1.00  0.00           H0.      0
ATOM     51 HG13 VAL A   4      29.955  87.525  55.180  1.00  0.00           H0.      0
ATOM     52  CG2 VAL A   4      29.863  85.170  56.709  1.00  0.00           C0.      0
ATOM     53 HG21 VAL A   4      30.897  85.515  56.677  1.00  0.00           H0.      0
ATOM     54 HG22 VAL A   4      29.381  85.396  57.660  1.00  0.00           H0.      0
ATOM     55 HG23 VAL A   4      30.017  84.092  56.751  1.00  0.00           H0.      0
ATOM     56  C   VAL A   4      27.546  83.582  55.642  1.00  0.00           C0.      0
ATOM     57  O   VAL A   4      27.641  82.904  56.651  1.00  0.00           O0.      0
ATOM     58  N   TYR A   5      27.483  83.004  54.395  1.00  0.00           N0.      0
ATOM     59  H   TYR A   5      27.363  83.592  53.582  1.00  0.00           H0.      0
ATOM     60  CA  TYR A   5      27.750  81.558  54.106  1.00  0.00           C0.      0
ATOM     61  HA  TYR A   5      27.107  80.884  54.672  1.00  0.00           H0.      0
ATOM     62  CB  TYR A   5      27.483  81.378  52.605  1.00  0.00           C0.      0
ATOM     63  HB2 TYR A   5      26.408  81.537  52.514  1.00  0.00           H0.      0
ATOM     64  HB3 TYR A   5      27.933  82.229  52.095  1.00  0.00           H0.      0
ATOM     65  CG  TYR A   5      27.832  80.060  51.958  1.00  0.00           C0.      0
ATOM     66  CD1 TYR A   5      28.603  80.043  50.773  1.00  0.00           C0.      0
ATOM     67  HD1 TYR A   5      29.064  80.932  50.370  1.00  0.00           H0.      0
ATOM     68  CE1 TYR A   5      28.743  78.844  50.037  1.00  0.00           C0.      0
ATOM     69  HE1 TYR A   5      29.162  79.035  49.060  1.00  0.00           H0.      0
ATOM     70  CZ  TYR A   5      28.188  77.659  50.592  1.00  0.00           C0.      0
ATOM     71  OH  TYR A   5      28.289  76.486  49.936  1.00  0.00           O0.      0
ATOM     72  HH  TYR A   5      28.180  76.836  49.049  1.00  0.00           H0.      0
ATOM     73  CE2 TYR A   5      27.416  77.672  51.773  1.00  0.00           C0.      0
ATOM     74  HE2 TYR A   5      26.867  76.827  52.163  1.00  0.00           H0.      0
ATOM     75  CD2 TYR A   5      27.206  78.953  52.430  1.00  0.00           C0.      0
ATOM     76  HD2 TYR A   5      26.741  78.965  53.405  1.00  0.00           H0.      0
ATOM     77  C   TYR A   5      29.224  81.121  54.439  1.00  0.00           C0.      0
ATOM     78  O   TYR A   5      30.187  81.820  54.157  1.00  0.00           O0.      0
ATOM     79  N   ARG A   6      29.382  79.951  55.094  1.00  0.00           N0.      0
ATOM     80  H   ARG A   6      28.503  79.519  55.342  1.00  0.00           H0.      0
ATOM     81  CA  ARG A   6      30.627  79.246  55.431  1.00  0.00           C0.      0
ATOM     82  HA  ARG A   6      31.411  79.999  55.346  1.00  0.00           H0.      0
ATOM     83  CB  ARG A   6      30.475  78.583  56.851  1.00  0.00           C0.      0
ATOM     84  HB2 ARG A   6      29.549  78.007  56.827  1.00  0.00           H0.      0
ATOM     85  HB3 ARG A   6      31.315  77.923  57.062  1.00  0.00           H0.      0
ATOM     86  CG  ARG A   6      30.345  79.745  57.822  1.00  0.00           C0.      0
ATOM     87  HG2 ARG A   6      31.239  80.370  57.808  1.00  0.00           H0.      0
ATOM     88  HG3 ARG A   6      29.450  80.331  57.612  1.00  0.00           H0.      0
ATOM     89  CD  ARG A   6      30.188  79.231  59.302  1.00  0.00           C0.      0
ATOM     90  HD2 ARG A   6      30.900  78.421  59.459  1.00  0.00           H0.      0
ATOM     91  HD3 ARG A   6      30.381  80.018  60.031  1.00  0.00           H0.      0
ATOM     92  NE  ARG A   6      28.879  78.665  59.635  1.00  0.00           N0.      0
ATOM     93  HE  ARG A   6      28.708  77.673  59.717  1.00  0.00           H0.      0
ATOM     94  CZ  ARG A   6      27.892  79.378  59.990  1.00  0.00           C0.      0
ATOM     95  NH1 ARG A   6      26.756  78.781  60.346  1.00  0.00           N0.      0
ATOM     96 HH11 ARG A   6      26.773  77.773  60.288  1.00  0.00           H0.      0
ATOM     97 HH12 ARG A   6      25.998  79.309  60.753  1.00  0.00           H0.      0
ATOM     98  NH2 ARG A   6      27.793  80.679  60.142  1.00  0.00           N0.      0
ATOM     99 HH21 ARG A   6      28.549  81.264  59.816  1.00  0.00           H0.      0
ATOM    100 HH22 ARG A   6      27.082  81.212  60.623  1.00  0.00           H0.      0
ATOM    101  C   ARG A   6      30.718  78.154  54.278  1.00  0.00           C0.      0
ATOM    102  O   ARG A   6      29.972  77.168  54.295  1.00  0.00           O0.      0
ATOM    103  N   THR A   7      31.607  78.400  53.252  1.00  0.00           N0.      0
ATOM    104  H   THR A   7      32.212  79.158  53.531  1.00  0.00           H0.      0
ATOM    105  CA  THR A   7      31.852  77.560  52.062  1.00  0.00           C0.      0
ATOM    106  HA  THR A   7      30.954  77.614  51.448  1.00  0.00           H0.      0
ATOM    107  CB  THR A   7      32.913  78.259  51.174  1.00  0.00           C0.      0
ATOM    108  HB  THR A   7      33.104  77.584  50.339  1.00  0.00           H0.      0
ATOM    109  CG2 THR A   7      32.546  79.671  50.782  1.00  0.00           C0.      0
ATOM    110 HG21 THR A   7      32.351  80.352  51.611  1.00  0.00           H0.      0
ATOM    111 HG22 THR A   7      33.422  80.005  50.227  1.00  0.00           H0.      0
ATOM    112 HG23 THR A   7      31.702  79.590  50.097  1.00  0.00           H0.      0
ATOM    113  OG1 THR A   7      34.208  78.396  51.817  1.00  0.00           O0.      0
ATOM    114  HG1 THR A   7      34.247  79.015  52.550  1.00  0.00           H0.      0
ATOM    115  C   THR A   7      32.313  76.153  52.311  1.00  0.00           C0.      0
ATOM    116  O   THR A   7      32.287  75.311  51.386  1.00  0.00           O0.      0
ATOM    117  N   ARG A   8      32.912  75.896  53.450  1.00  0.00           N0.      0
ATOM    118  H   ARG A   8      32.841  76.548  54.218  1.00  0.00           H0.      0
ATOM    119  CA  ARG A   8      33.547  74.551  53.707  1.00  0.00           C0.      0
ATOM    120  HA  ARG A   8      32.993  73.753  53.213  1.00  0.00           H0.      0
ATOM    121  CB  ARG A   8      35.056  74.719  53.297  1.00  0.00           C0.      0
ATOM    122  HB2 ARG A   8      35.618  73.824  53.564  1.00  0.00           H0.      0
ATOM    123  HB3 ARG A   8      35.023  74.843  52.214  1.00  0.00           H0.      0
ATOM    124  CG  ARG A   8      35.894  75.825  53.932  1.00  0.00           C0.      0
ATOM    125  HG2 ARG A   8      35.567  76.801  53.573  1.00  0.00           H0.      0
ATOM    126  HG3 ARG A   8      35.824  75.846  55.020  1.00  0.00           H0.      0
ATOM    127  CD  ARG A   8      37.383  75.703  53.623  1.00  0.00           C0.      0
ATOM    128  HD2 ARG A   8      37.437  75.608  52.539  1.00  0.00           H0.      0
ATOM    129  HD3 ARG A   8      38.008  76.507  54.012  1.00  0.00           H0.      0
ATOM    130  NE  ARG A   8      38.012  74.534  54.250  1.00  0.00           N0.      0
ATOM    131  HE  ARG A   8      38.181  74.638  55.240  1.00  0.00           H0.      0
ATOM    132  CZ  ARG A   8      38.700  73.532  53.666  1.00  0.00           C0.      0
ATOM    133  NH1 ARG A   8      39.222  72.590  54.444  1.00  0.00           N0.      0
ATOM    134 HH11 ARG A   8      39.183  72.671  55.450  1.00  0.00           H0.      0
ATOM    135 HH12 ARG A   8      39.739  71.824  54.036  1.00  0.00           H0.      0
ATOM    136  NH2 ARG A   8      38.933  73.259  52.423  1.00  0.00           N0.      0
ATOM    137 HH21 ARG A   8      38.545  73.929  51.774  1.00  0.00           H0.      0
ATOM    138 HH22 ARG A   8      39.323  72.394  52.078  1.00  0.00           H0.      0
ATOM    139  C   ARG A   8      33.603  74.128  55.210  1.00  0.00           C0.      0
ATOM    140  O   ARG A   8      33.402  74.996  56.109  1.00  0.00           O0.      0
ATOM    141  N   SER A   9      33.817  72.862  55.464  1.00  0.00           N0.      0
ATOM    142  H   SER A   9      33.962  72.263  54.664  1.00  0.00           H0.      0
ATOM    143  CA  SER A   9      33.717  72.264  56.811  1.00  0.00           C0.      0
ATOM    144  HA  SER A   9      32.726  72.563  57.154  1.00  0.00           H0.      0
ATOM    145  CB  SER A   9      33.839  70.743  56.904  1.00  0.00           C0.      0
ATOM    146  HB2 SER A   9      33.059  70.238  56.335  1.00  0.00           H0.      0
ATOM    147  HB3 SER A   9      34.780  70.430  56.452  1.00  0.00           H0.      0
ATOM    148  OG  SER A   9      33.752  70.298  58.254  1.00  0.00           O0.      0
ATOM    149  HG  SER A   9      32.845  70.088  58.488  1.00  0.00           H0.      0
ATOM    150  C   SER A   9      34.825  72.903  57.706  1.00  0.00           C0.      0
ATOM    151  O   SER A   9      35.951  73.077  57.254  1.00  0.00           O0.      0
ATOM    152  N   LEU A  10      34.514  73.105  58.991  1.00  0.00           N0.      0
ATOM    153  H   LEU A  10      33.576  72.836  59.252  1.00  0.00           H0.      0
ATOM    154  CA  LEU A  10      35.349  73.953  59.917  1.00  0.00           C0.      0
ATOM    155  HA  LEU A  10      35.791  74.724  59.284  1.00  0.00           H0.      0
ATOM    156  CB  LEU A  10      34.556  74.653  61.009  1.00  0.00           C0.      0
ATOM    157  HB2 LEU A  10      34.019  73.843  61.502  1.00  0.00           H0.      0
ATOM    158  HB3 LEU A  10      35.220  75.116  61.738  1.00  0.00           H0.      0
ATOM    159  CG  LEU A  10      33.709  75.797  60.386  1.00  0.00           C0.      0
ATOM    160  HG  LEU A  10      33.492  75.541  59.349  1.00  0.00           H0.      0
ATOM    161  CD1 LEU A  10      32.390  76.100  61.143  1.00  0.00           C0.      0
ATOM    162 HD11 LEU A  10      31.818  76.788  60.519  1.00  0.00           H0.      0
ATOM    163 HD12 LEU A  10      31.867  75.147  61.226  1.00  0.00           H0.      0
ATOM    164 HD13 LEU A  10      32.551  76.638  62.077  1.00  0.00           H0.      0
ATOM    165  CD2 LEU A  10      34.450  77.104  60.271  1.00  0.00           C0.      0
ATOM    166 HD21 LEU A  10      33.815  77.774  59.691  1.00  0.00           H0.      0
ATOM    167 HD22 LEU A  10      34.566  77.498  61.280  1.00  0.00           H0.      0
ATOM    168 HD23 LEU A  10      35.406  76.934  59.775  1.00  0.00           H0.      0
ATOM    169  C   LEU A  10      36.515  73.167  60.508  1.00  0.00           C0.      0
ATOM    170  O   LEU A  10      36.336  72.058  61.022  1.00  0.00           O0.      0
ATOM    171  N   GLY A  11      37.654  73.807  60.477  1.00  0.00           N0.      0
ATOM    172  H   GLY A  11      37.674  74.692  59.991  1.00  0.00           H0.      0
ATOM    173  CA  GLY A  11      38.963  73.358  60.952  1.00  0.00           C0.      0
ATOM    174  HA2 GLY A  11      39.692  74.157  60.818  1.00  0.00           H0.      0
ATOM    175  HA3 GLY A  11      38.911  73.143  62.020  1.00  0.00           H0.      0
ATOM    176  C   GLY A  11      39.654  72.192  60.177  1.00  0.00           C0.      0
ATOM    177  O   GLY A  11      40.746  71.866  60.568  1.00  0.00           O0.      0
ATOM    178  N   VAL A  12      39.085  71.392  59.299  1.00  0.00           N0.      0
ATOM    179  H   VAL A  12      38.165  71.609  58.945  1.00  0.00           H0.      0
ATOM    180  CA  VAL A  12      39.664  70.227  58.692  1.00  0.00           C0.      0
ATOM    181  HA  VAL A  12      40.190  69.651  59.453  1.00  0.00           H0.      0
ATOM    182  CB  VAL A  12      38.583  69.251  58.151  1.00  0.00           C0.      0
ATOM    183  HB  VAL A  12      39.055  68.314  57.857  1.00  0.00           H0.      0
ATOM    184  CG1 VAL A  12      37.372  68.948  59.145  1.00  0.00           C0.      0
ATOM    185 HG11 VAL A  12      36.678  68.258  58.666  1.00  0.00           H0.      0
ATOM    186 HG12 VAL A  12      37.790  68.665  60.112  1.00  0.00           H0.      0
ATOM    187 HG13 VAL A  12      36.759  69.831  59.324  1.00  0.00           H0.      0
ATOM    188  CG2 VAL A  12      37.943  69.758  56.837  1.00  0.00           C0.      0
ATOM    189 HG21 VAL A  12      37.499  68.915  56.307  1.00  0.00           H0.      0
ATOM    190 HG22 VAL A  12      37.174  70.484  57.100  1.00  0.00           H0.      0
ATOM    191 HG23 VAL A  12      38.659  70.223  56.161  1.00  0.00           H0.      0
ATOM    192  C   VAL A  12      40.813  70.596  57.735  1.00  0.00           C0.      0
ATOM    193  O   VAL A  12      40.801  71.644  57.061  1.00  0.00           O0.      0
ATOM    194  N   ALA A  13      41.790  69.703  57.632  1.00  0.00           N0.      0
ATOM    195  H   ALA A  13      41.649  68.913  58.246  1.00  0.00           H0.      0
ATOM    196  CA  ALA A  13      43.016  69.757  56.848  1.00  0.00           C0.      0
ATOM    197  HA  ALA A  13      42.900  70.673  56.268  1.00  0.00           H0.      0
ATOM    198  CB  ALA A  13      44.121  70.063  57.876  1.00  0.00           C0.      0
ATOM    199  HB1 ALA A  13      45.138  70.083  57.483  1.00  0.00           H0.      0
ATOM    200  HB2 ALA A  13      43.934  71.029  58.346  1.00  0.00           H0.      0
ATOM    201  HB3 ALA A  13      44.121  69.228  58.577  1.00  0.00           H0.      0
ATOM    202  C   ALA A  13      43.195  68.450  56.028  1.00  0.00           C0.      0
ATOM    203  O   ALA A  13      43.020  67.377  56.538  1.00  0.00           O0.      0
ATOM    204  N   ALA A  14      43.739  68.554  54.785  1.00  0.00           N0.      0
ATOM    205  H   ALA A  14      43.958  69.482  54.453  1.00  0.00           H0.      0
ATOM    206  CA  ALA A  14      43.771  67.514  53.764  1.00  0.00           C0.      0
ATOM    207  HA  ALA A  14      42.873  66.915  53.911  1.00  0.00           H0.      0
ATOM    208  CB  ALA A  14      43.816  68.255  52.413  1.00  0.00           C0.      0
ATOM    209  HB1 ALA A  14      43.758  67.514  51.616  1.00  0.00           H0.      0
ATOM    210  HB2 ALA A  14      42.946  68.898  52.282  1.00  0.00           H0.      0
ATOM    211  HB3 ALA A  14      44.746  68.820  52.352  1.00  0.00           H0.      0
ATOM    212  C   ALA A  14      45.047  66.573  53.840  1.00  0.00           C0.      0
ATOM    213  O   ALA A  14      45.581  66.030  52.852  1.00  0.00           O0.      0
ATOM    214  N   GLU A  15      45.455  66.321  55.087  1.00  0.00           N0.      0
ATOM    215  H   GLU A  15      44.848  66.708  55.796  1.00  0.00           H0.      0
ATOM    216  CA  GLU A  15      46.478  65.376  55.478  1.00  0.00           C0.      0
ATOM    217  HA  GLU A  15      46.676  65.527  56.539  1.00  0.00           H0.      0
ATOM    218  CB  GLU A  15      45.920  63.977  55.411  1.00  0.00           C0.      0
ATOM    219  HB2 GLU A  15      45.771  63.741  54.357  1.00  0.00           H0.      0
ATOM    220  HB3 GLU A  15      46.730  63.336  55.760  1.00  0.00           H0.      0
ATOM    221  CG  GLU A  15      44.631  63.672  56.216  1.00  0.00           C0.      0
ATOM    222  HG2 GLU A  15      44.625  62.615  56.482  1.00  0.00           H0.      0
ATOM    223  HG3 GLU A  15      44.754  64.165  57.180  1.00  0.00           H0.      0
ATOM    224  CD  GLU A  15      43.310  63.844  55.495  1.00  0.00           C0.      0
ATOM    225  OE1 GLU A  15      42.308  64.094  56.231  1.00  0.00           O0.      0
ATOM    226  OE2 GLU A  15      43.244  63.645  54.252  1.00  0.00           O0.      0
ATOM    227  C   GLU A  15      47.856  65.579  54.896  1.00  0.00           C0.      0
ATOM    228  O   GLU A  15      48.685  64.670  54.885  1.00  0.00           O0.      0
ATOM    229  N   GLY A  16      48.206  66.768  54.497  1.00  0.00           N0.      0
ATOM    230  H   GLY A  16      47.547  67.534  54.503  1.00  0.00           H0.      0
ATOM    231  CA  GLY A  16      49.431  67.076  53.868  1.00  0.00           C0.      0
ATOM    232  HA2 GLY A  16      49.656  68.141  53.799  1.00  0.00           H0.      0
ATOM    233  HA3 GLY A  16      50.199  66.631  54.501  1.00  0.00           H0.      0
ATOM    234  C   GLY A  16      49.572  66.431  52.504  1.00  0.00           C0.      0
ATOM    235  O   GLY A  16      50.727  66.182  52.108  1.00  0.00           O0.      0
ATOM    236  N   ILE A  17      48.537  66.115  51.771  1.00  0.00           N0.      0
ATOM    237  H   ILE A  17      47.598  66.417  51.985  1.00  0.00           H0.      0
ATOM    238  CA  ILE A  17      48.507  65.525  50.377  1.00  0.00           C0.      0
ATOM    239  HA  ILE A  17      47.535  65.035  50.319  1.00  0.00           H0.      0
ATOM    240  CB  ILE A  17      48.653  66.705  49.299  1.00  0.00           C0.      0
ATOM    241  HB  ILE A  17      49.707  66.982  49.258  1.00  0.00           H0.      0
ATOM    242  CG2 ILE A  17      48.453  66.158  47.904  1.00  0.00           C0.      0
ATOM    243 HG21 ILE A  17      48.428  66.907  47.113  1.00  0.00           H0.      0
ATOM    244 HG22 ILE A  17      49.327  65.563  47.637  1.00  0.00           H0.      0
ATOM    245 HG23 ILE A  17      47.552  65.548  47.840  1.00  0.00           H0.      0
ATOM    246  CG1 ILE A  17      47.734  67.968  49.499  1.00  0.00           C0.      0
ATOM    247 HG12 ILE A  17      47.800  68.318  50.529  1.00  0.00           H0.      0
ATOM    248 HG13 ILE A  17      48.076  68.803  48.888  1.00  0.00           H0.      0
ATOM    249  CD1 ILE A  17      46.248  67.896  49.093  1.00  0.00           C0.      0
ATOM    250 HD11 ILE A  17      46.247  67.962  48.005  1.00  0.00           H0.      0
ATOM    251 HD12 ILE A  17      45.818  66.994  49.527  1.00  0.00           H0.      0
ATOM    252 HD13 ILE A  17      45.670  68.807  49.253  1.00  0.00           H0.      0
ATOM    253  C   ILE A  17      49.586  64.404  50.328  1.00  0.00           C0.      0
ATOM    254  O   ILE A  17      50.607  64.555  49.637  1.00  0.00           O0.      0
ATOM    255  N   PRO A  18      49.463  63.351  51.125  1.00  0.00           N0.      0
ATOM    256  CD  PRO A  18      48.216  63.195  51.782  1.00  0.00           C0.      0
ATOM    257  HD2 PRO A  18      47.345  63.175  51.127  1.00  0.00           H0.      0
ATOM    258  HD3 PRO A  18      48.002  63.933  52.554  1.00  0.00           H0.      0
ATOM    259  CG  PRO A  18      48.214  61.801  52.387  1.00  0.00           C0.      0
ATOM    260  HG2 PRO A  18      47.726  61.099  51.711  1.00  0.00           H0.      0
ATOM    261  HG3 PRO A  18      47.594  61.781  53.284  1.00  0.00           H0.      0
ATOM    262  CB  PRO A  18      49.724  61.400  52.527  1.00  0.00           C0.      0
ATOM    263  HB2 PRO A  18      49.831  60.319  52.432  1.00  0.00           H0.      0
ATOM    264  HB3 PRO A  18      50.151  61.881  53.407  1.00  0.00           H0.      0
ATOM    265  CA  PRO A  18      50.409  62.216  51.354  1.00  0.00           C0.      0
ATOM    266  HA  PRO A  18      51.352  62.632  51.710  1.00  0.00           H0.      0
ATOM    267  C   PRO A  18      50.556  61.252  50.161  1.00  0.00           C0.      0
ATOM    268  O   PRO A  18      49.675  61.108  49.388  1.00  0.00           O0.      0
ATOM    269  N   ASP A  19      51.757  60.595  50.123  1.00  0.00           N0.      0
ATOM    270  H   ASP A  19      52.449  60.863  50.808  1.00  0.00           H0.      0
ATOM    271  CA  ASP A  19      52.099  59.531  49.189  1.00  0.00           C0.      0
ATOM    272  HA  ASP A  19      51.175  59.157  48.748  1.00  0.00           H0.      0
ATOM    273  CB  ASP A  19      53.015  60.127  48.033  1.00  0.00           C0.      0
ATOM    274  HB2 ASP A  19      52.439  60.886  47.504  1.00  0.00           H0.      0
ATOM    275  HB3 ASP A  19      53.851  60.599  48.549  1.00  0.00           H0.      0
ATOM    276  CG  ASP A  19      53.543  59.149  47.015  1.00  0.00           C0.      0
ATOM    277  OD1 ASP A  19      54.323  59.467  46.054  1.00  0.00           O0.      0
ATOM    278  OD2 ASP A  19      53.161  57.934  47.191  1.00  0.00           O0.      0
ATOM    279  C   ASP A  19      52.887  58.433  49.916  1.00  0.00           C0.      0
ATOM    280  O   ASP A  19      53.890  58.804  50.493  1.00  0.00           O0.      0
ATOM    281  N   GLN A  20      52.264  57.236  50.145  1.00  0.00           N0.      0
ATOM    282  H   GLN A  20      51.430  57.113  49.590  1.00  0.00           H0.      0
ATOM    283  CA  GLN A  20      52.873  56.257  50.962  1.00  0.00           C0.      0
ATOM    284  HA  GLN A  20      53.046  56.736  51.926  1.00  0.00           H0.      0
ATOM    285  CB  GLN A  20      51.920  55.027  51.096  1.00  0.00           C0.      0
ATOM    286  HB2 GLN A  20      51.724  54.657  50.089  1.00  0.00           H0.      0
ATOM    287  HB3 GLN A  20      52.339  54.213  51.687  1.00  0.00           H0.      0
ATOM    288  CG  GLN A  20      50.520  55.286  51.699  1.00  0.00           C0.      0
ATOM    289  HG2 GLN A  20      50.683  55.703  52.693  1.00  0.00           H0.      0
ATOM    290  HG3 GLN A  20      50.010  56.052  51.116  1.00  0.00           H0.      0
ATOM    291  CD  GLN A  20      49.591  54.081  51.971  1.00  0.00           C0.      0
ATOM    292  OE1 GLN A  20      49.741  53.043  51.401  1.00  0.00           O0.      0
ATOM    293  NE2 GLN A  20      48.636  54.180  52.843  1.00  0.00           N0.      0
ATOM    294 HE21 GLN A  20      47.890  53.505  52.750  1.00  0.00           H0.      0
ATOM    295 HE22 GLN A  20      48.528  55.145  53.121  1.00  0.00           H0.      0
ATOM    296  C   GLN A  20      54.203  55.731  50.392  1.00  0.00           C0.      0
ATOM    297  O   GLN A  20      54.903  54.956  51.051  1.00  0.00           O0.      0
ATOM    298  N   TYR A  21      54.473  56.065  49.123  1.00  0.00           N0.      0
ATOM    299  H   TYR A  21      53.986  56.787  48.612  1.00  0.00           H0.      0
ATOM    300  CA  TYR A  21      55.629  55.513  48.438  1.00  0.00           C0.      0
ATOM    301  HA  TYR A  21      55.987  54.580  48.872  1.00  0.00           H0.      0
ATOM    302  CB  TYR A  21      55.181  55.201  47.048  1.00  0.00           C0.      0
ATOM    303  HB2 TYR A  21      54.756  56.097  46.596  1.00  0.00           H0.      0
ATOM    304  HB3 TYR A  21      56.089  54.827  46.574  1.00  0.00           H0.      0
ATOM    305  CG  TYR A  21      54.189  54.097  46.950  1.00  0.00           C0.      0
ATOM    306  CD1 TYR A  21      52.743  54.264  47.124  1.00  0.00           C0.      0
ATOM    307  HD1 TYR A  21      52.410  55.286  47.234  1.00  0.00           H0.      0
ATOM    308  CE1 TYR A  21      51.867  53.192  47.025  1.00  0.00           C0.      0
ATOM    309  HE1 TYR A  21      50.791  53.268  47.078  1.00  0.00           H0.      0
ATOM    310  CZ  TYR A  21      52.382  51.896  46.653  1.00  0.00           C0.      0
ATOM    311  OH  TYR A  21      51.528  50.841  46.471  1.00  0.00           O0.      0
ATOM    312  HH  TYR A  21      50.707  50.929  46.962  1.00  0.00           H0.      0
ATOM    313  CE2 TYR A  21      53.805  51.733  46.599  1.00  0.00           C0.      0
ATOM    314  HE2 TYR A  21      54.170  50.739  46.384  1.00  0.00           H0.      0
ATOM    315  CD2 TYR A  21      54.659  52.825  46.667  1.00  0.00           C0.      0
ATOM    316  HD2 TYR A  21      55.711  52.750  46.437  1.00  0.00           H0.      0
ATOM    317  C   TYR A  21      56.806  56.503  48.429  1.00  0.00           C0.      0
ATOM    318  O   TYR A  21      57.814  56.241  47.756  1.00  0.00           O0.      0
ATOM    319  N   ALA A  22      56.713  57.632  49.148  1.00  0.00           N0.      0
ATOM    320  H   ALA A  22      55.958  57.685  49.816  1.00  0.00           H0.      0
ATOM    321  CA  ALA A  22      57.665  58.735  49.088  1.00  0.00           C0.      0
ATOM    322  HA  ALA A  22      57.741  58.991  48.031  1.00  0.00           H0.      0
ATOM    323  CB  ALA A  22      57.176  59.905  49.967  1.00  0.00           C0.      0
ATOM    324  HB1 ALA A  22      56.531  60.625  49.462  1.00  0.00           H0.      0
ATOM    325  HB2 ALA A  22      56.665  59.411  50.793  1.00  0.00           H0.      0
ATOM    326  HB3 ALA A  22      58.101  60.376  50.300  1.00  0.00           H0.      0
ATOM    327  C   ALA A  22      59.130  58.410  49.493  1.00  0.00           C0.      0
ATOM    328  O   ALA A  22      60.035  58.955  48.896  1.00  0.00           O0.      0
ATOM    329  N   ASP A  23      59.411  57.490  50.455  1.00  0.00           N0.      0
ATOM    330  H   ASP A  23      58.646  57.180  51.037  1.00  0.00           H0.      0
ATOM    331  CA  ASP A  23      60.769  57.186  50.807  1.00  0.00           C0.      0
ATOM    332  HA  ASP A  23      61.249  58.157  50.924  1.00  0.00           H0.      0
ATOM    333  CB  ASP A  23      60.804  56.319  52.033  1.00  0.00           C0.      0
ATOM    334  HB2 ASP A  23      61.839  56.269  52.372  1.00  0.00           H0.      0
ATOM    335  HB3 ASP A  23      60.175  56.823  52.766  1.00  0.00           H0.      0
ATOM    336  CG  ASP A  23      60.091  54.945  51.898  1.00  0.00           C0.      0
ATOM    337  OD1 ASP A  23      60.034  54.259  52.947  1.00  0.00           O0.      0
ATOM    338  OD2 ASP A  23      59.609  54.535  50.825  1.00  0.00           O0.      0
ATOM    339  C   ASP A  23      61.577  56.429  49.696  1.00  0.00           C0.      0
ATOM    340  O   ASP A  23      62.808  56.271  49.793  1.00  0.00           O0.      0
ATOM    341  N   GLY A  24      60.943  55.978  48.586  1.00  0.00           N0.      0
ATOM    342  H   GLY A  24      59.939  55.878  48.642  1.00  0.00           H0.      0
ATOM    343  CA  GLY A  24      61.570  55.343  47.380  1.00  0.00           C0.      0
ATOM    344  HA2 GLY A  24      60.912  55.429  46.515  1.00  0.00           H0.      0
ATOM    345  HA3 GLY A  24      62.544  55.785  47.171  1.00  0.00           H0.      0
ATOM    346  C   GLY A  24      61.672  53.728  47.548  1.00  0.00           C0.      0
ATOM    347  O   GLY A  24      62.109  53.073  46.587  1.00  0.00           O0.      0
ATOM    348  N   GLU A  25      61.289  53.218  48.685  1.00  0.00           N0.      0
ATOM    349  H   GLU A  25      60.810  53.744  49.403  1.00  0.00           H0.      0
ATOM    350  CA  GLU A  25      61.671  51.855  49.146  1.00  0.00           C0.      0
ATOM    351  HA  GLU A  25      62.633  51.693  48.661  1.00  0.00           H0.      0
ATOM    352  CB  GLU A  25      61.692  51.815  50.623  1.00  0.00           C0.      0
ATOM    353  HB2 GLU A  25      62.170  52.696  51.051  1.00  0.00           H0.      0
ATOM    354  HB3 GLU A  25      60.669  51.917  50.985  1.00  0.00           H0.      0
ATOM    355  CG  GLU A  25      62.230  50.520  51.159  1.00  0.00           C0.      0
ATOM    356  HG2 GLU A  25      62.020  50.597  52.226  1.00  0.00           H0.      0
ATOM    357  HG3 GLU A  25      61.638  49.674  50.809  1.00  0.00           H0.      0
ATOM    358  CD  GLU A  25      63.646  50.174  50.867  1.00  0.00           C0.      0
ATOM    359  OE1 GLU A  25      64.417  51.002  50.297  1.00  0.00           O0.      0
ATOM    360  OE2 GLU A  25      64.135  49.048  51.264  1.00  0.00           O0.      0
ATOM    361  C   GLU A  25      60.927  50.776  48.454  1.00  0.00           C0.      0
ATOM    362  O   GLU A  25      61.627  49.991  47.852  1.00  0.00           O0.      0
ATOM    363  N   ALA A  26      59.573  50.694  48.486  1.00  0.00           N0.      0
ATOM    364  H   ALA A  26      59.060  51.451  48.913  1.00  0.00           H0.      0
ATOM    365  CA  ALA A  26      58.771  49.676  47.741  1.00  0.00           C0.      0
ATOM    366  HA  ALA A  26      58.895  48.649  48.086  1.00  0.00           H0.      0
ATOM    367  CB  ALA A  26      57.274  49.923  48.101  1.00  0.00           C0.      0
ATOM    368  HB1 ALA A  26      57.247  49.601  49.143  1.00  0.00           H0.      0
ATOM    369  HB2 ALA A  26      57.121  50.987  47.921  1.00  0.00           H0.      0
ATOM    370  HB3 ALA A  26      56.597  49.396  47.429  1.00  0.00           H0.      0
ATOM    371  C   ALA A  26      59.176  49.703  46.255  1.00  0.00           C0.      0
ATOM    372  O   ALA A  26      59.432  48.612  45.724  1.00  0.00           O0.      0
ATOM    373  N   ALA A  27      59.208  50.856  45.687  1.00  0.00           N0.      0
ATOM    374  H   ALA A  27      58.930  51.680  46.201  1.00  0.00           H0.      0
ATOM    375  CA  ALA A  27      59.572  51.015  44.253  1.00  0.00           C0.      0
ATOM    376  HA  ALA A  27      58.972  50.284  43.710  1.00  0.00           H0.      0
ATOM    377  CB  ALA A  27      59.243  52.503  43.934  1.00  0.00           C0.      0
ATOM    378  HB1 ALA A  27      58.220  52.616  44.294  1.00  0.00           H0.      0
ATOM    379  HB2 ALA A  27      59.872  53.154  44.541  1.00  0.00           H0.      0
ATOM    380  HB3 ALA A  27      59.447  52.715  42.884  1.00  0.00           H0.      0
ATOM    381  C   ALA A  27      61.032  50.738  43.879  1.00  0.00           C0.      0
ATOM    382  O   ALA A  27      61.306  50.324  42.740  1.00  0.00           O0.      0
ATOM    383  N   ARG A  28      61.978  50.886  44.784  1.00  0.00           N0.      0
ATOM    384  H   ARG A  28      61.768  51.386  45.636  1.00  0.00           H0.      0
ATOM    385  CA  ARG A  28      63.319  50.304  44.601  1.00  0.00           C0.      0
ATOM    386  HA  ARG A  28      63.700  50.711  43.665  1.00  0.00           H0.      0
ATOM    387  CB  ARG A  28      64.227  50.768  45.788  1.00  0.00           C0.      0
ATOM    388  HB2 ARG A  28      64.146  51.850  45.895  1.00  0.00           H0.      0
ATOM    389  HB3 ARG A  28      63.849  50.274  46.684  1.00  0.00           H0.      0
ATOM    390  CG  ARG A  28      65.667  50.548  45.650  1.00  0.00           C0.      0
ATOM    391  HG2 ARG A  28      65.842  49.485  45.487  1.00  0.00           H0.      0
ATOM    392  HG3 ARG A  28      66.056  51.184  44.855  1.00  0.00           H0.      0
ATOM    393  CD  ARG A  28      66.436  51.030  46.934  1.00  0.00           C0.      0
ATOM    394  HD2 ARG A  28      67.510  50.947  46.769  1.00  0.00           H0.      0
ATOM    395  HD3 ARG A  28      66.139  52.078  46.966  1.00  0.00           H0.      0
ATOM    396  NE  ARG A  28      66.124  50.247  48.154  1.00  0.00           N0.      0
ATOM    397  HE  ARG A  28      65.424  50.533  48.823  1.00  0.00           H0.      0
ATOM    398  CZ  ARG A  28      66.725  49.150  48.552  1.00  0.00           C0.      0
ATOM    399  NH1 ARG A  28      67.641  48.533  47.860  1.00  0.00           N0.      0
ATOM    400 HH11 ARG A  28      67.950  48.922  46.981  1.00  0.00           H0.      0
ATOM    401 HH12 ARG A  28      68.202  47.797  48.264  1.00  0.00           H0.      0
ATOM    402  NH2 ARG A  28      66.403  48.579  49.712  1.00  0.00           N0.      0
ATOM    403 HH21 ARG A  28      65.803  48.958  50.430  1.00  0.00           H0.      0
ATOM    404 HH22 ARG A  28      67.065  47.938  50.127  1.00  0.00           H0.      0
ATOM    405  C   ARG A  28      63.387  48.775  44.434  1.00  0.00           C0.      0
ATOM    406  O   ARG A  28      64.163  48.310  43.657  1.00  0.00           O0.      0
ATOM    407  N   VAL A  29      62.587  48.015  45.141  1.00  0.00           N0.      0
ATOM    408  H   VAL A  29      61.976  48.558  45.735  1.00  0.00           H0.      0
ATOM    409  CA  VAL A  29      62.563  46.557  45.265  1.00  0.00           C0.      0
ATOM    410  HA  VAL A  29      63.392  46.163  44.676  1.00  0.00           H0.      0
ATOM    411  CB  VAL A  29      62.861  46.123  46.725  1.00  0.00           C0.      0
ATOM    412  HB  VAL A  29      63.275  45.117  46.659  1.00  0.00           H0.      0
ATOM    413  CG1 VAL A  29      63.853  46.932  47.614  1.00  0.00           C0.      0
ATOM    414 HG11 VAL A  29      64.346  46.360  48.400  1.00  0.00           H0.      0
ATOM    415 HG12 VAL A  29      64.680  47.345  47.037  1.00  0.00           H0.      0
ATOM    416 HG13 VAL A  29      63.319  47.685  48.193  1.00  0.00           H0.      0
ATOM    417  CG2 VAL A  29      61.635  45.977  47.683  1.00  0.00           C0.      0
ATOM    418 HG21 VAL A  29      62.023  45.910  48.700  1.00  0.00           H0.      0
ATOM    419 HG22 VAL A  29      61.082  46.911  47.589  1.00  0.00           H0.      0
ATOM    420 HG23 VAL A  29      61.033  45.088  47.493  1.00  0.00           H0.      0
ATOM    421  C   VAL A  29      61.329  45.915  44.624  1.00  0.00           C0.      0
ATOM    422  O   VAL A  29      61.141  44.697  44.805  1.00  0.00           O0.      0
ATOM    423  N   TRP A  30      60.460  46.670  43.991  1.00  0.00           N0.      0
ATOM    424  H   TRP A  30      60.576  47.664  44.125  1.00  0.00           H0.      0
ATOM    425  CA  TRP A  30      59.178  46.154  43.443  1.00  0.00           C0.      0
ATOM    426  HA  TRP A  30      58.444  45.912  44.212  1.00  0.00           H0.      0
ATOM    427  CB  TRP A  30      58.574  47.163  42.448  1.00  0.00           C0.      0
ATOM    428  HB2 TRP A  30      58.673  48.136  42.930  1.00  0.00           H0.      0
ATOM    429  HB3 TRP A  30      59.105  47.110  41.497  1.00  0.00           H0.      0
ATOM    430  CG  TRP A  30      57.122  46.897  42.217  1.00  0.00           C0.      0
ATOM    431  CD1 TRP A  30      56.539  46.808  40.984  1.00  0.00           C0.      0
ATOM    432  HD1 TRP A  30      57.119  46.854  40.074  1.00  0.00           H0.      0
ATOM    433  NE1 TRP A  30      55.181  46.425  41.203  1.00  0.00           N0.      0
ATOM    434  HE1 TRP A  30      54.559  46.393  40.408  1.00  0.00           H0.      0
ATOM    435  CE2 TRP A  30      54.751  46.594  42.501  1.00  0.00           C0.      0
ATOM    436  CZ2 TRP A  30      53.467  46.497  43.164  1.00  0.00           C0.      0
ATOM    437  HZ2 TRP A  30      52.585  46.175  42.632  1.00  0.00           H0.      0
ATOM    438  CH2 TRP A  30      53.464  46.698  44.563  1.00  0.00           C0.      0
ATOM    439  HH2 TRP A  30      52.523  46.646  45.090  1.00  0.00           H0.      0
ATOM    440  CZ3 TRP A  30      54.644  47.035  45.205  1.00  0.00           C0.      0
ATOM    441  HZ3 TRP A  30      54.663  47.338  46.242  1.00  0.00           H0.      0
ATOM    442  CE3 TRP A  30      55.881  47.197  44.537  1.00  0.00           C0.      0
ATOM    443  HE3 TRP A  30      56.734  47.598  45.064  1.00  0.00           H0.      0
ATOM    444  CD2 TRP A  30      55.976  46.947  43.185  1.00  0.00           C0.      0
ATOM    445  C   TRP A  30      59.324  44.775  42.721  1.00  0.00           C0.      0
ATOM    446  O   TRP A  30      58.485  43.881  42.872  1.00  0.00           O0.      0
ATOM    447  N   GLN A  31      60.363  44.583  41.900  1.00  0.00           N0.      0
ATOM    448  H   GLN A  31      61.065  45.309  41.877  1.00  0.00           H0.      0
ATOM    449  CA  GLN A  31      60.700  43.355  41.142  1.00  0.00           C0.      0
ATOM    450  HA  GLN A  31      59.844  43.121  40.508  1.00  0.00           H0.      0
ATOM    451  CB  GLN A  31      61.940  43.579  40.209  1.00  0.00           C0.      0
ATOM    452  HB2 GLN A  31      62.076  42.813  39.445  1.00  0.00           H0.      0
ATOM    453  HB3 GLN A  31      61.655  44.443  39.610  1.00  0.00           H0.      0
ATOM    454  CG  GLN A  31      63.269  43.892  40.849  1.00  0.00           C0.      0
ATOM    455  HG2 GLN A  31      63.391  43.095  41.582  1.00  0.00           H0.      0
ATOM    456  HG3 GLN A  31      64.116  43.779  40.172  1.00  0.00           H0.      0
ATOM    457  CD  GLN A  31      63.493  45.285  41.482  1.00  0.00           C0.      0
ATOM    458  OE1 GLN A  31      62.645  46.166  41.679  1.00  0.00           O0.      0
ATOM    459  NE2 GLN A  31      64.658  45.449  42.121  1.00  0.00           N0.      0
ATOM    460 HE21 GLN A  31      64.645  46.430  42.358  1.00  0.00           H0.      0
ATOM    461 HE22 GLN A  31      65.420  44.913  41.731  1.00  0.00           H0.      0
ATOM    462  C   GLN A  31      60.980  42.138  42.085  1.00  0.00           C0.      0
ATOM    463  O   GLN A  31      60.763  41.032  41.790  1.00  0.00           O0.      0
ATOM    464  N   LEU A  32      61.452  42.397  43.318  1.00  0.00           N0.      0
ATOM    465  H   LEU A  32      61.720  43.346  43.538  1.00  0.00           H0.      0
ATOM    466  CA  LEU A  32      61.728  41.403  44.319  1.00  0.00           C0.      0
ATOM    467  HA  LEU A  32      62.134  40.476  43.914  1.00  0.00           H0.      0
ATOM    468  CB  LEU A  32      62.864  41.799  45.334  1.00  0.00           C0.      0
ATOM    469  HB2 LEU A  32      62.485  42.517  46.061  1.00  0.00           H0.      0
ATOM    470  HB3 LEU A  32      63.016  40.964  46.019  1.00  0.00           H0.      0
ATOM    471  CG  LEU A  32      64.163  42.232  44.717  1.00  0.00           C0.      0
ATOM    472  HG  LEU A  32      64.004  43.224  44.293  1.00  0.00           H0.      0
ATOM    473  CD1 LEU A  32      65.344  42.368  45.655  1.00  0.00           C0.      0
ATOM    474 HD11 LEU A  32      65.497  41.459  46.237  1.00  0.00           H0.      0
ATOM    475 HD12 LEU A  32      66.268  42.678  45.168  1.00  0.00           H0.      0
ATOM    476 HD13 LEU A  32      65.099  43.129  46.397  1.00  0.00           H0.      0
ATOM    477  CD2 LEU A  32      64.672  41.263  43.660  1.00  0.00           C0.      0
ATOM    478 HD21 LEU A  32      64.853  40.394  44.293  1.00  0.00           H0.      0
ATOM    479 HD22 LEU A  32      63.893  41.046  42.930  1.00  0.00           H0.      0
ATOM    480 HD23 LEU A  32      65.562  41.592  43.124  1.00  0.00           H0.      0
ATOM    481  C   LEU A  32      60.451  41.227  45.122  1.00  0.00           C0.      0
ATOM    482  O   LEU A  32      60.206  40.150  45.675  1.00  0.00           O0.      0
ATOM    483  N   TYR A  33      59.522  42.188  45.189  1.00  0.00           N0.      0
ATOM    484  H   TYR A  33      59.652  42.960  44.552  1.00  0.00           H0.      0
ATOM    485  CA  TYR A  33      58.263  42.007  45.865  1.00  0.00           C0.      0
ATOM    486  HA  TYR A  33      58.419  41.430  46.776  1.00  0.00           H0.      0
ATOM    487  CB  TYR A  33      57.585  43.348  46.370  1.00  0.00           C0.      0
ATOM    488  HB2 TYR A  33      58.280  43.775  47.093  1.00  0.00           H0.      0
ATOM    489  HB3 TYR A  33      57.367  43.987  45.514  1.00  0.00           H0.      0
ATOM    490  CG  TYR A  33      56.281  43.077  47.044  1.00  0.00           C0.      0
ATOM    491  CD1 TYR A  33      55.069  43.683  46.610  1.00  0.00           C0.      0
ATOM    492  HD1 TYR A  33      55.108  44.298  45.723  1.00  0.00           H0.      0
ATOM    493  CE1 TYR A  33      53.845  43.315  47.193  1.00  0.00           C0.      0
ATOM    494  HE1 TYR A  33      52.926  43.717  46.792  1.00  0.00           H0.      0
ATOM    495  CZ  TYR A  33      53.818  42.248  48.166  1.00  0.00           C0.      0
ATOM    496  OH  TYR A  33      52.579  41.852  48.658  1.00  0.00           O0.      0
ATOM    497  HH  TYR A  33      51.943  42.570  48.634  1.00  0.00           H0.      0
ATOM    498  CE2 TYR A  33      55.024  41.786  48.701  1.00  0.00           C0.      0
ATOM    499  HE2 TYR A  33      54.951  40.938  49.366  1.00  0.00           H0.      0
ATOM    500  CD2 TYR A  33      56.293  42.161  48.176  1.00  0.00           C0.      0
ATOM    501  HD2 TYR A  33      57.182  41.657  48.526  1.00  0.00           H0.      0
ATOM    502  C   TYR A  33      57.282  41.191  44.891  1.00  0.00           C0.      0
ATOM    503  O   TYR A  33      56.615  40.292  45.349  1.00  0.00           O0.      0
ATOM    504  N   ILE A  34      57.331  41.446  43.571  1.00  0.00           N0.      0
ATOM    505  H   ILE A  34      57.878  42.237  43.260  1.00  0.00           H0.      0
ATOM    506  CA  ILE A  34      56.590  40.513  42.598  1.00  0.00           C0.      0
ATOM    507  HA  ILE A  34      55.544  40.443  42.895  1.00  0.00           H0.      0
ATOM    508  CB  ILE A  34      56.682  41.073  41.126  1.00  0.00           C0.      0
ATOM    509  HB  ILE A  34      57.660  41.471  40.857  1.00  0.00           H0.      0
ATOM    510  CG2 ILE A  34      56.171  40.108  40.029  1.00  0.00           C0.      0
ATOM    511 HG21 ILE A  34      55.135  39.857  40.255  1.00  0.00           H0.      0
ATOM    512 HG22 ILE A  34      56.256  40.693  39.113  1.00  0.00           H0.      0
ATOM    513 HG23 ILE A  34      56.774  39.201  39.985  1.00  0.00           H0.      0
ATOM    514  CG1 ILE A  34      55.807  42.397  41.074  1.00  0.00           C0.      0
ATOM    515 HG12 ILE A  34      54.752  42.127  41.119  1.00  0.00           H0.      0
ATOM    516 HG13 ILE A  34      56.006  43.059  41.917  1.00  0.00           H0.      0
ATOM    517  CD1 ILE A  34      56.027  43.335  39.854  1.00  0.00           C0.      0
ATOM    518 HD11 ILE A  34      55.198  44.042  39.816  1.00  0.00           H0.      0
ATOM    519 HD12 ILE A  34      56.967  43.886  39.821  1.00  0.00           H0.      0
ATOM    520 HD13 ILE A  34      55.858  42.731  38.962  1.00  0.00           H0.      0
ATOM    521  C   ILE A  34      57.251  39.111  42.460  1.00  0.00           C0.      0
ATOM    522  O   ILE A  34      56.587  38.081  42.408  1.00  0.00           O0.      0
ATOM    523  N   GLY A  35      58.615  38.979  42.489  1.00  0.00           N0.      0
ATOM    524  H   GLY A  35      59.167  39.820  42.571  1.00  0.00           H0.      0
ATOM    525  CA  GLY A  35      59.343  37.775  42.201  1.00  0.00           C0.      0
ATOM    526  HA2 GLY A  35      60.387  37.949  42.462  1.00  0.00           H0.      0
ATOM    527  HA3 GLY A  35      58.969  36.898  42.731  1.00  0.00           H0.      0
ATOM    528  C   GLY A  35      59.404  37.566  40.684  1.00  0.00           C0.      0
ATOM    529  O   GLY A  35      59.791  38.433  39.936  1.00  0.00           O0.      0
ATOM    530  N   ASP A  36      59.212  36.291  40.288  1.00  0.00           N0.      0
ATOM    531  H   ASP A  36      58.989  35.563  40.952  1.00  0.00           H0.      0
ATOM    532  CA  ASP A  36      59.410  35.860  38.851  1.00  0.00           C0.      0
ATOM    533  HA  ASP A  36      60.292  36.388  38.487  1.00  0.00           H0.      0
ATOM    534  CB  ASP A  36      59.674  34.351  38.691  1.00  0.00           C0.      0
ATOM    535  HB2 ASP A  36      60.453  34.089  39.408  1.00  0.00           H0.      0
ATOM    536  HB3 ASP A  36      58.786  33.779  38.959  1.00  0.00           H0.      0
ATOM    537  CG  ASP A  36      60.139  34.032  37.214  1.00  0.00           C0.      0
ATOM    538  OD1 ASP A  36      60.102  34.825  36.295  1.00  0.00           O0.      0
ATOM    539  OD2 ASP A  36      60.652  32.899  37.003  1.00  0.00           O0.      0
ATOM    540  C   ASP A  36      58.236  36.403  37.992  1.00  0.00           C0.      0
ATOM    541  O   ASP A  36      57.159  35.784  38.065  1.00  0.00           O0.      0
ATOM    542  N   THR A  37      58.440  37.502  37.263  1.00  0.00           N0.      0
ATOM    543  H   THR A  37      59.198  38.138  37.464  1.00  0.00           H0.      0
ATOM    544  CA  THR A  37      57.401  38.211  36.502  1.00  0.00           C0.      0
ATOM    545  HA  THR A  37      56.633  38.441  37.240  1.00  0.00           H0.      0
ATOM    546  CB  THR A  37      57.832  39.511  35.883  1.00  0.00           C0.      0
ATOM    547  HB  THR A  37      58.551  39.983  36.552  1.00  0.00           H0.      0
ATOM    548  CG2 THR A  37      58.482  39.438  34.463  1.00  0.00           C0.      0
ATOM    549 HG21 THR A  37      59.307  38.731  34.375  1.00  0.00           H0.      0
ATOM    550 HG22 THR A  37      57.721  39.153  33.737  1.00  0.00           H0.      0
ATOM    551 HG23 THR A  37      58.895  40.422  34.242  1.00  0.00           H0.      0
ATOM    552  OG1 THR A  37      56.756  40.390  35.775  1.00  0.00           O0.      0
ATOM    553  HG1 THR A  37      56.924  40.969  36.522  1.00  0.00           H0.      0
ATOM    554  C   THR A  37      56.758  37.299  35.382  1.00  0.00           C0.      0
ATOM    555  O   THR A  37      55.592  37.405  35.051  1.00  0.00           O0.      0
ATOM    556  N   ARG A  38      57.574  36.390  34.864  1.00  0.00           N0.      0
ATOM    557  H   ARG A  38      58.463  36.248  35.322  1.00  0.00           H0.      0
ATOM    558  CA  ARG A  38      57.045  35.418  34.010  1.00  0.00           C0.      0
ATOM    559  HA  ARG A  38      56.614  35.896  33.130  1.00  0.00           H0.      0
ATOM    560  CB  ARG A  38      58.315  34.628  33.594  1.00  0.00           C0.      0
ATOM    561  HB2 ARG A  38      58.606  34.065  34.481  1.00  0.00           H0.      0
ATOM    562  HB3 ARG A  38      58.031  33.798  32.947  1.00  0.00           H0.      0
ATOM    563  CG  ARG A  38      59.407  35.399  32.841  1.00  0.00           C0.      0
ATOM    564  HG2 ARG A  38      58.991  35.717  31.885  1.00  0.00           H0.      0
ATOM    565  HG3 ARG A  38      59.701  36.282  33.408  1.00  0.00           H0.      0
ATOM    566  CD  ARG A  38      60.666  34.510  32.617  1.00  0.00           C0.      0
ATOM    567  HD2 ARG A  38      60.494  33.772  31.834  1.00  0.00           H0.      0
ATOM    568  HD3 ARG A  38      61.480  35.154  32.284  1.00  0.00           H0.      0
ATOM    569  NE  ARG A  38      61.218  33.860  33.844  1.00  0.00           N0.      0
ATOM    570  HE  ARG A  38      60.765  34.065  34.723  1.00  0.00           H0.      0
ATOM    571  CZ  ARG A  38      62.356  33.278  34.017  1.00  0.00           C0.      0
ATOM    572  NH1 ARG A  38      63.302  33.220  33.139  1.00  0.00           N0.      0
ATOM    573 HH11 ARG A  38      63.254  33.747  32.279  1.00  0.00           H0.      0
ATOM    574 HH12 ARG A  38      64.174  32.787  33.405  1.00  0.00           H0.      0
ATOM    575  NH2 ARG A  38      62.659  32.697  35.116  1.00  0.00           N0.      0
ATOM    576 HH21 ARG A  38      61.965  32.736  35.849  1.00  0.00           H0.      0
ATOM    577 HH22 ARG A  38      63.454  32.076  35.079  1.00  0.00           H0.      0
ATOM    578  C   ARG A  38      55.980  34.493  34.586  1.00  0.00           C0.      0
ATOM    579  O   ARG A  38      54.926  34.149  33.990  1.00  0.00           O0.      0
ATOM    580  N   SER A  39      56.196  34.078  35.865  1.00  0.00           N0.      0
ATOM    581  H   SER A  39      57.122  34.211  36.245  1.00  0.00           H0.      0
ATOM    582  CA  SER A  39      55.280  33.214  36.697  1.00  0.00           C0.      0
ATOM    583  HA  SER A  39      54.924  32.328  36.172  1.00  0.00           H0.      0
ATOM    584  CB  SER A  39      55.983  32.696  37.992  1.00  0.00           C0.      0
ATOM    585  HB2 SER A  39      56.973  32.339  37.709  1.00  0.00           H0.      0
ATOM    586  HB3 SER A  39      56.122  33.558  38.646  1.00  0.00           H0.      0
ATOM    587  OG  SER A  39      55.160  31.659  38.520  1.00  0.00           O0.      0
ATOM    588  HG  SER A  39      55.390  30.839  38.077  1.00  0.00           H0.      0
ATOM    589  C   SER A  39      54.088  33.956  37.092  1.00  0.00           C0.      0
ATOM    590  O   SER A  39      52.983  33.363  37.094  1.00  0.00           O0.      0
ATOM    591  N   ARG A  40      54.158  35.253  37.426  1.00  0.00           N0.      0
ATOM    592  H   ARG A  40      55.056  35.692  37.572  1.00  0.00           H0.      0
ATOM    593  CA  ARG A  40      52.928  36.018  37.601  1.00  0.00           C0.      0
ATOM    594  HA  ARG A  40      52.310  35.610  38.400  1.00  0.00           H0.      0
ATOM    595  CB  ARG A  40      53.351  37.497  37.998  1.00  0.00           C0.      0
ATOM    596  HB2 ARG A  40      53.748  37.618  39.006  1.00  0.00           H0.      0
ATOM    597  HB3 ARG A  40      54.189  37.919  37.444  1.00  0.00           H0.      0
ATOM    598  CG  ARG A  40      52.273  38.493  37.930  1.00  0.00           C0.      0
ATOM    599  HG2 ARG A  40      52.066  38.659  36.872  1.00  0.00           H0.      0
ATOM    600  HG3 ARG A  40      51.451  38.141  38.553  1.00  0.00           H0.      0
ATOM    601  CD  ARG A  40      52.688  39.895  38.372  1.00  0.00           C0.      0
ATOM    602  HD2 ARG A  40      53.123  39.905  39.371  1.00  0.00           H0.      0
ATOM    603  HD3 ARG A  40      53.511  40.264  37.760  1.00  0.00           H0.      0
ATOM    604  NE  ARG A  40      51.564  40.889  38.196  1.00  0.00           N0.      0
ATOM    605  HE  ARG A  40      50.790  40.632  37.600  1.00  0.00           H0.      0
ATOM    606  CZ  ARG A  40      51.687  42.177  38.426  1.00  0.00           C0.      0
ATOM    607  NH1 ARG A  40      52.617  42.664  39.150  1.00  0.00           N0.      0
ATOM    608 HH11 ARG A  40      53.026  42.061  39.849  1.00  0.00           H0.      0
ATOM    609 HH12 ARG A  40      52.564  43.662  39.292  1.00  0.00           H0.      0
ATOM    610  NH2 ARG A  40      50.769  42.966  38.030  1.00  0.00           N0.      0
ATOM    611 HH21 ARG A  40      49.959  42.524  37.620  1.00  0.00           H0.      0
ATOM    612 HH22 ARG A  40      50.745  43.945  38.277  1.00  0.00           H0.      0
ATOM    613  C   ARG A  40      52.160  36.018  36.262  1.00  0.00           C0.      0
ATOM    614  O   ARG A  40      50.939  35.873  36.197  1.00  0.00           O0.      0
ATOM    615  N   THR A  41      52.855  36.373  35.134  1.00  0.00           N0.      0
ATOM    616  H   THR A  41      53.722  36.887  35.184  1.00  0.00           H0.      0
ATOM    617  CA  THR A  41      52.238  36.304  33.814  1.00  0.00           C0.      0
ATOM    618  HA  THR A  41      51.555  37.149  33.729  1.00  0.00           H0.      0
ATOM    619  CB  THR A  41      53.244  36.489  32.625  1.00  0.00           C0.      0
ATOM    620  HB  THR A  41      54.015  35.718  32.635  1.00  0.00           H0.      0
ATOM    621  CG2 THR A  41      52.748  36.800  31.223  1.00  0.00           C0.      0
ATOM    622 HG21 THR A  41      52.157  35.926  30.947  1.00  0.00           H0.      0
ATOM    623 HG22 THR A  41      51.986  37.567  31.361  1.00  0.00           H0.      0
ATOM    624 HG23 THR A  41      53.472  36.960  30.424  1.00  0.00           H0.      0
ATOM    625  OG1 THR A  41      53.864  37.715  32.834  1.00  0.00           O0.      0
ATOM    626  HG1 THR A  41      54.504  37.473  33.506  1.00  0.00           H0.      0
ATOM    627  C   THR A  41      51.444  34.992  33.579  1.00  0.00           C0.      0
ATOM    628  O   THR A  41      50.338  35.053  33.036  1.00  0.00           O0.      0
ATOM    629  N   ALA A  42      51.987  33.804  34.015  1.00  0.00           N0.      0
ATOM    630  H   ALA A  42      52.959  33.847  34.285  1.00  0.00           H0.      0
ATOM    631  CA  ALA A  42      51.380  32.413  33.889  1.00  0.00           C0.      0
ATOM    632  HA  ALA A  42      51.164  32.361  32.822  1.00  0.00           H0.      0
ATOM    633  CB  ALA A  42      52.290  31.336  34.309  1.00  0.00           C0.      0
ATOM    634  HB1 ALA A  42      52.467  31.295  35.384  1.00  0.00           H0.      0
ATOM    635  HB2 ALA A  42      51.807  30.390  34.062  1.00  0.00           H0.      0
ATOM    636  HB3 ALA A  42      53.264  31.518  33.856  1.00  0.00           H0.      0
ATOM    637  C   ALA A  42      49.987  32.366  34.538  1.00  0.00           C0.      0
ATOM    638  O   ALA A  42      49.102  31.705  34.024  1.00  0.00           O0.      0
ATOM    639  N   GLU A  43      49.728  33.117  35.632  1.00  0.00           N0.      0
ATOM    640  H   GLU A  43      50.393  33.807  35.953  1.00  0.00           H0.      0
ATOM    641  CA  GLU A  43      48.394  33.137  36.268  1.00  0.00           C0.      0
ATOM    642  HA  GLU A  43      48.093  32.102  36.433  1.00  0.00           H0.      0
ATOM    643  CB  GLU A  43      48.506  33.710  37.650  1.00  0.00           C0.      0
ATOM    644  HB2 GLU A  43      48.846  34.745  37.632  1.00  0.00           H0.      0
ATOM    645  HB3 GLU A  43      47.507  33.621  38.078  1.00  0.00           H0.      0
ATOM    646  CG  GLU A  43      49.563  33.019  38.646  1.00  0.00           C0.      0
ATOM    647  HG2 GLU A  43      50.538  32.954  38.165  1.00  0.00           H0.      0
ATOM    648  HG3 GLU A  43      49.691  33.637  39.535  1.00  0.00           H0.      0
ATOM    649  CD  GLU A  43      49.142  31.662  39.096  1.00  0.00           C0.      0
ATOM    650  OE1 GLU A  43      48.238  30.993  38.538  1.00  0.00           O0.      0
ATOM    651  OE2 GLU A  43      49.904  31.216  39.984  1.00  0.00           O0.      0
ATOM    652  C   GLU A  43      47.311  33.874  35.436  1.00  0.00           C0.      0
ATOM    653  O   GLU A  43      46.236  33.316  35.420  1.00  0.00           O0.      0
ATOM    654  N   TYR A  44      47.578  35.043  34.863  1.00  0.00           N0.      0
ATOM    655  H   TYR A  44      48.460  35.501  35.043  1.00  0.00           H0.      0
ATOM    656  CA  TYR A  44      46.486  35.986  34.390  1.00  0.00           C0.      0
ATOM    657  HA  TYR A  44      45.589  35.391  34.221  1.00  0.00           H0.      0
ATOM    658  CB  TYR A  44      46.131  36.915  35.539  1.00  0.00           C0.      0
ATOM    659  HB2 TYR A  44      45.086  37.224  35.532  1.00  0.00           H0.      0
ATOM    660  HB3 TYR A  44      46.204  36.382  36.488  1.00  0.00           H0.      0
ATOM    661  CG  TYR A  44      46.914  38.203  35.684  1.00  0.00           C0.      0
ATOM    662  CD1 TYR A  44      46.315  39.474  35.632  1.00  0.00           C0.      0
ATOM    663  HD1 TYR A  44      45.249  39.564  35.483  1.00  0.00           H0.      0
ATOM    664  CE1 TYR A  44      47.032  40.722  35.722  1.00  0.00           C0.      0
ATOM    665  HE1 TYR A  44      46.588  41.697  35.854  1.00  0.00           H0.      0
ATOM    666  CZ  TYR A  44      48.440  40.586  35.971  1.00  0.00           C0.      0
ATOM    667  OH  TYR A  44      49.217  41.663  36.133  1.00  0.00           O0.      0
ATOM    668  HH  TYR A  44      50.063  41.484  35.716  1.00  0.00           H0.      0
ATOM    669  CE2 TYR A  44      49.043  39.340  36.101  1.00  0.00           C0.      0
ATOM    670  HE2 TYR A  44      50.119  39.303  36.186  1.00  0.00           H0.      0
ATOM    671  CD2 TYR A  44      48.312  38.175  35.903  1.00  0.00           C0.      0
ATOM    672  HD2 TYR A  44      48.822  37.223  35.923  1.00  0.00           H0.      0
ATOM    673  C   TYR A  44      46.636  36.656  32.946  1.00  0.00           C0.      0
ATOM    674  O   TYR A  44      45.712  37.349  32.562  1.00  0.00           O0.      0
ATOM    675  N   LYS A  45      47.718  36.481  32.179  1.00  0.00           N0.      0
ATOM    676  H   LYS A  45      48.425  35.829  32.489  1.00  0.00           H0.      0
ATOM    677  CA  LYS A  45      47.762  36.926  30.820  1.00  0.00           C0.      0
ATOM    678  HA  LYS A  45      47.580  38.000  30.803  1.00  0.00           H0.      0
ATOM    679  CB  LYS A  45      49.152  36.732  30.297  1.00  0.00           C0.      0
ATOM    680  HB2 LYS A  45      49.891  37.209  30.941  1.00  0.00           H0.      0
ATOM    681  HB3 LYS A  45      49.398  35.675  30.204  1.00  0.00           H0.      0
ATOM    682  CG  LYS A  45      49.365  37.375  28.922  1.00  0.00           C0.      0
ATOM    683  HG2 LYS A  45      48.812  36.887  28.119  1.00  0.00           H0.      0
ATOM    684  HG3 LYS A  45      48.868  38.344  28.976  1.00  0.00           H0.      0
ATOM    685  CD  LYS A  45      50.792  37.646  28.408  1.00  0.00           C0.      0
ATOM    686  HD2 LYS A  45      51.477  38.162  29.081  1.00  0.00           H0.      0
ATOM    687  HD3 LYS A  45      51.214  36.650  28.277  1.00  0.00           H0.      0
ATOM    688  CE  LYS A  45      50.960  38.449  27.077  1.00  0.00           C0.      0
ATOM    689  HE2 LYS A  45      50.370  37.957  26.304  1.00  0.00           H0.      0
ATOM    690  HE3 LYS A  45      50.601  39.478  27.094  1.00  0.00           H0.      0
ATOM    691  NZ  LYS A  45      52.373  38.547  26.651  1.00  0.00           N0.      0
ATOM    692  HZ1 LYS A  45      52.871  39.204  27.235  1.00  0.00           H0.      0
ATOM    693  HZ2 LYS A  45      52.855  37.660  26.621  1.00  0.00           H0.      0
ATOM    694  HZ3 LYS A  45      52.464  38.816  25.682  1.00  0.00           H0.      0
ATOM    695  C   LYS A  45      46.669  36.516  29.864  1.00  0.00           C0.      0
ATOM    696  O   LYS A  45      45.851  37.322  29.483  1.00  0.00           O0.      0
ATOM    697  N   ALA A  46      46.478  35.191  29.585  1.00  0.00           N0.      0
ATOM    698  H   ALA A  46      47.054  34.453  29.962  1.00  0.00           H0.      0
ATOM    699  CA  ALA A  46      45.375  34.783  28.833  1.00  0.00           C0.      0
ATOM    700  HA  ALA A  46      45.345  35.216  27.833  1.00  0.00           H0.      0
ATOM    701  CB  ALA A  46      45.411  33.294  28.760  1.00  0.00           C0.      0
ATOM    702  HB1 ALA A  46      46.405  32.973  28.451  1.00  0.00           H0.      0
ATOM    703  HB2 ALA A  46      45.214  32.906  29.759  1.00  0.00           H0.      0
ATOM    704  HB3 ALA A  46      44.716  32.891  28.024  1.00  0.00           H0.      0
ATOM    705  C   ALA A  46      44.059  35.220  29.429  1.00  0.00           C0.      0
ATOM    706  O   ALA A  46      43.101  35.371  28.703  1.00  0.00           O0.      0
ATOM    707  N   TRP A  47      43.851  35.240  30.722  1.00  0.00           N0.      0
ATOM    708  H   TRP A  47      44.656  34.813  31.157  1.00  0.00           H0.      0
ATOM    709  CA  TRP A  47      42.709  35.849  31.416  1.00  0.00           C0.      0
ATOM    710  HA  TRP A  47      41.801  35.363  31.058  1.00  0.00           H0.      0
ATOM    711  CB  TRP A  47      42.778  35.641  32.910  1.00  0.00           C0.      0
ATOM    712  HB2 TRP A  47      42.996  34.615  33.206  1.00  0.00           H0.      0
ATOM    713  HB3 TRP A  47      43.599  36.252  33.285  1.00  0.00           H0.      0
ATOM    714  CG  TRP A  47      41.486  36.043  33.574  1.00  0.00           C0.      0
ATOM    715  CD1 TRP A  47      40.386  35.259  33.672  1.00  0.00           C0.      0
ATOM    716  HD1 TRP A  47      40.251  34.284  33.227  1.00  0.00           H0.      0
ATOM    717  NE1 TRP A  47      39.325  36.045  34.224  1.00  0.00           N0.      0
ATOM    718  HE1 TRP A  47      38.401  35.645  34.160  1.00  0.00           H0.      0
ATOM    719  CE2 TRP A  47      39.855  37.261  34.609  1.00  0.00           C0.      0
ATOM    720  CZ2 TRP A  47      39.257  38.414  35.166  1.00  0.00           C0.      0
ATOM    721  HZ2 TRP A  47      38.182  38.461  35.263  1.00  0.00           H0.      0
ATOM    722  CH2 TRP A  47      40.059  39.458  35.701  1.00  0.00           C0.      0
ATOM    723  HH2 TRP A  47      39.669  40.350  36.168  1.00  0.00           H0.      0
ATOM    724  CZ3 TRP A  47      41.479  39.416  35.477  1.00  0.00           C0.      0
ATOM    725  HZ3 TRP A  47      42.014  40.305  35.778  1.00  0.00           H0.      0
ATOM    726  CE3 TRP A  47      42.039  38.346  34.757  1.00  0.00           C0.      0
ATOM    727  HE3 TRP A  47      43.086  38.432  34.506  1.00  0.00           H0.      0
ATOM    728  CD2 TRP A  47      41.271  37.268  34.296  1.00  0.00           C0.      0
ATOM    729  C   TRP A  47      42.375  37.363  31.083  1.00  0.00           C0.      0
ATOM    730  O   TRP A  47      41.244  37.659  30.591  1.00  0.00           O0.      0
ATOM    731  N   LEU A  48      43.392  38.269  31.159  1.00  0.00           N0.      0
ATOM    732  H   LEU A  48      44.332  38.029  31.440  1.00  0.00           H0.      0
ATOM    733  CA  LEU A  48      43.189  39.698  30.909  1.00  0.00           C0.      0
ATOM    734  HA  LEU A  48      42.254  39.997  31.384  1.00  0.00           H0.      0
ATOM    735  CB  LEU A  48      44.343  40.373  31.693  1.00  0.00           C0.      0
ATOM    736  HB2 LEU A  48      44.445  39.799  32.614  1.00  0.00           H0.      0
ATOM    737  HB3 LEU A  48      45.297  40.365  31.166  1.00  0.00           H0.      0
ATOM    738  CG  LEU A  48      43.915  41.791  32.161  1.00  0.00           C0.      0
ATOM    739  HG  LEU A  48      43.487  42.327  31.314  1.00  0.00           H0.      0
ATOM    740  CD1 LEU A  48      42.982  41.815  33.337  1.00  0.00           C0.      0
ATOM    741 HD11 LEU A  48      42.022  41.320  33.191  1.00  0.00           H0.      0
ATOM    742 HD12 LEU A  48      43.539  41.391  34.172  1.00  0.00           H0.      0
ATOM    743 HD13 LEU A  48      42.686  42.787  33.733  1.00  0.00           H0.      0
ATOM    744  CD2 LEU A  48      45.118  42.709  32.483  1.00  0.00           C0.      0
ATOM    745 HD21 LEU A  48      45.690  42.752  31.557  1.00  0.00           H0.      0
ATOM    746 HD22 LEU A  48      44.820  43.726  32.739  1.00  0.00           H0.      0
ATOM    747 HD23 LEU A  48      45.665  42.206  33.281  1.00  0.00           H0.      0
ATOM    748  C   LEU A  48      43.203  40.081  29.381  1.00  0.00           C0.      0
ATOM    749  O   LEU A  48      42.408  40.966  28.963  1.00  0.00           O0.      0
ATOM    750  N   LEU A  49      43.889  39.305  28.587  1.00  0.00           N0.      0
ATOM    751  H   LEU A  49      44.450  38.632  29.089  1.00  0.00           H0.      0
ATOM    752  CA  LEU A  49      43.766  39.268  27.135  1.00  0.00           C0.      0
ATOM    753  HA  LEU A  49      43.994  40.280  26.800  1.00  0.00           H0.      0
ATOM    754  CB  LEU A  49      44.800  38.239  26.515  1.00  0.00           C0.      0
ATOM    755  HB2 LEU A  49      45.810  38.436  26.875  1.00  0.00           H0.      0
ATOM    756  HB3 LEU A  49      44.505  37.242  26.845  1.00  0.00           H0.      0
ATOM    757  CG  LEU A  49      44.774  38.198  25.005  1.00  0.00           C0.      0
ATOM    758  HG  LEU A  49      43.735  38.241  24.679  1.00  0.00           H0.      0
ATOM    759  CD1 LEU A  49      45.508  39.361  24.369  1.00  0.00           C0.      0
ATOM    760 HD11 LEU A  49      45.191  39.422  23.327  1.00  0.00           H0.      0
ATOM    761 HD12 LEU A  49      45.365  40.273  24.949  1.00  0.00           H0.      0
ATOM    762 HD13 LEU A  49      46.534  39.001  24.439  1.00  0.00           H0.      0
ATOM    763  CD2 LEU A  49      45.330  36.943  24.461  1.00  0.00           C0.      0
ATOM    764 HD21 LEU A  49      46.290  36.723  24.927  1.00  0.00           H0.      0
ATOM    765 HD22 LEU A  49      44.677  36.142  24.810  1.00  0.00           H0.      0
ATOM    766 HD23 LEU A  49      45.344  37.023  23.374  1.00  0.00           H0.      0
ATOM    767  C   LEU A  49      42.325  38.896  26.624  1.00  0.00           C0.      0
ATOM    768  O   LEU A  49      41.866  39.582  25.797  1.00  0.00           O0.      0
ATOM    769  N   GLY A  50      41.686  37.902  27.291  1.00  0.00           N0.      0
ATOM    770  H   GLY A  50      42.252  37.464  28.003  1.00  0.00           H0.      0
ATOM    771  CA  GLY A  50      40.402  37.281  26.939  1.00  0.00           C0.      0
ATOM    772  HA2 GLY A  50      40.385  37.149  25.857  1.00  0.00           H0.      0
ATOM    773  HA3 GLY A  50      40.333  36.320  27.448  1.00  0.00           H0.      0
ATOM    774  C   GLY A  50      39.272  38.181  27.228  1.00  0.00           C0.      0
ATOM    775  O   GLY A  50      38.441  38.463  26.359  1.00  0.00           O0.      0
ATOM    776  N   LEU A  51      39.305  38.828  28.452  1.00  0.00           N0.      0
ATOM    777  H   LEU A  51      40.075  38.592  29.063  1.00  0.00           H0.      0
ATOM    778  CA  LEU A  51      38.366  39.843  28.923  1.00  0.00           C0.      0
ATOM    779  HA  LEU A  51      37.354  39.439  28.965  1.00  0.00           H0.      0
ATOM    780  CB  LEU A  51      38.804  40.143  30.364  1.00  0.00           C0.      0
ATOM    781  HB2 LEU A  51      38.701  39.228  30.946  1.00  0.00           H0.      0
ATOM    782  HB3 LEU A  51      39.834  40.497  30.337  1.00  0.00           H0.      0
ATOM    783  CG  LEU A  51      38.038  41.176  31.147  1.00  0.00           C0.      0
ATOM    784  HG  LEU A  51      38.286  42.128  30.676  1.00  0.00           H0.      0
ATOM    785  CD1 LEU A  51      36.555  40.976  31.126  1.00  0.00           C0.      0
ATOM    786 HD11 LEU A  51      36.107  41.881  31.536  1.00  0.00           H0.      0
ATOM    787 HD12 LEU A  51      36.113  40.948  30.130  1.00  0.00           H0.      0
ATOM    788 HD13 LEU A  51      36.206  40.159  31.756  1.00  0.00           H0.      0
ATOM    789  CD2 LEU A  51      38.582  41.182  32.596  1.00  0.00           C0.      0
ATOM    790 HD21 LEU A  51      38.215  42.031  33.172  1.00  0.00           H0.      0
ATOM    791 HD22 LEU A  51      38.321  40.258  33.113  1.00  0.00           H0.      0
ATOM    792 HD23 LEU A  51      39.667  41.285  32.624  1.00  0.00           H0.      0
ATOM    793  C   LEU A  51      38.238  41.085  28.017  1.00  0.00           C0.      0
ATOM    794  O   LEU A  51      37.138  41.599  27.799  1.00  0.00           O0.      0
ATOM    795  N   LEU A  52      39.325  41.570  27.432  1.00  0.00           N0.      0
ATOM    796  H   LEU A  52      40.240  41.257  27.722  1.00  0.00           H0.      0
ATOM    797  CA  LEU A  52      39.412  42.587  26.447  1.00  0.00           C0.      0
ATOM    798  HA  LEU A  52      38.680  43.339  26.742  1.00  0.00           H0.      0
ATOM    799  CB  LEU A  52      40.795  43.182  26.502  1.00  0.00           C0.      0
ATOM    800  HB2 LEU A  52      41.491  42.347  26.430  1.00  0.00           H0.      0
ATOM    801  HB3 LEU A  52      40.982  43.759  25.596  1.00  0.00           H0.      0
ATOM    802  CG  LEU A  52      41.031  44.100  27.757  1.00  0.00           C0.      0
ATOM    803  HG  LEU A  52      40.824  43.508  28.649  1.00  0.00           H0.      0
ATOM    804  CD1 LEU A  52      42.559  44.393  27.887  1.00  0.00           C0.      0
ATOM    805 HD11 LEU A  52      42.592  44.919  28.841  1.00  0.00           H0.      0
ATOM    806 HD12 LEU A  52      43.085  43.439  27.913  1.00  0.00           H0.      0
ATOM    807 HD13 LEU A  52      42.946  44.910  27.009  1.00  0.00           H0.      0
ATOM    808  CD2 LEU A  52      40.183  45.406  27.866  1.00  0.00           C0.      0
ATOM    809 HD21 LEU A  52      39.156  45.201  27.564  1.00  0.00           H0.      0
ATOM    810 HD22 LEU A  52      40.459  45.755  28.861  1.00  0.00           H0.      0
ATOM    811 HD23 LEU A  52      40.565  46.052  27.075  1.00  0.00           H0.      0
ATOM    812  C   LEU A  52      39.035  42.123  25.003  1.00  0.00           C0.      0
ATOM    813  O   LEU A  52      38.306  42.864  24.286  1.00  0.00           O0.      0
ATOM    814  N   ARG A  53      39.550  40.980  24.587  1.00  0.00           N0.      0
ATOM    815  H   ARG A  53      40.076  40.385  25.210  1.00  0.00           H0.      0
ATOM    816  CA  ARG A  53      39.268  40.425  23.166  1.00  0.00           C0.      0
ATOM    817  HA  ARG A  53      39.620  41.188  22.471  1.00  0.00           H0.      0
ATOM    818  CB  ARG A  53      40.282  39.236  22.862  1.00  0.00           C0.      0
ATOM    819  HB2 ARG A  53      40.156  38.514  23.669  1.00  0.00           H0.      0
ATOM    820  HB3 ARG A  53      40.044  38.787  21.898  1.00  0.00           H0.      0
ATOM    821  CG  ARG A  53      41.786  39.715  22.645  1.00  0.00           C0.      0
ATOM    822  HG2 ARG A  53      42.058  40.334  23.501  1.00  0.00           H0.      0
ATOM    823  HG3 ARG A  53      42.414  38.839  22.809  1.00  0.00           H0.      0
ATOM    824  CD  ARG A  53      41.965  40.419  21.278  1.00  0.00           C0.      0
ATOM    825  HD2 ARG A  53      41.674  39.726  20.488  1.00  0.00           H0.      0
ATOM    826  HD3 ARG A  53      41.183  41.177  21.319  1.00  0.00           H0.      0
ATOM    827  NE  ARG A  53      43.268  41.003  21.048  1.00  0.00           N0.      0
ATOM    828  HE  ARG A  53      43.428  41.996  21.142  1.00  0.00           H0.      0
ATOM    829  CZ  ARG A  53      44.338  40.255  20.720  1.00  0.00           C0.      0
ATOM    830  NH1 ARG A  53      44.238  39.006  20.594  1.00  0.00           N0.      0
ATOM    831 HH11 ARG A  53      43.342  38.619  20.856  1.00  0.00           H0.      0
ATOM    832 HH12 ARG A  53      44.979  38.465  20.173  1.00  0.00           H0.      0
ATOM    833  NH2 ARG A  53      45.417  40.796  20.349  1.00  0.00           N0.      0
ATOM    834 HH21 ARG A  53      45.450  41.783  20.141  1.00  0.00           H0.      0
ATOM    835 HH22 ARG A  53      46.257  40.237  20.297  1.00  0.00           H0.      0
ATOM    836  C   ARG A  53      37.793  39.986  23.062  1.00  0.00           C0.      0
ATOM    837  O   ARG A  53      37.200  40.419  22.115  1.00  0.00           O0.      0
ATOM    838  N   GLN A  54      37.129  39.521  24.056  1.00  0.00           N0.      0
ATOM    839  H   GLN A  54      37.607  39.383  24.935  1.00  0.00           H0.      0
ATOM    840  CA  GLN A  54      35.672  39.224  24.043  1.00  0.00           C0.      0
ATOM    841  HA  GLN A  54      35.521  38.650  23.129  1.00  0.00           H0.      0
ATOM    842  CB  GLN A  54      35.254  38.457  25.323  1.00  0.00           C0.      0
ATOM    843  HB2 GLN A  54      35.949  37.625  25.437  1.00  0.00           H0.      0
ATOM    844  HB3 GLN A  54      35.258  39.055  26.234  1.00  0.00           H0.      0
ATOM    845  CG  GLN A  54      33.791  37.898  25.155  1.00  0.00           C0.      0
ATOM    846  HG2 GLN A  54      33.089  38.732  25.162  1.00  0.00           H0.      0
ATOM    847  HG3 GLN A  54      33.694  37.478  24.154  1.00  0.00           H0.      0
ATOM    848  CD  GLN A  54      33.441  36.784  26.173  1.00  0.00           C0.      0
ATOM    849  OE1 GLN A  54      33.841  36.786  27.289  1.00  0.00           O0.      0
ATOM    850  NE2 GLN A  54      32.541  35.892  25.924  1.00  0.00           N0.      0
ATOM    851 HE21 GLN A  54      32.259  35.324  26.710  1.00  0.00           H0.      0
ATOM    852 HE22 GLN A  54      32.097  35.790  25.023  1.00  0.00           H0.      0
ATOM    853  C   GLN A  54      34.870  40.557  23.991  1.00  0.00           C0.      0
ATOM    854  O   GLN A  54      33.667  40.565  23.938  1.00  0.00           O0.      0
ATOM    855  N   HIP A  55      35.516  41.749  24.067  1.00  0.00           N0.      0
ATOM    856  H   HIP A  55      36.502  41.749  23.848  1.00  0.00           H0.      0
ATOM    857  CA  HIP A  55      34.879  43.119  24.032  1.00  0.00           C0.      0
ATOM    858  HA  HIP A  55      33.842  43.068  23.700  1.00  0.00           H0.      0
ATOM    859  CB  HIP A  55      34.939  43.534  25.495  1.00  0.00           C0.      0
ATOM    860  HB2 HIP A  55      35.978  43.396  25.796  1.00  0.00           H0.      0
ATOM    861  HB3 HIP A  55      34.595  44.544  25.718  1.00  0.00           H0.      0
ATOM    862  CG  HIP A  55      34.042  42.687  26.368  1.00  0.00           C0.      0
ATOM    863  ND1 HIP A  55      34.422  41.948  27.473  1.00  0.00           N0.      0
ATOM    864  HD1 HIP A  55      35.402  41.823  27.683  1.00  0.00           H0.      0
ATOM    865  CE1 HIP A  55      33.365  41.176  27.872  1.00  0.00           C0.      0
ATOM    866  HE1 HIP A  55      33.265  40.607  28.784  1.00  0.00           H0.      0
ATOM    867  NE2 HIP A  55      32.277  41.605  27.159  1.00  0.00           N0.      0
ATOM    868  HE2 HIP A  55      31.293  41.419  27.289  1.00  0.00           H0.      0
ATOM    869  CD2 HIP A  55      32.720  42.534  26.180  1.00  0.00           C0.      0
ATOM    870  HD2 HIP A  55      32.125  43.175  25.548  1.00  0.00           H0.      0
ATOM    871  C   HIP A  55      35.518  44.031  23.070  1.00  0.00           C0.      0
ATOM    872  O   HIP A  55      35.120  45.194  22.954  1.00  0.00           O0.      0
ATOM    873  N   GLY A  56      36.328  43.538  22.068  1.00  0.00           N0.      0
ATOM    874  H   GLY A  56      36.542  42.552  22.091  1.00  0.00           H0.      0
ATOM    875  CA  GLY A  56      36.762  44.315  20.862  1.00  0.00           C0.      0
ATOM    876  HA2 GLY A  56      37.391  43.627  20.297  1.00  0.00           H0.      0
ATOM    877  HA3 GLY A  56      35.859  44.592  20.319  1.00  0.00           H0.      0
ATOM    878  C   GLY A  56      37.603  45.512  21.168  1.00  0.00           C0.      0
ATOM    879  O   GLY A  56      37.841  46.437  20.349  1.00  0.00           O0.      0
ATOM    880  N   CYS A  57      38.105  45.609  22.400  1.00  0.00           N0.      0
ATOM    881  H   CYS A  57      38.038  44.773  22.962  1.00  0.00           H0.      0
ATOM    882  CA  CYS A  57      38.720  46.848  22.940  1.00  0.00           C0.      0
ATOM    883  HA  CYS A  57      38.076  47.688  22.684  1.00  0.00           H0.      0
ATOM    884  CB  CYS A  57      38.854  46.629  24.463  1.00  0.00           C0.      0
ATOM    885  HB2 CYS A  57      39.591  45.846  24.641  1.00  0.00           H0.      0
ATOM    886  HB3 CYS A  57      39.189  47.572  24.894  1.00  0.00           H0.      0
ATOM    887  SG  CYS A  57      37.242  46.066  25.220  1.00  0.00           S0.      0
ATOM    888  HG  CYS A  57      36.744  47.276  24.950  1.00  0.00           H0.      0
ATOM    889  C   CYS A  57      40.197  47.107  22.297  1.00  0.00           C0.      0
ATOM    890  O   CYS A  57      40.945  46.172  22.102  1.00  0.00           O0.      0
ATOM    891  N   HIE A  58      40.606  48.375  22.077  1.00  0.00           N0.      0
ATOM    892  H   HIE A  58      39.976  49.140  22.274  1.00  0.00           H0.      0
ATOM    893  CA  HIE A  58      41.971  48.730  21.650  1.00  0.00           C0.      0
ATOM    894  HA  HIE A  58      42.658  47.920  21.897  1.00  0.00           H0.      0
ATOM    895  CB  HIE A  58      42.045  48.898  20.126  1.00  0.00           C0.      0
ATOM    896  HB2 HIE A  58      41.687  47.958  19.706  1.00  0.00           H0.      0
ATOM    897  HB3 HIE A  58      41.328  49.674  19.860  1.00  0.00           H0.      0
ATOM    898  CG  HIE A  58      43.486  49.169  19.546  1.00  0.00           C0.      0
ATOM    899  ND1 HIE A  58      44.549  48.270  19.682  1.00  0.00           N0.      0
ATOM    900  CE1 HIE A  58      45.571  48.831  19.055  1.00  0.00           C0.      0
ATOM    901  HE1 HIE A  58      46.596  48.499  18.991  1.00  0.00           H0.      0
ATOM    902  NE2 HIE A  58      45.134  50.000  18.552  1.00  0.00           N0.      0
ATOM    903  HE2 HIE A  58      45.610  50.513  17.825  1.00  0.00           H0.      0
ATOM    904  CD2 HIE A  58      43.832  50.170  18.791  1.00  0.00           C0.      0
ATOM    905  HD2 HIE A  58      43.197  51.024  18.606  1.00  0.00           H0.      0
ATOM    906  C   HIE A  58      42.579  49.968  22.399  1.00  0.00           C0.      0
ATOM    907  O   HIE A  58      43.728  49.831  22.896  1.00  0.00           O0.      0
ATOM    908  N   ARG A  59      41.921  51.070  22.558  1.00  0.00           N0.      0
ATOM    909  H   ARG A  59      41.001  50.968  22.155  1.00  0.00           H0.      0
ATOM    910  CA  ARG A  59      42.233  52.205  23.477  1.00  0.00           C0.      0
ATOM    911  HA  ARG A  59      43.291  52.432  23.346  1.00  0.00           H0.      0
ATOM    912  CB  ARG A  59      41.348  53.405  23.150  1.00  0.00           C0.      0
ATOM    913  HB2 ARG A  59      40.298  53.116  23.199  1.00  0.00           H0.      0
ATOM    914  HB3 ARG A  59      41.484  54.276  23.792  1.00  0.00           H0.      0
ATOM    915  CG  ARG A  59      41.755  53.898  21.731  1.00  0.00           C0.      0
ATOM    916  HG2 ARG A  59      42.797  54.213  21.791  1.00  0.00           H0.      0
ATOM    917  HG3 ARG A  59      41.550  53.058  21.067  1.00  0.00           H0.      0
ATOM    918  CD  ARG A  59      40.901  55.069  21.105  1.00  0.00           C0.      0
ATOM    919  HD2 ARG A  59      41.332  55.333  20.139  1.00  0.00           H0.      0
ATOM    920  HD3 ARG A  59      39.928  54.643  20.860  1.00  0.00           H0.      0
ATOM    921  NE  ARG A  59      40.727  56.272  21.952  1.00  0.00           N0.      0
ATOM    922  HE  ARG A  59      41.581  56.597  22.382  1.00  0.00           H0.      0
ATOM    923  CZ  ARG A  59      39.655  57.069  21.957  1.00  0.00           C0.      0
ATOM    924  NH1 ARG A  59      38.615  56.889  21.258  1.00  0.00           N0.      0
ATOM    925 HH11 ARG A  59      38.288  55.947  21.095  1.00  0.00           H0.      0
ATOM    926 HH12 ARG A  59      38.012  57.690  21.377  1.00  0.00           H0.      0
ATOM    927  NH2 ARG A  59      39.608  58.016  22.821  1.00  0.00           N0.      0
ATOM    928 HH21 ARG A  59      40.346  58.109  23.504  1.00  0.00           H0.      0
ATOM    929 HH22 ARG A  59      38.787  58.598  22.736  1.00  0.00           H0.      0
ATOM    930  C   ARG A  59      42.056  51.917  24.978  1.00  0.00           C0.      0
ATOM    931  O   ARG A  59      40.948  51.742  25.471  1.00  0.00           O0.      0
ATOM    932  N   VAL A  60      43.131  51.866  25.739  1.00  0.00           N0.      0
ATOM    933  H   VAL A  60      44.001  52.098  25.281  1.00  0.00           H0.      0
ATOM    934  CA  VAL A  60      43.142  51.314  27.091  1.00  0.00           C0.      0
ATOM    935  HA  VAL A  60      42.143  51.239  27.519  1.00  0.00           H0.      0
ATOM    936  CB  VAL A  60      43.690  49.816  27.158  1.00  0.00           C0.      0
ATOM    937  HB  VAL A  60      44.744  49.877  26.886  1.00  0.00           H0.      0
ATOM    938  CG1 VAL A  60      43.683  49.269  28.564  1.00  0.00           C0.      0
ATOM    939 HG11 VAL A  60      44.348  49.829  29.222  1.00  0.00           H0.      0
ATOM    940 HG12 VAL A  60      42.673  49.345  28.966  1.00  0.00           H0.      0
ATOM    941 HG13 VAL A  60      43.799  48.189  28.466  1.00  0.00           H0.      0
ATOM    942  CG2 VAL A  60      43.036  48.859  26.212  1.00  0.00           C0.      0
ATOM    943 HG21 VAL A  60      43.589  47.928  26.086  1.00  0.00           H0.      0
ATOM    944 HG22 VAL A  60      42.036  48.629  26.578  1.00  0.00           H0.      0
ATOM    945 HG23 VAL A  60      42.857  49.321  25.241  1.00  0.00           H0.      0
ATOM    946  C   VAL A  60      43.970  52.290  28.088  1.00  0.00           C0.      0
ATOM    947  O   VAL A  60      45.017  52.670  27.706  1.00  0.00           O0.      0
ATOM    948  N   LEU A  61      43.465  52.539  29.304  1.00  0.00           N0.      0
ATOM    949  H   LEU A  61      42.550  52.176  29.531  1.00  0.00           H0.      0
ATOM    950  CA  LEU A  61      44.088  53.387  30.370  1.00  0.00           C0.      0
ATOM    951  HA  LEU A  61      45.104  53.604  30.041  1.00  0.00           H0.      0
ATOM    952  CB  LEU A  61      43.370  54.774  30.529  1.00  0.00           C0.      0
ATOM    953  HB2 LEU A  61      43.496  55.205  29.536  1.00  0.00           H0.      0
ATOM    954  HB3 LEU A  61      42.299  54.611  30.657  1.00  0.00           H0.      0
ATOM    955  CG  LEU A  61      43.945  55.718  31.566  1.00  0.00           C0.      0
ATOM    956  HG  LEU A  61      44.186  55.228  32.510  1.00  0.00           H0.      0
ATOM    957  CD1 LEU A  61      45.305  56.332  31.089  1.00  0.00           C0.      0
ATOM    958 HD11 LEU A  61      45.846  55.487  30.664  1.00  0.00           H0.      0
ATOM    959 HD12 LEU A  61      45.187  57.036  30.265  1.00  0.00           H0.      0
ATOM    960 HD13 LEU A  61      45.898  56.845  31.847  1.00  0.00           H0.      0
ATOM    961  CD2 LEU A  61      42.978  56.916  31.867  1.00  0.00           C0.      0
ATOM    962 HD21 LEU A  61      41.985  56.722  32.271  1.00  0.00           H0.      0
ATOM    963 HD22 LEU A  61      43.415  57.687  32.502  1.00  0.00           H0.      0
ATOM    964 HD23 LEU A  61      42.701  57.376  30.918  1.00  0.00           H0.      0
ATOM    965  C   LEU A  61      44.320  52.637  31.694  1.00  0.00           C0.      0
ATOM    966  O   LEU A  61      43.333  52.152  32.318  1.00  0.00           O0.      0
ATOM    967  N   ASH A  62      45.486  52.650  32.307  1.00  0.00           N0.      0
ATOM    968  H   ASH A  62      46.287  53.062  31.850  1.00  0.00           H0.      0
ATOM    969  CA  ASH A  62      45.738  52.201  33.659  1.00  0.00           C0.      0
ATOM    970  HA  ASH A  62      44.864  51.610  33.934  1.00  0.00           H0.      0
ATOM    971  CB  ASH A  62      46.961  51.404  33.629  1.00  0.00           C0.      0
ATOM    972  HB2 ASH A  62      46.913  50.658  32.836  1.00  0.00           H0.      0
ATOM    973  HB3 ASH A  62      47.858  52.017  33.533  1.00  0.00           H0.      0
ATOM    974  CG  ASH A  62      47.236  50.638  34.884  1.00  0.00           C0.      0
ATOM    975  OD1 ASH A  62      47.414  51.214  35.930  1.00  0.00           O0.      0
ATOM    976  OD2 ASH A  62      47.273  49.269  34.692  1.00  0.00           O0.      0
ATOM    977  HD2 ASH A  62      47.490  48.942  35.568  1.00  0.00           H0.      0
ATOM    978  C   ASH A  62      45.655  53.475  34.486  1.00  0.00           C0.      0
ATOM    979  O   ASH A  62      46.287  54.406  34.052  1.00  0.00           O0.      0
ATOM    980  N   VAL A  63      45.014  53.490  35.695  1.00  0.00           N0.      0
ATOM    981  H   VAL A  63      44.427  52.707  35.945  1.00  0.00           H0.      0
ATOM    982  CA  VAL A  63      45.051  54.529  36.711  1.00  0.00           C0.      0
ATOM    983  HA  VAL A  63      45.545  55.427  36.341  1.00  0.00           H0.      0
ATOM    984  CB  VAL A  63      43.637  55.006  37.147  1.00  0.00           C0.      0
ATOM    985  HB  VAL A  63      43.815  55.974  37.615  1.00  0.00           H0.      0
ATOM    986  CG1 VAL A  63      42.731  55.334  35.940  1.00  0.00           C0.      0
ATOM    987 HG11 VAL A  63      42.637  54.427  35.344  1.00  0.00           H0.      0
ATOM    988 HG12 VAL A  63      41.666  55.522  36.073  1.00  0.00           H0.      0
ATOM    989 HG13 VAL A  63      43.179  56.103  35.311  1.00  0.00           H0.      0
ATOM    990  CG2 VAL A  63      42.925  54.101  38.131  1.00  0.00           C0.      0
ATOM    991 HG21 VAL A  63      43.575  53.828  38.963  1.00  0.00           H0.      0
ATOM    992 HG22 VAL A  63      42.153  54.771  38.509  1.00  0.00           H0.      0
ATOM    993 HG23 VAL A  63      42.430  53.322  37.550  1.00  0.00           H0.      0
ATOM    994  C   VAL A  63      46.038  54.291  37.903  1.00  0.00           C0.      0
ATOM    995  O   VAL A  63      46.234  55.173  38.718  1.00  0.00           O0.      0
ATOM    996  N   ALA A  64      46.730  53.158  38.011  1.00  0.00           N0.      0
ATOM    997  H   ALA A  64      46.554  52.477  37.286  1.00  0.00           H0.      0
ATOM    998  CA  ALA A  64      47.631  52.771  39.075  1.00  0.00           C0.      0
ATOM    999  HA  ALA A  64      47.881  53.711  39.567  1.00  0.00           H0.      0
ATOM   1000  CB  ALA A  64      46.699  52.007  40.062  1.00  0.00           C0.      0
ATOM   1001  HB1 ALA A  64      46.202  51.111  39.689  1.00  0.00           H0.      0
ATOM   1002  HB2 ALA A  64      47.221  51.643  40.947  1.00  0.00           H0.      0
ATOM   1003  HB3 ALA A  64      45.810  52.569  40.345  1.00  0.00           H0.      0
ATOM   1004  C   ALA A  64      48.838  51.987  38.554  1.00  0.00           C0.      0
ATOM   1005  O   ALA A  64      49.154  50.900  38.988  1.00  0.00           O0.      0
ATOM   1006  N   CYS A  65      49.553  52.600  37.615  1.00  0.00           N0.      0
ATOM   1007  H   CYS A  65      49.296  53.477  37.184  1.00  0.00           H0.      0
ATOM   1008  CA  CYS A  65      50.594  51.924  36.873  1.00  0.00           C0.      0
ATOM   1009  HA  CYS A  65      50.191  51.102  36.281  1.00  0.00           H0.      0
ATOM   1010  CB  CYS A  65      51.252  53.034  36.090  1.00  0.00           C0.      0
ATOM   1011  HB2 CYS A  65      50.448  53.561  35.576  1.00  0.00           H0.      0
ATOM   1012  HB3 CYS A  65      51.655  53.826  36.721  1.00  0.00           H0.      0
ATOM   1013  SG  CYS A  65      52.521  52.571  34.867  1.00  0.00           S0.      0
ATOM   1014  HG  CYS A  65      53.445  52.190  35.754  1.00  0.00           H0.      0
ATOM   1015  C   CYS A  65      51.624  51.238  37.779  1.00  0.00           C0.      0
ATOM   1016  O   CYS A  65      52.162  50.249  37.306  1.00  0.00           O0.      0
ATOM   1017  N   GLY A  66      51.924  51.749  39.021  1.00  0.00           N0.      0
ATOM   1018  H   GLY A  66      51.325  52.477  39.383  1.00  0.00           H0.      0
ATOM   1019  CA  GLY A  66      53.192  51.505  39.744  1.00  0.00           C0.      0
ATOM   1020  HA2 GLY A  66      53.307  52.225  40.555  1.00  0.00           H0.      0
ATOM   1021  HA3 GLY A  66      53.224  50.556  40.279  1.00  0.00           H0.      0
ATOM   1022  C   GLY A  66      54.350  51.847  38.778  1.00  0.00           C0.      0
ATOM   1023  O   GLY A  66      54.124  52.807  38.058  1.00  0.00           O0.      0
ATOM   1024  N   THR A  67      55.332  50.994  38.721  1.00  0.00           N0.      0
ATOM   1025  H   THR A  67      55.188  50.163  39.277  1.00  0.00           H0.      0
ATOM   1026  CA  THR A  67      56.310  50.923  37.629  1.00  0.00           C0.      0
ATOM   1027  HA  THR A  67      56.755  51.916  37.559  1.00  0.00           H0.      0
ATOM   1028  CB  THR A  67      57.458  50.041  38.096  1.00  0.00           C0.      0
ATOM   1029  HB  THR A  67      58.309  50.144  37.423  1.00  0.00           H0.      0
ATOM   1030  CG2 THR A  67      58.011  50.504  39.492  1.00  0.00           C0.      0
ATOM   1031 HG21 THR A  67      57.469  50.194  40.386  1.00  0.00           H0.      0
ATOM   1032 HG22 THR A  67      58.951  49.961  39.579  1.00  0.00           H0.      0
ATOM   1033 HG23 THR A  67      58.149  51.585  39.475  1.00  0.00           H0.      0
ATOM   1034  OG1 THR A  67      57.007  48.738  38.204  1.00  0.00           O0.      0
ATOM   1035  HG1 THR A  67      57.757  48.203  38.474  1.00  0.00           H0.      0
ATOM   1036  C   THR A  67      55.819  50.441  36.240  1.00  0.00           C0.      0
ATOM   1037  O   THR A  67      56.661  50.431  35.347  1.00  0.00           O0.      0
ATOM   1038  N   GLY A  68      54.501  49.956  36.104  1.00  0.00           N0.      0
ATOM   1039  H   GLY A  68      53.921  49.852  36.924  1.00  0.00           H0.      0
ATOM   1040  CA  GLY A  68      53.873  49.591  34.805  1.00  0.00           C0.      0
ATOM   1041  HA2 GLY A  68      52.885  50.036  34.689  1.00  0.00           H0.      0
ATOM   1042  HA3 GLY A  68      54.496  49.941  33.981  1.00  0.00           H0.      0
ATOM   1043  C   GLY A  68      53.767  48.126  34.562  1.00  0.00           C0.      0
ATOM   1044  O   GLY A  68      53.429  47.817  33.432  1.00  0.00           O0.      0
ATOM   1045  N   VAL A  69      54.074  47.221  35.484  1.00  0.00           N0.      0
ATOM   1046  H   VAL A  69      54.243  47.439  36.455  1.00  0.00           H0.      0
ATOM   1047  CA  VAL A  69      54.135  45.782  35.109  1.00  0.00           C0.      0
ATOM   1048  HA  VAL A  69      54.772  45.480  34.277  1.00  0.00           H0.      0
ATOM   1049  CB  VAL A  69      54.669  44.867  36.271  1.00  0.00           C0.      0
ATOM   1050  HB  VAL A  69      54.065  45.003  37.168  1.00  0.00           H0.      0
ATOM   1051  CG1 VAL A  69      54.836  43.338  36.025  1.00  0.00           C0.      0
ATOM   1052 HG11 VAL A  69      55.394  43.120  35.114  1.00  0.00           H0.      0
ATOM   1053 HG12 VAL A  69      55.375  42.808  36.811  1.00  0.00           H0.      0
ATOM   1054 HG13 VAL A  69      53.806  42.991  36.099  1.00  0.00           H0.      0
ATOM   1055  CG2 VAL A  69      56.077  45.244  36.594  1.00  0.00           C0.      0
ATOM   1056 HG21 VAL A  69      55.991  46.309  36.811  1.00  0.00           H0.      0
ATOM   1057 HG22 VAL A  69      56.570  44.696  37.397  1.00  0.00           H0.      0
ATOM   1058 HG23 VAL A  69      56.729  45.155  35.725  1.00  0.00           H0.      0
ATOM   1059  C   VAL A  69      52.722  45.139  34.791  1.00  0.00           C0.      0
ATOM   1060  O   VAL A  69      52.624  44.115  34.034  1.00  0.00           O0.      0
ATOM   1061  N   ASP A  70      51.590  45.802  35.133  1.00  0.00           N0.      0
ATOM   1062  H   ASP A  70      51.633  46.679  35.631  1.00  0.00           H0.      0
ATOM   1063  CA  ASP A  70      50.288  45.421  34.547  1.00  0.00           C0.      0
ATOM   1064  HA  ASP A  70      50.344  44.342  34.403  1.00  0.00           H0.      0
ATOM   1065  CB  ASP A  70      49.183  45.698  35.587  1.00  0.00           C0.      0
ATOM   1066  HB2 ASP A  70      48.294  45.442  35.011  1.00  0.00           H0.      0
ATOM   1067  HB3 ASP A  70      49.410  45.060  36.441  1.00  0.00           H0.      0
ATOM   1068  CG  ASP A  70      49.122  47.126  36.078  1.00  0.00           C0.      0
ATOM   1069  OD1 ASP A  70      48.061  47.499  36.641  1.00  0.00           O0.      0
ATOM   1070  OD2 ASP A  70      50.183  47.805  36.121  1.00  0.00           O0.      0
ATOM   1071  C   ASP A  70      49.976  46.095  33.158  1.00  0.00           C0.      0
ATOM   1072  O   ASP A  70      49.360  45.438  32.331  1.00  0.00           O0.      0
ATOM   1073  N   SER A  71      50.362  47.396  32.923  1.00  0.00           N0.      0
ATOM   1074  H   SER A  71      50.882  47.935  33.602  1.00  0.00           H0.      0
ATOM   1075  CA  SER A  71      50.257  47.951  31.591  1.00  0.00           C0.      0
ATOM   1076  HA  SER A  71      49.209  47.884  31.297  1.00  0.00           H0.      0
ATOM   1077  CB  SER A  71      50.711  49.408  31.587  1.00  0.00           C0.      0
ATOM   1078  HB2 SER A  71      51.779  49.550  31.753  1.00  0.00           H0.      0
ATOM   1079  HB3 SER A  71      50.584  49.786  30.573  1.00  0.00           H0.      0
ATOM   1080  OG  SER A  71      50.112  50.127  32.647  1.00  0.00           O0.      0
ATOM   1081  HG  SER A  71      49.543  49.537  33.148  1.00  0.00           H0.      0
ATOM   1082  C   SER A  71      51.123  47.167  30.539  1.00  0.00           C0.      0
ATOM   1083  O   SER A  71      50.662  46.855  29.423  1.00  0.00           O0.      0
ATOM   1084  N   ILE A  72      52.385  46.788  30.852  1.00  0.00           N0.      0
ATOM   1085  H   ILE A  72      52.661  46.965  31.807  1.00  0.00           H0.      0
ATOM   1086  CA  ILE A  72      53.335  46.265  29.901  1.00  0.00           C0.      0
ATOM   1087  HA  ILE A  72      53.199  46.856  28.995  1.00  0.00           H0.      0
ATOM   1088  CB  ILE A  72      54.792  46.282  30.410  1.00  0.00           C0.      0
ATOM   1089  HB  ILE A  72      54.892  45.729  31.344  1.00  0.00           H0.      0
ATOM   1090  CG2 ILE A  72      55.701  45.523  29.424  1.00  0.00           C0.      0
ATOM   1091 HG21 ILE A  72      55.486  44.455  29.450  1.00  0.00           H0.      0
ATOM   1092 HG22 ILE A  72      55.552  45.912  28.416  1.00  0.00           H0.      0
ATOM   1093 HG23 ILE A  72      56.755  45.645  29.672  1.00  0.00           H0.      0
ATOM   1094  CG1 ILE A  72      55.457  47.729  30.547  1.00  0.00           C0.      0
ATOM   1095 HG12 ILE A  72      55.724  48.219  29.610  1.00  0.00           H0.      0
ATOM   1096 HG13 ILE A  72      54.747  48.365  31.075  1.00  0.00           H0.      0
ATOM   1097  CD1 ILE A  72      56.682  47.639  31.468  1.00  0.00           C0.      0
ATOM   1098 HD11 ILE A  72      56.538  47.025  32.358  1.00  0.00           H0.      0
ATOM   1099 HD12 ILE A  72      57.525  47.222  30.918  1.00  0.00           H0.      0
ATOM   1100 HD13 ILE A  72      56.934  48.636  31.828  1.00  0.00           H0.      0
ATOM   1101  C   ILE A  72      52.957  44.882  29.413  1.00  0.00           C0.      0
ATOM   1102  O   ILE A  72      53.204  44.438  28.249  1.00  0.00           O0.      0
ATOM   1103  N   MET A  73      52.189  44.100  30.131  1.00  0.00           N0.      0
ATOM   1104  H   MET A  73      51.979  44.453  31.054  1.00  0.00           H0.      0
ATOM   1105  CA  MET A  73      51.702  42.749  29.776  1.00  0.00           C0.      0
ATOM   1106  HA  MET A  73      52.578  42.208  29.417  1.00  0.00           H0.      0
ATOM   1107  CB  MET A  73      51.131  42.025  30.984  1.00  0.00           C0.      0
ATOM   1108  HB2 MET A  73      51.823  42.126  31.819  1.00  0.00           H0.      0
ATOM   1109  HB3 MET A  73      50.168  42.466  31.244  1.00  0.00           H0.      0
ATOM   1110  CG  MET A  73      50.915  40.583  30.678  1.00  0.00           C0.      0
ATOM   1111  HG2 MET A  73      50.115  40.383  29.966  1.00  0.00           H0.      0
ATOM   1112  HG3 MET A  73      51.883  40.203  30.353  1.00  0.00           H0.      0
ATOM   1113  SD  MET A  73      50.421  39.617  32.140  1.00  0.00           S0.      0
ATOM   1114  CE  MET A  73      48.734  40.164  32.503  1.00  0.00           C0.      0
ATOM   1115  HE1 MET A  73      48.750  41.174  32.912  1.00  0.00           H0.      0
ATOM   1116  HE2 MET A  73      48.174  40.111  31.570  1.00  0.00           H0.      0
ATOM   1117  HE3 MET A  73      48.190  39.513  33.188  1.00  0.00           H0.      0
ATOM   1118  C   MET A  73      50.670  42.899  28.580  1.00  0.00           C0.      0
ATOM   1119  O   MET A  73      50.599  41.919  27.860  1.00  0.00           O0.      0
ATOM   1120  N   LEU A  74      50.120  44.098  28.382  1.00  0.00           N0.      0
ATOM   1121  H   LEU A  74      50.247  44.825  29.072  1.00  0.00           H0.      0
ATOM   1122  CA  LEU A  74      49.373  44.392  27.199  1.00  0.00           C0.      0
ATOM   1123  HA  LEU A  74      49.043  43.451  26.760  1.00  0.00           H0.      0
ATOM   1124  CB  LEU A  74      48.152  45.254  27.625  1.00  0.00           C0.      0
ATOM   1125  HB2 LEU A  74      48.566  46.183  28.017  1.00  0.00           H0.      0
ATOM   1126  HB3 LEU A  74      47.568  45.517  26.744  1.00  0.00           H0.      0
ATOM   1127  CG  LEU A  74      47.230  44.642  28.754  1.00  0.00           C0.      0
ATOM   1128  HG  LEU A  74      47.860  44.190  29.520  1.00  0.00           H0.      0
ATOM   1129  CD1 LEU A  74      46.282  45.692  29.414  1.00  0.00           C0.      0
ATOM   1130 HD11 LEU A  74      45.596  46.139  28.694  1.00  0.00           H0.      0
ATOM   1131 HD12 LEU A  74      45.718  45.263  30.242  1.00  0.00           H0.      0
ATOM   1132 HD13 LEU A  74      46.811  46.500  29.919  1.00  0.00           H0.      0
ATOM   1133  CD2 LEU A  74      46.369  43.383  28.207  1.00  0.00           C0.      0
ATOM   1134 HD21 LEU A  74      45.729  43.633  27.361  1.00  0.00           H0.      0
ATOM   1135 HD22 LEU A  74      47.007  42.612  27.774  1.00  0.00           H0.      0
ATOM   1136 HD23 LEU A  74      45.831  42.890  29.017  1.00  0.00           H0.      0
ATOM   1137  C   LEU A  74      50.174  45.165  26.061  1.00  0.00           C0.      0
ATOM   1138  O   LEU A  74      49.673  45.231  24.918  1.00  0.00           O0.      0
ATOM   1139  N   VAL A  75      51.299  45.747  26.401  1.00  0.00           N0.      0
ATOM   1140  H   VAL A  75      51.536  45.795  27.381  1.00  0.00           H0.      0
ATOM   1141  CA  VAL A  75      52.270  46.441  25.504  1.00  0.00           C0.      0
ATOM   1142  HA  VAL A  75      51.690  47.150  24.912  1.00  0.00           H0.      0
ATOM   1143  CB  VAL A  75      53.279  47.337  26.319  1.00  0.00           C0.      0
ATOM   1144  HB  VAL A  75      53.669  46.654  27.073  1.00  0.00           H0.      0
ATOM   1145  CG1 VAL A  75      54.437  47.933  25.460  1.00  0.00           C0.      0
ATOM   1146 HG11 VAL A  75      54.022  48.528  24.646  1.00  0.00           H0.      0
ATOM   1147 HG12 VAL A  75      55.095  48.502  26.117  1.00  0.00           H0.      0
ATOM   1148 HG13 VAL A  75      55.063  47.192  24.963  1.00  0.00           H0.      0
ATOM   1149  CG2 VAL A  75      52.678  48.578  27.010  1.00  0.00           C0.      0
ATOM   1150 HG21 VAL A  75      53.561  48.879  27.574  1.00  0.00           H0.      0
ATOM   1151 HG22 VAL A  75      52.314  49.299  26.279  1.00  0.00           H0.      0
ATOM   1152 HG23 VAL A  75      51.913  48.313  27.740  1.00  0.00           H0.      0
ATOM   1153  C   VAL A  75      53.013  45.468  24.621  1.00  0.00           C0.      0
ATOM   1154  O   VAL A  75      53.142  45.711  23.431  1.00  0.00           O0.      0
ATOM   1155  N   GLU A  76      53.254  44.301  25.171  1.00  0.00           N0.      0
ATOM   1156  H   GLU A  76      53.028  44.165  26.146  1.00  0.00           H0.      0
ATOM   1157  CA  GLU A  76      53.685  43.068  24.506  1.00  0.00           C0.      0
ATOM   1158  HA  GLU A  76      54.398  43.464  23.783  1.00  0.00           H0.      0
ATOM   1159  CB  GLU A  76      54.270  42.117  25.551  1.00  0.00           C0.      0
ATOM   1160  HB2 GLU A  76      53.413  41.890  26.186  1.00  0.00           H0.      0
ATOM   1161  HB3 GLU A  76      54.546  41.219  24.998  1.00  0.00           H0.      0
ATOM   1162  CG  GLU A  76      55.527  42.477  26.420  1.00  0.00           C0.      0
ATOM   1163  HG2 GLU A  76      55.301  43.267  27.135  1.00  0.00           H0.      0
ATOM   1164  HG3 GLU A  76      55.723  41.690  27.148  1.00  0.00           H0.      0
ATOM   1165  CD  GLU A  76      56.790  42.731  25.627  1.00  0.00           C0.      0
ATOM   1166  OE1 GLU A  76      57.864  42.840  26.285  1.00  0.00           O0.      0
ATOM   1167  OE2 GLU A  76      56.728  42.656  24.422  1.00  0.00           O0.      0
ATOM   1168  C   GLU A  76      52.605  42.411  23.681  1.00  0.00           C0.      0
ATOM   1169  O   GLU A  76      52.850  41.650  22.773  1.00  0.00           O0.      0
ATOM   1170  N   GLU A  77      51.310  42.601  23.991  1.00  0.00           N0.      0
ATOM   1171  H   GLU A  77      51.170  43.168  24.815  1.00  0.00           H0.      0
ATOM   1172  CA  GLU A  77      50.181  42.270  23.173  1.00  0.00           C0.      0
ATOM   1173  HA  GLU A  77      50.384  41.380  22.577  1.00  0.00           H0.      0
ATOM   1174  CB  GLU A  77      49.000  41.837  24.120  1.00  0.00           C0.      0
ATOM   1175  HB2 GLU A  77      48.874  42.621  24.867  1.00  0.00           H0.      0
ATOM   1176  HB3 GLU A  77      48.080  41.736  23.544  1.00  0.00           H0.      0
ATOM   1177  CG  GLU A  77      49.254  40.535  24.861  1.00  0.00           C0.      0
ATOM   1178  HG2 GLU A  77      50.074  40.557  25.578  1.00  0.00           H0.      0
ATOM   1179  HG3 GLU A  77      48.394  40.139  25.402  1.00  0.00           H0.      0
ATOM   1180  CD  GLU A  77      49.569  39.351  23.873  1.00  0.00           C0.      0
ATOM   1181  OE1 GLU A  77      50.398  38.500  24.225  1.00  0.00           O0.      0
ATOM   1182  OE2 GLU A  77      49.093  39.319  22.682  1.00  0.00           O0.      0
ATOM   1183  C   GLU A  77      49.829  43.478  22.188  1.00  0.00           C0.      0
ATOM   1184  O   GLU A  77      48.900  43.362  21.385  1.00  0.00           O0.      0
ATOM   1185  N   GLY A  78      50.589  44.584  22.176  1.00  0.00           N0.      0
ATOM   1186  H   GLY A  78      51.219  44.779  22.940  1.00  0.00           H0.      0
ATOM   1187  CA  GLY A  78      50.483  45.632  21.173  1.00  0.00           C0.      0
ATOM   1188  HA2 GLY A  78      51.321  46.314  21.321  1.00  0.00           H0.      0
ATOM   1189  HA3 GLY A  78      50.631  45.132  20.216  1.00  0.00           H0.      0
ATOM   1190  C   GLY A  78      49.182  46.380  21.252  1.00  0.00           C0.      0
ATOM   1191  O   GLY A  78      48.749  46.988  20.229  1.00  0.00           O0.      0
ATOM   1192  N   PHE A  79      48.444  46.399  22.358  1.00  0.00           N0.      0
ATOM   1193  H   PHE A  79      48.780  45.813  23.109  1.00  0.00           H0.      0
ATOM   1194  CA  PHE A  79      47.333  47.230  22.551  1.00  0.00           C0.      0
ATOM   1195  HA  PHE A  79      46.647  47.171  21.706  1.00  0.00           H0.      0
ATOM   1196  CB  PHE A  79      46.622  46.967  23.857  1.00  0.00           C0.      0
ATOM   1197  HB2 PHE A  79      47.416  46.964  24.604  1.00  0.00           H0.      0
ATOM   1198  HB3 PHE A  79      45.975  47.818  24.074  1.00  0.00           H0.      0
ATOM   1199  CG  PHE A  79      45.658  45.722  23.902  1.00  0.00           C0.      0
ATOM   1200  CD1 PHE A  79      46.220  44.454  24.038  1.00  0.00           C0.      0
ATOM   1201  HD1 PHE A  79      47.296  44.361  24.045  1.00  0.00           H0.      0
ATOM   1202  CE1 PHE A  79      45.486  43.280  23.943  1.00  0.00           C0.      0
ATOM   1203  HE1 PHE A  79      45.858  42.270  24.032  1.00  0.00           H0.      0
ATOM   1204  CZ  PHE A  79      44.105  43.422  24.092  1.00  0.00           C0.      0
ATOM   1205  HZ  PHE A  79      43.473  42.552  24.199  1.00  0.00           H0.      0
ATOM   1206  CE2 PHE A  79      43.514  44.706  24.006  1.00  0.00           C0.      0
ATOM   1207  HE2 PHE A  79      42.439  44.781  24.087  1.00  0.00           H0.      0
ATOM   1208  CD2 PHE A  79      44.293  45.854  23.765  1.00  0.00           C0.      0
ATOM   1209  HD2 PHE A  79      43.896  46.854  23.671  1.00  0.00           H0.      0
ATOM   1210  C   PHE A  79      47.793  48.751  22.389  1.00  0.00           C0.      0
ATOM   1211  O   PHE A  79      48.983  48.999  22.710  1.00  0.00           O0.      0
ATOM   1212  N   SER A  80      46.886  49.688  22.108  1.00  0.00           N0.      0
ATOM   1213  H   SER A  80      45.932  49.371  22.009  1.00  0.00           H0.      0
ATOM   1214  CA  SER A  80      46.978  51.188  22.177  1.00  0.00           C0.      0
ATOM   1215  HA  SER A  80      48.010  51.514  22.051  1.00  0.00           H0.      0
ATOM   1216  CB  SER A  80      46.100  52.002  21.245  1.00  0.00           C0.      0
ATOM   1217  HB2 SER A  80      46.212  51.761  20.188  1.00  0.00           H0.      0
ATOM   1218  HB3 SER A  80      45.104  51.894  21.674  1.00  0.00           H0.      0
ATOM   1219  OG  SER A  80      46.504  53.314  21.365  1.00  0.00           O0.      0
ATOM   1220  HG  SER A  80      45.842  53.821  20.888  1.00  0.00           H0.      0
ATOM   1221  C   SER A  80      46.745  51.596  23.645  1.00  0.00           C0.      0
ATOM   1222  O   SER A  80      45.829  52.321  24.059  1.00  0.00           O0.      0
ATOM   1223  N   VAL A  81      47.632  50.986  24.464  1.00  0.00           N0.      0
ATOM   1224  H   VAL A  81      48.398  50.472  24.053  1.00  0.00           H0.      0
ATOM   1225  CA  VAL A  81      47.559  50.995  25.884  1.00  0.00           C0.      0
ATOM   1226  HA  VAL A  81      46.503  51.159  26.094  1.00  0.00           H0.      0
ATOM   1227  CB  VAL A  81      47.969  49.626  26.480  1.00  0.00           C0.      0
ATOM   1228  HB  VAL A  81      47.390  48.799  26.068  1.00  0.00           H0.      0
ATOM   1229  CG1 VAL A  81      49.394  49.215  26.219  1.00  0.00           C0.      0
ATOM   1230 HG11 VAL A  81      49.943  50.085  26.579  1.00  0.00           H0.      0
ATOM   1231 HG12 VAL A  81      49.736  48.285  26.672  1.00  0.00           H0.      0
ATOM   1232 HG13 VAL A  81      49.494  49.004  25.154  1.00  0.00           H0.      0
ATOM   1233  CG2 VAL A  81      47.864  49.565  28.004  1.00  0.00           C0.      0
ATOM   1234 HG21 VAL A  81      47.062  50.197  28.386  1.00  0.00           H0.      0
ATOM   1235 HG22 VAL A  81      47.756  48.518  28.287  1.00  0.00           H0.      0
ATOM   1236 HG23 VAL A  81      48.729  50.024  28.483  1.00  0.00           H0.      0
ATOM   1237  C   VAL A  81      48.353  52.202  26.473  1.00  0.00           C0.      0
ATOM   1238  O   VAL A  81      49.314  52.701  25.968  1.00  0.00           O0.      0
ATOM   1239  N   THR A  82      47.876  52.773  27.626  1.00  0.00           N0.      0
ATOM   1240  H   THR A  82      47.034  52.401  28.040  1.00  0.00           H0.      0
ATOM   1241  CA  THR A  82      48.420  53.993  28.275  1.00  0.00           C0.      0
ATOM   1242  HA  THR A  82      49.500  54.078  28.153  1.00  0.00           H0.      0
ATOM   1243  CB  THR A  82      47.831  55.272  27.661  1.00  0.00           C0.      0
ATOM   1244  HB  THR A  82      48.313  56.120  28.148  1.00  0.00           H0.      0
ATOM   1245  CG2 THR A  82      47.883  55.391  26.093  1.00  0.00           C0.      0
ATOM   1246 HG21 THR A  82      47.146  54.759  25.598  1.00  0.00           H0.      0
ATOM   1247 HG22 THR A  82      47.466  56.379  25.897  1.00  0.00           H0.      0
ATOM   1248 HG23 THR A  82      48.847  55.074  25.695  1.00  0.00           H0.      0
ATOM   1249  OG1 THR A  82      46.469  55.329  27.967  1.00  0.00           O0.      0
ATOM   1250  HG1 THR A  82      46.175  54.444  27.738  1.00  0.00           H0.      0
ATOM   1251  C   THR A  82      48.241  54.038  29.776  1.00  0.00           C0.      0
ATOM   1252  O   THR A  82      47.493  53.204  30.399  1.00  0.00           O0.      0
ATOM   1253  N   SER A  83      48.967  54.841  30.543  1.00  0.00           N0.      0
ATOM   1254  H   SER A  83      49.683  55.288  29.988  1.00  0.00           H0.      0
ATOM   1255  CA  SER A  83      49.201  54.667  32.020  1.00  0.00           C0.      0
ATOM   1256  HA  SER A  83      48.394  54.059  32.428  1.00  0.00           H0.      0
ATOM   1257  CB  SER A  83      50.517  53.996  32.378  1.00  0.00           C0.      0
ATOM   1258  HB2 SER A  83      51.415  54.579  32.176  1.00  0.00           H0.      0
ATOM   1259  HB3 SER A  83      50.506  53.820  33.453  1.00  0.00           H0.      0
ATOM   1260  OG  SER A  83      50.667  52.713  31.818  1.00  0.00           O0.      0
ATOM   1261  HG  SER A  83      50.340  51.955  32.309  1.00  0.00           H0.      0
ATOM   1262  C   SER A  83      49.176  56.090  32.697  1.00  0.00           C0.      0
ATOM   1263  O   SER A  83      49.793  57.006  32.228  1.00  0.00           O0.      0
ATOM   1264  N   VAL A  84      48.624  56.183  33.891  1.00  0.00           N0.      0
ATOM   1265  H   VAL A  84      48.133  55.390  34.280  1.00  0.00           H0.      0
ATOM   1266  CA  VAL A  84      49.007  57.258  34.912  1.00  0.00           C0.      0
ATOM   1267  HA  VAL A  84      49.952  57.702  34.596  1.00  0.00           H0.      0
ATOM   1268  CB  VAL A  84      48.031  58.474  35.017  1.00  0.00           C0.      0
ATOM   1269  HB  VAL A  84      48.485  59.072  35.807  1.00  0.00           H0.      0
ATOM   1270  CG1 VAL A  84      47.823  59.151  33.642  1.00  0.00           C0.      0
ATOM   1271 HG11 VAL A  84      48.740  59.345  33.086  1.00  0.00           H0.      0
ATOM   1272 HG12 VAL A  84      47.112  58.587  33.039  1.00  0.00           H0.      0
ATOM   1273 HG13 VAL A  84      47.229  60.042  33.844  1.00  0.00           H0.      0
ATOM   1274  CG2 VAL A  84      46.627  58.037  35.560  1.00  0.00           C0.      0
ATOM   1275 HG21 VAL A  84      45.951  58.873  35.384  1.00  0.00           H0.      0
ATOM   1276 HG22 VAL A  84      46.266  57.196  34.967  1.00  0.00           H0.      0
ATOM   1277 HG23 VAL A  84      46.582  57.689  36.592  1.00  0.00           H0.      0
ATOM   1278  C   VAL A  84      49.231  56.598  36.277  1.00  0.00           C0.      0
ATOM   1279  O   VAL A  84      48.870  55.483  36.520  1.00  0.00           O0.      0
ATOM   1280  N   ASP A  85      49.882  57.353  37.171  1.00  0.00           N0.      0
ATOM   1281  H   ASP A  85      50.166  58.215  36.727  1.00  0.00           H0.      0
ATOM   1282  CA  ASP A  85      50.003  57.173  38.676  1.00  0.00           C0.      0
ATOM   1283  HA  ASP A  85      49.099  56.817  39.170  1.00  0.00           H0.      0
ATOM   1284  CB  ASP A  85      51.028  56.051  38.936  1.00  0.00           C0.      0
ATOM   1285  HB2 ASP A  85      50.876  55.238  38.226  1.00  0.00           H0.      0
ATOM   1286  HB3 ASP A  85      52.069  56.356  38.832  1.00  0.00           H0.      0
ATOM   1287  CG  ASP A  85      50.950  55.345  40.273  1.00  0.00           C0.      0
ATOM   1288  OD1 ASP A  85      50.857  54.077  40.272  1.00  0.00           O0.      0
ATOM   1289  OD2 ASP A  85      51.021  55.957  41.318  1.00  0.00           O0.      0
ATOM   1290  C   ASP A  85      50.379  58.392  39.492  1.00  0.00           C0.      0
ATOM   1291  O   ASP A  85      51.035  59.282  38.919  1.00  0.00           O0.      0
ATOM   1292  N   ALA A  86      50.043  58.444  40.808  1.00  0.00           N0.      0
ATOM   1293  H   ALA A  86      49.549  57.623  41.128  1.00  0.00           H0.      0
ATOM   1294  CA  ALA A  86      50.494  59.493  41.648  1.00  0.00           C0.      0
ATOM   1295  HA  ALA A  86      50.561  60.365  40.996  1.00  0.00           H0.      0
ATOM   1296  CB  ALA A  86      49.397  59.793  42.706  1.00  0.00           C0.      0
ATOM   1297  HB1 ALA A  86      49.316  58.861  43.265  1.00  0.00           H0.      0
ATOM   1298  HB2 ALA A  86      49.512  60.698  43.303  1.00  0.00           H0.      0
ATOM   1299  HB3 ALA A  86      48.466  60.110  42.236  1.00  0.00           H0.      0
ATOM   1300  C   ALA A  86      51.870  59.303  42.361  1.00  0.00           C0.      0
ATOM   1301  O   ALA A  86      52.482  60.321  42.614  1.00  0.00           O0.      0
ATOM   1302  N   SER A  87      52.382  58.088  42.518  1.00  0.00           N0.      0
ATOM   1303  H   SER A  87      51.848  57.278  42.238  1.00  0.00           H0.      0
ATOM   1304  CA  SER A  87      53.666  57.930  43.118  1.00  0.00           C0.      0
ATOM   1305  HA  SER A  87      53.629  58.508  44.042  1.00  0.00           H0.      0
ATOM   1306  CB  SER A  87      53.932  56.454  43.470  1.00  0.00           C0.      0
ATOM   1307  HB2 SER A  87      53.276  56.198  44.303  1.00  0.00           H0.      0
ATOM   1308  HB3 SER A  87      53.619  55.818  42.642  1.00  0.00           H0.      0
ATOM   1309  OG  SER A  87      55.343  56.332  43.715  1.00  0.00           O0.      0
ATOM   1310  HG  SER A  87      55.606  56.820  44.498  1.00  0.00           H0.      0
ATOM   1311  C   SER A  87      54.734  58.438  42.095  1.00  0.00           C0.      0
ATOM   1312  O   SER A  87      54.879  57.856  41.018  1.00  0.00           O0.      0
ATOM   1313  N   ASP A  88      55.457  59.472  42.487  1.00  0.00           N0.      0
ATOM   1314  H   ASP A  88      55.222  59.831  43.402  1.00  0.00           H0.      0
ATOM   1315  CA  ASP A  88      56.328  60.148  41.562  1.00  0.00           C0.      0
ATOM   1316  HA  ASP A  88      55.789  60.266  40.622  1.00  0.00           H0.      0
ATOM   1317  CB  ASP A  88      56.701  61.585  42.084  1.00  0.00           C0.      0
ATOM   1318  HB2 ASP A  88      57.134  62.121  41.239  1.00  0.00           H0.      0
ATOM   1319  HB3 ASP A  88      55.805  62.109  42.416  1.00  0.00           H0.      0
ATOM   1320  CG  ASP A  88      57.694  61.737  43.271  1.00  0.00           C0.      0
ATOM   1321  OD1 ASP A  88      58.379  62.802  43.306  1.00  0.00           O0.      0
ATOM   1322  OD2 ASP A  88      57.555  61.072  44.310  1.00  0.00           O0.      0
ATOM   1323  C   ASP A  88      57.626  59.357  41.284  1.00  0.00           C0.      0
ATOM   1324  O   ASP A  88      58.199  59.394  40.117  1.00  0.00           O0.      0
ATOM   1325  N   LYS A  89      58.180  58.618  42.233  1.00  0.00           N0.      0
ATOM   1326  H   LYS A  89      57.879  58.714  43.192  1.00  0.00           H0.      0
ATOM   1327  CA  LYS A  89      59.255  57.641  42.045  1.00  0.00           C0.      0
ATOM   1328  HA  LYS A  89      60.062  58.129  41.498  1.00  0.00           H0.      0
ATOM   1329  CB  LYS A  89      59.759  57.317  43.485  1.00  0.00           C0.      0
ATOM   1330  HB2 LYS A  89      58.948  57.119  44.186  1.00  0.00           H0.      0
ATOM   1331  HB3 LYS A  89      60.517  56.535  43.428  1.00  0.00           H0.      0
ATOM   1332  CG  LYS A  89      60.406  58.591  44.125  1.00  0.00           C0.      0
ATOM   1333  HG2 LYS A  89      61.293  58.975  43.620  1.00  0.00           H0.      0
ATOM   1334  HG3 LYS A  89      59.754  59.454  44.260  1.00  0.00           H0.      0
ATOM   1335  CD  LYS A  89      60.939  58.215  45.511  1.00  0.00           C0.      0
ATOM   1336  HD2 LYS A  89      60.100  57.839  46.095  1.00  0.00           H0.      0
ATOM   1337  HD3 LYS A  89      61.679  57.416  45.451  1.00  0.00           H0.      0
ATOM   1338  CE  LYS A  89      61.571  59.500  46.130  1.00  0.00           C0.      0
ATOM   1339  HE2 LYS A  89      62.288  59.946  45.442  1.00  0.00           H0.      0
ATOM   1340  HE3 LYS A  89      60.789  60.232  46.335  1.00  0.00           H0.      0
ATOM   1341  NZ  LYS A  89      62.357  59.324  47.340  1.00  0.00           N0.      0
ATOM   1342  HZ1 LYS A  89      61.810  58.963  48.108  1.00  0.00           H0.      0
ATOM   1343  HZ2 LYS A  89      63.157  58.779  47.050  1.00  0.00           H0.      0
ATOM   1344  HZ3 LYS A  89      62.669  60.201  47.732  1.00  0.00           H0.      0
ATOM   1345  C   LYS A  89      58.859  56.387  41.293  1.00  0.00           C0.      0
ATOM   1346  O   LYS A  89      59.672  55.912  40.483  1.00  0.00           O0.      0
ATOM   1347  N   MET A  90      57.607  55.866  41.442  1.00  0.00           N0.      0
ATOM   1348  H   MET A  90      56.972  56.306  42.093  1.00  0.00           H0.      0
ATOM   1349  CA  MET A  90      57.133  54.753  40.554  1.00  0.00           C0.      0
ATOM   1350  HA  MET A  90      57.832  53.929  40.697  1.00  0.00           H0.      0
ATOM   1351  CB  MET A  90      55.822  54.276  41.011  1.00  0.00           C0.      0
ATOM   1352  HB2 MET A  90      55.207  55.156  41.200  1.00  0.00           H0.      0
ATOM   1353  HB3 MET A  90      55.359  53.800  40.147  1.00  0.00           H0.      0
ATOM   1354  CG  MET A  90      55.587  53.373  42.259  1.00  0.00           C0.      0
ATOM   1355  HG2 MET A  90      56.293  53.766  42.990  1.00  0.00           H0.      0
ATOM   1356  HG3 MET A  90      54.549  53.502  42.567  1.00  0.00           H0.      0
ATOM   1357  SD  MET A  90      56.094  51.608  42.174  1.00  0.00           S0.      0
ATOM   1358  CE  MET A  90      56.094  50.901  43.873  1.00  0.00           C0.      0
ATOM   1359  HE1 MET A  90      55.118  50.576  44.233  1.00  0.00           H0.      0
ATOM   1360  HE2 MET A  90      56.806  50.086  44.003  1.00  0.00           H0.      0
ATOM   1361  HE3 MET A  90      56.431  51.691  44.544  1.00  0.00           H0.      0
ATOM   1362  C   MET A  90      57.008  55.171  39.149  1.00  0.00           C0.      0
ATOM   1363  O   MET A  90      57.383  54.416  38.238  1.00  0.00           O0.      0
ATOM   1364  N   LEU A  91      56.492  56.441  38.875  1.00  0.00           N0.      0
ATOM   1365  H   LEU A  91      56.461  57.045  39.685  1.00  0.00           H0.      0
ATOM   1366  CA  LEU A  91      56.284  56.819  37.484  1.00  0.00           C0.      0
ATOM   1367  HA  LEU A  91      55.868  55.954  36.969  1.00  0.00           H0.      0
ATOM   1368  CB  LEU A  91      55.221  57.950  37.451  1.00  0.00           C0.      0
ATOM   1369  HB2 LEU A  91      54.363  57.691  38.070  1.00  0.00           H0.      0
ATOM   1370  HB3 LEU A  91      55.659  58.854  37.873  1.00  0.00           H0.      0
ATOM   1371  CG  LEU A  91      54.525  58.066  36.044  1.00  0.00           C0.      0
ATOM   1372  HG  LEU A  91      55.096  57.561  35.265  1.00  0.00           H0.      0
ATOM   1373  CD1 LEU A  91      53.010  57.686  35.996  1.00  0.00           C0.      0
ATOM   1374 HD11 LEU A  91      52.376  58.348  36.586  1.00  0.00           H0.      0
ATOM   1375 HD12 LEU A  91      52.605  57.593  34.988  1.00  0.00           H0.      0
ATOM   1376 HD13 LEU A  91      52.914  56.651  36.323  1.00  0.00           H0.      0
ATOM   1377  CD2 LEU A  91      54.580  59.486  35.676  1.00  0.00           C0.      0
ATOM   1378 HD21 LEU A  91      54.254  59.463  34.636  1.00  0.00           H0.      0
ATOM   1379 HD22 LEU A  91      54.072  60.157  36.368  1.00  0.00           H0.      0
ATOM   1380 HD23 LEU A  91      55.620  59.801  35.758  1.00  0.00           H0.      0
ATOM   1381  C   LEU A  91      57.662  57.113  36.787  1.00  0.00           C0.      0
ATOM   1382  O   LEU A  91      57.867  56.873  35.587  1.00  0.00           O0.      0
ATOM   1383  N   LYS A  92      58.647  57.491  37.571  1.00  0.00           N0.      0
ATOM   1384  H   LYS A  92      58.437  57.778  38.516  1.00  0.00           H0.      0
ATOM   1385  CA  LYS A  92      59.951  57.824  37.065  1.00  0.00           C0.      0
ATOM   1386  HA  LYS A  92      59.929  58.340  36.106  1.00  0.00           H0.      0
ATOM   1387  CB  LYS A  92      60.699  58.740  38.056  1.00  0.00           C0.      0
ATOM   1388  HB2 LYS A  92      60.093  59.646  38.081  1.00  0.00           H0.      0
ATOM   1389  HB3 LYS A  92      60.736  58.172  38.986  1.00  0.00           H0.      0
ATOM   1390  CG  LYS A  92      62.105  59.027  37.461  1.00  0.00           C0.      0
ATOM   1391  HG2 LYS A  92      62.719  58.128  37.506  1.00  0.00           H0.      0
ATOM   1392  HG3 LYS A  92      62.113  59.384  36.431  1.00  0.00           H0.      0
ATOM   1393  CD  LYS A  92      62.846  60.135  38.307  1.00  0.00           C0.      0
ATOM   1394  HD2 LYS A  92      62.168  60.988  38.294  1.00  0.00           H0.      0
ATOM   1395  HD3 LYS A  92      62.844  59.747  39.325  1.00  0.00           H0.      0
ATOM   1396  CE  LYS A  92      64.280  60.593  37.930  1.00  0.00           C0.      0
ATOM   1397  HE2 LYS A  92      64.920  59.718  37.817  1.00  0.00           H0.      0
ATOM   1398  HE3 LYS A  92      64.154  61.110  36.979  1.00  0.00           H0.      0
ATOM   1399  NZ  LYS A  92      64.845  61.605  38.857  1.00  0.00           N0.      0
ATOM   1400  HZ1 LYS A  92      64.171  62.311  39.118  1.00  0.00           H0.      0
ATOM   1401  HZ2 LYS A  92      65.075  61.178  39.742  1.00  0.00           H0.      0
ATOM   1402  HZ3 LYS A  92      65.614  62.084  38.411  1.00  0.00           H0.      0
ATOM   1403  C   LYS A  92      60.640  56.493  36.663  1.00  0.00           C0.      0
ATOM   1404  O   LYS A  92      61.293  56.514  35.640  1.00  0.00           O0.      0
ATOM   1405  N   TYR A  93      60.455  55.371  37.375  1.00  0.00           N0.      0
ATOM   1406  H   TYR A  93      59.833  55.275  38.165  1.00  0.00           H0.      0
ATOM   1407  CA  TYR A  93      60.947  54.024  36.953  1.00  0.00           C0.      0
ATOM   1408  HA  TYR A  93      61.997  54.147  36.684  1.00  0.00           H0.      0
ATOM   1409  CB  TYR A  93      60.970  52.937  38.081  1.00  0.00           C0.      0
ATOM   1410  HB2 TYR A  93      59.974  52.956  38.524  1.00  0.00           H0.      0
ATOM   1411  HB3 TYR A  93      61.269  51.954  37.717  1.00  0.00           H0.      0
ATOM   1412  CG  TYR A  93      61.883  53.111  39.238  1.00  0.00           C0.      0
ATOM   1413  CD1 TYR A  93      63.240  52.996  38.816  1.00  0.00           C0.      0
ATOM   1414  HD1 TYR A  93      63.464  53.008  37.759  1.00  0.00           H0.      0
ATOM   1415  CE1 TYR A  93      64.300  53.086  39.749  1.00  0.00           C0.      0
ATOM   1416  HE1 TYR A  93      65.342  53.126  39.467  1.00  0.00           H0.      0
ATOM   1417  CZ  TYR A  93      63.899  53.266  41.143  1.00  0.00           C0.      0
ATOM   1418  OH  TYR A  93      64.826  53.550  42.092  1.00  0.00           O0.      0
ATOM   1419  HH  TYR A  93      65.669  53.230  41.762  1.00  0.00           H0.      0
ATOM   1420  CE2 TYR A  93      62.526  53.401  41.535  1.00  0.00           C0.      0
ATOM   1421  HE2 TYR A  93      62.263  53.504  42.577  1.00  0.00           H0.      0
ATOM   1422  CD2 TYR A  93      61.515  53.305  40.554  1.00  0.00           C0.      0
ATOM   1423  HD2 TYR A  93      60.485  53.505  40.813  1.00  0.00           H0.      0
ATOM   1424  C   TYR A  93      60.173  53.425  35.721  1.00  0.00           C0.      0
ATOM   1425  O   TYR A  93      60.763  52.585  35.037  1.00  0.00           O0.      0
ATOM   1426  N   ALA A  94      58.986  53.872  35.435  1.00  0.00           N0.      0
ATOM   1427  H   ALA A  94      58.568  54.608  35.986  1.00  0.00           H0.      0
ATOM   1428  CA  ALA A  94      58.142  53.305  34.372  1.00  0.00           C0.      0
ATOM   1429  HA  ALA A  94      58.318  52.235  34.480  1.00  0.00           H0.      0
ATOM   1430  CB  ALA A  94      56.589  53.567  34.648  1.00  0.00           C0.      0
ATOM   1431  HB1 ALA A  94      56.281  54.578  34.380  1.00  0.00           H0.      0
ATOM   1432  HB2 ALA A  94      56.066  52.872  33.991  1.00  0.00           H0.      0
ATOM   1433  HB3 ALA A  94      56.416  53.300  35.690  1.00  0.00           H0.      0
ATOM   1434  C   ALA A  94      58.649  54.046  33.099  1.00  0.00           C0.      0
ATOM   1435  O   ALA A  94      59.060  53.354  32.137  1.00  0.00           O0.      0
ATOM   1436  N   LEU A  95      58.731  55.409  33.091  1.00  0.00           N0.      0
ATOM   1437  H   LEU A  95      58.283  55.937  33.826  1.00  0.00           H0.      0
ATOM   1438  CA  LEU A  95      59.502  56.261  32.128  1.00  0.00           C0.      0
ATOM   1439  HA  LEU A  95      58.976  56.221  31.174  1.00  0.00           H0.      0
ATOM   1440  CB  LEU A  95      59.629  57.701  32.729  1.00  0.00           C0.      0
ATOM   1441  HB2 LEU A  95      59.610  57.694  33.819  1.00  0.00           H0.      0
ATOM   1442  HB3 LEU A  95      60.557  58.149  32.375  1.00  0.00           H0.      0
ATOM   1443  CG  LEU A  95      58.505  58.736  32.307  1.00  0.00           C0.      0
ATOM   1444  HG  LEU A  95      58.523  59.659  32.887  1.00  0.00           H0.      0
ATOM   1445  CD1 LEU A  95      58.641  59.042  30.843  1.00  0.00           C0.      0
ATOM   1446 HD11 LEU A  95      57.727  59.561  30.555  1.00  0.00           H0.      0
ATOM   1447 HD12 LEU A  95      59.507  59.696  30.742  1.00  0.00           H0.      0
ATOM   1448 HD13 LEU A  95      58.698  58.133  30.244  1.00  0.00           H0.      0
ATOM   1449  CD2 LEU A  95      57.108  58.191  32.593  1.00  0.00           C0.      0
ATOM   1450 HD21 LEU A  95      57.022  57.289  31.987  1.00  0.00           H0.      0
ATOM   1451 HD22 LEU A  95      56.940  58.063  33.662  1.00  0.00           H0.      0
ATOM   1452 HD23 LEU A  95      56.471  59.021  32.290  1.00  0.00           H0.      0
ATOM   1453  C   LEU A  95      60.940  55.617  31.878  1.00  0.00           C0.      0
ATOM   1454  O   LEU A  95      61.373  55.677  30.733  1.00  0.00           O0.      0
ATOM   1455  N   LYS A  96      61.582  55.132  32.956  1.00  0.00           N0.      0
ATOM   1456  H   LYS A  96      61.056  55.138  33.818  1.00  0.00           H0.      0
ATOM   1457  CA  LYS A  96      62.886  54.477  32.775  1.00  0.00           C0.      0
ATOM   1458  HA  LYS A  96      63.477  55.164  32.170  1.00  0.00           H0.      0
ATOM   1459  CB  LYS A  96      63.622  54.385  34.117  1.00  0.00           C0.      0
ATOM   1460  HB2 LYS A  96      63.602  55.323  34.672  1.00  0.00           H0.      0
ATOM   1461  HB3 LYS A  96      63.052  53.721  34.768  1.00  0.00           H0.      0
ATOM   1462  CG  LYS A  96      65.117  53.984  33.858  1.00  0.00           C0.      0
ATOM   1463  HG2 LYS A  96      65.264  53.015  33.380  1.00  0.00           H0.      0
ATOM   1464  HG3 LYS A  96      65.404  54.615  33.018  1.00  0.00           H0.      0
ATOM   1465  CD  LYS A  96      66.019  54.107  35.120  1.00  0.00           C0.      0
ATOM   1466  HD2 LYS A  96      65.542  53.749  36.032  1.00  0.00           H0.      0
ATOM   1467  HD3 LYS A  96      66.918  53.529  34.906  1.00  0.00           H0.      0
ATOM   1468  CE  LYS A  96      66.264  55.657  35.323  1.00  0.00           C0.      0
ATOM   1469  HE2 LYS A  96      66.984  55.898  34.541  1.00  0.00           H0.      0
ATOM   1470  HE3 LYS A  96      65.275  56.110  35.392  1.00  0.00           H0.      0
ATOM   1471  NZ  LYS A  96      67.068  55.918  36.583  1.00  0.00           N0.      0
ATOM   1472  HZ1 LYS A  96      67.858  55.289  36.598  1.00  0.00           H0.      0
ATOM   1473  HZ2 LYS A  96      67.277  56.904  36.659  1.00  0.00           H0.      0
ATOM   1474  HZ3 LYS A  96      66.497  55.746  37.398  1.00  0.00           H0.      0
ATOM   1475  C   LYS A  96      62.767  53.143  32.089  1.00  0.00           C0.      0
ATOM   1476  O   LYS A  96      63.523  52.715  31.226  1.00  0.00           O0.      0
ATOM   1477  N   GLU A  97      61.737  52.384  32.461  1.00  0.00           N0.      0
ATOM   1478  H   GLU A  97      61.273  52.570  33.338  1.00  0.00           H0.      0
ATOM   1479  CA  GLU A  97      61.536  51.051  31.897  1.00  0.00           C0.      0
ATOM   1480  HA  GLU A  97      62.521  50.585  31.889  1.00  0.00           H0.      0
ATOM   1481  CB  GLU A  97      60.500  50.186  32.758  1.00  0.00           C0.      0
ATOM   1482  HB2 GLU A  97      60.872  50.188  33.782  1.00  0.00           H0.      0
ATOM   1483  HB3 GLU A  97      59.567  50.748  32.712  1.00  0.00           H0.      0
ATOM   1484  CG  GLU A  97      60.160  48.744  32.351  1.00  0.00           C0.      0
ATOM   1485  HG2 GLU A  97      59.200  48.396  32.732  1.00  0.00           H0.      0
ATOM   1486  HG3 GLU A  97      60.021  48.806  31.272  1.00  0.00           H0.      0
ATOM   1487  CD  GLU A  97      61.132  47.712  32.717  1.00  0.00           C0.      0
ATOM   1488  OE1 GLU A  97      60.937  46.573  32.232  1.00  0.00           O0.      0
ATOM   1489  OE2 GLU A  97      62.182  48.020  33.381  1.00  0.00           O0.      0
ATOM   1490  C   GLU A  97      61.117  51.124  30.458  1.00  0.00           C0.      0
ATOM   1491  O   GLU A  97      61.573  50.325  29.651  1.00  0.00           O0.      0
ATOM   1492  N   ARG A  98      60.517  52.266  29.993  1.00  0.00           N0.      0
ATOM   1493  H   ARG A  98      60.291  52.961  30.691  1.00  0.00           H0.      0
ATOM   1494  CA  ARG A  98      60.130  52.544  28.609  1.00  0.00           C0.      0
ATOM   1495  HA  ARG A  98      59.703  51.599  28.273  1.00  0.00           H0.      0
ATOM   1496  CB  ARG A  98      59.039  53.623  28.570  1.00  0.00           C0.      0
ATOM   1497  HB2 ARG A  98      58.220  53.387  29.250  1.00  0.00           H0.      0
ATOM   1498  HB3 ARG A  98      59.459  54.539  28.986  1.00  0.00           H0.      0
ATOM   1499  CG  ARG A  98      58.370  53.764  27.243  1.00  0.00           C0.      0
ATOM   1500  HG2 ARG A  98      59.104  54.024  26.481  1.00  0.00           H0.      0
ATOM   1501  HG3 ARG A  98      57.941  52.798  26.978  1.00  0.00           H0.      0
ATOM   1502  CD  ARG A  98      57.269  54.924  27.089  1.00  0.00           C0.      0
ATOM   1503  HD2 ARG A  98      56.782  54.792  26.123  1.00  0.00           H0.      0
ATOM   1504  HD3 ARG A  98      56.556  54.668  27.872  1.00  0.00           H0.      0
ATOM   1505  NE  ARG A  98      57.720  56.283  27.155  1.00  0.00           N0.      0
ATOM   1506  HE  ARG A  98      58.709  56.412  27.001  1.00  0.00           H0.      0
ATOM   1507  CZ  ARG A  98      57.005  57.371  27.429  1.00  0.00           C0.      0
ATOM   1508  NH1 ARG A  98      55.683  57.353  27.555  1.00  0.00           N0.      0
ATOM   1509 HH11 ARG A  98      55.292  56.516  27.148  1.00  0.00           H0.      0
ATOM   1510 HH12 ARG A  98      55.166  58.191  27.780  1.00  0.00           H0.      0
ATOM   1511  NH2 ARG A  98      57.588  58.513  27.491  1.00  0.00           N0.      0
ATOM   1512 HH21 ARG A  98      58.560  58.726  27.315  1.00  0.00           H0.      0
ATOM   1513 HH22 ARG A  98      57.017  59.341  27.582  1.00  0.00           H0.      0
ATOM   1514  C   ARG A  98      61.371  52.998  27.853  1.00  0.00           C0.      0
ATOM   1515  O   ARG A  98      61.592  52.610  26.693  1.00  0.00           O0.      0
ATOM   1516  N   TRP A  99      62.288  53.772  28.510  1.00  0.00           N0.      0
ATOM   1517  H   TRP A  99      62.052  53.929  29.480  1.00  0.00           H0.      0
ATOM   1518  CA  TRP A  99      63.461  54.441  27.910  1.00  0.00           C0.      0
ATOM   1519  HA  TRP A  99      63.002  55.015  27.105  1.00  0.00           H0.      0
ATOM   1520  CB  TRP A  99      64.163  55.278  28.948  1.00  0.00           C0.      0
ATOM   1521  HB2 TRP A  99      63.441  55.977  29.370  1.00  0.00           H0.      0
ATOM   1522  HB3 TRP A  99      64.558  54.554  29.661  1.00  0.00           H0.      0
ATOM   1523  CG  TRP A  99      65.296  56.047  28.469  1.00  0.00           C0.      0
ATOM   1524  CD1 TRP A  99      66.598  55.777  28.575  1.00  0.00           C0.      0
ATOM   1525  HD1 TRP A  99      66.989  54.906  29.079  1.00  0.00           H0.      0
ATOM   1526  NE1 TRP A  99      67.338  56.706  27.891  1.00  0.00           N0.      0
ATOM   1527  HE1 TRP A  99      68.348  56.682  27.874  1.00  0.00           H0.      0
ATOM   1528  CE2 TRP A  99      66.525  57.626  27.313  1.00  0.00           C0.      0
ATOM   1529  CZ2 TRP A  99      66.763  58.847  26.686  1.00  0.00           C0.      0
ATOM   1530  HZ2 TRP A  99      67.759  59.207  26.472  1.00  0.00           H0.      0
ATOM   1531  CH2 TRP A  99      65.772  59.575  26.172  1.00  0.00           C0.      0
ATOM   1532  HH2 TRP A  99      65.964  60.457  25.580  1.00  0.00           H0.      0
ATOM   1533  CZ3 TRP A  99      64.467  59.098  26.266  1.00  0.00           C0.      0
ATOM   1534  HZ3 TRP A  99      63.679  59.596  25.720  1.00  0.00           H0.      0
ATOM   1535  CE3 TRP A  99      64.104  57.922  26.923  1.00  0.00           C0.      0
ATOM   1536  HE3 TRP A  99      63.143  57.444  27.045  1.00  0.00           H0.      0
ATOM   1537  CD2 TRP A  99      65.172  57.219  27.560  1.00  0.00           C0.      0
ATOM   1538  C   TRP A  99      64.503  53.378  27.374  1.00  0.00           C0.      0
ATOM   1539  O   TRP A  99      64.956  53.445  26.251  1.00  0.00           O0.      0
ATOM   1540  N   ASN A 100      64.653  52.322  28.160  1.00  0.00           N0.      0
ATOM   1541  H   ASN A 100      64.211  52.360  29.068  1.00  0.00           H0.      0
ATOM   1542  CA  ASN A 100      65.585  51.205  27.956  1.00  0.00           C0.      0
ATOM   1543  HA  ASN A 100      66.533  51.552  27.545  1.00  0.00           H0.      0
ATOM   1544  CB  ASN A 100      65.875  50.579  29.342  1.00  0.00           C0.      0
ATOM   1545  HB2 ASN A 100      64.893  50.523  29.813  1.00  0.00           H0.      0
ATOM   1546  HB3 ASN A 100      66.270  49.582  29.146  1.00  0.00           H0.      0
ATOM   1547  CG  ASN A 100      66.866  51.273  30.201  1.00  0.00           C0.      0
ATOM   1548  OD1 ASN A 100      67.870  51.863  29.748  1.00  0.00           O0.      0
ATOM   1549  ND2 ASN A 100      66.659  51.356  31.505  1.00  0.00           N0.      0
ATOM   1550 HD21 ASN A 100      67.307  51.895  32.062  1.00  0.00           H0.      0
ATOM   1551 HD22 ASN A 100      65.783  50.949  31.801  1.00  0.00           H0.      0
ATOM   1552  C   ASN A 100      65.062  50.256  26.889  1.00  0.00           C0.      0
ATOM   1553  O   ASN A 100      65.669  49.165  26.632  1.00  0.00           O0.      0
ATOM   1554  N   ARG A 101      63.956  50.635  26.205  1.00  0.00           N0.      0
ATOM   1555  H   ARG A 101      63.428  51.439  26.514  1.00  0.00           H0.      0
ATOM   1556  CA  ARG A 101      63.566  49.740  25.060  1.00  0.00           C0.      0
ATOM   1557  HA  ARG A 101      64.505  49.593  24.526  1.00  0.00           H0.      0
ATOM   1558  CB  ARG A 101      62.899  48.367  25.620  1.00  0.00           C0.      0
ATOM   1559  HB2 ARG A 101      62.654  47.817  24.712  1.00  0.00           H0.      0
ATOM   1560  HB3 ARG A 101      63.683  47.874  26.195  1.00  0.00           H0.      0
ATOM   1561  CG  ARG A 101      61.638  48.513  26.395  1.00  0.00           C0.      0
ATOM   1562  HG2 ARG A 101      61.652  49.230  27.215  1.00  0.00           H0.      0
ATOM   1563  HG3 ARG A 101      60.866  48.912  25.737  1.00  0.00           H0.      0
ATOM   1564  CD  ARG A 101      61.155  47.175  26.909  1.00  0.00           C0.      0
ATOM   1565  HD2 ARG A 101      61.901  46.728  27.566  1.00  0.00           H0.      0
ATOM   1566  HD3 ARG A 101      60.278  47.418  27.509  1.00  0.00           H0.      0
ATOM   1567  NE  ARG A 101      60.814  46.121  25.906  1.00  0.00           N0.      0
ATOM   1568  HE  ARG A 101      61.080  46.233  24.939  1.00  0.00           H0.      0
ATOM   1569  CZ  ARG A 101      60.135  45.006  26.007  1.00  0.00           C0.      0
ATOM   1570  NH1 ARG A 101      59.622  44.627  27.164  1.00  0.00           N0.      0
ATOM   1571 HH11 ARG A 101      59.835  45.167  27.990  1.00  0.00           H0.      0
ATOM   1572 HH12 ARG A 101      58.880  43.941  27.176  1.00  0.00           H0.      0
ATOM   1573  NH2 ARG A 101      59.689  44.376  24.999  1.00  0.00           N0.      0
ATOM   1574 HH21 ARG A 101      60.092  44.543  24.088  1.00  0.00           H0.      0
ATOM   1575 HH22 ARG A 101      59.013  43.633  25.109  1.00  0.00           H0.      0
ATOM   1576  C   ARG A 101      62.596  50.398  24.014  1.00  0.00           C0.      0
ATOM   1577  O   ARG A 101      62.025  49.696  23.192  1.00  0.00           O0.      0
ATOM   1578  N   ARG A 102      62.537  51.810  23.976  1.00  0.00           N0.      0
ATOM   1579  H   ARG A 102      63.153  52.273  24.629  1.00  0.00           H0.      0
ATOM   1580  CA  ARG A 102      61.492  52.595  23.199  1.00  0.00           C0.      0
ATOM   1581  HA  ARG A 102      60.550  52.070  23.360  1.00  0.00           H0.      0
ATOM   1582  CB  ARG A 102      61.314  53.997  23.778  1.00  0.00           C0.      0
ATOM   1583  HB2 ARG A 102      60.560  54.530  23.199  1.00  0.00           H0.      0
ATOM   1584  HB3 ARG A 102      60.905  53.894  24.783  1.00  0.00           H0.      0
ATOM   1585  CG  ARG A 102      62.560  54.846  23.963  1.00  0.00           C0.      0
ATOM   1586  HG2 ARG A 102      62.350  55.687  24.624  1.00  0.00           H0.      0
ATOM   1587  HG3 ARG A 102      63.333  54.172  24.332  1.00  0.00           H0.      0
ATOM   1588  CD  ARG A 102      63.339  55.382  22.754  1.00  0.00           C0.      0
ATOM   1589  HD2 ARG A 102      63.469  54.637  21.968  1.00  0.00           H0.      0
ATOM   1590  HD3 ARG A 102      62.665  56.171  22.423  1.00  0.00           H0.      0
ATOM   1591  NE  ARG A 102      64.661  55.906  23.119  1.00  0.00           N0.      0
ATOM   1592  HE  ARG A 102      65.424  55.255  23.236  1.00  0.00           H0.      0
ATOM   1593  CZ  ARG A 102      64.937  57.216  23.193  1.00  0.00           C0.      0
ATOM   1594  NH1 ARG A 102      64.057  58.136  22.879  1.00  0.00           N0.      0
ATOM   1595 HH11 ARG A 102      63.307  57.706  22.357  1.00  0.00           H0.      0
ATOM   1596 HH12 ARG A 102      64.091  59.080  23.238  1.00  0.00           H0.      0
ATOM   1597  NH2 ARG A 102      66.086  57.594  23.675  1.00  0.00           N0.      0
ATOM   1598 HH21 ARG A 102      66.638  56.820  24.018  1.00  0.00           H0.      0
ATOM   1599 HH22 ARG A 102      66.231  58.563  23.920  1.00  0.00           H0.      0
ATOM   1600  C   ARG A 102      61.751  52.736  21.717  1.00  0.00           C0.      0
ATOM   1601  O   ARG A 102      61.029  53.443  21.038  1.00  0.00           O0.      0
ATOM   1602  N   LYS A 103      62.880  52.160  21.255  1.00  0.00           N0.      0
ATOM   1603  H   LYS A 103      63.271  51.570  21.975  1.00  0.00           H0.      0
ATOM   1604  CA  LYS A 103      63.076  51.812  19.852  1.00  0.00           C0.      0
ATOM   1605  HA  LYS A 103      63.033  52.704  19.227  1.00  0.00           H0.      0
ATOM   1606  CB  LYS A 103      64.485  51.210  19.705  1.00  0.00           C0.      0
ATOM   1607  HB2 LYS A 103      65.117  51.979  20.151  1.00  0.00           H0.      0
ATOM   1608  HB3 LYS A 103      64.568  50.319  20.326  1.00  0.00           H0.      0
ATOM   1609  CG  LYS A 103      64.992  50.946  18.207  1.00  0.00           C0.      0
ATOM   1610  HG2 LYS A 103      64.246  50.436  17.598  1.00  0.00           H0.      0
ATOM   1611  HG3 LYS A 103      65.036  51.943  17.767  1.00  0.00           H0.      0
ATOM   1612  CD  LYS A 103      66.314  50.207  18.023  1.00  0.00           C0.      0
ATOM   1613  HD2 LYS A 103      67.075  50.977  17.893  1.00  0.00           H0.      0
ATOM   1614  HD3 LYS A 103      66.619  49.679  18.927  1.00  0.00           H0.      0
ATOM   1615  CE  LYS A 103      66.314  49.201  16.836  1.00  0.00           C0.      0
ATOM   1616  HE2 LYS A 103      65.538  48.467  17.053  1.00  0.00           H0.      0
ATOM   1617  HE3 LYS A 103      65.953  49.650  15.910  1.00  0.00           H0.      0
ATOM   1618  NZ  LYS A 103      67.588  48.534  16.685  1.00  0.00           N0.      0
ATOM   1619  HZ1 LYS A 103      67.634  48.146  15.753  1.00  0.00           H0.      0
ATOM   1620  HZ2 LYS A 103      68.344  49.190  16.821  1.00  0.00           H0.      0
ATOM   1621  HZ3 LYS A 103      67.712  47.819  17.387  1.00  0.00           H0.      0
ATOM   1622  C   LYS A 103      62.014  50.829  19.352  1.00  0.00           C0.      0
ATOM   1623  O   LYS A 103      61.620  50.971  18.221  1.00  0.00           O0.      0
ATOM   1624  N   GLU A 104      61.438  49.938  20.124  1.00  0.00           N0.      0
ATOM   1625  H   GLU A 104      61.638  50.021  21.110  1.00  0.00           H0.      0
ATOM   1626  CA  GLU A 104      60.347  49.046  19.811  1.00  0.00           C0.      0
ATOM   1627  HA  GLU A 104      60.642  48.555  18.884  1.00  0.00           H0.      0
ATOM   1628  CB  GLU A 104      60.159  47.974  20.856  1.00  0.00           C0.      0
ATOM   1629  HB2 GLU A 104      59.769  48.399  21.781  1.00  0.00           H0.      0
ATOM   1630  HB3 GLU A 104      59.318  47.315  20.641  1.00  0.00           H0.      0
ATOM   1631  CG  GLU A 104      61.334  46.935  21.096  1.00  0.00           C0.      0
ATOM   1632  HG2 GLU A 104      61.453  46.380  20.166  1.00  0.00           H0.      0
ATOM   1633  HG3 GLU A 104      62.213  47.525  21.357  1.00  0.00           H0.      0
ATOM   1634  CD  GLU A 104      60.947  45.886  22.225  1.00  0.00           C0.      0
ATOM   1635  OE1 GLU A 104      59.917  45.209  22.230  1.00  0.00           O0.      0
ATOM   1636  OE2 GLU A 104      61.769  45.725  23.178  1.00  0.00           O0.      0
ATOM   1637  C   GLU A 104      59.033  49.750  19.590  1.00  0.00           C0.      0
ATOM   1638  O   GLU A 104      58.697  50.720  20.289  1.00  0.00           O0.      0
ATOM   1639  N   PRO A 105      58.109  49.235  18.659  1.00  0.00           N0.      0
ATOM   1640  CD  PRO A 105      58.379  47.941  18.010  1.00  0.00           C0.      0
ATOM   1641  HD2 PRO A 105      58.707  47.170  18.707  1.00  0.00           H0.      0
ATOM   1642  HD3 PRO A 105      59.082  48.002  17.179  1.00  0.00           H0.      0
ATOM   1643  CG  PRO A 105      56.952  47.552  17.518  1.00  0.00           C0.      0
ATOM   1644  HG2 PRO A 105      56.391  47.182  18.377  1.00  0.00           H0.      0
ATOM   1645  HG3 PRO A 105      57.128  46.955  16.623  1.00  0.00           H0.      0
ATOM   1646  CB  PRO A 105      56.278  48.936  17.075  1.00  0.00           C0.      0
ATOM   1647  HB2 PRO A 105      55.191  48.859  17.069  1.00  0.00           H0.      0
ATOM   1648  HB3 PRO A 105      56.483  49.283  16.062  1.00  0.00           H0.      0
ATOM   1649  CA  PRO A 105      56.880  49.908  18.114  1.00  0.00           C0.      0
ATOM   1650  HA  PRO A 105      57.103  50.820  17.561  1.00  0.00           H0.      0
ATOM   1651  C   PRO A 105      55.812  50.258  19.156  1.00  0.00           C0.      0
ATOM   1652  O   PRO A 105      55.251  51.295  19.065  1.00  0.00           O0.      0
ATOM   1653  N   ALA A 106      55.529  49.443  20.184  1.00  0.00           N0.      0
ATOM   1654  H   ALA A 106      55.989  48.546  20.246  1.00  0.00           H0.      0
ATOM   1655  CA  ALA A 106      54.506  49.807  21.178  1.00  0.00           C0.      0
ATOM   1656  HA  ALA A 106      53.704  50.385  20.718  1.00  0.00           H0.      0
ATOM   1657  CB  ALA A 106      53.813  48.475  21.490  1.00  0.00           C0.      0
ATOM   1658  HB1 ALA A 106      52.998  48.690  22.180  1.00  0.00           H0.      0
ATOM   1659  HB2 ALA A 106      53.433  48.091  20.543  1.00  0.00           H0.      0
ATOM   1660  HB3 ALA A 106      54.478  47.759  21.974  1.00  0.00           H0.      0
ATOM   1661  C   ALA A 106      55.015  50.602  22.430  1.00  0.00           C0.      0
ATOM   1662  O   ALA A 106      54.294  51.352  23.052  1.00  0.00           O0.      0
ATOM   1663  N   PHE A 107      56.254  50.456  22.815  1.00  0.00           N0.      0
ATOM   1664  H   PHE A 107      56.799  49.937  22.142  1.00  0.00           H0.      0
ATOM   1665  CA  PHE A 107      57.014  51.230  23.855  1.00  0.00           C0.      0
ATOM   1666  HA  PHE A 107      56.448  51.451  24.760  1.00  0.00           H0.      0
ATOM   1667  CB  PHE A 107      58.288  50.499  24.303  1.00  0.00           C0.      0
ATOM   1668  HB2 PHE A 107      58.935  50.131  23.507  1.00  0.00           H0.      0
ATOM   1669  HB3 PHE A 107      58.984  51.137  24.848  1.00  0.00           H0.      0
ATOM   1670  CG  PHE A 107      57.996  49.310  25.209  1.00  0.00           C0.      0
ATOM   1671  CD1 PHE A 107      57.788  48.084  24.516  1.00  0.00           C0.      0
ATOM   1672  HD1 PHE A 107      57.830  48.019  23.439  1.00  0.00           H0.      0
ATOM   1673  CE1 PHE A 107      57.539  46.932  25.271  1.00  0.00           C0.      0
ATOM   1674  HE1 PHE A 107      57.350  46.013  24.736  1.00  0.00           H0.      0
ATOM   1675  CZ  PHE A 107      57.551  47.060  26.674  1.00  0.00           C0.      0
ATOM   1676  HZ  PHE A 107      57.498  46.203  27.329  1.00  0.00           H0.      0
ATOM   1677  CE2 PHE A 107      57.829  48.254  27.359  1.00  0.00           C0.      0
ATOM   1678  HE2 PHE A 107      57.982  48.206  28.427  1.00  0.00           H0.      0
ATOM   1679  CD2 PHE A 107      57.975  49.426  26.653  1.00  0.00           C0.      0
ATOM   1680  HD2 PHE A 107      58.259  50.343  27.146  1.00  0.00           H0.      0
ATOM   1681  C   PHE A 107      57.219  52.642  23.279  1.00  0.00           C0.      0
ATOM   1682  O   PHE A 107      57.292  53.513  24.162  1.00  0.00           O0.      0
ATOM   1683  N   ASP A 108      57.088  52.877  21.956  1.00  0.00           N0.      0
ATOM   1684  H   ASP A 108      57.111  52.069  21.349  1.00  0.00           H0.      0
ATOM   1685  CA  ASP A 108      56.839  54.207  21.417  1.00  0.00           C0.      0
ATOM   1686  HA  ASP A 108      57.571  54.924  21.792  1.00  0.00           H0.      0
ATOM   1687  CB  ASP A 108      57.078  54.242  19.921  1.00  0.00           C0.      0
ATOM   1688  HB2 ASP A 108      57.923  53.599  19.671  1.00  0.00           H0.      0
ATOM   1689  HB3 ASP A 108      56.260  53.804  19.349  1.00  0.00           H0.      0
ATOM   1690  CG  ASP A 108      57.428  55.656  19.386  1.00  0.00           C0.      0
ATOM   1691  OD1 ASP A 108      57.588  56.601  20.158  1.00  0.00           O0.      0
ATOM   1692  OD2 ASP A 108      57.500  55.706  18.133  1.00  0.00           O0.      0
ATOM   1693  C   ASP A 108      55.488  54.830  21.855  1.00  0.00           C0.      0
ATOM   1694  O   ASP A 108      55.336  56.066  22.067  1.00  0.00           O0.      0
ATOM   1695  N   LYS A 109      54.396  53.971  21.811  1.00  0.00           N0.      0
ATOM   1696  H   LYS A 109      54.499  52.990  21.592  1.00  0.00           H0.      0
ATOM   1697  CA  LYS A 109      53.060  54.565  21.888  1.00  0.00           C0.      0
ATOM   1698  HA  LYS A 109      53.181  55.557  21.453  1.00  0.00           H0.      0
ATOM   1699  CB  LYS A 109      52.045  53.878  20.948  1.00  0.00           C0.      0
ATOM   1700  HB2 LYS A 109      51.859  52.816  21.102  1.00  0.00           H0.      0
ATOM   1701  HB3 LYS A 109      51.103  54.426  20.966  1.00  0.00           H0.      0
ATOM   1702  CG  LYS A 109      52.564  54.038  19.497  1.00  0.00           C0.      0
ATOM   1703  HG2 LYS A 109      52.453  55.110  19.330  1.00  0.00           H0.      0
ATOM   1704  HG3 LYS A 109      53.594  53.688  19.433  1.00  0.00           H0.      0
ATOM   1705  CD  LYS A 109      51.770  53.177  18.496  1.00  0.00           C0.      0
ATOM   1706  HD2 LYS A 109      51.675  52.147  18.837  1.00  0.00           H0.      0
ATOM   1707  HD3 LYS A 109      50.763  53.590  18.437  1.00  0.00           H0.      0
ATOM   1708  CE  LYS A 109      52.426  53.110  17.084  1.00  0.00           C0.      0
ATOM   1709  HE2 LYS A 109      51.705  52.696  16.379  1.00  0.00           H0.      0
ATOM   1710  HE3 LYS A 109      52.663  54.081  16.650  1.00  0.00           H0.      0
ATOM   1711  NZ  LYS A 109      53.574  52.283  16.966  1.00  0.00           N0.      0
ATOM   1712  HZ1 LYS A 109      53.466  51.283  17.058  1.00  0.00           H0.      0
ATOM   1713  HZ2 LYS A 109      54.024  52.188  16.067  1.00  0.00           H0.      0
ATOM   1714  HZ3 LYS A 109      54.278  52.550  17.640  1.00  0.00           H0.      0
ATOM   1715  C   LYS A 109      52.407  54.727  23.277  1.00  0.00           C0.      0
ATOM   1716  O   LYS A 109      51.534  55.578  23.487  1.00  0.00           O0.      0
ATOM   1717  N   TRP A 110      52.875  53.946  24.225  1.00  0.00           N0.      0
ATOM   1718  H   TRP A 110      53.566  53.304  23.863  1.00  0.00           H0.      0
ATOM   1719  CA  TRP A 110      52.587  53.848  25.697  1.00  0.00           C0.      0
ATOM   1720  HA  TRP A 110      51.547  53.568  25.869  1.00  0.00           H0.      0
ATOM   1721  CB  TRP A 110      53.350  52.684  26.248  1.00  0.00           C0.      0
ATOM   1722  HB2 TRP A 110      52.951  51.802  25.747  1.00  0.00           H0.      0
ATOM   1723  HB3 TRP A 110      54.365  52.770  25.860  1.00  0.00           H0.      0
ATOM   1724  CG  TRP A 110      53.288  52.370  27.744  1.00  0.00           C0.      0
ATOM   1725  CD1 TRP A 110      52.277  52.618  28.556  1.00  0.00           C0.      0
ATOM   1726  HD1 TRP A 110      51.372  53.121  28.249  1.00  0.00           H0.      0
ATOM   1727  NE1 TRP A 110      52.596  52.315  29.841  1.00  0.00           N0.      0
ATOM   1728  HE1 TRP A 110      51.986  52.471  30.630  1.00  0.00           H0.      0
ATOM   1729  CE2 TRP A 110      53.898  51.891  29.945  1.00  0.00           C0.      0
ATOM   1730  CZ2 TRP A 110      54.786  51.749  31.040  1.00  0.00           C0.      0
ATOM   1731  HZ2 TRP A 110      54.370  51.864  32.030  1.00  0.00           H0.      0
ATOM   1732  CH2 TRP A 110      56.081  51.229  30.762  1.00  0.00           C0.      0
ATOM   1733  HH2 TRP A 110      56.833  51.196  31.536  1.00  0.00           H0.      0
ATOM   1734  CZ3 TRP A 110      56.419  51.043  29.400  1.00  0.00           C0.      0
ATOM   1735  HZ3 TRP A 110      57.449  50.747  29.265  1.00  0.00           H0.      0
ATOM   1736  CE3 TRP A 110      55.553  51.262  28.309  1.00  0.00           C0.      0
ATOM   1737  HE3 TRP A 110      55.827  51.216  27.265  1.00  0.00           H0.      0
ATOM   1738  CD2 TRP A 110      54.322  51.793  28.602  1.00  0.00           C0.      0
ATOM   1739  C   TRP A 110      52.838  55.228  26.361  1.00  0.00           C0.      0
ATOM   1740  O   TRP A 110      53.932  55.374  26.953  1.00  0.00           O0.      0
ATOM   1741  N   VAL A 111      51.810  56.095  26.390  1.00  0.00           N0.      0
ATOM   1742  H   VAL A 111      50.980  55.700  25.971  1.00  0.00           H0.      0
ATOM   1743  CA  VAL A 111      51.800  57.330  27.219  1.00  0.00           C0.      0
ATOM   1744  HA  VAL A 111      52.703  57.918  27.057  1.00  0.00           H0.      0
ATOM   1745  CB  VAL A 111      50.563  58.150  26.808  1.00  0.00           C0.      0
ATOM   1746  HB  VAL A 111      49.689  57.516  26.952  1.00  0.00           H0.      0
ATOM   1747  CG1 VAL A 111      50.453  59.429  27.691  1.00  0.00           C0.      0
ATOM   1748 HG11 VAL A 111      51.314  60.045  27.431  1.00  0.00           H0.      0
ATOM   1749 HG12 VAL A 111      49.522  59.949  27.464  1.00  0.00           H0.      0
ATOM   1750 HG13 VAL A 111      50.450  59.116  28.736  1.00  0.00           H0.      0
ATOM   1751  CG2 VAL A 111      50.668  58.444  25.255  1.00  0.00           C0.      0
ATOM   1752 HG21 VAL A 111      51.603  58.976  25.077  1.00  0.00           H0.      0
ATOM   1753 HG22 VAL A 111      50.590  57.533  24.662  1.00  0.00           H0.      0
ATOM   1754 HG23 VAL A 111      49.847  59.062  24.893  1.00  0.00           H0.      0
ATOM   1755  C   VAL A 111      51.869  56.908  28.679  1.00  0.00           C0.      0
ATOM   1756  O   VAL A 111      51.136  56.015  29.064  1.00  0.00           O0.      0
ATOM   1757  N   ILE A 112      52.781  57.498  29.399  1.00  0.00           N0.      0
ATOM   1758  H   ILE A 112      53.301  58.249  28.968  1.00  0.00           H0.      0
ATOM   1759  CA  ILE A 112      52.891  57.311  30.881  1.00  0.00           C0.      0
ATOM   1760  HA  ILE A 112      51.988  56.779  31.180  1.00  0.00           H0.      0
ATOM   1761  CB  ILE A 112      54.168  56.609  31.376  1.00  0.00           C0.      0
ATOM   1762  HB  ILE A 112      54.992  57.242  31.046  1.00  0.00           H0.      0
ATOM   1763  CG2 ILE A 112      54.106  56.534  32.862  1.00  0.00           C0.      0
ATOM   1764 HG21 ILE A 112      55.078  56.196  33.220  1.00  0.00           H0.      0
ATOM   1765 HG22 ILE A 112      54.014  57.533  33.287  1.00  0.00           H0.      0
ATOM   1766 HG23 ILE A 112      53.367  55.823  33.231  1.00  0.00           H0.      0
ATOM   1767  CG1 ILE A 112      54.384  55.273  30.643  1.00  0.00           C0.      0
ATOM   1768 HG12 ILE A 112      53.686  54.473  30.891  1.00  0.00           H0.      0
ATOM   1769 HG13 ILE A 112      54.325  55.483  29.575  1.00  0.00           H0.      0
ATOM   1770  CD1 ILE A 112      55.799  54.788  30.817  1.00  0.00           C0.      0
ATOM   1771 HD11 ILE A 112      56.530  55.581  30.659  1.00  0.00           H0.      0
ATOM   1772 HD12 ILE A 112      56.004  54.263  31.750  1.00  0.00           H0.      0
ATOM   1773 HD13 ILE A 112      55.976  54.032  30.051  1.00  0.00           H0.      0
ATOM   1774  C   ILE A 112      52.841  58.771  31.359  1.00  0.00           C0.      0
ATOM   1775  O   ILE A 112      53.583  59.573  30.762  1.00  0.00           O0.      0
ATOM   1776  N   GLU A 113      51.947  59.138  32.346  1.00  0.00           N0.      0
ATOM   1777  H   GLU A 113      51.270  58.505  32.748  1.00  0.00           H0.      0
ATOM   1778  CA  GLU A 113      51.691  60.525  32.718  1.00  0.00           C0.      0
ATOM   1779  HA  GLU A 113      52.662  61.014  32.638  1.00  0.00           H0.      0
ATOM   1780  CB  GLU A 113      50.653  61.188  31.729  1.00  0.00           C0.      0
ATOM   1781  HB2 GLU A 113      50.181  60.372  31.180  1.00  0.00           H0.      0
ATOM   1782  HB3 GLU A 113      49.916  61.732  32.320  1.00  0.00           H0.      0
ATOM   1783  CG  GLU A 113      51.225  62.135  30.725  1.00  0.00           C0.      0
ATOM   1784  HG2 GLU A 113      51.599  61.484  29.935  1.00  0.00           H0.      0
ATOM   1785  HG3 GLU A 113      50.395  62.673  30.267  1.00  0.00           H0.      0
ATOM   1786  CD  GLU A 113      52.303  63.101  31.349  1.00  0.00           C0.      0
ATOM   1787  OE1 GLU A 113      53.256  63.528  30.701  1.00  0.00           O0.      0
ATOM   1788  OE2 GLU A 113      52.038  63.601  32.502  1.00  0.00           O0.      0
ATOM   1789  C   GLU A 113      51.177  60.665  34.175  1.00  0.00           C0.      0
ATOM   1790  O   GLU A 113      50.672  59.730  34.752  1.00  0.00           O0.      0
ATOM   1791  N   GLU A 114      51.396  61.873  34.694  1.00  0.00           N0.      0
ATOM   1792  H   GLU A 114      51.527  62.640  34.050  1.00  0.00           H0.      0
ATOM   1793  CA  GLU A 114      51.114  62.235  36.088  1.00  0.00           C0.      0
ATOM   1794  HA  GLU A 114      51.278  61.338  36.684  1.00  0.00           H0.      0
ATOM   1795  CB  GLU A 114      52.077  63.255  36.630  1.00  0.00           C0.      0
ATOM   1796  HB2 GLU A 114      51.911  63.494  37.681  1.00  0.00           H0.      0
ATOM   1797  HB3 GLU A 114      53.082  62.841  36.546  1.00  0.00           H0.      0
ATOM   1798  CG  GLU A 114      52.115  64.696  36.025  1.00  0.00           C0.      0
ATOM   1799  HG2 GLU A 114      51.907  64.593  34.960  1.00  0.00           H0.      0
ATOM   1800  HG3 GLU A 114      51.332  65.367  36.378  1.00  0.00           H0.      0
ATOM   1801  CD  GLU A 114      53.434  65.412  36.262  1.00  0.00           C0.      0
ATOM   1802  OE1 GLU A 114      54.036  65.903  35.248  1.00  0.00           O0.      0
ATOM   1803  OE2 GLU A 114      53.822  65.603  37.423  1.00  0.00           O0.      0
ATOM   1804  C   GLU A 114      49.696  62.629  36.300  1.00  0.00           C0.      0
ATOM   1805  O   GLU A 114      49.164  63.434  35.544  1.00  0.00           O0.      0
ATOM   1806  N   ALA A 115      49.069  62.089  37.358  1.00  0.00           N0.      0
ATOM   1807  H   ALA A 115      49.544  61.355  37.863  1.00  0.00           H0.      0
ATOM   1808  CA  ALA A 115      47.715  62.444  37.789  1.00  0.00           C0.      0
ATOM   1809  HA  ALA A 115      47.524  63.517  37.771  1.00  0.00           H0.      0
ATOM   1810  CB  ALA A 115      46.636  61.713  36.929  1.00  0.00           C0.      0
ATOM   1811  HB1 ALA A 115      46.784  60.655  37.147  1.00  0.00           H0.      0
ATOM   1812  HB2 ALA A 115      45.681  62.128  37.253  1.00  0.00           H0.      0
ATOM   1813  HB3 ALA A 115      46.831  61.984  35.892  1.00  0.00           H0.      0
ATOM   1814  C   ALA A 115      47.492  62.156  39.241  1.00  0.00           C0.      0
ATOM   1815  O   ALA A 115      48.394  61.683  39.944  1.00  0.00           O0.      0
ATOM   1816  N   ASN A 116      46.272  62.355  39.709  1.00  0.00           N0.      0
ATOM   1817  H   ASN A 116      45.712  62.967  39.133  1.00  0.00           H0.      0
ATOM   1818  CA  ASN A 116      45.668  61.888  40.992  1.00  0.00           C0.      0
ATOM   1819  HA  ASN A 116      46.126  60.977  41.378  1.00  0.00           H0.      0
ATOM   1820  CB  ASN A 116      45.886  62.919  42.011  1.00  0.00           C0.      0
ATOM   1821  HB2 ASN A 116      46.941  63.169  41.893  1.00  0.00           H0.      0
ATOM   1822  HB3 ASN A 116      45.356  63.861  41.871  1.00  0.00           H0.      0
ATOM   1823  CG  ASN A 116      45.721  62.465  43.446  1.00  0.00           C0.      0
ATOM   1824  OD1 ASN A 116      44.738  61.764  43.738  1.00  0.00           O0.      0
ATOM   1825  ND2 ASN A 116      46.624  62.767  44.360  1.00  0.00           N0.      0
ATOM   1826 HD21 ASN A 116      46.378  62.538  45.313  1.00  0.00           H0.      0
ATOM   1827 HD22 ASN A 116      47.390  63.404  44.193  1.00  0.00           H0.      0
ATOM   1828  C   ASN A 116      44.125  61.614  40.769  1.00  0.00           C0.      0
ATOM   1829  O   ASN A 116      43.472  62.453  40.134  1.00  0.00           O0.      0
ATOM   1830  N   TRP A 117      43.607  60.482  41.213  1.00  0.00           N0.      0
ATOM   1831  H   TRP A 117      44.128  59.811  41.759  1.00  0.00           H0.      0
ATOM   1832  CA  TRP A 117      42.155  60.192  41.041  1.00  0.00           C0.      0
ATOM   1833  HA  TRP A 117      42.022  60.109  39.962  1.00  0.00           H0.      0
ATOM   1834  CB  TRP A 117      41.859  58.781  41.684  1.00  0.00           C0.      0
ATOM   1835  HB2 TRP A 117      41.856  58.941  42.762  1.00  0.00           H0.      0
ATOM   1836  HB3 TRP A 117      40.863  58.573  41.294  1.00  0.00           H0.      0
ATOM   1837  CG  TRP A 117      42.754  57.552  41.476  1.00  0.00           C0.      0
ATOM   1838  CD1 TRP A 117      43.388  57.290  40.368  1.00  0.00           C0.      0
ATOM   1839  HD1 TRP A 117      43.268  57.944  39.516  1.00  0.00           H0.      0
ATOM   1840  NE1 TRP A 117      44.318  56.265  40.550  1.00  0.00           N0.      0
ATOM   1841  HE1 TRP A 117      44.961  55.954  39.835  1.00  0.00           H0.      0
ATOM   1842  CE2 TRP A 117      44.232  55.680  41.787  1.00  0.00           C0.      0
ATOM   1843  CZ2 TRP A 117      44.944  54.706  42.462  1.00  0.00           C0.      0
ATOM   1844  HZ2 TRP A 117      45.918  54.315  42.206  1.00  0.00           H0.      0
ATOM   1845  CH2 TRP A 117      44.576  54.481  43.789  1.00  0.00           C0.      0
ATOM   1846  HH2 TRP A 117      44.969  53.579  44.235  1.00  0.00           H0.      0
ATOM   1847  CZ3 TRP A 117      43.538  55.124  44.497  1.00  0.00           C0.      0
ATOM   1848  HZ3 TRP A 117      43.360  54.958  45.549  1.00  0.00           H0.      0
ATOM   1849  CE3 TRP A 117      42.877  56.142  43.787  1.00  0.00           C0.      0
ATOM   1850  HE3 TRP A 117      41.938  56.561  44.117  1.00  0.00           H0.      0
ATOM   1851  CD2 TRP A 117      43.198  56.536  42.410  1.00  0.00           C0.      0
ATOM   1852  C   TRP A 117      41.199  61.226  41.664  1.00  0.00           C0.      0
ATOM   1853  O   TRP A 117      40.034  61.442  41.283  1.00  0.00           O0.      0
ATOM   1854  N   LEU A 118      41.690  62.174  42.477  1.00  0.00           N0.      0
ATOM   1855  H   LEU A 118      42.680  62.258  42.659  1.00  0.00           H0.      0
ATOM   1856  CA  LEU A 118      40.842  63.274  43.039  1.00  0.00           C0.      0
ATOM   1857  HA  LEU A 118      39.852  62.847  43.200  1.00  0.00           H0.      0
ATOM   1858  CB  LEU A 118      41.368  63.601  44.481  1.00  0.00           C0.      0
ATOM   1859  HB2 LEU A 118      42.431  63.836  44.515  1.00  0.00           H0.      0
ATOM   1860  HB3 LEU A 118      40.952  64.541  44.844  1.00  0.00           H0.      0
ATOM   1861  CG  LEU A 118      41.130  62.624  45.612  1.00  0.00           C0.      0
ATOM   1862  HG  LEU A 118      41.347  63.082  46.577  1.00  0.00           H0.      0
ATOM   1863  CD1 LEU A 118      39.632  62.335  45.797  1.00  0.00           C0.      0
ATOM   1864 HD11 LEU A 118      39.185  61.835  44.938  1.00  0.00           H0.      0
ATOM   1865 HD12 LEU A 118      39.461  61.698  46.664  1.00  0.00           H0.      0
ATOM   1866 HD13 LEU A 118      39.118  63.275  45.997  1.00  0.00           H0.      0
ATOM   1867  CD2 LEU A 118      41.797  61.241  45.546  1.00  0.00           C0.      0
ATOM   1868 HD21 LEU A 118      42.872  61.386  45.438  1.00  0.00           H0.      0
ATOM   1869 HD22 LEU A 118      41.459  60.640  46.390  1.00  0.00           H0.      0
ATOM   1870 HD23 LEU A 118      41.485  60.807  44.595  1.00  0.00           H0.      0
ATOM   1871  C   LEU A 118      40.755  64.438  42.076  1.00  0.00           C0.      0
ATOM   1872  O   LEU A 118      39.965  65.341  42.285  1.00  0.00           O0.      0
ATOM   1873  N   THR A 119      41.576  64.429  40.998  1.00  0.00           N0.      0
ATOM   1874  H   THR A 119      42.321  63.747  40.995  1.00  0.00           H0.      0
ATOM   1875  CA  THR A 119      41.685  65.404  39.915  1.00  0.00           C0.      0
ATOM   1876  HA  THR A 119      40.682  65.829  39.895  1.00  0.00           H0.      0
ATOM   1877  CB  THR A 119      42.900  66.372  40.112  1.00  0.00           C0.      0
ATOM   1878  HB  THR A 119      43.022  66.949  39.195  1.00  0.00           H0.      0
ATOM   1879  CG2 THR A 119      42.634  67.198  41.352  1.00  0.00           C0.      0
ATOM   1880 HG21 THR A 119      42.583  66.576  42.245  1.00  0.00           H0.      0
ATOM   1881 HG22 THR A 119      43.505  67.843  41.463  1.00  0.00           H0.      0
ATOM   1882 HG23 THR A 119      41.813  67.909  41.250  1.00  0.00           H0.      0
ATOM   1883  OG1 THR A 119      44.034  65.664  40.426  1.00  0.00           O0.      0
ATOM   1884  HG1 THR A 119      44.307  65.173  39.647  1.00  0.00           H0.      0
ATOM   1885  C   THR A 119      41.831  64.825  38.517  1.00  0.00           C0.      0
ATOM   1886  O   THR A 119      42.283  65.550  37.599  1.00  0.00           O0.      0
ATOM   1887  N   LEU A 120      41.528  63.538  38.336  1.00  0.00           N0.      0
ATOM   1888  H   LEU A 120      41.141  63.084  39.151  1.00  0.00           H0.      0
ATOM   1889  CA  LEU A 120      41.914  62.759  37.204  1.00  0.00           C0.      0
ATOM   1890  HA  LEU A 120      42.986  62.854  37.028  1.00  0.00           H0.      0
ATOM   1891  CB  LEU A 120      41.570  61.240  37.527  1.00  0.00           C0.      0
ATOM   1892  HB2 LEU A 120      42.297  60.965  38.291  1.00  0.00           H0.      0
ATOM   1893  HB3 LEU A 120      40.579  61.222  37.982  1.00  0.00           H0.      0
ATOM   1894  CG  LEU A 120      41.741  60.256  36.403  1.00  0.00           C0.      0
ATOM   1895  HG  LEU A 120      41.229  60.652  35.526  1.00  0.00           H0.      0
ATOM   1896  CD1 LEU A 120      43.251  59.968  36.247  1.00  0.00           C0.      0
ATOM   1897 HD11 LEU A 120      43.580  59.323  37.062  1.00  0.00           H0.      0
ATOM   1898 HD12 LEU A 120      43.318  59.602  35.222  1.00  0.00           H0.      0
ATOM   1899 HD13 LEU A 120      43.862  60.865  36.352  1.00  0.00           H0.      0
ATOM   1900  CD2 LEU A 120      41.033  58.921  36.771  1.00  0.00           C0.      0
ATOM   1901 HD21 LEU A 120      41.475  58.342  37.582  1.00  0.00           H0.      0
ATOM   1902 HD22 LEU A 120      40.016  59.264  36.962  1.00  0.00           H0.      0
ATOM   1903 HD23 LEU A 120      40.924  58.288  35.890  1.00  0.00           H0.      0
ATOM   1904  C   LEU A 120      41.194  63.208  35.885  1.00  0.00           C0.      0
ATOM   1905  O   LEU A 120      41.803  63.088  34.799  1.00  0.00           O0.      0
ATOM   1906  N   ASP A 121      39.924  63.785  35.855  1.00  0.00           N0.      0
ATOM   1907  H   ASP A 121      39.472  63.898  36.751  1.00  0.00           H0.      0
ATOM   1908  CA  ASP A 121      39.359  64.301  34.603  1.00  0.00           C0.      0
ATOM   1909  HA  ASP A 121      39.635  63.680  33.750  1.00  0.00           H0.      0
ATOM   1910  CB  ASP A 121      37.822  64.223  34.617  1.00  0.00           C0.      0
ATOM   1911  HB2 ASP A 121      37.383  64.206  33.619  1.00  0.00           H0.      0
ATOM   1912  HB3 ASP A 121      37.520  63.271  35.055  1.00  0.00           H0.      0
ATOM   1913  CG  ASP A 121      37.129  65.369  35.350  1.00  0.00           C0.      0
ATOM   1914  OD1 ASP A 121      36.143  65.866  34.815  1.00  0.00           O0.      0
ATOM   1915  OD2 ASP A 121      37.575  65.770  36.432  1.00  0.00           O0.      0
ATOM   1916  C   ASP A 121      39.905  65.648  34.192  1.00  0.00           C0.      0
ATOM   1917  O   ASP A 121      39.676  66.146  33.116  1.00  0.00           O0.      0
ATOM   1918  N   LYS A 122      40.578  66.377  35.172  1.00  0.00           N0.      0
ATOM   1919  H   LYS A 122      40.709  65.926  36.067  1.00  0.00           H0.      0
ATOM   1920  CA  LYS A 122      41.362  67.585  34.977  1.00  0.00           C0.      0
ATOM   1921  HA  LYS A 122      40.916  68.209  34.203  1.00  0.00           H0.      0
ATOM   1922  CB  LYS A 122      41.505  68.520  36.202  1.00  0.00           C0.      0
ATOM   1923  HB2 LYS A 122      42.079  68.002  36.971  1.00  0.00           H0.      0
ATOM   1924  HB3 LYS A 122      41.985  69.428  35.837  1.00  0.00           H0.      0
ATOM   1925  CG  LYS A 122      40.219  68.989  36.880  1.00  0.00           C0.      0
ATOM   1926  HG2 LYS A 122      40.346  69.984  37.307  1.00  0.00           H0.      0
ATOM   1927  HG3 LYS A 122      39.440  69.163  36.138  1.00  0.00           H0.      0
ATOM   1928  CD  LYS A 122      39.792  67.957  38.003  1.00  0.00           C0.      0
ATOM   1929  HD2 LYS A 122      39.696  66.972  37.547  1.00  0.00           H0.      0
ATOM   1930  HD3 LYS A 122      40.597  68.024  38.735  1.00  0.00           H0.      0
ATOM   1931  CE  LYS A 122      38.451  68.424  38.584  1.00  0.00           C0.      0
ATOM   1932  HE2 LYS A 122      38.238  67.692  39.363  1.00  0.00           H0.      0
ATOM   1933  HE3 LYS A 122      38.547  69.452  38.935  1.00  0.00           H0.      0
ATOM   1934  NZ  LYS A 122      37.416  68.163  37.608  1.00  0.00           N0.      0
ATOM   1935  HZ1 LYS A 122      37.330  68.745  36.787  1.00  0.00           H0.      0
ATOM   1936  HZ2 LYS A 122      37.600  67.336  37.057  1.00  0.00           H0.      0
ATOM   1937  HZ3 LYS A 122      36.527  68.222  38.084  1.00  0.00           H0.      0
ATOM   1938  C   LYS A 122      42.739  67.380  34.481  1.00  0.00           C0.      0
ATOM   1939  O   LYS A 122      43.279  68.207  33.753  1.00  0.00           O0.      0
ATOM   1940  N   ASP A 123      43.353  66.320  34.969  1.00  0.00           N0.      0
ATOM   1941  H   ASP A 123      42.901  65.804  35.710  1.00  0.00           H0.      0
ATOM   1942  CA  ASP A 123      44.692  65.849  34.619  1.00  0.00           C0.      0
ATOM   1943  HA  ASP A 123      45.318  66.738  34.553  1.00  0.00           H0.      0
ATOM   1944  CB  ASP A 123      45.211  65.029  35.771  1.00  0.00           C0.      0
ATOM   1945  HB2 ASP A 123      44.521  64.190  35.864  1.00  0.00           H0.      0
ATOM   1946  HB3 ASP A 123      46.184  64.662  35.444  1.00  0.00           H0.      0
ATOM   1947  CG  ASP A 123      45.331  65.654  37.210  1.00  0.00           C0.      0
ATOM   1948  OD1 ASP A 123      45.502  66.878  37.292  1.00  0.00           O0.      0
ATOM   1949  OD2 ASP A 123      45.366  64.803  38.147  1.00  0.00           O0.      0
ATOM   1950  C   ASP A 123      44.886  65.016  33.318  1.00  0.00           C0.      0
ATOM   1951  O   ASP A 123      45.837  65.280  32.594  1.00  0.00           O0.      0
ATOM   1952  N   VAL A 124      44.067  64.038  33.012  1.00  0.00           N0.      0
ATOM   1953  H   VAL A 124      43.314  63.863  33.661  1.00  0.00           H0.      0
ATOM   1954  CA  VAL A 124      44.115  63.163  31.902  1.00  0.00           C0.      0
ATOM   1955  HA  VAL A 124      45.043  63.317  31.351  1.00  0.00           H0.      0
ATOM   1956  CB  VAL A 124      43.921  61.688  32.365  1.00  0.00           C0.      0
ATOM   1957  HB  VAL A 124      42.941  61.582  32.829  1.00  0.00           H0.      0
ATOM   1958  CG1 VAL A 124      43.952  60.739  31.122  1.00  0.00           C0.      0
ATOM   1959 HG11 VAL A 124      44.942  60.795  30.670  1.00  0.00           H0.      0
ATOM   1960 HG12 VAL A 124      43.708  59.694  31.312  1.00  0.00           H0.      0
ATOM   1961 HG13 VAL A 124      43.138  61.008  30.449  1.00  0.00           H0.      0
ATOM   1962  CG2 VAL A 124      45.006  61.216  33.350  1.00  0.00           C0.      0
ATOM   1963 HG21 VAL A 124      45.987  61.488  32.959  1.00  0.00           H0.      0
ATOM   1964 HG22 VAL A 124      44.856  61.737  34.295  1.00  0.00           H0.      0
ATOM   1965 HG23 VAL A 124      44.734  60.171  33.502  1.00  0.00           H0.      0
ATOM   1966  C   VAL A 124      42.963  63.402  30.877  1.00  0.00           C0.      0
ATOM   1967  O   VAL A 124      41.820  63.592  31.250  1.00  0.00           O0.      0
ATOM   1968  N   PRO A 125      43.383  63.598  29.536  1.00  0.00           N0.      0
ATOM   1969  CD  PRO A 125      44.706  63.764  28.940  1.00  0.00           C0.      0
ATOM   1970  HD2 PRO A 125      45.239  62.827  29.098  1.00  0.00           H0.      0
ATOM   1971  HD3 PRO A 125      45.251  64.678  29.177  1.00  0.00           H0.      0
ATOM   1972  CG  PRO A 125      44.476  63.858  27.444  1.00  0.00           C0.      0
ATOM   1973  HG2 PRO A 125      44.424  62.918  26.894  1.00  0.00           H0.      0
ATOM   1974  HG3 PRO A 125      45.264  64.422  26.944  1.00  0.00           H0.      0
ATOM   1975  CB  PRO A 125      43.107  64.563  27.355  1.00  0.00           C0.      0
ATOM   1976  HB2 PRO A 125      42.637  64.393  26.386  1.00  0.00           H0.      0
ATOM   1977  HB3 PRO A 125      43.271  65.598  27.655  1.00  0.00           H0.      0
ATOM   1978  CA  PRO A 125      42.364  63.852  28.518  1.00  0.00           C0.      0
ATOM   1979  HA  PRO A 125      41.612  64.551  28.884  1.00  0.00           H0.      0
ATOM   1980  C   PRO A 125      41.539  62.515  28.063  1.00  0.00           C0.      0
ATOM   1981  O   PRO A 125      42.051  61.552  27.438  1.00  0.00           O0.      0
ATOM   1982  N   ALA A 126      40.222  62.441  28.441  1.00  0.00           N0.      0
ATOM   1983  H   ALA A 126      39.782  63.226  28.898  1.00  0.00           H0.      0
ATOM   1984  CA  ALA A 126      39.321  61.406  28.058  1.00  0.00           C0.      0
ATOM   1985  HA  ALA A 126      39.881  60.482  28.207  1.00  0.00           H0.      0
ATOM   1986  CB  ALA A 126      38.073  61.348  28.919  1.00  0.00           C0.      0
ATOM   1987  HB1 ALA A 126      37.368  60.570  28.630  1.00  0.00           H0.      0
ATOM   1988  HB2 ALA A 126      38.456  61.176  29.925  1.00  0.00           H0.      0
ATOM   1989  HB3 ALA A 126      37.525  62.290  28.959  1.00  0.00           H0.      0
ATOM   1990  C   ALA A 126      38.928  61.549  26.541  1.00  0.00           C0.      0
ATOM   1991  O   ALA A 126      38.965  60.573  25.754  1.00  0.00           O0.      0
ATOM   1992  N   GLY A 127      38.525  62.755  26.113  1.00  0.00           N0.      0
ATOM   1993  H   GLY A 127      38.424  63.437  26.851  1.00  0.00           H0.      0
ATOM   1994  CA  GLY A 127      37.963  62.951  24.767  1.00  0.00           C0.      0
ATOM   1995  HA2 GLY A 127      37.728  64.004  24.615  1.00  0.00           H0.      0
ATOM   1996  HA3 GLY A 127      38.689  62.622  24.024  1.00  0.00           H0.      0
ATOM   1997  C   GLY A 127      36.634  62.160  24.673  1.00  0.00           C0.      0
ATOM   1998  O   GLY A 127      35.802  62.195  25.601  1.00  0.00           O0.      0
ATOM   1999  N   ASP A 128      36.483  61.396  23.607  1.00  0.00           N0.      0
ATOM   2000  H   ASP A 128      37.135  61.538  22.849  1.00  0.00           H0.      0
ATOM   2001  CA  ASP A 128      35.376  60.481  23.284  1.00  0.00           C0.      0
ATOM   2002  HA  ASP A 128      34.502  61.086  23.523  1.00  0.00           H0.      0
ATOM   2003  CB  ASP A 128      35.316  60.164  21.790  1.00  0.00           C0.      0
ATOM   2004  HB2 ASP A 128      34.446  59.516  21.684  1.00  0.00           H0.      0
ATOM   2005  HB3 ASP A 128      35.163  61.076  21.214  1.00  0.00           H0.      0
ATOM   2006  CG  ASP A 128      36.546  59.432  21.228  1.00  0.00           C0.      0
ATOM   2007  OD1 ASP A 128      36.570  59.020  20.050  1.00  0.00           O0.      0
ATOM   2008  OD2 ASP A 128      37.574  59.411  21.974  1.00  0.00           O0.      0
ATOM   2009  C   ASP A 128      35.315  59.238  24.126  1.00  0.00           C0.      0
ATOM   2010  O   ASP A 128      34.325  58.526  24.118  1.00  0.00           O0.      0
ATOM   2011  N   GLY A 129      36.368  59.021  24.932  1.00  0.00           N0.      0
ATOM   2012  H   GLY A 129      37.087  59.730  24.930  1.00  0.00           H0.      0
ATOM   2013  CA  GLY A 129      36.505  57.956  25.951  1.00  0.00           C0.      0
ATOM   2014  HA2 GLY A 129      36.934  58.495  26.796  1.00  0.00           H0.      0
ATOM   2015  HA3 GLY A 129      35.563  57.499  26.254  1.00  0.00           H0.      0
ATOM   2016  C   GLY A 129      37.415  56.831  25.609  1.00  0.00           C0.      0
ATOM   2017  O   GLY A 129      37.557  56.461  24.450  1.00  0.00           O0.      0
ATOM   2018  N   PHE A 130      38.003  56.228  26.668  1.00  0.00           N0.      0
ATOM   2019  H   PHE A 130      37.890  56.581  27.608  1.00  0.00           H0.      0
ATOM   2020  CA  PHE A 130      38.817  55.045  26.536  1.00  0.00           C0.      0
ATOM   2021  HA  PHE A 130      39.265  55.085  25.543  1.00  0.00           H0.      0
ATOM   2022  CB  PHE A 130      39.937  54.916  27.636  1.00  0.00           C0.      0
ATOM   2023  HB2 PHE A 130      39.493  54.894  28.631  1.00  0.00           H0.      0
ATOM   2024  HB3 PHE A 130      40.445  53.959  27.509  1.00  0.00           H0.      0
ATOM   2025  CG  PHE A 130      40.969  55.980  27.691  1.00  0.00           C0.      0
ATOM   2026  CD1 PHE A 130      40.726  57.167  28.275  1.00  0.00           C0.      0
ATOM   2027  HD1 PHE A 130      39.771  57.247  28.773  1.00  0.00           H0.      0
ATOM   2028  CE1 PHE A 130      41.708  58.226  28.311  1.00  0.00           C0.      0
ATOM   2029  HE1 PHE A 130      41.446  59.142  28.819  1.00  0.00           H0.      0
ATOM   2030  CZ  PHE A 130      42.943  58.061  27.748  1.00  0.00           C0.      0
ATOM   2031  HZ  PHE A 130      43.682  58.841  27.858  1.00  0.00           H0.      0
ATOM   2032  CE2 PHE A 130      43.286  56.861  27.104  1.00  0.00           C0.      0
ATOM   2033  HE2 PHE A 130      44.341  56.729  26.913  1.00  0.00           H0.      0
ATOM   2034  CD2 PHE A 130      42.260  55.862  27.120  1.00  0.00           C0.      0
ATOM   2035  HD2 PHE A 130      42.633  54.915  26.759  1.00  0.00           H0.      0
ATOM   2036  C   PHE A 130      37.944  53.737  26.496  1.00  0.00           C0.      0
ATOM   2037  O   PHE A 130      36.970  53.691  27.300  1.00  0.00           O0.      0
ATOM   2038  N   ASP A 131      38.246  52.825  25.590  1.00  0.00           N0.      0
ATOM   2039  H   ASP A 131      39.045  52.902  24.977  1.00  0.00           H0.      0
ATOM   2040  CA  ASP A 131      37.551  51.473  25.516  1.00  0.00           C0.      0
ATOM   2041  HA  ASP A 131      36.496  51.662  25.317  1.00  0.00           H0.      0
ATOM   2042  CB  ASP A 131      38.089  50.551  24.445  1.00  0.00           C0.      0
ATOM   2043  HB2 ASP A 131      39.059  50.246  24.837  1.00  0.00           H0.      0
ATOM   2044  HB3 ASP A 131      37.564  49.597  24.510  1.00  0.00           H0.      0
ATOM   2045  CG  ASP A 131      38.178  51.078  22.963  1.00  0.00           C0.      0
ATOM   2046  OD1 ASP A 131      38.817  50.407  22.110  1.00  0.00           O0.      0
ATOM   2047  OD2 ASP A 131      37.468  52.036  22.652  1.00  0.00           O0.      0
ATOM   2048  C   ASP A 131      37.646  50.667  26.874  1.00  0.00           C0.      0
ATOM   2049  O   ASP A 131      36.709  49.881  27.010  1.00  0.00           O0.      0
ATOM   2050  N   ALA A 132      38.694  50.863  27.748  1.00  0.00           N0.      0
ATOM   2051  H   ALA A 132      39.366  51.591  27.551  1.00  0.00           H0.      0
ATOM   2052  CA  ALA A 132      38.896  50.134  28.964  1.00  0.00           C0.      0
ATOM   2053  HA  ALA A 132      37.927  50.189  29.461  1.00  0.00           H0.      0
ATOM   2054  CB  ALA A 132      39.456  48.707  28.647  1.00  0.00           C0.      0
ATOM   2055  HB1 ALA A 132      40.217  48.949  27.906  1.00  0.00           H0.      0
ATOM   2056  HB2 ALA A 132      39.880  48.164  29.492  1.00  0.00           H0.      0
ATOM   2057  HB3 ALA A 132      38.725  48.046  28.181  1.00  0.00           H0.      0
ATOM   2058  C   ALA A 132      39.820  50.828  29.952  1.00  0.00           C0.      0
ATOM   2059  O   ALA A 132      40.780  51.502  29.546  1.00  0.00           O0.      0
ATOM   2060  N   VAL A 133      39.411  50.771  31.282  1.00  0.00           N0.      0
ATOM   2061  H   VAL A 133      38.640  50.144  31.462  1.00  0.00           H0.      0
ATOM   2062  CA  VAL A 133      40.165  51.297  32.451  1.00  0.00           C0.      0
ATOM   2063  HA  VAL A 133      41.081  51.825  32.184  1.00  0.00           H0.      0
ATOM   2064  CB  VAL A 133      39.365  52.438  33.159  1.00  0.00           C0.      0
ATOM   2065  HB  VAL A 133      38.426  52.012  33.511  1.00  0.00           H0.      0
ATOM   2066  CG1 VAL A 133      40.266  52.945  34.349  1.00  0.00           C0.      0
ATOM   2067 HG11 VAL A 133      41.259  53.208  33.983  1.00  0.00           H0.      0
ATOM   2068 HG12 VAL A 133      39.790  53.839  34.751  1.00  0.00           H0.      0
ATOM   2069 HG13 VAL A 133      40.369  52.309  35.228  1.00  0.00           H0.      0
ATOM   2070  CG2 VAL A 133      39.014  53.663  32.313  1.00  0.00           C0.      0
ATOM   2071 HG21 VAL A 133      38.350  53.340  31.511  1.00  0.00           H0.      0
ATOM   2072 HG22 VAL A 133      38.525  54.416  32.930  1.00  0.00           H0.      0
ATOM   2073 HG23 VAL A 133      39.953  54.123  32.003  1.00  0.00           H0.      0
ATOM   2074  C   VAL A 133      40.539  50.202  33.419  1.00  0.00           C0.      0
ATOM   2075  O   VAL A 133      39.665  49.364  33.739  1.00  0.00           O0.      0
ATOM   2076  N   ILE A 134      41.803  50.174  33.875  1.00  0.00           N0.      0
ATOM   2077  H   ILE A 134      42.408  50.899  33.515  1.00  0.00           H0.      0
ATOM   2078  CA  ILE A 134      42.404  49.129  34.661  1.00  0.00           C0.      0
ATOM   2079  HA  ILE A 134      41.605  48.515  35.077  1.00  0.00           H0.      0
ATOM   2080  CB  ILE A 134      43.289  48.178  33.862  1.00  0.00           C0.      0
ATOM   2081  HB  ILE A 134      43.858  47.600  34.589  1.00  0.00           H0.      0
ATOM   2082  CG2 ILE A 134      42.329  47.175  33.127  1.00  0.00           C0.      0
ATOM   2083 HG21 ILE A 134      42.133  47.712  32.199  1.00  0.00           H0.      0
ATOM   2084 HG22 ILE A 134      42.854  46.241  32.927  1.00  0.00           H0.      0
ATOM   2085 HG23 ILE A 134      41.350  47.018  33.580  1.00  0.00           H0.      0
ATOM   2086  CG1 ILE A 134      44.422  48.828  33.005  1.00  0.00           C0.      0
ATOM   2087 HG12 ILE A 134      44.033  49.452  32.201  1.00  0.00           H0.      0
ATOM   2088 HG13 ILE A 134      44.986  49.432  33.716  1.00  0.00           H0.      0
ATOM   2089  CD1 ILE A 134      45.394  47.867  32.364  1.00  0.00           C0.      0
ATOM   2090 HD11 ILE A 134      45.695  47.170  33.146  1.00  0.00           H0.      0
ATOM   2091 HD12 ILE A 134      44.881  47.316  31.576  1.00  0.00           H0.      0
ATOM   2092 HD13 ILE A 134      46.168  48.478  31.900  1.00  0.00           H0.      0
ATOM   2093  C   ILE A 134      43.212  49.699  35.906  1.00  0.00           C0.      0
ATOM   2094  O   ILE A 134      43.804  50.816  35.873  1.00  0.00           O0.      0
ATOM   2095  N   CYS A 135      43.113  48.948  36.989  1.00  0.00           N0.      0
ATOM   2096  H   CYS A 135      42.625  48.069  36.893  1.00  0.00           H0.      0
ATOM   2097  CA  CYS A 135      43.708  49.320  38.290  1.00  0.00           C0.      0
ATOM   2098  HA  CYS A 135      44.650  49.854  38.163  1.00  0.00           H0.      0
ATOM   2099  CB  CYS A 135      42.681  50.129  38.982  1.00  0.00           C0.      0
ATOM   2100  HB2 CYS A 135      42.480  50.861  38.200  1.00  0.00           H0.      0
ATOM   2101  HB3 CYS A 135      41.812  49.497  39.165  1.00  0.00           H0.      0
ATOM   2102  SG  CYS A 135      43.209  50.966  40.545  1.00  0.00           S0.      0
ATOM   2103  HG  CYS A 135      42.167  50.767  41.357  1.00  0.00           H0.      0
ATOM   2104  C   CYS A 135      44.012  47.983  38.961  1.00  0.00           C0.      0
ATOM   2105  O   CYS A 135      43.168  47.485  39.658  1.00  0.00           O0.      0
ATOM   2106  N   LEU A 136      45.154  47.390  38.751  1.00  0.00           N0.      0
ATOM   2107  H   LEU A 136      45.916  47.773  38.211  1.00  0.00           H0.      0
ATOM   2108  CA  LEU A 136      45.438  46.051  39.314  1.00  0.00           C0.      0
ATOM   2109  HA  LEU A 136      44.608  45.758  39.958  1.00  0.00           H0.      0
ATOM   2110  CB  LEU A 136      45.761  45.009  38.192  1.00  0.00           C0.      0
ATOM   2111  HB2 LEU A 136      46.523  45.295  37.467  1.00  0.00           H0.      0
ATOM   2112  HB3 LEU A 136      46.199  44.181  38.749  1.00  0.00           H0.      0
ATOM   2113  CG  LEU A 136      44.580  44.504  37.364  1.00  0.00           C0.      0
ATOM   2114  HG  LEU A 136      44.945  43.668  36.769  1.00  0.00           H0.      0
ATOM   2115  CD1 LEU A 136      43.391  44.056  38.287  1.00  0.00           C0.      0
ATOM   2116 HD11 LEU A 136      43.713  43.445  39.131  1.00  0.00           H0.      0
ATOM   2117 HD12 LEU A 136      42.833  44.934  38.611  1.00  0.00           H0.      0
ATOM   2118 HD13 LEU A 136      42.688  43.401  37.772  1.00  0.00           H0.      0
ATOM   2119  CD2 LEU A 136      43.879  45.383  36.315  1.00  0.00           C0.      0
ATOM   2120 HD21 LEU A 136      43.002  44.856  35.938  1.00  0.00           H0.      0
ATOM   2121 HD22 LEU A 136      43.543  46.325  36.748  1.00  0.00           H0.      0
ATOM   2122 HD23 LEU A 136      44.585  45.658  35.531  1.00  0.00           H0.      0
ATOM   2123  C   LEU A 136      46.682  46.113  40.266  1.00  0.00           C0.      0
ATOM   2124  O   LEU A 136      47.628  46.821  39.923  1.00  0.00           O0.      0
ATOM   2125  N   GLY A 137      46.568  45.431  41.364  1.00  0.00           N0.      0
ATOM   2126  H   GLY A 137      45.743  44.861  41.493  1.00  0.00           H0.      0
ATOM   2127  CA  GLY A 137      47.570  45.081  42.332  1.00  0.00           C0.      0
ATOM   2128  HA2 GLY A 137      47.741  44.007  42.268  1.00  0.00           H0.      0
ATOM   2129  HA3 GLY A 137      48.536  45.521  42.084  1.00  0.00           H0.      0
ATOM   2130  C   GLY A 137      47.242  45.357  43.794  1.00  0.00           C0.      0
ATOM   2131  O   GLY A 137      48.165  45.506  44.569  1.00  0.00           O0.      0
ATOM   2132  N   ASN A 138      45.956  45.520  44.170  1.00  0.00           N0.      0
ATOM   2133  H   ASN A 138      45.304  45.227  43.458  1.00  0.00           H0.      0
ATOM   2134  CA  ASN A 138      45.451  46.111  45.444  1.00  0.00           C0.      0
ATOM   2135  HA  ASN A 138      44.361  46.112  45.445  1.00  0.00           H0.      0
ATOM   2136  CB  ASN A 138      45.992  45.318  46.638  1.00  0.00           C0.      0
ATOM   2137  HB2 ASN A 138      45.639  44.289  46.571  1.00  0.00           H0.      0
ATOM   2138  HB3 ASN A 138      47.081  45.326  46.687  1.00  0.00           H0.      0
ATOM   2139  CG  ASN A 138      45.478  45.864  47.959  1.00  0.00           C0.      0
ATOM   2140  OD1 ASN A 138      44.284  46.168  48.092  1.00  0.00           O0.      0
ATOM   2141  ND2 ASN A 138      46.291  45.931  48.993  1.00  0.00           N0.      0
ATOM   2142 HD21 ASN A 138      46.046  46.418  49.843  1.00  0.00           H0.      0
ATOM   2143 HD22 ASN A 138      47.261  45.650  48.997  1.00  0.00           H0.      0
ATOM   2144  C   ASN A 138      45.748  47.630  45.412  1.00  0.00           C0.      0
ATOM   2145  O   ASN A 138      46.692  48.110  46.044  1.00  0.00           O0.      0
ATOM   2146  N   SER A 139      45.269  48.296  44.413  1.00  0.00           N0.      0
ATOM   2147  H   SER A 139      44.734  47.802  43.713  1.00  0.00           H0.      0
ATOM   2148  CA  SER A 139      45.487  49.712  44.164  1.00  0.00           C0.      0
ATOM   2149  HA  SER A 139      46.480  49.957  44.542  1.00  0.00           H0.      0
ATOM   2150  CB  SER A 139      45.320  50.027  42.737  1.00  0.00           C0.      0
ATOM   2151  HB2 SER A 139      44.278  49.891  42.449  1.00  0.00           H0.      0
ATOM   2152  HB3 SER A 139      45.618  51.073  42.668  1.00  0.00           H0.      0
ATOM   2153  OG  SER A 139      46.172  49.106  42.067  1.00  0.00           O0.      0
ATOM   2154  HG  SER A 139      45.666  48.335  41.802  1.00  0.00           H0.      0
ATOM   2155  C   SER A 139      44.561  50.654  44.940  1.00  0.00           C0.      0
ATOM   2156  O   SER A 139      45.076  51.547  45.645  1.00  0.00           O0.      0
ATOM   2157  N   PHE A 140      43.188  50.482  44.844  1.00  0.00           N0.      0
ATOM   2158  H   PHE A 140      42.785  49.673  44.393  1.00  0.00           H0.      0
ATOM   2159  CA  PHE A 140      42.185  51.431  45.277  1.00  0.00           C0.      0
ATOM   2160  HA  PHE A 140      42.512  52.447  45.053  1.00  0.00           H0.      0
ATOM   2161  CB  PHE A 140      40.869  51.234  44.528  1.00  0.00           C0.      0
ATOM   2162  HB2 PHE A 140      41.131  51.027  43.491  1.00  0.00           H0.      0
ATOM   2163  HB3 PHE A 140      40.434  50.309  44.906  1.00  0.00           H0.      0
ATOM   2164  CG  PHE A 140      39.866  52.378  44.573  1.00  0.00           C0.      0
ATOM   2165  CD1 PHE A 140      40.090  53.647  43.950  1.00  0.00           C0.      0
ATOM   2166  HD1 PHE A 140      40.971  53.843  43.357  1.00  0.00           H0.      0
ATOM   2167  CE1 PHE A 140      39.173  54.730  44.099  1.00  0.00           C0.      0
ATOM   2168  HE1 PHE A 140      39.371  55.655  43.578  1.00  0.00           H0.      0
ATOM   2169  CZ  PHE A 140      38.126  54.544  44.970  1.00  0.00           C0.      0
ATOM   2170  HZ  PHE A 140      37.402  55.333  45.111  1.00  0.00           H0.      0
ATOM   2171  CE2 PHE A 140      37.835  53.297  45.537  1.00  0.00           C0.      0
ATOM   2172  HE2 PHE A 140      36.966  53.214  46.172  1.00  0.00           H0.      0
ATOM   2173  CD2 PHE A 140      38.759  52.208  45.456  1.00  0.00           C0.      0
ATOM   2174  HD2 PHE A 140      38.666  51.246  45.939  1.00  0.00           H0.      0
ATOM   2175  C   PHE A 140      41.949  51.418  46.756  1.00  0.00           C0.      0
ATOM   2176  O   PHE A 140      41.597  52.408  47.397  1.00  0.00           O0.      0
ATOM   2177  N   ALA A 141      42.352  50.360  47.388  1.00  0.00           N0.      0
ATOM   2178  H   ALA A 141      42.733  49.588  46.861  1.00  0.00           H0.      0
ATOM   2179  CA  ALA A 141      42.406  50.158  48.775  1.00  0.00           C0.      0
ATOM   2180  HA  ALA A 141      41.345  50.155  49.027  1.00  0.00           H0.      0
ATOM   2181  CB  ALA A 141      43.090  48.846  48.995  1.00  0.00           C0.      0
ATOM   2182  HB1 ALA A 141      43.322  48.643  50.040  1.00  0.00           H0.      0
ATOM   2183  HB2 ALA A 141      42.503  47.956  48.766  1.00  0.00           H0.      0
ATOM   2184  HB3 ALA A 141      44.056  48.767  48.497  1.00  0.00           H0.      0
ATOM   2185  C   ALA A 141      43.128  51.317  49.542  1.00  0.00           C0.      0
ATOM   2186  O   ALA A 141      42.879  51.631  50.709  1.00  0.00           O0.      0
ATOM   2187  N   HID A 142      44.101  51.873  48.893  1.00  0.00           N0.      0
ATOM   2188  H   HID A 142      44.310  51.501  47.978  1.00  0.00           H0.      0
ATOM   2189  CA  HID A 142      44.945  52.880  49.500  1.00  0.00           C0.      0
ATOM   2190  HA  HID A 142      45.382  52.512  50.429  1.00  0.00           H0.      0
ATOM   2191  CB  HID A 142      46.074  53.247  48.583  1.00  0.00           C0.      0
ATOM   2192  HB2 HID A 142      45.666  53.561  47.622  1.00  0.00           H0.      0
ATOM   2193  HB3 HID A 142      46.639  54.095  48.971  1.00  0.00           H0.      0
ATOM   2194  CG  HID A 142      47.129  52.208  48.375  1.00  0.00           C0.      0
ATOM   2195  ND1 HID A 142      47.890  51.540  49.300  1.00  0.00           N0.      0
ATOM   2196  HD1 HID A 142      47.800  51.362  50.290  1.00  0.00           H0.      0
ATOM   2197  CE1 HID A 142      48.844  50.831  48.555  1.00  0.00           C0.      0
ATOM   2198  HE1 HID A 142      49.536  50.143  49.017  1.00  0.00           H0.      0
ATOM   2199  NE2 HID A 142      48.752  51.080  47.239  1.00  0.00           N0.      0
ATOM   2200  CD2 HID A 142      47.712  51.988  47.116  1.00  0.00           C0.      0
ATOM   2201  HD2 HID A 142      47.334  52.533  46.264  1.00  0.00           H0.      0
ATOM   2202  C   HID A 142      44.299  54.207  49.997  1.00  0.00           C0.      0
ATOM   2203  O   HID A 142      44.913  54.908  50.792  1.00  0.00           O0.      0
ATOM   2204  N   LEU A 143      43.087  54.478  49.532  1.00  0.00           N0.      0
ATOM   2205  H   LEU A 143      42.690  53.758  48.945  1.00  0.00           H0.      0
ATOM   2206  CA  LEU A 143      42.432  55.772  49.752  1.00  0.00           C0.      0
ATOM   2207  HA  LEU A 143      43.118  56.618  49.736  1.00  0.00           H0.      0
ATOM   2208  CB  LEU A 143      41.400  55.962  48.603  1.00  0.00           C0.      0
ATOM   2209  HB2 LEU A 143      41.715  55.835  47.568  1.00  0.00           H0.      0
ATOM   2210  HB3 LEU A 143      40.618  55.213  48.724  1.00  0.00           H0.      0
ATOM   2211  CG  LEU A 143      40.710  57.365  48.533  1.00  0.00           C0.      0
ATOM   2212  HG  LEU A 143      40.085  57.299  49.423  1.00  0.00           H0.      0
ATOM   2213  CD1 LEU A 143      41.690  58.503  48.546  1.00  0.00           C0.      0
ATOM   2214 HD11 LEU A 143      42.201  58.567  49.507  1.00  0.00           H0.      0
ATOM   2215 HD12 LEU A 143      42.383  58.272  47.737  1.00  0.00           H0.      0
ATOM   2216 HD13 LEU A 143      41.158  59.449  48.445  1.00  0.00           H0.      0
ATOM   2217  CD2 LEU A 143      39.754  57.402  47.415  1.00  0.00           C0.      0
ATOM   2218 HD21 LEU A 143      39.212  56.457  47.363  1.00  0.00           H0.      0
ATOM   2219 HD22 LEU A 143      38.972  58.145  47.570  1.00  0.00           H0.      0
ATOM   2220 HD23 LEU A 143      40.214  57.676  46.466  1.00  0.00           H0.      0
ATOM   2221  C   LEU A 143      41.713  55.778  51.069  1.00  0.00           C0.      0
ATOM   2222  O   LEU A 143      40.863  54.897  51.279  1.00  0.00           O0.      0
ATOM   2223  N   PRO A 144      42.017  56.682  52.041  1.00  0.00           N0.      0
ATOM   2224  CD  PRO A 144      42.899  57.809  52.014  1.00  0.00           C0.      0
ATOM   2225  HD2 PRO A 144      42.290  58.712  52.025  1.00  0.00           H0.      0
ATOM   2226  HD3 PRO A 144      43.638  57.810  51.212  1.00  0.00           H0.      0
ATOM   2227  CG  PRO A 144      43.672  57.674  53.290  1.00  0.00           C0.      0
ATOM   2228  HG2 PRO A 144      44.025  58.639  53.654  1.00  0.00           H0.      0
ATOM   2229  HG3 PRO A 144      44.560  57.052  53.175  1.00  0.00           H0.      0
ATOM   2230  CB  PRO A 144      42.708  57.002  54.291  1.00  0.00           C0.      0
ATOM   2231  HB2 PRO A 144      42.265  57.726  54.976  1.00  0.00           H0.      0
ATOM   2232  HB3 PRO A 144      43.143  56.245  54.944  1.00  0.00           H0.      0
ATOM   2233  CA  PRO A 144      41.586  56.423  53.437  1.00  0.00           C0.      0
ATOM   2234  HA  PRO A 144      41.418  55.350  53.522  1.00  0.00           H0.      0
ATOM   2235  C   PRO A 144      40.221  57.048  53.661  1.00  0.00           C0.      0
ATOM   2236  O   PRO A 144      39.626  57.655  52.775  1.00  0.00           O0.      0
ATOM   2237  N   ASP A 145      39.604  56.788  54.875  1.00  0.00           N0.      0
ATOM   2238  H   ASP A 145      40.065  56.267  55.607  1.00  0.00           H0.      0
ATOM   2239  CA  ASP A 145      38.294  57.390  55.254  1.00  0.00           C0.      0
ATOM   2240  HA  ASP A 145      37.736  57.658  54.357  1.00  0.00           H0.      0
ATOM   2241  CB  ASP A 145      37.465  56.307  56.003  1.00  0.00           C0.      0
ATOM   2242  HB2 ASP A 145      37.027  55.618  55.281  1.00  0.00           H0.      0
ATOM   2243  HB3 ASP A 145      38.190  55.830  56.663  1.00  0.00           H0.      0
ATOM   2244  CG  ASP A 145      36.427  56.888  56.990  1.00  0.00           C0.      0
ATOM   2245  OD1 ASP A 145      36.174  56.135  57.927  1.00  0.00           O0.      0
ATOM   2246  OD2 ASP A 145      35.776  57.912  56.755  1.00  0.00           O0.      0
ATOM   2247  C   ASP A 145      38.533  58.743  56.078  1.00  0.00           C0.      0
ATOM   2248  O   ASP A 145      39.090  58.751  57.128  1.00  0.00           O0.      0
ATOM   2249  N   SER A 146      37.850  59.835  55.718  1.00  0.00           N0.      0
ATOM   2250  H   SER A 146      37.512  59.785  54.768  1.00  0.00           H0.      0
ATOM   2251  CA  SER A 146      38.045  61.148  56.273  1.00  0.00           C0.      0
ATOM   2252  HA  SER A 146      38.222  61.062  57.345  1.00  0.00           H0.      0
ATOM   2253  CB  SER A 146      39.207  61.827  55.699  1.00  0.00           C0.      0
ATOM   2254  HB2 SER A 146      39.270  62.799  56.189  1.00  0.00           H0.      0
ATOM   2255  HB3 SER A 146      40.136  61.268  55.813  1.00  0.00           H0.      0
ATOM   2256  OG  SER A 146      39.126  61.940  54.250  1.00  0.00           O0.      0
ATOM   2257  HG  SER A 146      38.859  62.832  54.015  1.00  0.00           H0.      0
ATOM   2258  C   SER A 146      36.787  62.042  56.338  1.00  0.00           C0.      0
ATOM   2259  O   SER A 146      36.852  63.258  56.649  1.00  0.00           O0.      0
ATOM   2260  N   LYS A 147      35.609  61.374  56.046  1.00  0.00           N0.      0
ATOM   2261  H   LYS A 147      35.684  60.471  55.600  1.00  0.00           H0.      0
ATOM   2262  CA  LYS A 147      34.270  61.967  56.395  1.00  0.00           C0.      0
ATOM   2263  HA  LYS A 147      34.381  62.902  56.944  1.00  0.00           H0.      0
ATOM   2264  CB  LYS A 147      33.608  62.438  55.121  1.00  0.00           C0.      0
ATOM   2265  HB2 LYS A 147      33.698  61.715  54.310  1.00  0.00           H0.      0
ATOM   2266  HB3 LYS A 147      32.534  62.520  55.291  1.00  0.00           H0.      0
ATOM   2267  CG  LYS A 147      34.242  63.665  54.490  1.00  0.00           C0.      0
ATOM   2268  HG2 LYS A 147      33.994  64.564  55.055  1.00  0.00           H0.      0
ATOM   2269  HG3 LYS A 147      35.326  63.635  54.592  1.00  0.00           H0.      0
ATOM   2270  CD  LYS A 147      34.012  63.824  53.024  1.00  0.00           C0.      0
ATOM   2271  HD2 LYS A 147      34.584  63.002  52.592  1.00  0.00           H0.      0
ATOM   2272  HD3 LYS A 147      32.960  63.626  52.820  1.00  0.00           H0.      0
ATOM   2273  CE  LYS A 147      34.576  65.135  52.602  1.00  0.00           C0.      0
ATOM   2274  HE2 LYS A 147      34.207  65.953  53.222  1.00  0.00           H0.      0
ATOM   2275  HE3 LYS A 147      35.650  65.107  52.785  1.00  0.00           H0.      0
ATOM   2276  NZ  LYS A 147      34.244  65.357  51.172  1.00  0.00           N0.      0
ATOM   2277  HZ1 LYS A 147      33.248  65.282  51.022  1.00  0.00           H0.      0
ATOM   2278  HZ2 LYS A 147      34.437  66.289  50.834  1.00  0.00           H0.      0
ATOM   2279  HZ3 LYS A 147      34.626  64.647  50.564  1.00  0.00           H0.      0
ATOM   2280  C   LYS A 147      33.405  61.092  57.240  1.00  0.00           C0.      0
ATOM   2281  O   LYS A 147      32.190  61.358  57.425  1.00  0.00           O0.      0
ATOM   2282  N   GLY A 148      33.883  59.887  57.682  1.00  0.00           N0.      0
ATOM   2283  H   GLY A 148      34.862  59.692  57.524  1.00  0.00           H0.      0
ATOM   2284  CA  GLY A 148      32.995  58.927  58.347  1.00  0.00           C0.      0
ATOM   2285  HA2 GLY A 148      33.715  58.276  58.844  1.00  0.00           H0.      0
ATOM   2286  HA3 GLY A 148      32.448  59.428  59.146  1.00  0.00           H0.      0
ATOM   2287  C   GLY A 148      32.022  58.180  57.528  1.00  0.00           C0.      0
ATOM   2288  O   GLY A 148      30.940  57.905  57.911  1.00  0.00           O0.      0
ATOM   2289  N   ASP A 149      32.409  57.865  56.298  1.00  0.00           N0.      0
ATOM   2290  H   ASP A 149      33.373  58.135  56.160  1.00  0.00           H0.      0
ATOM   2291  CA  ASP A 149      31.635  57.226  55.188  1.00  0.00           C0.      0
ATOM   2292  HA  ASP A 149      31.208  56.304  55.581  1.00  0.00           H0.      0
ATOM   2293  CB  ASP A 149      30.590  58.304  54.606  1.00  0.00           C0.      0
ATOM   2294  HB2 ASP A 149      29.948  57.883  53.833  1.00  0.00           H0.      0
ATOM   2295  HB3 ASP A 149      29.911  58.409  55.453  1.00  0.00           H0.      0
ATOM   2296  CG  ASP A 149      31.211  59.653  54.152  1.00  0.00           C0.      0
ATOM   2297  OD1 ASP A 149      32.404  59.689  53.775  1.00  0.00           O0.      0
ATOM   2298  OD2 ASP A 149      30.395  60.627  54.087  1.00  0.00           O0.      0
ATOM   2299  C   ASP A 149      32.636  56.830  54.123  1.00  0.00           C0.      0
ATOM   2300  O   ASP A 149      33.861  56.909  54.304  1.00  0.00           O0.      0
ATOM   2301  N   GLN A 150      32.095  56.522  53.010  1.00  0.00           N0.      0
ATOM   2302  H   GLN A 150      31.119  56.267  53.069  1.00  0.00           H0.      0
ATOM   2303  CA  GLN A 150      32.959  56.316  51.784  1.00  0.00           C0.      0
ATOM   2304  HA  GLN A 150      33.998  56.621  51.915  1.00  0.00           H0.      0
ATOM   2305  CB  GLN A 150      32.836  54.891  51.347  1.00  0.00           C0.      0
ATOM   2306  HB2 GLN A 150      31.776  54.777  51.119  1.00  0.00           H0.      0
ATOM   2307  HB3 GLN A 150      33.580  54.838  50.551  1.00  0.00           H0.      0
ATOM   2308  CG  GLN A 150      33.231  53.906  52.407  1.00  0.00           C0.      0
ATOM   2309  HG2 GLN A 150      34.173  54.234  52.848  1.00  0.00           H0.      0
ATOM   2310  HG3 GLN A 150      32.675  54.037  53.336  1.00  0.00           H0.      0
ATOM   2311  CD  GLN A 150      33.363  52.434  51.972  1.00  0.00           C0.      0
ATOM   2312  OE1 GLN A 150      32.687  51.502  52.443  1.00  0.00           O0.      0
ATOM   2313  NE2 GLN A 150      34.109  52.183  50.950  1.00  0.00           N0.      0
ATOM   2314 HE21 GLN A 150      34.125  51.229  50.617  1.00  0.00           H0.      0
ATOM   2315 HE22 GLN A 150      34.835  52.835  50.689  1.00  0.00           H0.      0
ATOM   2316  C   GLN A 150      32.608  57.299  50.716  1.00  0.00           C0.      0
ATOM   2317  O   GLN A 150      32.710  56.898  49.509  1.00  0.00           O0.      0
ATOM   2318  N   SER A 151      32.165  58.519  51.036  1.00  0.00           N0.      0
ATOM   2319  H   SER A 151      32.119  58.775  52.012  1.00  0.00           H0.      0
ATOM   2320  CA  SER A 151      32.023  59.505  50.010  1.00  0.00           C0.      0
ATOM   2321  HA  SER A 151      31.280  59.147  49.298  1.00  0.00           H0.      0
ATOM   2322  CB  SER A 151      31.394  60.692  50.676  1.00  0.00           C0.      0
ATOM   2323  HB2 SER A 151      31.127  61.378  49.872  1.00  0.00           H0.      0
ATOM   2324  HB3 SER A 151      30.518  60.413  51.261  1.00  0.00           H0.      0
ATOM   2325  OG  SER A 151      32.354  61.315  51.538  1.00  0.00           O0.      0
ATOM   2326  HG  SER A 151      32.503  60.778  52.319  1.00  0.00           H0.      0
ATOM   2327  C   SER A 151      33.336  60.027  49.314  1.00  0.00           C0.      0
ATOM   2328  O   SER A 151      33.238  60.322  48.120  1.00  0.00           O0.      0
ATOM   2329  N   GLU A 152      34.510  60.050  49.927  1.00  0.00           N0.      0
ATOM   2330  H   GLU A 152      34.663  59.705  50.864  1.00  0.00           H0.      0
ATOM   2331  CA  GLU A 152      35.726  60.282  49.164  1.00  0.00           C0.      0
ATOM   2332  HA  GLU A 152      35.643  61.232  48.634  1.00  0.00           H0.      0
ATOM   2333  CB  GLU A 152      36.824  60.256  50.241  1.00  0.00           C0.      0
ATOM   2334  HB2 GLU A 152      36.796  59.453  50.977  1.00  0.00           H0.      0
ATOM   2335  HB3 GLU A 152      37.750  60.254  49.667  1.00  0.00           H0.      0
ATOM   2336  CG  GLU A 152      36.761  61.397  51.233  1.00  0.00           C0.      0
ATOM   2337  HG2 GLU A 152      35.841  61.363  51.817  1.00  0.00           H0.      0
ATOM   2338  HG3 GLU A 152      37.526  61.155  51.971  1.00  0.00           H0.      0
ATOM   2339  CD  GLU A 152      36.846  62.804  50.640  1.00  0.00           C0.      0
ATOM   2340  OE1 GLU A 152      37.814  63.448  51.124  1.00  0.00           O0.      0
ATOM   2341  OE2 GLU A 152      36.023  63.251  49.830  1.00  0.00           O0.      0
ATOM   2342  C   GLU A 152      35.971  59.171  48.101  1.00  0.00           C0.      0
ATOM   2343  O   GLU A 152      36.410  59.442  47.027  1.00  0.00           O0.      0
ATOM   2344  N   HIE A 153      35.617  57.954  48.421  1.00  0.00           N0.      0
ATOM   2345  H   HIE A 153      35.213  57.731  49.320  1.00  0.00           H0.      0
ATOM   2346  CA  HIE A 153      35.889  56.818  47.512  1.00  0.00           C0.      0
ATOM   2347  HA  HIE A 153      36.863  56.645  47.053  1.00  0.00           H0.      0
ATOM   2348  CB  HIE A 153      35.649  55.525  48.375  1.00  0.00           C0.      0
ATOM   2349  HB2 HIE A 153      34.597  55.372  48.616  1.00  0.00           H0.      0
ATOM   2350  HB3 HIE A 153      35.968  54.643  47.820  1.00  0.00           H0.      0
ATOM   2351  CG  HIE A 153      36.599  55.429  49.579  1.00  0.00           C0.      0
ATOM   2352  ND1 HIE A 153      36.564  54.241  50.233  1.00  0.00           N0.      0
ATOM   2353  CE1 HIE A 153      37.441  54.399  51.245  1.00  0.00           C0.      0
ATOM   2354  HE1 HIE A 153      37.696  53.648  51.979  1.00  0.00           H0.      0
ATOM   2355  NE2 HIE A 153      38.017  55.613  51.211  1.00  0.00           N0.      0
ATOM   2356  HE2 HIE A 153      38.743  55.951  51.826  1.00  0.00           H0.      0
ATOM   2357  CD2 HIE A 153      37.501  56.279  50.134  1.00  0.00           C0.      0
ATOM   2358  HD2 HIE A 153      37.715  57.300  49.856  1.00  0.00           H0.      0
ATOM   2359  C   HIE A 153      34.901  56.915  46.287  1.00  0.00           C0.      0
ATOM   2360  O   HIE A 153      35.368  56.854  45.172  1.00  0.00           O0.      0
ATOM   2361  N   ARG A 154      33.614  57.259  46.536  1.00  0.00           N0.      0
ATOM   2362  H   ARG A 154      33.287  57.382  47.484  1.00  0.00           H0.      0
ATOM   2363  CA  ARG A 154      32.552  57.426  45.472  1.00  0.00           C0.      0
ATOM   2364  HA  ARG A 154      32.532  56.525  44.860  1.00  0.00           H0.      0
ATOM   2365  CB  ARG A 154      31.280  57.800  46.120  1.00  0.00           C0.      0
ATOM   2366  HB2 ARG A 154      31.365  58.688  46.746  1.00  0.00           H0.      0
ATOM   2367  HB3 ARG A 154      30.656  58.151  45.297  1.00  0.00           H0.      0
ATOM   2368  CG  ARG A 154      30.534  56.656  46.884  1.00  0.00           C0.      0
ATOM   2369  HG2 ARG A 154      30.395  55.867  46.145  1.00  0.00           H0.      0
ATOM   2370  HG3 ARG A 154      31.216  56.267  47.640  1.00  0.00           H0.      0
ATOM   2371  CD  ARG A 154      29.186  56.968  47.591  1.00  0.00           C0.      0
ATOM   2372  HD2 ARG A 154      29.336  57.802  48.277  1.00  0.00           H0.      0
ATOM   2373  HD3 ARG A 154      28.467  57.369  46.877  1.00  0.00           H0.      0
ATOM   2374  NE  ARG A 154      28.630  55.806  48.331  1.00  0.00           N0.      0
ATOM   2375  HE  ARG A 154      28.646  55.897  49.337  1.00  0.00           H0.      0
ATOM   2376  CZ  ARG A 154      27.902  54.794  47.901  1.00  0.00           C0.      0
ATOM   2377  NH1 ARG A 154      27.323  54.052  48.753  1.00  0.00           N0.      0
ATOM   2378 HH11 ARG A 154      27.458  54.134  49.750  1.00  0.00           H0.      0
ATOM   2379 HH12 ARG A 154      26.749  53.251  48.533  1.00  0.00           H0.      0
ATOM   2380  NH2 ARG A 154      27.531  54.595  46.698  1.00  0.00           N0.      0
ATOM   2381 HH21 ARG A 154      27.862  55.177  45.942  1.00  0.00           H0.      0
ATOM   2382 HH22 ARG A 154      26.923  53.807  46.524  1.00  0.00           H0.      0
ATOM   2383  C   ARG A 154      33.075  58.410  44.418  1.00  0.00           C0.      0
ATOM   2384  O   ARG A 154      32.951  58.190  43.230  1.00  0.00           O0.      0
ATOM   2385  N   LEU A 155      33.563  59.541  44.952  1.00  0.00           N0.      0
ATOM   2386  H   LEU A 155      33.428  59.538  45.952  1.00  0.00           H0.      0
ATOM   2387  CA  LEU A 155      33.988  60.680  44.141  1.00  0.00           C0.      0
ATOM   2388  HA  LEU A 155      33.262  60.884  43.354  1.00  0.00           H0.      0
ATOM   2389  CB  LEU A 155      34.137  61.925  45.118  1.00  0.00           C0.      0
ATOM   2390  HB2 LEU A 155      33.185  62.282  45.512  1.00  0.00           H0.      0
ATOM   2391  HB3 LEU A 155      34.743  61.600  45.963  1.00  0.00           H0.      0
ATOM   2392  CG  LEU A 155      34.822  63.121  44.424  1.00  0.00           C0.      0
ATOM   2393  HG  LEU A 155      34.422  63.481  43.476  1.00  0.00           H0.      0
ATOM   2394  CD1 LEU A 155      34.397  64.266  45.377  1.00  0.00           C0.      0
ATOM   2395 HD11 LEU A 155      33.331  64.425  45.214  1.00  0.00           H0.      0
ATOM   2396 HD12 LEU A 155      34.609  64.022  46.418  1.00  0.00           H0.      0
ATOM   2397 HD13 LEU A 155      34.920  65.207  45.212  1.00  0.00           H0.      0
ATOM   2398  CD2 LEU A 155      36.321  62.980  44.439  1.00  0.00           C0.      0
ATOM   2399 HD21 LEU A 155      36.581  62.387  45.315  1.00  0.00           H0.      0
ATOM   2400 HD22 LEU A 155      36.614  62.432  43.544  1.00  0.00           H0.      0
ATOM   2401 HD23 LEU A 155      36.710  63.993  44.544  1.00  0.00           H0.      0
ATOM   2402  C   LEU A 155      35.265  60.243  43.377  1.00  0.00           C0.      0
ATOM   2403  O   LEU A 155      35.369  60.506  42.179  1.00  0.00           O0.      0
ATOM   2404  N   ALA A 156      36.153  59.477  43.961  1.00  0.00           N0.      0
ATOM   2405  H   ALA A 156      36.047  59.246  44.938  1.00  0.00           H0.      0
ATOM   2406  CA  ALA A 156      37.417  59.039  43.231  1.00  0.00           C0.      0
ATOM   2407  HA  ALA A 156      37.979  59.876  42.816  1.00  0.00           H0.      0
ATOM   2408  CB  ALA A 156      38.323  58.526  44.323  1.00  0.00           C0.      0
ATOM   2409  HB1 ALA A 156      39.273  58.470  43.792  1.00  0.00           H0.      0
ATOM   2410  HB2 ALA A 156      38.357  59.210  45.172  1.00  0.00           H0.      0
ATOM   2411  HB3 ALA A 156      37.969  57.510  44.498  1.00  0.00           H0.      0
ATOM   2412  C   ALA A 156      37.154  57.977  42.149  1.00  0.00           C0.      0
ATOM   2413  O   ALA A 156      37.808  57.852  41.118  1.00  0.00           O0.      0
ATOM   2414  N   LEU A 157      36.112  57.173  42.340  1.00  0.00           N0.      0
ATOM   2415  H   LEU A 157      35.614  57.295  43.210  1.00  0.00           H0.      0
ATOM   2416  CA  LEU A 157      35.805  55.982  41.636  1.00  0.00           C0.      0
ATOM   2417  HA  LEU A 157      36.785  55.622  41.325  1.00  0.00           H0.      0
ATOM   2418  CB  LEU A 157      35.228  54.984  42.652  1.00  0.00           C0.      0
ATOM   2419  HB2 LEU A 157      35.919  54.854  43.485  1.00  0.00           H0.      0
ATOM   2420  HB3 LEU A 157      34.283  55.388  43.016  1.00  0.00           H0.      0
ATOM   2421  CG  LEU A 157      34.859  53.637  42.122  1.00  0.00           C0.      0
ATOM   2422  HG  LEU A 157      33.877  53.673  41.651  1.00  0.00           H0.      0
ATOM   2423  CD1 LEU A 157      36.011  53.088  41.179  1.00  0.00           C0.      0
ATOM   2424 HD11 LEU A 157      36.037  53.743  40.308  1.00  0.00           H0.      0
ATOM   2425 HD12 LEU A 157      36.976  53.029  41.683  1.00  0.00           H0.      0
ATOM   2426 HD13 LEU A 157      35.752  52.098  40.805  1.00  0.00           H0.      0
ATOM   2427  CD2 LEU A 157      34.826  52.715  43.304  1.00  0.00           C0.      0
ATOM   2428 HD21 LEU A 157      34.097  53.107  44.013  1.00  0.00           H0.      0
ATOM   2429 HD22 LEU A 157      34.523  51.686  43.112  1.00  0.00           H0.      0
ATOM   2430 HD23 LEU A 157      35.784  52.786  43.820  1.00  0.00           H0.      0
ATOM   2431  C   LEU A 157      34.811  56.408  40.487  1.00  0.00           C0.      0
ATOM   2432  O   LEU A 157      35.043  55.992  39.332  1.00  0.00           O0.      0
ATOM   2433  N   LYS A 158      33.914  57.357  40.714  1.00  0.00           N0.      0
ATOM   2434  H   LYS A 158      33.821  57.669  41.670  1.00  0.00           H0.      0
ATOM   2435  CA  LYS A 158      33.218  58.104  39.619  1.00  0.00           C0.      0
ATOM   2436  HA  LYS A 158      32.716  57.362  38.998  1.00  0.00           H0.      0
ATOM   2437  CB  LYS A 158      32.199  58.924  40.237  1.00  0.00           C0.      0
ATOM   2438  HB2 LYS A 158      31.476  58.349  40.816  1.00  0.00           H0.      0
ATOM   2439  HB3 LYS A 158      32.595  59.574  41.017  1.00  0.00           H0.      0
ATOM   2440  CG  LYS A 158      31.523  59.770  39.136  1.00  0.00           C0.      0
ATOM   2441  HG2 LYS A 158      32.285  60.511  38.896  1.00  0.00           H0.      0
ATOM   2442  HG3 LYS A 158      31.266  59.182  38.255  1.00  0.00           H0.      0
ATOM   2443  CD  LYS A 158      30.298  60.484  39.624  1.00  0.00           C0.      0
ATOM   2444  HD2 LYS A 158      29.480  59.786  39.802  1.00  0.00           H0.      0
ATOM   2445  HD3 LYS A 158      30.507  61.112  40.490  1.00  0.00           H0.      0
ATOM   2446  CE  LYS A 158      29.837  61.272  38.387  1.00  0.00           C0.      0
ATOM   2447  HE2 LYS A 158      30.708  61.868  38.116  1.00  0.00           H0.      0
ATOM   2448  HE3 LYS A 158      29.528  60.602  37.584  1.00  0.00           H0.      0
ATOM   2449  NZ  LYS A 158      28.739  62.251  38.538  1.00  0.00           N0.      0
ATOM   2450  HZ1 LYS A 158      28.696  62.883  37.752  1.00  0.00           H0.      0
ATOM   2451  HZ2 LYS A 158      27.831  61.809  38.515  1.00  0.00           H0.      0
ATOM   2452  HZ3 LYS A 158      28.814  62.837  39.357  1.00  0.00           H0.      0
ATOM   2453  C   LYS A 158      34.291  58.851  38.788  1.00  0.00           C0.      0
ATOM   2454  O   LYS A 158      34.216  58.882  37.560  1.00  0.00           O0.      0
ATOM   2455  N   ASN A 159      35.316  59.493  39.437  1.00  0.00           N0.      0
ATOM   2456  H   ASN A 159      35.486  59.460  40.432  1.00  0.00           H0.      0
ATOM   2457  CA  ASN A 159      36.345  60.176  38.610  1.00  0.00           C0.      0
ATOM   2458  HA  ASN A 159      35.694  60.806  38.004  1.00  0.00           H0.      0
ATOM   2459  CB  ASN A 159      37.378  61.051  39.397  1.00  0.00           C0.      0
ATOM   2460  HB2 ASN A 159      37.802  60.456  40.205  1.00  0.00           H0.      0
ATOM   2461  HB3 ASN A 159      38.258  61.229  38.778  1.00  0.00           H0.      0
ATOM   2462  CG  ASN A 159      36.857  62.299  40.126  1.00  0.00           C0.      0
ATOM   2463  OD1 ASN A 159      35.920  62.871  39.608  1.00  0.00           O0.      0
ATOM   2464  ND2 ASN A 159      37.579  62.872  41.068  1.00  0.00           N0.      0
ATOM   2465 HD21 ASN A 159      37.224  63.764  41.384  1.00  0.00           H0.      0
ATOM   2466 HD22 ASN A 159      38.452  62.429  41.317  1.00  0.00           H0.      0
ATOM   2467  C   ASN A 159      37.098  59.089  37.707  1.00  0.00           C0.      0
ATOM   2468  O   ASN A 159      37.230  59.268  36.512  1.00  0.00           O0.      0
ATOM   2469  N   ILE A 160      37.339  57.937  38.232  1.00  0.00           N0.      0
ATOM   2470  H   ILE A 160      37.311  57.898  39.241  1.00  0.00           H0.      0
ATOM   2471  CA  ILE A 160      37.913  56.812  37.413  1.00  0.00           C0.      0
ATOM   2472  HA  ILE A 160      38.821  57.141  36.908  1.00  0.00           H0.      0
ATOM   2473  CB  ILE A 160      38.316  55.651  38.355  1.00  0.00           C0.      0
ATOM   2474  HB  ILE A 160      37.456  55.541  39.016  1.00  0.00           H0.      0
ATOM   2475  CG2 ILE A 160      38.667  54.238  37.774  1.00  0.00           C0.      0
ATOM   2476 HG21 ILE A 160      39.619  54.304  37.248  1.00  0.00           H0.      0
ATOM   2477 HG22 ILE A 160      38.860  53.480  38.533  1.00  0.00           H0.      0
ATOM   2478 HG23 ILE A 160      37.895  53.733  37.193  1.00  0.00           H0.      0
ATOM   2479  CG1 ILE A 160      39.585  56.005  39.102  1.00  0.00           C0.      0
ATOM   2480 HG12 ILE A 160      40.344  56.074  38.322  1.00  0.00           H0.      0
ATOM   2481 HG13 ILE A 160      39.514  57.026  39.476  1.00  0.00           H0.      0
ATOM   2482  CD1 ILE A 160      39.931  55.193  40.356  1.00  0.00           C0.      0
ATOM   2483 HD11 ILE A 160      40.297  54.198  40.100  1.00  0.00           H0.      0
ATOM   2484 HD12 ILE A 160      40.734  55.680  40.910  1.00  0.00           H0.      0
ATOM   2485 HD13 ILE A 160      39.049  55.014  40.969  1.00  0.00           H0.      0
ATOM   2486  C   ILE A 160      36.962  56.251  36.359  1.00  0.00           C0.      0
ATOM   2487  O   ILE A 160      37.405  55.896  35.277  1.00  0.00           O0.      0
ATOM   2488  N   ALA A 161      35.656  56.182  36.632  1.00  0.00           N0.      0
ATOM   2489  H   ALA A 161      35.387  56.418  37.577  1.00  0.00           H0.      0
ATOM   2490  CA  ALA A 161      34.567  55.908  35.783  1.00  0.00           C0.      0
ATOM   2491  HA  ALA A 161      34.750  54.942  35.312  1.00  0.00           H0.      0
ATOM   2492  CB  ALA A 161      33.307  55.788  36.589  1.00  0.00           C0.      0
ATOM   2493  HB1 ALA A 161      33.098  56.757  37.042  1.00  0.00           H0.      0
ATOM   2494  HB2 ALA A 161      32.483  55.656  35.889  1.00  0.00           H0.      0
ATOM   2495  HB3 ALA A 161      33.497  54.992  37.309  1.00  0.00           H0.      0
ATOM   2496  C   ALA A 161      34.323  56.915  34.641  1.00  0.00           C0.      0
ATOM   2497  O   ALA A 161      33.743  56.522  33.593  1.00  0.00           O0.      0
ATOM   2498  N   SER A 162      34.724  58.241  34.812  1.00  0.00           N0.      0
ATOM   2499  H   SER A 162      34.963  58.514  35.755  1.00  0.00           H0.      0
ATOM   2500  CA  SER A 162      34.455  59.320  33.793  1.00  0.00           C0.      0
ATOM   2501  HA  SER A 162      33.426  59.350  33.436  1.00  0.00           H0.      0
ATOM   2502  CB  SER A 162      34.781  60.626  34.491  1.00  0.00           C0.      0
ATOM   2503  HB2 SER A 162      34.305  61.467  33.987  1.00  0.00           H0.      0
ATOM   2504  HB3 SER A 162      34.498  60.610  35.544  1.00  0.00           H0.      0
ATOM   2505  OG  SER A 162      36.241  60.753  34.407  1.00  0.00           O0.      0
ATOM   2506  HG  SER A 162      36.631  60.342  35.181  1.00  0.00           H0.      0
ATOM   2507  C   SER A 162      35.223  59.234  32.496  1.00  0.00           C0.      0
ATOM   2508  O   SER A 162      34.903  59.878  31.527  1.00  0.00           O0.      0
ATOM   2509  N   MET A 163      36.282  58.345  32.499  1.00  0.00           N0.      0
ATOM   2510  H   MET A 163      36.470  57.874  33.373  1.00  0.00           H0.      0
ATOM   2511  CA  MET A 163      37.159  58.032  31.336  1.00  0.00           C0.      0
ATOM   2512  HA  MET A 163      37.344  58.892  30.692  1.00  0.00           H0.      0
ATOM   2513  CB  MET A 163      38.469  57.427  31.876  1.00  0.00           C0.      0
ATOM   2514  HB2 MET A 163      38.147  56.572  32.470  1.00  0.00           H0.      0
ATOM   2515  HB3 MET A 163      39.065  57.006  31.067  1.00  0.00           H0.      0
ATOM   2516  CG  MET A 163      39.376  58.252  32.787  1.00  0.00           C0.      0
ATOM   2517  HG2 MET A 163      38.827  58.691  33.620  1.00  0.00           H0.      0
ATOM   2518  HG3 MET A 163      39.982  57.586  33.402  1.00  0.00           H0.      0
ATOM   2519  SD  MET A 163      40.333  59.542  31.883  1.00  0.00           S0.      0
ATOM   2520  CE  MET A 163      39.477  60.921  32.568  1.00  0.00           C0.      0
ATOM   2521  HE1 MET A 163      38.436  60.839  32.255  1.00  0.00           H0.      0
ATOM   2522  HE2 MET A 163      39.514  60.974  33.656  1.00  0.00           H0.      0
ATOM   2523  HE3 MET A 163      39.909  61.849  32.192  1.00  0.00           H0.      0
ATOM   2524  C   MET A 163      36.494  57.095  30.324  1.00  0.00           C0.      0
ATOM   2525  O   MET A 163      36.856  57.077  29.133  1.00  0.00           O0.      0
ATOM   2526  N   VAL A 164      35.594  56.201  30.799  1.00  0.00           N0.      0
ATOM   2527  H   VAL A 164      35.437  56.267  31.794  1.00  0.00           H0.      0
ATOM   2528  CA  VAL A 164      35.093  55.054  29.964  1.00  0.00           C0.      0
ATOM   2529  HA  VAL A 164      35.902  54.513  29.474  1.00  0.00           H0.      0
ATOM   2530  CB  VAL A 164      34.324  54.041  30.881  1.00  0.00           C0.      0
ATOM   2531  HB  VAL A 164      33.332  54.435  31.101  1.00  0.00           H0.      0
ATOM   2532  CG1 VAL A 164      34.103  52.752  30.138  1.00  0.00           C0.      0
ATOM   2533 HG11 VAL A 164      33.132  52.841  29.651  1.00  0.00           H0.      0
ATOM   2534 HG12 VAL A 164      34.938  52.676  29.441  1.00  0.00           H0.      0
ATOM   2535 HG13 VAL A 164      34.036  51.915  30.833  1.00  0.00           H0.      0
ATOM   2536  CG2 VAL A 164      35.082  53.702  32.227  1.00  0.00           C0.      0
ATOM   2537 HG21 VAL A 164      35.906  52.998  32.107  1.00  0.00           H0.      0
ATOM   2538 HG22 VAL A 164      35.474  54.597  32.710  1.00  0.00           H0.      0
ATOM   2539 HG23 VAL A 164      34.406  53.323  32.993  1.00  0.00           H0.      0
ATOM   2540  C   VAL A 164      34.132  55.594  28.862  1.00  0.00           C0.      0
ATOM   2541  O   VAL A 164      33.136  56.246  29.231  1.00  0.00           O0.      0
ATOM   2542  N   ARG A 165      34.307  55.187  27.605  1.00  0.00           N0.      0
ATOM   2543  H   ARG A 165      35.128  54.659  27.347  1.00  0.00           H0.      0
ATOM   2544  CA  ARG A 165      33.349  55.306  26.534  1.00  0.00           C0.      0
ATOM   2545  HA  ARG A 165      33.042  56.352  26.520  1.00  0.00           H0.      0
ATOM   2546  CB  ARG A 165      33.968  54.926  25.157  1.00  0.00           C0.      0
ATOM   2547  HB2 ARG A 165      33.249  55.229  24.395  1.00  0.00           H0.      0
ATOM   2548  HB3 ARG A 165      34.903  55.474  25.038  1.00  0.00           H0.      0
ATOM   2549  CG  ARG A 165      34.203  53.466  25.156  1.00  0.00           C0.      0
ATOM   2550  HG2 ARG A 165      34.795  53.166  26.021  1.00  0.00           H0.      0
ATOM   2551  HG3 ARG A 165      33.242  52.972  25.301  1.00  0.00           H0.      0
ATOM   2552  CD  ARG A 165      34.923  53.074  23.843  1.00  0.00           C0.      0
ATOM   2553  HD2 ARG A 165      35.786  53.727  23.718  1.00  0.00           H0.      0
ATOM   2554  HD3 ARG A 165      35.321  52.063  23.757  1.00  0.00           H0.      0
ATOM   2555  NE  ARG A 165      34.014  53.172  22.660  1.00  0.00           N0.      0
ATOM   2556  HE  ARG A 165      33.138  53.672  22.703  1.00  0.00           H0.      0
ATOM   2557  CZ  ARG A 165      34.216  52.950  21.383  1.00  0.00           C0.      0
ATOM   2558  NH1 ARG A 165      33.373  53.451  20.479  1.00  0.00           N0.      0
ATOM   2559 HH11 ARG A 165      32.658  54.088  20.801  1.00  0.00           H0.      0
ATOM   2560 HH12 ARG A 165      33.517  53.340  19.485  1.00  0.00           H0.      0
ATOM   2561  NH2 ARG A 165      35.314  52.373  20.955  1.00  0.00           N0.      0
ATOM   2562 HH21 ARG A 165      36.071  52.289  21.618  1.00  0.00           H0.      0
ATOM   2563 HH22 ARG A 165      35.450  52.300  19.957  1.00  0.00           H0.      0
ATOM   2564  C   ARG A 165      31.991  54.668  26.708  1.00  0.00           C0.      0
ATOM   2565  O   ARG A 165      31.921  53.690  27.440  1.00  0.00           O0.      0
ATOM   2566  N   PRO A 166      30.926  55.019  25.949  1.00  0.00           N0.      0
ATOM   2567  CD  PRO A 166      30.646  56.291  25.270  1.00  0.00           C0.      0
ATOM   2568  HD2 PRO A 166      30.661  56.226  24.182  1.00  0.00           H0.      0
ATOM   2569  HD3 PRO A 166      31.295  57.084  25.643  1.00  0.00           H0.      0
ATOM   2570  CG  PRO A 166      29.217  56.720  25.635  1.00  0.00           C0.      0
ATOM   2571  HG2 PRO A 166      28.849  57.512  24.983  1.00  0.00           H0.      0
ATOM   2572  HG3 PRO A 166      29.286  57.101  26.653  1.00  0.00           H0.      0
ATOM   2573  CB  PRO A 166      28.538  55.354  25.589  1.00  0.00           C0.      0
ATOM   2574  HB2 PRO A 166      28.229  55.165  24.561  1.00  0.00           H0.      0
ATOM   2575  HB3 PRO A 166      27.622  55.381  26.179  1.00  0.00           H0.      0
ATOM   2576  CA  PRO A 166      29.601  54.392  26.202  1.00  0.00           C0.      0
ATOM   2577  HA  PRO A 166      29.617  54.390  27.292  1.00  0.00           H0.      0
ATOM   2578  C   PRO A 166      29.574  52.943  25.708  1.00  0.00           C0.      0
ATOM   2579  O   PRO A 166      29.708  52.746  24.493  1.00  0.00           O0.      0
ATOM   2580  N   GLY A 167      29.580  51.968  26.657  1.00  0.00           N0.      0
ATOM   2581  H   GLY A 167      29.073  52.210  27.496  1.00  0.00           H0.      0
ATOM   2582  CA  GLY A 167      29.887  50.577  26.240  1.00  0.00           C0.      0
ATOM   2583  HA2 GLY A 167      29.214  49.785  26.569  1.00  0.00           H0.      0
ATOM   2584  HA3 GLY A 167      29.809  50.536  25.153  1.00  0.00           H0.      0
ATOM   2585  C   GLY A 167      31.329  50.063  26.583  1.00  0.00           C0.      0
ATOM   2586  O   GLY A 167      31.593  48.880  26.318  1.00  0.00           O0.      0
ATOM   2587  N   GLY A 168      32.232  50.845  27.183  1.00  0.00           N0.      0
ATOM   2588  H   GLY A 168      31.995  51.825  27.244  1.00  0.00           H0.      0
ATOM   2589  CA  GLY A 168      33.645  50.465  27.522  1.00  0.00           C0.      0
ATOM   2590  HA2 GLY A 168      34.164  49.907  26.742  1.00  0.00           H0.      0
ATOM   2591  HA3 GLY A 168      34.275  51.351  27.597  1.00  0.00           H0.      0
ATOM   2592  C   GLY A 168      33.746  49.818  28.898  1.00  0.00           C0.      0
ATOM   2593  O   GLY A 168      32.739  49.795  29.637  1.00  0.00           O0.      0
ATOM   2594  N   LEU A 169      34.941  49.340  29.325  1.00  0.00           N0.      0
ATOM   2595  H   LEU A 169      35.726  49.483  28.704  1.00  0.00           H0.      0
ATOM   2596  CA  LEU A 169      35.167  48.646  30.551  1.00  0.00           C0.      0
ATOM   2597  HA  LEU A 169      34.188  48.255  30.830  1.00  0.00           H0.      0
ATOM   2598  CB  LEU A 169      36.098  47.488  30.182  1.00  0.00           C0.      0
ATOM   2599  HB2 LEU A 169      37.079  47.881  29.913  1.00  0.00           H0.      0
ATOM   2600  HB3 LEU A 169      36.265  46.950  31.115  1.00  0.00           H0.      0
ATOM   2601  CG  LEU A 169      35.623  46.380  29.107  1.00  0.00           C0.      0
ATOM   2602  HG  LEU A 169      35.960  46.782  28.152  1.00  0.00           H0.      0
ATOM   2603  CD1 LEU A 169      36.406  45.088  29.293  1.00  0.00           C0.      0
ATOM   2604 HD11 LEU A 169      37.466  45.343  29.290  1.00  0.00           H0.      0
ATOM   2605 HD12 LEU A 169      36.165  44.661  30.266  1.00  0.00           H0.      0
ATOM   2606 HD13 LEU A 169      36.127  44.419  28.479  1.00  0.00           H0.      0
ATOM   2607  CD2 LEU A 169      34.134  46.051  29.139  1.00  0.00           C0.      0
ATOM   2608 HD21 LEU A 169      33.561  46.913  28.797  1.00  0.00           H0.      0
ATOM   2609 HD22 LEU A 169      33.886  45.268  28.422  1.00  0.00           H0.      0
ATOM   2610 HD23 LEU A 169      33.878  45.658  30.123  1.00  0.00           H0.      0
ATOM   2611  C   LEU A 169      35.812  49.446  31.691  1.00  0.00           C0.      0
ATOM   2612  O   LEU A 169      36.428  50.471  31.461  1.00  0.00           O0.      0
ATOM   2613  N   LEU A 170      35.714  48.907  32.909  1.00  0.00           N0.      0
ATOM   2614  H   LEU A 170      35.296  47.991  32.991  1.00  0.00           H0.      0
ATOM   2615  CA  LEU A 170      36.528  49.241  34.069  1.00  0.00           C0.      0
ATOM   2616  HA  LEU A 170      37.416  49.770  33.725  1.00  0.00           H0.      0
ATOM   2617  CB  LEU A 170      35.791  50.352  34.726  1.00  0.00           C0.      0
ATOM   2618  HB2 LEU A 170      35.762  51.275  34.147  1.00  0.00           H0.      0
ATOM   2619  HB3 LEU A 170      34.754  50.077  34.921  1.00  0.00           H0.      0
ATOM   2620  CG  LEU A 170      36.266  50.667  36.122  1.00  0.00           C0.      0
ATOM   2621  HG  LEU A 170      36.362  49.748  36.700  1.00  0.00           H0.      0
ATOM   2622  CD1 LEU A 170      37.664  51.307  36.154  1.00  0.00           C0.      0
ATOM   2623 HD11 LEU A 170      37.596  52.239  35.594  1.00  0.00           H0.      0
ATOM   2624 HD12 LEU A 170      37.918  51.437  37.206  1.00  0.00           H0.      0
ATOM   2625 HD13 LEU A 170      38.408  50.651  35.702  1.00  0.00           H0.      0
ATOM   2626  CD2 LEU A 170      35.273  51.672  36.797  1.00  0.00           C0.      0
ATOM   2627 HD21 LEU A 170      35.613  51.781  37.827  1.00  0.00           H0.      0
ATOM   2628 HD22 LEU A 170      35.185  52.565  36.179  1.00  0.00           H0.      0
ATOM   2629 HD23 LEU A 170      34.326  51.134  36.814  1.00  0.00           H0.      0
ATOM   2630  C   LEU A 170      36.955  47.994  34.837  1.00  0.00           C0.      0
ATOM   2631  O   LEU A 170      36.138  47.128  34.998  1.00  0.00           O0.      0
ATOM   2632  N   VAL A 171      38.169  47.835  35.364  1.00  0.00           N0.      0
ATOM   2633  H   VAL A 171      38.893  48.452  35.026  1.00  0.00           H0.      0
ATOM   2634  CA  VAL A 171      38.603  46.697  36.228  1.00  0.00           C0.      0
ATOM   2635  HA  VAL A 171      37.724  46.177  36.607  1.00  0.00           H0.      0
ATOM   2636  CB  VAL A 171      39.413  45.667  35.492  1.00  0.00           C0.      0
ATOM   2637  HB  VAL A 171      40.354  46.090  35.139  1.00  0.00           H0.      0
ATOM   2638  CG1 VAL A 171      39.591  44.382  36.228  1.00  0.00           C0.      0
ATOM   2639 HG11 VAL A 171      38.619  43.982  36.517  1.00  0.00           H0.      0
ATOM   2640 HG12 VAL A 171      40.027  43.703  35.495  1.00  0.00           H0.      0
ATOM   2641 HG13 VAL A 171      40.179  44.549  37.131  1.00  0.00           H0.      0
ATOM   2642  CG2 VAL A 171      38.666  45.270  34.175  1.00  0.00           C0.      0
ATOM   2643 HG21 VAL A 171      37.644  44.925  34.334  1.00  0.00           H0.      0
ATOM   2644 HG22 VAL A 171      38.749  46.035  33.404  1.00  0.00           H0.      0
ATOM   2645 HG23 VAL A 171      39.167  44.402  33.747  1.00  0.00           H0.      0
ATOM   2646  C   VAL A 171      39.394  47.284  37.436  1.00  0.00           C0.      0
ATOM   2647  O   VAL A 171      40.288  48.049  37.209  1.00  0.00           O0.      0
ATOM   2648  N   ILE A 172      38.986  46.929  38.667  1.00  0.00           N0.      0
ATOM   2649  H   ILE A 172      38.572  46.025  38.842  1.00  0.00           H0.      0
ATOM   2650  CA  ILE A 172      39.394  47.584  39.880  1.00  0.00           C0.      0
ATOM   2651  HA  ILE A 172      40.441  47.764  39.638  1.00  0.00           H0.      0
ATOM   2652  CB  ILE A 172      38.590  48.858  40.164  1.00  0.00           C0.      0
ATOM   2653  HB  ILE A 172      38.621  49.505  39.287  1.00  0.00           H0.      0
ATOM   2654  CG2 ILE A 172      37.055  48.615  40.318  1.00  0.00           C0.      0
ATOM   2655 HG21 ILE A 172      36.563  49.587  40.364  1.00  0.00           H0.      0
ATOM   2656 HG22 ILE A 172      36.611  48.061  39.491  1.00  0.00           H0.      0
ATOM   2657 HG23 ILE A 172      36.798  48.022  41.195  1.00  0.00           H0.      0
ATOM   2658  CG1 ILE A 172      39.304  49.651  41.216  1.00  0.00           C0.      0
ATOM   2659 HG12 ILE A 172      39.400  49.081  42.140  1.00  0.00           H0.      0
ATOM   2660 HG13 ILE A 172      40.336  49.813  40.905  1.00  0.00           H0.      0
ATOM   2661  CD1 ILE A 172      38.658  50.978  41.513  1.00  0.00           C0.      0
ATOM   2662 HD11 ILE A 172      37.879  50.803  42.254  1.00  0.00           H0.      0
ATOM   2663 HD12 ILE A 172      39.286  51.747  41.962  1.00  0.00           H0.      0
ATOM   2664 HD13 ILE A 172      38.153  51.405  40.647  1.00  0.00           H0.      0
ATOM   2665  C   ILE A 172      39.556  46.661  41.059  1.00  0.00           C0.      0
ATOM   2666  O   ILE A 172      38.598  45.936  41.402  1.00  0.00           O0.      0
ATOM   2667  N   ASP A 173      40.673  46.689  41.804  1.00  0.00           N0.      0
ATOM   2668  H   ASP A 173      41.468  47.290  41.640  1.00  0.00           H0.      0
ATOM   2669  CA  ASP A 173      40.893  45.731  42.810  1.00  0.00           C0.      0
ATOM   2670  HA  ASP A 173      40.143  44.940  42.808  1.00  0.00           H0.      0
ATOM   2671  CB  ASP A 173      41.990  44.658  42.462  1.00  0.00           C0.      0
ATOM   2672  HB2 ASP A 173      41.925  43.810  43.143  1.00  0.00           H0.      0
ATOM   2673  HB3 ASP A 173      41.762  44.224  41.489  1.00  0.00           H0.      0
ATOM   2674  CG  ASP A 173      43.431  45.161  42.516  1.00  0.00           C0.      0
ATOM   2675  OD1 ASP A 173      44.348  44.284  42.428  1.00  0.00           O0.      0
ATOM   2676  OD2 ASP A 173      43.794  46.377  42.641  1.00  0.00           O0.      0
ATOM   2677  C   ASP A 173      41.182  46.297  44.197  1.00  0.00           C0.      0
ATOM   2678  O   ASP A 173      41.594  47.452  44.366  1.00  0.00           O0.      0
ATOM   2679  N   HIE A 174      40.915  45.526  45.270  1.00  0.00           N0.      0
ATOM   2680  H   HIE A 174      40.543  44.625  45.005  1.00  0.00           H0.      0
ATOM   2681  CA  HIE A 174      41.261  45.690  46.677  1.00  0.00           C0.      0
ATOM   2682  HA  HIE A 174      42.076  46.414  46.643  1.00  0.00           H0.      0
ATOM   2683  CB  HIE A 174      40.145  46.488  47.365  1.00  0.00           C0.      0
ATOM   2684  HB2 HIE A 174      40.393  46.683  48.408  1.00  0.00           H0.      0
ATOM   2685  HB3 HIE A 174      40.092  47.404  46.777  1.00  0.00           H0.      0
ATOM   2686  CG  HIE A 174      38.806  45.755  47.366  1.00  0.00           C0.      0
ATOM   2687  ND1 HIE A 174      38.207  45.029  48.382  1.00  0.00           N0.      0
ATOM   2688  CE1 HIE A 174      37.072  44.585  47.886  1.00  0.00           C0.      0
ATOM   2689  HE1 HIE A 174      36.412  43.937  48.442  1.00  0.00           H0.      0
ATOM   2690  NE2 HIE A 174      36.922  44.933  46.619  1.00  0.00           N0.      0
ATOM   2691  HE2 HIE A 174      36.134  44.619  46.070  1.00  0.00           H0.      0
ATOM   2692  CD2 HIE A 174      37.985  45.608  46.217  1.00  0.00           C0.      0
ATOM   2693  HD2 HIE A 174      38.122  46.114  45.273  1.00  0.00           H0.      0
ATOM   2694  C   HIE A 174      41.562  44.336  47.407  1.00  0.00           C0.      0
ATOM   2695  O   HIE A 174      41.193  43.230  46.935  1.00  0.00           O0.      0
ATOM   2696  N   ARG A 175      42.287  44.377  48.579  1.00  0.00           N0.      0
ATOM   2697  H   ARG A 175      42.522  45.314  48.872  1.00  0.00           H0.      0
ATOM   2698  CA  ARG A 175      42.650  43.157  49.295  1.00  0.00           C0.      0
ATOM   2699  HA  ARG A 175      43.128  42.501  48.567  1.00  0.00           H0.      0
ATOM   2700  CB  ARG A 175      43.641  43.472  50.417  1.00  0.00           C0.      0
ATOM   2701  HB2 ARG A 175      43.609  44.543  50.616  1.00  0.00           H0.      0
ATOM   2702  HB3 ARG A 175      43.414  42.884  51.306  1.00  0.00           H0.      0
ATOM   2703  CG  ARG A 175      45.062  43.018  50.029  1.00  0.00           C0.      0
ATOM   2704  HG2 ARG A 175      45.106  41.946  49.839  1.00  0.00           H0.      0
ATOM   2705  HG3 ARG A 175      45.290  43.591  49.130  1.00  0.00           H0.      0
ATOM   2706  CD  ARG A 175      46.096  43.405  51.092  1.00  0.00           C0.      0
ATOM   2707  HD2 ARG A 175      46.197  44.481  51.233  1.00  0.00           H0.      0
ATOM   2708  HD3 ARG A 175      45.860  42.828  51.986  1.00  0.00           H0.      0
ATOM   2709  NE  ARG A 175      47.481  43.016  50.771  1.00  0.00           N0.      0
ATOM   2710  HE  ARG A 175      47.960  43.779  50.314  1.00  0.00           H0.      0
ATOM   2711  CZ  ARG A 175      48.039  41.796  50.727  1.00  0.00           C0.      0
ATOM   2712  NH1 ARG A 175      47.382  40.728  51.087  1.00  0.00           N0.      0
ATOM   2713 HH11 ARG A 175      46.438  40.772  51.443  1.00  0.00           H0.      0
ATOM   2714 HH12 ARG A 175      47.875  39.851  51.001  1.00  0.00           H0.      0
ATOM   2715  NH2 ARG A 175      49.250  41.592  50.306  1.00  0.00           N0.      0
ATOM   2716 HH21 ARG A 175      49.737  42.337  49.829  1.00  0.00           H0.      0
ATOM   2717 HH22 ARG A 175      49.579  40.637  50.326  1.00  0.00           H0.      0
ATOM   2718  C   ARG A 175      41.442  42.374  49.761  1.00  0.00           C0.      0
ATOM   2719  O   ARG A 175      40.326  42.904  50.015  1.00  0.00           O0.      0
ATOM   2720  N   ASN A 176      41.782  41.156  50.280  1.00  0.00           N0.      0
ATOM   2721  H   ASN A 176      42.604  40.649  49.984  1.00  0.00           H0.      0
ATOM   2722  CA  ASN A 176      40.802  40.443  51.162  1.00  0.00           C0.      0
ATOM   2723  HA  ASN A 176      39.772  40.671  50.888  1.00  0.00           H0.      0
ATOM   2724  CB  ASN A 176      40.963  38.959  51.003  1.00  0.00           C0.      0
ATOM   2725  HB2 ASN A 176      40.864  38.624  49.970  1.00  0.00           H0.      0
ATOM   2726  HB3 ASN A 176      42.011  38.741  51.208  1.00  0.00           H0.      0
ATOM   2727  CG  ASN A 176      40.153  38.151  51.997  1.00  0.00           C0.      0
ATOM   2728  OD1 ASN A 176      39.133  38.576  52.477  1.00  0.00           O0.      0
ATOM   2729  ND2 ASN A 176      40.527  36.929  52.212  1.00  0.00           N0.      0
ATOM   2730 HD21 ASN A 176      39.842  36.374  52.705  1.00  0.00           H0.      0
ATOM   2731 HD22 ASN A 176      41.482  36.704  51.969  1.00  0.00           H0.      0
ATOM   2732  C   ASN A 176      41.125  40.803  52.576  1.00  0.00           C0.      0
ATOM   2733  O   ASN A 176      42.321  40.622  52.894  1.00  0.00           O0.      0
ATOM   2734  N   TYR A 177      40.114  41.249  53.397  1.00  0.00           N0.      0
ATOM   2735  H   TYR A 177      39.220  41.345  52.936  1.00  0.00           H0.      0
ATOM   2736  CA  TYR A 177      40.359  41.629  54.801  1.00  0.00           C0.      0
ATOM   2737  HA  TYR A 177      41.419  41.535  55.035  1.00  0.00           H0.      0
ATOM   2738  CB  TYR A 177      40.129  43.107  55.043  1.00  0.00           C0.      0
ATOM   2739  HB2 TYR A 177      39.057  43.294  55.117  1.00  0.00           H0.      0
ATOM   2740  HB3 TYR A 177      40.565  43.323  56.018  1.00  0.00           H0.      0
ATOM   2741  CG  TYR A 177      40.665  44.146  54.082  1.00  0.00           C0.      0
ATOM   2742  CD1 TYR A 177      41.907  44.742  54.302  1.00  0.00           C0.      0
ATOM   2743  HD1 TYR A 177      42.545  44.711  55.173  1.00  0.00           H0.      0
ATOM   2744  CE1 TYR A 177      42.355  45.606  53.251  1.00  0.00           C0.      0
ATOM   2745  HE1 TYR A 177      43.312  46.098  53.349  1.00  0.00           H0.      0
ATOM   2746  CZ  TYR A 177      41.615  45.846  52.095  1.00  0.00           C0.      0
ATOM   2747  OH  TYR A 177      42.108  46.738  51.239  1.00  0.00           O0.      0
ATOM   2748  HH  TYR A 177      41.306  47.008  50.784  1.00  0.00           H0.      0
ATOM   2749  CE2 TYR A 177      40.340  45.293  51.890  1.00  0.00           C0.      0
ATOM   2750  HE2 TYR A 177      39.643  45.501  51.092  1.00  0.00           H0.      0
ATOM   2751  CD2 TYR A 177      39.905  44.438  52.900  1.00  0.00           C0.      0
ATOM   2752  HD2 TYR A 177      38.992  43.868  52.813  1.00  0.00           H0.      0
ATOM   2753  C   TYR A 177      39.569  40.727  55.851  1.00  0.00           C0.      0
ATOM   2754  O   TYR A 177      39.968  40.817  57.038  1.00  0.00           O0.      0
ATOM   2755  N   ASP A 178      38.612  39.925  55.443  1.00  0.00           N0.      0
ATOM   2756  H   ASP A 178      38.415  39.841  54.456  1.00  0.00           H0.      0
ATOM   2757  CA  ASP A 178      37.897  39.130  56.393  1.00  0.00           C0.      0
ATOM   2758  HA  ASP A 178      37.606  39.816  57.188  1.00  0.00           H0.      0
ATOM   2759  CB  ASP A 178      36.640  38.595  55.680  1.00  0.00           C0.      0
ATOM   2760  HB2 ASP A 178      37.005  38.174  54.743  1.00  0.00           H0.      0
ATOM   2761  HB3 ASP A 178      36.118  37.791  56.199  1.00  0.00           H0.      0
ATOM   2762  CG  ASP A 178      35.494  39.623  55.457  1.00  0.00           C0.      0
ATOM   2763  OD1 ASP A 178      34.510  39.311  54.776  1.00  0.00           O0.      0
ATOM   2764  OD2 ASP A 178      35.594  40.735  56.035  1.00  0.00           O0.      0
ATOM   2765  C   ASP A 178      38.803  38.056  57.069  1.00  0.00           C0.      0
ATOM   2766  O   ASP A 178      38.744  37.821  58.294  1.00  0.00           O0.      0
ATOM   2767  N   TYR A 179      39.690  37.474  56.390  1.00  0.00           N0.      0
ATOM   2768  H   TYR A 179      39.594  37.655  55.401  1.00  0.00           H0.      0
ATOM   2769  CA  TYR A 179      40.687  36.565  56.945  1.00  0.00           C0.      0
ATOM   2770  HA  TYR A 179      40.123  35.826  57.514  1.00  0.00           H0.      0
ATOM   2771  CB  TYR A 179      41.466  35.967  55.781  1.00  0.00           C0.      0
ATOM   2772  HB2 TYR A 179      40.793  35.597  55.007  1.00  0.00           H0.      0
ATOM   2773  HB3 TYR A 179      42.099  36.777  55.421  1.00  0.00           H0.      0
ATOM   2774  CG  TYR A 179      42.474  34.869  56.222  1.00  0.00           C0.      0
ATOM   2775  CD1 TYR A 179      43.800  35.241  56.440  1.00  0.00           C0.      0
ATOM   2776  HD1 TYR A 179      44.181  36.244  56.321  1.00  0.00           H0.      0
ATOM   2777  CE1 TYR A 179      44.771  34.303  56.772  1.00  0.00           C0.      0
ATOM   2778  HE1 TYR A 179      45.782  34.647  56.933  1.00  0.00           H0.      0
ATOM   2779  CZ  TYR A 179      44.332  32.956  56.918  1.00  0.00           C0.      0
ATOM   2780  OH  TYR A 179      45.254  31.949  57.080  1.00  0.00           O0.      0
ATOM   2781  HH  TYR A 179      44.903  31.088  56.841  1.00  0.00           H0.      0
ATOM   2782  CE2 TYR A 179      42.961  32.609  56.664  1.00  0.00           C0.      0
ATOM   2783  HE2 TYR A 179      42.659  31.573  56.642  1.00  0.00           H0.      0
ATOM   2784  CD2 TYR A 179      42.018  33.558  56.241  1.00  0.00           C0.      0
ATOM   2785  HD2 TYR A 179      41.015  33.224  56.023  1.00  0.00           H0.      0
ATOM   2786  C   TYR A 179      41.685  37.230  57.864  1.00  0.00           C0.      0
ATOM   2787  O   TYR A 179      42.208  36.672  58.786  1.00  0.00           O0.      0
ATOM   2788  N   ILE A 180      41.944  38.525  57.620  1.00  0.00           N0.      0
ATOM   2789  H   ILE A 180      41.544  39.050  56.856  1.00  0.00           H0.      0
ATOM   2790  CA  ILE A 180      42.766  39.297  58.483  1.00  0.00           C0.      0
ATOM   2791  HA  ILE A 180      43.678  38.711  58.600  1.00  0.00           H0.      0
ATOM   2792  CB  ILE A 180      43.168  40.655  57.772  1.00  0.00           C0.      0
ATOM   2793  HB  ILE A 180      42.336  41.298  57.483  1.00  0.00           H0.      0
ATOM   2794  CG2 ILE A 180      44.096  41.346  58.894  1.00  0.00           C0.      0
ATOM   2795 HG21 ILE A 180      44.482  42.241  58.406  1.00  0.00           H0.      0
ATOM   2796 HG22 ILE A 180      43.418  41.706  59.668  1.00  0.00           H0.      0
ATOM   2797 HG23 ILE A 180      44.921  40.742  59.271  1.00  0.00           H0.      0
ATOM   2798  CG1 ILE A 180      43.943  40.556  56.431  1.00  0.00           C0.      0
ATOM   2799 HG12 ILE A 180      44.851  39.988  56.636  1.00  0.00           H0.      0
ATOM   2800 HG13 ILE A 180      43.453  39.897  55.714  1.00  0.00           H0.      0
ATOM   2801  CD1 ILE A 180      44.401  41.803  55.698  1.00  0.00           C0.      0
ATOM   2802 HD11 ILE A 180      45.225  42.274  56.234  1.00  0.00           H0.      0
ATOM   2803 HD12 ILE A 180      44.845  41.474  54.758  1.00  0.00           H0.      0
ATOM   2804 HD13 ILE A 180      43.569  42.499  55.591  1.00  0.00           H0.      0
ATOM   2805  C   ILE A 180      42.071  39.488  59.853  1.00  0.00           C0.      0
ATOM   2806  O   ILE A 180      42.602  39.008  60.805  1.00  0.00           O0.      0
ATOM   2807  N   LEU A 181      40.859  40.059  59.900  1.00  0.00           N0.      0
ATOM   2808  H   LEU A 181      40.422  40.257  59.012  1.00  0.00           H0.      0
ATOM   2809  CA  LEU A 181      39.997  40.264  61.062  1.00  0.00           C0.      0
ATOM   2810  HA  LEU A 181      40.583  40.895  61.730  1.00  0.00           H0.      0
ATOM   2811  CB  LEU A 181      38.726  41.123  60.762  1.00  0.00           C0.      0
ATOM   2812  HB2 LEU A 181      38.115  40.493  60.115  1.00  0.00           H0.      0
ATOM   2813  HB3 LEU A 181      38.240  41.169  61.737  1.00  0.00           H0.      0
ATOM   2814  CG  LEU A 181      39.124  42.555  60.162  1.00  0.00           C0.      0
ATOM   2815  HG  LEU A 181      39.995  42.535  59.506  1.00  0.00           H0.      0
ATOM   2816  CD1 LEU A 181      37.905  43.013  59.415  1.00  0.00           C0.      0
ATOM   2817 HD11 LEU A 181      37.635  42.311  58.626  1.00  0.00           H0.      0
ATOM   2818 HD12 LEU A 181      37.078  42.986  60.124  1.00  0.00           H0.      0
ATOM   2819 HD13 LEU A 181      37.936  43.945  58.849  1.00  0.00           H0.      0
ATOM   2820  CD2 LEU A 181      39.626  43.498  61.242  1.00  0.00           C0.      0
ATOM   2821 HD21 LEU A 181      40.408  43.101  61.890  1.00  0.00           H0.      0
ATOM   2822 HD22 LEU A 181      39.886  44.436  60.752  1.00  0.00           H0.      0
ATOM   2823 HD23 LEU A 181      38.762  43.739  61.861  1.00  0.00           H0.      0
ATOM   2824  C   LEU A 181      39.715  39.020  61.955  1.00  0.00           C0.      0
ATOM   2825  O   LEU A 181      39.332  39.069  63.156  1.00  0.00           O0.      0
ATOM   2826  N   SER A 182      39.989  37.820  61.313  1.00  0.00           N0.      0
ATOM   2827  H   SER A 182      40.155  37.787  60.317  1.00  0.00           H0.      0
ATOM   2828  CA  SER A 182      40.106  36.464  61.940  1.00  0.00           C0.      0
ATOM   2829  HA  SER A 182      39.459  36.488  62.817  1.00  0.00           H0.      0
ATOM   2830  CB  SER A 182      39.445  35.427  61.037  1.00  0.00           C0.      0
ATOM   2831  HB2 SER A 182      38.449  35.837  60.870  1.00  0.00           H0.      0
ATOM   2832  HB3 SER A 182      40.018  35.463  60.111  1.00  0.00           H0.      0
ATOM   2833  OG  SER A 182      39.418  34.088  61.604  1.00  0.00           O0.      0
ATOM   2834  HG  SER A 182      38.667  34.017  62.199  1.00  0.00           H0.      0
ATOM   2835  C   SER A 182      41.455  36.017  62.452  1.00  0.00           C0.      0
ATOM   2836  O   SER A 182      41.666  35.901  63.627  1.00  0.00           O0.      0
ATOM   2837  N   THR A 183      42.520  35.963  61.673  1.00  0.00           N0.      0
ATOM   2838  H   THR A 183      42.533  36.060  60.667  1.00  0.00           H0.      0
ATOM   2839  CA  THR A 183      43.788  35.430  62.157  1.00  0.00           C0.      0
ATOM   2840  HA  THR A 183      43.483  34.760  62.961  1.00  0.00           H0.      0
ATOM   2841  CB  THR A 183      44.566  34.682  60.977  1.00  0.00           C0.      0
ATOM   2842  HB  THR A 183      45.434  34.191  61.417  1.00  0.00           H0.      0
ATOM   2843  CG2 THR A 183      43.815  33.531  60.382  1.00  0.00           C0.      0
ATOM   2844 HG21 THR A 183      42.833  33.770  59.973  1.00  0.00           H0.      0
ATOM   2845 HG22 THR A 183      44.300  33.064  59.525  1.00  0.00           H0.      0
ATOM   2846 HG23 THR A 183      43.709  32.809  61.192  1.00  0.00           H0.      0
ATOM   2847  OG1 THR A 183      44.980  35.515  59.944  1.00  0.00           O0.      0
ATOM   2848  HG1 THR A 183      44.234  35.758  59.390  1.00  0.00           H0.      0
ATOM   2849  C   THR A 183      44.718  36.491  62.764  1.00  0.00           C0.      0
ATOM   2850  O   THR A 183      45.734  36.115  63.409  1.00  0.00           O0.      0
ATOM   2851  N   GLY A 184      44.551  37.834  62.425  1.00  0.00           N0.      0
ATOM   2852  H   GLY A 184      43.855  38.165  61.772  1.00  0.00           H0.      0
ATOM   2853  CA  GLY A 184      45.650  38.877  62.630  1.00  0.00           C0.      0
ATOM   2854  HA2 GLY A 184      45.150  39.829  62.805  1.00  0.00           H0.      0
ATOM   2855  HA3 GLY A 184      46.240  38.673  63.524  1.00  0.00           H0.      0
ATOM   2856  C   GLY A 184      46.673  39.008  61.520  1.00  0.00           C0.      0
ATOM   2857  O   GLY A 184      47.506  39.850  61.688  1.00  0.00           O0.      0
ATOM   2858  N   CYS A 185      46.538  38.296  60.367  1.00  0.00           N0.      0
ATOM   2859  H   CYS A 185      45.785  37.628  60.283  1.00  0.00           H0.      0
ATOM   2860  CA  CYS A 185      47.600  38.131  59.366  1.00  0.00           C0.      0
ATOM   2861  HA  CYS A 185      48.326  38.944  59.388  1.00  0.00           H0.      0
ATOM   2862  CB  CYS A 185      48.401  36.835  59.666  1.00  0.00           C0.      0
ATOM   2863  HB2 CYS A 185      47.745  36.005  59.406  1.00  0.00           H0.      0
ATOM   2864  HB3 CYS A 185      49.247  36.830  58.978  1.00  0.00           H0.      0
ATOM   2865  SG  CYS A 185      49.038  36.623  61.364  1.00  0.00           S0.      0
ATOM   2866  HG  CYS A 185      47.893  37.020  61.926  1.00  0.00           H0.      0
ATOM   2867  C   CYS A 185      47.079  38.006  57.929  1.00  0.00           C0.      0
ATOM   2868  O   CYS A 185      46.032  37.382  57.772  1.00  0.00           O0.      0
ATOM   2869  N   ALA A 186      47.756  38.419  56.829  1.00  0.00           N0.      0
ATOM   2870  H   ALA A 186      48.642  38.902  56.882  1.00  0.00           H0.      0
ATOM   2871  CA  ALA A 186      47.372  38.066  55.452  1.00  0.00           C0.      0
ATOM   2872  HA  ALA A 186      46.396  38.540  55.344  1.00  0.00           H0.      0
ATOM   2873  CB  ALA A 186      48.282  38.789  54.440  1.00  0.00           C0.      0
ATOM   2874  HB1 ALA A 186      49.335  38.564  54.609  1.00  0.00           H0.      0
ATOM   2875  HB2 ALA A 186      48.047  38.430  53.438  1.00  0.00           H0.      0
ATOM   2876  HB3 ALA A 186      48.155  39.872  54.417  1.00  0.00           H0.      0
ATOM   2877  C   ALA A 186      47.349  36.593  55.143  1.00  0.00           C0.      0
ATOM   2878  O   ALA A 186      48.227  35.847  55.632  1.00  0.00           O0.      0
ATOM   2879  N   PRO A 187      46.516  36.140  54.145  1.00  0.00           N0.      0
ATOM   2880  CD  PRO A 187      45.697  36.949  53.257  1.00  0.00           C0.      0
ATOM   2881  HD2 PRO A 187      46.285  37.249  52.390  1.00  0.00           H0.      0
ATOM   2882  HD3 PRO A 187      45.202  37.687  53.889  1.00  0.00           H0.      0
ATOM   2883  CG  PRO A 187      44.614  35.948  52.718  1.00  0.00           C0.      0
ATOM   2884  HG2 PRO A 187      44.205  36.229  51.748  1.00  0.00           H0.      0
ATOM   2885  HG3 PRO A 187      43.849  35.883  53.492  1.00  0.00           H0.      0
ATOM   2886  CB  PRO A 187      45.436  34.681  52.730  1.00  0.00           C0.      0
ATOM   2887  HB2 PRO A 187      45.822  34.550  51.719  1.00  0.00           H0.      0
ATOM   2888  HB3 PRO A 187      44.800  33.854  53.044  1.00  0.00           H0.      0
ATOM   2889  CA  PRO A 187      46.540  34.696  53.734  1.00  0.00           C0.      0
ATOM   2890  HA  PRO A 187      46.229  34.144  54.621  1.00  0.00           H0.      0
ATOM   2891  C   PRO A 187      47.944  34.296  53.181  1.00  0.00           C0.      0
ATOM   2892  O   PRO A 187      48.428  34.822  52.111  1.00  0.00           O0.      0
ATOM   2893  N   PRO A 188      48.558  33.301  53.788  1.00  0.00           N0.      0
ATOM   2894  CD  PRO A 188      48.234  32.724  55.076  1.00  0.00           C0.      0
ATOM   2895  HD2 PRO A 188      47.532  31.906  54.915  1.00  0.00           H0.      0
ATOM   2896  HD3 PRO A 188      47.732  33.345  55.819  1.00  0.00           H0.      0
ATOM   2897  CG  PRO A 188      49.514  32.101  55.602  1.00  0.00           C0.      0
ATOM   2898  HG2 PRO A 188      49.300  31.268  56.272  1.00  0.00           H0.      0
ATOM   2899  HG3 PRO A 188      50.029  32.881  56.162  1.00  0.00           H0.      0
ATOM   2900  CB  PRO A 188      50.270  31.798  54.273  1.00  0.00           C0.      0
ATOM   2901  HB2 PRO A 188      50.028  30.752  54.083  1.00  0.00           H0.      0
ATOM   2902  HB3 PRO A 188      51.302  31.952  54.590  1.00  0.00           H0.      0
ATOM   2903  CA  PRO A 188      49.836  32.777  53.239  1.00  0.00           C0.      0
ATOM   2904  HA  PRO A 188      50.515  33.628  53.180  1.00  0.00           H0.      0
ATOM   2905  C   PRO A 188      49.869  32.039  51.885  1.00  0.00           C0.      0
ATOM   2906  O   PRO A 188      48.973  31.214  51.532  1.00  0.00           O0.      0
ATOM   2907  N   GLY A 189      50.913  32.335  51.100  1.00  0.00           N0.      0
ATOM   2908  H   GLY A 189      51.565  33.027  51.442  1.00  0.00           H0.      0
ATOM   2909  CA  GLY A 189      51.288  31.700  49.869  1.00  0.00           C0.      0
ATOM   2910  HA2 GLY A 189      52.352  31.781  49.646  1.00  0.00           H0.      0
ATOM   2911  HA3 GLY A 189      51.117  30.624  49.896  1.00  0.00           H0.      0
ATOM   2912  C   GLY A 189      50.433  32.119  48.627  1.00  0.00           C0.      0
ATOM   2913  O   GLY A 189      49.572  33.031  48.650  1.00  0.00           O0.      0
ATOM   2914  N   LYS A 190      50.608  31.335  47.584  1.00  0.00           N0.      0
ATOM   2915  H   LYS A 190      51.375  30.685  47.678  1.00  0.00           H0.      0
ATOM   2916  CA  LYS A 190      49.854  31.087  46.334  1.00  0.00           C0.      0
ATOM   2917  HA  LYS A 190      50.623  30.601  45.734  1.00  0.00           H0.      0
ATOM   2918  CB  LYS A 190      48.837  29.981  46.526  1.00  0.00           C0.      0
ATOM   2919  HB2 LYS A 190      48.457  29.678  45.551  1.00  0.00           H0.      0
ATOM   2920  HB3 LYS A 190      49.242  29.112  47.045  1.00  0.00           H0.      0
ATOM   2921  CG  LYS A 190      47.635  30.495  47.332  1.00  0.00           C0.      0
ATOM   2922  HG2 LYS A 190      48.050  30.667  48.325  1.00  0.00           H0.      0
ATOM   2923  HG3 LYS A 190      47.271  31.450  46.954  1.00  0.00           H0.      0
ATOM   2924  CD  LYS A 190      46.534  29.428  47.319  1.00  0.00           C0.      0
ATOM   2925  HD2 LYS A 190      46.136  29.338  46.308  1.00  0.00           H0.      0
ATOM   2926  HD3 LYS A 190      47.044  28.526  47.657  1.00  0.00           H0.      0
ATOM   2927  CE  LYS A 190      45.391  29.619  48.357  1.00  0.00           C0.      0
ATOM   2928  HE2 LYS A 190      44.708  28.771  48.309  1.00  0.00           H0.      0
ATOM   2929  HE3 LYS A 190      45.785  29.777  49.361  1.00  0.00           H0.      0
ATOM   2930  NZ  LYS A 190      44.588  30.840  48.077  1.00  0.00           N0.      0
ATOM   2931  HZ1 LYS A 190      43.893  31.021  48.787  1.00  0.00           H0.      0
ATOM   2932  HZ2 LYS A 190      45.136  31.682  47.977  1.00  0.00           H0.      0
ATOM   2933  HZ3 LYS A 190      44.143  30.769  47.173  1.00  0.00           H0.      0
ATOM   2934  C   LYS A 190      49.401  32.334  45.521  1.00  0.00           C0.      0
ATOM   2935  O   LYS A 190      48.341  32.352  44.918  1.00  0.00           O0.      0
ATOM   2936  N   ASN A 191      50.210  33.391  45.630  1.00  0.00           N0.      0
ATOM   2937  H   ASN A 191      51.101  33.323  46.100  1.00  0.00           H0.      0
ATOM   2938  CA  ASN A 191      49.807  34.732  45.285  1.00  0.00           C0.      0
ATOM   2939  HA  ASN A 191      48.817  34.945  45.688  1.00  0.00           H0.      0
ATOM   2940  CB  ASN A 191      50.729  35.682  46.006  1.00  0.00           C0.      0
ATOM   2941  HB2 ASN A 191      50.879  35.317  47.022  1.00  0.00           H0.      0
ATOM   2942  HB3 ASN A 191      51.673  35.658  45.462  1.00  0.00           H0.      0
ATOM   2943  CG  ASN A 191      50.071  37.021  46.025  1.00  0.00           C0.      0
ATOM   2944  OD1 ASN A 191      50.012  37.732  45.001  1.00  0.00           O0.      0
ATOM   2945  ND2 ASN A 191      49.611  37.579  47.133  1.00  0.00           N0.      0
ATOM   2946 HD21 ASN A 191      49.507  38.584  47.132  1.00  0.00           H0.      0
ATOM   2947 HD22 ASN A 191      49.497  37.115  48.023  1.00  0.00           H0.      0
ATOM   2948  C   ASN A 191      49.716  35.025  43.725  1.00  0.00           C0.      0
ATOM   2949  O   ASN A 191      50.514  34.467  42.994  1.00  0.00           O0.      0
ATOM   2950  N   ILE A 192      48.664  35.769  43.214  1.00  0.00           N0.      0
ATOM   2951  H   ILE A 192      47.862  36.088  43.738  1.00  0.00           H0.      0
ATOM   2952  CA  ILE A 192      48.529  36.065  41.772  1.00  0.00           C0.      0
ATOM   2953  HA  ILE A 192      48.685  35.205  41.120  1.00  0.00           H0.      0
ATOM   2954  CB  ILE A 192      47.091  36.425  41.410  1.00  0.00           C0.      0
ATOM   2955  HB  ILE A 192      47.107  36.895  40.427  1.00  0.00           H0.      0
ATOM   2956  CG2 ILE A 192      46.298  35.035  41.368  1.00  0.00           C0.      0
ATOM   2957 HG21 ILE A 192      45.350  35.201  40.856  1.00  0.00           H0.      0
ATOM   2958 HG22 ILE A 192      46.815  34.472  40.590  1.00  0.00           H0.      0
ATOM   2959 HG23 ILE A 192      46.324  34.542  42.339  1.00  0.00           H0.      0
ATOM   2960  CG1 ILE A 192      46.508  37.558  42.336  1.00  0.00           C0.      0
ATOM   2961 HG12 ILE A 192      46.299  37.147  43.324  1.00  0.00           H0.      0
ATOM   2962 HG13 ILE A 192      47.219  38.382  42.272  1.00  0.00           H0.      0
ATOM   2963  CD1 ILE A 192      45.091  38.038  41.869  1.00  0.00           C0.      0
ATOM   2964 HD11 ILE A 192      44.612  37.143  41.472  1.00  0.00           H0.      0
ATOM   2965 HD12 ILE A 192      44.467  38.430  42.672  1.00  0.00           H0.      0
ATOM   2966 HD13 ILE A 192      45.180  38.794  41.089  1.00  0.00           H0.      0
ATOM   2967  C   ILE A 192      49.538  37.128  41.358  1.00  0.00           C0.      0
ATOM   2968  O   ILE A 192      49.867  37.126  40.200  1.00  0.00           O0.      0
ATOM   2969  N   TYR A 193      49.861  38.072  42.231  1.00  0.00           N0.      0
ATOM   2970  H   TYR A 193      49.661  37.985  43.218  1.00  0.00           H0.      0
ATOM   2971  CA  TYR A 193      50.751  39.303  41.823  1.00  0.00           C0.      0
ATOM   2972  HA  TYR A 193      50.955  39.416  40.759  1.00  0.00           H0.      0
ATOM   2973  CB  TYR A 193      50.147  40.530  42.472  1.00  0.00           C0.      0
ATOM   2974  HB2 TYR A 193      50.155  40.464  43.560  1.00  0.00           H0.      0
ATOM   2975  HB3 TYR A 193      50.700  41.415  42.157  1.00  0.00           H0.      0
ATOM   2976  CG  TYR A 193      48.759  41.014  42.062  1.00  0.00           C0.      0
ATOM   2977  CD1 TYR A 193      47.728  41.262  42.997  1.00  0.00           C0.      0
ATOM   2978  HD1 TYR A 193      47.855  41.003  44.037  1.00  0.00           H0.      0
ATOM   2979  CE1 TYR A 193      46.424  41.564  42.487  1.00  0.00           C0.      0
ATOM   2980  HE1 TYR A 193      45.603  41.668  43.180  1.00  0.00           H0.      0
ATOM   2981  CZ  TYR A 193      46.100  41.695  41.092  1.00  0.00           C0.      0
ATOM   2982  OH  TYR A 193      44.965  42.267  40.709  1.00  0.00           O0.      0
ATOM   2983  HH  TYR A 193      44.785  42.821  41.473  1.00  0.00           H0.      0
ATOM   2984  CE2 TYR A 193      47.206  41.478  40.151  1.00  0.00           C0.      0
ATOM   2985  HE2 TYR A 193      47.175  41.612  39.080  1.00  0.00           H0.      0
ATOM   2986  CD2 TYR A 193      48.522  41.149  40.654  1.00  0.00           C0.      0
ATOM   2987  HD2 TYR A 193      49.302  40.992  39.924  1.00  0.00           H0.      0
ATOM   2988  C   TYR A 193      52.180  39.338  42.442  1.00  0.00           C0.      0
ATOM   2989  O   TYR A 193      53.145  39.723  41.751  1.00  0.00           O0.      0
ATOM   2990  N   TYR A 194      52.361  38.773  43.627  1.00  0.00           N0.      0
ATOM   2991  H   TYR A 194      51.523  38.581  44.156  1.00  0.00           H0.      0
ATOM   2992  CA  TYR A 194      53.539  38.941  44.435  1.00  0.00           C0.      0
ATOM   2993  HA  TYR A 194      54.401  39.225  43.831  1.00  0.00           H0.      0
ATOM   2994  CB  TYR A 194      53.210  40.086  45.470  1.00  0.00           C0.      0
ATOM   2995  HB2 TYR A 194      52.738  39.687  46.367  1.00  0.00           H0.      0
ATOM   2996  HB3 TYR A 194      54.214  40.356  45.795  1.00  0.00           H0.      0
ATOM   2997  CG  TYR A 194      52.518  41.314  44.927  1.00  0.00           C0.      0
ATOM   2998  CD1 TYR A 194      51.348  41.768  45.550  1.00  0.00           C0.      0
ATOM   2999  HD1 TYR A 194      51.033  41.313  46.478  1.00  0.00           H0.      0
ATOM   3000  CE1 TYR A 194      50.595  42.881  45.012  1.00  0.00           C0.      0
ATOM   3001  HE1 TYR A 194      49.626  43.085  45.443  1.00  0.00           H0.      0
ATOM   3002  CZ  TYR A 194      51.014  43.575  43.842  1.00  0.00           C0.      0
ATOM   3003  OH  TYR A 194      50.278  44.515  43.259  1.00  0.00           O0.      0
ATOM   3004  HH  TYR A 194      49.671  44.808  43.943  1.00  0.00           H0.      0
ATOM   3005  CE2 TYR A 194      52.220  43.192  43.325  1.00  0.00           C0.      0
ATOM   3006  HE2 TYR A 194      52.645  43.802  42.541  1.00  0.00           H0.      0
ATOM   3007  CD2 TYR A 194      53.018  42.096  43.821  1.00  0.00           C0.      0
ATOM   3008  HD2 TYR A 194      54.004  41.913  43.422  1.00  0.00           H0.      0
ATOM   3009  C   TYR A 194      54.034  37.580  44.974  1.00  0.00           C0.      0
ATOM   3010  O   TYR A 194      54.330  37.444  46.165  1.00  0.00           O0.      0
ATOM   3011  N   LYS A 195      54.063  36.512  44.159  1.00  0.00           N0.      0
ATOM   3012  H   LYS A 195      53.971  36.746  43.181  1.00  0.00           H0.      0
ATOM   3013  CA  LYS A 195      54.554  35.152  44.645  1.00  0.00           C0.      0
ATOM   3014  HA  LYS A 195      54.167  35.058  45.659  1.00  0.00           H0.      0
ATOM   3015  CB  LYS A 195      53.839  33.953  43.908  1.00  0.00           C0.      0
ATOM   3016  HB2 LYS A 195      54.436  33.080  44.171  1.00  0.00           H0.      0
ATOM   3017  HB3 LYS A 195      52.826  33.792  44.277  1.00  0.00           H0.      0
ATOM   3018  CG  LYS A 195      53.829  34.052  42.361  1.00  0.00           C0.      0
ATOM   3019  HG2 LYS A 195      53.037  34.725  42.031  1.00  0.00           H0.      0
ATOM   3020  HG3 LYS A 195      54.802  34.399  42.013  1.00  0.00           H0.      0
ATOM   3021  CD  LYS A 195      53.559  32.697  41.708  1.00  0.00           C0.      0
ATOM   3022  HD2 LYS A 195      54.401  32.004  41.684  1.00  0.00           H0.      0
ATOM   3023  HD3 LYS A 195      52.810  32.060  42.178  1.00  0.00           H0.      0
ATOM   3024  CE  LYS A 195      53.040  33.062  40.284  1.00  0.00           C0.      0
ATOM   3025  HE2 LYS A 195      52.161  33.706  40.297  1.00  0.00           H0.      0
ATOM   3026  HE3 LYS A 195      53.827  33.535  39.698  1.00  0.00           H0.      0
ATOM   3027  NZ  LYS A 195      52.674  31.753  39.645  1.00  0.00           N0.      0
ATOM   3028  HZ1 LYS A 195      53.363  31.036  39.823  1.00  0.00           H0.      0
ATOM   3029  HZ2 LYS A 195      51.751  31.408  39.863  1.00  0.00           H0.      0
ATOM   3030  HZ3 LYS A 195      52.783  31.947  38.659  1.00  0.00           H0.      0
ATOM   3031  C   LYS A 195      56.123  35.068  44.716  1.00  0.00           C0.      0
ATOM   3032  O   LYS A 195      56.727  34.346  43.965  1.00  0.00           O0.      0
ATOM   3033  N   SER A 196      56.762  35.944  45.457  1.00  0.00           N0.      0
ATOM   3034  H   SER A 196      56.220  36.495  46.108  1.00  0.00           H0.      0
ATOM   3035  CA  SER A 196      58.181  36.039  45.476  1.00  0.00           C0.      0
ATOM   3036  HA  SER A 196      58.600  35.728  44.519  1.00  0.00           H0.      0
ATOM   3037  CB  SER A 196      58.691  37.391  45.675  1.00  0.00           C0.      0
ATOM   3038  HB2 SER A 196      58.259  38.003  44.883  1.00  0.00           H0.      0
ATOM   3039  HB3 SER A 196      58.275  37.700  46.634  1.00  0.00           H0.      0
ATOM   3040  OG  SER A 196      60.054  37.470  45.587  1.00  0.00           O0.      0
ATOM   3041  HG  SER A 196      60.225  38.392  45.789  1.00  0.00           H0.      0
ATOM   3042  C   SER A 196      58.799  35.089  46.583  1.00  0.00           C0.      0
ATOM   3043  O   SER A 196      58.432  35.119  47.753  1.00  0.00           O0.      0
ATOM   3044  N   ASP A 197      59.949  34.505  46.220  1.00  0.00           N0.      0
ATOM   3045  H   ASP A 197      60.179  34.544  45.237  1.00  0.00           H0.      0
ATOM   3046  CA  ASP A 197      60.856  33.801  47.172  1.00  0.00           C0.      0
ATOM   3047  HA  ASP A 197      60.221  33.147  47.771  1.00  0.00           H0.      0
ATOM   3048  CB  ASP A 197      61.911  32.976  46.438  1.00  0.00           C0.      0
ATOM   3049  HB2 ASP A 197      62.580  33.598  45.843  1.00  0.00           H0.      0
ATOM   3050  HB3 ASP A 197      62.534  32.500  47.195  1.00  0.00           H0.      0
ATOM   3051  CG  ASP A 197      61.442  31.838  45.672  1.00  0.00           C0.      0
ATOM   3052  OD1 ASP A 197      62.267  31.253  44.873  1.00  0.00           O0.      0
ATOM   3053  OD2 ASP A 197      60.276  31.442  45.794  1.00  0.00           O0.      0
ATOM   3054  C   ASP A 197      61.608  34.729  48.094  1.00  0.00           C0.      0
ATOM   3055  O   ASP A 197      61.928  34.340  49.226  1.00  0.00           O0.      0
ATOM   3056  N   LEU A 198      61.879  36.015  47.713  1.00  0.00           N0.      0
ATOM   3057  H   LEU A 198      61.461  36.336  46.851  1.00  0.00           H0.      0
ATOM   3058  CA  LEU A 198      62.588  36.982  48.452  1.00  0.00           C0.      0
ATOM   3059  HA  LEU A 198      63.544  36.564  48.767  1.00  0.00           H0.      0
ATOM   3060  CB  LEU A 198      62.924  38.162  47.500  1.00  0.00           C0.      0
ATOM   3061  HB2 LEU A 198      61.981  38.527  47.093  1.00  0.00           H0.      0
ATOM   3062  HB3 LEU A 198      63.278  39.009  48.086  1.00  0.00           H0.      0
ATOM   3063  CG  LEU A 198      63.932  37.915  46.300  1.00  0.00           C0.      0
ATOM   3064  HG  LEU A 198      64.286  38.886  45.954  1.00  0.00           H0.      0
ATOM   3065  CD1 LEU A 198      65.103  37.136  46.688  1.00  0.00           C0.      0
ATOM   3066 HD11 LEU A 198      65.687  36.811  45.826  1.00  0.00           H0.      0
ATOM   3067 HD12 LEU A 198      65.666  37.768  47.374  1.00  0.00           H0.      0
ATOM   3068 HD13 LEU A 198      64.861  36.264  47.296  1.00  0.00           H0.      0
ATOM   3069  CD2 LEU A 198      63.349  37.372  44.971  1.00  0.00           C0.      0
ATOM   3070 HD21 LEU A 198      62.442  37.813  44.558  1.00  0.00           H0.      0
ATOM   3071 HD22 LEU A 198      64.040  37.633  44.170  1.00  0.00           H0.      0
ATOM   3072 HD23 LEU A 198      63.163  36.302  45.069  1.00  0.00           H0.      0
ATOM   3073  C   LEU A 198      61.791  37.500  49.661  1.00  0.00           C0.      0
ATOM   3074  O   LEU A 198      62.426  37.874  50.689  1.00  0.00           O0.      0
ATOM   3075  N   THR A 199      60.460  37.524  49.689  1.00  0.00           N0.      0
ATOM   3076  H   THR A 199      60.025  37.033  48.922  1.00  0.00           H0.      0
ATOM   3077  CA  THR A 199      59.667  38.077  50.766  1.00  0.00           C0.      0
ATOM   3078  HA  THR A 199      60.098  39.020  51.104  1.00  0.00           H0.      0
ATOM   3079  CB  THR A 199      58.302  38.365  50.326  1.00  0.00           C0.      0
ATOM   3080  HB  THR A 199      57.880  37.449  49.913  1.00  0.00           H0.      0
ATOM   3081  CG2 THR A 199      57.489  38.903  51.493  1.00  0.00           C0.      0
ATOM   3082 HG21 THR A 199      58.000  39.665  52.083  1.00  0.00           H0.      0
ATOM   3083 HG22 THR A 199      56.548  39.315  51.128  1.00  0.00           H0.      0
ATOM   3084 HG23 THR A 199      57.271  38.151  52.251  1.00  0.00           H0.      0
ATOM   3085  OG1 THR A 199      58.287  39.358  49.277  1.00  0.00           O0.      0
ATOM   3086  HG1 THR A 199      57.379  39.326  48.967  1.00  0.00           H0.      0
ATOM   3087  C   THR A 199      59.617  37.138  51.975  1.00  0.00           C0.      0
ATOM   3088  O   THR A 199      58.805  36.260  52.140  1.00  0.00           O0.      0
ATOM   3089  N   LYS A 200      60.538  37.352  52.884  1.00  0.00           N0.      0
ATOM   3090  H   LYS A 200      61.164  38.134  52.750  1.00  0.00           H0.      0
ATOM   3091  CA  LYS A 200      60.877  36.698  54.172  1.00  0.00           C0.      0
ATOM   3092  HA  LYS A 200      60.793  35.622  54.019  1.00  0.00           H0.      0
ATOM   3093  CB  LYS A 200      62.305  37.100  54.625  1.00  0.00           C0.      0
ATOM   3094  HB2 LYS A 200      62.284  38.089  55.083  1.00  0.00           H0.      0
ATOM   3095  HB3 LYS A 200      62.466  36.353  55.402  1.00  0.00           H0.      0
ATOM   3096  CG  LYS A 200      63.409  37.006  53.615  1.00  0.00           C0.      0
ATOM   3097  HG2 LYS A 200      63.435  37.795  52.865  1.00  0.00           H0.      0
ATOM   3098  HG3 LYS A 200      64.369  37.064  54.128  1.00  0.00           H0.      0
ATOM   3099  CD  LYS A 200      63.368  35.627  52.889  1.00  0.00           C0.      0
ATOM   3100  HD2 LYS A 200      63.785  34.898  53.584  1.00  0.00           H0.      0
ATOM   3101  HD3 LYS A 200      62.410  35.448  52.401  1.00  0.00           H0.      0
ATOM   3102  CE  LYS A 200      64.360  35.545  51.616  1.00  0.00           C0.      0
ATOM   3103  HE2 LYS A 200      64.348  36.375  50.910  1.00  0.00           H0.      0
ATOM   3104  HE3 LYS A 200      65.375  35.558  52.014  1.00  0.00           H0.      0
ATOM   3105  NZ  LYS A 200      64.280  34.219  50.891  1.00  0.00           N0.      0
ATOM   3106  HZ1 LYS A 200      63.393  34.220  50.409  1.00  0.00           H0.      0
ATOM   3107  HZ2 LYS A 200      65.017  34.096  50.212  1.00  0.00           H0.      0
ATOM   3108  HZ3 LYS A 200      64.202  33.418  51.501  1.00  0.00           H0.      0
ATOM   3109  C   LYS A 200      59.845  36.861  55.262  1.00  0.00           C0.      0
ATOM   3110  O   LYS A 200      59.768  36.032  56.173  1.00  0.00           O0.      0
ATOM   3111  N   ASP A 201      59.005  37.844  55.151  1.00  0.00           N0.      0
ATOM   3112  H   ASP A 201      59.037  38.460  54.351  1.00  0.00           H0.      0
ATOM   3113  CA  ASP A 201      57.884  37.963  56.121  1.00  0.00           C0.      0
ATOM   3114  HA  ASP A 201      57.277  37.064  56.226  1.00  0.00           H0.      0
ATOM   3115  CB  ASP A 201      58.404  38.454  57.470  1.00  0.00           C0.      0
ATOM   3116  HB2 ASP A 201      59.128  37.745  57.870  1.00  0.00           H0.      0
ATOM   3117  HB3 ASP A 201      59.079  39.289  57.279  1.00  0.00           H0.      0
ATOM   3118  CG  ASP A 201      57.336  38.831  58.520  1.00  0.00           C0.      0
ATOM   3119  OD1 ASP A 201      56.519  37.932  58.900  1.00  0.00           O0.      0
ATOM   3120  OD2 ASP A 201      57.189  40.035  58.837  1.00  0.00           O0.      0
ATOM   3121  C   ASP A 201      56.908  38.940  55.534  1.00  0.00           C0.      0
ATOM   3122  O   ASP A 201      57.337  39.851  54.814  1.00  0.00           O0.      0
ATOM   3123  N   ILE A 202      55.696  38.896  56.010  1.00  0.00           N0.      0
ATOM   3124  H   ILE A 202      55.635  38.416  56.897  1.00  0.00           H0.      0
ATOM   3125  CA  ILE A 202      54.578  39.820  55.935  1.00  0.00           C0.      0
ATOM   3126  HA  ILE A 202      54.882  40.825  55.644  1.00  0.00           H0.      0
ATOM   3127  CB  ILE A 202      53.599  39.313  54.783  1.00  0.00           C0.      0
ATOM   3128  HB  ILE A 202      53.367  38.277  55.028  1.00  0.00           H0.      0
ATOM   3129  CG2 ILE A 202      52.343  40.148  54.855  1.00  0.00           C0.      0
ATOM   3130 HG21 ILE A 202      51.696  39.954  54.000  1.00  0.00           H0.      0
ATOM   3131 HG22 ILE A 202      51.882  39.916  55.815  1.00  0.00           H0.      0
ATOM   3132 HG23 ILE A 202      52.676  41.186  54.852  1.00  0.00           H0.      0
ATOM   3133  CG1 ILE A 202      54.205  39.391  53.400  1.00  0.00           C0.      0
ATOM   3134 HG12 ILE A 202      54.623  40.394  53.309  1.00  0.00           H0.      0
ATOM   3135 HG13 ILE A 202      55.055  38.708  53.383  1.00  0.00           H0.      0
ATOM   3136  CD1 ILE A 202      53.315  39.076  52.152  1.00  0.00           C0.      0
ATOM   3137 HD11 ILE A 202      53.238  37.991  52.081  1.00  0.00           H0.      0
ATOM   3138 HD12 ILE A 202      52.307  39.492  52.135  1.00  0.00           H0.      0
ATOM   3139 HD13 ILE A 202      53.832  39.491  51.287  1.00  0.00           H0.      0
ATOM   3140  C   ILE A 202      53.857  39.805  57.275  1.00  0.00           C0.      0
ATOM   3141  O   ILE A 202      53.373  38.798  57.738  1.00  0.00           O0.      0
ATOM   3142  N   THR A 203      53.848  40.993  57.974  1.00  0.00           N0.      0
ATOM   3143  H   THR A 203      54.212  41.816  57.515  1.00  0.00           H0.      0
ATOM   3144  CA  THR A 203      53.311  41.141  59.285  1.00  0.00           C0.      0
ATOM   3145  HA  THR A 203      52.805  40.228  59.599  1.00  0.00           H0.      0
ATOM   3146  CB  THR A 203      54.367  41.440  60.333  1.00  0.00           C0.      0
ATOM   3147  HB  THR A 203      55.036  42.250  60.042  1.00  0.00           H0.      0
ATOM   3148  CG2 THR A 203      53.856  41.864  61.712  1.00  0.00           C0.      0
ATOM   3149 HG21 THR A 203      54.633  41.873  62.476  1.00  0.00           H0.      0
ATOM   3150 HG22 THR A 203      53.233  42.756  61.661  1.00  0.00           H0.      0
ATOM   3151 HG23 THR A 203      53.237  40.998  61.943  1.00  0.00           H0.      0
ATOM   3152  OG1 THR A 203      55.151  40.265  60.620  1.00  0.00           O0.      0
ATOM   3153  HG1 THR A 203      55.832  40.227  59.944  1.00  0.00           H0.      0
ATOM   3154  C   THR A 203      52.263  42.189  59.229  1.00  0.00           C0.      0
ATOM   3155  O   THR A 203      52.468  43.293  58.636  1.00  0.00           O0.      0
ATOM   3156  N   THR A 204      51.050  41.940  59.755  1.00  0.00           N0.      0
ATOM   3157  H   THR A 204      51.027  41.157  60.392  1.00  0.00           H0.      0
ATOM   3158  CA  THR A 204      49.850  42.848  59.696  1.00  0.00           C0.      0
ATOM   3159  HA  THR A 204      49.996  43.593  58.914  1.00  0.00           H0.      0
ATOM   3160  CB  THR A 204      48.608  42.096  59.185  1.00  0.00           C0.      0
ATOM   3161  HB  THR A 204      48.442  41.434  60.036  1.00  0.00           H0.      0
ATOM   3162  CG2 THR A 204      47.382  42.902  58.876  1.00  0.00           C0.      0
ATOM   3163 HG21 THR A 204      46.575  42.267  58.510  1.00  0.00           H0.      0
ATOM   3164 HG22 THR A 204      46.899  43.364  59.737  1.00  0.00           H0.      0
ATOM   3165 HG23 THR A 204      47.570  43.692  58.148  1.00  0.00           H0.      0
ATOM   3166  OG1 THR A 204      48.965  41.369  57.946  1.00  0.00           O0.      0
ATOM   3167  HG1 THR A 204      49.782  40.899  58.128  1.00  0.00           H0.      0
ATOM   3168  C   THR A 204      49.534  43.483  61.000  1.00  0.00           C0.      0
ATOM   3169  O   THR A 204      49.993  43.059  62.024  1.00  0.00           O0.      0
ATOM   3170  N   SER A 205      48.788  44.597  60.938  1.00  0.00           N0.      0
ATOM   3171  H   SER A 205      48.637  44.978  60.016  1.00  0.00           H0.      0
ATOM   3172  CA  SER A 205      48.265  45.434  62.014  1.00  0.00           C0.      0
ATOM   3173  HA  SER A 205      48.220  44.819  62.912  1.00  0.00           H0.      0
ATOM   3174  CB  SER A 205      49.310  46.538  62.316  1.00  0.00           C0.      0
ATOM   3175  HB2 SER A 205      49.522  47.100  61.406  1.00  0.00           H0.      0
ATOM   3176  HB3 SER A 205      48.891  47.245  63.032  1.00  0.00           H0.      0
ATOM   3177  OG  SER A 205      50.534  46.019  62.731  1.00  0.00           O0.      0
ATOM   3178  HG  SER A 205      50.901  45.698  61.905  1.00  0.00           H0.      0
ATOM   3179  C   SER A 205      46.861  46.073  61.696  1.00  0.00           C0.      0
ATOM   3180  O   SER A 205      46.631  46.442  60.501  1.00  0.00           O0.      0
ATOM   3181  N   VAL A 206      46.003  46.313  62.693  1.00  0.00           N0.      0
ATOM   3182  H   VAL A 206      46.221  46.032  63.639  1.00  0.00           H0.      0
ATOM   3183  CA  VAL A 206      44.677  46.854  62.386  1.00  0.00           C0.      0
ATOM   3184  HA  VAL A 206      44.687  47.267  61.377  1.00  0.00           H0.      0
ATOM   3185  CB  VAL A 206      43.661  45.678  62.456  1.00  0.00           C0.      0
ATOM   3186  HB  VAL A 206      43.698  45.277  63.468  1.00  0.00           H0.      0
ATOM   3187  CG1 VAL A 206      42.166  46.097  62.227  1.00  0.00           C0.      0
ATOM   3188 HG11 VAL A 206      42.083  46.506  61.220  1.00  0.00           H0.      0
ATOM   3189 HG12 VAL A 206      41.517  45.232  62.365  1.00  0.00           H0.      0
ATOM   3190 HG13 VAL A 206      41.848  46.811  62.987  1.00  0.00           H0.      0
ATOM   3191  CG2 VAL A 206      43.951  44.478  61.502  1.00  0.00           C0.      0
ATOM   3192 HG21 VAL A 206      43.265  43.712  61.862  1.00  0.00           H0.      0
ATOM   3193 HG22 VAL A 206      43.700  44.788  60.488  1.00  0.00           H0.      0
ATOM   3194 HG23 VAL A 206      44.975  44.119  61.609  1.00  0.00           H0.      0
ATOM   3195  C   VAL A 206      44.429  47.931  63.400  1.00  0.00           C0.      0
ATOM   3196  O   VAL A 206      44.530  47.703  64.597  1.00  0.00           O0.      0
ATOM   3197  N   LEU A 207      44.040  49.097  62.983  1.00  0.00           N0.      0
ATOM   3198  H   LEU A 207      43.932  49.217  61.986  1.00  0.00           H0.      0
ATOM   3199  CA  LEU A 207      43.711  50.189  63.833  1.00  0.00           C0.      0
ATOM   3200  HA  LEU A 207      44.051  50.039  64.858  1.00  0.00           H0.      0
ATOM   3201  CB  LEU A 207      44.369  51.518  63.216  1.00  0.00           C0.      0
ATOM   3202  HB2 LEU A 207      45.451  51.432  63.112  1.00  0.00           H0.      0
ATOM   3203  HB3 LEU A 207      44.028  51.674  62.192  1.00  0.00           H0.      0
ATOM   3204  CG  LEU A 207      44.051  52.795  63.933  1.00  0.00           C0.      0
ATOM   3205  HG  LEU A 207      42.996  52.727  64.198  1.00  0.00           H0.      0
ATOM   3206  CD1 LEU A 207      44.820  52.778  65.260  1.00  0.00           C0.      0
ATOM   3207 HD11 LEU A 207      45.856  53.029  65.031  1.00  0.00           H0.      0
ATOM   3208 HD12 LEU A 207      44.310  53.505  65.892  1.00  0.00           H0.      0
ATOM   3209 HD13 LEU A 207      44.678  51.783  65.681  1.00  0.00           H0.      0
ATOM   3210  CD2 LEU A 207      44.326  54.039  63.147  1.00  0.00           C0.      0
ATOM   3211 HD21 LEU A 207      45.378  54.087  62.866  1.00  0.00           H0.      0
ATOM   3212 HD22 LEU A 207      43.912  54.097  62.140  1.00  0.00           H0.      0
ATOM   3213 HD23 LEU A 207      43.878  54.894  63.654  1.00  0.00           H0.      0
ATOM   3214  C   LEU A 207      42.248  50.351  63.933  1.00  0.00           C0.      0
ATOM   3215  O   LEU A 207      41.547  50.186  62.914  1.00  0.00           O0.      0
ATOM   3216  N   THR A 208      41.714  50.493  65.132  1.00  0.00           N0.      0
ATOM   3217  H   THR A 208      42.370  50.404  65.894  1.00  0.00           H0.      0
ATOM   3218  CA  THR A 208      40.339  50.328  65.434  1.00  0.00           C0.      0
ATOM   3219  HA  THR A 208      39.769  50.145  64.523  1.00  0.00           H0.      0
ATOM   3220  CB  THR A 208      39.972  49.130  66.330  1.00  0.00           C0.      0
ATOM   3221  HB  THR A 208      38.883  49.074  66.343  1.00  0.00           H0.      0
ATOM   3222  CG2 THR A 208      40.556  47.852  65.813  1.00  0.00           C0.      0
ATOM   3223 HG21 THR A 208      40.523  47.025  66.522  1.00  0.00           H0.      0
ATOM   3224 HG22 THR A 208      40.005  47.495  64.942  1.00  0.00           H0.      0
ATOM   3225 HG23 THR A 208      41.630  47.875  65.627  1.00  0.00           H0.      0
ATOM   3226  OG1 THR A 208      40.453  49.265  67.614  1.00  0.00           O0.      0
ATOM   3227  HG1 THR A 208      41.401  49.413  67.633  1.00  0.00           H0.      0
ATOM   3228  C   THR A 208      39.678  51.631  66.006  1.00  0.00           C0.      0
ATOM   3229  O   THR A 208      40.280  52.363  66.702  1.00  0.00           O0.      0
ATOM   3230  N   VAL A 209      38.413  51.813  65.559  1.00  0.00           N0.      0
ATOM   3231  H   VAL A 209      37.990  51.200  64.878  1.00  0.00           H0.      0
ATOM   3232  CA  VAL A 209      37.603  52.976  65.956  1.00  0.00           C0.      0
ATOM   3233  HA  VAL A 209      37.914  53.508  66.856  1.00  0.00           H0.      0
ATOM   3234  CB  VAL A 209      37.592  54.067  64.848  1.00  0.00           C0.      0
ATOM   3235  HB  VAL A 209      37.148  53.629  63.955  1.00  0.00           H0.      0
ATOM   3236  CG1 VAL A 209      36.508  55.190  65.264  1.00  0.00           C0.      0
ATOM   3237 HG11 VAL A 209      35.494  54.796  65.338  1.00  0.00           H0.      0
ATOM   3238 HG12 VAL A 209      36.704  55.661  66.228  1.00  0.00           H0.      0
ATOM   3239 HG13 VAL A 209      36.530  56.001  64.536  1.00  0.00           H0.      0
ATOM   3240  CG2 VAL A 209      38.861  54.812  64.724  1.00  0.00           C0.      0
ATOM   3241 HG21 VAL A 209      39.664  54.224  64.280  1.00  0.00           H0.      0
ATOM   3242 HG22 VAL A 209      38.624  55.678  64.107  1.00  0.00           H0.      0
ATOM   3243 HG23 VAL A 209      39.263  55.068  65.705  1.00  0.00           H0.      0
ATOM   3244  C   VAL A 209      36.164  52.501  66.345  1.00  0.00           C0.      0
ATOM   3245  O   VAL A 209      35.510  51.888  65.555  1.00  0.00           O0.      0
ATOM   3246  N   ASN A 210      35.667  52.721  67.563  1.00  0.00           N0.      0
ATOM   3247  H   ASN A 210      36.171  53.434  68.070  1.00  0.00           H0.      0
ATOM   3248  CA  ASN A 210      34.385  52.283  68.089  1.00  0.00           C0.      0
ATOM   3249  HA  ASN A 210      34.387  52.242  69.178  1.00  0.00           H0.      0
ATOM   3250  CB  ASN A 210      33.153  53.147  67.686  1.00  0.00           C0.      0
ATOM   3251  HB2 ASN A 210      33.090  53.233  66.601  1.00  0.00           H0.      0
ATOM   3252  HB3 ASN A 210      32.241  52.756  68.138  1.00  0.00           H0.      0
ATOM   3253  CG  ASN A 210      33.343  54.608  68.203  1.00  0.00           C0.      0
ATOM   3254  OD1 ASN A 210      34.288  54.972  68.918  1.00  0.00           O0.      0
ATOM   3255  ND2 ASN A 210      32.425  55.518  67.801  1.00  0.00           N0.      0
ATOM   3256 HD21 ASN A 210      32.592  56.458  68.130  1.00  0.00           H0.      0
ATOM   3257 HD22 ASN A 210      31.568  55.188  67.382  1.00  0.00           H0.      0
ATOM   3258  C   ASN A 210      34.060  50.783  67.762  1.00  0.00           C0.      0
ATOM   3259  O   ASN A 210      33.034  50.384  67.264  1.00  0.00           O0.      0
ATOM   3260  N   ASN A 211      35.016  49.909  67.998  1.00  0.00           N0.      0
ATOM   3261  H   ASN A 211      35.847  50.344  68.373  1.00  0.00           H0.      0
ATOM   3262  CA  ASN A 211      35.120  48.435  67.660  1.00  0.00           C0.      0
ATOM   3263  HA  ASN A 211      36.016  48.009  68.111  1.00  0.00           H0.      0
ATOM   3264  CB  ASN A 211      33.992  47.543  68.244  1.00  0.00           C0.      0
ATOM   3265  HB2 ASN A 211      33.029  47.784  67.793  1.00  0.00           H0.      0
ATOM   3266  HB3 ASN A 211      34.140  46.494  67.990  1.00  0.00           H0.      0
ATOM   3267  CG  ASN A 211      33.925  47.677  69.768  1.00  0.00           C0.      0
ATOM   3268  OD1 ASN A 211      34.913  47.406  70.441  1.00  0.00           O0.      0
ATOM   3269  ND2 ASN A 211      32.803  48.182  70.285  1.00  0.00           N0.      0
ATOM   3270 HD21 ASN A 211      32.863  48.520  71.235  1.00  0.00           H0.      0
ATOM   3271 HD22 ASN A 211      32.026  48.546  69.752  1.00  0.00           H0.      0
ATOM   3272  C   ASN A 211      35.307  48.012  66.191  1.00  0.00           C0.      0
ATOM   3273  O   ASN A 211      35.597  46.830  65.954  1.00  0.00           O0.      0
ATOM   3274  N   LYS A 212      35.212  48.942  65.234  1.00  0.00           N0.      0
ATOM   3275  H   LYS A 212      34.905  49.862  65.516  1.00  0.00           H0.      0
ATOM   3276  CA  LYS A 212      35.411  48.762  63.793  1.00  0.00           C0.      0
ATOM   3277  HA  LYS A 212      35.006  47.817  63.432  1.00  0.00           H0.      0
ATOM   3278  CB  LYS A 212      34.558  49.899  63.118  1.00  0.00           C0.      0
ATOM   3279  HB2 LYS A 212      34.938  50.899  63.328  1.00  0.00           H0.      0
ATOM   3280  HB3 LYS A 212      34.551  49.802  62.032  1.00  0.00           H0.      0
ATOM   3281  CG  LYS A 212      33.028  49.950  63.534  1.00  0.00           C0.      0
ATOM   3282  HG2 LYS A 212      32.691  49.026  63.064  1.00  0.00           H0.      0
ATOM   3283  HG3 LYS A 212      32.891  49.857  64.611  1.00  0.00           H0.      0
ATOM   3284  CD  LYS A 212      32.371  51.136  62.808  1.00  0.00           C0.      0
ATOM   3285  HD2 LYS A 212      32.639  51.187  61.753  1.00  0.00           H0.      0
ATOM   3286  HD3 LYS A 212      31.292  51.018  62.911  1.00  0.00           H0.      0
ATOM   3287  CE  LYS A 212      32.734  52.459  63.542  1.00  0.00           C0.      0
ATOM   3288  HE2 LYS A 212      32.133  52.667  64.427  1.00  0.00           H0.      0
ATOM   3289  HE3 LYS A 212      33.798  52.434  63.779  1.00  0.00           H0.      0
ATOM   3290  NZ  LYS A 212      32.618  53.610  62.655  1.00  0.00           N0.      0
ATOM   3291  HZ1 LYS A 212      31.744  53.912  62.249  1.00  0.00           H0.      0
ATOM   3292  HZ2 LYS A 212      33.043  54.419  63.085  1.00  0.00           H0.      0
ATOM   3293  HZ3 LYS A 212      33.196  53.451  61.842  1.00  0.00           H0.      0
ATOM   3294  C   LYS A 212      36.796  48.968  63.355  1.00  0.00           C0.      0
ATOM   3295  O   LYS A 212      37.506  49.814  63.932  1.00  0.00           O0.      0
ATOM   3296  N   ALA A 213      37.260  48.222  62.338  1.00  0.00           N0.      0
ATOM   3297  H   ALA A 213      36.549  47.625  61.940  1.00  0.00           H0.      0
ATOM   3298  CA  ALA A 213      38.518  48.468  61.676  1.00  0.00           C0.      0
ATOM   3299  HA  ALA A 213      39.269  48.565  62.459  1.00  0.00           H0.      0
ATOM   3300  CB  ALA A 213      38.841  47.316  60.759  1.00  0.00           C0.      0
ATOM   3301  HB1 ALA A 213      38.928  46.420  61.374  1.00  0.00           H0.      0
ATOM   3302  HB2 ALA A 213      38.016  47.157  60.065  1.00  0.00           H0.      0
ATOM   3303  HB3 ALA A 213      39.821  47.499  60.320  1.00  0.00           H0.      0
ATOM   3304  C   ALA A 213      38.438  49.800  60.892  1.00  0.00           C0.      0
ATOM   3305  O   ALA A 213      37.515  50.138  60.136  1.00  0.00           O0.      0
ATOM   3306  N   HIE A 214      39.454  50.609  61.116  1.00  0.00           N0.      0
ATOM   3307  H   HIE A 214      40.156  50.325  61.784  1.00  0.00           H0.      0
ATOM   3308  CA  HIE A 214      39.493  51.992  60.543  1.00  0.00           C0.      0
ATOM   3309  HA  HIE A 214      38.500  52.260  60.183  1.00  0.00           H0.      0
ATOM   3310  CB  HIE A 214      39.826  52.978  61.637  1.00  0.00           C0.      0
ATOM   3311  HB2 HIE A 214      39.229  52.834  62.538  1.00  0.00           H0.      0
ATOM   3312  HB3 HIE A 214      40.873  52.790  61.873  1.00  0.00           H0.      0
ATOM   3313  CG  HIE A 214      39.832  54.439  61.118  1.00  0.00           C0.      0
ATOM   3314  ND1 HIE A 214      38.693  55.087  60.717  1.00  0.00           N0.      0
ATOM   3315  CE1 HIE A 214      39.086  56.208  60.191  1.00  0.00           C0.      0
ATOM   3316  HE1 HIE A 214      38.431  56.981  59.816  1.00  0.00           H0.      0
ATOM   3317  NE2 HIE A 214      40.417  56.369  60.170  1.00  0.00           N0.      0
ATOM   3318  HE2 HIE A 214      40.917  56.985  59.545  1.00  0.00           H0.      0
ATOM   3319  CD2 HIE A 214      40.936  55.242  60.914  1.00  0.00           C0.      0
ATOM   3320  HD2 HIE A 214      41.992  55.134  61.114  1.00  0.00           H0.      0
ATOM   3321  C   HIE A 214      40.547  51.998  59.441  1.00  0.00           C0.      0
ATOM   3322  O   HIE A 214      40.332  52.597  58.346  1.00  0.00           O0.      0
ATOM   3323  N   MET A 215      41.681  51.332  59.654  1.00  0.00           N0.      0
ATOM   3324  H   MET A 215      41.839  51.072  60.617  1.00  0.00           H0.      0
ATOM   3325  CA  MET A 215      42.778  51.302  58.731  1.00  0.00           C0.      0
ATOM   3326  HA  MET A 215      42.456  51.345  57.690  1.00  0.00           H0.      0
ATOM   3327  CB  MET A 215      43.596  52.559  59.005  1.00  0.00           C0.      0
ATOM   3328  HB2 MET A 215      42.817  53.322  58.998  1.00  0.00           H0.      0
ATOM   3329  HB3 MET A 215      44.071  52.541  59.986  1.00  0.00           H0.      0
ATOM   3330  CG  MET A 215      44.760  52.882  58.029  1.00  0.00           C0.      0
ATOM   3331  HG2 MET A 215      45.710  52.452  58.346  1.00  0.00           H0.      0
ATOM   3332  HG3 MET A 215      44.446  52.482  57.065  1.00  0.00           H0.      0
ATOM   3333  SD  MET A 215      44.916  54.661  57.636  1.00  0.00           S0.      0
ATOM   3334  CE  MET A 215      46.133  55.292  58.859  1.00  0.00           C0.      0
ATOM   3335  HE1 MET A 215      45.954  55.018  59.898  1.00  0.00           H0.      0
ATOM   3336  HE2 MET A 215      47.136  54.970  58.579  1.00  0.00           H0.      0
ATOM   3337  HE3 MET A 215      46.145  56.381  58.801  1.00  0.00           H0.      0
ATOM   3338  C   MET A 215      43.614  50.012  58.927  1.00  0.00           C0.      0
ATOM   3339  O   MET A 215      44.120  49.745  60.018  1.00  0.00           O0.      0
ATOM   3340  N   VAL A 216      43.892  49.242  57.860  1.00  0.00           N0.      0
ATOM   3341  H   VAL A 216      43.538  49.431  56.933  1.00  0.00           H0.      0
ATOM   3342  CA  VAL A 216      44.613  47.984  57.973  1.00  0.00           C0.      0
ATOM   3343  HA  VAL A 216      44.809  47.691  59.005  1.00  0.00           H0.      0
ATOM   3344  CB  VAL A 216      43.885  46.786  57.301  1.00  0.00           C0.      0
ATOM   3345  HB  VAL A 216      43.815  47.103  56.261  1.00  0.00           H0.      0
ATOM   3346  CG1 VAL A 216      44.781  45.531  57.338  1.00  0.00           C0.      0
ATOM   3347 HG11 VAL A 216      45.238  45.388  58.317  1.00  0.00           H0.      0
ATOM   3348 HG12 VAL A 216      44.118  44.666  57.346  1.00  0.00           H0.      0
ATOM   3349 HG13 VAL A 216      45.521  45.557  56.538  1.00  0.00           H0.      0
ATOM   3350  CG2 VAL A 216      42.531  46.432  57.980  1.00  0.00           C0.      0
ATOM   3351 HG21 VAL A 216      42.686  46.074  58.997  1.00  0.00           H0.      0
ATOM   3352 HG22 VAL A 216      41.868  47.290  58.094  1.00  0.00           H0.      0
ATOM   3353 HG23 VAL A 216      42.115  45.598  57.414  1.00  0.00           H0.      0
ATOM   3354  C   VAL A 216      46.028  48.220  57.339  1.00  0.00           C0.      0
ATOM   3355  O   VAL A 216      46.181  48.591  56.172  1.00  0.00           O0.      0
ATOM   3356  N   THR A 217      47.093  48.019  58.158  1.00  0.00           N0.      0
ATOM   3357  H   THR A 217      46.885  47.687  59.089  1.00  0.00           H0.      0
ATOM   3358  CA  THR A 217      48.458  48.260  57.761  1.00  0.00           C0.      0
ATOM   3359  HA  THR A 217      48.417  48.675  56.753  1.00  0.00           H0.      0
ATOM   3360  CB  THR A 217      49.201  49.240  58.731  1.00  0.00           C0.      0
ATOM   3361  HB  THR A 217      48.982  48.999  59.772  1.00  0.00           H0.      0
ATOM   3362  CG2 THR A 217      50.719  49.418  58.483  1.00  0.00           C0.      0
ATOM   3363 HG21 THR A 217      51.000  50.115  59.272  1.00  0.00           H0.      0
ATOM   3364 HG22 THR A 217      51.297  48.515  58.679  1.00  0.00           H0.      0
ATOM   3365 HG23 THR A 217      50.992  49.826  57.510  1.00  0.00           H0.      0
ATOM   3366  OG1 THR A 217      48.685  50.494  58.532  1.00  0.00           O0.      0
ATOM   3367  HG1 THR A 217      47.932  50.616  59.115  1.00  0.00           H0.      0
ATOM   3368  C   THR A 217      49.152  46.943  57.565  1.00  0.00           C0.      0
ATOM   3369  O   THR A 217      49.001  46.022  58.387  1.00  0.00           O0.      0
ATOM   3370  N   LEU A 218      50.057  46.866  56.598  1.00  0.00           N0.      0
ATOM   3371  H   LEU A 218      50.280  47.692  56.062  1.00  0.00           H0.      0
ATOM   3372  CA  LEU A 218      50.964  45.786  56.380  1.00  0.00           C0.      0
ATOM   3373  HA  LEU A 218      50.962  45.146  57.263  1.00  0.00           H0.      0
ATOM   3374  CB  LEU A 218      50.581  44.997  55.051  1.00  0.00           C0.      0
ATOM   3375  HB2 LEU A 218      50.287  45.680  54.255  1.00  0.00           H0.      0
ATOM   3376  HB3 LEU A 218      51.456  44.373  54.866  1.00  0.00           H0.      0
ATOM   3377  CG  LEU A 218      49.380  44.046  55.165  1.00  0.00           C0.      0
ATOM   3378  HG  LEU A 218      49.417  43.625  56.169  1.00  0.00           H0.      0
ATOM   3379  CD1 LEU A 218      48.094  44.820  55.113  1.00  0.00           C0.      0
ATOM   3380 HD11 LEU A 218      48.127  45.490  54.254  1.00  0.00           H0.      0
ATOM   3381 HD12 LEU A 218      47.220  44.182  54.982  1.00  0.00           H0.      0
ATOM   3382 HD13 LEU A 218      47.890  45.279  56.080  1.00  0.00           H0.      0
ATOM   3383  CD2 LEU A 218      49.392  42.957  54.054  1.00  0.00           C0.      0
ATOM   3384 HD21 LEU A 218      50.299  42.353  54.034  1.00  0.00           H0.      0
ATOM   3385 HD22 LEU A 218      48.602  42.229  54.238  1.00  0.00           H0.      0
ATOM   3386 HD23 LEU A 218      49.235  43.492  53.117  1.00  0.00           H0.      0
ATOM   3387  C   LEU A 218      52.473  46.233  56.371  1.00  0.00           C0.      0
ATOM   3388  O   LEU A 218      52.905  47.120  55.613  1.00  0.00           O0.      0
ATOM   3389  N   ASP A 219      53.356  45.475  57.005  1.00  0.00           N0.      0
ATOM   3390  H   ASP A 219      53.075  44.677  57.556  1.00  0.00           H0.      0
ATOM   3391  CA  ASP A 219      54.845  45.576  56.944  1.00  0.00           C0.      0
ATOM   3392  HA  ASP A 219      55.200  46.481  56.452  1.00  0.00           H0.      0
ATOM   3393  CB  ASP A 219      55.320  45.468  58.453  1.00  0.00           C0.      0
ATOM   3394  HB2 ASP A 219      54.657  44.797  58.999  1.00  0.00           H0.      0
ATOM   3395  HB3 ASP A 219      56.291  44.978  58.520  1.00  0.00           H0.      0
ATOM   3396  CG  ASP A 219      55.301  46.770  59.210  1.00  0.00           C0.      0
ATOM   3397  OD1 ASP A 219      55.865  47.770  58.701  1.00  0.00           O0.      0
ATOM   3398  OD2 ASP A 219      54.716  46.816  60.317  1.00  0.00           O0.      0
ATOM   3399  C   ASP A 219      55.394  44.373  56.189  1.00  0.00           C0.      0
ATOM   3400  O   ASP A 219      55.133  43.237  56.633  1.00  0.00           O0.      0
ATOM   3401  N   TYR A 220      56.175  44.535  55.118  1.00  0.00           N0.      0
ATOM   3402  H   TYR A 220      56.370  45.481  54.821  1.00  0.00           H0.      0
ATOM   3403  CA  TYR A 220      56.812  43.474  54.312  1.00  0.00           C0.      0
ATOM   3404  HA  TYR A 220      56.470  42.448  54.448  1.00  0.00           H0.      0
ATOM   3405  CB  TYR A 220      56.504  43.738  52.816  1.00  0.00           C0.      0
ATOM   3406  HB2 TYR A 220      57.073  44.609  52.491  1.00  0.00           H0.      0
ATOM   3407  HB3 TYR A 220      56.843  42.865  52.258  1.00  0.00           H0.      0
ATOM   3408  CG  TYR A 220      55.090  44.070  52.422  1.00  0.00           C0.      0
ATOM   3409  CD1 TYR A 220      54.566  45.376  52.767  1.00  0.00           C0.      0
ATOM   3410  HD1 TYR A 220      55.315  46.081  53.097  1.00  0.00           H0.      0
ATOM   3411  CE1 TYR A 220      53.273  45.739  52.282  1.00  0.00           C0.      0
ATOM   3412  HE1 TYR A 220      52.932  46.753  52.428  1.00  0.00           H0.      0
ATOM   3413  CZ  TYR A 220      52.418  44.665  51.732  1.00  0.00           C0.      0
ATOM   3414  OH  TYR A 220      51.162  45.059  51.361  1.00  0.00           O0.      0
ATOM   3415  HH  TYR A 220      50.907  44.535  50.597  1.00  0.00           H0.      0
ATOM   3416  CE2 TYR A 220      52.970  43.372  51.521  1.00  0.00           C0.      0
ATOM   3417  HE2 TYR A 220      52.344  42.624  51.056  1.00  0.00           H0.      0
ATOM   3418  CD2 TYR A 220      54.301  43.083  51.806  1.00  0.00           C0.      0
ATOM   3419  HD2 TYR A 220      54.734  42.125  51.559  1.00  0.00           H0.      0
ATOM   3420  C   TYR A 220      58.305  43.600  54.543  1.00  0.00           C0.      0
ATOM   3421  O   TYR A 220      58.875  44.601  54.857  1.00  0.00           O0.      0
ATOM   3422  N   THR A 221      58.922  42.413  54.470  1.00  0.00           N0.      0
ATOM   3423  H   THR A 221      58.384  41.564  54.374  1.00  0.00           H0.      0
ATOM   3424  CA  THR A 221      60.344  42.267  54.639  1.00  0.00           C0.      0
ATOM   3425  HA  THR A 221      60.814  43.239  54.494  1.00  0.00           H0.      0
ATOM   3426  CB  THR A 221      60.494  41.643  56.085  1.00  0.00           C0.      0
ATOM   3427  HB  THR A 221      59.901  40.735  56.200  1.00  0.00           H0.      0
ATOM   3428  CG2 THR A 221      61.965  41.211  56.310  1.00  0.00           C0.      0
ATOM   3429 HG21 THR A 221      62.622  42.081  56.304  1.00  0.00           H0.      0
ATOM   3430 HG22 THR A 221      62.160  40.816  57.308  1.00  0.00           H0.      0
ATOM   3431 HG23 THR A 221      62.319  40.480  55.583  1.00  0.00           H0.      0
ATOM   3432  OG1 THR A 221      60.075  42.511  57.124  1.00  0.00           O0.      0
ATOM   3433  HG1 THR A 221      59.115  42.499  57.101  1.00  0.00           H0.      0
ATOM   3434  C   THR A 221      60.886  41.400  53.507  1.00  0.00           C0.      0
ATOM   3435  O   THR A 221      60.514  40.198  53.416  1.00  0.00           O0.      0
ATOM   3436  N   VAL A 222      61.703  42.000  52.601  1.00  0.00           N0.      0
ATOM   3437  H   VAL A 222      61.939  42.978  52.692  1.00  0.00           H0.      0
ATOM   3438  CA  VAL A 222      62.274  41.343  51.432  1.00  0.00           C0.      0
ATOM   3439  HA  VAL A 222      61.732  40.416  51.247  1.00  0.00           H0.      0
ATOM   3440  CB  VAL A 222      62.037  42.229  50.196  1.00  0.00           C0.      0
ATOM   3441  HB  VAL A 222      62.089  43.277  50.493  1.00  0.00           H0.      0
ATOM   3442  CG1 VAL A 222      63.016  42.019  48.994  1.00  0.00           C0.      0
ATOM   3443 HG11 VAL A 222      62.915  41.034  48.538  1.00  0.00           H0.      0
ATOM   3444 HG12 VAL A 222      62.834  42.760  48.215  1.00  0.00           H0.      0
ATOM   3445 HG13 VAL A 222      64.010  42.171  49.415  1.00  0.00           H0.      0
ATOM   3446  CG2 VAL A 222      60.657  42.101  49.633  1.00  0.00           C0.      0
ATOM   3447 HG21 VAL A 222      60.452  42.864  48.881  1.00  0.00           H0.      0
ATOM   3448 HG22 VAL A 222      60.539  41.116  49.183  1.00  0.00           H0.      0
ATOM   3449 HG23 VAL A 222      60.022  42.068  50.518  1.00  0.00           H0.      0
ATOM   3450  C   VAL A 222      63.742  41.044  51.649  1.00  0.00           C0.      0
ATOM   3451  O   VAL A 222      64.446  41.934  52.068  1.00  0.00           O0.      0
ATOM   3452  N   GLN A 223      64.305  39.961  51.074  1.00  0.00           N0.      0
ATOM   3453  H   GLN A 223      63.684  39.229  50.758  1.00  0.00           H0.      0
ATOM   3454  CA  GLN A 223      65.758  39.755  50.795  1.00  0.00           C0.      0
ATOM   3455  HA  GLN A 223      66.356  40.242  51.566  1.00  0.00           H0.      0
ATOM   3456  CB  GLN A 223      66.178  38.265  50.892  1.00  0.00           C0.      0
ATOM   3457  HB2 GLN A 223      65.895  37.901  51.880  1.00  0.00           H0.      0
ATOM   3458  HB3 GLN A 223      65.568  37.779  50.131  1.00  0.00           H0.      0
ATOM   3459  CG  GLN A 223      67.706  37.903  50.615  1.00  0.00           C0.      0
ATOM   3460  HG2 GLN A 223      67.820  37.715  49.548  1.00  0.00           H0.      0
ATOM   3461  HG3 GLN A 223      68.406  38.671  50.945  1.00  0.00           H0.      0
ATOM   3462  CD  GLN A 223      68.125  36.568  51.289  1.00  0.00           C0.      0
ATOM   3463  OE1 GLN A 223      67.946  36.334  52.479  1.00  0.00           O0.      0
ATOM   3464  NE2 GLN A 223      68.671  35.613  50.646  1.00  0.00           N0.      0
ATOM   3465 HE21 GLN A 223      68.632  34.709  51.095  1.00  0.00           H0.      0
ATOM   3466 HE22 GLN A 223      68.854  35.652  49.654  1.00  0.00           H0.      0
ATOM   3467  C   GLN A 223      66.178  40.390  49.446  1.00  0.00           C0.      0
ATOM   3468  O   GLN A 223      65.548  40.247  48.415  1.00  0.00           O0.      0
ATOM   3469  N   VAL A 224      67.313  41.097  49.531  1.00  0.00           N0.      0
ATOM   3470  H   VAL A 224      67.811  41.155  50.408  1.00  0.00           H0.      0
ATOM   3471  CA  VAL A 224      67.956  41.896  48.435  1.00  0.00           C0.      0
ATOM   3472  HA  VAL A 224      67.355  41.774  47.534  1.00  0.00           H0.      0
ATOM   3473  CB  VAL A 224      68.005  43.397  48.657  1.00  0.00           C0.      0
ATOM   3474  HB  VAL A 224      68.823  43.712  49.305  1.00  0.00           H0.      0
ATOM   3475  CG1 VAL A 224      68.321  44.300  47.402  1.00  0.00           C0.      0
ATOM   3476 HG11 VAL A 224      68.518  45.327  47.707  1.00  0.00           H0.      0
ATOM   3477 HG12 VAL A 224      69.220  43.908  46.926  1.00  0.00           H0.      0
ATOM   3478 HG13 VAL A 224      67.506  44.271  46.678  1.00  0.00           H0.      0
ATOM   3479  CG2 VAL A 224      66.668  44.010  49.150  1.00  0.00           C0.      0
ATOM   3480 HG21 VAL A 224      65.810  43.846  48.497  1.00  0.00           H0.      0
ATOM   3481 HG22 VAL A 224      66.357  43.660  50.135  1.00  0.00           H0.      0
ATOM   3482 HG23 VAL A 224      66.663  45.068  49.412  1.00  0.00           H0.      0
ATOM   3483  C   VAL A 224      69.336  41.370  48.194  1.00  0.00           C0.      0
ATOM   3484  O   VAL A 224      70.041  41.029  49.108  1.00  0.00           O0.      0
ATOM   3485  N   PRO A 225      69.776  41.184  46.932  1.00  0.00           N0.      0
ATOM   3486  CD  PRO A 225      68.919  41.194  45.717  1.00  0.00           C0.      0
ATOM   3487  HD2 PRO A 225      68.614  42.163  45.321  1.00  0.00           H0.      0
ATOM   3488  HD3 PRO A 225      68.086  40.525  45.934  1.00  0.00           H0.      0
ATOM   3489  CG  PRO A 225      69.712  40.355  44.699  1.00  0.00           C0.      0
ATOM   3490  HG2 PRO A 225      69.622  40.689  43.665  1.00  0.00           H0.      0
ATOM   3491  HG3 PRO A 225      69.462  39.295  44.743  1.00  0.00           H0.      0
ATOM   3492  CB  PRO A 225      71.127  40.630  45.047  1.00  0.00           C0.      0
ATOM   3493  HB2 PRO A 225      71.367  41.646  44.734  1.00  0.00           H0.      0
ATOM   3494  HB3 PRO A 225      71.871  39.979  44.586  1.00  0.00           H0.      0
ATOM   3495  CA  PRO A 225      71.123  40.806  46.577  1.00  0.00           C0.      0
ATOM   3496  HA  PRO A 225      71.388  39.872  47.072  1.00  0.00           H0.      0
ATOM   3497  C   PRO A 225      72.184  41.832  47.005  1.00  0.00           C0.      0
ATOM   3498  O   PRO A 225      71.931  43.016  47.206  1.00  0.00           O0.      0
ATOM   3499  N   GLY A 226      73.429  41.400  47.148  1.00  0.00           N0.      0
ATOM   3500  H   GLY A 226      73.621  40.470  46.803  1.00  0.00           H0.      0
ATOM   3501  CA  GLY A 226      74.508  42.154  47.711  1.00  0.00           C0.      0
ATOM   3502  HA2 GLY A 226      75.419  41.597  47.491  1.00  0.00           H0.      0
ATOM   3503  HA3 GLY A 226      74.672  43.142  47.282  1.00  0.00           H0.      0
ATOM   3504  C   GLY A 226      74.439  42.320  49.224  1.00  0.00           C0.      0
ATOM   3505  O   GLY A 226      73.411  41.998  49.888  1.00  0.00           O0.      0
ATOM   3506  N   ALA A 227      75.551  42.942  49.700  1.00  0.00           N0.      0
ATOM   3507  H   ALA A 227      76.272  43.215  49.048  1.00  0.00           H0.      0
ATOM   3508  CA  ALA A 227      75.475  43.557  51.115  1.00  0.00           C0.      0
ATOM   3509  HA  ALA A 227      76.463  43.992  51.267  1.00  0.00           H0.      0
ATOM   3510  CB  ALA A 227      74.639  44.816  51.211  1.00  0.00           C0.      0
ATOM   3511  HB1 ALA A 227      73.556  44.709  51.145  1.00  0.00           H0.      0
ATOM   3512  HB2 ALA A 227      74.767  45.241  52.207  1.00  0.00           H0.      0
ATOM   3513  HB3 ALA A 227      74.996  45.563  50.501  1.00  0.00           H0.      0
ATOM   3514  C   ALA A 227      75.323  42.502  52.194  1.00  0.00           C0.      0
ATOM   3515  O   ALA A 227      74.744  42.766  53.252  1.00  0.00           O0.      0
ATOM   3516  N   GLY A 228      75.697  41.272  51.949  1.00  0.00           N0.      0
ATOM   3517  H   GLY A 228      76.169  41.143  51.066  1.00  0.00           H0.      0
ATOM   3518  CA  GLY A 228      75.661  40.140  52.893  1.00  0.00           C0.      0
ATOM   3519  HA2 GLY A 228      76.160  40.486  53.798  1.00  0.00           H0.      0
ATOM   3520  HA3 GLY A 228      74.616  39.918  53.109  1.00  0.00           H0.      0
ATOM   3521  C   GLY A 228      76.480  38.926  52.378  1.00  0.00           C0.      0
ATOM   3522  O   GLY A 228      77.047  38.997  51.266  1.00  0.00           O0.      0
ATOM   3523  N   ARG A 229      76.569  37.830  53.116  1.00  0.00           N0.      0
ATOM   3524  H   ARG A 229      75.966  37.693  53.915  1.00  0.00           H0.      0
ATOM   3525  CA  ARG A 229      77.290  36.548  52.691  1.00  0.00           C0.      0
ATOM   3526  HA  ARG A 229      77.310  36.511  51.602  1.00  0.00           H0.      0
ATOM   3527  CB  ARG A 229      78.804  36.637  53.233  1.00  0.00           C0.      0
ATOM   3528  HB2 ARG A 229      79.380  35.785  52.871  1.00  0.00           H0.      0
ATOM   3529  HB3 ARG A 229      79.216  37.562  52.830  1.00  0.00           H0.      0
ATOM   3530  CG  ARG A 229      78.921  36.740  54.790  1.00  0.00           C0.      0
ATOM   3531  HG2 ARG A 229      79.928  37.021  55.097  1.00  0.00           H0.      0
ATOM   3532  HG3 ARG A 229      78.289  37.560  55.131  1.00  0.00           H0.      0
ATOM   3533  CD  ARG A 229      78.603  35.485  55.548  1.00  0.00           C0.      0
ATOM   3534  HD2 ARG A 229      78.820  35.641  56.604  1.00  0.00           H0.      0
ATOM   3535  HD3 ARG A 229      77.538  35.287  55.427  1.00  0.00           H0.      0
ATOM   3536  NE  ARG A 229      79.306  34.336  55.110  1.00  0.00           N0.      0
ATOM   3537  HE  ARG A 229      78.761  33.568  54.745  1.00  0.00           H0.      0
ATOM   3538  CZ  ARG A 229      80.562  33.958  55.400  1.00  0.00           C0.      0
ATOM   3539  NH1 ARG A 229      81.330  34.724  56.024  1.00  0.00           N0.      0
ATOM   3540 HH11 ARG A 229      81.139  35.659  56.354  1.00  0.00           H0.      0
ATOM   3541 HH12 ARG A 229      82.272  34.414  56.217  1.00  0.00           H0.      0
ATOM   3542  NH2 ARG A 229      80.892  32.737  54.985  1.00  0.00           N0.      0
ATOM   3543 HH21 ARG A 229      80.231  32.179  54.465  1.00  0.00           H0.      0
ATOM   3544 HH22 ARG A 229      81.827  32.380  55.115  1.00  0.00           H0.      0
ATOM   3545  C   ARG A 229      76.475  35.306  53.086  1.00  0.00           C0.      0
ATOM   3546  O   ARG A 229      75.415  35.489  53.755  1.00  0.00           O0.      0
ATOM   3547  N   ASP A 230      76.891  34.079  52.742  1.00  0.00           N0.      0
ATOM   3548  H   ASP A 230      77.740  33.936  52.214  1.00  0.00           H0.      0
ATOM   3549  CA  ASP A 230      76.105  32.916  53.100  1.00  0.00           C0.      0
ATOM   3550  HA  ASP A 230      75.163  33.080  52.577  1.00  0.00           H0.      0
ATOM   3551  CB  ASP A 230      76.612  31.617  52.480  1.00  0.00           C0.      0
ATOM   3552  HB2 ASP A 230      75.760  30.972  52.263  1.00  0.00           H0.      0
ATOM   3553  HB3 ASP A 230      76.949  31.738  51.451  1.00  0.00           H0.      0
ATOM   3554  CG  ASP A 230      77.799  30.990  53.283  1.00  0.00           C0.      0
ATOM   3555  OD1 ASP A 230      77.616  30.005  54.041  1.00  0.00           O0.      0
ATOM   3556  OD2 ASP A 230      78.892  31.646  53.224  1.00  0.00           O0.      0
ATOM   3557  C   ASP A 230      75.908  32.744  54.603  1.00  0.00           C0.      0
ATOM   3558  O   ASP A 230      76.778  33.076  55.455  1.00  0.00           O0.      0
ATOM   3559  N   GLY A 231      74.669  32.504  54.987  1.00  0.00           N0.      0
ATOM   3560  H   GLY A 231      73.995  32.196  54.300  1.00  0.00           H0.      0
ATOM   3561  CA  GLY A 231      74.209  32.536  56.310  1.00  0.00           C0.      0
ATOM   3562  HA2 GLY A 231      73.314  31.943  56.496  1.00  0.00           H0.      0
ATOM   3563  HA3 GLY A 231      74.998  32.099  56.922  1.00  0.00           H0.      0
ATOM   3564  C   GLY A 231      73.801  33.896  56.840  1.00  0.00           C0.      0
ATOM   3565  O   GLY A 231      73.297  33.953  57.960  1.00  0.00           O0.      0
ATOM   3566  N   ALA A 232      74.010  35.017  56.088  1.00  0.00           N0.      0
ATOM   3567  H   ALA A 232      74.534  34.858  55.239  1.00  0.00           H0.      0
ATOM   3568  CA  ALA A 232      73.827  36.421  56.657  1.00  0.00           C0.      0
ATOM   3569  HA  ALA A 232      72.983  36.489  57.344  1.00  0.00           H0.      0
ATOM   3570  CB  ALA A 232      75.086  36.686  57.459  1.00  0.00           C0.      0
ATOM   3571  HB1 ALA A 232      75.003  37.618  58.018  1.00  0.00           H0.      0
ATOM   3572  HB2 ALA A 232      75.294  35.907  58.192  1.00  0.00           H0.      0
ATOM   3573  HB3 ALA A 232      75.960  36.671  56.807  1.00  0.00           H0.      0
ATOM   3574  C   ALA A 232      73.568  37.485  55.476  1.00  0.00           C0.      0
ATOM   3575  O   ALA A 232      74.456  38.251  55.135  1.00  0.00           O0.      0
ATOM   3576  N   PRO A 233      72.440  37.424  54.787  1.00  0.00           N0.      0
ATOM   3577  CD  PRO A 233      71.404  36.401  54.995  1.00  0.00           C0.      0
ATOM   3578  HD2 PRO A 233      70.499  36.696  55.527  1.00  0.00           H0.      0
ATOM   3579  HD3 PRO A 233      71.806  35.519  55.493  1.00  0.00           H0.      0
ATOM   3580  CG  PRO A 233      71.041  36.062  53.560  1.00  0.00           C0.      0
ATOM   3581  HG2 PRO A 233      70.113  35.501  53.447  1.00  0.00           H0.      0
ATOM   3582  HG3 PRO A 233      71.857  35.416  53.236  1.00  0.00           H0.      0
ATOM   3583  CB  PRO A 233      71.054  37.392  52.877  1.00  0.00           C0.      0
ATOM   3584  HB2 PRO A 233      70.070  37.827  53.048  1.00  0.00           H0.      0
ATOM   3585  HB3 PRO A 233      71.210  37.328  51.800  1.00  0.00           H0.      0
ATOM   3586  CA  PRO A 233      72.161  38.196  53.583  1.00  0.00           C0.      0
ATOM   3587  HA  PRO A 233      73.076  38.097  52.999  1.00  0.00           H0.      0
ATOM   3588  C   PRO A 233      71.850  39.728  53.812  1.00  0.00           C0.      0
ATOM   3589  O   PRO A 233      71.836  40.347  54.906  1.00  0.00           O0.      0
ATOM   3590  N   GLY A 234      71.487  40.388  52.715  1.00  0.00           N0.      0
ATOM   3591  H   GLY A 234      71.501  39.871  51.847  1.00  0.00           H0.      0
ATOM   3592  CA  GLY A 234      70.983  41.805  52.687  1.00  0.00           C0.      0
ATOM   3593  HA2 GLY A 234      71.473  42.385  53.469  1.00  0.00           H0.      0
ATOM   3594  HA3 GLY A 234      71.263  42.222  51.719  1.00  0.00           H0.      0
ATOM   3595  C   GLY A 234      69.439  41.895  52.746  1.00  0.00           C0.      0
ATOM   3596  O   GLY A 234      68.767  41.136  52.091  1.00  0.00           O0.      0
ATOM   3597  N   PHE A 235      68.767  42.846  53.468  1.00  0.00           N0.      0
ATOM   3598  H   PHE A 235      69.283  43.464  54.079  1.00  0.00           H0.      0
ATOM   3599  CA  PHE A 235      67.289  42.908  53.562  1.00  0.00           C0.      0
ATOM   3600  HA  PHE A 235      66.826  42.274  52.807  1.00  0.00           H0.      0
ATOM   3601  CB  PHE A 235      66.870  42.446  54.982  1.00  0.00           C0.      0
ATOM   3602  HB2 PHE A 235      67.183  42.972  55.884  1.00  0.00           H0.      0
ATOM   3603  HB3 PHE A 235      65.788  42.536  55.080  1.00  0.00           H0.      0
ATOM   3604  CG  PHE A 235      67.286  40.990  55.237  1.00  0.00           C0.      0
ATOM   3605  CD1 PHE A 235      68.307  40.552  56.139  1.00  0.00           C0.      0
ATOM   3606  HD1 PHE A 235      68.935  41.216  56.715  1.00  0.00           H0.      0
ATOM   3607  CE1 PHE A 235      68.588  39.203  56.389  1.00  0.00           C0.      0
ATOM   3608  HE1 PHE A 235      69.401  38.794  56.971  1.00  0.00           H0.      0
ATOM   3609  CZ  PHE A 235      67.811  38.206  55.706  1.00  0.00           C0.      0
ATOM   3610  HZ  PHE A 235      68.019  37.160  55.881  1.00  0.00           H0.      0
ATOM   3611  CE2 PHE A 235      66.820  38.621  54.777  1.00  0.00           C0.      0
ATOM   3612  HE2 PHE A 235      66.358  37.810  54.232  1.00  0.00           H0.      0
ATOM   3613  CD2 PHE A 235      66.564  39.991  54.607  1.00  0.00           C0.      0
ATOM   3614  HD2 PHE A 235      65.783  40.324  53.938  1.00  0.00           H0.      0
ATOM   3615  C   PHE A 235      66.688  44.300  53.319  1.00  0.00           C0.      0
ATOM   3616  O   PHE A 235      67.333  45.363  53.505  1.00  0.00           O0.      0
ATOM   3617  N   SER A 236      65.393  44.314  52.998  1.00  0.00           N0.      0
ATOM   3618  H   SER A 236      64.885  43.442  52.962  1.00  0.00           H0.      0
ATOM   3619  CA  SER A 236      64.535  45.499  52.742  1.00  0.00           C0.      0
ATOM   3620  HA  SER A 236      65.027  46.428  53.031  1.00  0.00           H0.      0
ATOM   3621  CB  SER A 236      64.111  45.579  51.234  1.00  0.00           C0.      0
ATOM   3622  HB2 SER A 236      64.846  45.794  50.459  1.00  0.00           H0.      0
ATOM   3623  HB3 SER A 236      63.715  44.614  50.916  1.00  0.00           H0.      0
ATOM   3624  OG  SER A 236      63.121  46.584  51.109  1.00  0.00           O0.      0
ATOM   3625  HG  SER A 236      63.578  47.427  51.068  1.00  0.00           H0.      0
ATOM   3626  C   SER A 236      63.341  45.299  53.669  1.00  0.00           C0.      0
ATOM   3627  O   SER A 236      62.789  44.246  53.958  1.00  0.00           O0.      0
ATOM   3628  N   LYS A 237      62.856  46.450  54.155  1.00  0.00           N0.      0
ATOM   3629  H   LYS A 237      63.330  47.246  53.753  1.00  0.00           H0.      0
ATOM   3630  CA  LYS A 237      61.640  46.638  55.003  1.00  0.00           C0.      0
ATOM   3631  HA  LYS A 237      61.016  45.751  54.893  1.00  0.00           H0.      0
ATOM   3632  CB  LYS A 237      61.935  46.807  56.457  1.00  0.00           C0.      0
ATOM   3633  HB2 LYS A 237      62.643  47.623  56.606  1.00  0.00           H0.      0
ATOM   3634  HB3 LYS A 237      61.014  47.028  56.996  1.00  0.00           H0.      0
ATOM   3635  CG  LYS A 237      62.518  45.602  57.206  1.00  0.00           C0.      0
ATOM   3636  HG2 LYS A 237      61.721  44.879  57.379  1.00  0.00           H0.      0
ATOM   3637  HG3 LYS A 237      63.334  45.171  56.627  1.00  0.00           H0.      0
ATOM   3638  CD  LYS A 237      63.133  45.863  58.629  1.00  0.00           C0.      0
ATOM   3639  HD2 LYS A 237      62.387  46.239  59.328  1.00  0.00           H0.      0
ATOM   3640  HD3 LYS A 237      63.434  44.935  59.115  1.00  0.00           H0.      0
ATOM   3641  CE  LYS A 237      64.252  46.827  58.578  1.00  0.00           C0.      0
ATOM   3642  HE2 LYS A 237      65.047  46.637  57.857  1.00  0.00           H0.      0
ATOM   3643  HE3 LYS A 237      63.712  47.726  58.280  1.00  0.00           H0.      0
ATOM   3644  NZ  LYS A 237      64.909  47.049  59.855  1.00  0.00           N0.      0
ATOM   3645  HZ1 LYS A 237      65.405  46.203  60.095  1.00  0.00           H0.      0
ATOM   3646  HZ2 LYS A 237      65.599  47.767  59.685  1.00  0.00           H0.      0
ATOM   3647  HZ3 LYS A 237      64.251  47.270  60.589  1.00  0.00           H0.      0
ATOM   3648  C   LYS A 237      60.813  47.823  54.556  1.00  0.00           C0.      0
ATOM   3649  O   LYS A 237      61.265  48.961  54.704  1.00  0.00           O0.      0
ATOM   3650  N   PHE A 238      59.579  47.547  54.191  1.00  0.00           N0.      0
ATOM   3651  H   PHE A 238      59.389  46.555  54.194  1.00  0.00           H0.      0
ATOM   3652  CA  PHE A 238      58.617  48.563  53.764  1.00  0.00           C0.      0
ATOM   3653  HA  PHE A 238      59.032  49.476  54.191  1.00  0.00           H0.      0
ATOM   3654  CB  PHE A 238      58.857  48.736  52.213  1.00  0.00           C0.      0
ATOM   3655  HB2 PHE A 238      58.252  49.592  51.915  1.00  0.00           H0.      0
ATOM   3656  HB3 PHE A 238      59.894  48.957  51.963  1.00  0.00           H0.      0
ATOM   3657  CG  PHE A 238      58.488  47.544  51.372  1.00  0.00           C0.      0
ATOM   3658  CD1 PHE A 238      59.475  46.697  50.809  1.00  0.00           C0.      0
ATOM   3659  HD1 PHE A 238      60.507  46.824  51.099  1.00  0.00           H0.      0
ATOM   3660  CE1 PHE A 238      59.060  45.533  50.093  1.00  0.00           C0.      0
ATOM   3661  HE1 PHE A 238      59.825  44.838  49.780  1.00  0.00           H0.      0
ATOM   3662  CZ  PHE A 238      57.714  45.272  49.865  1.00  0.00           C0.      0
ATOM   3663  HZ  PHE A 238      57.334  44.465  49.256  1.00  0.00           H0.      0
ATOM   3664  CE2 PHE A 238      56.785  46.226  50.259  1.00  0.00           C0.      0
ATOM   3665  HE2 PHE A 238      55.785  46.001  49.918  1.00  0.00           H0.      0
ATOM   3666  CD2 PHE A 238      57.168  47.309  51.041  1.00  0.00           C0.      0
ATOM   3667  HD2 PHE A 238      56.409  47.949  51.467  1.00  0.00           H0.      0
ATOM   3668  C   PHE A 238      57.152  48.325  54.306  1.00  0.00           C0.      0
ATOM   3669  O   PHE A 238      56.754  47.208  54.719  1.00  0.00           O0.      0
ATOM   3670  N   ARG A 239      56.359  49.435  54.378  1.00  0.00           N0.      0
ATOM   3671  H   ARG A 239      56.744  50.300  54.025  1.00  0.00           H0.      0
ATOM   3672  CA  ARG A 239      55.051  49.484  55.001  1.00  0.00           C0.      0
ATOM   3673  HA  ARG A 239      54.717  48.455  55.134  1.00  0.00           H0.      0
ATOM   3674  CB  ARG A 239      55.213  50.065  56.484  1.00  0.00           C0.      0
ATOM   3675  HB2 ARG A 239      55.838  49.295  56.934  1.00  0.00           H0.      0
ATOM   3676  HB3 ARG A 239      55.779  50.994  56.553  1.00  0.00           H0.      0
ATOM   3677  CG  ARG A 239      53.864  50.179  57.292  1.00  0.00           C0.      0
ATOM   3678  HG2 ARG A 239      53.158  50.795  56.734  1.00  0.00           H0.      0
ATOM   3679  HG3 ARG A 239      53.556  49.137  57.212  1.00  0.00           H0.      0
ATOM   3680  CD  ARG A 239      53.781  50.617  58.780  1.00  0.00           C0.      0
ATOM   3681  HD2 ARG A 239      54.669  51.246  58.833  1.00  0.00           H0.      0
ATOM   3682  HD3 ARG A 239      52.907  51.260  58.880  1.00  0.00           H0.      0
ATOM   3683  NE  ARG A 239      53.901  49.550  59.760  1.00  0.00           N0.      0
ATOM   3684  HE  ARG A 239      54.610  48.862  59.553  1.00  0.00           H0.      0
ATOM   3685  CZ  ARG A 239      53.520  49.583  61.014  1.00  0.00           C0.      0
ATOM   3686  NH1 ARG A 239      52.915  50.650  61.531  1.00  0.00           N0.      0
ATOM   3687 HH11 ARG A 239      52.905  51.547  61.067  1.00  0.00           H0.      0
ATOM   3688 HH12 ARG A 239      52.773  50.645  62.531  1.00  0.00           H0.      0
ATOM   3689  NH2 ARG A 239      53.584  48.590  61.812  1.00  0.00           N0.      0
ATOM   3690 HH21 ARG A 239      54.030  47.740  61.500  1.00  0.00           H0.      0
ATOM   3691 HH22 ARG A 239      52.926  48.495  62.572  1.00  0.00           H0.      0
ATOM   3692  C   ARG A 239      54.033  50.244  54.046  1.00  0.00           C0.      0
ATOM   3693  O   ARG A 239      54.240  51.281  53.402  1.00  0.00           O0.      0
ATOM   3694  N   LEU A 240      52.791  49.668  54.047  1.00  0.00           N0.      0
ATOM   3695  H   LEU A 240      52.565  48.832  54.567  1.00  0.00           H0.      0
ATOM   3696  CA  LEU A 240      51.649  50.224  53.319  1.00  0.00           C0.      0
ATOM   3697  HA  LEU A 240      51.928  51.203  52.930  1.00  0.00           H0.      0
ATOM   3698  CB  LEU A 240      51.391  49.408  52.104  1.00  0.00           C0.      0
ATOM   3699  HB2 LEU A 240      51.486  48.355  52.369  1.00  0.00           H0.      0
ATOM   3700  HB3 LEU A 240      50.333  49.493  51.856  1.00  0.00           H0.      0
ATOM   3701  CG  LEU A 240      52.237  49.605  50.784  1.00  0.00           C0.      0
ATOM   3702  HG  LEU A 240      51.808  49.040  49.956  1.00  0.00           H0.      0
ATOM   3703  CD1 LEU A 240      52.203  51.121  50.316  1.00  0.00           C0.      0
ATOM   3704 HD11 LEU A 240      52.824  51.793  50.908  1.00  0.00           H0.      0
ATOM   3705 HD12 LEU A 240      52.621  51.126  49.309  1.00  0.00           H0.      0
ATOM   3706 HD13 LEU A 240      51.177  51.482  50.249  1.00  0.00           H0.      0
ATOM   3707  CD2 LEU A 240      53.748  49.189  50.843  1.00  0.00           C0.      0
ATOM   3708 HD21 LEU A 240      54.094  49.133  49.811  1.00  0.00           H0.      0
ATOM   3709 HD22 LEU A 240      54.276  49.918  51.457  1.00  0.00           H0.      0
ATOM   3710 HD23 LEU A 240      53.876  48.172  51.214  1.00  0.00           H0.      0
ATOM   3711  C   LEU A 240      50.376  50.188  54.222  1.00  0.00           C0.      0
ATOM   3712  O   LEU A 240      50.251  49.301  55.062  1.00  0.00           O0.      0
ATOM   3713  N   SER A 241      49.431  51.104  53.943  1.00  0.00           N0.      0
ATOM   3714  H   SER A 241      49.615  51.618  53.094  1.00  0.00           H0.      0
ATOM   3715  CA  SER A 241      48.145  51.274  54.620  1.00  0.00           C0.      0
ATOM   3716  HA  SER A 241      48.069  50.372  55.227  1.00  0.00           H0.      0
ATOM   3717  CB  SER A 241      48.216  52.460  55.652  1.00  0.00           C0.      0
ATOM   3718  HB2 SER A 241      48.298  53.370  55.057  1.00  0.00           H0.      0
ATOM   3719  HB3 SER A 241      47.296  52.522  56.233  1.00  0.00           H0.      0
ATOM   3720  OG  SER A 241      49.325  52.326  56.571  1.00  0.00           O0.      0
ATOM   3721  HG  SER A 241      49.156  51.660  57.241  1.00  0.00           H0.      0
ATOM   3722  C   SER A 241      46.965  51.306  53.631  1.00  0.00           C0.      0
ATOM   3723  O   SER A 241      47.056  51.714  52.474  1.00  0.00           O0.      0
ATOM   3724  N   TYR A 242      45.931  50.586  54.076  1.00  0.00           N0.      0
ATOM   3725  H   TYR A 242      46.010  50.142  54.980  1.00  0.00           H0.      0
ATOM   3726  CA  TYR A 242      44.756  50.283  53.298  1.00  0.00           C0.      0
ATOM   3727  HA  TYR A 242      44.794  51.000  52.478  1.00  0.00           H0.      0
ATOM   3728  CB  TYR A 242      44.736  48.843  52.757  1.00  0.00           C0.      0
ATOM   3729  HB2 TYR A 242      44.432  48.144  53.536  1.00  0.00           H0.      0
ATOM   3730  HB3 TYR A 242      43.921  48.822  52.035  1.00  0.00           H0.      0
ATOM   3731  CG  TYR A 242      46.052  48.407  52.106  1.00  0.00           C0.      0
ATOM   3732  CD1 TYR A 242      46.345  48.647  50.761  1.00  0.00           C0.      0
ATOM   3733  HD1 TYR A 242      45.617  49.255  50.244  1.00  0.00           H0.      0
ATOM   3734  CE1 TYR A 242      47.622  48.314  50.254  1.00  0.00           C0.      0
ATOM   3735  HE1 TYR A 242      47.850  48.550  49.225  1.00  0.00           H0.      0
ATOM   3736  CZ  TYR A 242      48.514  47.606  51.038  1.00  0.00           C0.      0
ATOM   3737  OH  TYR A 242      49.730  47.301  50.571  1.00  0.00           O0.      0
ATOM   3738  HH  TYR A 242      50.117  46.564  51.050  1.00  0.00           H0.      0
ATOM   3739  CE2 TYR A 242      48.288  47.427  52.409  1.00  0.00           C0.      0
ATOM   3740  HE2 TYR A 242      49.091  47.104  53.055  1.00  0.00           H0.      0
ATOM   3741  CD2 TYR A 242      47.086  47.928  52.917  1.00  0.00           C0.      0
ATOM   3742  HD2 TYR A 242      46.968  47.922  53.991  1.00  0.00           H0.      0
ATOM   3743  C   TYR A 242      43.483  50.597  54.126  1.00  0.00           C0.      0
ATOM   3744  O   TYR A 242      43.361  50.250  55.339  1.00  0.00           O0.      0
ATOM   3745  N   TYR A 243      42.439  51.129  53.483  1.00  0.00           N0.      0
ATOM   3746  H   TYR A 243      42.583  51.409  52.524  1.00  0.00           H0.      0
ATOM   3747  CA  TYR A 243      41.080  51.033  54.073  1.00  0.00           C0.      0
ATOM   3748  HA  TYR A 243      41.144  51.293  55.130  1.00  0.00           H0.      0
ATOM   3749  CB  TYR A 243      40.176  52.125  53.343  1.00  0.00           C0.      0
ATOM   3750  HB2 TYR A 243      40.541  53.150  53.395  1.00  0.00           H0.      0
ATOM   3751  HB3 TYR A 243      40.319  51.783  52.318  1.00  0.00           H0.      0
ATOM   3752  CG  TYR A 243      38.757  52.115  53.918  1.00  0.00           C0.      0
ATOM   3753  CD1 TYR A 243      38.438  52.966  54.955  1.00  0.00           C0.      0
ATOM   3754  HD1 TYR A 243      39.222  53.660  55.219  1.00  0.00           H0.      0
ATOM   3755  CE1 TYR A 243      37.148  53.046  55.456  1.00  0.00           C0.      0
ATOM   3756  HE1 TYR A 243      36.841  53.732  56.232  1.00  0.00           H0.      0
ATOM   3757  CZ  TYR A 243      36.098  52.239  54.908  1.00  0.00           C0.      0
ATOM   3758  OH  TYR A 243      34.746  52.497  55.222  1.00  0.00           O0.      0
ATOM   3759  HH  TYR A 243      34.744  53.357  55.648  1.00  0.00           H0.      0
ATOM   3760  CE2 TYR A 243      36.389  51.382  53.848  1.00  0.00           C0.      0
ATOM   3761  HE2 TYR A 243      35.667  50.769  53.330  1.00  0.00           H0.      0
ATOM   3762  CD2 TYR A 243      37.703  51.348  53.396  1.00  0.00           C0.      0
ATOM   3763  HD2 TYR A 243      37.962  50.823  52.488  1.00  0.00           H0.      0
ATOM   3764  C   TYR A 243      40.584  49.570  53.910  1.00  0.00           C0.      0
ATOM   3765  O   TYR A 243      40.727  49.043  52.798  1.00  0.00           O0.      0
ATOM   3766  N   PRO A 244      39.900  48.994  54.908  1.00  0.00           N0.      0
ATOM   3767  CD  PRO A 244      39.852  49.429  56.375  1.00  0.00           C0.      0
ATOM   3768  HD2 PRO A 244      39.461  50.421  56.604  1.00  0.00           H0.      0
ATOM   3769  HD3 PRO A 244      40.903  49.450  56.664  1.00  0.00           H0.      0
ATOM   3770  CG  PRO A 244      39.198  48.263  57.092  1.00  0.00           C0.      0
ATOM   3771  HG2 PRO A 244      38.168  48.598  57.219  1.00  0.00           H0.      0
ATOM   3772  HG3 PRO A 244      39.641  48.058  58.066  1.00  0.00           H0.      0
ATOM   3773  CB  PRO A 244      39.243  47.018  56.208  1.00  0.00           C0.      0
ATOM   3774  HB2 PRO A 244      38.368  46.409  56.437  1.00  0.00           H0.      0
ATOM   3775  HB3 PRO A 244      40.128  46.429  56.452  1.00  0.00           H0.      0
ATOM   3776  CA  PRO A 244      39.330  47.643  54.763  1.00  0.00           C0.      0
ATOM   3777  HA  PRO A 244      40.022  47.100  54.119  1.00  0.00           H0.      0
ATOM   3778  C   PRO A 244      37.964  47.657  54.066  1.00  0.00           C0.      0
ATOM   3779  O   PRO A 244      36.929  47.644  54.715  1.00  0.00           O0.      0
ATOM   3780  N   HIE A 245      37.986  47.718  52.730  1.00  0.00           N0.      0
ATOM   3781  H   HIE A 245      38.837  47.877  52.209  1.00  0.00           H0.      0
ATOM   3782  CA  HIE A 245      36.731  47.639  51.893  1.00  0.00           C0.      0
ATOM   3783  HA  HIE A 245      36.067  48.474  52.117  1.00  0.00           H0.      0
ATOM   3784  CB  HIE A 245      37.131  47.808  50.454  1.00  0.00           C0.      0
ATOM   3785  HB2 HIE A 245      37.827  46.995  50.245  1.00  0.00           H0.      0
ATOM   3786  HB3 HIE A 245      36.266  47.577  49.832  1.00  0.00           H0.      0
ATOM   3787  CG  HIE A 245      37.632  49.168  50.049  1.00  0.00           C0.      0
ATOM   3788  ND1 HIE A 245      38.986  49.574  50.045  1.00  0.00           N0.      0
ATOM   3789  CE1 HIE A 245      38.924  50.874  49.650  1.00  0.00           C0.      0
ATOM   3790  HE1 HIE A 245      39.729  51.590  49.715  1.00  0.00           H0.      0
ATOM   3791  NE2 HIE A 245      37.723  51.283  49.339  1.00  0.00           N0.      0
ATOM   3792  HE2 HIE A 245      37.500  52.264  49.249  1.00  0.00           H0.      0
ATOM   3793  CD2 HIE A 245      36.852  50.272  49.711  1.00  0.00           C0.      0
ATOM   3794  HD2 HIE A 245      35.774  50.287  49.775  1.00  0.00           H0.      0
ATOM   3795  C   HIE A 245      35.888  46.316  51.981  1.00  0.00           C0.      0
ATOM   3796  O   HIE A 245      36.268  45.269  51.391  1.00  0.00           O0.      0
ATOM   3797  N   CYS A 246      34.706  46.457  52.475  1.00  0.00           N0.      0
ATOM   3798  H   CYS A 246      34.429  47.327  52.906  1.00  0.00           H0.      0
ATOM   3799  CA  CYS A 246      33.681  45.459  52.387  1.00  0.00           C0.      0
ATOM   3800  HA  CYS A 246      34.111  44.556  52.821  1.00  0.00           H0.      0
ATOM   3801  CB  CYS A 246      32.496  45.997  53.210  1.00  0.00           C0.      0
ATOM   3802  HB2 CYS A 246      32.828  45.880  54.242  1.00  0.00           H0.      0
ATOM   3803  HB3 CYS A 246      32.185  47.026  53.028  1.00  0.00           H0.      0
ATOM   3804  SG  CYS A 246      30.977  45.035  53.036  1.00  0.00           S0.      0
ATOM   3805  HG  CYS A 246      31.479  43.899  53.528  1.00  0.00           H0.      0
ATOM   3806  C   CYS A 246      33.247  45.055  50.942  1.00  0.00           C0.      0
ATOM   3807  O   CYS A 246      33.003  46.020  50.190  1.00  0.00           O0.      0
ATOM   3808  N   LEU A 247      33.041  43.779  50.703  1.00  0.00           N0.      0
ATOM   3809  H   LEU A 247      33.201  43.065  51.399  1.00  0.00           H0.      0
ATOM   3810  CA  LEU A 247      32.678  43.245  49.339  1.00  0.00           C0.      0
ATOM   3811  HA  LEU A 247      33.261  43.857  48.651  1.00  0.00           H0.      0
ATOM   3812  CB  LEU A 247      33.083  41.766  49.168  1.00  0.00           C0.      0
ATOM   3813  HB2 LEU A 247      33.970  41.463  49.726  1.00  0.00           H0.      0
ATOM   3814  HB3 LEU A 247      32.343  41.166  49.697  1.00  0.00           H0.      0
ATOM   3815  CG  LEU A 247      33.133  41.329  47.710  1.00  0.00           C0.      0
ATOM   3816  HG  LEU A 247      32.239  41.667  47.187  1.00  0.00           H0.      0
ATOM   3817  CD1 LEU A 247      34.400  41.808  47.094  1.00  0.00           C0.      0
ATOM   3818 HD11 LEU A 247      34.556  42.875  46.941  1.00  0.00           H0.      0
ATOM   3819 HD12 LEU A 247      35.191  41.382  47.712  1.00  0.00           H0.      0
ATOM   3820 HD13 LEU A 247      34.363  41.419  46.076  1.00  0.00           H0.      0
ATOM   3821  CD2 LEU A 247      33.027  39.836  47.476  1.00  0.00           C0.      0
ATOM   3822 HD21 LEU A 247      33.883  39.227  47.768  1.00  0.00           H0.      0
ATOM   3823 HD22 LEU A 247      32.219  39.490  48.122  1.00  0.00           H0.      0
ATOM   3824 HD23 LEU A 247      32.747  39.705  46.431  1.00  0.00           H0.      0
ATOM   3825  C   LEU A 247      31.203  43.642  48.976  1.00  0.00           C0.      0
ATOM   3826  O   LEU A 247      30.892  44.012  47.820  1.00  0.00           O0.      0
ATOM   3827  N   ALA A 248      30.289  43.693  49.939  1.00  0.00           N0.      0
ATOM   3828  H   ALA A 248      30.573  43.418  50.868  1.00  0.00           H0.      0
ATOM   3829  CA  ALA A 248      28.875  44.041  49.719  1.00  0.00           C0.      0
ATOM   3830  HA  ALA A 248      28.468  43.630  48.795  1.00  0.00           H0.      0
ATOM   3831  CB  ALA A 248      28.018  43.517  50.867  1.00  0.00           C0.      0
ATOM   3832  HB1 ALA A 248      28.418  43.991  51.763  1.00  0.00           H0.      0
ATOM   3833  HB2 ALA A 248      26.972  43.676  50.606  1.00  0.00           H0.      0
ATOM   3834  HB3 ALA A 248      28.184  42.445  50.965  1.00  0.00           H0.      0
ATOM   3835  C   ALA A 248      28.875  45.586  49.551  1.00  0.00           C0.      0
ATOM   3836  O   ALA A 248      28.262  46.191  48.600  1.00  0.00           O0.      0
ATOM   3837  N   SER A 249      29.656  46.342  50.408  1.00  0.00           N0.      0
ATOM   3838  H   SER A 249      30.078  45.997  51.259  1.00  0.00           H0.      0
ATOM   3839  CA  SER A 249      29.741  47.779  50.073  1.00  0.00           C0.      0
ATOM   3840  HA  SER A 249      28.756  48.246  50.099  1.00  0.00           H0.      0
ATOM   3841  CB  SER A 249      30.427  48.627  51.213  1.00  0.00           C0.      0
ATOM   3842  HB2 SER A 249      29.887  48.630  52.160  1.00  0.00           H0.      0
ATOM   3843  HB3 SER A 249      31.414  48.199  51.391  1.00  0.00           H0.      0
ATOM   3844  OG  SER A 249      30.680  49.927  50.878  1.00  0.00           O0.      0
ATOM   3845  HG  SER A 249      31.092  50.387  51.613  1.00  0.00           H0.      0
ATOM   3846  C   SER A 249      30.278  48.071  48.722  1.00  0.00           C0.      0
ATOM   3847  O   SER A 249      29.600  48.742  47.989  1.00  0.00           O0.      0
ATOM   3848  N   PHE A 250      31.519  47.627  48.474  1.00  0.00           N0.      0
ATOM   3849  H   PHE A 250      32.093  47.168  49.167  1.00  0.00           H0.      0
ATOM   3850  CA  PHE A 250      32.179  47.833  47.206  1.00  0.00           C0.      0
ATOM   3851  HA  PHE A 250      32.341  48.908  47.137  1.00  0.00           H0.      0
ATOM   3852  CB  PHE A 250      33.490  46.949  47.112  1.00  0.00           C0.      0
ATOM   3853  HB2 PHE A 250      33.984  46.952  48.084  1.00  0.00           H0.      0
ATOM   3854  HB3 PHE A 250      33.298  45.956  46.706  1.00  0.00           H0.      0
ATOM   3855  CG  PHE A 250      34.467  47.633  46.148  1.00  0.00           C0.      0
ATOM   3856  CD1 PHE A 250      35.683  48.042  46.677  1.00  0.00           C0.      0
ATOM   3857  HD1 PHE A 250      35.839  47.879  47.733  1.00  0.00           H0.      0
ATOM   3858  CE1 PHE A 250      36.625  48.639  45.780  1.00  0.00           C0.      0
ATOM   3859  HE1 PHE A 250      37.574  49.006  46.142  1.00  0.00           H0.      0
ATOM   3860  CZ  PHE A 250      36.386  48.626  44.373  1.00  0.00           C0.      0
ATOM   3861  HZ  PHE A 250      37.126  49.073  43.725  1.00  0.00           H0.      0
ATOM   3862  CE2 PHE A 250      35.199  48.078  43.858  1.00  0.00           C0.      0
ATOM   3863  HE2 PHE A 250      35.144  48.016  42.782  1.00  0.00           H0.      0
ATOM   3864  CD2 PHE A 250      34.229  47.592  44.751  1.00  0.00           C0.      0
ATOM   3865  HD2 PHE A 250      33.408  47.072  44.279  1.00  0.00           H0.      0
ATOM   3866  C   PHE A 250      31.304  47.580  46.000  1.00  0.00           C0.      0
ATOM   3867  O   PHE A 250      31.327  48.354  45.073  1.00  0.00           O0.      0
ATOM   3868  N   THR A 251      30.444  46.507  46.008  1.00  0.00           N0.      0
ATOM   3869  H   THR A 251      30.428  45.900  46.815  1.00  0.00           H0.      0
ATOM   3870  CA  THR A 251      29.467  46.022  44.902  1.00  0.00           C0.      0
ATOM   3871  HA  THR A 251      30.076  45.766  44.035  1.00  0.00           H0.      0
ATOM   3872  CB  THR A 251      28.614  44.791  45.298  1.00  0.00           C0.      0
ATOM   3873  HB  THR A 251      27.971  44.961  46.161  1.00  0.00           H0.      0
ATOM   3874  CG2 THR A 251      27.678  44.418  44.202  1.00  0.00           C0.      0
ATOM   3875 HG21 THR A 251      28.211  44.108  43.304  1.00  0.00           H0.      0
ATOM   3876 HG22 THR A 251      27.223  43.521  44.622  1.00  0.00           H0.      0
ATOM   3877 HG23 THR A 251      26.920  45.161  43.955  1.00  0.00           H0.      0
ATOM   3878  OG1 THR A 251      29.525  43.765  45.402  1.00  0.00           O0.      0
ATOM   3879  HG1 THR A 251      29.942  43.784  46.266  1.00  0.00           H0.      0
ATOM   3880  C   THR A 251      28.557  47.170  44.471  1.00  0.00           C0.      0
ATOM   3881  O   THR A 251      28.380  47.420  43.283  1.00  0.00           O0.      0
ATOM   3882  N   GLU A 252      27.897  47.810  45.402  1.00  0.00           N0.      0
ATOM   3883  H   GLU A 252      28.064  47.530  46.358  1.00  0.00           H0.      0
ATOM   3884  CA  GLU A 252      27.052  48.992  45.112  1.00  0.00           C0.      0
ATOM   3885  HA  GLU A 252      26.468  48.793  44.213  1.00  0.00           H0.      0
ATOM   3886  CB  GLU A 252      26.044  49.170  46.283  1.00  0.00           C0.      0
ATOM   3887  HB2 GLU A 252      25.428  48.286  46.452  1.00  0.00           H0.      0
ATOM   3888  HB3 GLU A 252      26.577  49.319  47.222  1.00  0.00           H0.      0
ATOM   3889  CG  GLU A 252      25.090  50.364  45.963  1.00  0.00           C0.      0
ATOM   3890  HG2 GLU A 252      25.133  50.505  44.883  1.00  0.00           H0.      0
ATOM   3891  HG3 GLU A 252      24.055  50.106  46.189  1.00  0.00           H0.      0
ATOM   3892  CD  GLU A 252      25.489  51.701  46.727  1.00  0.00           C0.      0
ATOM   3893  OE1 GLU A 252      26.329  51.727  47.683  1.00  0.00           O0.      0
ATOM   3894  OE2 GLU A 252      25.010  52.818  46.391  1.00  0.00           O0.      0
ATOM   3895  C   GLU A 252      27.937  50.234  44.945  1.00  0.00           C0.      0
ATOM   3896  O   GLU A 252      27.703  50.962  43.963  1.00  0.00           O0.      0
ATOM   3897  N   LEU A 253      29.036  50.487  45.667  1.00  0.00           N0.      0
ATOM   3898  H   LEU A 253      29.175  49.851  46.439  1.00  0.00           H0.      0
ATOM   3899  CA  LEU A 253      29.990  51.693  45.506  1.00  0.00           C0.      0
ATOM   3900  HA  LEU A 253      29.415  52.602  45.682  1.00  0.00           H0.      0
ATOM   3901  CB  LEU A 253      31.070  51.538  46.705  1.00  0.00           C0.      0
ATOM   3902  HB2 LEU A 253      30.738  51.882  47.685  1.00  0.00           H0.      0
ATOM   3903  HB3 LEU A 253      31.114  50.458  46.846  1.00  0.00           H0.      0
ATOM   3904  CG  LEU A 253      32.385  52.267  46.436  1.00  0.00           C0.      0
ATOM   3905  HG  LEU A 253      32.766  51.883  45.490  1.00  0.00           H0.      0
ATOM   3906  CD1 LEU A 253      32.298  53.754  46.157  1.00  0.00           C0.      0
ATOM   3907 HD11 LEU A 253      31.893  54.159  47.084  1.00  0.00           H0.      0
ATOM   3908 HD12 LEU A 253      33.308  54.150  46.049  1.00  0.00           H0.      0
ATOM   3909 HD13 LEU A 253      31.567  54.057  45.406  1.00  0.00           H0.      0
ATOM   3910  CD2 LEU A 253      33.618  51.999  47.301  1.00  0.00           C0.      0
ATOM   3911 HD21 LEU A 253      33.740  50.916  47.274  1.00  0.00           H0.      0
ATOM   3912 HD22 LEU A 253      34.489  52.377  46.765  1.00  0.00           H0.      0
ATOM   3913 HD23 LEU A 253      33.483  52.454  48.282  1.00  0.00           H0.      0
ATOM   3914  C   LEU A 253      30.530  51.842  44.066  1.00  0.00           C0.      0
ATOM   3915  O   LEU A 253      30.503  52.906  43.529  1.00  0.00           O0.      0
ATOM   3916  N   VAL A 254      30.966  50.745  43.455  1.00  0.00           N0.      0
ATOM   3917  H   VAL A 254      30.945  49.864  43.948  1.00  0.00           H0.      0
ATOM   3918  CA  VAL A 254      31.645  50.673  42.145  1.00  0.00           C0.      0
ATOM   3919  HA  VAL A 254      32.277  51.556  42.054  1.00  0.00           H0.      0
ATOM   3920  CB  VAL A 254      32.589  49.463  42.040  1.00  0.00           C0.      0
ATOM   3921  HB  VAL A 254      33.162  49.331  42.958  1.00  0.00           H0.      0
ATOM   3922  CG1 VAL A 254      31.856  48.120  41.781  1.00  0.00           C0.      0
ATOM   3923 HG11 VAL A 254      31.443  48.183  40.775  1.00  0.00           H0.      0
ATOM   3924 HG12 VAL A 254      32.623  47.353  41.890  1.00  0.00           H0.      0
ATOM   3925 HG13 VAL A 254      31.031  47.949  42.472  1.00  0.00           H0.      0
ATOM   3926  CG2 VAL A 254      33.703  49.599  40.914  1.00  0.00           C0.      0
ATOM   3927 HG21 VAL A 254      33.361  49.887  39.920  1.00  0.00           H0.      0
ATOM   3928 HG22 VAL A 254      34.386  50.372  41.265  1.00  0.00           H0.      0
ATOM   3929 HG23 VAL A 254      34.112  48.606  40.727  1.00  0.00           H0.      0
ATOM   3930  C   VAL A 254      30.723  50.791  41.041  1.00  0.00           C0.      0
ATOM   3931  O   VAL A 254      30.950  51.364  39.995  1.00  0.00           O0.      0
ATOM   3932  N   GLN A 255      29.508  50.298  41.254  1.00  0.00           N0.      0
ATOM   3933  H   GLN A 255      29.321  49.895  42.161  1.00  0.00           H0.      0
ATOM   3934  CA  GLN A 255      28.347  50.454  40.336  1.00  0.00           C0.      0
ATOM   3935  HA  GLN A 255      28.765  50.417  39.330  1.00  0.00           H0.      0
ATOM   3936  CB  GLN A 255      27.351  49.349  40.683  1.00  0.00           C0.      0
ATOM   3937  HB2 GLN A 255      27.315  49.242  41.767  1.00  0.00           H0.      0
ATOM   3938  HB3 GLN A 255      26.383  49.741  40.369  1.00  0.00           H0.      0
ATOM   3939  CG  GLN A 255      27.800  48.004  40.048  1.00  0.00           C0.      0
ATOM   3940  HG2 GLN A 255      28.192  48.160  39.043  1.00  0.00           H0.      0
ATOM   3941  HG3 GLN A 255      28.671  47.706  40.632  1.00  0.00           H0.      0
ATOM   3942  CD  GLN A 255      26.669  46.996  40.134  1.00  0.00           C0.      0
ATOM   3943  OE1 GLN A 255      25.770  46.795  39.323  1.00  0.00           O0.      0
ATOM   3944  NE2 GLN A 255      26.798  46.133  41.110  1.00  0.00           N0.      0
ATOM   3945 HE21 GLN A 255      25.988  45.544  41.236  1.00  0.00           H0.      0
ATOM   3946 HE22 GLN A 255      27.578  46.404  41.692  1.00  0.00           H0.      0
ATOM   3947  C   GLN A 255      27.699  51.911  40.377  1.00  0.00           C0.      0
ATOM   3948  O   GLN A 255      27.431  52.454  39.292  1.00  0.00           O0.      0
ATOM   3949  N   GLU A 256      27.710  52.622  41.498  1.00  0.00           N0.      0
ATOM   3950  H   GLU A 256      27.944  52.133  42.350  1.00  0.00           H0.      0
ATOM   3951  CA  GLU A 256      27.229  53.947  41.703  1.00  0.00           C0.      0
ATOM   3952  HA  GLU A 256      26.379  54.062  41.030  1.00  0.00           H0.      0
ATOM   3953  CB  GLU A 256      26.895  54.088  43.277  1.00  0.00           C0.      0
ATOM   3954  HB2 GLU A 256      26.084  53.403  43.524  1.00  0.00           H0.      0
ATOM   3955  HB3 GLU A 256      27.820  53.878  43.815  1.00  0.00           H0.      0
ATOM   3956  CG  GLU A 256      26.356  55.493  43.526  1.00  0.00           C0.      0
ATOM   3957  HG2 GLU A 256      25.783  55.797  42.651  1.00  0.00           H0.      0
ATOM   3958  HG3 GLU A 256      25.671  55.498  44.374  1.00  0.00           H0.      0
ATOM   3959  CD  GLU A 256      27.461  56.493  43.884  1.00  0.00           C0.      0
ATOM   3960  OE1 GLU A 256      27.205  57.696  43.975  1.00  0.00           O0.      0
ATOM   3961  OE2 GLU A 256      28.554  56.188  44.390  1.00  0.00           O0.      0
ATOM   3962  C   GLU A 256      28.135  54.974  41.101  1.00  0.00           C0.      0
ATOM   3963  O   GLU A 256      27.635  56.083  40.825  1.00  0.00           O0.      0
ATOM   3964  N   ALA A 257      29.376  54.572  40.735  1.00  0.00           N0.      0
ATOM   3965  H   ALA A 257      29.690  53.653  41.013  1.00  0.00           H0.      0
ATOM   3966  CA  ALA A 257      30.263  55.399  39.906  1.00  0.00           C0.      0
ATOM   3967  HA  ALA A 257      30.315  56.379  40.380  1.00  0.00           H0.      0
ATOM   3968  CB  ALA A 257      31.608  54.609  39.775  1.00  0.00           C0.      0
ATOM   3969  HB1 ALA A 257      31.838  54.257  40.781  1.00  0.00           H0.      0
ATOM   3970  HB2 ALA A 257      31.510  53.762  39.096  1.00  0.00           H0.      0
ATOM   3971  HB3 ALA A 257      32.476  55.208  39.502  1.00  0.00           H0.      0
ATOM   3972  C   ALA A 257      29.680  55.750  38.512  1.00  0.00           C0.      0
ATOM   3973  O   ALA A 257      30.050  56.819  38.048  1.00  0.00           O0.      0
ATOM   3974  N   PHE A 258      28.912  54.870  37.977  1.00  0.00           N0.      0
ATOM   3975  H   PHE A 258      28.740  54.072  38.571  1.00  0.00           H0.      0
ATOM   3976  CA  PHE A 258      28.122  54.994  36.738  1.00  0.00           C0.      0
ATOM   3977  HA  PHE A 258      28.580  55.800  36.164  1.00  0.00           H0.      0
ATOM   3978  CB  PHE A 258      28.100  53.746  35.839  1.00  0.00           C0.      0
ATOM   3979  HB2 PHE A 258      27.456  53.049  36.376  1.00  0.00           H0.      0
ATOM   3980  HB3 PHE A 258      27.688  53.925  34.846  1.00  0.00           H0.      0
ATOM   3981  CG  PHE A 258      29.459  53.140  35.647  1.00  0.00           C0.      0
ATOM   3982  CD1 PHE A 258      30.214  53.576  34.529  1.00  0.00           C0.      0
ATOM   3983  HD1 PHE A 258      29.811  54.300  33.837  1.00  0.00           H0.      0
ATOM   3984  CE1 PHE A 258      31.567  53.148  34.455  1.00  0.00           C0.      0
ATOM   3985  HE1 PHE A 258      32.169  53.431  33.605  1.00  0.00           H0.      0
ATOM   3986  CZ  PHE A 258      32.034  52.327  35.470  1.00  0.00           C0.      0
ATOM   3987  HZ  PHE A 258      33.070  52.032  35.386  1.00  0.00           H0.      0
ATOM   3988  CE2 PHE A 258      31.266  51.859  36.491  1.00  0.00           C0.      0
ATOM   3989  HE2 PHE A 258      31.736  51.266  37.262  1.00  0.00           H0.      0
ATOM   3990  CD2 PHE A 258      29.958  52.274  36.621  1.00  0.00           C0.      0
ATOM   3991  HD2 PHE A 258      29.236  51.930  37.346  1.00  0.00           H0.      0
ATOM   3992  C   PHE A 258      26.645  55.444  37.032  1.00  0.00           C0.      0
ATOM   3993  O   PHE A 258      25.840  55.605  36.089  1.00  0.00           O0.      0
ATOM   3994  N   GLY A 259      26.197  55.603  38.286  1.00  0.00           N0.      0
ATOM   3995  H   GLY A 259      26.851  55.630  39.055  1.00  0.00           H0.      0
ATOM   3996  CA  GLY A 259      24.804  55.725  38.629  1.00  0.00           C0.      0
ATOM   3997  HA2 GLY A 259      24.736  56.200  39.608  1.00  0.00           H0.      0
ATOM   3998  HA3 GLY A 259      24.353  56.409  37.911  1.00  0.00           H0.      0
ATOM   3999  C   GLY A 259      24.141  54.386  38.701  1.00  0.00           C0.      0
ATOM   4000  O   GLY A 259      22.947  54.441  38.770  1.00  0.00           O0.      0
ATOM   4001  N   GLY A 260      24.812  53.252  38.464  1.00  0.00           N0.      0
ATOM   4002  H   GLY A 260      25.811  53.278  38.607  1.00  0.00           H0.      0
ATOM   4003  CA  GLY A 260      24.139  52.015  38.121  1.00  0.00           C0.      0
ATOM   4004  HA2 GLY A 260      24.659  51.152  38.536  1.00  0.00           H0.      0
ATOM   4005  HA3 GLY A 260      23.174  51.948  38.624  1.00  0.00           H0.      0
ATOM   4006  C   GLY A 260      23.844  51.710  36.684  1.00  0.00           C0.      0
ATOM   4007  O   GLY A 260      23.403  50.570  36.382  1.00  0.00           O0.      0
ATOM   4008  N   ARG A 261      24.185  52.631  35.747  1.00  0.00           N0.      0
ATOM   4009  H   ARG A 261      24.448  53.523  36.142  1.00  0.00           H0.      0
ATOM   4010  CA  ARG A 261      24.093  52.405  34.343  1.00  0.00           C0.      0
ATOM   4011  HA  ARG A 261      23.096  52.005  34.156  1.00  0.00           H0.      0
ATOM   4012  CB  ARG A 261      24.117  53.678  33.500  1.00  0.00           C0.      0
ATOM   4013  HB2 ARG A 261      25.166  53.953  33.390  1.00  0.00           H0.      0
ATOM   4014  HB3 ARG A 261      23.866  53.413  32.473  1.00  0.00           H0.      0
ATOM   4015  CG  ARG A 261      23.164  54.832  33.816  1.00  0.00           C0.      0
ATOM   4016  HG2 ARG A 261      22.814  54.759  34.846  1.00  0.00           H0.      0
ATOM   4017  HG3 ARG A 261      23.704  55.770  33.685  1.00  0.00           H0.      0
ATOM   4018  CD  ARG A 261      21.944  54.890  32.972  1.00  0.00           C0.      0
ATOM   4019  HD2 ARG A 261      21.491  53.899  32.954  1.00  0.00           H0.      0
ATOM   4020  HD3 ARG A 261      21.249  55.622  33.384  1.00  0.00           H0.      0
ATOM   4021  NE  ARG A 261      22.058  55.251  31.576  1.00  0.00           N0.      0
ATOM   4022  HE  ARG A 261      23.024  55.454  31.363  1.00  0.00           H0.      0
ATOM   4023  CZ  ARG A 261      21.193  55.866  30.761  1.00  0.00           C0.      0
ATOM   4024  NH1 ARG A 261      21.559  56.165  29.542  1.00  0.00           N0.      0
ATOM   4025 HH11 ARG A 261      22.543  56.326  29.380  1.00  0.00           H0.      0
ATOM   4026 HH12 ARG A 261      20.892  56.530  28.877  1.00  0.00           H0.      0
ATOM   4027  NH2 ARG A 261      19.857  55.983  30.908  1.00  0.00           N0.      0
ATOM   4028 HH21 ARG A 261      19.570  55.871  31.869  1.00  0.00           H0.      0
ATOM   4029 HH22 ARG A 261      19.308  56.525  30.256  1.00  0.00           H0.      0
ATOM   4030  C   ARG A 261      25.091  51.390  33.751  1.00  0.00           C0.      0
ATOM   4031  O   ARG A 261      25.699  51.769  32.724  1.00  0.00           O0.      0
ATOM   4032  N   CYS A 262      25.327  50.246  34.371  1.00  0.00           N0.      0
ATOM   4033  H   CYS A 262      24.836  50.039  35.229  1.00  0.00           H0.      0
ATOM   4034  CA  CYS A 262      26.414  49.347  34.094  1.00  0.00           C0.      0
ATOM   4035  HA  CYS A 262      26.790  49.267  33.074  1.00  0.00           H0.      0
ATOM   4036  CB  CYS A 262      27.633  49.809  34.882  1.00  0.00           C0.      0
ATOM   4037  HB2 CYS A 262      28.471  49.130  34.727  1.00  0.00           H0.      0
ATOM   4038  HB3 CYS A 262      27.890  50.817  34.554  1.00  0.00           H0.      0
ATOM   4039  SG  CYS A 262      27.331  49.801  36.728  1.00  0.00           S0.      0
ATOM   4040  HG  CYS A 262      27.053  48.520  36.987  1.00  0.00           H0.      0
ATOM   4041  C   CYS A 262      26.193  47.889  34.533  1.00  0.00           C0.      0
ATOM   4042  O   CYS A 262      25.428  47.582  35.417  1.00  0.00           O0.      0
ATOM   4043  N   GLN A 263      26.814  47.043  33.756  1.00  0.00           N0.      0
ATOM   4044  H   GLN A 263      27.421  47.476  33.075  1.00  0.00           H0.      0
ATOM   4045  CA  GLN A 263      27.097  45.605  34.099  1.00  0.00           C0.      0
ATOM   4046  HA  GLN A 263      26.174  45.152  34.460  1.00  0.00           H0.      0
ATOM   4047  CB  GLN A 263      27.497  44.741  32.856  1.00  0.00           C0.      0
ATOM   4048  HB2 GLN A 263      28.340  45.260  32.400  1.00  0.00           H0.      0
ATOM   4049  HB3 GLN A 263      27.839  43.744  33.133  1.00  0.00           H0.      0
ATOM   4050  CG  GLN A 263      26.371  44.554  31.854  1.00  0.00           C0.      0
ATOM   4051  HG2 GLN A 263      25.698  43.898  32.407  1.00  0.00           H0.      0
ATOM   4052  HG3 GLN A 263      25.913  45.521  31.649  1.00  0.00           H0.      0
ATOM   4053  CD  GLN A 263      26.741  43.859  30.560  1.00  0.00           C0.      0
ATOM   4054  OE1 GLN A 263      26.456  44.314  29.444  1.00  0.00           O0.      0
ATOM   4055  NE2 GLN A 263      27.331  42.701  30.631  1.00  0.00           N0.      0
ATOM   4056 HE21 GLN A 263      27.272  42.147  29.789  1.00  0.00           H0.      0
ATOM   4057 HE22 GLN A 263      27.897  42.430  31.422  1.00  0.00           H0.      0
ATOM   4058  C   GLN A 263      28.156  45.357  35.103  1.00  0.00           C0.      0
ATOM   4059  O   GLN A 263      29.190  46.005  35.187  1.00  0.00           O0.      0
ATOM   4060  N   HID A 264      27.901  44.418  36.054  1.00  0.00           N0.      0
ATOM   4061  H   HID A 264      26.971  44.042  36.166  1.00  0.00           H0.      0
ATOM   4062  CA  HID A 264      28.827  43.990  37.031  1.00  0.00           C0.      0
ATOM   4063  HA  HID A 264      29.835  44.327  36.791  1.00  0.00           H0.      0
ATOM   4064  CB  HID A 264      28.490  44.806  38.327  1.00  0.00           C0.      0
ATOM   4065  HB2 HID A 264      28.643  45.855  38.073  1.00  0.00           H0.      0
ATOM   4066  HB3 HID A 264      27.481  44.486  38.586  1.00  0.00           H0.      0
ATOM   4067  CG  HID A 264      29.400  44.478  39.509  1.00  0.00           C0.      0
ATOM   4068  ND1 HID A 264      29.190  43.400  40.296  1.00  0.00           N0.      0
ATOM   4069  HD1 HID A 264      28.493  42.673  40.221  1.00  0.00           H0.      0
ATOM   4070  CE1 HID A 264      30.202  43.305  41.134  1.00  0.00           C0.      0
ATOM   4071  HE1 HID A 264      30.266  42.531  41.884  1.00  0.00           H0.      0
ATOM   4072  NE2 HID A 264      31.000  44.373  41.105  1.00  0.00           N0.      0
ATOM   4073  CD2 HID A 264      30.538  45.109  39.980  1.00  0.00           C0.      0
ATOM   4074  HD2 HID A 264      31.126  45.915  39.566  1.00  0.00           H0.      0
ATOM   4075  C   HID A 264      28.981  42.492  37.341  1.00  0.00           C0.      0
ATOM   4076  O   HID A 264      27.963  41.772  37.361  1.00  0.00           O0.      0
ATOM   4077  N   SER A 265      30.199  42.074  37.681  1.00  0.00           N0.      0
ATOM   4078  H   SER A 265      30.981  42.697  37.539  1.00  0.00           H0.      0
ATOM   4079  CA  SER A 265      30.589  40.767  38.162  1.00  0.00           C0.      0
ATOM   4080  HA  SER A 265      29.845  40.374  38.854  1.00  0.00           H0.      0
ATOM   4081  CB  SER A 265      30.763  39.755  37.008  1.00  0.00           C0.      0
ATOM   4082  HB2 SER A 265      30.815  38.740  37.402  1.00  0.00           H0.      0
ATOM   4083  HB3 SER A 265      29.905  39.900  36.352  1.00  0.00           H0.      0
ATOM   4084  OG  SER A 265      31.980  40.056  36.308  1.00  0.00           O0.      0
ATOM   4085  HG  SER A 265      32.466  39.229  36.337  1.00  0.00           H0.      0
ATOM   4086  C   SER A 265      31.912  40.862  39.008  1.00  0.00           C0.      0
ATOM   4087  O   SER A 265      32.628  41.908  38.953  1.00  0.00           O0.      0
ATOM   4088  N   VAL A 266      32.379  39.768  39.692  1.00  0.00           N0.      0
ATOM   4089  H   VAL A 266      31.955  38.863  39.548  1.00  0.00           H0.      0
ATOM   4090  CA  VAL A 266      33.531  39.786  40.630  1.00  0.00           C0.      0
ATOM   4091  HA  VAL A 266      34.296  40.397  40.150  1.00  0.00           H0.      0
ATOM   4092  CB  VAL A 266      33.129  40.475  41.957  1.00  0.00           C0.      0
ATOM   4093  HB  VAL A 266      32.673  41.424  41.676  1.00  0.00           H0.      0
ATOM   4094  CG1 VAL A 266      31.979  39.753  42.717  1.00  0.00           C0.      0
ATOM   4095 HG11 VAL A 266      31.756  40.143  43.711  1.00  0.00           H0.      0
ATOM   4096 HG12 VAL A 266      31.132  39.688  42.034  1.00  0.00           H0.      0
ATOM   4097 HG13 VAL A 266      32.202  38.697  42.869  1.00  0.00           H0.      0
ATOM   4098  CG2 VAL A 266      34.328  40.740  42.865  1.00  0.00           C0.      0
ATOM   4099 HG21 VAL A 266      34.737  39.805  43.248  1.00  0.00           H0.      0
ATOM   4100 HG22 VAL A 266      35.189  41.202  42.381  1.00  0.00           H0.      0
ATOM   4101 HG23 VAL A 266      33.946  41.426  43.622  1.00  0.00           H0.      0
ATOM   4102  C   VAL A 266      34.165  38.422  40.682  1.00  0.00           C0.      0
ATOM   4103  O   VAL A 266      33.628  37.407  40.360  1.00  0.00           O0.      0
ATOM   4104  N   LEU A 267      35.516  38.426  40.955  1.00  0.00           N0.      0
ATOM   4105  H   LEU A 267      35.882  39.366  41.016  1.00  0.00           H0.      0
ATOM   4106  CA  LEU A 267      36.537  37.409  41.011  1.00  0.00           C0.      0
ATOM   4107  HA  LEU A 267      36.023  36.456  41.141  1.00  0.00           H0.      0
ATOM   4108  CB  LEU A 267      37.239  37.287  39.608  1.00  0.00           C0.      0
ATOM   4109  HB2 LEU A 267      37.996  38.070  39.560  1.00  0.00           H0.      0
ATOM   4110  HB3 LEU A 267      37.810  36.359  39.605  1.00  0.00           H0.      0
ATOM   4111  CG  LEU A 267      36.419  37.311  38.343  1.00  0.00           C0.      0
ATOM   4112  HG  LEU A 267      35.509  36.775  38.612  1.00  0.00           H0.      0
ATOM   4113  CD1 LEU A 267      36.205  38.720  37.875  1.00  0.00           C0.      0
ATOM   4114 HD11 LEU A 267      35.350  38.735  37.199  1.00  0.00           H0.      0
ATOM   4115 HD12 LEU A 267      35.811  39.319  38.696  1.00  0.00           H0.      0
ATOM   4116 HD13 LEU A 267      37.069  39.261  37.489  1.00  0.00           H0.      0
ATOM   4117  CD2 LEU A 267      37.047  36.467  37.236  1.00  0.00           C0.      0
ATOM   4118 HD21 LEU A 267      37.305  35.496  37.659  1.00  0.00           H0.      0
ATOM   4119 HD22 LEU A 267      36.488  36.441  36.300  1.00  0.00           H0.      0
ATOM   4120 HD23 LEU A 267      37.983  36.977  37.008  1.00  0.00           H0.      0
ATOM   4121  C   LEU A 267      37.349  37.630  42.314  1.00  0.00           C0.      0
ATOM   4122  O   LEU A 267      37.531  38.790  42.726  1.00  0.00           O0.      0
ATOM   4123  N   GLY A 268      37.803  36.533  42.934  1.00  0.00           N0.      0
ATOM   4124  H   GLY A 268      37.468  35.645  42.590  1.00  0.00           H0.      0
ATOM   4125  CA  GLY A 268      38.781  36.493  44.020  1.00  0.00           C0.      0
ATOM   4126  HA2 GLY A 268      38.749  37.428  44.580  1.00  0.00           H0.      0
ATOM   4127  HA3 GLY A 268      38.767  35.660  44.723  1.00  0.00           H0.      0
ATOM   4128  C   GLY A 268      40.144  36.434  43.371  1.00  0.00           C0.      0
ATOM   4129  O   GLY A 268      40.482  37.285  42.561  1.00  0.00           O0.      0
ATOM   4130  N   ASP A 269      40.965  35.337  43.535  1.00  0.00           N0.      0
ATOM   4131  H   ASP A 269      40.572  34.525  43.989  1.00  0.00           H0.      0
ATOM   4132  CA  ASP A 269      42.272  35.181  42.940  1.00  0.00           C0.      0
ATOM   4133  HA  ASP A 269      42.898  36.005  43.282  1.00  0.00           H0.      0
ATOM   4134  CB  ASP A 269      42.936  34.008  43.650  1.00  0.00           C0.      0
ATOM   4135  HB2 ASP A 269      42.400  33.146  43.253  1.00  0.00           H0.      0
ATOM   4136  HB3 ASP A 269      43.971  33.951  43.312  1.00  0.00           H0.      0
ATOM   4137  CG  ASP A 269      43.077  33.944  45.185  1.00  0.00           C0.      0
ATOM   4138  OD1 ASP A 269      43.621  34.940  45.793  1.00  0.00           O0.      0
ATOM   4139  OD2 ASP A 269      42.909  32.897  45.761  1.00  0.00           O0.      0
ATOM   4140  C   ASP A 269      42.261  34.984  41.403  1.00  0.00           C0.      0
ATOM   4141  O   ASP A 269      42.691  34.001  40.837  1.00  0.00           O0.      0
ATOM   4142  N   PHE A 270      41.569  35.778  40.594  1.00  0.00           N0.      0
ATOM   4143  H   PHE A 270      41.406  36.653  41.071  1.00  0.00           H0.      0
ATOM   4144  CA  PHE A 270      41.104  35.585  39.198  1.00  0.00           C0.      0
ATOM   4145  HA  PHE A 270      40.428  36.430  39.069  1.00  0.00           H0.      0
ATOM   4146  CB  PHE A 270      42.301  35.820  38.244  1.00  0.00           C0.      0
ATOM   4147  HB2 PHE A 270      43.011  35.018  38.449  1.00  0.00           H0.      0
ATOM   4148  HB3 PHE A 270      41.912  35.866  37.227  1.00  0.00           H0.      0
ATOM   4149  CG  PHE A 270      43.050  37.151  38.412  1.00  0.00           C0.      0
ATOM   4150  CD1 PHE A 270      44.471  37.093  38.575  1.00  0.00           C0.      0
ATOM   4151  HD1 PHE A 270      45.030  36.182  38.735  1.00  0.00           H0.      0
ATOM   4152  CE1 PHE A 270      45.220  38.309  38.565  1.00  0.00           C0.      0
ATOM   4153  HE1 PHE A 270      46.291  38.405  38.675  1.00  0.00           H0.      0
ATOM   4154  CZ  PHE A 270      44.588  39.504  38.437  1.00  0.00           C0.      0
ATOM   4155  HZ  PHE A 270      45.210  40.381  38.541  1.00  0.00           H0.      0
ATOM   4156  CE2 PHE A 270      43.202  39.532  38.408  1.00  0.00           C0.      0
ATOM   4157  HE2 PHE A 270      42.713  40.495  38.415  1.00  0.00           H0.      0
ATOM   4158  CD2 PHE A 270      42.424  38.439  38.306  1.00  0.00           C0.      0
ATOM   4159  HD2 PHE A 270      41.348  38.529  38.326  1.00  0.00           H0.      0
ATOM   4160  C   PHE A 270      40.107  34.480  38.870  1.00  0.00           C0.      0
ATOM   4161  O   PHE A 270      39.756  34.250  37.703  1.00  0.00           O0.      0
ATOM   4162  N   LYS A 271      39.630  33.720  39.944  1.00  0.00           N0.      0
ATOM   4163  H   LYS A 271      40.184  33.641  40.785  1.00  0.00           H0.      0
ATOM   4164  CA  LYS A 271      38.413  32.875  39.918  1.00  0.00           C0.      0
ATOM   4165  HA  LYS A 271      38.346  32.384  38.947  1.00  0.00           H0.      0
ATOM   4166  CB  LYS A 271      38.611  31.731  40.965  1.00  0.00           C0.      0
ATOM   4167  HB2 LYS A 271      38.784  32.134  41.962  1.00  0.00           H0.      0
ATOM   4168  HB3 LYS A 271      37.695  31.167  41.142  1.00  0.00           H0.      0
ATOM   4169  CG  LYS A 271      39.723  30.704  40.579  1.00  0.00           C0.      0
ATOM   4170  HG2 LYS A 271      40.534  31.112  39.976  1.00  0.00           H0.      0
ATOM   4171  HG3 LYS A 271      40.084  30.294  41.523  1.00  0.00           H0.      0
ATOM   4172  CD  LYS A 271      39.106  29.555  39.656  1.00  0.00           C0.      0
ATOM   4173  HD2 LYS A 271      38.475  28.961  40.317  1.00  0.00           H0.      0
ATOM   4174  HD3 LYS A 271      38.602  29.971  38.784  1.00  0.00           H0.      0
ATOM   4175  CE  LYS A 271      40.188  28.614  39.155  1.00  0.00           C0.      0
ATOM   4176  HE2 LYS A 271      40.464  27.976  39.995  1.00  0.00           H0.      0
ATOM   4177  HE3 LYS A 271      39.687  28.023  38.387  1.00  0.00           H0.      0
ATOM   4178  NZ  LYS A 271      41.363  29.221  38.513  1.00  0.00           N0.      0
ATOM   4179  HZ1 LYS A 271      41.913  29.736  39.185  1.00  0.00           H0.      0
ATOM   4180  HZ2 LYS A 271      41.901  28.505  38.047  1.00  0.00           H0.      0
ATOM   4181  HZ3 LYS A 271      41.129  29.853  37.761  1.00  0.00           H0.      0
ATOM   4182  C   LYS A 271      37.104  33.610  40.173  1.00  0.00           C0.      0
ATOM   4183  O   LYS A 271      36.956  34.325  41.211  1.00  0.00           O0.      0
ATOM   4184  N   PRO A 272      36.122  33.379  39.310  1.00  0.00           N0.      0
ATOM   4185  CD  PRO A 272      36.230  32.827  37.967  1.00  0.00           C0.      0
ATOM   4186  HD2 PRO A 272      36.115  31.744  38.015  1.00  0.00           H0.      0
ATOM   4187  HD3 PRO A 272      37.178  32.965  37.447  1.00  0.00           H0.      0
ATOM   4188  CG  PRO A 272      35.068  33.408  37.144  1.00  0.00           C0.      0
ATOM   4189  HG2 PRO A 272      34.705  32.774  36.336  1.00  0.00           H0.      0
ATOM   4190  HG3 PRO A 272      35.290  34.395  36.736  1.00  0.00           H0.      0
ATOM   4191  CB  PRO A 272      34.023  33.479  38.253  1.00  0.00           C0.      0
ATOM   4192  HB2 PRO A 272      33.657  32.459  38.373  1.00  0.00           H0.      0
ATOM   4193  HB3 PRO A 272      33.174  34.153  38.137  1.00  0.00           H0.      0
ATOM   4194  CA  PRO A 272      34.766  34.029  39.437  1.00  0.00           C0.      0
ATOM   4195  HA  PRO A 272      34.889  35.094  39.240  1.00  0.00           H0.      0
ATOM   4196  C   PRO A 272      34.024  33.637  40.777  1.00  0.00           C0.      0
ATOM   4197  O   PRO A 272      34.096  32.485  41.139  1.00  0.00           O0.      0
ATOM   4198  N   TYR A 273      33.658  34.609  41.655  1.00  0.00           N0.      0
ATOM   4199  H   TYR A 273      33.358  35.498  41.281  1.00  0.00           H0.      0
ATOM   4200  CA  TYR A 273      33.475  34.471  43.058  1.00  0.00           C0.      0
ATOM   4201  HA  TYR A 273      33.429  33.405  43.283  1.00  0.00           H0.      0
ATOM   4202  CB  TYR A 273      34.494  35.284  43.917  1.00  0.00           C0.      0
ATOM   4203  HB2 TYR A 273      35.487  34.909  43.665  1.00  0.00           H0.      0
ATOM   4204  HB3 TYR A 273      34.512  36.357  43.730  1.00  0.00           H0.      0
ATOM   4205  CG  TYR A 273      34.323  35.186  45.402  1.00  0.00           C0.      0
ATOM   4206  CD1 TYR A 273      34.934  34.147  46.093  1.00  0.00           C0.      0
ATOM   4207  HD1 TYR A 273      35.434  33.326  45.601  1.00  0.00           H0.      0
ATOM   4208  CE1 TYR A 273      34.808  34.115  47.499  1.00  0.00           C0.      0
ATOM   4209  HE1 TYR A 273      35.285  33.323  48.058  1.00  0.00           H0.      0
ATOM   4210  CZ  TYR A 273      34.092  35.080  48.219  1.00  0.00           C0.      0
ATOM   4211  OH  TYR A 273      34.112  35.012  49.609  1.00  0.00           O0.      0
ATOM   4212  HH  TYR A 273      34.642  34.288  49.951  1.00  0.00           H0.      0
ATOM   4213  CE2 TYR A 273      33.534  36.136  47.522  1.00  0.00           C0.      0
ATOM   4214  HE2 TYR A 273      32.960  36.835  48.112  1.00  0.00           H0.      0
ATOM   4215  CD2 TYR A 273      33.643  36.185  46.099  1.00  0.00           C0.      0
ATOM   4216  HD2 TYR A 273      33.184  36.968  45.514  1.00  0.00           H0.      0
ATOM   4217  C   TYR A 273      32.115  34.979  43.600  1.00  0.00           C0.      0
ATOM   4218  O   TYR A 273      31.856  36.177  43.458  1.00  0.00           O0.      0
ATOM   4219  N   ARG A 274      31.459  34.124  44.376  1.00  0.00           N0.      0
ATOM   4220  H   ARG A 274      31.901  33.246  44.604  1.00  0.00           H0.      0
ATOM   4221  CA  ARG A 274      30.323  34.406  45.359  1.00  0.00           C0.      0
ATOM   4222  HA  ARG A 274      30.070  35.463  45.276  1.00  0.00           H0.      0
ATOM   4223  CB  ARG A 274      29.108  33.473  44.952  1.00  0.00           C0.      0
ATOM   4224  HB2 ARG A 274      29.524  32.466  44.983  1.00  0.00           H0.      0
ATOM   4225  HB3 ARG A 274      28.257  33.621  45.616  1.00  0.00           H0.      0
ATOM   4226  CG  ARG A 274      28.611  33.879  43.508  1.00  0.00           C0.      0
ATOM   4227  HG2 ARG A 274      28.405  34.940  43.368  1.00  0.00           H0.      0
ATOM   4228  HG3 ARG A 274      29.313  33.652  42.706  1.00  0.00           H0.      0
ATOM   4229  CD  ARG A 274      27.389  33.170  43.219  1.00  0.00           C0.      0
ATOM   4230  HD2 ARG A 274      27.379  32.096  43.399  1.00  0.00           H0.      0
ATOM   4231  HD3 ARG A 274      26.626  33.622  43.852  1.00  0.00           H0.      0
ATOM   4232  NE  ARG A 274      26.942  33.407  41.892  1.00  0.00           N0.      0
ATOM   4233  HE  ARG A 274      26.281  34.160  41.763  1.00  0.00           H0.      0
ATOM   4234  CZ  ARG A 274      27.397  32.904  40.780  1.00  0.00           C0.      0
ATOM   4235  NH1 ARG A 274      28.176  31.891  40.761  1.00  0.00           N0.      0
ATOM   4236 HH11 ARG A 274      28.288  31.385  41.628  1.00  0.00           H0.      0
ATOM   4237 HH12 ARG A 274      28.723  31.660  39.944  1.00  0.00           H0.      0
ATOM   4238  NH2 ARG A 274      27.222  33.487  39.646  1.00  0.00           N0.      0
ATOM   4239 HH21 ARG A 274      26.513  34.198  39.545  1.00  0.00           H0.      0
ATOM   4240 HH22 ARG A 274      27.446  32.883  38.868  1.00  0.00           H0.      0
ATOM   4241  C   ARG A 274      30.909  34.086  46.719  1.00  0.00           C0.      0
ATOM   4242  O   ARG A 274      31.721  33.156  46.846  1.00  0.00           O0.      0
ATOM   4243  N   PRO A 275      30.328  34.709  47.780  1.00  0.00           N0.      0
ATOM   4244  CD  PRO A 275      29.300  35.771  47.819  1.00  0.00           C0.      0
ATOM   4245  HD2 PRO A 275      28.473  35.595  47.130  1.00  0.00           H0.      0
ATOM   4246  HD3 PRO A 275      29.780  36.682  47.463  1.00  0.00           H0.      0
ATOM   4247  CG  PRO A 275      28.941  35.830  49.331  1.00  0.00           C0.      0
ATOM   4248  HG2 PRO A 275      28.060  35.278  49.659  1.00  0.00           H0.      0
ATOM   4249  HG3 PRO A 275      28.822  36.879  49.601  1.00  0.00           H0.      0
ATOM   4250  CB  PRO A 275      30.065  35.248  50.097  1.00  0.00           C0.      0
ATOM   4251  HB2 PRO A 275      29.825  34.926  51.110  1.00  0.00           H0.      0
ATOM   4252  HB3 PRO A 275      30.834  36.008  50.237  1.00  0.00           H0.      0
ATOM   4253  CA  PRO A 275      30.453  34.131  49.144  1.00  0.00           C0.      0
ATOM   4254  HA  PRO A 275      31.515  33.897  49.220  1.00  0.00           H0.      0
ATOM   4255  C   PRO A 275      29.671  32.791  49.302  1.00  0.00           C0.      0
ATOM   4256  O   PRO A 275      29.122  32.349  48.258  1.00  0.00           O0.      0
ATOM   4257  N   GLY A 276      29.625  32.240  50.479  1.00  0.00           N0.      0
ATOM   4258  H   GLY A 276      30.107  32.712  51.230  1.00  0.00           H0.      0
ATOM   4259  CA  GLY A 276      29.130  30.873  50.641  1.00  0.00           C0.      0
ATOM   4260  HA2 GLY A 276      28.704  30.809  51.642  1.00  0.00           H0.      0
ATOM   4261  HA3 GLY A 276      28.420  30.580  49.868  1.00  0.00           H0.      0
ATOM   4262  C   GLY A 276      30.266  29.844  50.436  1.00  0.00           C0.      0
ATOM   4263  O   GLY A 276      29.950  28.716  49.916  1.00  0.00           O0.      0
ATOM   4264  N   GLN A 277      31.495  30.168  50.716  1.00  0.00           N0.      0
ATOM   4265  H   GLN A 277      31.734  31.045  51.156  1.00  0.00           H0.      0
ATOM   4266  CA  GLN A 277      32.595  29.114  50.633  1.00  0.00           C0.      0
ATOM   4267  HA  GLN A 277      32.224  28.214  51.124  1.00  0.00           H0.      0
ATOM   4268  CB  GLN A 277      33.063  28.980  49.226  1.00  0.00           C0.      0
ATOM   4269  HB2 GLN A 277      33.805  28.187  49.136  1.00  0.00           H0.      0
ATOM   4270  HB3 GLN A 277      32.200  28.565  48.705  1.00  0.00           H0.      0
ATOM   4271  CG  GLN A 277      33.587  30.188  48.470  1.00  0.00           C0.      0
ATOM   4272  HG2 GLN A 277      32.951  31.049  48.673  1.00  0.00           H0.      0
ATOM   4273  HG3 GLN A 277      34.582  30.269  48.906  1.00  0.00           H0.      0
ATOM   4274  CD  GLN A 277      33.756  29.943  46.941  1.00  0.00           C0.      0
ATOM   4275  OE1 GLN A 277      34.334  28.887  46.569  1.00  0.00           O0.      0
ATOM   4276  NE2 GLN A 277      33.389  30.878  46.046  1.00  0.00           N0.      0
ATOM   4277 HE21 GLN A 277      33.417  30.512  45.105  1.00  0.00           H0.      0
ATOM   4278 HE22 GLN A 277      32.948  31.748  46.310  1.00  0.00           H0.      0
ATOM   4279  C   GLN A 277      33.844  29.406  51.455  1.00  0.00           C0.      0
ATOM   4280  O   GLN A 277      34.138  30.585  51.734  1.00  0.00           O0.      0
ATOM   4281  N   ALA A 278      34.480  28.352  51.942  1.00  0.00           N0.      0
ATOM   4282  H   ALA A 278      34.133  27.446  51.660  1.00  0.00           H0.      0
ATOM   4283  CA  ALA A 278      35.634  28.425  52.853  1.00  0.00           C0.      0
ATOM   4284  HA  ALA A 278      35.486  29.303  53.482  1.00  0.00           H0.      0
ATOM   4285  CB  ALA A 278      35.690  27.129  53.636  1.00  0.00           C0.      0
ATOM   4286  HB1 ALA A 278      34.746  27.126  54.182  1.00  0.00           H0.      0
ATOM   4287  HB2 ALA A 278      35.950  26.244  53.056  1.00  0.00           H0.      0
ATOM   4288  HB3 ALA A 278      36.469  27.190  54.396  1.00  0.00           H0.      0
ATOM   4289  C   ALA A 278      36.997  28.650  52.215  1.00  0.00           C0.      0
ATOM   4290  O   ALA A 278      37.950  28.972  52.832  1.00  0.00           O0.      0
ATOM   4291  N   TYR A 279      37.083  28.438  50.899  1.00  0.00           N0.      0
ATOM   4292  H   TYR A 279      36.331  27.979  50.407  1.00  0.00           H0.      0
ATOM   4293  CA  TYR A 279      38.136  29.010  50.067  1.00  0.00           C0.      0
ATOM   4294  HA  TYR A 279      39.079  28.468  50.140  1.00  0.00           H0.      0
ATOM   4295  CB  TYR A 279      37.829  28.889  48.563  1.00  0.00           C0.      0
ATOM   4296  HB2 TYR A 279      38.258  27.959  48.189  1.00  0.00           H0.      0
ATOM   4297  HB3 TYR A 279      36.750  28.984  48.441  1.00  0.00           H0.      0
ATOM   4298  CG  TYR A 279      38.451  29.961  47.681  1.00  0.00           C0.      0
ATOM   4299  CD1 TYR A 279      37.799  31.160  47.343  1.00  0.00           C0.      0
ATOM   4300  HD1 TYR A 279      36.725  31.269  47.350  1.00  0.00           H0.      0
ATOM   4301  CE1 TYR A 279      38.424  32.062  46.520  1.00  0.00           C0.      0
ATOM   4302  HE1 TYR A 279      37.937  32.929  46.099  1.00  0.00           H0.      0
ATOM   4303  CZ  TYR A 279      39.729  31.832  46.048  1.00  0.00           C0.      0
ATOM   4304  OH  TYR A 279      40.308  32.686  45.185  1.00  0.00           O0.      0
ATOM   4305  HH  TYR A 279      41.260  32.726  45.306  1.00  0.00           H0.      0
ATOM   4306  CE2 TYR A 279      40.438  30.700  46.419  1.00  0.00           C0.      0
ATOM   4307  HE2 TYR A 279      41.489  30.607  46.192  1.00  0.00           H0.      0
ATOM   4308  CD2 TYR A 279      39.768  29.782  47.267  1.00  0.00           C0.      0
ATOM   4309  HD2 TYR A 279      40.247  28.848  47.520  1.00  0.00           H0.      0
ATOM   4310  C   TYR A 279      38.511  30.481  50.546  1.00  0.00           C0.      0
ATOM   4311  O   TYR A 279      37.706  31.267  50.889  1.00  0.00           O0.      0
ATOM   4312  N   VAL A 280      39.802  30.791  50.498  1.00  0.00           N0.      0
ATOM   4313  H   VAL A 280      40.442  30.060  50.221  1.00  0.00           H0.      0
ATOM   4314  CA  VAL A 280      40.483  32.008  51.036  1.00  0.00           C0.      0
ATOM   4315  HA  VAL A 280      39.712  32.643  51.472  1.00  0.00           H0.      0
ATOM   4316  CB  VAL A 280      41.469  31.524  52.086  1.00  0.00           C0.      0
ATOM   4317  HB  VAL A 280      42.291  30.978  51.624  1.00  0.00           H0.      0
ATOM   4318  CG1 VAL A 280      42.040  32.823  52.755  1.00  0.00           C0.      0
ATOM   4319 HG11 VAL A 280      42.801  32.574  53.495  1.00  0.00           H0.      0
ATOM   4320 HG12 VAL A 280      42.563  33.567  52.154  1.00  0.00           H0.      0
ATOM   4321 HG13 VAL A 280      41.210  33.338  53.239  1.00  0.00           H0.      0
ATOM   4322  CG2 VAL A 280      40.857  30.612  53.161  1.00  0.00           C0.      0
ATOM   4323 HG21 VAL A 280      40.629  29.631  52.742  1.00  0.00           H0.      0
ATOM   4324 HG22 VAL A 280      41.651  30.479  53.895  1.00  0.00           H0.      0
ATOM   4325 HG23 VAL A 280      39.977  31.064  53.620  1.00  0.00           H0.      0
ATOM   4326  C   VAL A 280      41.311  32.684  49.849  1.00  0.00           C0.      0
ATOM   4327  O   VAL A 280      42.404  32.156  49.458  1.00  0.00           O0.      0
ATOM   4328  N   PRO A 281      40.810  33.833  49.283  1.00  0.00           N0.      0
ATOM   4329  CD  PRO A 281      39.496  34.490  49.576  1.00  0.00           C0.      0
ATOM   4330  HD2 PRO A 281      39.394  34.797  50.617  1.00  0.00           H0.      0
ATOM   4331  HD3 PRO A 281      38.642  33.836  49.404  1.00  0.00           H0.      0
ATOM   4332  CG  PRO A 281      39.462  35.743  48.682  1.00  0.00           C0.      0
ATOM   4333  HG2 PRO A 281      39.912  36.477  49.351  1.00  0.00           H0.      0
ATOM   4334  HG3 PRO A 281      38.458  36.065  48.406  1.00  0.00           H0.      0
ATOM   4335  CB  PRO A 281      40.369  35.419  47.497  1.00  0.00           C0.      0
ATOM   4336  HB2 PRO A 281      40.696  36.351  47.036  1.00  0.00           H0.      0
ATOM   4337  HB3 PRO A 281      39.715  34.783  46.900  1.00  0.00           H0.      0
ATOM   4338  CA  PRO A 281      41.510  34.652  48.229  1.00  0.00           C0.      0
ATOM   4339  HA  PRO A 281      41.965  33.988  47.493  1.00  0.00           H0.      0
ATOM   4340  C   PRO A 281      42.520  35.597  48.906  1.00  0.00           C0.      0
ATOM   4341  O   PRO A 281      42.337  35.950  50.021  1.00  0.00           O0.      0
ATOM   4342  N   CYS A 282      43.551  36.145  48.241  1.00  0.00           N0.      0
ATOM   4343  H   CYS A 282      43.709  35.839  47.292  1.00  0.00           H0.      0
ATOM   4344  CA  CYS A 282      44.304  37.267  48.801  1.00  0.00           C0.      0
ATOM   4345  HA  CYS A 282      44.425  37.213  49.882  1.00  0.00           H0.      0
ATOM   4346  CB  CYS A 282      45.747  37.245  48.312  1.00  0.00           C0.      0
ATOM   4347  HB2 CYS A 282      45.934  37.266  47.238  1.00  0.00           H0.      0
ATOM   4348  HB3 CYS A 282      46.294  38.075  48.761  1.00  0.00           H0.      0
ATOM   4349  SG  CYS A 282      46.474  35.753  49.003  1.00  0.00           S0.      0
ATOM   4350  HG  CYS A 282      47.713  36.082  48.626  1.00  0.00           H0.      0
ATOM   4351  C   CYS A 282      43.764  38.642  48.441  1.00  0.00           C0.      0
ATOM   4352  O   CYS A 282      43.987  39.576  49.187  1.00  0.00           O0.      0
ATOM   4353  N   TYR A 283      43.012  38.837  47.371  1.00  0.00           N0.      0
ATOM   4354  H   TYR A 283      42.857  38.086  46.715  1.00  0.00           H0.      0
ATOM   4355  CA  TYR A 283      42.437  40.067  46.733  1.00  0.00           C0.      0
ATOM   4356  HA  TYR A 283      42.453  40.852  47.489  1.00  0.00           H0.      0
ATOM   4357  CB  TYR A 283      43.405  40.618  45.662  1.00  0.00           C0.      0
ATOM   4358  HB2 TYR A 283      43.244  40.072  44.732  1.00  0.00           H0.      0
ATOM   4359  HB3 TYR A 283      43.162  41.644  45.389  1.00  0.00           H0.      0
ATOM   4360  CG  TYR A 283      44.869  40.535  46.080  1.00  0.00           C0.      0
ATOM   4361  CD1 TYR A 283      45.743  39.401  45.817  1.00  0.00           C0.      0
ATOM   4362  HD1 TYR A 283      45.413  38.470  45.379  1.00  0.00           H0.      0
ATOM   4363  CE1 TYR A 283      47.087  39.347  46.210  1.00  0.00           C0.      0
ATOM   4364  HE1 TYR A 283      47.770  38.582  45.871  1.00  0.00           H0.      0
ATOM   4365  CZ  TYR A 283      47.623  40.476  46.913  1.00  0.00           C0.      0
ATOM   4366  OH  TYR A 283      48.885  40.467  47.259  1.00  0.00           O0.      0
ATOM   4367  HH  TYR A 283      49.026  41.268  47.769  1.00  0.00           H0.      0
ATOM   4368  CE2 TYR A 283      46.842  41.645  47.202  1.00  0.00           C0.      0
ATOM   4369  HE2 TYR A 283      47.245  42.508  47.711  1.00  0.00           H0.      0
ATOM   4370  CD2 TYR A 283      45.489  41.640  46.768  1.00  0.00           C0.      0
ATOM   4371  HD2 TYR A 283      44.836  42.424  47.123  1.00  0.00           H0.      0
ATOM   4372  C   TYR A 283      41.004  39.887  46.138  1.00  0.00           C0.      0
ATOM   4373  O   TYR A 283      40.562  38.775  45.926  1.00  0.00           O0.      0
ATOM   4374  N   PHE A 284      40.293  40.951  45.803  1.00  0.00           N0.      0
ATOM   4375  H   PHE A 284      40.646  41.896  45.851  1.00  0.00           H0.      0
ATOM   4376  CA  PHE A 284      39.108  40.738  44.917  1.00  0.00           C0.      0
ATOM   4377  HA  PHE A 284      39.099  39.774  44.409  1.00  0.00           H0.      0
ATOM   4378  CB  PHE A 284      37.787  40.884  45.674  1.00  0.00           C0.      0
ATOM   4379  HB2 PHE A 284      37.836  41.810  46.247  1.00  0.00           H0.      0
ATOM   4380  HB3 PHE A 284      36.902  40.954  45.042  1.00  0.00           H0.      0
ATOM   4381  CG  PHE A 284      37.454  39.834  46.723  1.00  0.00           C0.      0
ATOM   4382  CD1 PHE A 284      37.886  40.073  48.067  1.00  0.00           C0.      0
ATOM   4383  HD1 PHE A 284      38.469  40.944  48.329  1.00  0.00           H0.      0
ATOM   4384  CE1 PHE A 284      37.379  39.194  49.042  1.00  0.00           C0.      0
ATOM   4385  HE1 PHE A 284      37.522  39.407  50.091  1.00  0.00           H0.      0
ATOM   4386  CZ  PHE A 284      36.685  38.013  48.705  1.00  0.00           C0.      0
ATOM   4387  HZ  PHE A 284      36.427  37.336  49.506  1.00  0.00           H0.      0
ATOM   4388  CE2 PHE A 284      36.335  37.730  47.410  1.00  0.00           C0.      0
ATOM   4389  HE2 PHE A 284      35.763  36.856  47.134  1.00  0.00           H0.      0
ATOM   4390  CD2 PHE A 284      36.681  38.688  46.376  1.00  0.00           C0.      0
ATOM   4391  HD2 PHE A 284      36.317  38.579  45.365  1.00  0.00           H0.      0
ATOM   4392  C   PHE A 284      39.104  41.717  43.767  1.00  0.00           C0.      0
ATOM   4393  O   PHE A 284      39.478  42.868  43.959  1.00  0.00           O0.      0
ATOM   4394  N   ILE A 285      38.592  41.405  42.601  1.00  0.00           N0.      0
ATOM   4395  H   ILE A 285      38.176  40.484  42.592  1.00  0.00           H0.      0
ATOM   4396  CA  ILE A 285      38.630  42.099  41.341  1.00  0.00           C0.      0
ATOM   4397  HA  ILE A 285      39.026  43.090  41.562  1.00  0.00           H0.      0
ATOM   4398  CB  ILE A 285      39.676  41.413  40.374  1.00  0.00           C0.      0
ATOM   4399  HB  ILE A 285      39.322  40.398  40.193  1.00  0.00           H0.      0
ATOM   4400  CG2 ILE A 285      39.632  42.061  38.989  1.00  0.00           C0.      0
ATOM   4401 HG21 ILE A 285      38.641  41.891  38.567  1.00  0.00           H0.      0
ATOM   4402 HG22 ILE A 285      39.727  43.147  38.996  1.00  0.00           H0.      0
ATOM   4403 HG23 ILE A 285      40.395  41.775  38.265  1.00  0.00           H0.      0
ATOM   4404  CG1 ILE A 285      41.141  41.387  41.000  1.00  0.00           C0.      0
ATOM   4405 HG12 ILE A 285      41.936  41.602  40.286  1.00  0.00           H0.      0
ATOM   4406 HG13 ILE A 285      41.172  42.133  41.794  1.00  0.00           H0.      0
ATOM   4407  CD1 ILE A 285      41.481  39.988  41.685  1.00  0.00           C0.      0
ATOM   4408 HD11 ILE A 285      41.674  39.266  40.892  1.00  0.00           H0.      0
ATOM   4409 HD12 ILE A 285      42.453  40.124  42.160  1.00  0.00           H0.      0
ATOM   4410 HD13 ILE A 285      40.798  39.596  42.439  1.00  0.00           H0.      0
ATOM   4411  C   ILE A 285      37.211  42.326  40.740  1.00  0.00           C0.      0
ATOM   4412  O   ILE A 285      36.639  41.414  40.175  1.00  0.00           O0.      0
ATOM   4413  N   HID A 286      36.659  43.543  40.951  1.00  0.00           N0.      0
ATOM   4414  H   HID A 286      37.176  44.307  41.362  1.00  0.00           H0.      0
ATOM   4415  CA  HID A 286      35.423  43.873  40.282  1.00  0.00           C0.      0
ATOM   4416  HA  HID A 286      34.796  42.985  40.357  1.00  0.00           H0.      0
ATOM   4417  CB  HID A 286      34.808  45.104  41.009  1.00  0.00           C0.      0
ATOM   4418  HB2 HID A 286      35.453  45.978  41.086  1.00  0.00           H0.      0
ATOM   4419  HB3 HID A 286      33.880  45.318  40.479  1.00  0.00           H0.      0
ATOM   4420  CG  HID A 286      34.469  44.752  42.464  1.00  0.00           C0.      0
ATOM   4421  ND1 HID A 286      33.213  44.532  43.014  1.00  0.00           N0.      0
ATOM   4422  HD1 HID A 286      32.348  44.481  42.495  1.00  0.00           H0.      0
ATOM   4423  CE1 HID A 286      33.309  44.218  44.337  1.00  0.00           C0.      0
ATOM   4424  HE1 HID A 286      32.556  43.869  45.028  1.00  0.00           H0.      0
ATOM   4425  NE2 HID A 286      34.629  44.281  44.683  1.00  0.00           N0.      0
ATOM   4426  CD2 HID A 286      35.319  44.620  43.483  1.00  0.00           C0.      0
ATOM   4427  HD2 HID A 286      36.381  44.785  43.376  1.00  0.00           H0.      0
ATOM   4428  C   HID A 286      35.556  44.126  38.792  1.00  0.00           C0.      0
ATOM   4429  O   HID A 286      36.550  44.734  38.397  1.00  0.00           O0.      0
ATOM   4430  N   VAL A 287      34.642  43.588  37.958  1.00  0.00           N0.      0
ATOM   4431  H   VAL A 287      33.947  42.948  38.315  1.00  0.00           H0.      0
ATOM   4432  CA  VAL A 287      34.694  43.754  36.496  1.00  0.00           C0.      0
ATOM   4433  HA  VAL A 287      35.534  44.419  36.291  1.00  0.00           H0.      0
ATOM   4434  CB  VAL A 287      34.936  42.429  35.782  1.00  0.00           C0.      0
ATOM   4435  HB  VAL A 287      34.309  41.728  36.333  1.00  0.00           H0.      0
ATOM   4436  CG1 VAL A 287      34.648  42.425  34.321  1.00  0.00           C0.      0
ATOM   4437 HG11 VAL A 287      35.208  43.201  33.799  1.00  0.00           H0.      0
ATOM   4438 HG12 VAL A 287      34.896  41.458  33.883  1.00  0.00           H0.      0
ATOM   4439 HG13 VAL A 287      33.595  42.543  34.069  1.00  0.00           H0.      0
ATOM   4440  CG2 VAL A 287      36.426  42.014  35.865  1.00  0.00           C0.      0
ATOM   4441 HG21 VAL A 287      36.770  41.890  36.892  1.00  0.00           H0.      0
ATOM   4442 HG22 VAL A 287      36.578  41.018  35.449  1.00  0.00           H0.      0
ATOM   4443 HG23 VAL A 287      37.001  42.760  35.317  1.00  0.00           H0.      0
ATOM   4444  C   VAL A 287      33.422  44.460  36.028  1.00  0.00           C0.      0
ATOM   4445  O   VAL A 287      32.302  43.962  36.230  1.00  0.00           O0.      0
ATOM   4446  N   LEU A 288      33.584  45.572  35.218  1.00  0.00           N0.      0
ATOM   4447  H   LEU A 288      34.482  45.886  34.879  1.00  0.00           H0.      0
ATOM   4448  CA  LEU A 288      32.464  46.482  34.921  1.00  0.00           C0.      0
ATOM   4449  HA  LEU A 288      31.525  46.025  35.234  1.00  0.00           H0.      0
ATOM   4450  CB  LEU A 288      32.830  47.791  35.571  1.00  0.00           C0.      0
ATOM   4451  HB2 LEU A 288      33.890  48.039  35.516  1.00  0.00           H0.      0
ATOM   4452  HB3 LEU A 288      32.223  48.467  34.968  1.00  0.00           H0.      0
ATOM   4453  CG  LEU A 288      32.342  47.941  37.035  1.00  0.00           C0.      0
ATOM   4454  HG  LEU A 288      32.620  48.973  37.250  1.00  0.00           H0.      0
ATOM   4455  CD1 LEU A 288      30.756  47.936  37.161  1.00  0.00           C0.      0
ATOM   4456 HD11 LEU A 288      30.295  48.140  36.194  1.00  0.00           H0.      0
ATOM   4457 HD12 LEU A 288      30.434  46.920  37.389  1.00  0.00           H0.      0
ATOM   4458 HD13 LEU A 288      30.378  48.661  37.882  1.00  0.00           H0.      0
ATOM   4459  CD2 LEU A 288      33.087  47.087  38.045  1.00  0.00           C0.      0
ATOM   4460 HD21 LEU A 288      32.848  46.055  37.788  1.00  0.00           H0.      0
ATOM   4461 HD22 LEU A 288      34.154  47.231  37.873  1.00  0.00           H0.      0
ATOM   4462 HD23 LEU A 288      32.828  47.281  39.086  1.00  0.00           H0.      0
ATOM   4463  C   LEU A 288      32.480  46.756  33.386  1.00  0.00           C0.      0
ATOM   4464  O   LEU A 288      33.573  46.900  32.847  1.00  0.00           O0.      0
ATOM   4465  N   LYS A 289      31.304  46.838  32.836  1.00  0.00           N0.      0
ATOM   4466  H   LYS A 289      30.470  46.713  33.391  1.00  0.00           H0.      0
ATOM   4467  CA  LYS A 289      31.083  47.405  31.454  1.00  0.00           C0.      0
ATOM   4468  HA  LYS A 289      32.040  47.864  31.206  1.00  0.00           H0.      0
ATOM   4469  CB  LYS A 289      30.658  46.343  30.459  1.00  0.00           C0.      0
ATOM   4470  HB2 LYS A 289      31.444  45.590  30.394  1.00  0.00           H0.      0
ATOM   4471  HB3 LYS A 289      29.808  45.835  30.914  1.00  0.00           H0.      0
ATOM   4472  CG  LYS A 289      30.309  46.894  29.123  1.00  0.00           C0.      0
ATOM   4473  HG2 LYS A 289      29.457  47.559  29.261  1.00  0.00           H0.      0
ATOM   4474  HG3 LYS A 289      31.259  47.297  28.772  1.00  0.00           H0.      0
ATOM   4475  CD  LYS A 289      29.731  45.885  28.160  1.00  0.00           C0.      0
ATOM   4476  HD2 LYS A 289      30.402  45.033  28.047  1.00  0.00           H0.      0
ATOM   4477  HD3 LYS A 289      28.748  45.551  28.491  1.00  0.00           H0.      0
ATOM   4478  CE  LYS A 289      29.664  46.446  26.746  1.00  0.00           C0.      0
ATOM   4479  HE2 LYS A 289      30.388  47.201  26.439  1.00  0.00           H0.      0
ATOM   4480  HE3 LYS A 289      29.753  45.562  26.115  1.00  0.00           H0.      0
ATOM   4481  NZ  LYS A 289      28.312  47.003  26.502  1.00  0.00           N0.      0
ATOM   4482  HZ1 LYS A 289      28.162  47.231  25.530  1.00  0.00           H0.      0
ATOM   4483  HZ2 LYS A 289      27.593  46.342  26.757  1.00  0.00           H0.      0
ATOM   4484  HZ3 LYS A 289      28.216  47.901  26.955  1.00  0.00           H0.      0
ATOM   4485  C   LYS A 289      30.052  48.578  31.552  1.00  0.00           C0.      0
ATOM   4486  O   LYS A 289      28.908  48.442  32.079  1.00  0.00           O0.      0
ATOM   4487  N   LYS A 290      30.372  49.809  31.120  1.00  0.00           N0.      0
ATOM   4488  H   LYS A 290      31.295  49.834  30.710  1.00  0.00           H0.      0
ATOM   4489  CA  LYS A 290      29.400  50.921  30.941  1.00  0.00           C0.      0
ATOM   4490  HA  LYS A 290      28.958  51.063  31.928  1.00  0.00           H0.      0
ATOM   4491  CB  LYS A 290      30.095  52.251  30.497  1.00  0.00           C0.      0
ATOM   4492  HB2 LYS A 290      31.005  52.445  31.065  1.00  0.00           H0.      0
ATOM   4493  HB3 LYS A 290      30.382  52.269  29.446  1.00  0.00           H0.      0
ATOM   4494  CG  LYS A 290      29.162  53.456  30.658  1.00  0.00           C0.      0
ATOM   4495  HG2 LYS A 290      28.408  53.364  29.877  1.00  0.00           H0.      0
ATOM   4496  HG3 LYS A 290      28.691  53.462  31.641  1.00  0.00           H0.      0
ATOM   4497  CD  LYS A 290      29.931  54.784  30.548  1.00  0.00           C0.      0
ATOM   4498  HD2 LYS A 290      30.614  54.912  31.388  1.00  0.00           H0.      0
ATOM   4499  HD3 LYS A 290      30.381  54.822  29.556  1.00  0.00           H0.      0
ATOM   4500  CE  LYS A 290      28.751  55.800  30.501  1.00  0.00           C0.      0
ATOM   4501  HE2 LYS A 290      28.179  55.731  29.575  1.00  0.00           H0.      0
ATOM   4502  HE3 LYS A 290      28.028  55.544  31.275  1.00  0.00           H0.      0
ATOM   4503  NZ  LYS A 290      29.168  57.182  30.851  1.00  0.00           N0.      0
ATOM   4504  HZ1 LYS A 290      28.350  57.599  31.273  1.00  0.00           H0.      0
ATOM   4505  HZ2 LYS A 290      29.862  57.220  31.583  1.00  0.00           H0.      0
ATOM   4506  HZ3 LYS A 290      29.454  57.793  30.100  1.00  0.00           H0.      0
ATOM   4507  C   LYS A 290      28.286  50.480  30.002  1.00  0.00           C0.      0
ATOM   4508  O   LYS A 290      28.610  49.989  28.915  1.00  0.00           O0.      0
ATOM   4509  N   THR A 291      26.959  50.578  30.274  1.00  0.00           N0.      0
ATOM   4510  H   THR A 291      26.728  50.956  31.181  1.00  0.00           H0.      0
ATOM   4511  CA  THR A 291      25.768  50.176  29.457  1.00  0.00           C0.      0
ATOM   4512  HA  THR A 291      26.227  50.019  28.481  1.00  0.00           H0.      0
ATOM   4513  CB  THR A 291      25.175  48.799  29.905  1.00  0.00           C0.      0
ATOM   4514  HB  THR A 291      24.227  48.647  29.389  1.00  0.00           H0.      0
ATOM   4515  CG2 THR A 291      26.116  47.628  29.590  1.00  0.00           C0.      0
ATOM   4516 HG21 THR A 291      25.544  46.705  29.688  1.00  0.00           H0.      0
ATOM   4517 HG22 THR A 291      26.554  47.695  28.594  1.00  0.00           H0.      0
ATOM   4518 HG23 THR A 291      26.933  47.628  30.311  1.00  0.00           H0.      0
ATOM   4519  OG1 THR A 291      24.926  48.773  31.309  1.00  0.00           O0.      0
ATOM   4520  HG1 THR A 291      24.319  49.501  31.464  1.00  0.00           H0.      0
ATOM   4521  C   THR A 291      24.727  51.216  29.190  1.00  0.00           C0.      0
ATOM   4522  O   THR A 291      23.805  50.944  28.437  1.00  0.00           O0.      0
ATOM   4523  N   GLY A 292      24.967  52.505  29.589  1.00  0.00           N0.      0
ATOM   4524  H   GLY A 292      25.700  52.621  30.274  1.00  0.00           H0.      0
ATOM   4525  CA  GLY A 292      24.247  53.705  29.175  1.00  0.00           C0.      0
ATOM   4526  HA2 GLY A 292      24.038  53.714  28.105  1.00  0.00           H0.      0
ATOM   4527  HA3 GLY A 292      23.405  53.836  29.854  1.00  0.00           H0.      0
ATOM   4528  C   GLY A 292      25.150  54.910  29.453  1.00  0.00           C0.      0
ATOM   4529  O   GLY A 292      26.242  55.088  28.796  1.00  0.00           O0.      0
ATOM   4530  OXT GLY A 292      24.724  55.782  30.212  1.00  0.00           O0.      0
ATOM   4531  C   ACT A 294      49.959  44.424  48.426  1.00  0.00           C0.      0
ATOM   4532  O   ACT A 294      48.764  44.538  48.761  1.00  0.00           O0.      0
ATOM   4533  CA  ACT A 294      50.730  45.560  47.751  1.00  0.00           C0.      0
ATOM   4534  OXT ACT A 294      50.551  43.447  48.861  1.00  0.00           O0.      0
ATOM   4535  N   ACT A 294      50.026  46.867  47.390  1.00  0.00           N0.      0
ATOM   4536  H1  ACT A 294      51.521  45.867  48.445  1.00  0.00           H0.      0
ATOM   4537  H3  ACT A 294      51.013  45.259  46.735  1.00  0.00           H0.      0
ATOM   4538  H01 ACT A 294      49.676  47.246  48.269  1.00  0.00           H0.      0
ATOM   4539  H02 ACT A 294      49.196  46.711  46.819  1.00  0.00           H0.      0
ATOM   4540  N'  SAM A 293      49.779  48.188  38.790  1.00  0.00           N0.      0
ATOM   4541  CA' SAM A 293      51.127  48.005  39.525  1.00  0.00           C0.      0
ATOM   4542  C'  SAM A 293      52.107  46.782  39.139  1.00  0.00           C0.      0
ATOM   4543  O'  SAM A 293      51.786  45.575  39.277  1.00  0.00           O0.      0
ATOM   4544  CB  SAM A 293      50.855  48.105  41.087  1.00  0.00           C0.      0
ATOM   4545  CG  SAM A 293      50.216  49.451  41.513  1.00  0.00           C0.      0
[truncated: 6,254,513 more chars]
