# Supplementary material for: Computational Investigation of GNMT-Catalyzed Methyl Transfer Reaction: Integrating MD, QM, and ML Approaches
Source: J Comput Chem. Author manuscript; Available in PMC 2026 Jun 29. (PMC13312424; doi:10.1002/jcc.70434)
Supplement: SI-3 [file NIHMS2188582-supplement-SI-3.zip › MD-frame-pdbs/clustering-R1-6544.pdb]

ATOM      1  N   VAL A   1      58.311  66.760  53.206  1.00  0.00           N0.      0
ATOM      2  H1  VAL A   1      58.820  66.950  54.057  1.00  0.00           H0.      0
ATOM      3  H2  VAL A   1      58.651  65.909  52.783  1.00  0.00           H0.      0
ATOM      4  H3  VAL A   1      57.322  66.772  53.411  1.00  0.00           H0.      0
ATOM      5  CA  VAL A   1      58.512  67.906  52.303  1.00  0.00           C0.      0
ATOM      6  HA  VAL A   1      59.569  68.077  52.101  1.00  0.00           H0.      0
ATOM      7  CB  VAL A   1      57.861  67.778  50.922  1.00  0.00           C0.      0
ATOM      8  HB  VAL A   1      58.215  66.788  50.634  1.00  0.00           H0.      0
ATOM      9  CG1 VAL A   1      56.329  67.649  50.868  1.00  0.00           C0.      0
ATOM     10 HG11 VAL A   1      55.851  68.534  51.288  1.00  0.00           H0.      0
ATOM     11 HG12 VAL A   1      55.989  67.506  49.843  1.00  0.00           H0.      0
ATOM     12 HG13 VAL A   1      56.129  66.780  51.494  1.00  0.00           H0.      0
ATOM     13  CG2 VAL A   1      58.338  68.747  49.948  1.00  0.00           C0.      0
ATOM     14 HG21 VAL A   1      58.029  69.776  50.127  1.00  0.00           H0.      0
ATOM     15 HG22 VAL A   1      59.426  68.737  49.882  1.00  0.00           H0.      0
ATOM     16 HG23 VAL A   1      57.758  68.543  49.048  1.00  0.00           H0.      0
ATOM     17  C   VAL A   1      58.047  69.278  52.900  1.00  0.00           C0.      0
ATOM     18  O   VAL A   1      57.005  69.333  53.483  1.00  0.00           O0.      0
ATOM     19  N   ASP A   2      58.736  70.396  52.773  1.00  0.00           N0.      0
ATOM     20  H   ASP A   2      59.593  70.362  52.240  1.00  0.00           H0.      0
ATOM     21  CA  ASP A   2      58.280  71.710  53.224  1.00  0.00           C0.      0
ATOM     22  HA  ASP A   2      58.082  71.645  54.294  1.00  0.00           H0.      0
ATOM     23  CB  ASP A   2      59.344  72.814  53.071  1.00  0.00           C0.      0
ATOM     24  HB2 ASP A   2      59.462  73.000  52.003  1.00  0.00           H0.      0
ATOM     25  HB3 ASP A   2      58.966  73.806  53.317  1.00  0.00           H0.      0
ATOM     26  CG  ASP A   2      60.599  72.539  53.820  1.00  0.00           C0.      0
ATOM     27  OD1 ASP A   2      61.565  73.374  53.732  1.00  0.00           O0.      0
ATOM     28  OD2 ASP A   2      60.621  71.580  54.632  1.00  0.00           O0.      0
ATOM     29  C   ASP A   2      56.882  72.145  52.664  1.00  0.00           C0.      0
ATOM     30  O   ASP A   2      56.445  71.770  51.574  1.00  0.00           O0.      0
ATOM     31  N   SER A   3      56.112  72.835  53.531  1.00  0.00           N0.      0
ATOM     32  H   SER A   3      56.497  73.123  54.419  1.00  0.00           H0.      0
ATOM     33  CA  SER A   3      54.703  73.056  53.253  1.00  0.00           C0.      0
ATOM     34  HA  SER A   3      54.282  72.055  53.345  1.00  0.00           H0.      0
ATOM     35  CB  SER A   3      54.048  73.755  54.448  1.00  0.00           C0.      0
ATOM     36  HB2 SER A   3      52.959  73.727  54.411  1.00  0.00           H0.      0
ATOM     37  HB3 SER A   3      54.438  73.231  55.320  1.00  0.00           H0.      0
ATOM     38  OG  SER A   3      54.501  75.115  54.444  1.00  0.00           O0.      0
ATOM     39  HG  SER A   3      54.264  75.573  55.254  1.00  0.00           H0.      0
ATOM     40  C   SER A   3      54.362  73.724  51.956  1.00  0.00           C0.      0
ATOM     41  O   SER A   3      53.292  73.428  51.381  1.00  0.00           O0.      0
ATOM     42  N   VAL A   4      55.258  74.584  51.471  1.00  0.00           N0.      0
ATOM     43  H   VAL A   4      55.995  74.953  52.055  1.00  0.00           H0.      0
ATOM     44  CA  VAL A   4      55.062  75.215  50.135  1.00  0.00           C0.      0
ATOM     45  HA  VAL A   4      54.078  75.673  50.029  1.00  0.00           H0.      0
ATOM     46  CB  VAL A   4      56.107  76.327  49.812  1.00  0.00           C0.      0
ATOM     47  HB  VAL A   4      55.919  76.494  48.752  1.00  0.00           H0.      0
ATOM     48  CG1 VAL A   4      55.795  77.632  50.570  1.00  0.00           C0.      0
ATOM     49 HG11 VAL A   4      54.781  77.984  50.376  1.00  0.00           H0.      0
ATOM     50 HG12 VAL A   4      55.941  77.417  51.629  1.00  0.00           H0.      0
ATOM     51 HG13 VAL A   4      56.514  78.363  50.200  1.00  0.00           H0.      0
ATOM     52  CG2 VAL A   4      57.559  75.774  49.817  1.00  0.00           C0.      0
ATOM     53 HG21 VAL A   4      58.130  76.629  49.456  1.00  0.00           H0.      0
ATOM     54 HG22 VAL A   4      57.990  75.530  50.788  1.00  0.00           H0.      0
ATOM     55 HG23 VAL A   4      57.705  74.911  49.168  1.00  0.00           H0.      0
ATOM     56  C   VAL A   4      55.169  74.108  49.039  1.00  0.00           C0.      0
ATOM     57  O   VAL A   4      54.593  74.377  47.949  1.00  0.00           O0.      0
ATOM     58  N   TYR A   5      55.878  73.038  49.149  1.00  0.00           N0.      0
ATOM     59  H   TYR A   5      56.280  72.748  50.029  1.00  0.00           H0.      0
ATOM     60  CA  TYR A   5      55.899  71.920  48.143  1.00  0.00           C0.      0
ATOM     61  HA  TYR A   5      55.292  72.266  47.306  1.00  0.00           H0.      0
ATOM     62  CB  TYR A   5      57.393  71.543  47.720  1.00  0.00           C0.      0
ATOM     63  HB2 TYR A   5      57.901  71.011  48.524  1.00  0.00           H0.      0
ATOM     64  HB3 TYR A   5      57.427  70.920  46.826  1.00  0.00           H0.      0
ATOM     65  CG  TYR A   5      58.234  72.763  47.326  1.00  0.00           C0.      0
ATOM     66  CD1 TYR A   5      59.532  72.906  47.897  1.00  0.00           C0.      0
ATOM     67  HD1 TYR A   5      59.791  72.331  48.774  1.00  0.00           H0.      0
ATOM     68  CE1 TYR A   5      60.296  74.016  47.609  1.00  0.00           C0.      0
ATOM     69  HE1 TYR A   5      61.280  74.183  48.022  1.00  0.00           H0.      0
ATOM     70  CZ  TYR A   5      59.830  74.921  46.647  1.00  0.00           C0.      0
ATOM     71  OH  TYR A   5      60.557  76.026  46.381  1.00  0.00           O0.      0
ATOM     72  HH  TYR A   5      61.254  76.201  47.018  1.00  0.00           H0.      0
ATOM     73  CE2 TYR A   5      58.640  74.684  45.923  1.00  0.00           C0.      0
ATOM     74  HE2 TYR A   5      58.243  75.432  45.253  1.00  0.00           H0.      0
ATOM     75  CD2 TYR A   5      57.856  73.599  46.315  1.00  0.00           C0.      0
ATOM     76  HD2 TYR A   5      56.920  73.389  45.818  1.00  0.00           H0.      0
ATOM     77  C   TYR A   5      55.034  70.738  48.688  1.00  0.00           C0.      0
ATOM     78  O   TYR A   5      55.185  69.607  48.129  1.00  0.00           O0.      0
ATOM     79  N   ARG A   6      54.093  70.928  49.632  1.00  0.00           N0.      0
ATOM     80  H   ARG A   6      54.073  71.843  50.060  1.00  0.00           H0.      0
ATOM     81  CA  ARG A   6      53.164  69.909  50.185  1.00  0.00           C0.      0
ATOM     82  HA  ARG A   6      53.558  68.903  50.041  1.00  0.00           H0.      0
ATOM     83  CB  ARG A   6      53.219  70.062  51.735  1.00  0.00           C0.      0
ATOM     84  HB2 ARG A   6      54.185  70.334  52.161  1.00  0.00           H0.      0
ATOM     85  HB3 ARG A   6      52.524  70.823  52.089  1.00  0.00           H0.      0
ATOM     86  CG  ARG A   6      52.775  68.722  52.418  1.00  0.00           C0.      0
ATOM     87  HG2 ARG A   6      51.804  68.301  52.158  1.00  0.00           H0.      0
ATOM     88  HG3 ARG A   6      53.577  68.038  52.140  1.00  0.00           H0.      0
ATOM     89  CD  ARG A   6      52.747  68.741  53.916  1.00  0.00           C0.      0
ATOM     90  HD2 ARG A   6      51.998  69.500  54.144  1.00  0.00           H0.      0
ATOM     91  HD3 ARG A   6      52.417  67.776  54.301  1.00  0.00           H0.      0
ATOM     92  NE  ARG A   6      54.052  69.071  54.497  1.00  0.00           N0.      0
ATOM     93  HE  ARG A   6      54.853  68.547  54.177  1.00  0.00           H0.      0
ATOM     94  CZ  ARG A   6      54.292  69.939  55.435  1.00  0.00           C0.      0
ATOM     95  NH1 ARG A   6      55.494  70.197  55.792  1.00  0.00           N0.      0
ATOM     96 HH11 ARG A   6      56.304  69.748  55.390  1.00  0.00           H0.      0
ATOM     97 HH12 ARG A   6      55.539  70.930  56.485  1.00  0.00           H0.      0
ATOM     98  NH2 ARG A   6      53.408  70.555  56.158  1.00  0.00           N0.      0
ATOM     99 HH21 ARG A   6      52.506  70.108  56.237  1.00  0.00           H0.      0
ATOM    100 HH22 ARG A   6      53.684  71.090  56.970  1.00  0.00           H0.      0
ATOM    101  C   ARG A   6      51.779  69.975  49.571  1.00  0.00           C0.      0
ATOM    102  O   ARG A   6      50.830  69.935  50.308  1.00  0.00           O0.      0
ATOM    103  N   THR A   7      51.684  70.034  48.232  1.00  0.00           N0.      0
ATOM    104  H   THR A   7      52.501  70.266  47.685  1.00  0.00           H0.      0
ATOM    105  CA  THR A   7      50.455  70.074  47.460  1.00  0.00           C0.      0
ATOM    106  HA  THR A   7      49.750  70.779  47.901  1.00  0.00           H0.      0
ATOM    107  CB  THR A   7      50.794  70.722  46.133  1.00  0.00           C0.      0
ATOM    108  HB  THR A   7      49.957  70.544  45.457  1.00  0.00           H0.      0
ATOM    109  CG2 THR A   7      50.964  72.232  46.237  1.00  0.00           C0.      0
ATOM    110 HG21 THR A   7      50.099  72.593  46.794  1.00  0.00           H0.      0
ATOM    111 HG22 THR A   7      51.878  72.431  46.797  1.00  0.00           H0.      0
ATOM    112 HG23 THR A   7      50.861  72.661  45.241  1.00  0.00           H0.      0
ATOM    113  OG1 THR A   7      51.884  70.133  45.608  1.00  0.00           O0.      0
ATOM    114  HG1 THR A   7      51.794  70.153  44.652  1.00  0.00           H0.      0
ATOM    115  C   THR A   7      49.758  68.681  47.305  1.00  0.00           C0.      0
ATOM    116  O   THR A   7      48.566  68.649  47.009  1.00  0.00           O0.      0
ATOM    117  N   ARG A   8      50.347  67.485  47.548  1.00  0.00           N0.      0
ATOM    118  H   ARG A   8      51.344  67.499  47.706  1.00  0.00           H0.      0
ATOM    119  CA  ARG A   8      49.589  66.286  47.789  1.00  0.00           C0.      0
ATOM    120  HA  ARG A   8      48.786  66.104  47.075  1.00  0.00           H0.      0
ATOM    121  CB  ARG A   8      50.508  65.032  47.698  1.00  0.00           C0.      0
ATOM    122  HB2 ARG A   8      51.415  65.191  48.282  1.00  0.00           H0.      0
ATOM    123  HB3 ARG A   8      49.960  64.159  48.051  1.00  0.00           H0.      0
ATOM    124  CG  ARG A   8      51.120  64.938  46.232  1.00  0.00           C0.      0
ATOM    125  HG2 ARG A   8      50.325  64.851  45.491  1.00  0.00           H0.      0
ATOM    126  HG3 ARG A   8      51.685  65.849  46.037  1.00  0.00           H0.      0
ATOM    127  CD  ARG A   8      52.173  63.870  46.064  1.00  0.00           C0.      0
ATOM    128  HD2 ARG A   8      53.027  64.060  46.715  1.00  0.00           H0.      0
ATOM    129  HD3 ARG A   8      51.766  62.888  46.303  1.00  0.00           H0.      0
ATOM    130  NE  ARG A   8      52.681  63.676  44.702  1.00  0.00           N0.      0
ATOM    131  HE  ARG A   8      52.175  64.194  43.998  1.00  0.00           H0.      0
ATOM    132  CZ  ARG A   8      53.693  62.932  44.329  1.00  0.00           C0.      0
ATOM    133  NH1 ARG A   8      53.810  62.661  43.069  1.00  0.00           N0.      0
ATOM    134 HH11 ARG A   8      53.200  63.074  42.378  1.00  0.00           H0.      0
ATOM    135 HH12 ARG A   8      54.613  62.198  42.667  1.00  0.00           H0.      0
ATOM    136  NH2 ARG A   8      54.563  62.469  45.149  1.00  0.00           N0.      0
ATOM    137 HH21 ARG A   8      54.540  62.842  46.088  1.00  0.00           H0.      0
ATOM    138 HH22 ARG A   8      55.117  61.688  44.827  1.00  0.00           H0.      0
ATOM    139  C   ARG A   8      49.032  66.343  49.249  1.00  0.00           C0.      0
ATOM    140  O   ARG A   8      49.758  66.610  50.213  1.00  0.00           O0.      0
ATOM    141  N   SER A   9      47.757  66.019  49.415  1.00  0.00           N0.      0
ATOM    142  H   SER A   9      47.224  65.985  48.558  1.00  0.00           H0.      0
ATOM    143  CA  SER A   9      47.058  65.866  50.740  1.00  0.00           C0.      0
ATOM    144  HA  SER A   9      47.099  66.794  51.309  1.00  0.00           H0.      0
ATOM    145  CB  SER A   9      45.555  65.449  50.433  1.00  0.00           C0.      0
ATOM    146  HB2 SER A   9      45.084  66.053  49.657  1.00  0.00           H0.      0
ATOM    147  HB3 SER A   9      45.528  64.401  50.134  1.00  0.00           H0.      0
ATOM    148  OG  SER A   9      44.769  65.592  51.568  1.00  0.00           O0.      0
ATOM    149  HG  SER A   9      43.903  65.647  51.159  1.00  0.00           H0.      0
ATOM    150  C   SER A   9      47.670  64.702  51.541  1.00  0.00           C0.      0
ATOM    151  O   SER A   9      48.292  63.807  50.914  1.00  0.00           O0.      0
ATOM    152  N   LEU A  10      47.378  64.510  52.858  1.00  0.00           N0.      0
ATOM    153  H   LEU A  10      46.548  64.991  53.174  1.00  0.00           H0.      0
ATOM    154  CA  LEU A  10      48.102  63.605  53.809  1.00  0.00           C0.      0
ATOM    155  HA  LEU A  10      49.175  63.675  53.632  1.00  0.00           H0.      0
ATOM    156  CB  LEU A  10      47.800  64.063  55.290  1.00  0.00           C0.      0
ATOM    157  HB2 LEU A  10      47.696  65.137  55.443  1.00  0.00           H0.      0
ATOM    158  HB3 LEU A  10      46.808  63.705  55.570  1.00  0.00           H0.      0
ATOM    159  CG  LEU A  10      48.898  63.688  56.253  1.00  0.00           C0.      0
ATOM    160  HG  LEU A  10      49.143  62.627  56.222  1.00  0.00           H0.      0
ATOM    161  CD1 LEU A  10      50.251  64.456  55.909  1.00  0.00           C0.      0
ATOM    162 HD11 LEU A  10      50.153  65.539  55.991  1.00  0.00           H0.      0
ATOM    163 HD12 LEU A  10      50.858  64.268  56.794  1.00  0.00           H0.      0
ATOM    164 HD13 LEU A  10      50.724  64.017  55.031  1.00  0.00           H0.      0
ATOM    165  CD2 LEU A  10      48.523  63.928  57.719  1.00  0.00           C0.      0
ATOM    166 HD21 LEU A  10      47.542  63.487  57.900  1.00  0.00           H0.      0
ATOM    167 HD22 LEU A  10      49.350  63.539  58.313  1.00  0.00           H0.      0
ATOM    168 HD23 LEU A  10      48.410  65.002  57.870  1.00  0.00           H0.      0
ATOM    169  C   LEU A  10      47.768  62.116  53.653  1.00  0.00           C0.      0
ATOM    170  O   LEU A  10      46.709  61.764  53.169  1.00  0.00           O0.      0
ATOM    171  N   GLY A  11      48.608  61.208  54.124  1.00  0.00           N0.      0
ATOM    172  H   GLY A  11      49.391  61.635  54.597  1.00  0.00           H0.      0
ATOM    173  CA  GLY A  11      48.398  59.731  54.125  1.00  0.00           C0.      0
ATOM    174  HA2 GLY A  11      47.831  59.404  53.254  1.00  0.00           H0.      0
ATOM    175  HA3 GLY A  11      49.348  59.215  53.987  1.00  0.00           H0.      0
ATOM    176  C   GLY A  11      47.646  59.270  55.369  1.00  0.00           C0.      0
ATOM    177  O   GLY A  11      46.845  59.966  55.963  1.00  0.00           O0.      0
ATOM    178  N   VAL A  12      47.869  57.993  55.676  1.00  0.00           N0.      0
ATOM    179  H   VAL A  12      48.567  57.544  55.100  1.00  0.00           H0.      0
ATOM    180  CA  VAL A  12      47.193  57.235  56.783  1.00  0.00           C0.      0
ATOM    181  HA  VAL A  12      46.123  57.438  56.736  1.00  0.00           H0.      0
ATOM    182  CB  VAL A  12      47.448  55.730  56.439  1.00  0.00           C0.      0
ATOM    183  HB  VAL A  12      47.373  55.574  55.363  1.00  0.00           H0.      0
ATOM    184  CG1 VAL A  12      48.859  55.203  56.773  1.00  0.00           C0.      0
ATOM    185 HG11 VAL A  12      49.083  55.155  57.839  1.00  0.00           H0.      0
ATOM    186 HG12 VAL A  12      48.930  54.148  56.509  1.00  0.00           H0.      0
ATOM    187 HG13 VAL A  12      49.656  55.763  56.285  1.00  0.00           H0.      0
ATOM    188  CG2 VAL A  12      46.390  54.815  57.157  1.00  0.00           C0.      0
ATOM    189 HG21 VAL A  12      45.391  55.017  56.771  1.00  0.00           H0.      0
ATOM    190 HG22 VAL A  12      46.595  53.753  57.021  1.00  0.00           H0.      0
ATOM    191 HG23 VAL A  12      46.229  55.060  58.207  1.00  0.00           H0.      0
ATOM    192  C   VAL A  12      47.700  57.578  58.201  1.00  0.00           C0.      0
ATOM    193  O   VAL A  12      47.216  57.071  59.193  1.00  0.00           O0.      0
ATOM    194  N   ALA A  13      48.687  58.519  58.257  1.00  0.00           N0.      0
ATOM    195  H   ALA A  13      49.078  58.765  57.359  1.00  0.00           H0.      0
ATOM    196  CA  ALA A  13      49.258  59.076  59.484  1.00  0.00           C0.      0
ATOM    197  HA  ALA A  13      49.653  58.204  60.006  1.00  0.00           H0.      0
ATOM    198  CB  ALA A  13      50.392  60.074  59.115  1.00  0.00           C0.      0
ATOM    199  HB1 ALA A  13      49.965  60.958  58.641  1.00  0.00           H0.      0
ATOM    200  HB2 ALA A  13      50.962  60.354  60.001  1.00  0.00           H0.      0
ATOM    201  HB3 ALA A  13      51.163  59.637  58.480  1.00  0.00           H0.      0
ATOM    202  C   ALA A  13      48.224  59.703  60.432  1.00  0.00           C0.      0
ATOM    203  O   ALA A  13      48.448  59.739  61.669  1.00  0.00           O0.      0
ATOM    204  N   ALA A  14      47.025  59.947  59.956  1.00  0.00           N0.      0
ATOM    205  H   ALA A  14      46.823  59.734  58.989  1.00  0.00           H0.      0
ATOM    206  CA  ALA A  14      45.922  60.409  60.826  1.00  0.00           C0.      0
ATOM    207  HA  ALA A  14      46.340  61.254  61.372  1.00  0.00           H0.      0
ATOM    208  CB  ALA A  14      44.753  60.909  59.992  1.00  0.00           C0.      0
ATOM    209  HB1 ALA A  14      43.907  61.195  60.618  1.00  0.00           H0.      0
ATOM    210  HB2 ALA A  14      45.059  61.801  59.445  1.00  0.00           H0.      0
ATOM    211  HB3 ALA A  14      44.339  60.163  59.314  1.00  0.00           H0.      0
ATOM    212  C   ALA A  14      45.403  59.496  61.907  1.00  0.00           C0.      0
ATOM    213  O   ALA A  14      45.099  59.949  63.040  1.00  0.00           O0.      0
ATOM    214  N   GLU A  15      45.203  58.203  61.564  1.00  0.00           N0.      0
ATOM    215  H   GLU A  15      45.357  58.012  60.584  1.00  0.00           H0.      0
ATOM    216  CA  GLU A  15      44.892  57.138  62.504  1.00  0.00           C0.      0
ATOM    217  HA  GLU A  15      44.257  57.492  63.316  1.00  0.00           H0.      0
ATOM    218  CB  GLU A  15      44.148  55.997  61.757  1.00  0.00           C0.      0
ATOM    219  HB2 GLU A  15      44.813  55.598  60.990  1.00  0.00           H0.      0
ATOM    220  HB3 GLU A  15      43.837  55.251  62.488  1.00  0.00           H0.      0
ATOM    221  CG  GLU A  15      42.897  56.498  60.938  1.00  0.00           C0.      0
ATOM    222  HG2 GLU A  15      43.157  56.941  59.977  1.00  0.00           H0.      0
ATOM    223  HG3 GLU A  15      42.284  55.653  60.623  1.00  0.00           H0.      0
ATOM    224  CD  GLU A  15      42.009  57.486  61.731  1.00  0.00           C0.      0
ATOM    225  OE1 GLU A  15      41.510  58.484  61.176  1.00  0.00           O0.      0
ATOM    226  OE2 GLU A  15      41.914  57.242  62.985  1.00  0.00           O0.      0
ATOM    227  C   GLU A  15      46.139  56.548  63.184  1.00  0.00           C0.      0
ATOM    228  O   GLU A  15      46.228  55.584  63.945  1.00  0.00           O0.      0
ATOM    229  N   GLY A  16      47.283  57.148  62.932  1.00  0.00           N0.      0
ATOM    230  H   GLY A  16      47.254  57.982  62.362  1.00  0.00           H0.      0
ATOM    231  CA  GLY A  16      48.673  56.846  63.396  1.00  0.00           C0.      0
ATOM    232  HA2 GLY A  16      49.232  57.767  63.232  1.00  0.00           H0.      0
ATOM    233  HA3 GLY A  16      48.553  56.751  64.475  1.00  0.00           H0.      0
ATOM    234  C   GLY A  16      49.417  55.622  62.781  1.00  0.00           C0.      0
ATOM    235  O   GLY A  16      50.320  55.142  63.434  1.00  0.00           O0.      0
ATOM    236  N   ILE A  17      49.045  55.168  61.627  1.00  0.00           N0.      0
ATOM    237  H   ILE A  17      48.331  55.707  61.160  1.00  0.00           H0.      0
ATOM    238  CA  ILE A  17      49.618  53.994  60.921  1.00  0.00           C0.      0
ATOM    239  HA  ILE A  17      49.882  53.237  61.660  1.00  0.00           H0.      0
ATOM    240  CB  ILE A  17      48.564  53.241  60.085  1.00  0.00           C0.      0
ATOM    241  HB  ILE A  17      48.332  54.030  59.370  1.00  0.00           H0.      0
ATOM    242  CG2 ILE A  17      49.086  52.024  59.211  1.00  0.00           C0.      0
ATOM    243 HG21 ILE A  17      50.094  52.101  58.804  1.00  0.00           H0.      0
ATOM    244 HG22 ILE A  17      48.983  51.060  59.709  1.00  0.00           H0.      0
ATOM    245 HG23 ILE A  17      48.461  51.987  58.318  1.00  0.00           H0.      0
ATOM    246  CG1 ILE A  17      47.265  52.905  60.905  1.00  0.00           C0.      0
ATOM    247 HG12 ILE A  17      47.500  52.411  61.848  1.00  0.00           H0.      0
ATOM    248 HG13 ILE A  17      46.765  53.837  61.166  1.00  0.00           H0.      0
ATOM    249  CD1 ILE A  17      46.288  52.064  60.079  1.00  0.00           C0.      0
ATOM    250 HD11 ILE A  17      46.147  52.583  59.131  1.00  0.00           H0.      0
ATOM    251 HD12 ILE A  17      46.648  51.077  59.787  1.00  0.00           H0.      0
ATOM    252 HD13 ILE A  17      45.397  51.970  60.700  1.00  0.00           H0.      0
ATOM    253  C   ILE A  17      50.856  54.366  60.201  1.00  0.00           C0.      0
ATOM    254  O   ILE A  17      50.855  55.417  59.574  1.00  0.00           O0.      0
ATOM    255  N   PRO A  18      52.032  53.691  60.255  1.00  0.00           N0.      0
ATOM    256  CD  PRO A  18      52.315  52.534  61.103  1.00  0.00           C0.      0
ATOM    257  HD2 PRO A  18      51.503  51.811  61.036  1.00  0.00           H0.      0
ATOM    258  HD3 PRO A  18      52.689  52.955  62.036  1.00  0.00           H0.      0
ATOM    259  CG  PRO A  18      53.502  51.767  60.529  1.00  0.00           C0.      0
ATOM    260  HG2 PRO A  18      53.135  51.122  59.731  1.00  0.00           H0.      0
ATOM    261  HG3 PRO A  18      54.066  51.241  61.300  1.00  0.00           H0.      0
ATOM    262  CB  PRO A  18      54.259  52.896  59.743  1.00  0.00           C0.      0
ATOM    263  HB2 PRO A  18      54.724  52.470  58.854  1.00  0.00           H0.      0
ATOM    264  HB3 PRO A  18      54.983  53.324  60.436  1.00  0.00           H0.      0
ATOM    265  CA  PRO A  18      53.192  53.925  59.333  1.00  0.00           C0.      0
ATOM    266  HA  PRO A  18      53.616  54.919  59.473  1.00  0.00           H0.      0
ATOM    267  C   PRO A  18      52.771  53.860  57.836  1.00  0.00           C0.      0
ATOM    268  O   PRO A  18      52.007  52.938  57.440  1.00  0.00           O0.      0
ATOM    269  N   ASP A  19      53.415  54.664  56.974  1.00  0.00           N0.      0
ATOM    270  H   ASP A  19      54.212  55.194  57.295  1.00  0.00           H0.      0
ATOM    271  CA  ASP A  19      53.079  54.707  55.545  1.00  0.00           C0.      0
ATOM    272  HA  ASP A  19      52.019  54.939  55.440  1.00  0.00           H0.      0
ATOM    273  CB  ASP A  19      53.940  55.825  54.887  1.00  0.00           C0.      0
ATOM    274  HB2 ASP A  19      53.824  56.763  55.429  1.00  0.00           H0.      0
ATOM    275  HB3 ASP A  19      54.959  55.439  54.885  1.00  0.00           H0.      0
ATOM    276  CG  ASP A  19      53.642  56.097  53.425  1.00  0.00           C0.      0
ATOM    277  OD1 ASP A  19      54.281  56.921  52.750  1.00  0.00           O0.      0
ATOM    278  OD2 ASP A  19      52.614  55.683  52.892  1.00  0.00           O0.      0
ATOM    279  C   ASP A  19      53.276  53.358  54.832  1.00  0.00           C0.      0
ATOM    280  O   ASP A  19      54.193  52.596  55.070  1.00  0.00           O0.      0
ATOM    281  N   GLN A  20      52.433  53.000  53.830  1.00  0.00           N0.      0
ATOM    282  H   GLN A  20      51.818  53.772  53.615  1.00  0.00           H0.      0
ATOM    283  CA  GLN A  20      52.107  51.560  53.479  1.00  0.00           C0.      0
ATOM    284  HA  GLN A  20      52.005  51.094  54.459  1.00  0.00           H0.      0
ATOM    285  CB  GLN A  20      50.788  51.385  52.754  1.00  0.00           C0.      0
ATOM    286  HB2 GLN A  20      50.840  51.876  51.782  1.00  0.00           H0.      0
ATOM    287  HB3 GLN A  20      50.626  50.310  52.681  1.00  0.00           H0.      0
ATOM    288  CG  GLN A  20      49.618  51.987  53.503  1.00  0.00           C0.      0
ATOM    289  HG2 GLN A  20      49.605  51.846  54.583  1.00  0.00           H0.      0
ATOM    290  HG3 GLN A  20      49.664  53.070  53.387  1.00  0.00           H0.      0
ATOM    291  CD  GLN A  20      48.248  51.510  53.052  1.00  0.00           C0.      0
ATOM    292  OE1 GLN A  20      48.135  50.399  52.649  1.00  0.00           O0.      0
ATOM    293  NE2 GLN A  20      47.218  52.305  53.095  1.00  0.00           N0.      0
ATOM    294 HE21 GLN A  20      46.325  51.850  52.974  1.00  0.00           H0.      0
ATOM    295 HE22 GLN A  20      47.338  53.216  53.515  1.00  0.00           H0.      0
ATOM    296  C   GLN A  20      53.249  50.822  52.865  1.00  0.00           C0.      0
ATOM    297  O   GLN A  20      53.595  49.721  53.374  1.00  0.00           O0.      0
ATOM    298  N   TYR A  21      54.009  51.455  51.966  1.00  0.00           N0.      0
ATOM    299  H   TYR A  21      53.640  52.323  51.607  1.00  0.00           H0.      0
ATOM    300  CA  TYR A  21      55.096  50.717  51.263  1.00  0.00           C0.      0
ATOM    301  HA  TYR A  21      55.107  49.677  51.589  1.00  0.00           H0.      0
ATOM    302  CB  TYR A  21      54.798  50.752  49.745  1.00  0.00           C0.      0
ATOM    303  HB2 TYR A  21      54.659  51.788  49.437  1.00  0.00           H0.      0
ATOM    304  HB3 TYR A  21      55.663  50.430  49.164  1.00  0.00           H0.      0
ATOM    305  CG  TYR A  21      53.579  50.040  49.281  1.00  0.00           C0.      0
ATOM    306  CD1 TYR A  21      52.390  50.739  49.320  1.00  0.00           C0.      0
ATOM    307  HD1 TYR A  21      52.344  51.776  49.618  1.00  0.00           H0.      0
ATOM    308  CE1 TYR A  21      51.210  50.148  48.839  1.00  0.00           C0.      0
ATOM    309  HE1 TYR A  21      50.324  50.762  48.903  1.00  0.00           H0.      0
ATOM    310  CZ  TYR A  21      51.293  48.880  48.216  1.00  0.00           C0.      0
ATOM    311  OH  TYR A  21      50.173  48.269  47.865  1.00  0.00           O0.      0
ATOM    312  HH  TYR A  21      49.449  48.846  48.118  1.00  0.00           H0.      0
ATOM    313  CE2 TYR A  21      52.493  48.097  48.367  1.00  0.00           C0.      0
ATOM    314  HE2 TYR A  21      52.450  47.077  48.014  1.00  0.00           H0.      0
ATOM    315  CD2 TYR A  21      53.624  48.659  48.974  1.00  0.00           C0.      0
ATOM    316  HD2 TYR A  21      54.589  48.181  49.051  1.00  0.00           H0.      0
ATOM    317  C   TYR A  21      56.508  51.367  51.668  1.00  0.00           C0.      0
ATOM    318  O   TYR A  21      57.509  50.932  51.153  1.00  0.00           O0.      0
ATOM    319  N   ALA A  22      56.640  52.360  52.524  1.00  0.00           N0.      0
ATOM    320  H   ALA A  22      55.741  52.667  52.866  1.00  0.00           H0.      0
ATOM    321  CA  ALA A  22      57.788  53.171  52.684  1.00  0.00           C0.      0
ATOM    322  HA  ALA A  22      58.106  53.520  51.701  1.00  0.00           H0.      0
ATOM    323  CB  ALA A  22      57.403  54.264  53.693  1.00  0.00           C0.      0
ATOM    324  HB1 ALA A  22      57.138  53.677  54.572  1.00  0.00           H0.      0
ATOM    325  HB2 ALA A  22      58.245  54.912  53.938  1.00  0.00           H0.      0
ATOM    326  HB3 ALA A  22      56.651  54.942  53.289  1.00  0.00           H0.      0
ATOM    327  C   ALA A  22      59.107  52.508  53.234  1.00  0.00           C0.      0
ATOM    328  O   ALA A  22      60.175  53.063  53.008  1.00  0.00           O0.      0
ATOM    329  N   ASP A  23      58.973  51.385  53.952  1.00  0.00           N0.      0
ATOM    330  H   ASP A  23      58.053  50.980  54.045  1.00  0.00           H0.      0
ATOM    331  CA  ASP A  23      60.074  50.488  54.407  1.00  0.00           C0.      0
ATOM    332  HA  ASP A  23      60.974  51.098  54.478  1.00  0.00           H0.      0
ATOM    333  CB  ASP A  23      59.582  49.840  55.735  1.00  0.00           C0.      0
ATOM    334  HB2 ASP A  23      60.379  49.193  56.100  1.00  0.00           H0.      0
ATOM    335  HB3 ASP A  23      59.408  50.566  56.529  1.00  0.00           H0.      0
ATOM    336  CG  ASP A  23      58.360  48.909  55.758  1.00  0.00           C0.      0
ATOM    337  OD1 ASP A  23      58.283  48.160  56.740  1.00  0.00           O0.      0
ATOM    338  OD2 ASP A  23      57.629  48.755  54.741  1.00  0.00           O0.      0
ATOM    339  C   ASP A  23      60.372  49.382  53.354  1.00  0.00           C0.      0
ATOM    340  O   ASP A  23      61.293  48.599  53.539  1.00  0.00           O0.      0
ATOM    341  N   GLY A  24      59.695  49.285  52.236  1.00  0.00           N0.      0
ATOM    342  H   GLY A  24      58.942  49.909  51.984  1.00  0.00           H0.      0
ATOM    343  CA  GLY A  24      60.052  48.371  51.145  1.00  0.00           C0.      0
ATOM    344  HA2 GLY A  24      59.596  48.605  50.184  1.00  0.00           H0.      0
ATOM    345  HA3 GLY A  24      61.108  48.506  50.911  1.00  0.00           H0.      0
ATOM    346  C   GLY A  24      59.839  46.892  51.443  1.00  0.00           C0.      0
ATOM    347  O   GLY A  24      60.431  46.034  50.719  1.00  0.00           O0.      0
ATOM    348  N   GLU A  25      59.201  46.525  52.556  1.00  0.00           N0.      0
ATOM    349  H   GLU A  25      58.689  47.205  53.100  1.00  0.00           H0.      0
ATOM    350  CA  GLU A  25      59.154  45.101  52.880  1.00  0.00           C0.      0
ATOM    351  HA  GLU A  25      60.114  44.670  52.595  1.00  0.00           H0.      0
ATOM    352  CB  GLU A  25      58.938  44.967  54.370  1.00  0.00           C0.      0
ATOM    353  HB2 GLU A  25      59.692  45.498  54.951  1.00  0.00           H0.      0
ATOM    354  HB3 GLU A  25      58.051  45.530  54.663  1.00  0.00           H0.      0
ATOM    355  CG  GLU A  25      58.554  43.551  54.912  1.00  0.00           C0.      0
ATOM    356  HG2 GLU A  25      58.364  43.687  55.977  1.00  0.00           H0.      0
ATOM    357  HG3 GLU A  25      57.628  43.163  54.487  1.00  0.00           H0.      0
ATOM    358  CD  GLU A  25      59.627  42.556  54.684  1.00  0.00           C0.      0
ATOM    359  OE1 GLU A  25      59.415  41.366  55.000  1.00  0.00           O0.      0
ATOM    360  OE2 GLU A  25      60.743  42.850  54.269  1.00  0.00           O0.      0
ATOM    361  C   GLU A  25      58.086  44.331  52.066  1.00  0.00           C0.      0
ATOM    362  O   GLU A  25      58.382  43.190  51.687  1.00  0.00           O0.      0
ATOM    363  N   ALA A  26      56.854  44.803  51.803  1.00  0.00           N0.      0
ATOM    364  H   ALA A  26      56.620  45.723  52.149  1.00  0.00           H0.      0
ATOM    365  CA  ALA A  26      55.925  44.244  50.795  1.00  0.00           C0.      0
ATOM    366  HA  ALA A  26      55.685  43.203  51.014  1.00  0.00           H0.      0
ATOM    367  CB  ALA A  26      54.704  45.240  50.745  1.00  0.00           C0.      0
ATOM    368  HB1 ALA A  26      54.930  46.225  50.339  1.00  0.00           H0.      0
ATOM    369  HB2 ALA A  26      53.899  44.826  50.137  1.00  0.00           H0.      0
ATOM    370  HB3 ALA A  26      54.395  45.330  51.787  1.00  0.00           H0.      0
ATOM    371  C   ALA A  26      56.636  44.088  49.422  1.00  0.00           C0.      0
ATOM    372  O   ALA A  26      56.509  43.035  48.772  1.00  0.00           O0.      0
ATOM    373  N   ALA A  27      57.439  45.047  49.053  1.00  0.00           N0.      0
ATOM    374  H   ALA A  27      57.658  45.860  49.610  1.00  0.00           H0.      0
ATOM    375  CA  ALA A  27      57.890  45.051  47.648  1.00  0.00           C0.      0
ATOM    376  HA  ALA A  27      57.038  44.768  47.029  1.00  0.00           H0.      0
ATOM    377  CB  ALA A  27      58.082  46.448  47.243  1.00  0.00           C0.      0
ATOM    378  HB1 ALA A  27      57.211  47.060  47.480  1.00  0.00           H0.      0
ATOM    379  HB2 ALA A  27      58.997  46.815  47.708  1.00  0.00           H0.      0
ATOM    380  HB3 ALA A  27      58.275  46.514  46.172  1.00  0.00           H0.      0
ATOM    381  C   ALA A  27      59.039  43.971  47.436  1.00  0.00           C0.      0
ATOM    382  O   ALA A  27      59.188  43.526  46.276  1.00  0.00           O0.      0
ATOM    383  N   ARG A  28      59.801  43.601  48.473  1.00  0.00           N0.      0
ATOM    384  H   ARG A  28      59.608  44.022  49.370  1.00  0.00           H0.      0
ATOM    385  CA  ARG A  28      60.804  42.546  48.522  1.00  0.00           C0.      0
ATOM    386  HA  ARG A  28      61.612  42.966  47.924  1.00  0.00           H0.      0
ATOM    387  CB  ARG A  28      61.267  42.395  49.985  1.00  0.00           C0.      0
ATOM    388  HB2 ARG A  28      61.742  43.296  50.373  1.00  0.00           H0.      0
ATOM    389  HB3 ARG A  28      60.370  42.154  50.555  1.00  0.00           H0.      0
ATOM    390  CG  ARG A  28      62.314  41.280  50.082  1.00  0.00           C0.      0
ATOM    391  HG2 ARG A  28      61.915  40.268  50.021  1.00  0.00           H0.      0
ATOM    392  HG3 ARG A  28      63.008  41.492  49.269  1.00  0.00           H0.      0
ATOM    393  CD  ARG A  28      63.009  41.496  51.449  1.00  0.00           C0.      0
ATOM    394  HD2 ARG A  28      63.984  41.009  51.467  1.00  0.00           H0.      0
ATOM    395  HD3 ARG A  28      63.158  42.569  51.570  1.00  0.00           H0.      0
ATOM    396  NE  ARG A  28      62.219  41.140  52.624  1.00  0.00           N0.      0
ATOM    397  HE  ARG A  28      61.727  41.870  53.119  1.00  0.00           H0.      0
ATOM    398  CZ  ARG A  28      62.130  39.926  53.134  1.00  0.00           C0.      0
ATOM    399  NH1 ARG A  28      62.758  38.913  52.725  1.00  0.00           N0.      0
ATOM    400 HH11 ARG A  28      63.284  38.996  51.866  1.00  0.00           H0.      0
ATOM    401 HH12 ARG A  28      62.797  37.990  53.134  1.00  0.00           H0.      0
ATOM    402  NH2 ARG A  28      61.437  39.809  54.210  1.00  0.00           N0.      0
ATOM    403 HH21 ARG A  28      60.805  40.577  54.385  1.00  0.00           H0.      0
ATOM    404 HH22 ARG A  28      61.425  38.895  54.640  1.00  0.00           H0.      0
ATOM    405  C   ARG A  28      60.295  41.229  47.955  1.00  0.00           C0.      0
ATOM    406  O   ARG A  28      61.009  40.418  47.434  1.00  0.00           O0.      0
ATOM    407  N   VAL A  29      59.013  40.975  48.162  1.00  0.00           N0.      0
ATOM    408  H   VAL A  29      58.490  41.665  48.683  1.00  0.00           H0.      0
ATOM    409  CA  VAL A  29      58.352  39.673  48.044  1.00  0.00           C0.      0
ATOM    410  HA  VAL A  29      58.971  38.930  47.541  1.00  0.00           H0.      0
ATOM    411  CB  VAL A  29      58.130  39.037  49.421  1.00  0.00           C0.      0
ATOM    412  HB  VAL A  29      57.777  38.029  49.206  1.00  0.00           H0.      0
ATOM    413  CG1 VAL A  29      59.408  38.871  50.251  1.00  0.00           C0.      0
ATOM    414 HG11 VAL A  29      59.153  38.048  50.919  1.00  0.00           H0.      0
ATOM    415 HG12 VAL A  29      60.345  38.692  49.723  1.00  0.00           H0.      0
ATOM    416 HG13 VAL A  29      59.558  39.807  50.788  1.00  0.00           H0.      0
ATOM    417  CG2 VAL A  29      57.126  39.788  50.242  1.00  0.00           C0.      0
ATOM    418 HG21 VAL A  29      56.186  39.808  49.690  1.00  0.00           H0.      0
ATOM    419 HG22 VAL A  29      56.892  39.366  51.220  1.00  0.00           H0.      0
ATOM    420 HG23 VAL A  29      57.513  40.760  50.549  1.00  0.00           H0.      0
ATOM    421  C   VAL A  29      57.093  39.761  47.171  1.00  0.00           C0.      0
ATOM    422  O   VAL A  29      56.534  38.729  46.944  1.00  0.00           O0.      0
ATOM    423  N   TRP A  30      56.746  40.897  46.550  1.00  0.00           N0.      0
ATOM    424  H   TRP A  30      57.192  41.724  46.920  1.00  0.00           H0.      0
ATOM    425  CA  TRP A  30      55.460  40.976  45.777  1.00  0.00           C0.      0
ATOM    426  HA  TRP A  30      54.598  40.794  46.419  1.00  0.00           H0.      0
ATOM    427  CB  TRP A  30      55.361  42.310  45.130  1.00  0.00           C0.      0
ATOM    428  HB2 TRP A  30      55.821  43.070  45.762  1.00  0.00           H0.      0
ATOM    429  HB3 TRP A  30      55.936  42.323  44.205  1.00  0.00           H0.      0
ATOM    430  CG  TRP A  30      54.017  42.798  44.818  1.00  0.00           C0.      0
ATOM    431  CD1 TRP A  30      53.473  43.110  43.590  1.00  0.00           C0.      0
ATOM    432  HD1 TRP A  30      54.048  43.149  42.677  1.00  0.00           H0.      0
ATOM    433  NE1 TRP A  30      52.188  43.527  43.755  1.00  0.00           N0.      0
ATOM    434  HE1 TRP A  30      51.754  44.092  43.039  1.00  0.00           H0.      0
ATOM    435  CE2 TRP A  30      51.895  43.713  45.107  1.00  0.00           C0.      0
ATOM    436  CZ2 TRP A  30      50.720  44.289  45.740  1.00  0.00           C0.      0
ATOM    437  HZ2 TRP A  30      49.899  44.684  45.161  1.00  0.00           H0.      0
ATOM    438  CH2 TRP A  30      50.638  44.211  47.154  1.00  0.00           C0.      0
ATOM    439  HH2 TRP A  30      49.820  44.733  47.629  1.00  0.00           H0.      0
ATOM    440  CZ3 TRP A  30      51.755  43.740  47.907  1.00  0.00           C0.      0
ATOM    441  HZ3 TRP A  30      51.755  43.793  48.986  1.00  0.00           H0.      0
ATOM    442  CE3 TRP A  30      52.921  43.258  47.260  1.00  0.00           C0.      0
ATOM    443  HE3 TRP A  30      53.693  42.833  47.885  1.00  0.00           H0.      0
ATOM    444  CD2 TRP A  30      52.981  43.167  45.804  1.00  0.00           C0.      0
ATOM    445  C   TRP A  30      55.460  39.900  44.657  1.00  0.00           C0.      0
ATOM    446  O   TRP A  30      54.416  39.314  44.459  1.00  0.00           O0.      0
ATOM    447  N   GLN A  31      56.551  39.643  43.983  1.00  0.00           N0.      0
ATOM    448  H   GLN A  31      57.375  40.157  44.260  1.00  0.00           H0.      0
ATOM    449  CA  GLN A  31      56.610  38.623  42.892  1.00  0.00           C0.      0
ATOM    450  HA  GLN A  31      55.926  38.977  42.122  1.00  0.00           H0.      0
ATOM    451  CB  GLN A  31      57.917  38.548  42.208  1.00  0.00           C0.      0
ATOM    452  HB2 GLN A  31      57.860  37.688  41.540  1.00  0.00           H0.      0
ATOM    453  HB3 GLN A  31      58.123  39.417  41.584  1.00  0.00           H0.      0
ATOM    454  CG  GLN A  31      59.130  38.262  43.104  1.00  0.00           C0.      0
ATOM    455  HG2 GLN A  31      59.025  37.274  43.550  1.00  0.00           H0.      0
ATOM    456  HG3 GLN A  31      59.982  38.167  42.430  1.00  0.00           H0.      0
ATOM    457  CD  GLN A  31      59.635  39.423  44.007  1.00  0.00           C0.      0
ATOM    458  OE1 GLN A  31      59.279  40.583  43.823  1.00  0.00           O0.      0
ATOM    459  NE2 GLN A  31      60.420  39.130  45.038  1.00  0.00           N0.      0
ATOM    460 HE21 GLN A  31      60.601  39.834  45.740  1.00  0.00           H0.      0
ATOM    461 HE22 GLN A  31      60.679  38.161  45.159  1.00  0.00           H0.      0
ATOM    462  C   GLN A  31      56.151  37.206  43.410  1.00  0.00           C0.      0
ATOM    463  O   GLN A  31      55.484  36.417  42.791  1.00  0.00           O0.      0
ATOM    464  N   LEU A  32      56.372  36.893  44.648  1.00  0.00           N0.      0
ATOM    465  H   LEU A  32      56.759  37.656  45.186  1.00  0.00           H0.      0
ATOM    466  CA  LEU A  32      56.019  35.651  45.418  1.00  0.00           C0.      0
ATOM    467  HA  LEU A  32      56.090  34.794  44.747  1.00  0.00           H0.      0
ATOM    468  CB  LEU A  32      56.973  35.579  46.596  1.00  0.00           C0.      0
ATOM    469  HB2 LEU A  32      56.730  36.324  47.354  1.00  0.00           H0.      0
ATOM    470  HB3 LEU A  32      56.870  34.617  47.099  1.00  0.00           H0.      0
ATOM    471  CG  LEU A  32      58.479  35.763  46.410  1.00  0.00           C0.      0
ATOM    472  HG  LEU A  32      58.767  36.787  46.174  1.00  0.00           H0.      0
ATOM    473  CD1 LEU A  32      59.190  35.530  47.745  1.00  0.00           C0.      0
ATOM    474 HD11 LEU A  32      59.087  34.509  48.111  1.00  0.00           H0.      0
ATOM    475 HD12 LEU A  32      60.266  35.620  47.595  1.00  0.00           H0.      0
ATOM    476 HD13 LEU A  32      58.802  36.183  48.527  1.00  0.00           H0.      0
ATOM    477  CD2 LEU A  32      58.957  34.708  45.336  1.00  0.00           C0.      0
ATOM    478 HD21 LEU A  32      58.557  33.701  45.450  1.00  0.00           H0.      0
ATOM    479 HD22 LEU A  32      58.761  35.083  44.331  1.00  0.00           H0.      0
ATOM    480 HD23 LEU A  32      60.047  34.700  45.319  1.00  0.00           H0.      0
ATOM    481  C   LEU A  32      54.544  35.686  45.994  1.00  0.00           C0.      0
ATOM    482  O   LEU A  32      53.844  34.634  45.903  1.00  0.00           O0.      0
ATOM    483  N   TYR A  33      54.072  36.883  46.290  1.00  0.00           N0.      0
ATOM    484  H   TYR A  33      54.741  37.640  46.295  1.00  0.00           H0.      0
ATOM    485  CA  TYR A  33      52.759  37.145  46.760  1.00  0.00           C0.      0
ATOM    486  HA  TYR A  33      52.494  36.372  47.482  1.00  0.00           H0.      0
ATOM    487  CB  TYR A  33      52.760  38.434  47.566  1.00  0.00           C0.      0
ATOM    488  HB2 TYR A  33      53.509  38.448  48.359  1.00  0.00           H0.      0
ATOM    489  HB3 TYR A  33      53.083  39.121  46.784  1.00  0.00           H0.      0
ATOM    490  CG  TYR A  33      51.403  38.997  48.032  1.00  0.00           C0.      0
ATOM    491  CD1 TYR A  33      50.871  40.084  47.351  1.00  0.00           C0.      0
ATOM    492  HD1 TYR A  33      51.511  40.641  46.683  1.00  0.00           H0.      0
ATOM    493  CE1 TYR A  33      49.577  40.506  47.711  1.00  0.00           C0.      0
ATOM    494  HE1 TYR A  33      49.074  41.280  47.149  1.00  0.00           H0.      0
ATOM    495  CZ  TYR A  33      48.814  39.807  48.715  1.00  0.00           C0.      0
ATOM    496  OH  TYR A  33      47.534  40.195  49.026  1.00  0.00           O0.      0
ATOM    497  HH  TYR A  33      47.463  41.151  49.086  1.00  0.00           H0.      0
ATOM    498  CE2 TYR A  33      49.427  38.720  49.373  1.00  0.00           C0.      0
ATOM    499  HE2 TYR A  33      48.934  38.204  50.184  1.00  0.00           H0.      0
ATOM    500  CD2 TYR A  33      50.753  38.430  49.106  1.00  0.00           C0.      0
ATOM    501  HD2 TYR A  33      51.234  37.661  49.692  1.00  0.00           H0.      0
ATOM    502  C   TYR A  33      51.622  37.088  45.671  1.00  0.00           C0.      0
ATOM    503  O   TYR A  33      50.477  36.802  45.938  1.00  0.00           O0.      0
ATOM    504  N   ILE A  34      52.005  37.422  44.387  1.00  0.00           N0.      0
ATOM    505  H   ILE A  34      52.818  38.012  44.283  1.00  0.00           H0.      0
ATOM    506  CA  ILE A  34      51.259  37.179  43.162  1.00  0.00           C0.      0
ATOM    507  HA  ILE A  34      50.241  37.567  43.161  1.00  0.00           H0.      0
ATOM    508  CB  ILE A  34      51.961  37.788  41.946  1.00  0.00           C0.      0
ATOM    509  HB  ILE A  34      53.032  37.671  42.113  1.00  0.00           H0.      0
ATOM    510  CG2 ILE A  34      51.606  37.009  40.745  1.00  0.00           C0.      0
ATOM    511 HG21 ILE A  34      52.146  36.071  40.612  1.00  0.00           H0.      0
ATOM    512 HG22 ILE A  34      50.524  36.881  40.731  1.00  0.00           H0.      0
ATOM    513 HG23 ILE A  34      51.906  37.544  39.844  1.00  0.00           H0.      0
ATOM    514  CG1 ILE A  34      51.570  39.251  41.780  1.00  0.00           C0.      0
ATOM    515 HG12 ILE A  34      50.538  39.325  41.437  1.00  0.00           H0.      0
ATOM    516 HG13 ILE A  34      51.656  39.670  42.782  1.00  0.00           H0.      0
ATOM    517  CD1 ILE A  34      52.434  40.003  40.793  1.00  0.00           C0.      0
ATOM    518 HD11 ILE A  34      52.253  41.076  40.853  1.00  0.00           H0.      0
ATOM    519 HD12 ILE A  34      53.466  39.833  41.098  1.00  0.00           H0.      0
ATOM    520 HD13 ILE A  34      52.316  39.617  39.781  1.00  0.00           H0.      0
ATOM    521  C   ILE A  34      51.153  35.677  43.032  1.00  0.00           C0.      0
ATOM    522  O   ILE A  34      50.064  35.086  42.976  1.00  0.00           O0.      0
ATOM    523  N   GLY A  35      52.358  34.994  42.998  1.00  0.00           N0.      0
ATOM    524  H   GLY A  35      53.142  35.629  42.952  1.00  0.00           H0.      0
ATOM    525  CA  GLY A  35      52.728  33.567  42.841  1.00  0.00           C0.      0
ATOM    526  HA2 GLY A  35      53.484  33.386  43.605  1.00  0.00           H0.      0
ATOM    527  HA3 GLY A  35      51.806  33.021  43.044  1.00  0.00           H0.      0
ATOM    528  C   GLY A  35      53.199  33.251  41.423  1.00  0.00           C0.      0
ATOM    529  O   GLY A  35      53.815  34.054  40.776  1.00  0.00           O0.      0
ATOM    530  N   ASP A  36      52.780  32.084  40.871  1.00  0.00           N0.      0
ATOM    531  H   ASP A  36      52.035  31.593  41.343  1.00  0.00           H0.      0
ATOM    532  CA  ASP A  36      52.978  31.810  39.474  1.00  0.00           C0.      0
ATOM    533  HA  ASP A  36      54.062  31.733  39.387  1.00  0.00           H0.      0
ATOM    534  CB  ASP A  36      52.562  30.370  39.165  1.00  0.00           C0.      0
ATOM    535  HB2 ASP A  36      53.115  29.737  39.860  1.00  0.00           H0.      0
ATOM    536  HB3 ASP A  36      51.513  30.178  39.390  1.00  0.00           H0.      0
ATOM    537  CG  ASP A  36      52.685  29.965  37.660  1.00  0.00           C0.      0
ATOM    538  OD1 ASP A  36      52.464  28.797  37.358  1.00  0.00           O0.      0
ATOM    539  OD2 ASP A  36      53.298  30.719  36.879  1.00  0.00           O0.      0
ATOM    540  C   ASP A  36      52.390  32.919  38.600  1.00  0.00           C0.      0
ATOM    541  O   ASP A  36      51.130  33.043  38.576  1.00  0.00           O0.      0
ATOM    542  N   THR A  37      53.216  33.667  37.818  1.00  0.00           N0.      0
ATOM    543  H   THR A  37      54.176  33.404  37.986  1.00  0.00           H0.      0
ATOM    544  CA  THR A  37      52.692  34.812  37.079  1.00  0.00           C0.      0
ATOM    545  HA  THR A  37      52.191  35.458  37.800  1.00  0.00           H0.      0
ATOM    546  CB  THR A  37      53.756  35.531  36.284  1.00  0.00           C0.      0
ATOM    547  HB  THR A  37      54.382  34.863  35.694  1.00  0.00           H0.      0
ATOM    548  CG2 THR A  37      53.250  36.708  35.415  1.00  0.00           C0.      0
ATOM    549 HG21 THR A  37      52.831  36.418  34.452  1.00  0.00           H0.      0
ATOM    550 HG22 THR A  37      52.434  37.200  35.944  1.00  0.00           H0.      0
ATOM    551 HG23 THR A  37      54.011  37.440  35.146  1.00  0.00           H0.      0
ATOM    552  OG1 THR A  37      54.525  36.227  37.226  1.00  0.00           O0.      0
ATOM    553  HG1 THR A  37      55.096  35.588  37.659  1.00  0.00           H0.      0
ATOM    554  C   THR A  37      51.655  34.334  36.021  1.00  0.00           C0.      0
ATOM    555  O   THR A  37      50.641  35.018  35.789  1.00  0.00           O0.      0
ATOM    556  N   ARG A  38      51.855  33.108  35.471  1.00  0.00           N0.      0
ATOM    557  H   ARG A  38      52.697  32.631  35.760  1.00  0.00           H0.      0
ATOM    558  CA  ARG A  38      50.950  32.365  34.556  1.00  0.00           C0.      0
ATOM    559  HA  ARG A  38      50.981  33.020  33.685  1.00  0.00           H0.      0
ATOM    560  CB  ARG A  38      51.441  30.942  34.273  1.00  0.00           C0.      0
ATOM    561  HB2 ARG A  38      51.577  30.356  35.182  1.00  0.00           H0.      0
ATOM    562  HB3 ARG A  38      50.627  30.457  33.733  1.00  0.00           H0.      0
ATOM    563  CG  ARG A  38      52.689  30.944  33.436  1.00  0.00           C0.      0
ATOM    564  HG2 ARG A  38      52.542  31.329  32.427  1.00  0.00           H0.      0
ATOM    565  HG3 ARG A  38      53.557  31.506  33.782  1.00  0.00           H0.      0
ATOM    566  CD  ARG A  38      53.116  29.387  33.234  1.00  0.00           C0.      0
ATOM    567  HD2 ARG A  38      52.305  28.695  33.009  1.00  0.00           H0.      0
ATOM    568  HD3 ARG A  38      53.916  29.297  32.499  1.00  0.00           H0.      0
ATOM    569  NE  ARG A  38      53.635  28.894  34.523  1.00  0.00           N0.      0
ATOM    570  HE  ARG A  38      53.444  29.360  35.399  1.00  0.00           H0.      0
ATOM    571  CZ  ARG A  38      54.283  27.775  34.741  1.00  0.00           C0.      0
ATOM    572  NH1 ARG A  38      54.953  27.147  33.829  1.00  0.00           N0.      0
ATOM    573 HH11 ARG A  38      54.871  27.536  32.901  1.00  0.00           H0.      0
ATOM    574 HH12 ARG A  38      55.290  26.225  34.069  1.00  0.00           H0.      0
ATOM    575  NH2 ARG A  38      54.324  27.175  35.908  1.00  0.00           N0.      0
ATOM    576 HH21 ARG A  38      53.762  27.628  36.616  1.00  0.00           H0.      0
ATOM    577 HH22 ARG A  38      54.682  26.233  35.979  1.00  0.00           H0.      0
ATOM    578  C   ARG A  38      49.504  32.342  35.002  1.00  0.00           C0.      0
ATOM    579  O   ARG A  38      48.652  32.782  34.198  1.00  0.00           O0.      0
ATOM    580  N   SER A  39      49.193  32.026  36.295  1.00  0.00           N0.      0
ATOM    581  H   SER A  39      50.018  32.023  36.879  1.00  0.00           H0.      0
ATOM    582  CA  SER A  39      47.859  31.871  36.942  1.00  0.00           C0.      0
ATOM    583  HA  SER A  39      47.273  31.088  36.461  1.00  0.00           H0.      0
ATOM    584  CB  SER A  39      47.965  31.566  38.442  1.00  0.00           C0.      0
ATOM    585  HB2 SER A  39      47.963  32.369  39.179  1.00  0.00           H0.      0
ATOM    586  HB3 SER A  39      47.032  31.051  38.668  1.00  0.00           H0.      0
ATOM    587  OG  SER A  39      49.099  30.681  38.702  1.00  0.00           O0.      0
ATOM    588  HG  SER A  39      48.646  30.013  39.222  1.00  0.00           H0.      0
ATOM    589  C   SER A  39      47.082  33.144  36.858  1.00  0.00           C0.      0
ATOM    590  O   SER A  39      45.990  33.156  36.298  1.00  0.00           O0.      0
ATOM    591  N   ARG A  40      47.648  34.300  37.271  1.00  0.00           N0.      0
ATOM    592  H   ARG A  40      48.604  34.290  37.595  1.00  0.00           H0.      0
ATOM    593  CA  ARG A  40      47.035  35.670  37.280  1.00  0.00           C0.      0
ATOM    594  HA  ARG A  40      46.148  35.674  37.915  1.00  0.00           H0.      0
ATOM    595  CB  ARG A  40      48.045  36.598  38.047  1.00  0.00           C0.      0
ATOM    596  HB2 ARG A  40      48.238  36.263  39.066  1.00  0.00           H0.      0
ATOM    597  HB3 ARG A  40      49.007  36.653  37.538  1.00  0.00           H0.      0
ATOM    598  CG  ARG A  40      47.522  38.028  38.016  1.00  0.00           C0.      0
ATOM    599  HG2 ARG A  40      47.232  38.340  37.013  1.00  0.00           H0.      0
ATOM    600  HG3 ARG A  40      46.649  37.963  38.665  1.00  0.00           H0.      0
ATOM    601  CD  ARG A  40      48.510  38.947  38.641  1.00  0.00           C0.      0
ATOM    602  HD2 ARG A  40      48.504  38.620  39.681  1.00  0.00           H0.      0
ATOM    603  HD3 ARG A  40      49.511  38.814  38.232  1.00  0.00           H0.      0
ATOM    604  NE  ARG A  40      48.234  40.368  38.531  1.00  0.00           N0.      0
ATOM    605  HE  ARG A  40      47.869  40.660  37.636  1.00  0.00           H0.      0
ATOM    606  CZ  ARG A  40      48.366  41.353  39.389  1.00  0.00           C0.      0
ATOM    607  NH1 ARG A  40      48.705  41.194  40.674  1.00  0.00           N0.      0
ATOM    608 HH11 ARG A  40      48.931  40.259  40.982  1.00  0.00           H0.      0
ATOM    609 HH12 ARG A  40      48.929  42.015  41.218  1.00  0.00           H0.      0
ATOM    610  NH2 ARG A  40      48.265  42.590  38.996  1.00  0.00           N0.      0
ATOM    611 HH21 ARG A  40      48.068  42.804  38.029  1.00  0.00           H0.      0
ATOM    612 HH22 ARG A  40      48.494  43.374  39.591  1.00  0.00           H0.      0
ATOM    613  C   ARG A  40      46.733  36.172  35.867  1.00  0.00           C0.      0
ATOM    614  O   ARG A  40      45.770  36.827  35.549  1.00  0.00           O0.      0
ATOM    615  N   THR A  41      47.724  35.939  35.026  1.00  0.00           N0.      0
ATOM    616  H   THR A  41      48.556  35.450  35.325  1.00  0.00           H0.      0
ATOM    617  CA  THR A  41      47.620  36.351  33.602  1.00  0.00           C0.      0
ATOM    618  HA  THR A  41      47.310  37.396  33.626  1.00  0.00           H0.      0
ATOM    619  CB  THR A  41      48.962  36.123  32.915  1.00  0.00           C0.      0
ATOM    620  HB  THR A  41      49.119  35.044  32.921  1.00  0.00           H0.      0
ATOM    621  CG2 THR A  41      49.084  36.636  31.467  1.00  0.00           C0.      0
ATOM    622 HG21 THR A  41      48.913  37.710  31.552  1.00  0.00           H0.      0
ATOM    623 HG22 THR A  41      50.122  36.435  31.204  1.00  0.00           H0.      0
ATOM    624 HG23 THR A  41      48.468  36.069  30.770  1.00  0.00           H0.      0
ATOM    625  OG1 THR A  41      49.892  36.820  33.737  1.00  0.00           O0.      0
ATOM    626  HG1 THR A  41      49.967  36.180  34.448  1.00  0.00           H0.      0
ATOM    627  C   THR A  41      46.596  35.513  32.836  1.00  0.00           C0.      0
ATOM    628  O   THR A  41      45.791  36.027  32.056  1.00  0.00           O0.      0
ATOM    629  N   ALA A  42      46.478  34.243  33.107  1.00  0.00           N0.      0
ATOM    630  H   ALA A  42      47.041  33.695  33.741  1.00  0.00           H0.      0
ATOM    631  CA  ALA A  42      45.382  33.449  32.602  1.00  0.00           C0.      0
ATOM    632  HA  ALA A  42      45.440  33.606  31.525  1.00  0.00           H0.      0
ATOM    633  CB  ALA A  42      45.489  31.973  33.042  1.00  0.00           C0.      0
ATOM    634  HB1 ALA A  42      44.632  31.489  32.574  1.00  0.00           H0.      0
ATOM    635  HB2 ALA A  42      46.395  31.580  32.581  1.00  0.00           H0.      0
ATOM    636  HB3 ALA A  42      45.512  31.853  34.126  1.00  0.00           H0.      0
ATOM    637  C   ALA A  42      44.007  34.059  32.962  1.00  0.00           C0.      0
ATOM    638  O   ALA A  42      43.093  34.005  32.159  1.00  0.00           O0.      0
ATOM    639  N   GLU A  43      43.780  34.553  34.181  1.00  0.00           N0.      0
ATOM    640  H   GLU A  43      44.566  34.519  34.815  1.00  0.00           H0.      0
ATOM    641  CA  GLU A  43      42.484  35.033  34.665  1.00  0.00           C0.      0
ATOM    642  HA  GLU A  43      41.817  34.172  34.629  1.00  0.00           H0.      0
ATOM    643  CB  GLU A  43      42.648  35.466  36.113  1.00  0.00           C0.      0
ATOM    644  HB2 GLU A  43      43.248  34.694  36.595  1.00  0.00           H0.      0
ATOM    645  HB3 GLU A  43      43.206  36.399  36.024  1.00  0.00           H0.      0
ATOM    646  CG  GLU A  43      41.257  35.684  36.855  1.00  0.00           C0.      0
ATOM    647  HG2 GLU A  43      41.535  36.257  37.740  1.00  0.00           H0.      0
ATOM    648  HG3 GLU A  43      40.565  36.297  36.277  1.00  0.00           H0.      0
ATOM    649  CD  GLU A  43      40.597  34.344  37.228  1.00  0.00           C0.      0
ATOM    650  OE1 GLU A  43      39.343  34.285  37.330  1.00  0.00           O0.      0
ATOM    651  OE2 GLU A  43      41.329  33.331  37.538  1.00  0.00           O0.      0
ATOM    652  C   GLU A  43      41.829  36.109  33.765  1.00  0.00           C0.      0
ATOM    653  O   GLU A  43      40.741  35.888  33.280  1.00  0.00           O0.      0
ATOM    654  N   TYR A  44      42.538  37.190  33.477  1.00  0.00           N0.      0
ATOM    655  H   TYR A  44      43.518  37.242  33.713  1.00  0.00           H0.      0
ATOM    656  CA  TYR A  44      42.040  38.435  32.745  1.00  0.00           C0.      0
ATOM    657  HA  TYR A  44      40.983  38.285  32.528  1.00  0.00           H0.      0
ATOM    658  CB  TYR A  44      41.920  39.422  33.877  1.00  0.00           C0.      0
ATOM    659  HB2 TYR A  44      41.402  40.297  33.485  1.00  0.00           H0.      0
ATOM    660  HB3 TYR A  44      41.264  38.993  34.634  1.00  0.00           H0.      0
ATOM    661  CG  TYR A  44      43.201  39.897  34.498  1.00  0.00           C0.      0
ATOM    662  CD1 TYR A  44      43.951  40.976  33.994  1.00  0.00           C0.      0
ATOM    663  HD1 TYR A  44      43.609  41.447  33.084  1.00  0.00           H0.      0
ATOM    664  CE1 TYR A  44      45.255  41.344  34.500  1.00  0.00           C0.      0
ATOM    665  HE1 TYR A  44      45.780  42.176  34.053  1.00  0.00           H0.      0
ATOM    666  CZ  TYR A  44      45.762  40.639  35.604  1.00  0.00           C0.      0
ATOM    667  OH  TYR A  44      46.862  41.110  36.268  1.00  0.00           O0.      0
ATOM    668  HH  TYR A  44      46.803  42.068  36.268  1.00  0.00           H0.      0
ATOM    669  CE2 TYR A  44      44.905  39.688  36.248  1.00  0.00           C0.      0
ATOM    670  HE2 TYR A  44      45.259  39.263  37.175  1.00  0.00           H0.      0
ATOM    671  CD2 TYR A  44      43.653  39.320  35.737  1.00  0.00           C0.      0
ATOM    672  HD2 TYR A  44      43.067  38.534  36.189  1.00  0.00           H0.      0
ATOM    673  C   TYR A  44      42.786  38.958  31.561  1.00  0.00           C0.      0
ATOM    674  O   TYR A  44      42.254  39.932  31.031  1.00  0.00           O0.      0
ATOM    675  N   LYS A  45      43.968  38.419  31.171  1.00  0.00           N0.      0
ATOM    676  H   LYS A  45      44.340  37.574  31.581  1.00  0.00           H0.      0
ATOM    677  CA  LYS A  45      44.671  39.031  29.993  1.00  0.00           C0.      0
ATOM    678  HA  LYS A  45      44.706  40.111  30.132  1.00  0.00           H0.      0
ATOM    679  CB  LYS A  45      46.174  38.509  29.846  1.00  0.00           C0.      0
ATOM    680  HB2 LYS A  45      46.777  38.722  30.728  1.00  0.00           H0.      0
ATOM    681  HB3 LYS A  45      46.139  37.426  29.727  1.00  0.00           H0.      0
ATOM    682  CG  LYS A  45      46.811  39.261  28.616  1.00  0.00           C0.      0
ATOM    683  HG2 LYS A  45      46.265  38.832  27.775  1.00  0.00           H0.      0
ATOM    684  HG3 LYS A  45      46.842  40.350  28.661  1.00  0.00           H0.      0
ATOM    685  CD  LYS A  45      48.254  38.719  28.404  1.00  0.00           C0.      0
ATOM    686  HD2 LYS A  45      48.890  39.170  29.166  1.00  0.00           H0.      0
ATOM    687  HD3 LYS A  45      48.336  37.636  28.311  1.00  0.00           H0.      0
ATOM    688  CE  LYS A  45      48.685  39.209  27.041  1.00  0.00           C0.      0
ATOM    689  HE2 LYS A  45      48.151  38.742  26.213  1.00  0.00           H0.      0
ATOM    690  HE3 LYS A  45      48.479  40.255  26.812  1.00  0.00           H0.      0
ATOM    691  NZ  LYS A  45      50.112  38.977  26.897  1.00  0.00           N0.      0
ATOM    692  HZ1 LYS A  45      50.195  37.990  26.702  1.00  0.00           H0.      0
ATOM    693  HZ2 LYS A  45      50.466  39.535  26.134  1.00  0.00           H0.      0
ATOM    694  HZ3 LYS A  45      50.591  39.199  27.758  1.00  0.00           H0.      0
ATOM    695  C   LYS A  45      43.860  38.887  28.676  1.00  0.00           C0.      0
ATOM    696  O   LYS A  45      43.744  39.904  28.023  1.00  0.00           O0.      0
ATOM    697  N   ALA A  46      43.213  37.771  28.364  1.00  0.00           N0.      0
ATOM    698  H   ALA A  46      43.317  36.895  28.856  1.00  0.00           H0.      0
ATOM    699  CA  ALA A  46      42.305  37.708  27.227  1.00  0.00           C0.      0
ATOM    700  HA  ALA A  46      42.905  37.927  26.344  1.00  0.00           H0.      0
ATOM    701  CB  ALA A  46      41.747  36.210  27.056  1.00  0.00           C0.      0
ATOM    702  HB1 ALA A  46      42.635  35.579  27.005  1.00  0.00           H0.      0
ATOM    703  HB2 ALA A  46      41.222  35.818  27.927  1.00  0.00           H0.      0
ATOM    704  HB3 ALA A  46      41.181  36.099  26.131  1.00  0.00           H0.      0
ATOM    705  C   ALA A  46      41.159  38.791  27.202  1.00  0.00           C0.      0
ATOM    706  O   ALA A  46      40.891  39.454  26.173  1.00  0.00           O0.      0
ATOM    707  N   TRP A  47      40.507  38.990  28.364  1.00  0.00           N0.      0
ATOM    708  H   TRP A  47      40.903  38.463  29.128  1.00  0.00           H0.      0
ATOM    709  CA  TRP A  47      39.412  39.950  28.668  1.00  0.00           C0.      0
ATOM    710  HA  TRP A  47      38.746  39.809  27.816  1.00  0.00           H0.      0
ATOM    711  CB  TRP A  47      38.692  39.656  30.027  1.00  0.00           C0.      0
ATOM    712  HB2 TRP A  47      38.048  38.798  29.840  1.00  0.00           H0.      0
ATOM    713  HB3 TRP A  47      39.403  39.225  30.732  1.00  0.00           H0.      0
ATOM    714  CG  TRP A  47      37.918  40.726  30.783  1.00  0.00           C0.      0
ATOM    715  CD1 TRP A  47      36.563  40.786  31.000  1.00  0.00           C0.      0
ATOM    716  HD1 TRP A  47      35.883  40.127  30.482  1.00  0.00           H0.      0
ATOM    717  NE1 TRP A  47      36.183  41.878  31.720  1.00  0.00           N0.      0
ATOM    718  HE1 TRP A  47      35.205  42.023  31.927  1.00  0.00           H0.      0
ATOM    719  CE2 TRP A  47      37.295  42.452  32.278  1.00  0.00           C0.      0
ATOM    720  CZ2 TRP A  47      37.459  43.565  33.061  1.00  0.00           C0.      0
ATOM    721  HZ2 TRP A  47      36.531  44.095  33.217  1.00  0.00           H0.      0
ATOM    722  CH2 TRP A  47      38.771  43.977  33.502  1.00  0.00           C0.      0
ATOM    723  HH2 TRP A  47      38.981  44.760  34.215  1.00  0.00           H0.      0
ATOM    724  CZ3 TRP A  47      39.861  43.267  33.047  1.00  0.00           C0.      0
ATOM    725  HZ3 TRP A  47      40.853  43.621  33.287  1.00  0.00           H0.      0
ATOM    726  CE3 TRP A  47      39.700  42.209  32.119  1.00  0.00           C0.      0
ATOM    727  HE3 TRP A  47      40.564  41.751  31.661  1.00  0.00           H0.      0
ATOM    728  CD2 TRP A  47      38.440  41.873  31.614  1.00  0.00           C0.      0
ATOM    729  C   TRP A  47      39.863  41.426  28.658  1.00  0.00           C0.      0
ATOM    730  O   TRP A  47      39.149  42.235  28.130  1.00  0.00           O0.      0
ATOM    731  N   LEU A  48      41.053  41.702  29.128  1.00  0.00           N0.      0
ATOM    732  H   LEU A  48      41.551  40.934  29.554  1.00  0.00           H0.      0
ATOM    733  CA  LEU A  48      41.547  43.100  29.071  1.00  0.00           C0.      0
ATOM    734  HA  LEU A  48      40.752  43.783  29.369  1.00  0.00           H0.      0
ATOM    735  CB  LEU A  48      42.785  43.267  30.088  1.00  0.00           C0.      0
ATOM    736  HB2 LEU A  48      42.507  42.778  31.022  1.00  0.00           H0.      0
ATOM    737  HB3 LEU A  48      43.660  42.716  29.743  1.00  0.00           H0.      0
ATOM    738  CG  LEU A  48      43.275  44.711  30.427  1.00  0.00           C0.      0
ATOM    739  HG  LEU A  48      43.329  45.307  29.516  1.00  0.00           H0.      0
ATOM    740  CD1 LEU A  48      42.440  45.636  31.250  1.00  0.00           C0.      0
ATOM    741 HD11 LEU A  48      41.437  45.810  30.861  1.00  0.00           H0.      0
ATOM    742 HD12 LEU A  48      42.337  45.240  32.261  1.00  0.00           H0.      0
ATOM    743 HD13 LEU A  48      42.947  46.601  31.246  1.00  0.00           H0.      0
ATOM    744  CD2 LEU A  48      44.693  44.642  30.958  1.00  0.00           C0.      0
ATOM    745 HD21 LEU A  48      45.144  45.625  31.091  1.00  0.00           H0.      0
ATOM    746 HD22 LEU A  48      44.652  44.208  31.957  1.00  0.00           H0.      0
ATOM    747 HD23 LEU A  48      45.303  43.998  30.325  1.00  0.00           H0.      0
ATOM    748  C   LEU A  48      42.041  43.459  27.641  1.00  0.00           C0.      0
ATOM    749  O   LEU A  48      41.714  44.588  27.165  1.00  0.00           O0.      0
ATOM    750  N   LEU A  49      42.552  42.552  26.862  1.00  0.00           N0.      0
ATOM    751  H   LEU A  49      42.826  41.662  27.254  1.00  0.00           H0.      0
ATOM    752  CA  LEU A  49      42.784  42.691  25.427  1.00  0.00           C0.      0
ATOM    753  HA  LEU A  49      43.401  43.557  25.188  1.00  0.00           H0.      0
ATOM    754  CB  LEU A  49      43.535  41.456  24.890  1.00  0.00           C0.      0
ATOM    755  HB2 LEU A  49      42.968  40.578  25.200  1.00  0.00           H0.      0
ATOM    756  HB3 LEU A  49      43.486  41.514  23.802  1.00  0.00           H0.      0
ATOM    757  CG  LEU A  49      45.022  41.382  25.406  1.00  0.00           C0.      0
ATOM    758  HG  LEU A  49      44.972  41.369  26.494  1.00  0.00           H0.      0
ATOM    759  CD1 LEU A  49      45.618  40.046  25.023  1.00  0.00           C0.      0
ATOM    760 HD11 LEU A  49      45.026  39.328  25.590  1.00  0.00           H0.      0
ATOM    761 HD12 LEU A  49      45.568  39.814  23.959  1.00  0.00           H0.      0
ATOM    762 HD13 LEU A  49      46.601  40.069  25.495  1.00  0.00           H0.      0
ATOM    763  CD2 LEU A  49      45.864  42.567  24.800  1.00  0.00           C0.      0
ATOM    764 HD21 LEU A  49      45.436  43.547  25.009  1.00  0.00           H0.      0
ATOM    765 HD22 LEU A  49      46.860  42.481  25.236  1.00  0.00           H0.      0
ATOM    766 HD23 LEU A  49      45.888  42.493  23.713  1.00  0.00           H0.      0
ATOM    767  C   LEU A  49      41.477  42.916  24.721  1.00  0.00           C0.      0
ATOM    768  O   LEU A  49      41.279  43.811  23.882  1.00  0.00           O0.      0
ATOM    769  N   GLY A  50      40.515  42.066  25.028  1.00  0.00           N0.      0
ATOM    770  H   GLY A  50      40.725  41.272  25.617  1.00  0.00           H0.      0
ATOM    771  CA  GLY A  50      39.093  42.088  24.605  1.00  0.00           C0.      0
ATOM    772  HA2 GLY A  50      38.932  41.746  23.583  1.00  0.00           H0.      0
ATOM    773  HA3 GLY A  50      38.581  41.344  25.214  1.00  0.00           H0.      0
ATOM    774  C   GLY A  50      38.356  43.396  24.914  1.00  0.00           C0.      0
ATOM    775  O   GLY A  50      37.603  43.793  24.110  1.00  0.00           O0.      0
ATOM    776  N   LEU A  51      38.637  44.071  26.047  1.00  0.00           N0.      0
ATOM    777  H   LEU A  51      39.291  43.649  26.691  1.00  0.00           H0.      0
ATOM    778  CA  LEU A  51      38.121  45.399  26.337  1.00  0.00           C0.      0
ATOM    779  HA  LEU A  51      37.061  45.544  26.129  1.00  0.00           H0.      0
ATOM    780  CB  LEU A  51      38.380  45.664  27.826  1.00  0.00           C0.      0
ATOM    781  HB2 LEU A  51      39.072  44.925  28.230  1.00  0.00           H0.      0
ATOM    782  HB3 LEU A  51      38.791  46.673  27.854  1.00  0.00           H0.      0
ATOM    783  CG  LEU A  51      37.075  45.647  28.674  1.00  0.00           C0.      0
ATOM    784  HG  LEU A  51      36.440  44.848  28.292  1.00  0.00           H0.      0
ATOM    785  CD1 LEU A  51      37.452  45.353  30.087  1.00  0.00           C0.      0
ATOM    786 HD11 LEU A  51      38.107  44.483  30.127  1.00  0.00           H0.      0
ATOM    787 HD12 LEU A  51      37.993  46.204  30.501  1.00  0.00           H0.      0
ATOM    788 HD13 LEU A  51      36.563  45.378  30.717  1.00  0.00           H0.      0
ATOM    789  CD2 LEU A  51      36.362  46.974  28.581  1.00  0.00           C0.      0
ATOM    790 HD21 LEU A  51      37.072  47.773  28.789  1.00  0.00           H0.      0
ATOM    791 HD22 LEU A  51      36.121  47.249  27.554  1.00  0.00           H0.      0
ATOM    792 HD23 LEU A  51      35.427  47.027  29.139  1.00  0.00           H0.      0
ATOM    793  C   LEU A  51      38.806  46.441  25.506  1.00  0.00           C0.      0
ATOM    794  O   LEU A  51      38.165  47.190  24.781  1.00  0.00           O0.      0
ATOM    795  N   LEU A  52      40.173  46.426  25.521  1.00  0.00           N0.      0
ATOM    796  H   LEU A  52      40.590  45.762  26.159  1.00  0.00           H0.      0
ATOM    797  CA  LEU A  52      40.885  47.451  24.847  1.00  0.00           C0.      0
ATOM    798  HA  LEU A  52      40.480  48.423  25.127  1.00  0.00           H0.      0
ATOM    799  CB  LEU A  52      42.393  47.409  25.279  1.00  0.00           C0.      0
ATOM    800  HB2 LEU A  52      42.588  46.388  24.949  1.00  0.00           H0.      0
ATOM    801  HB3 LEU A  52      42.922  48.128  24.653  1.00  0.00           H0.      0
ATOM    802  CG  LEU A  52      42.501  47.790  26.787  1.00  0.00           C0.      0
ATOM    803  HG  LEU A  52      41.814  47.208  27.402  1.00  0.00           H0.      0
ATOM    804  CD1 LEU A  52      43.947  47.485  27.249  1.00  0.00           C0.      0
ATOM    805 HD11 LEU A  52      44.215  46.449  27.039  1.00  0.00           H0.      0
ATOM    806 HD12 LEU A  52      44.624  48.059  26.617  1.00  0.00           H0.      0
ATOM    807 HD13 LEU A  52      44.095  47.681  28.311  1.00  0.00           H0.      0
ATOM    808  CD2 LEU A  52      42.278  49.238  27.174  1.00  0.00           C0.      0
ATOM    809 HD21 LEU A  52      41.217  49.464  27.067  1.00  0.00           H0.      0
ATOM    810 HD22 LEU A  52      42.525  49.348  28.230  1.00  0.00           H0.      0
ATOM    811 HD23 LEU A  52      42.888  49.959  26.630  1.00  0.00           H0.      0
ATOM    812  C   LEU A  52      40.655  47.493  23.349  1.00  0.00           C0.      0
ATOM    813  O   LEU A  52      40.274  48.465  22.777  1.00  0.00           O0.      0
ATOM    814  N   ARG A  53      40.719  46.303  22.738  1.00  0.00           N0.      0
ATOM    815  H   ARG A  53      41.219  45.537  23.166  1.00  0.00           H0.      0
ATOM    816  CA  ARG A  53      40.595  46.114  21.206  1.00  0.00           C0.      0
ATOM    817  HA  ARG A  53      41.327  46.804  20.787  1.00  0.00           H0.      0
ATOM    818  CB  ARG A  53      40.968  44.628  20.823  1.00  0.00           C0.      0
ATOM    819  HB2 ARG A  53      40.427  43.993  21.525  1.00  0.00           H0.      0
ATOM    820  HB3 ARG A  53      40.582  44.444  19.821  1.00  0.00           H0.      0
ATOM    821  CG  ARG A  53      42.453  44.415  20.932  1.00  0.00           C0.      0
ATOM    822  HG2 ARG A  53      42.966  44.978  20.152  1.00  0.00           H0.      0
ATOM    823  HG3 ARG A  53      42.807  44.786  21.894  1.00  0.00           H0.      0
ATOM    824  CD  ARG A  53      42.717  42.956  20.790  1.00  0.00           C0.      0
ATOM    825  HD2 ARG A  53      42.483  42.470  21.737  1.00  0.00           H0.      0
ATOM    826  HD3 ARG A  53      42.024  42.595  20.029  1.00  0.00           H0.      0
ATOM    827  NE  ARG A  53      44.148  42.749  20.427  1.00  0.00           N0.      0
ATOM    828  HE  ARG A  53      44.496  43.508  19.858  1.00  0.00           H0.      0
ATOM    829  CZ  ARG A  53      45.004  41.812  20.832  1.00  0.00           C0.      0
ATOM    830  NH1 ARG A  53      44.726  40.816  21.598  1.00  0.00           N0.      0
ATOM    831 HH11 ARG A  53      43.777  40.508  21.755  1.00  0.00           H0.      0
ATOM    832 HH12 ARG A  53      45.455  40.238  21.991  1.00  0.00           H0.      0
ATOM    833  NH2 ARG A  53      46.260  41.933  20.615  1.00  0.00           N0.      0
ATOM    834 HH21 ARG A  53      46.580  42.709  20.054  1.00  0.00           H0.      0
ATOM    835 HH22 ARG A  53      46.821  41.132  20.868  1.00  0.00           H0.      0
ATOM    836  C   ARG A  53      39.252  46.488  20.670  1.00  0.00           C0.      0
ATOM    837  O   ARG A  53      39.064  47.150  19.641  1.00  0.00           O0.      0
ATOM    838  N   GLN A  54      38.176  46.111  21.486  1.00  0.00           N0.      0
ATOM    839  H   GLN A  54      38.348  45.429  22.210  1.00  0.00           H0.      0
ATOM    840  CA  GLN A  54      36.767  46.478  21.315  1.00  0.00           C0.      0
ATOM    841  HA  GLN A  54      36.419  46.248  20.309  1.00  0.00           H0.      0
ATOM    842  CB  GLN A  54      35.894  45.707  22.297  1.00  0.00           C0.      0
ATOM    843  HB2 GLN A  54      35.884  44.641  22.069  1.00  0.00           H0.      0
ATOM    844  HB3 GLN A  54      36.232  45.853  23.323  1.00  0.00           H0.      0
ATOM    845  CG  GLN A  54      34.450  46.220  22.333  1.00  0.00           C0.      0
ATOM    846  HG2 GLN A  54      33.885  45.738  23.131  1.00  0.00           H0.      0
ATOM    847  HG3 GLN A  54      34.451  47.262  22.652  1.00  0.00           H0.      0
ATOM    848  CD  GLN A  54      33.716  46.034  20.940  1.00  0.00           C0.      0
ATOM    849  OE1 GLN A  54      33.070  46.952  20.416  1.00  0.00           O0.      0
ATOM    850  NE2 GLN A  54      33.770  44.850  20.363  1.00  0.00           N0.      0
ATOM    851 HE21 GLN A  54      33.294  44.782  19.474  1.00  0.00           H0.      0
ATOM    852 HE22 GLN A  54      34.145  44.032  20.821  1.00  0.00           H0.      0
ATOM    853  C   GLN A  54      36.540  47.959  21.343  1.00  0.00           C0.      0
ATOM    854  O   GLN A  54      35.845  48.558  20.535  1.00  0.00           O0.      0
ATOM    855  N   HIP A  55      37.217  48.648  22.261  1.00  0.00           N0.      0
ATOM    856  H   HIP A  55      37.603  48.125  23.034  1.00  0.00           H0.      0
ATOM    857  CA  HIP A  55      37.079  50.133  22.377  1.00  0.00           C0.      0
ATOM    858  HA  HIP A  55      36.184  50.402  21.817  1.00  0.00           H0.      0
ATOM    859  CB  HIP A  55      36.848  50.516  23.847  1.00  0.00           C0.      0
ATOM    860  HB2 HIP A  55      37.684  50.023  24.344  1.00  0.00           H0.      0
ATOM    861  HB3 HIP A  55      36.946  51.600  23.910  1.00  0.00           H0.      0
ATOM    862  CG  HIP A  55      35.504  50.173  24.510  1.00  0.00           C0.      0
ATOM    863  ND1 HIP A  55      34.418  50.874  24.253  1.00  0.00           N0.      0
ATOM    864  HD1 HIP A  55      34.298  51.802  23.872  1.00  0.00           H0.      0
ATOM    865  CE1 HIP A  55      33.400  50.150  24.857  1.00  0.00           C0.      0
ATOM    866  HE1 HIP A  55      32.382  50.478  25.002  1.00  0.00           H0.      0
ATOM    867  NE2 HIP A  55      33.914  48.935  25.304  1.00  0.00           N0.      0
ATOM    868  HE2 HIP A  55      33.511  48.282  25.960  1.00  0.00           H0.      0
ATOM    869  CD2 HIP A  55      35.230  49.040  25.194  1.00  0.00           C0.      0
ATOM    870  HD2 HIP A  55      35.929  48.235  25.365  1.00  0.00           H0.      0
ATOM    871  C   HIP A  55      38.197  50.944  21.666  1.00  0.00           C0.      0
ATOM    872  O   HIP A  55      38.180  52.163  21.842  1.00  0.00           O0.      0
ATOM    873  N   GLY A  56      39.182  50.279  21.011  1.00  0.00           N0.      0
ATOM    874  H   GLY A  56      39.311  49.303  21.236  1.00  0.00           H0.      0
ATOM    875  CA  GLY A  56      40.237  50.938  20.158  1.00  0.00           C0.      0
ATOM    876  HA2 GLY A  56      40.593  50.276  19.369  1.00  0.00           H0.      0
ATOM    877  HA3 GLY A  56      39.711  51.752  19.657  1.00  0.00           H0.      0
ATOM    878  C   GLY A  56      41.331  51.543  20.926  1.00  0.00           C0.      0
ATOM    879  O   GLY A  56      41.726  52.590  20.493  1.00  0.00           O0.      0
ATOM    880  N   CYS A  57      41.790  51.002  22.072  1.00  0.00           N0.      0
ATOM    881  H   CYS A  57      41.326  50.171  22.409  1.00  0.00           H0.      0
ATOM    882  CA  CYS A  57      42.597  51.714  23.053  1.00  0.00           C0.      0
ATOM    883  HA  CYS A  57      42.635  52.782  22.842  1.00  0.00           H0.      0
ATOM    884  CB  CYS A  57      42.045  51.489  24.449  1.00  0.00           C0.      0
ATOM    885  HB2 CYS A  57      42.137  50.429  24.687  1.00  0.00           H0.      0
ATOM    886  HB3 CYS A  57      42.615  52.131  25.121  1.00  0.00           H0.      0
ATOM    887  SG  CYS A  57      40.310  52.065  24.689  1.00  0.00           S0.      0
ATOM    888  HG  CYS A  57      40.464  52.826  25.776  1.00  0.00           H0.      0
ATOM    889  C   CYS A  57      44.032  51.300  22.963  1.00  0.00           C0.      0
ATOM    890  O   CYS A  57      44.390  50.163  23.324  1.00  0.00           O0.      0
ATOM    891  N   HIE A  58      44.929  52.184  22.440  1.00  0.00           N0.      0
ATOM    892  H   HIE A  58      44.607  53.096  22.149  1.00  0.00           H0.      0
ATOM    893  CA  HIE A  58      46.342  51.853  22.164  1.00  0.00           C0.      0
ATOM    894  HA  HIE A  58      46.558  50.800  22.341  1.00  0.00           H0.      0
ATOM    895  CB  HIE A  58      46.627  51.976  20.595  1.00  0.00           C0.      0
ATOM    896  HB2 HIE A  58      45.915  51.378  20.026  1.00  0.00           H0.      0
ATOM    897  HB3 HIE A  58      46.504  53.032  20.356  1.00  0.00           H0.      0
ATOM    898  CG  HIE A  58      47.979  51.486  20.113  1.00  0.00           C0.      0
ATOM    899  ND1 HIE A  58      49.131  52.206  20.402  1.00  0.00           N0.      0
ATOM    900  CE1 HIE A  58      50.175  51.466  19.988  1.00  0.00           C0.      0
ATOM    901  HE1 HIE A  58      51.219  51.741  19.947  1.00  0.00           H0.      0
ATOM    902  NE2 HIE A  58      49.692  50.327  19.525  1.00  0.00           N0.      0
ATOM    903  HE2 HIE A  58      50.368  49.627  19.253  1.00  0.00           H0.      0
ATOM    904  CD2 HIE A  58      48.311  50.267  19.600  1.00  0.00           C0.      0
ATOM    905  HD2 HIE A  58      47.632  49.453  19.397  1.00  0.00           H0.      0
ATOM    906  C   HIE A  58      47.265  52.602  23.099  1.00  0.00           C0.      0
ATOM    907  O   HIE A  58      48.118  51.987  23.804  1.00  0.00           O0.      0
ATOM    908  N   ARG A  59      47.050  53.950  23.198  1.00  0.00           N0.      0
ATOM    909  H   ARG A  59      46.223  54.326  22.756  1.00  0.00           H0.      0
ATOM    910  CA  ARG A  59      47.634  54.894  24.190  1.00  0.00           C0.      0
ATOM    911  HA  ARG A  59      48.702  54.712  24.306  1.00  0.00           H0.      0
ATOM    912  CB  ARG A  59      47.427  56.356  23.626  1.00  0.00           C0.      0
ATOM    913  HB2 ARG A  59      47.935  56.345  22.662  1.00  0.00           H0.      0
ATOM    914  HB3 ARG A  59      46.384  56.630  23.466  1.00  0.00           H0.      0
ATOM    915  CG  ARG A  59      47.987  57.404  24.630  1.00  0.00           C0.      0
ATOM    916  HG2 ARG A  59      47.286  57.522  25.457  1.00  0.00           H0.      0
ATOM    917  HG3 ARG A  59      48.903  56.986  25.046  1.00  0.00           H0.      0
ATOM    918  CD  ARG A  59      48.408  58.749  23.991  1.00  0.00           C0.      0
ATOM    919  HD2 ARG A  59      49.348  58.572  23.468  1.00  0.00           H0.      0
ATOM    920  HD3 ARG A  59      47.639  59.202  23.366  1.00  0.00           H0.      0
ATOM    921  NE  ARG A  59      48.568  59.689  25.079  1.00  0.00           N0.      0
ATOM    922  HE  ARG A  59      47.762  60.194  25.419  1.00  0.00           H0.      0
ATOM    923  CZ  ARG A  59      49.684  59.813  25.820  1.00  0.00           C0.      0
ATOM    924  NH1 ARG A  59      50.660  58.956  25.675  1.00  0.00           N0.      0
ATOM    925 HH11 ARG A  59      50.644  58.414  24.823  1.00  0.00           H0.      0
ATOM    926 HH12 ARG A  59      51.409  58.963  26.353  1.00  0.00           H0.      0
ATOM    927  NH2 ARG A  59      49.808  60.687  26.773  1.00  0.00           N0.      0
ATOM    928 HH21 ARG A  59      49.056  61.321  27.003  1.00  0.00           H0.      0
ATOM    929 HH22 ARG A  59      50.627  60.702  27.363  1.00  0.00           H0.      0
ATOM    930  C   ARG A  59      46.866  54.660  25.521  1.00  0.00           C0.      0
ATOM    931  O   ARG A  59      45.870  55.342  25.776  1.00  0.00           O0.      0
ATOM    932  N   VAL A  60      47.480  53.891  26.397  1.00  0.00           N0.      0
ATOM    933  H   VAL A  60      48.245  53.359  26.006  1.00  0.00           H0.      0
ATOM    934  CA  VAL A  60      47.029  53.553  27.783  1.00  0.00           C0.      0
ATOM    935  HA  VAL A  60      46.004  53.900  27.908  1.00  0.00           H0.      0
ATOM    936  CB  VAL A  60      46.943  51.953  28.006  1.00  0.00           C0.      0
ATOM    937  HB  VAL A  60      47.944  51.599  27.757  1.00  0.00           H0.      0
ATOM    938  CG1 VAL A  60      46.680  51.475  29.418  1.00  0.00           C0.      0
ATOM    939 HG11 VAL A  60      46.727  50.391  29.310  1.00  0.00           H0.      0
ATOM    940 HG12 VAL A  60      47.523  51.811  30.022  1.00  0.00           H0.      0
ATOM    941 HG13 VAL A  60      45.718  51.938  29.639  1.00  0.00           H0.      0
ATOM    942  CG2 VAL A  60      45.963  51.327  27.031  1.00  0.00           C0.      0
ATOM    943 HG21 VAL A  60      45.740  50.303  27.329  1.00  0.00           H0.      0
ATOM    944 HG22 VAL A  60      45.015  51.807  27.276  1.00  0.00           H0.      0
ATOM    945 HG23 VAL A  60      46.421  51.395  26.045  1.00  0.00           H0.      0
ATOM    946  C   VAL A  60      47.822  54.144  28.933  1.00  0.00           C0.      0
ATOM    947  O   VAL A  60      49.048  54.039  28.952  1.00  0.00           O0.      0
ATOM    948  N   LEU A  61      47.151  54.527  30.049  1.00  0.00           N0.      0
ATOM    949  H   LEU A  61      46.145  54.496  29.965  1.00  0.00           H0.      0
ATOM    950  CA  LEU A  61      47.772  54.849  31.336  1.00  0.00           C0.      0
ATOM    951  HA  LEU A  61      48.854  54.826  31.209  1.00  0.00           H0.      0
ATOM    952  CB  LEU A  61      47.385  56.238  31.716  1.00  0.00           C0.      0
ATOM    953  HB2 LEU A  61      47.796  56.849  30.912  1.00  0.00           H0.      0
ATOM    954  HB3 LEU A  61      46.298  56.264  31.646  1.00  0.00           H0.      0
ATOM    955  CG  LEU A  61      47.887  56.682  33.113  1.00  0.00           C0.      0
ATOM    956  HG  LEU A  61      48.092  55.884  33.828  1.00  0.00           H0.      0
ATOM    957  CD1 LEU A  61      49.285  57.313  32.991  1.00  0.00           C0.      0
ATOM    958 HD11 LEU A  61      49.916  56.613  32.443  1.00  0.00           H0.      0
ATOM    959 HD12 LEU A  61      49.235  58.189  32.344  1.00  0.00           H0.      0
ATOM    960 HD13 LEU A  61      49.678  57.404  34.004  1.00  0.00           H0.      0
ATOM    961  CD2 LEU A  61      46.962  57.835  33.674  1.00  0.00           C0.      0
ATOM    962 HD21 LEU A  61      47.468  58.129  34.594  1.00  0.00           H0.      0
ATOM    963 HD22 LEU A  61      46.877  58.627  32.930  1.00  0.00           H0.      0
ATOM    964 HD23 LEU A  61      46.006  57.393  33.953  1.00  0.00           H0.      0
ATOM    965  C   LEU A  61      47.335  53.810  32.290  1.00  0.00           C0.      0
ATOM    966  O   LEU A  61      46.164  53.545  32.620  1.00  0.00           O0.      0
ATOM    967  N   ASH A  62      48.330  53.121  32.891  1.00  0.00           N0.      0
ATOM    968  H   ASH A  62      49.273  53.199  32.537  1.00  0.00           H0.      0
ATOM    969  CA  ASH A  62      48.168  52.321  34.143  1.00  0.00           C0.      0
ATOM    970  HA  ASH A  62      47.136  52.025  34.331  1.00  0.00           H0.      0
ATOM    971  CB  ASH A  62      49.073  51.080  34.269  1.00  0.00           C0.      0
ATOM    972  HB2 ASH A  62      48.853  50.393  33.452  1.00  0.00           H0.      0
ATOM    973  HB3 ASH A  62      50.097  51.451  34.217  1.00  0.00           H0.      0
ATOM    974  CG  ASH A  62      48.928  50.150  35.523  1.00  0.00           C0.      0
ATOM    975  OD1 ASH A  62      49.535  49.079  35.563  1.00  0.00           O0.      0
ATOM    976  OD2 ASH A  62      47.912  50.456  36.334  1.00  0.00           O0.      0
ATOM    977  HD2 ASH A  62      47.815  49.825  37.051  1.00  0.00           H0.      0
ATOM    978  C   ASH A  62      48.533  53.311  35.317  1.00  0.00           C0.      0
ATOM    979  O   ASH A  62      49.622  53.793  35.450  1.00  0.00           O0.      0
ATOM    980  N   VAL A  63      47.540  53.617  36.161  1.00  0.00           N0.      0
ATOM    981  H   VAL A  63      46.622  53.208  36.064  1.00  0.00           H0.      0
ATOM    982  CA  VAL A  63      47.512  54.675  37.154  1.00  0.00           C0.      0
ATOM    983  HA  VAL A  63      48.374  55.322  36.989  1.00  0.00           H0.      0
ATOM    984  CB  VAL A  63      46.310  55.612  37.030  1.00  0.00           C0.      0
ATOM    985  HB  VAL A  63      46.161  55.650  35.951  1.00  0.00           H0.      0
ATOM    986  CG1 VAL A  63      44.992  55.106  37.634  1.00  0.00           C0.      0
ATOM    987 HG11 VAL A  63      44.678  54.196  37.122  1.00  0.00           H0.      0
ATOM    988 HG12 VAL A  63      45.066  54.890  38.700  1.00  0.00           H0.      0
ATOM    989 HG13 VAL A  63      44.173  55.803  37.458  1.00  0.00           H0.      0
ATOM    990  CG2 VAL A  63      46.634  57.040  37.451  1.00  0.00           C0.      0
ATOM    991 HG21 VAL A  63      45.727  57.645  37.462  1.00  0.00           H0.      0
ATOM    992 HG22 VAL A  63      46.827  56.969  38.522  1.00  0.00           H0.      0
ATOM    993 HG23 VAL A  63      47.471  57.408  36.858  1.00  0.00           H0.      0
ATOM    994  C   VAL A  63      47.735  54.208  38.625  1.00  0.00           C0.      0
ATOM    995  O   VAL A  63      48.016  55.034  39.514  1.00  0.00           O0.      0
ATOM    996  N   ALA A  64      47.785  52.860  38.759  1.00  0.00           N0.      0
ATOM    997  H   ALA A  64      47.881  52.245  37.964  1.00  0.00           H0.      0
ATOM    998  CA  ALA A  64      48.207  52.134  40.003  1.00  0.00           C0.      0
ATOM    999  HA  ALA A  64      48.814  52.819  40.595  1.00  0.00           H0.      0
ATOM   1000  CB  ALA A  64      46.909  51.777  40.717  1.00  0.00           C0.      0
ATOM   1001  HB1 ALA A  64      46.102  52.490  40.546  1.00  0.00           H0.      0
ATOM   1002  HB2 ALA A  64      46.489  50.851  40.324  1.00  0.00           H0.      0
ATOM   1003  HB3 ALA A  64      47.145  51.754  41.781  1.00  0.00           H0.      0
ATOM   1004  C   ALA A  64      49.174  51.015  39.578  1.00  0.00           C0.      0
ATOM   1005  O   ALA A  64      48.763  49.832  39.535  1.00  0.00           O0.      0
ATOM   1006  N   CYS A  65      50.398  51.376  39.111  1.00  0.00           N0.      0
ATOM   1007  H   CYS A  65      50.701  52.340  39.080  1.00  0.00           H0.      0
ATOM   1008  CA  CYS A  65      51.218  50.416  38.365  1.00  0.00           C0.      0
ATOM   1009  HA  CYS A  65      50.599  49.922  37.616  1.00  0.00           H0.      0
ATOM   1010  CB  CYS A  65      52.356  51.166  37.689  1.00  0.00           C0.      0
ATOM   1011  HB2 CYS A  65      52.045  51.915  36.961  1.00  0.00           H0.      0
ATOM   1012  HB3 CYS A  65      52.897  51.646  38.504  1.00  0.00           H0.      0
ATOM   1013  SG  CYS A  65      53.534  50.024  36.887  1.00  0.00           S0.      0
ATOM   1014  HG  CYS A  65      53.761  49.145  37.867  1.00  0.00           H0.      0
ATOM   1015  C   CYS A  65      51.743  49.236  39.200  1.00  0.00           C0.      0
ATOM   1016  O   CYS A  65      51.883  48.105  38.713  1.00  0.00           O0.      0
ATOM   1017  N   GLY A  66      52.020  49.455  40.452  1.00  0.00           N0.      0
ATOM   1018  H   GLY A  66      51.780  50.392  40.742  1.00  0.00           H0.      0
ATOM   1019  CA  GLY A  66      52.846  48.661  41.327  1.00  0.00           C0.      0
ATOM   1020  HA2 GLY A  66      53.100  49.247  42.210  1.00  0.00           H0.      0
ATOM   1021  HA3 GLY A  66      52.330  47.744  41.609  1.00  0.00           H0.      0
ATOM   1022  C   GLY A  66      54.170  48.155  40.649  1.00  0.00           C0.      0
ATOM   1023  O   GLY A  66      54.873  48.869  39.945  1.00  0.00           O0.      0
ATOM   1024  N   THR A  67      54.335  46.839  40.679  1.00  0.00           N0.      0
ATOM   1025  H   THR A  67      53.715  46.214  41.174  1.00  0.00           H0.      0
ATOM   1026  CA  THR A  67      55.535  46.105  40.032  1.00  0.00           C0.      0
ATOM   1027  HA  THR A  67      56.437  46.612  40.374  1.00  0.00           H0.      0
ATOM   1028  CB  THR A  67      55.747  44.611  40.375  1.00  0.00           C0.      0
ATOM   1029  HB  THR A  67      56.535  44.074  39.848  1.00  0.00           H0.      0
ATOM   1030  CG2 THR A  67      56.191  44.552  41.856  1.00  0.00           C0.      0
ATOM   1031 HG21 THR A  67      57.134  45.087  41.965  1.00  0.00           H0.      0
ATOM   1032 HG22 THR A  67      55.389  45.013  42.432  1.00  0.00           H0.      0
ATOM   1033 HG23 THR A  67      56.353  43.511  42.136  1.00  0.00           H0.      0
ATOM   1034  OG1 THR A  67      54.470  44.047  40.281  1.00  0.00           O0.      0
ATOM   1035  HG1 THR A  67      54.580  43.109  40.448  1.00  0.00           H0.      0
ATOM   1036  C   THR A  67      55.559  46.154  38.452  1.00  0.00           C0.      0
ATOM   1037  O   THR A  67      56.536  45.666  37.783  1.00  0.00           O0.      0
ATOM   1038  N   GLY A  68      54.581  46.747  37.765  1.00  0.00           N0.      0
ATOM   1039  H   GLY A  68      53.779  47.137  38.239  1.00  0.00           H0.      0
ATOM   1040  CA  GLY A  68      54.545  46.859  36.332  1.00  0.00           C0.      0
ATOM   1041  HA2 GLY A  68      54.030  47.789  36.092  1.00  0.00           H0.      0
ATOM   1042  HA3 GLY A  68      55.544  47.024  35.929  1.00  0.00           H0.      0
ATOM   1043  C   GLY A  68      53.776  45.649  35.695  1.00  0.00           C0.      0
ATOM   1044  O   GLY A  68      53.599  45.704  34.494  1.00  0.00           O0.      0
ATOM   1045  N   VAL A  69      53.391  44.664  36.440  1.00  0.00           N0.      0
ATOM   1046  H   VAL A  69      53.529  44.840  37.425  1.00  0.00           H0.      0
ATOM   1047  CA  VAL A  69      52.831  43.345  36.032  1.00  0.00           C0.      0
ATOM   1048  HA  VAL A  69      53.719  42.937  35.549  1.00  0.00           H0.      0
ATOM   1049  CB  VAL A  69      52.337  42.527  37.252  1.00  0.00           C0.      0
ATOM   1050  HB  VAL A  69      53.297  42.372  37.746  1.00  0.00           H0.      0
ATOM   1051  CG1 VAL A  69      51.453  43.288  38.356  1.00  0.00           C0.      0
ATOM   1052 HG11 VAL A  69      51.895  44.204  38.748  1.00  0.00           H0.      0
ATOM   1053 HG12 VAL A  69      50.506  43.521  37.868  1.00  0.00           H0.      0
ATOM   1054 HG13 VAL A  69      51.281  42.564  39.152  1.00  0.00           H0.      0
ATOM   1055  CG2 VAL A  69      51.682  41.149  37.029  1.00  0.00           C0.      0
ATOM   1056 HG21 VAL A  69      50.710  41.358  36.581  1.00  0.00           H0.      0
ATOM   1057 HG22 VAL A  69      52.255  40.509  36.358  1.00  0.00           H0.      0
ATOM   1058 HG23 VAL A  69      51.643  40.560  37.946  1.00  0.00           H0.      0
ATOM   1059  C   VAL A  69      51.818  43.467  34.910  1.00  0.00           C0.      0
ATOM   1060  O   VAL A  69      51.954  42.902  33.886  1.00  0.00           O0.      0
ATOM   1061  N   ASP A  70      50.831  44.280  35.225  1.00  0.00           N0.      0
ATOM   1062  H   ASP A  70      50.898  44.633  36.169  1.00  0.00           H0.      0
ATOM   1063  CA  ASP A  70      49.583  44.648  34.494  1.00  0.00           C0.      0
ATOM   1064  HA  ASP A  70      49.131  43.693  34.224  1.00  0.00           H0.      0
ATOM   1065  CB  ASP A  70      48.628  45.547  35.296  1.00  0.00           C0.      0
ATOM   1066  HB2 ASP A  70      49.175  46.434  35.614  1.00  0.00           H0.      0
ATOM   1067  HB3 ASP A  70      47.780  45.758  34.645  1.00  0.00           H0.      0
ATOM   1068  CG  ASP A  70      48.070  44.872  36.565  1.00  0.00           C0.      0
ATOM   1069  OD1 ASP A  70      48.291  45.331  37.706  1.00  0.00           O0.      0
ATOM   1070  OD2 ASP A  70      47.534  43.720  36.457  1.00  0.00           O0.      0
ATOM   1071  C   ASP A  70      49.912  45.348  33.140  1.00  0.00           C0.      0
ATOM   1072  O   ASP A  70      49.329  45.024  32.105  1.00  0.00           O0.      0
ATOM   1073  N   SER A  71      50.897  46.227  33.192  1.00  0.00           N0.      0
ATOM   1074  H   SER A  71      51.410  46.209  34.062  1.00  0.00           H0.      0
ATOM   1075  CA  SER A  71      51.438  47.024  32.079  1.00  0.00           C0.      0
ATOM   1076  HA  SER A  71      50.646  47.496  31.497  1.00  0.00           H0.      0
ATOM   1077  CB  SER A  71      52.363  48.137  32.660  1.00  0.00           C0.      0
ATOM   1078  HB2 SER A  71      53.149  47.656  33.243  1.00  0.00           H0.      0
ATOM   1079  HB3 SER A  71      52.844  48.645  31.824  1.00  0.00           H0.      0
ATOM   1080  OG  SER A  71      51.604  49.081  33.352  1.00  0.00           O0.      0
ATOM   1081  HG  SER A  71      51.355  48.766  34.224  1.00  0.00           H0.      0
ATOM   1082  C   SER A  71      52.072  46.179  31.033  1.00  0.00           C0.      0
ATOM   1083  O   SER A  71      51.764  46.235  29.820  1.00  0.00           O0.      0
ATOM   1084  N   ILE A  72      52.941  45.217  31.440  1.00  0.00           N0.      0
ATOM   1085  H   ILE A  72      53.056  45.128  32.439  1.00  0.00           H0.      0
ATOM   1086  CA  ILE A  72      53.761  44.305  30.540  1.00  0.00           C0.      0
ATOM   1087  HA  ILE A  72      54.365  44.888  29.845  1.00  0.00           H0.      0
ATOM   1088  CB  ILE A  72      54.689  43.391  31.418  1.00  0.00           C0.      0
ATOM   1089  HB  ILE A  72      54.124  43.115  32.308  1.00  0.00           H0.      0
ATOM   1090  CG2 ILE A  72      55.045  42.009  30.832  1.00  0.00           C0.      0
ATOM   1091 HG21 ILE A  72      55.876  41.624  31.423  1.00  0.00           H0.      0
ATOM   1092 HG22 ILE A  72      54.180  41.346  30.821  1.00  0.00           H0.      0
ATOM   1093 HG23 ILE A  72      55.383  42.146  29.805  1.00  0.00           H0.      0
ATOM   1094  CG1 ILE A  72      55.868  44.227  31.975  1.00  0.00           C0.      0
ATOM   1095 HG12 ILE A  72      56.599  44.226  31.167  1.00  0.00           H0.      0
ATOM   1096 HG13 ILE A  72      55.451  45.218  32.154  1.00  0.00           H0.      0
ATOM   1097  CD1 ILE A  72      56.394  43.664  33.319  1.00  0.00           C0.      0
ATOM   1098 HD11 ILE A  72      56.996  42.798  33.045  1.00  0.00           H0.      0
ATOM   1099 HD12 ILE A  72      56.989  44.413  33.842  1.00  0.00           H0.      0
ATOM   1100 HD13 ILE A  72      55.586  43.341  33.975  1.00  0.00           H0.      0
ATOM   1101  C   ILE A  72      52.917  43.483  29.627  1.00  0.00           C0.      0
ATOM   1102  O   ILE A  72      53.223  43.367  28.449  1.00  0.00           O0.      0
ATOM   1103  N   MET A  73      51.752  42.980  30.093  1.00  0.00           N0.      0
ATOM   1104  H   MET A  73      51.499  43.226  31.039  1.00  0.00           H0.      0
ATOM   1105  CA  MET A  73      50.714  42.260  29.364  1.00  0.00           C0.      0
ATOM   1106  HA  MET A  73      51.014  41.238  29.132  1.00  0.00           H0.      0
ATOM   1107  CB  MET A  73      49.470  42.122  30.316  1.00  0.00           C0.      0
ATOM   1108  HB2 MET A  73      49.090  43.083  30.663  1.00  0.00           H0.      0
ATOM   1109  HB3 MET A  73      48.712  41.595  29.737  1.00  0.00           H0.      0
ATOM   1110  CG  MET A  73      49.738  41.206  31.486  1.00  0.00           C0.      0
ATOM   1111  HG2 MET A  73      49.927  40.256  30.986  1.00  0.00           H0.      0
ATOM   1112  HG3 MET A  73      50.602  41.545  32.057  1.00  0.00           H0.      0
ATOM   1113  SD  MET A  73      48.278  40.882  32.551  1.00  0.00           S0.      0
ATOM   1114  CE  MET A  73      49.259  40.257  33.947  1.00  0.00           C0.      0
ATOM   1115  HE1 MET A  73      49.756  39.342  33.624  1.00  0.00           H0.      0
ATOM   1116  HE2 MET A  73      50.062  40.930  34.249  1.00  0.00           H0.      0
ATOM   1117  HE3 MET A  73      48.728  40.008  34.866  1.00  0.00           H0.      0
ATOM   1118  C   MET A  73      50.185  42.917  28.063  1.00  0.00           C0.      0
ATOM   1119  O   MET A  73      49.713  42.237  27.182  1.00  0.00           O0.      0
ATOM   1120  N   LEU A  74      50.312  44.240  27.929  1.00  0.00           N0.      0
ATOM   1121  H   LEU A  74      50.630  44.814  28.697  1.00  0.00           H0.      0
ATOM   1122  CA  LEU A  74      49.954  45.053  26.800  1.00  0.00           C0.      0
ATOM   1123  HA  LEU A  74      49.323  44.426  26.170  1.00  0.00           H0.      0
ATOM   1124  CB  LEU A  74      49.225  46.343  27.217  1.00  0.00           C0.      0
ATOM   1125  HB2 LEU A  74      49.924  46.919  27.823  1.00  0.00           H0.      0
ATOM   1126  HB3 LEU A  74      48.952  47.007  26.396  1.00  0.00           H0.      0
ATOM   1127  CG  LEU A  74      47.997  46.081  28.117  1.00  0.00           C0.      0
ATOM   1128  HG  LEU A  74      48.221  45.260  28.799  1.00  0.00           H0.      0
ATOM   1129  CD1 LEU A  74      47.596  47.283  29.011  1.00  0.00           C0.      0
ATOM   1130 HD11 LEU A  74      47.389  48.215  28.485  1.00  0.00           H0.      0
ATOM   1131 HD12 LEU A  74      46.722  47.044  29.617  1.00  0.00           H0.      0
ATOM   1132 HD13 LEU A  74      48.449  47.466  29.665  1.00  0.00           H0.      0
ATOM   1133  CD2 LEU A  74      46.676  45.744  27.411  1.00  0.00           C0.      0
ATOM   1134 HD21 LEU A  74      46.492  46.531  26.679  1.00  0.00           H0.      0
ATOM   1135 HD22 LEU A  74      46.884  44.879  26.782  1.00  0.00           H0.      0
ATOM   1136 HD23 LEU A  74      45.879  45.631  28.145  1.00  0.00           H0.      0
ATOM   1137  C   LEU A  74      51.240  45.429  26.004  1.00  0.00           C0.      0
ATOM   1138  O   LEU A  74      51.249  45.443  24.791  1.00  0.00           O0.      0
ATOM   1139  N   VAL A  75      52.376  45.668  26.716  1.00  0.00           N0.      0
ATOM   1140  H   VAL A  75      52.313  45.380  27.682  1.00  0.00           H0.      0
ATOM   1141  CA  VAL A  75      53.584  46.011  26.016  1.00  0.00           C0.      0
ATOM   1142  HA  VAL A  75      53.210  46.829  25.401  1.00  0.00           H0.      0
ATOM   1143  CB  VAL A  75      54.641  46.470  27.047  1.00  0.00           C0.      0
ATOM   1144  HB  VAL A  75      55.029  45.735  27.751  1.00  0.00           H0.      0
ATOM   1145  CG1 VAL A  75      55.893  46.875  26.347  1.00  0.00           C0.      0
ATOM   1146 HG11 VAL A  75      56.364  45.966  25.973  1.00  0.00           H0.      0
ATOM   1147 HG12 VAL A  75      55.636  47.590  25.566  1.00  0.00           H0.      0
ATOM   1148 HG13 VAL A  75      56.630  47.332  27.007  1.00  0.00           H0.      0
ATOM   1149  CG2 VAL A  75      54.256  47.734  27.874  1.00  0.00           C0.      0
ATOM   1150 HG21 VAL A  75      53.284  47.520  28.319  1.00  0.00           H0.      0
ATOM   1151 HG22 VAL A  75      54.980  47.885  28.675  1.00  0.00           H0.      0
ATOM   1152 HG23 VAL A  75      54.180  48.573  27.183  1.00  0.00           H0.      0
ATOM   1153  C   VAL A  75      54.090  44.945  25.161  1.00  0.00           C0.      0
ATOM   1154  O   VAL A  75      54.567  45.202  24.060  1.00  0.00           O0.      0
ATOM   1155  N   GLU A  76      54.016  43.616  25.606  1.00  0.00           N0.      0
ATOM   1156  H   GLU A  76      53.739  43.590  26.577  1.00  0.00           H0.      0
ATOM   1157  CA  GLU A  76      54.344  42.359  24.899  1.00  0.00           C0.      0
ATOM   1158  HA  GLU A  76      55.373  42.435  24.547  1.00  0.00           H0.      0
ATOM   1159  CB  GLU A  76      54.261  41.144  25.819  1.00  0.00           C0.      0
ATOM   1160  HB2 GLU A  76      54.723  41.418  26.768  1.00  0.00           H0.      0
ATOM   1161  HB3 GLU A  76      53.208  41.052  26.085  1.00  0.00           H0.      0
ATOM   1162  CG  GLU A  76      54.631  39.686  25.296  1.00  0.00           C0.      0
ATOM   1163  HG2 GLU A  76      54.267  38.965  26.028  1.00  0.00           H0.      0
ATOM   1164  HG3 GLU A  76      54.125  39.505  24.348  1.00  0.00           H0.      0
ATOM   1165  CD  GLU A  76      56.232  39.600  25.248  1.00  0.00           C0.      0
ATOM   1166  OE1 GLU A  76      56.875  38.847  26.008  1.00  0.00           O0.      0
ATOM   1167  OE2 GLU A  76      56.847  40.260  24.403  1.00  0.00           O0.      0
ATOM   1168  C   GLU A  76      53.473  42.175  23.629  1.00  0.00           C0.      0
ATOM   1169  O   GLU A  76      53.776  41.390  22.699  1.00  0.00           O0.      0
ATOM   1170  N   GLU A  77      52.405  42.934  23.480  1.00  0.00           N0.      0
ATOM   1171  H   GLU A  77      52.103  43.444  24.298  1.00  0.00           H0.      0
ATOM   1172  CA  GLU A  77      51.461  42.942  22.340  1.00  0.00           C0.      0
ATOM   1173  HA  GLU A  77      51.615  42.127  21.633  1.00  0.00           H0.      0
ATOM   1174  CB  GLU A  77      50.027  42.898  22.916  1.00  0.00           C0.      0
ATOM   1175  HB2 GLU A  77      49.833  43.824  23.459  1.00  0.00           H0.      0
ATOM   1176  HB3 GLU A  77      49.190  42.808  22.223  1.00  0.00           H0.      0
ATOM   1177  CG  GLU A  77      49.802  41.692  23.881  1.00  0.00           C0.      0
ATOM   1178  HG2 GLU A  77      50.186  42.015  24.849  1.00  0.00           H0.      0
ATOM   1179  HG3 GLU A  77      48.724  41.543  23.952  1.00  0.00           H0.      0
ATOM   1180  CD  GLU A  77      50.434  40.360  23.514  1.00  0.00           C0.      0
ATOM   1181  OE1 GLU A  77      50.172  39.899  22.368  1.00  0.00           O0.      0
ATOM   1182  OE2 GLU A  77      50.839  39.652  24.421  1.00  0.00           O0.      0
ATOM   1183  C   GLU A  77      51.647  44.210  21.426  1.00  0.00           C0.      0
ATOM   1184  O   GLU A  77      50.784  44.511  20.560  1.00  0.00           O0.      0
ATOM   1185  N   GLY A  78      52.636  45.046  21.760  1.00  0.00           N0.      0
ATOM   1186  H   GLY A  78      53.311  44.618  22.376  1.00  0.00           H0.      0
ATOM   1187  CA  GLY A  78      53.054  46.301  21.017  1.00  0.00           C0.      0
ATOM   1188  HA2 GLY A  78      54.129  46.476  21.059  1.00  0.00           H0.      0
ATOM   1189  HA3 GLY A  78      52.822  46.157  19.962  1.00  0.00           H0.      0
ATOM   1190  C   GLY A  78      52.248  47.555  21.451  1.00  0.00           C0.      0
ATOM   1191  O   GLY A  78      52.419  48.557  20.727  1.00  0.00           O0.      0
ATOM   1192  N   PHE A  79      51.558  47.569  22.599  1.00  0.00           N0.      0
ATOM   1193  H   PHE A  79      51.550  46.794  23.246  1.00  0.00           H0.      0
ATOM   1194  CA  PHE A  79      50.829  48.794  23.039  1.00  0.00           C0.      0
ATOM   1195  HA  PHE A  79      50.453  49.241  22.118  1.00  0.00           H0.      0
ATOM   1196  CB  PHE A  79      49.713  48.378  24.008  1.00  0.00           C0.      0
ATOM   1197  HB2 PHE A  79      50.165  47.799  24.813  1.00  0.00           H0.      0
ATOM   1198  HB3 PHE A  79      49.223  49.258  24.423  1.00  0.00           H0.      0
ATOM   1199  CG  PHE A  79      48.536  47.571  23.533  1.00  0.00           C0.      0
ATOM   1200  CD1 PHE A  79      48.701  46.319  22.894  1.00  0.00           C0.      0
ATOM   1201  HD1 PHE A  79      49.726  45.995  22.785  1.00  0.00           H0.      0
ATOM   1202  CE1 PHE A  79      47.643  45.534  22.524  1.00  0.00           C0.      0
ATOM   1203  HE1 PHE A  79      47.887  44.633  21.980  1.00  0.00           H0.      0
ATOM   1204  CZ  PHE A  79      46.324  46.027  22.650  1.00  0.00           C0.      0
ATOM   1205  HZ  PHE A  79      45.457  45.515  22.259  1.00  0.00           H0.      0
ATOM   1206  CE2 PHE A  79      46.100  47.266  23.165  1.00  0.00           C0.      0
ATOM   1207  HE2 PHE A  79      45.124  47.700  23.325  1.00  0.00           H0.      0
ATOM   1208  CD2 PHE A  79      47.232  48.046  23.587  1.00  0.00           C0.      0
ATOM   1209  HD2 PHE A  79      47.017  48.996  24.054  1.00  0.00           H0.      0
ATOM   1210  C   PHE A  79      51.711  49.817  23.615  1.00  0.00           C0.      0
ATOM   1211  O   PHE A  79      52.816  49.627  24.131  1.00  0.00           O0.      0
ATOM   1212  N   SER A  80      51.282  51.116  23.390  1.00  0.00           N0.      0
ATOM   1213  H   SER A  80      50.503  51.212  22.755  1.00  0.00           H0.      0
ATOM   1214  CA  SER A  80      51.823  52.314  23.931  1.00  0.00           C0.      0
ATOM   1215  HA  SER A  80      52.895  52.178  23.789  1.00  0.00           H0.      0
ATOM   1216  CB  SER A  80      51.517  53.515  23.019  1.00  0.00           C0.      0
ATOM   1217  HB2 SER A  80      51.915  53.259  22.037  1.00  0.00           H0.      0
ATOM   1218  HB3 SER A  80      50.448  53.692  22.898  1.00  0.00           H0.      0
ATOM   1219  OG  SER A  80      52.280  54.540  23.628  1.00  0.00           O0.      0
ATOM   1220  HG  SER A  80      53.187  54.487  23.318  1.00  0.00           H0.      0
ATOM   1221  C   SER A  80      51.390  52.624  25.334  1.00  0.00           C0.      0
ATOM   1222  O   SER A  80      50.351  53.239  25.577  1.00  0.00           O0.      0
ATOM   1223  N   VAL A  81      52.172  52.121  26.366  1.00  0.00           N0.      0
ATOM   1224  H   VAL A  81      52.969  51.538  26.152  1.00  0.00           H0.      0
ATOM   1225  CA  VAL A  81      51.619  52.039  27.729  1.00  0.00           C0.      0
ATOM   1226  HA  VAL A  81      50.578  52.335  27.856  1.00  0.00           H0.      0
ATOM   1227  CB  VAL A  81      51.758  50.602  28.356  1.00  0.00           C0.      0
ATOM   1228  HB  VAL A  81      52.822  50.597  28.592  1.00  0.00           H0.      0
ATOM   1229  CG1 VAL A  81      50.957  50.593  29.652  1.00  0.00           C0.      0
ATOM   1230 HG11 VAL A  81      51.379  51.183  30.465  1.00  0.00           H0.      0
ATOM   1231 HG12 VAL A  81      49.947  50.889  29.369  1.00  0.00           H0.      0
ATOM   1232 HG13 VAL A  81      50.994  49.594  30.086  1.00  0.00           H0.      0
ATOM   1233  CG2 VAL A  81      51.172  49.524  27.450  1.00  0.00           C0.      0
ATOM   1234 HG21 VAL A  81      51.266  48.568  27.965  1.00  0.00           H0.      0
ATOM   1235 HG22 VAL A  81      50.153  49.752  27.134  1.00  0.00           H0.      0
ATOM   1236 HG23 VAL A  81      51.653  49.643  26.480  1.00  0.00           H0.      0
ATOM   1237  C   VAL A  81      52.392  53.096  28.564  1.00  0.00           C0.      0
ATOM   1238  O   VAL A  81      53.610  52.906  28.651  1.00  0.00           O0.      0
ATOM   1239  N   THR A  82      51.851  54.119  29.188  1.00  0.00           N0.      0
ATOM   1240  H   THR A  82      50.842  54.135  29.156  1.00  0.00           H0.      0
ATOM   1241  CA  THR A  82      52.473  54.865  30.247  1.00  0.00           C0.      0
ATOM   1242  HA  THR A  82      53.563  54.831  30.240  1.00  0.00           H0.      0
ATOM   1243  CB  THR A  82      51.933  56.312  30.262  1.00  0.00           C0.      0
ATOM   1244  HB  THR A  82      50.853  56.364  30.403  1.00  0.00           H0.      0
ATOM   1245  CG2 THR A  82      52.586  57.161  31.375  1.00  0.00           C0.      0
ATOM   1246 HG21 THR A  82      52.381  58.229  31.292  1.00  0.00           H0.      0
ATOM   1247 HG22 THR A  82      52.219  56.711  32.297  1.00  0.00           H0.      0
ATOM   1248 HG23 THR A  82      53.674  57.116  31.311  1.00  0.00           H0.      0
ATOM   1249  OG1 THR A  82      52.367  57.047  29.125  1.00  0.00           O0.      0
ATOM   1250  HG1 THR A  82      52.090  56.619  28.312  1.00  0.00           H0.      0
ATOM   1251  C   THR A  82      52.030  54.213  31.531  1.00  0.00           C0.      0
ATOM   1252  O   THR A  82      50.819  53.986  31.700  1.00  0.00           O0.      0
ATOM   1253  N   SER A  83      52.874  54.128  32.514  1.00  0.00           N0.      0
ATOM   1254  H   SER A  83      53.857  54.179  32.284  1.00  0.00           H0.      0
ATOM   1255  CA  SER A  83      52.500  53.484  33.814  1.00  0.00           C0.      0
ATOM   1256  HA  SER A  83      51.432  53.691  33.871  1.00  0.00           H0.      0
ATOM   1257  CB  SER A  83      52.855  51.997  33.888  1.00  0.00           C0.      0
ATOM   1258  HB2 SER A  83      52.643  51.543  34.856  1.00  0.00           H0.      0
ATOM   1259  HB3 SER A  83      52.422  51.391  33.093  1.00  0.00           H0.      0
ATOM   1260  OG  SER A  83      54.234  51.684  33.616  1.00  0.00           O0.      0
ATOM   1261  HG  SER A  83      54.745  52.372  34.050  1.00  0.00           H0.      0
ATOM   1262  C   SER A  83      53.104  54.128  35.066  1.00  0.00           C0.      0
ATOM   1263  O   SER A  83      54.327  54.204  35.164  1.00  0.00           O0.      0
ATOM   1264  N   VAL A  84      52.281  54.592  35.985  1.00  0.00           N0.      0
ATOM   1265  H   VAL A  84      51.293  54.400  35.896  1.00  0.00           H0.      0
ATOM   1266  CA  VAL A  84      52.671  55.348  37.254  1.00  0.00           C0.      0
ATOM   1267  HA  VAL A  84      53.760  55.301  37.253  1.00  0.00           H0.      0
ATOM   1268  CB  VAL A  84      52.346  56.867  37.050  1.00  0.00           C0.      0
ATOM   1269  HB  VAL A  84      52.917  57.507  37.722  1.00  0.00           H0.      0
ATOM   1270  CG1 VAL A  84      52.836  57.419  35.713  1.00  0.00           C0.      0
ATOM   1271 HG11 VAL A  84      53.883  57.132  35.613  1.00  0.00           H0.      0
ATOM   1272 HG12 VAL A  84      52.283  57.094  34.832  1.00  0.00           H0.      0
ATOM   1273 HG13 VAL A  84      52.886  58.507  35.760  1.00  0.00           H0.      0
ATOM   1274  CG2 VAL A  84      50.806  57.046  37.173  1.00  0.00           C0.      0
ATOM   1275 HG21 VAL A  84      50.307  56.402  36.449  1.00  0.00           H0.      0
ATOM   1276 HG22 VAL A  84      50.486  56.662  38.141  1.00  0.00           H0.      0
ATOM   1277 HG23 VAL A  84      50.462  58.072  37.040  1.00  0.00           H0.      0
ATOM   1278  C   VAL A  84      52.046  54.835  38.608  1.00  0.00           C0.      0
ATOM   1279  O   VAL A  84      51.155  54.033  38.587  1.00  0.00           O0.      0
ATOM   1280  N   ASP A  85      52.688  55.218  39.721  1.00  0.00           N0.      0
ATOM   1281  H   ASP A  85      53.431  55.884  39.564  1.00  0.00           H0.      0
ATOM   1282  CA  ASP A  85      52.390  54.784  41.093  1.00  0.00           C0.      0
ATOM   1283  HA  ASP A  85      51.325  54.813  41.327  1.00  0.00           H0.      0
ATOM   1284  CB  ASP A  85      52.866  53.319  41.248  1.00  0.00           C0.      0
ATOM   1285  HB2 ASP A  85      52.646  52.783  40.324  1.00  0.00           H0.      0
ATOM   1286  HB3 ASP A  85      53.918  53.246  41.523  1.00  0.00           H0.      0
ATOM   1287  CG  ASP A  85      52.067  52.573  42.307  1.00  0.00           C0.      0
ATOM   1288  OD1 ASP A  85      51.252  51.633  41.967  1.00  0.00           O0.      0
ATOM   1289  OD2 ASP A  85      52.372  52.821  43.508  1.00  0.00           O0.      0
ATOM   1290  C   ASP A  85      53.013  55.765  42.087  1.00  0.00           C0.      0
ATOM   1291  O   ASP A  85      54.007  56.427  41.815  1.00  0.00           O0.      0
ATOM   1292  N   ALA A  86      52.498  55.876  43.276  1.00  0.00           N0.      0
ATOM   1293  H   ALA A  86      51.621  55.403  43.443  1.00  0.00           H0.      0
ATOM   1294  CA  ALA A  86      53.075  56.649  44.367  1.00  0.00           C0.      0
ATOM   1295  HA  ALA A  86      53.280  57.656  44.003  1.00  0.00           H0.      0
ATOM   1296  CB  ALA A  86      52.006  56.654  45.406  1.00  0.00           C0.      0
ATOM   1297  HB1 ALA A  86      52.414  57.181  46.269  1.00  0.00           H0.      0
ATOM   1298  HB2 ALA A  86      51.177  57.316  45.157  1.00  0.00           H0.      0
ATOM   1299  HB3 ALA A  86      51.654  55.710  45.824  1.00  0.00           H0.      0
ATOM   1300  C   ALA A  86      54.363  56.038  44.924  1.00  0.00           C0.      0
ATOM   1301  O   ALA A  86      55.115  56.715  45.586  1.00  0.00           O0.      0
ATOM   1302  N   SER A  87      54.621  54.756  44.775  1.00  0.00           N0.      0
ATOM   1303  H   SER A  87      53.982  54.190  44.236  1.00  0.00           H0.      0
ATOM   1304  CA  SER A  87      55.660  54.032  45.454  1.00  0.00           C0.      0
ATOM   1305  HA  SER A  87      55.934  54.664  46.298  1.00  0.00           H0.      0
ATOM   1306  CB  SER A  87      55.087  52.740  45.967  1.00  0.00           C0.      0
ATOM   1307  HB2 SER A  87      54.280  52.909  46.680  1.00  0.00           H0.      0
ATOM   1308  HB3 SER A  87      54.763  52.218  45.066  1.00  0.00           H0.      0
ATOM   1309  OG  SER A  87      56.038  52.002  46.696  1.00  0.00           O0.      0
ATOM   1310  HG  SER A  87      56.385  52.517  47.428  1.00  0.00           H0.      0
ATOM   1311  C   SER A  87      56.886  53.832  44.546  1.00  0.00           C0.      0
ATOM   1312  O   SER A  87      56.956  52.858  43.758  1.00  0.00           O0.      0
ATOM   1313  N   ASP A  88      57.894  54.743  44.515  1.00  0.00           N0.      0
ATOM   1314  H   ASP A  88      57.822  55.540  45.132  1.00  0.00           H0.      0
ATOM   1315  CA  ASP A  88      59.192  54.562  43.863  1.00  0.00           C0.      0
ATOM   1316  HA  ASP A  88      59.117  54.409  42.787  1.00  0.00           H0.      0
ATOM   1317  CB  ASP A  88      60.012  55.856  44.084  1.00  0.00           C0.      0
ATOM   1318  HB2 ASP A  88      61.006  55.789  43.641  1.00  0.00           H0.      0
ATOM   1319  HB3 ASP A  88      59.440  56.623  43.562  1.00  0.00           H0.      0
ATOM   1320  CG  ASP A  88      60.213  56.178  45.518  1.00  0.00           C0.      0
ATOM   1321  OD1 ASP A  88      60.961  57.213  45.723  1.00  0.00           O0.      0
ATOM   1322  OD2 ASP A  88      59.545  55.696  46.458  1.00  0.00           O0.      0
ATOM   1323  C   ASP A  88      59.978  53.309  44.341  1.00  0.00           C0.      0
ATOM   1324  O   ASP A  88      60.500  52.614  43.409  1.00  0.00           O0.      0
ATOM   1325  N   LYS A  89      59.791  52.831  45.586  1.00  0.00           N0.      0
ATOM   1326  H   LYS A  89      59.477  53.512  46.263  1.00  0.00           H0.      0
ATOM   1327  CA  LYS A  89      60.231  51.523  46.026  1.00  0.00           C0.      0
ATOM   1328  HA  LYS A  89      61.312  51.506  45.886  1.00  0.00           H0.      0
ATOM   1329  CB  LYS A  89      59.918  51.335  47.522  1.00  0.00           C0.      0
ATOM   1330  HB2 LYS A  89      58.853  51.530  47.647  1.00  0.00           H0.      0
ATOM   1331  HB3 LYS A  89      60.127  50.292  47.758  1.00  0.00           H0.      0
ATOM   1332  CG  LYS A  89      60.807  52.321  48.380  1.00  0.00           C0.      0
ATOM   1333  HG2 LYS A  89      61.778  52.442  47.900  1.00  0.00           H0.      0
ATOM   1334  HG3 LYS A  89      60.415  53.329  48.245  1.00  0.00           H0.      0
ATOM   1335  CD  LYS A  89      60.887  52.017  49.904  1.00  0.00           C0.      0
ATOM   1336  HD2 LYS A  89      59.927  52.237  50.371  1.00  0.00           H0.      0
ATOM   1337  HD3 LYS A  89      61.107  50.955  50.011  1.00  0.00           H0.      0
ATOM   1338  CE  LYS A  89      61.942  52.906  50.576  1.00  0.00           C0.      0
ATOM   1339  HE2 LYS A  89      61.835  52.626  51.624  1.00  0.00           H0.      0
ATOM   1340  HE3 LYS A  89      62.951  52.653  50.251  1.00  0.00           H0.      0
ATOM   1341  NZ  LYS A  89      61.626  54.328  50.415  1.00  0.00           N0.      0
ATOM   1342  HZ1 LYS A  89      61.895  54.872  51.223  1.00  0.00           H0.      0
ATOM   1343  HZ2 LYS A  89      62.052  54.725  49.590  1.00  0.00           H0.      0
ATOM   1344  HZ3 LYS A  89      60.635  54.492  50.313  1.00  0.00           H0.      0
ATOM   1345  C   LYS A  89      59.632  50.398  45.074  1.00  0.00           C0.      0
ATOM   1346  O   LYS A  89      60.454  49.566  44.602  1.00  0.00           O0.      0
ATOM   1347  N   MET A  90      58.375  50.470  44.736  1.00  0.00           N0.      0
ATOM   1348  H   MET A  90      57.793  51.181  45.154  1.00  0.00           H0.      0
ATOM   1349  CA  MET A  90      57.696  49.464  43.826  1.00  0.00           C0.      0
ATOM   1350  HA  MET A  90      58.051  48.481  44.135  1.00  0.00           H0.      0
ATOM   1351  CB  MET A  90      56.174  49.542  43.963  1.00  0.00           C0.      0
ATOM   1352  HB2 MET A  90      55.991  50.609  44.086  1.00  0.00           H0.      0
ATOM   1353  HB3 MET A  90      55.655  49.252  43.049  1.00  0.00           H0.      0
ATOM   1354  CG  MET A  90      55.632  48.685  45.198  1.00  0.00           C0.      0
ATOM   1355  HG2 MET A  90      56.278  48.957  46.033  1.00  0.00           H0.      0
ATOM   1356  HG3 MET A  90      54.599  48.960  45.413  1.00  0.00           H0.      0
ATOM   1357  SD  MET A  90      55.685  46.921  45.019  1.00  0.00           S0.      0
ATOM   1358  CE  MET A  90      54.516  46.428  46.358  1.00  0.00           C0.      0
ATOM   1359  HE1 MET A  90      55.019  46.506  47.322  1.00  0.00           H0.      0
ATOM   1360  HE2 MET A  90      53.562  46.937  46.215  1.00  0.00           H0.      0
ATOM   1361  HE3 MET A  90      54.280  45.370  46.240  1.00  0.00           H0.      0
ATOM   1362  C   MET A  90      57.983  49.704  42.402  1.00  0.00           C0.      0
ATOM   1363  O   MET A  90      58.227  48.759  41.606  1.00  0.00           O0.      0
ATOM   1364  N   LEU A  91      58.104  50.941  41.973  1.00  0.00           N0.      0
ATOM   1365  H   LEU A  91      57.841  51.767  42.491  1.00  0.00           H0.      0
ATOM   1366  CA  LEU A  91      58.606  51.242  40.603  1.00  0.00           C0.      0
ATOM   1367  HA  LEU A  91      58.078  50.617  39.883  1.00  0.00           H0.      0
ATOM   1368  CB  LEU A  91      58.323  52.711  40.236  1.00  0.00           C0.      0
ATOM   1369  HB2 LEU A  91      58.890  53.465  40.783  1.00  0.00           H0.      0
ATOM   1370  HB3 LEU A  91      58.631  52.875  39.204  1.00  0.00           H0.      0
ATOM   1371  CG  LEU A  91      56.787  52.971  40.176  1.00  0.00           C0.      0
ATOM   1372  HG  LEU A  91      56.327  52.846  41.157  1.00  0.00           H0.      0
ATOM   1373  CD1 LEU A  91      56.619  54.458  39.897  1.00  0.00           C0.      0
ATOM   1374 HD11 LEU A  91      57.104  54.999  40.709  1.00  0.00           H0.      0
ATOM   1375 HD12 LEU A  91      56.977  54.748  38.909  1.00  0.00           H0.      0
ATOM   1376 HD13 LEU A  91      55.610  54.770  40.165  1.00  0.00           H0.      0
ATOM   1377  CD2 LEU A  91      56.002  52.268  39.039  1.00  0.00           C0.      0
ATOM   1378 HD21 LEU A  91      56.464  52.482  38.075  1.00  0.00           H0.      0
ATOM   1379 HD22 LEU A  91      55.963  51.181  39.107  1.00  0.00           H0.      0
ATOM   1380 HD23 LEU A  91      54.953  52.561  39.069  1.00  0.00           H0.      0
ATOM   1381  C   LEU A  91      60.078  50.898  40.375  1.00  0.00           C0.      0
ATOM   1382  O   LEU A  91      60.507  50.614  39.249  1.00  0.00           O0.      0
ATOM   1383  N   LYS A  92      60.977  50.742  41.428  1.00  0.00           N0.      0
ATOM   1384  H   LYS A  92      60.639  50.826  42.376  1.00  0.00           H0.      0
ATOM   1385  CA  LYS A  92      62.346  50.152  41.309  1.00  0.00           C0.      0
ATOM   1386  HA  LYS A  92      62.816  50.985  40.787  1.00  0.00           H0.      0
ATOM   1387  CB  LYS A  92      62.990  49.993  42.717  1.00  0.00           C0.      0
ATOM   1388  HB2 LYS A  92      62.610  50.836  43.294  1.00  0.00           H0.      0
ATOM   1389  HB3 LYS A  92      62.775  49.040  43.201  1.00  0.00           H0.      0
ATOM   1390  CG  LYS A  92      64.472  50.197  42.601  1.00  0.00           C0.      0
ATOM   1391  HG2 LYS A  92      64.847  49.411  41.945  1.00  0.00           H0.      0
ATOM   1392  HG3 LYS A  92      64.708  51.129  42.088  1.00  0.00           H0.      0
ATOM   1393  CD  LYS A  92      65.184  50.156  44.005  1.00  0.00           C0.      0
ATOM   1394  HD2 LYS A  92      64.825  50.965  44.642  1.00  0.00           H0.      0
ATOM   1395  HD3 LYS A  92      64.949  49.178  44.427  1.00  0.00           H0.      0
ATOM   1396  CE  LYS A  92      66.694  50.230  43.925  1.00  0.00           C0.      0
ATOM   1397  HE2 LYS A  92      67.031  49.773  44.855  1.00  0.00           H0.      0
ATOM   1398  HE3 LYS A  92      67.030  49.638  43.073  1.00  0.00           H0.      0
ATOM   1399  NZ  LYS A  92      67.271  51.645  43.905  1.00  0.00           N0.      0
ATOM   1400  HZ1 LYS A  92      66.895  52.098  43.085  1.00  0.00           H0.      0
ATOM   1401  HZ2 LYS A  92      66.930  52.190  44.684  1.00  0.00           H0.      0
ATOM   1402  HZ3 LYS A  92      68.270  51.595  43.763  1.00  0.00           H0.      0
ATOM   1403  C   LYS A  92      62.353  48.877  40.556  1.00  0.00           C0.      0
ATOM   1404  O   LYS A  92      63.283  48.572  39.775  1.00  0.00           O0.      0
ATOM   1405  N   TYR A  93      61.284  48.085  40.795  1.00  0.00           N0.      0
ATOM   1406  H   TYR A  93      60.580  48.515  41.377  1.00  0.00           H0.      0
ATOM   1407  CA  TYR A  93      60.967  46.758  40.231  1.00  0.00           C0.      0
ATOM   1408  HA  TYR A  93      61.937  46.266  40.161  1.00  0.00           H0.      0
ATOM   1409  CB  TYR A  93      60.121  46.019  41.272  1.00  0.00           C0.      0
ATOM   1410  HB2 TYR A  93      59.226  46.582  41.538  1.00  0.00           H0.      0
ATOM   1411  HB3 TYR A  93      59.816  45.100  40.770  1.00  0.00           H0.      0
ATOM   1412  CG  TYR A  93      60.806  45.806  42.544  1.00  0.00           C0.      0
ATOM   1413  CD1 TYR A  93      61.881  44.885  42.620  1.00  0.00           C0.      0
ATOM   1414  HD1 TYR A  93      62.233  44.282  41.796  1.00  0.00           H0.      0
ATOM   1415  CE1 TYR A  93      62.502  44.664  43.862  1.00  0.00           C0.      0
ATOM   1416  HE1 TYR A  93      63.397  44.062  43.913  1.00  0.00           H0.      0
ATOM   1417  CZ  TYR A  93      62.125  45.329  45.035  1.00  0.00           C0.      0
ATOM   1418  OH  TYR A  93      62.700  45.014  46.240  1.00  0.00           O0.      0
ATOM   1419  HH  TYR A  93      63.631  44.850  46.071  1.00  0.00           H0.      0
ATOM   1420  CE2 TYR A  93      60.947  46.167  44.948  1.00  0.00           C0.      0
ATOM   1421  HE2 TYR A  93      60.621  46.560  45.900  1.00  0.00           H0.      0
ATOM   1422  CD2 TYR A  93      60.356  46.412  43.703  1.00  0.00           C0.      0
ATOM   1423  HD2 TYR A  93      59.589  47.172  43.660  1.00  0.00           H0.      0
ATOM   1424  C   TYR A  93      60.430  46.767  38.798  1.00  0.00           C0.      0
ATOM   1425  O   TYR A  93      60.824  45.910  38.011  1.00  0.00           O0.      0
ATOM   1426  N   ALA A  94      59.620  47.727  38.457  1.00  0.00           N0.      0
ATOM   1427  H   ALA A  94      59.207  48.267  39.204  1.00  0.00           H0.      0
ATOM   1428  CA  ALA A  94      59.175  48.022  37.094  1.00  0.00           C0.      0
ATOM   1429  HA  ALA A  94      58.795  47.108  36.636  1.00  0.00           H0.      0
ATOM   1430  CB  ALA A  94      57.918  49.000  37.169  1.00  0.00           C0.      0
ATOM   1431  HB1 ALA A  94      57.248  48.329  37.708  1.00  0.00           H0.      0
ATOM   1432  HB2 ALA A  94      58.053  49.884  37.792  1.00  0.00           H0.      0
ATOM   1433  HB3 ALA A  94      57.585  49.383  36.205  1.00  0.00           H0.      0
ATOM   1434  C   ALA A  94      60.264  48.631  36.161  1.00  0.00           C0.      0
ATOM   1435  O   ALA A  94      60.467  48.166  35.018  1.00  0.00           O0.      0
ATOM   1436  N   LEU A  95      60.980  49.636  36.676  1.00  0.00           N0.      0
ATOM   1437  H   LEU A  95      60.732  49.883  37.623  1.00  0.00           H0.      0
ATOM   1438  CA  LEU A  95      62.305  50.135  36.172  1.00  0.00           C0.      0
ATOM   1439  HA  LEU A  95      62.112  50.722  35.275  1.00  0.00           H0.      0
ATOM   1440  CB  LEU A  95      63.012  51.156  37.150  1.00  0.00           C0.      0
ATOM   1441  HB2 LEU A  95      63.236  50.552  38.030  1.00  0.00           H0.      0
ATOM   1442  HB3 LEU A  95      63.941  51.308  36.601  1.00  0.00           H0.      0
ATOM   1443  CG  LEU A  95      62.346  52.499  37.423  1.00  0.00           C0.      0
ATOM   1444  HG  LEU A  95      61.338  52.168  37.671  1.00  0.00           H0.      0
ATOM   1445  CD1 LEU A  95      62.980  53.062  38.669  1.00  0.00           C0.      0
ATOM   1446 HD11 LEU A  95      63.862  53.655  38.430  1.00  0.00           H0.      0
ATOM   1447 HD12 LEU A  95      62.236  53.774  39.026  1.00  0.00           H0.      0
ATOM   1448 HD13 LEU A  95      63.136  52.307  39.440  1.00  0.00           H0.      0
ATOM   1449  CD2 LEU A  95      62.403  53.478  36.207  1.00  0.00           C0.      0
ATOM   1450 HD21 LEU A  95      61.884  53.171  35.299  1.00  0.00           H0.      0
ATOM   1451 HD22 LEU A  95      61.957  54.417  36.534  1.00  0.00           H0.      0
ATOM   1452 HD23 LEU A  95      63.473  53.611  36.043  1.00  0.00           H0.      0
ATOM   1453  C   LEU A  95      63.297  49.037  35.798  1.00  0.00           C0.      0
ATOM   1454  O   LEU A  95      63.734  49.040  34.646  1.00  0.00           O0.      0
ATOM   1455  N   LYS A  96      63.658  48.065  36.649  1.00  0.00           N0.      0
ATOM   1456  H   LYS A  96      63.259  48.059  37.577  1.00  0.00           H0.      0
ATOM   1457  CA  LYS A  96      64.611  47.000  36.297  1.00  0.00           C0.      0
ATOM   1458  HA  LYS A  96      65.459  47.523  35.855  1.00  0.00           H0.      0
ATOM   1459  CB  LYS A  96      65.134  46.148  37.491  1.00  0.00           C0.      0
ATOM   1460  HB2 LYS A  96      64.921  46.712  38.399  1.00  0.00           H0.      0
ATOM   1461  HB3 LYS A  96      64.555  45.224  37.506  1.00  0.00           H0.      0
ATOM   1462  CG  LYS A  96      66.699  45.964  37.339  1.00  0.00           C0.      0
ATOM   1463  HG2 LYS A  96      66.933  45.457  36.404  1.00  0.00           H0.      0
ATOM   1464  HG3 LYS A  96      67.132  46.963  37.402  1.00  0.00           H0.      0
ATOM   1465  CD  LYS A  96      67.325  45.050  38.383  1.00  0.00           C0.      0
ATOM   1466  HD2 LYS A  96      67.091  45.466  39.363  1.00  0.00           H0.      0
ATOM   1467  HD3 LYS A  96      66.837  44.076  38.352  1.00  0.00           H0.      0
ATOM   1468  CE  LYS A  96      68.847  44.965  38.268  1.00  0.00           C0.      0
ATOM   1469  HE2 LYS A  96      68.973  44.721  37.213  1.00  0.00           H0.      0
ATOM   1470  HE3 LYS A  96      69.261  45.939  38.527  1.00  0.00           H0.      0
ATOM   1471  NZ  LYS A  96      69.508  44.071  39.263  1.00  0.00           N0.      0
ATOM   1472  HZ1 LYS A  96      69.266  44.197  40.235  1.00  0.00           H0.      0
ATOM   1473  HZ2 LYS A  96      69.233  43.112  39.104  1.00  0.00           H0.      0
ATOM   1474  HZ3 LYS A  96      70.506  44.056  39.106  1.00  0.00           H0.      0
ATOM   1475  C   LYS A  96      63.993  46.034  35.308  1.00  0.00           C0.      0
ATOM   1476  O   LYS A  96      64.624  45.641  34.350  1.00  0.00           O0.      0
ATOM   1477  N   GLU A  97      62.684  45.756  35.553  1.00  0.00           N0.      0
ATOM   1478  H   GLU A  97      62.340  45.788  36.502  1.00  0.00           H0.      0
ATOM   1479  CA  GLU A  97      61.908  44.838  34.726  1.00  0.00           C0.      0
ATOM   1480  HA  GLU A  97      62.466  43.914  34.571  1.00  0.00           H0.      0
ATOM   1481  CB  GLU A  97      60.563  44.447  35.407  1.00  0.00           C0.      0
ATOM   1482  HB2 GLU A  97      60.722  43.978  36.378  1.00  0.00           H0.      0
ATOM   1483  HB3 GLU A  97      59.921  45.327  35.433  1.00  0.00           H0.      0
ATOM   1484  CG  GLU A  97      59.771  43.400  34.612  1.00  0.00           C0.      0
ATOM   1485  HG2 GLU A  97      58.780  43.343  35.061  1.00  0.00           H0.      0
ATOM   1486  HG3 GLU A  97      59.685  43.669  33.560  1.00  0.00           H0.      0
ATOM   1487  CD  GLU A  97      60.440  42.028  34.733  1.00  0.00           C0.      0
ATOM   1488  OE1 GLU A  97      61.489  41.772  34.109  1.00  0.00           O0.      0
ATOM   1489  OE2 GLU A  97      59.970  41.250  35.584  1.00  0.00           O0.      0
ATOM   1490  C   GLU A  97      61.804  45.362  33.227  1.00  0.00           C0.      0
ATOM   1491  O   GLU A  97      62.079  44.629  32.304  1.00  0.00           O0.      0
ATOM   1492  N   ARG A  98      61.690  46.676  33.080  1.00  0.00           N0.      0
ATOM   1493  H   ARG A  98      61.445  47.142  33.942  1.00  0.00           H0.      0
ATOM   1494  CA  ARG A  98      61.801  47.348  31.726  1.00  0.00           C0.      0
ATOM   1495  HA  ARG A  98      61.173  46.960  30.924  1.00  0.00           H0.      0
ATOM   1496  CB  ARG A  98      61.367  48.834  31.889  1.00  0.00           C0.      0
ATOM   1497  HB2 ARG A  98      60.283  48.876  32.003  1.00  0.00           H0.      0
ATOM   1498  HB3 ARG A  98      61.793  49.283  32.786  1.00  0.00           H0.      0
ATOM   1499  CG  ARG A  98      61.840  49.657  30.643  1.00  0.00           C0.      0
ATOM   1500  HG2 ARG A  98      62.921  49.640  30.509  1.00  0.00           H0.      0
ATOM   1501  HG3 ARG A  98      61.402  49.311  29.707  1.00  0.00           H0.      0
ATOM   1502  CD  ARG A  98      61.433  51.122  30.676  1.00  0.00           C0.      0
ATOM   1503  HD2 ARG A  98      61.676  51.524  29.692  1.00  0.00           H0.      0
ATOM   1504  HD3 ARG A  98      60.369  51.281  30.849  1.00  0.00           H0.      0
ATOM   1505  NE  ARG A  98      62.195  51.950  31.677  1.00  0.00           N0.      0
ATOM   1506  HE  ARG A  98      63.065  51.543  31.992  1.00  0.00           H0.      0
ATOM   1507  CZ  ARG A  98      62.212  53.267  31.870  1.00  0.00           C0.      0
ATOM   1508  NH1 ARG A  98      61.432  54.082  31.261  1.00  0.00           N0.      0
ATOM   1509 HH11 ARG A  98      60.719  53.759  30.622  1.00  0.00           H0.      0
ATOM   1510 HH12 ARG A  98      61.280  55.018  31.609  1.00  0.00           H0.      0
ATOM   1511  NH2 ARG A  98      63.064  53.744  32.729  1.00  0.00           N0.      0
ATOM   1512 HH21 ARG A  98      63.616  53.101  33.278  1.00  0.00           H0.      0
ATOM   1513 HH22 ARG A  98      62.946  54.672  33.111  1.00  0.00           H0.      0
ATOM   1514  C   ARG A  98      63.197  47.176  31.099  1.00  0.00           C0.      0
ATOM   1515  O   ARG A  98      63.294  46.674  29.970  1.00  0.00           O0.      0
ATOM   1516  N   TRP A  99      64.216  47.590  31.898  1.00  0.00           N0.      0
ATOM   1517  H   TRP A  99      63.941  47.832  32.840  1.00  0.00           H0.      0
ATOM   1518  CA  TRP A  99      65.612  47.734  31.488  1.00  0.00           C0.      0
ATOM   1519  HA  TRP A  99      65.597  48.454  30.670  1.00  0.00           H0.      0
ATOM   1520  CB  TRP A  99      66.599  48.201  32.567  1.00  0.00           C0.      0
ATOM   1521  HB2 TRP A  99      66.249  49.175  32.910  1.00  0.00           H0.      0
ATOM   1522  HB3 TRP A  99      66.528  47.552  33.440  1.00  0.00           H0.      0
ATOM   1523  CG  TRP A  99      67.991  48.466  32.087  1.00  0.00           C0.      0
ATOM   1524  CD1 TRP A  99      68.456  49.598  31.415  1.00  0.00           C0.      0
ATOM   1525  HD1 TRP A  99      67.818  50.364  31.000  1.00  0.00           H0.      0
ATOM   1526  NE1 TRP A  99      69.815  49.550  31.274  1.00  0.00           N0.      0
ATOM   1527  HE1 TRP A  99      70.368  50.265  30.824  1.00  0.00           H0.      0
ATOM   1528  CE2 TRP A  99      70.335  48.330  31.738  1.00  0.00           C0.      0
ATOM   1529  CZ2 TRP A  99      71.618  47.666  31.676  1.00  0.00           C0.      0
ATOM   1530  HZ2 TRP A  99      72.488  48.088  31.195  1.00  0.00           H0.      0
ATOM   1531  CH2 TRP A  99      71.714  46.356  32.096  1.00  0.00           C0.      0
ATOM   1532  HH2 TRP A  99      72.674  45.869  32.011  1.00  0.00           H0.      0
ATOM   1533  CZ3 TRP A  99      70.623  45.694  32.700  1.00  0.00           C0.      0
ATOM   1534  HZ3 TRP A  99      70.736  44.686  33.073  1.00  0.00           H0.      0
ATOM   1535  CE3 TRP A  99      69.421  46.363  32.777  1.00  0.00           C0.      0
ATOM   1536  HE3 TRP A  99      68.566  45.801  33.123  1.00  0.00           H0.      0
ATOM   1537  CD2 TRP A  99      69.208  47.675  32.295  1.00  0.00           C0.      0
ATOM   1538  C   TRP A  99      66.126  46.398  30.886  1.00  0.00           C0.      0
ATOM   1539  O   TRP A  99      66.776  46.409  29.870  1.00  0.00           O0.      0
ATOM   1540  N   ASN A 100      65.903  45.343  31.636  1.00  0.00           N0.      0
ATOM   1541  H   ASN A 100      65.348  45.419  32.477  1.00  0.00           H0.      0
ATOM   1542  CA  ASN A 100      66.546  44.082  31.270  1.00  0.00           C0.      0
ATOM   1543  HA  ASN A 100      67.626  44.184  31.164  1.00  0.00           H0.      0
ATOM   1544  CB  ASN A 100      66.226  43.082  32.442  1.00  0.00           C0.      0
ATOM   1545  HB2 ASN A 100      65.201  43.299  32.744  1.00  0.00           H0.      0
ATOM   1546  HB3 ASN A 100      66.389  42.091  32.017  1.00  0.00           H0.      0
ATOM   1547  CG  ASN A 100      67.259  43.060  33.569  1.00  0.00           C0.      0
ATOM   1548  OD1 ASN A 100      67.138  43.509  34.657  1.00  0.00           O0.      0
ATOM   1549  ND2 ASN A 100      68.386  42.397  33.422  1.00  0.00           N0.      0
ATOM   1550 HD21 ASN A 100      69.098  42.269  34.127  1.00  0.00           H0.      0
ATOM   1551 HD22 ASN A 100      68.424  41.866  32.564  1.00  0.00           H0.      0
ATOM   1552  C   ASN A 100      66.012  43.507  29.901  1.00  0.00           C0.      0
ATOM   1553  O   ASN A 100      66.539  42.509  29.466  1.00  0.00           O0.      0
ATOM   1554  N   ARG A 101      64.818  44.027  29.345  1.00  0.00           N0.      0
ATOM   1555  H   ARG A 101      64.370  44.809  29.803  1.00  0.00           H0.      0
ATOM   1556  CA  ARG A 101      64.362  43.735  27.975  1.00  0.00           C0.      0
ATOM   1557  HA  ARG A 101      65.157  43.234  27.422  1.00  0.00           H0.      0
ATOM   1558  CB  ARG A 101      63.206  42.661  28.036  1.00  0.00           C0.      0
ATOM   1559  HB2 ARG A 101      63.177  42.266  27.020  1.00  0.00           H0.      0
ATOM   1560  HB3 ARG A 101      63.473  41.871  28.738  1.00  0.00           H0.      0
ATOM   1561  CG  ARG A 101      61.850  43.294  28.353  1.00  0.00           C0.      0
ATOM   1562  HG2 ARG A 101      62.005  43.759  29.327  1.00  0.00           H0.      0
ATOM   1563  HG3 ARG A 101      61.516  44.083  27.679  1.00  0.00           H0.      0
ATOM   1564  CD  ARG A 101      60.958  42.126  28.482  1.00  0.00           C0.      0
ATOM   1565  HD2 ARG A 101      61.224  41.509  29.340  1.00  0.00           H0.      0
ATOM   1566  HD3 ARG A 101      60.052  42.615  28.840  1.00  0.00           H0.      0
ATOM   1567  NE  ARG A 101      60.575  41.366  27.281  1.00  0.00           N0.      0
ATOM   1568  HE  ARG A 101      61.212  41.409  26.498  1.00  0.00           H0.      0
ATOM   1569  CZ  ARG A 101      59.610  40.581  27.074  1.00  0.00           C0.      0
ATOM   1570  NH1 ARG A 101      58.677  40.336  27.911  1.00  0.00           N0.      0
ATOM   1571 HH11 ARG A 101      58.768  40.644  28.869  1.00  0.00           H0.      0
ATOM   1572 HH12 ARG A 101      57.949  39.682  27.662  1.00  0.00           H0.      0
ATOM   1573  NH2 ARG A 101      59.433  40.113  25.820  1.00  0.00           N0.      0
ATOM   1574 HH21 ARG A 101      60.028  40.417  25.062  1.00  0.00           H0.      0
ATOM   1575 HH22 ARG A 101      58.498  39.776  25.642  1.00  0.00           H0.      0
ATOM   1576  C   ARG A 101      64.242  44.955  27.035  1.00  0.00           C0.      0
ATOM   1577  O   ARG A 101      63.704  44.755  25.965  1.00  0.00           O0.      0
ATOM   1578  N   ARG A 102      64.861  46.134  27.404  1.00  0.00           N0.      0
ATOM   1579  H   ARG A 102      65.290  46.118  28.318  1.00  0.00           H0.      0
ATOM   1580  CA  ARG A 102      64.870  47.396  26.516  1.00  0.00           C0.      0
ATOM   1581  HA  ARG A 102      63.888  47.870  26.533  1.00  0.00           H0.      0
ATOM   1582  CB  ARG A 102      65.911  48.420  27.105  1.00  0.00           C0.      0
ATOM   1583  HB2 ARG A 102      65.981  49.394  26.622  1.00  0.00           H0.      0
ATOM   1584  HB3 ARG A 102      65.629  48.670  28.128  1.00  0.00           H0.      0
ATOM   1585  CG  ARG A 102      67.334  47.788  27.011  1.00  0.00           C0.      0
ATOM   1586  HG2 ARG A 102      67.349  46.741  27.315  1.00  0.00           H0.      0
ATOM   1587  HG3 ARG A 102      67.791  47.756  26.022  1.00  0.00           H0.      0
ATOM   1588  CD  ARG A 102      68.288  48.575  27.943  1.00  0.00           C0.      0
ATOM   1589  HD2 ARG A 102      68.096  49.643  27.841  1.00  0.00           H0.      0
ATOM   1590  HD3 ARG A 102      68.161  48.352  29.002  1.00  0.00           H0.      0
ATOM   1591  NE  ARG A 102      69.716  48.201  27.758  1.00  0.00           N0.      0
ATOM   1592  HE  ARG A 102      70.058  47.251  27.775  1.00  0.00           H0.      0
ATOM   1593  CZ  ARG A 102      70.696  48.989  27.411  1.00  0.00           C0.      0
ATOM   1594  NH1 ARG A 102      70.534  50.304  27.366  1.00  0.00           N0.      0
ATOM   1595 HH11 ARG A 102      69.607  50.689  27.253  1.00  0.00           H0.      0
ATOM   1596 HH12 ARG A 102      71.380  50.850  27.289  1.00  0.00           H0.      0
ATOM   1597  NH2 ARG A 102      71.880  48.536  27.182  1.00  0.00           N0.      0
ATOM   1598 HH21 ARG A 102      72.033  47.540  27.109  1.00  0.00           H0.      0
ATOM   1599 HH22 ARG A 102      72.688  49.070  26.894  1.00  0.00           H0.      0
ATOM   1600  C   ARG A 102      65.194  47.307  24.998  1.00  0.00           C0.      0
ATOM   1601  O   ARG A 102      65.003  48.292  24.325  1.00  0.00           O0.      0
ATOM   1602  N   LYS A 103      65.782  46.247  24.440  1.00  0.00           N0.      0
ATOM   1603  H   LYS A 103      65.961  45.512  25.110  1.00  0.00           H0.      0
ATOM   1604  CA  LYS A 103      66.077  46.088  23.001  1.00  0.00           C0.      0
ATOM   1605  HA  LYS A 103      66.337  47.090  22.659  1.00  0.00           H0.      0
ATOM   1606  CB  LYS A 103      67.337  45.152  22.882  1.00  0.00           C0.      0
ATOM   1607  HB2 LYS A 103      67.123  44.209  23.386  1.00  0.00           H0.      0
ATOM   1608  HB3 LYS A 103      67.544  45.020  21.820  1.00  0.00           H0.      0
ATOM   1609  CG  LYS A 103      68.586  45.724  23.608  1.00  0.00           C0.      0
ATOM   1610  HG2 LYS A 103      68.299  46.013  24.619  1.00  0.00           H0.      0
ATOM   1611  HG3 LYS A 103      69.279  44.888  23.708  1.00  0.00           H0.      0
ATOM   1612  CD  LYS A 103      69.258  46.862  22.901  1.00  0.00           C0.      0
ATOM   1613  HD2 LYS A 103      69.644  46.538  21.934  1.00  0.00           H0.      0
ATOM   1614  HD3 LYS A 103      68.565  47.694  22.775  1.00  0.00           H0.      0
ATOM   1615  CE  LYS A 103      70.376  47.508  23.659  1.00  0.00           C0.      0
ATOM   1616  HE2 LYS A 103      70.018  47.925  24.601  1.00  0.00           H0.      0
ATOM   1617  HE3 LYS A 103      71.212  46.825  23.803  1.00  0.00           H0.      0
ATOM   1618  NZ  LYS A 103      70.791  48.612  22.800  1.00  0.00           N0.      0
ATOM   1619  HZ1 LYS A 103      71.750  48.833  23.030  1.00  0.00           H0.      0
ATOM   1620  HZ2 LYS A 103      70.819  48.381  21.817  1.00  0.00           H0.      0
ATOM   1621  HZ3 LYS A 103      70.187  49.419  22.857  1.00  0.00           H0.      0
ATOM   1622  C   LYS A 103      64.832  45.706  22.199  1.00  0.00           C0.      0
ATOM   1623  O   LYS A 103      64.880  45.736  20.984  1.00  0.00           O0.      0
ATOM   1624  N   GLU A 104      63.746  45.325  22.846  1.00  0.00           N0.      0
ATOM   1625  H   GLU A 104      63.839  45.115  23.830  1.00  0.00           H0.      0
ATOM   1626  CA  GLU A 104      62.397  45.124  22.238  1.00  0.00           C0.      0
ATOM   1627  HA  GLU A 104      62.558  44.580  21.308  1.00  0.00           H0.      0
ATOM   1628  CB  GLU A 104      61.486  44.202  23.139  1.00  0.00           C0.      0
ATOM   1629  HB2 GLU A 104      61.252  44.614  24.121  1.00  0.00           H0.      0
ATOM   1630  HB3 GLU A 104      60.537  44.105  22.611  1.00  0.00           H0.      0
ATOM   1631  CG  GLU A 104      62.280  42.935  23.346  1.00  0.00           C0.      0
ATOM   1632  HG2 GLU A 104      62.709  42.586  22.407  1.00  0.00           H0.      0
ATOM   1633  HG3 GLU A 104      63.041  43.235  24.067  1.00  0.00           H0.      0
ATOM   1634  CD  GLU A 104      61.474  41.740  23.923  1.00  0.00           C0.      0
ATOM   1635  OE1 GLU A 104      60.264  41.610  23.533  1.00  0.00           O0.      0
ATOM   1636  OE2 GLU A 104      61.978  41.028  24.822  1.00  0.00           O0.      0
ATOM   1637  C   GLU A 104      61.690  46.442  21.993  1.00  0.00           C0.      0
ATOM   1638  O   GLU A 104      61.534  47.164  22.983  1.00  0.00           O0.      0
ATOM   1639  N   PRO A 105      61.092  46.697  20.872  1.00  0.00           N0.      0
ATOM   1640  CD  PRO A 105      61.208  45.870  19.662  1.00  0.00           C0.      0
ATOM   1641  HD2 PRO A 105      60.608  44.968  19.774  1.00  0.00           H0.      0
ATOM   1642  HD3 PRO A 105      62.214  45.512  19.441  1.00  0.00           H0.      0
ATOM   1643  CG  PRO A 105      60.797  46.704  18.456  1.00  0.00           C0.      0
ATOM   1644  HG2 PRO A 105      60.104  46.168  17.809  1.00  0.00           H0.      0
ATOM   1645  HG3 PRO A 105      61.603  47.129  17.858  1.00  0.00           H0.      0
ATOM   1646  CB  PRO A 105      60.124  47.949  19.039  1.00  0.00           C0.      0
ATOM   1647  HB2 PRO A 105      59.066  47.695  19.107  1.00  0.00           H0.      0
ATOM   1648  HB3 PRO A 105      60.427  48.848  18.501  1.00  0.00           H0.      0
ATOM   1649  CA  PRO A 105      60.674  48.059  20.513  1.00  0.00           C0.      0
ATOM   1650  HA  PRO A 105      61.556  48.696  20.576  1.00  0.00           H0.      0
ATOM   1651  C   PRO A 105      59.585  48.757  21.333  1.00  0.00           C0.      0
ATOM   1652  O   PRO A 105      59.651  49.953  21.724  1.00  0.00           O0.      0
ATOM   1653  N   ALA A 106      58.530  48.096  21.855  1.00  0.00           N0.      0
ATOM   1654  H   ALA A 106      58.316  47.182  21.481  1.00  0.00           H0.      0
ATOM   1655  CA  ALA A 106      57.538  48.674  22.790  1.00  0.00           C0.      0
ATOM   1656  HA  ALA A 106      57.259  49.628  22.343  1.00  0.00           H0.      0
ATOM   1657  CB  ALA A 106      56.302  47.771  22.736  1.00  0.00           C0.      0
ATOM   1658  HB1 ALA A 106      55.488  48.256  23.276  1.00  0.00           H0.      0
ATOM   1659  HB2 ALA A 106      56.079  47.582  21.686  1.00  0.00           H0.      0
ATOM   1660  HB3 ALA A 106      56.507  46.787  23.157  1.00  0.00           H0.      0
ATOM   1661  C   ALA A 106      58.116  48.898  24.190  1.00  0.00           C0.      0
ATOM   1662  O   ALA A 106      57.713  49.797  24.953  1.00  0.00           O0.      0
ATOM   1663  N   PHE A 107      59.081  48.056  24.569  1.00  0.00           N0.      0
ATOM   1664  H   PHE A 107      59.526  47.407  23.936  1.00  0.00           H0.      0
ATOM   1665  CA  PHE A 107      59.802  48.215  25.855  1.00  0.00           C0.      0
ATOM   1666  HA  PHE A 107      59.075  48.494  26.618  1.00  0.00           H0.      0
ATOM   1667  CB  PHE A 107      60.448  46.814  26.266  1.00  0.00           C0.      0
ATOM   1668  HB2 PHE A 107      61.092  46.450  25.465  1.00  0.00           H0.      0
ATOM   1669  HB3 PHE A 107      61.136  47.126  27.052  1.00  0.00           H0.      0
ATOM   1670  CG  PHE A 107      59.522  45.722  26.696  1.00  0.00           C0.      0
ATOM   1671  CD1 PHE A 107      59.081  44.720  25.778  1.00  0.00           C0.      0
ATOM   1672  HD1 PHE A 107      59.392  44.628  24.747  1.00  0.00           H0.      0
ATOM   1673  CE1 PHE A 107      58.081  43.805  26.264  1.00  0.00           C0.      0
ATOM   1674  HE1 PHE A 107      57.718  43.077  25.553  1.00  0.00           H0.      0
ATOM   1675  CZ  PHE A 107      57.549  43.854  27.570  1.00  0.00           C0.      0
ATOM   1676  HZ  PHE A 107      56.774  43.170  27.885  1.00  0.00           H0.      0
ATOM   1677  CE2 PHE A 107      58.080  44.798  28.471  1.00  0.00           C0.      0
ATOM   1678  HE2 PHE A 107      57.660  44.850  29.464  1.00  0.00           H0.      0
ATOM   1679  CD2 PHE A 107      59.076  45.667  28.068  1.00  0.00           C0.      0
ATOM   1680  HD2 PHE A 107      59.501  46.412  28.723  1.00  0.00           H0.      0
ATOM   1681  C   PHE A 107      60.948  49.319  25.848  1.00  0.00           C0.      0
ATOM   1682  O   PHE A 107      61.138  50.054  26.815  1.00  0.00           O0.      0
ATOM   1683  N   ASP A 108      61.604  49.470  24.701  1.00  0.00           N0.      0
ATOM   1684  H   ASP A 108      61.449  48.768  23.992  1.00  0.00           H0.      0
ATOM   1685  CA  ASP A 108      62.553  50.561  24.410  1.00  0.00           C0.      0
ATOM   1686  HA  ASP A 108      63.452  50.451  25.016  1.00  0.00           H0.      0
ATOM   1687  CB  ASP A 108      62.883  50.358  22.882  1.00  0.00           C0.      0
ATOM   1688  HB2 ASP A 108      63.086  49.298  22.728  1.00  0.00           H0.      0
ATOM   1689  HB3 ASP A 108      61.985  50.618  22.322  1.00  0.00           H0.      0
ATOM   1690  CG  ASP A 108      64.022  51.247  22.428  1.00  0.00           C0.      0
ATOM   1691  OD1 ASP A 108      63.871  51.886  21.348  1.00  0.00           O0.      0
ATOM   1692  OD2 ASP A 108      64.994  51.300  23.212  1.00  0.00           O0.      0
ATOM   1693  C   ASP A 108      61.929  51.952  24.541  1.00  0.00           C0.      0
ATOM   1694  O   ASP A 108      62.564  52.927  24.791  1.00  0.00           O0.      0
ATOM   1695  N   LYS A 109      60.562  52.111  24.323  1.00  0.00           N0.      0
ATOM   1696  H   LYS A 109      60.062  51.293  24.007  1.00  0.00           H0.      0
ATOM   1697  CA  LYS A 109      59.775  53.342  24.465  1.00  0.00           C0.      0
ATOM   1698  HA  LYS A 109      60.447  54.201  24.475  1.00  0.00           H0.      0
ATOM   1699  CB  LYS A 109      58.706  53.436  23.314  1.00  0.00           C0.      0
ATOM   1700  HB2 LYS A 109      58.106  52.526  23.290  1.00  0.00           H0.      0
ATOM   1701  HB3 LYS A 109      57.960  54.206  23.512  1.00  0.00           H0.      0
ATOM   1702  CG  LYS A 109      59.465  53.780  21.987  1.00  0.00           C0.      0
ATOM   1703  HG2 LYS A 109      59.983  54.705  22.240  1.00  0.00           H0.      0
ATOM   1704  HG3 LYS A 109      60.234  53.027  21.811  1.00  0.00           H0.      0
ATOM   1705  CD  LYS A 109      58.688  53.998  20.728  1.00  0.00           C0.      0
ATOM   1706  HD2 LYS A 109      57.918  54.719  21.004  1.00  0.00           H0.      0
ATOM   1707  HD3 LYS A 109      59.352  54.459  19.997  1.00  0.00           H0.      0
ATOM   1708  CE  LYS A 109      57.853  52.857  20.198  1.00  0.00           C0.      0
ATOM   1709  HE2 LYS A 109      57.283  52.475  21.045  1.00  0.00           H0.      0
ATOM   1710  HE3 LYS A 109      57.017  53.195  19.586  1.00  0.00           H0.      0
ATOM   1711  NZ  LYS A 109      58.612  51.697  19.599  1.00  0.00           N0.      0
ATOM   1712  HZ1 LYS A 109      59.059  51.198  20.356  1.00  0.00           H0.      0
ATOM   1713  HZ2 LYS A 109      58.118  51.078  18.973  1.00  0.00           H0.      0
ATOM   1714  HZ3 LYS A 109      59.399  52.086  19.101  1.00  0.00           H0.      0
ATOM   1715  C   LYS A 109      59.082  53.502  25.783  1.00  0.00           C0.      0
ATOM   1716  O   LYS A 109      58.570  54.633  25.979  1.00  0.00           O0.      0
ATOM   1717  N   TRP A 110      58.923  52.482  26.646  1.00  0.00           N0.      0
ATOM   1718  H   TRP A 110      59.380  51.603  26.448  1.00  0.00           H0.      0
ATOM   1719  CA  TRP A 110      57.911  52.480  27.672  1.00  0.00           C0.      0
ATOM   1720  HA  TRP A 110      57.004  52.818  27.171  1.00  0.00           H0.      0
ATOM   1721  CB  TRP A 110      57.743  51.046  28.210  1.00  0.00           C0.      0
ATOM   1722  HB2 TRP A 110      57.242  50.395  27.494  1.00  0.00           H0.      0
ATOM   1723  HB3 TRP A 110      58.732  50.590  28.251  1.00  0.00           H0.      0
ATOM   1724  CG  TRP A 110      57.005  50.771  29.501  1.00  0.00           C0.      0
ATOM   1725  CD1 TRP A 110      56.083  51.589  30.067  1.00  0.00           C0.      0
ATOM   1726  HD1 TRP A 110      55.742  52.509  29.616  1.00  0.00           H0.      0
ATOM   1727  NE1 TRP A 110      55.594  51.112  31.230  1.00  0.00           N0.      0
ATOM   1728  HE1 TRP A 110      54.919  51.590  31.811  1.00  0.00           H0.      0
ATOM   1729  CE2 TRP A 110      56.181  49.855  31.503  1.00  0.00           C0.      0
ATOM   1730  CZ2 TRP A 110      55.998  48.874  32.500  1.00  0.00           C0.      0
ATOM   1731  HZ2 TRP A 110      55.264  48.944  33.289  1.00  0.00           H0.      0
ATOM   1732  CH2 TRP A 110      56.767  47.756  32.466  1.00  0.00           C0.      0
ATOM   1733  HH2 TRP A 110      56.622  46.979  33.202  1.00  0.00           H0.      0
ATOM   1734  CZ3 TRP A 110      57.788  47.590  31.490  1.00  0.00           C0.      0
ATOM   1735  HZ3 TRP A 110      58.457  46.761  31.668  1.00  0.00           H0.      0
ATOM   1736  CE3 TRP A 110      57.942  48.477  30.419  1.00  0.00           C0.      0
ATOM   1737  HE3 TRP A 110      58.639  48.365  29.602  1.00  0.00           H0.      0
ATOM   1738  CD2 TRP A 110      57.081  49.623  30.377  1.00  0.00           C0.      0
ATOM   1739  C   TRP A 110      58.241  53.570  28.801  1.00  0.00           C0.      0
ATOM   1740  O   TRP A 110      59.277  53.563  29.472  1.00  0.00           O0.      0
ATOM   1741  N   VAL A 111      57.248  54.389  29.121  1.00  0.00           N0.      0
ATOM   1742  H   VAL A 111      56.377  54.333  28.612  1.00  0.00           H0.      0
ATOM   1743  CA  VAL A 111      57.313  55.537  30.112  1.00  0.00           C0.      0
ATOM   1744  HA  VAL A 111      58.341  55.898  30.062  1.00  0.00           H0.      0
ATOM   1745  CB  VAL A 111      56.398  56.679  29.551  1.00  0.00           C0.      0
ATOM   1746  HB  VAL A 111      55.441  56.165  29.474  1.00  0.00           H0.      0
ATOM   1747  CG1 VAL A 111      56.306  57.864  30.489  1.00  0.00           C0.      0
ATOM   1748 HG11 VAL A 111      55.708  58.753  30.285  1.00  0.00           H0.      0
ATOM   1749 HG12 VAL A 111      56.049  57.358  31.420  1.00  0.00           H0.      0
ATOM   1750 HG13 VAL A 111      57.316  58.254  30.614  1.00  0.00           H0.      0
ATOM   1751  CG2 VAL A 111      56.791  57.345  28.180  1.00  0.00           C0.      0
ATOM   1752 HG21 VAL A 111      56.156  58.209  27.985  1.00  0.00           H0.      0
ATOM   1753 HG22 VAL A 111      57.816  57.714  28.144  1.00  0.00           H0.      0
ATOM   1754 HG23 VAL A 111      56.692  56.614  27.378  1.00  0.00           H0.      0
ATOM   1755  C   VAL A 111      56.855  55.132  31.511  1.00  0.00           C0.      0
ATOM   1756  O   VAL A 111      55.755  54.516  31.724  1.00  0.00           O0.      0
ATOM   1757  N   ILE A 112      57.645  55.508  32.537  1.00  0.00           N0.      0
ATOM   1758  H   ILE A 112      58.498  56.004  32.319  1.00  0.00           H0.      0
ATOM   1759  CA  ILE A 112      57.397  55.231  33.941  1.00  0.00           C0.      0
ATOM   1760  HA  ILE A 112      56.384  54.885  34.146  1.00  0.00           H0.      0
ATOM   1761  CB  ILE A 112      58.335  54.110  34.486  1.00  0.00           C0.      0
ATOM   1762  HB  ILE A 112      59.364  54.446  34.354  1.00  0.00           H0.      0
ATOM   1763  CG2 ILE A 112      58.002  53.811  35.943  1.00  0.00           C0.      0
ATOM   1764 HG21 ILE A 112      58.555  52.958  36.335  1.00  0.00           H0.      0
ATOM   1765 HG22 ILE A 112      58.246  54.699  36.527  1.00  0.00           H0.      0
ATOM   1766 HG23 ILE A 112      56.935  53.680  36.123  1.00  0.00           H0.      0
ATOM   1767  CG1 ILE A 112      57.998  52.721  33.754  1.00  0.00           C0.      0
ATOM   1768 HG12 ILE A 112      57.028  52.372  34.106  1.00  0.00           H0.      0
ATOM   1769 HG13 ILE A 112      57.839  52.857  32.684  1.00  0.00           H0.      0
ATOM   1770  CD1 ILE A 112      59.048  51.678  33.973  1.00  0.00           C0.      0
ATOM   1771 HD11 ILE A 112      58.871  50.696  33.534  1.00  0.00           H0.      0
ATOM   1772 HD12 ILE A 112      60.014  52.127  33.742  1.00  0.00           H0.      0
ATOM   1773 HD13 ILE A 112      59.208  51.556  35.044  1.00  0.00           H0.      0
ATOM   1774  C   ILE A 112      57.613  56.529  34.790  1.00  0.00           C0.      0
ATOM   1775  O   ILE A 112      58.681  57.096  34.666  1.00  0.00           O0.      0
ATOM   1776  N   GLU A 113      56.665  56.892  35.666  1.00  0.00           N0.      0
ATOM   1777  H   GLU A 113      55.841  56.308  35.702  1.00  0.00           H0.      0
ATOM   1778  CA  GLU A 113      56.827  57.944  36.702  1.00  0.00           C0.      0
ATOM   1779  HA  GLU A 113      57.876  58.221  36.813  1.00  0.00           H0.      0
ATOM   1780  CB  GLU A 113      56.287  59.272  36.078  1.00  0.00           C0.      0
ATOM   1781  HB2 GLU A 113      55.257  59.107  35.761  1.00  0.00           H0.      0
ATOM   1782  HB3 GLU A 113      56.207  60.069  36.817  1.00  0.00           H0.      0
ATOM   1783  CG  GLU A 113      56.991  59.875  34.808  1.00  0.00           C0.      0
ATOM   1784  HG2 GLU A 113      56.931  59.146  34.001  1.00  0.00           H0.      0
ATOM   1785  HG3 GLU A 113      56.420  60.736  34.461  1.00  0.00           H0.      0
ATOM   1786  CD  GLU A 113      58.416  60.428  35.088  1.00  0.00           C0.      0
ATOM   1787  OE1 GLU A 113      58.902  61.198  34.234  1.00  0.00           O0.      0
ATOM   1788  OE2 GLU A 113      58.974  60.314  36.217  1.00  0.00           O0.      0
ATOM   1789  C   GLU A 113      56.252  57.626  38.131  1.00  0.00           C0.      0
ATOM   1790  O   GLU A 113      55.296  56.850  38.352  1.00  0.00           O0.      0
ATOM   1791  N   GLU A 114      56.837  58.206  39.194  1.00  0.00           N0.      0
ATOM   1792  H   GLU A 114      57.648  58.800  39.093  1.00  0.00           H0.      0
ATOM   1793  CA  GLU A 114      56.149  58.361  40.462  1.00  0.00           C0.      0
ATOM   1794  HA  GLU A 114      55.799  57.383  40.791  1.00  0.00           H0.      0
ATOM   1795  CB  GLU A 114      57.197  58.861  41.530  1.00  0.00           C0.      0
ATOM   1796  HB2 GLU A 114      58.066  58.204  41.500  1.00  0.00           H0.      0
ATOM   1797  HB3 GLU A 114      57.609  59.792  41.142  1.00  0.00           H0.      0
ATOM   1798  CG  GLU A 114      56.622  58.959  42.901  1.00  0.00           C0.      0
ATOM   1799  HG2 GLU A 114      55.590  58.612  42.952  1.00  0.00           H0.      0
ATOM   1800  HG3 GLU A 114      57.156  58.335  43.618  1.00  0.00           H0.      0
ATOM   1801  CD  GLU A 114      56.492  60.384  43.420  1.00  0.00           C0.      0
ATOM   1802  OE1 GLU A 114      56.287  61.406  42.667  1.00  0.00           O0.      0
ATOM   1803  OE2 GLU A 114      56.629  60.546  44.613  1.00  0.00           O0.      0
ATOM   1804  C   GLU A 114      54.984  59.384  40.263  1.00  0.00           C0.      0
ATOM   1805  O   GLU A 114      55.199  60.443  39.588  1.00  0.00           O0.      0
ATOM   1806  N   ALA A 115      53.737  59.053  40.665  1.00  0.00           N0.      0
ATOM   1807  H   ALA A 115      53.579  58.150  41.088  1.00  0.00           H0.      0
ATOM   1808  CA  ALA A 115      52.670  60.014  40.539  1.00  0.00           C0.      0
ATOM   1809  HA  ALA A 115      53.166  60.981  40.626  1.00  0.00           H0.      0
ATOM   1810  CB  ALA A 115      52.043  59.888  39.139  1.00  0.00           C0.      0
ATOM   1811  HB1 ALA A 115      51.690  58.857  39.110  1.00  0.00           H0.      0
ATOM   1812  HB2 ALA A 115      51.167  60.529  39.041  1.00  0.00           H0.      0
ATOM   1813  HB3 ALA A 115      52.845  60.073  38.424  1.00  0.00           H0.      0
ATOM   1814  C   ALA A 115      51.692  59.864  41.648  1.00  0.00           C0.      0
ATOM   1815  O   ALA A 115      51.481  58.741  42.107  1.00  0.00           O0.      0
ATOM   1816  N   ASN A 116      50.912  60.887  42.031  1.00  0.00           N0.      0
ATOM   1817  H   ASN A 116      51.179  61.789  41.661  1.00  0.00           H0.      0
ATOM   1818  CA  ASN A 116      49.792  60.666  42.963  1.00  0.00           C0.      0
ATOM   1819  HA  ASN A 116      49.684  59.613  43.222  1.00  0.00           H0.      0
ATOM   1820  CB  ASN A 116      49.968  61.548  44.197  1.00  0.00           C0.      0
ATOM   1821  HB2 ASN A 116      51.020  61.550  44.482  1.00  0.00           H0.      0
ATOM   1822  HB3 ASN A 116      49.580  62.530  43.925  1.00  0.00           H0.      0
ATOM   1823  CG  ASN A 116      49.132  61.115  45.391  1.00  0.00           C0.      0
ATOM   1824  OD1 ASN A 116      47.905  61.097  45.423  1.00  0.00           O0.      0
ATOM   1825  ND2 ASN A 116      49.750  60.634  46.423  1.00  0.00           N0.      0
ATOM   1826 HD21 ASN A 116      49.210  60.367  47.234  1.00  0.00           H0.      0
ATOM   1827 HD22 ASN A 116      50.719  60.349  46.400  1.00  0.00           H0.      0
ATOM   1828  C   ASN A 116      48.451  60.900  42.264  1.00  0.00           C0.      0
ATOM   1829  O   ASN A 116      48.254  61.819  41.509  1.00  0.00           O0.      0
ATOM   1830  N   TRP A 117      47.417  60.162  42.674  1.00  0.00           N0.      0
ATOM   1831  H   TRP A 117      47.562  59.456  43.381  1.00  0.00           H0.      0
ATOM   1832  CA  TRP A 117      46.000  60.394  42.201  1.00  0.00           C0.      0
ATOM   1833  HA  TRP A 117      46.002  60.296  41.115  1.00  0.00           H0.      0
ATOM   1834  CB  TRP A 117      45.019  59.345  42.817  1.00  0.00           C0.      0
ATOM   1835  HB2 TRP A 117      45.202  59.493  43.881  1.00  0.00           H0.      0
ATOM   1836  HB3 TRP A 117      44.014  59.626  42.500  1.00  0.00           H0.      0
ATOM   1837  CG  TRP A 117      45.248  57.892  42.407  1.00  0.00           C0.      0
ATOM   1838  CD1 TRP A 117      45.938  57.474  41.324  1.00  0.00           C0.      0
ATOM   1839  HD1 TRP A 117      46.366  58.207  40.656  1.00  0.00           H0.      0
ATOM   1840  NE1 TRP A 117      46.072  56.098  41.367  1.00  0.00           N0.      0
ATOM   1841  HE1 TRP A 117      46.729  55.652  40.743  1.00  0.00           H0.      0
ATOM   1842  CE2 TRP A 117      45.572  55.563  42.570  1.00  0.00           C0.      0
ATOM   1843  CZ2 TRP A 117      45.672  54.352  43.186  1.00  0.00           C0.      0
ATOM   1844  HZ2 TRP A 117      46.167  53.503  42.740  1.00  0.00           H0.      0
ATOM   1845  CH2 TRP A 117      44.973  54.155  44.398  1.00  0.00           C0.      0
ATOM   1846  HH2 TRP A 117      44.920  53.155  44.805  1.00  0.00           H0.      0
ATOM   1847  CZ3 TRP A 117      44.355  55.233  45.062  1.00  0.00           C0.      0
ATOM   1848  HZ3 TRP A 117      43.968  55.110  46.062  1.00  0.00           H0.      0
ATOM   1849  CE3 TRP A 117      44.245  56.457  44.413  1.00  0.00           C0.      0
ATOM   1850  HE3 TRP A 117      43.754  57.292  44.891  1.00  0.00           H0.      0
ATOM   1851  CD2 TRP A 117      44.886  56.682  43.188  1.00  0.00           C0.      0
ATOM   1852  C   TRP A 117      45.597  61.828  42.442  1.00  0.00           C0.      0
ATOM   1853  O   TRP A 117      45.003  62.421  41.515  1.00  0.00           O0.      0
ATOM   1854  N   LEU A 118      45.952  62.442  43.596  1.00  0.00           N0.      0
ATOM   1855  H   LEU A 118      46.578  61.956  44.222  1.00  0.00           H0.      0
ATOM   1856  CA  LEU A 118      45.543  63.789  44.010  1.00  0.00           C0.      0
ATOM   1857  HA  LEU A 118      44.501  63.851  43.696  1.00  0.00           H0.      0
ATOM   1858  CB  LEU A 118      45.684  63.923  45.554  1.00  0.00           C0.      0
ATOM   1859  HB2 LEU A 118      46.754  63.965  45.758  1.00  0.00           H0.      0
ATOM   1860  HB3 LEU A 118      45.343  64.934  45.777  1.00  0.00           H0.      0
ATOM   1861  CG  LEU A 118      44.859  62.934  46.501  1.00  0.00           C0.      0
ATOM   1862  HG  LEU A 118      44.896  61.927  46.087  1.00  0.00           H0.      0
ATOM   1863  CD1 LEU A 118      45.606  62.850  47.899  1.00  0.00           C0.      0
ATOM   1864 HD11 LEU A 118      45.849  63.885  48.136  1.00  0.00           H0.      0
ATOM   1865 HD12 LEU A 118      44.849  62.520  48.611  1.00  0.00           H0.      0
ATOM   1866 HD13 LEU A 118      46.481  62.200  47.898  1.00  0.00           H0.      0
ATOM   1867  CD2 LEU A 118      43.440  63.497  46.708  1.00  0.00           C0.      0
ATOM   1868 HD21 LEU A 118      43.377  64.565  46.916  1.00  0.00           H0.      0
ATOM   1869 HD22 LEU A 118      42.899  63.258  45.793  1.00  0.00           H0.      0
ATOM   1870 HD23 LEU A 118      42.937  62.931  47.493  1.00  0.00           H0.      0
ATOM   1871  C   LEU A 118      46.305  64.912  43.239  1.00  0.00           C0.      0
ATOM   1872  O   LEU A 118      45.843  66.033  43.238  1.00  0.00           O0.      0
ATOM   1873  N   THR A 119      47.375  64.671  42.512  1.00  0.00           N0.      0
ATOM   1874  H   THR A 119      47.503  63.676  42.393  1.00  0.00           H0.      0
ATOM   1875  CA  THR A 119      48.138  65.655  41.716  1.00  0.00           C0.      0
ATOM   1876  HA  THR A 119      47.577  66.588  41.666  1.00  0.00           H0.      0
ATOM   1877  CB  THR A 119      49.491  65.992  42.477  1.00  0.00           C0.      0
ATOM   1878  HB  THR A 119      50.164  66.552  41.828  1.00  0.00           H0.      0
ATOM   1879  CG2 THR A 119      49.323  66.809  43.756  1.00  0.00           C0.      0
ATOM   1880 HG21 THR A 119      48.593  66.372  44.437  1.00  0.00           H0.      0
ATOM   1881 HG22 THR A 119      50.293  66.913  44.241  1.00  0.00           H0.      0
ATOM   1882 HG23 THR A 119      48.855  67.766  43.522  1.00  0.00           H0.      0
ATOM   1883  OG1 THR A 119      50.208  64.830  42.903  1.00  0.00           O0.      0
ATOM   1884  HG1 THR A 119      50.700  64.471  42.161  1.00  0.00           H0.      0
ATOM   1885  C   THR A 119      48.506  65.187  40.289  1.00  0.00           C0.      0
ATOM   1886  O   THR A 119      49.361  65.726  39.580  1.00  0.00           O0.      0
ATOM   1887  N   LEU A 120      47.779  64.156  39.879  1.00  0.00           N0.      0
ATOM   1888  H   LEU A 120      47.092  63.778  40.516  1.00  0.00           H0.      0
ATOM   1889  CA  LEU A 120      47.961  63.424  38.606  1.00  0.00           C0.      0
ATOM   1890  HA  LEU A 120      48.879  62.847  38.713  1.00  0.00           H0.      0
ATOM   1891  CB  LEU A 120      46.832  62.419  38.570  1.00  0.00           C0.      0
ATOM   1892  HB2 LEU A 120      46.635  62.074  39.585  1.00  0.00           H0.      0
ATOM   1893  HB3 LEU A 120      45.952  62.886  38.126  1.00  0.00           H0.      0
ATOM   1894  CG  LEU A 120      47.109  61.187  37.669  1.00  0.00           C0.      0
ATOM   1895  HG  LEU A 120      47.635  61.553  36.787  1.00  0.00           H0.      0
ATOM   1896  CD1 LEU A 120      47.984  60.126  38.374  1.00  0.00           C0.      0
ATOM   1897 HD11 LEU A 120      47.440  59.830  39.271  1.00  0.00           H0.      0
ATOM   1898 HD12 LEU A 120      48.142  59.298  37.683  1.00  0.00           H0.      0
ATOM   1899 HD13 LEU A 120      48.936  60.497  38.755  1.00  0.00           H0.      0
ATOM   1900  CD2 LEU A 120      45.898  60.575  37.127  1.00  0.00           C0.      0
ATOM   1901 HD21 LEU A 120      45.240  61.312  36.667  1.00  0.00           H0.      0
ATOM   1902 HD22 LEU A 120      46.235  59.800  36.438  1.00  0.00           H0.      0
ATOM   1903 HD23 LEU A 120      45.386  60.078  37.951  1.00  0.00           H0.      0
ATOM   1904  C   LEU A 120      48.095  64.239  37.325  1.00  0.00           C0.      0
ATOM   1905  O   LEU A 120      48.993  63.945  36.545  1.00  0.00           O0.      0
ATOM   1906  N   ASP A 121      47.259  65.270  37.090  1.00  0.00           N0.      0
ATOM   1907  H   ASP A 121      46.520  65.448  37.755  1.00  0.00           H0.      0
ATOM   1908  CA  ASP A 121      47.417  66.238  35.932  1.00  0.00           C0.      0
ATOM   1909  HA  ASP A 121      47.325  65.594  35.058  1.00  0.00           H0.      0
ATOM   1910  CB  ASP A 121      46.176  67.137  35.819  1.00  0.00           C0.      0
ATOM   1911  HB2 ASP A 121      46.124  67.539  34.807  1.00  0.00           H0.      0
ATOM   1912  HB3 ASP A 121      45.293  66.503  35.909  1.00  0.00           H0.      0
ATOM   1913  CG  ASP A 121      45.918  68.272  36.829  1.00  0.00           C0.      0
ATOM   1914  OD1 ASP A 121      44.701  68.683  36.926  1.00  0.00           O0.      0
ATOM   1915  OD2 ASP A 121      46.794  68.569  37.677  1.00  0.00           O0.      0
ATOM   1916  C   ASP A 121      48.766  67.106  35.954  1.00  0.00           C0.      0
ATOM   1917  O   ASP A 121      49.154  67.602  34.886  1.00  0.00           O0.      0
ATOM   1918  N   LYS A 122      49.572  67.283  37.002  1.00  0.00           N0.      0
ATOM   1919  H   LYS A 122      49.150  67.031  37.884  1.00  0.00           H0.      0
ATOM   1920  CA  LYS A 122      50.976  67.760  36.925  1.00  0.00           C0.      0
ATOM   1921  HA  LYS A 122      51.131  68.335  36.013  1.00  0.00           H0.      0
ATOM   1922  CB  LYS A 122      51.244  68.695  38.077  1.00  0.00           C0.      0
ATOM   1923  HB2 LYS A 122      50.962  68.166  38.988  1.00  0.00           H0.      0
ATOM   1924  HB3 LYS A 122      52.304  68.938  38.008  1.00  0.00           H0.      0
ATOM   1925  CG  LYS A 122      50.401  70.014  37.953  1.00  0.00           C0.      0
ATOM   1926  HG2 LYS A 122      50.682  70.434  36.987  1.00  0.00           H0.      0
ATOM   1927  HG3 LYS A 122      49.320  69.881  38.003  1.00  0.00           H0.      0
ATOM   1928  CD  LYS A 122      50.764  70.955  39.065  1.00  0.00           C0.      0
ATOM   1929  HD2 LYS A 122      49.971  71.701  39.011  1.00  0.00           H0.      0
ATOM   1930  HD3 LYS A 122      50.687  70.528  40.065  1.00  0.00           H0.      0
ATOM   1931  CE  LYS A 122      52.068  71.795  38.818  1.00  0.00           C0.      0
ATOM   1932  HE2 LYS A 122      52.907  71.110  38.947  1.00  0.00           H0.      0
ATOM   1933  HE3 LYS A 122      52.053  72.220  37.814  1.00  0.00           H0.      0
ATOM   1934  NZ  LYS A 122      52.174  72.887  39.777  1.00  0.00           N0.      0
ATOM   1935  HZ1 LYS A 122      53.029  73.419  39.708  1.00  0.00           H0.      0
ATOM   1936  HZ2 LYS A 122      51.394  73.504  39.601  1.00  0.00           H0.      0
ATOM   1937  HZ3 LYS A 122      52.230  72.452  40.687  1.00  0.00           H0.      0
ATOM   1938  C   LYS A 122      52.027  66.645  36.973  1.00  0.00           C0.      0
ATOM   1939  O   LYS A 122      52.957  66.776  36.178  1.00  0.00           O0.      0
ATOM   1940  N   ASP A 123      51.752  65.550  37.662  1.00  0.00           N0.      0
ATOM   1941  H   ASP A 123      50.947  65.513  38.271  1.00  0.00           H0.      0
ATOM   1942  CA  ASP A 123      52.743  64.437  37.730  1.00  0.00           C0.      0
ATOM   1943  HA  ASP A 123      53.711  64.899  37.924  1.00  0.00           H0.      0
ATOM   1944  CB  ASP A 123      52.343  63.520  38.953  1.00  0.00           C0.      0
ATOM   1945  HB2 ASP A 123      51.347  63.092  38.845  1.00  0.00           H0.      0
ATOM   1946  HB3 ASP A 123      52.998  62.651  38.885  1.00  0.00           H0.      0
ATOM   1947  CG  ASP A 123      52.570  64.311  40.257  1.00  0.00           C0.      0
ATOM   1948  OD1 ASP A 123      53.298  65.298  40.362  1.00  0.00           O0.      0
ATOM   1949  OD2 ASP A 123      52.028  63.782  41.187  1.00  0.00           O0.      0
ATOM   1950  C   ASP A 123      52.945  63.671  36.393  1.00  0.00           C0.      0
ATOM   1951  O   ASP A 123      54.060  63.217  36.107  1.00  0.00           O0.      0
ATOM   1952  N   VAL A 124      51.845  63.520  35.595  1.00  0.00           N0.      0
ATOM   1953  H   VAL A 124      50.963  63.907  35.902  1.00  0.00           H0.      0
ATOM   1954  CA  VAL A 124      51.779  62.631  34.467  1.00  0.00           C0.      0
ATOM   1955  HA  VAL A 124      52.529  61.845  34.557  1.00  0.00           H0.      0
ATOM   1956  CB  VAL A 124      50.482  61.897  34.489  1.00  0.00           C0.      0
ATOM   1957  HB  VAL A 124      49.644  62.566  34.293  1.00  0.00           H0.      0
ATOM   1958  CG1 VAL A 124      50.515  60.820  33.357  1.00  0.00           C0.      0
ATOM   1959 HG11 VAL A 124      49.604  60.243  33.513  1.00  0.00           H0.      0
ATOM   1960 HG12 VAL A 124      50.497  61.228  32.347  1.00  0.00           H0.      0
ATOM   1961 HG13 VAL A 124      51.379  60.165  33.470  1.00  0.00           H0.      0
ATOM   1962  CG2 VAL A 124      50.257  61.125  35.789  1.00  0.00           C0.      0
ATOM   1963 HG21 VAL A 124      51.127  60.592  36.171  1.00  0.00           H0.      0
ATOM   1964 HG22 VAL A 124      49.917  61.830  36.548  1.00  0.00           H0.      0
ATOM   1965 HG23 VAL A 124      49.469  60.397  35.595  1.00  0.00           H0.      0
ATOM   1966  C   VAL A 124      52.073  63.426  33.165  1.00  0.00           C0.      0
ATOM   1967  O   VAL A 124      51.336  64.402  32.959  1.00  0.00           O0.      0
ATOM   1968  N   PRO A 125      52.924  62.981  32.274  1.00  0.00           N0.      0
ATOM   1969  CD  PRO A 125      53.920  61.970  32.495  1.00  0.00           C0.      0
ATOM   1970  HD2 PRO A 125      53.641  61.067  33.037  1.00  0.00           H0.      0
ATOM   1971  HD3 PRO A 125      54.644  62.427  33.169  1.00  0.00           H0.      0
ATOM   1972  CG  PRO A 125      54.618  61.643  31.166  1.00  0.00           C0.      0
ATOM   1973  HG2 PRO A 125      54.113  60.893  30.557  1.00  0.00           H0.      0
ATOM   1974  HG3 PRO A 125      55.668  61.373  31.278  1.00  0.00           H0.      0
ATOM   1975  CB  PRO A 125      54.455  62.933  30.473  1.00  0.00           C0.      0
ATOM   1976  HB2 PRO A 125      54.471  62.736  29.401  1.00  0.00           H0.      0
ATOM   1977  HB3 PRO A 125      55.136  63.748  30.719  1.00  0.00           H0.      0
ATOM   1978  CA  PRO A 125      53.040  63.498  30.931  1.00  0.00           C0.      0
ATOM   1979  HA  PRO A 125      53.119  64.578  31.049  1.00  0.00           H0.      0
ATOM   1980  C   PRO A 125      51.803  63.134  30.035  1.00  0.00           C0.      0
ATOM   1981  O   PRO A 125      51.841  62.350  29.093  1.00  0.00           O0.      0
ATOM   1982  N   ALA A 126      50.709  63.860  30.276  1.00  0.00           N0.      0
ATOM   1983  H   ALA A 126      50.736  64.409  31.123  1.00  0.00           H0.      0
ATOM   1984  CA  ALA A 126      49.303  63.482  29.852  1.00  0.00           C0.      0
ATOM   1985  HA  ALA A 126      49.051  62.438  30.035  1.00  0.00           H0.      0
ATOM   1986  CB  ALA A 126      48.278  64.517  30.491  1.00  0.00           C0.      0
ATOM   1987  HB1 ALA A 126      48.532  65.480  30.048  1.00  0.00           H0.      0
ATOM   1988  HB2 ALA A 126      47.260  64.204  30.261  1.00  0.00           H0.      0
ATOM   1989  HB3 ALA A 126      48.423  64.581  31.569  1.00  0.00           H0.      0
ATOM   1990  C   ALA A 126      49.041  63.562  28.359  1.00  0.00           C0.      0
ATOM   1991  O   ALA A 126      48.230  62.756  27.919  1.00  0.00           O0.      0
ATOM   1992  N   GLY A 127      49.787  64.349  27.560  1.00  0.00           N0.      0
ATOM   1993  H   GLY A 127      50.466  64.907  28.057  1.00  0.00           H0.      0
ATOM   1994  CA  GLY A 127      49.174  64.834  26.249  1.00  0.00           C0.      0
ATOM   1995  HA2 GLY A 127      49.856  65.547  25.785  1.00  0.00           H0.      0
ATOM   1996  HA3 GLY A 127      49.020  63.974  25.596  1.00  0.00           H0.      0
ATOM   1997  C   GLY A 127      47.758  65.595  26.452  1.00  0.00           C0.      0
ATOM   1998  O   GLY A 127      47.508  66.302  27.465  1.00  0.00           O0.      0
ATOM   1999  N   ASP A 128      46.854  65.361  25.516  1.00  0.00           N0.      0
ATOM   2000  H   ASP A 128      47.185  64.700  24.828  1.00  0.00           H0.      0
ATOM   2001  CA  ASP A 128      45.387  65.529  25.576  1.00  0.00           C0.      0
ATOM   2002  HA  ASP A 128      45.166  66.526  25.958  1.00  0.00           H0.      0
ATOM   2003  CB  ASP A 128      44.722  65.398  24.137  1.00  0.00           C0.      0
ATOM   2004  HB2 ASP A 128      43.634  65.386  24.073  1.00  0.00           H0.      0
ATOM   2005  HB3 ASP A 128      45.048  66.233  23.517  1.00  0.00           H0.      0
ATOM   2006  CG  ASP A 128      45.117  64.049  23.452  1.00  0.00           C0.      0
ATOM   2007  OD1 ASP A 128      46.298  63.516  23.622  1.00  0.00           O0.      0
ATOM   2008  OD2 ASP A 128      44.268  63.562  22.655  1.00  0.00           O0.      0
ATOM   2009  C   ASP A 128      44.710  64.425  26.386  1.00  0.00           C0.      0
ATOM   2010  O   ASP A 128      43.742  64.723  27.085  1.00  0.00           O0.      0
ATOM   2011  N   GLY A 129      45.175  63.142  26.339  1.00  0.00           N0.      0
ATOM   2012  H   GLY A 129      45.876  63.027  25.622  1.00  0.00           H0.      0
ATOM   2013  CA  GLY A 129      44.987  62.054  27.354  1.00  0.00           C0.      0
ATOM   2014  HA2 GLY A 129      45.722  62.236  28.137  1.00  0.00           H0.      0
ATOM   2015  HA3 GLY A 129      43.994  62.166  27.790  1.00  0.00           H0.      0
ATOM   2016  C   GLY A 129      45.158  60.605  26.794  1.00  0.00           C0.      0
ATOM   2017  O   GLY A 129      46.006  60.386  25.955  1.00  0.00           O0.      0
ATOM   2018  N   PHE A 130      44.517  59.611  27.358  1.00  0.00           N0.      0
ATOM   2019  H   PHE A 130      43.909  59.844  28.131  1.00  0.00           H0.      0
ATOM   2020  CA  PHE A 130      44.675  58.184  27.224  1.00  0.00           C0.      0
ATOM   2021  HA  PHE A 130      45.461  58.056  26.479  1.00  0.00           H0.      0
ATOM   2022  CB  PHE A 130      45.225  57.509  28.467  1.00  0.00           C0.      0
ATOM   2023  HB2 PHE A 130      44.537  57.535  29.312  1.00  0.00           H0.      0
ATOM   2024  HB3 PHE A 130      45.323  56.455  28.207  1.00  0.00           H0.      0
ATOM   2025  CG  PHE A 130      46.518  58.070  28.848  1.00  0.00           C0.      0
ATOM   2026  CD1 PHE A 130      46.608  59.080  29.849  1.00  0.00           C0.      0
ATOM   2027  HD1 PHE A 130      45.767  59.439  30.423  1.00  0.00           H0.      0
ATOM   2028  CE1 PHE A 130      47.861  59.549  30.226  1.00  0.00           C0.      0
ATOM   2029  HE1 PHE A 130      47.942  60.326  30.972  1.00  0.00           H0.      0
ATOM   2030  CZ  PHE A 130      48.985  59.076  29.577  1.00  0.00           C0.      0
ATOM   2031  HZ  PHE A 130      49.934  59.519  29.841  1.00  0.00           H0.      0
ATOM   2032  CE2 PHE A 130      48.904  58.040  28.575  1.00  0.00           C0.      0
ATOM   2033  HE2 PHE A 130      49.791  57.677  28.077  1.00  0.00           H0.      0
ATOM   2034  CD2 PHE A 130      47.640  57.563  28.285  1.00  0.00           C0.      0
ATOM   2035  HD2 PHE A 130      47.591  56.728  27.602  1.00  0.00           H0.      0
ATOM   2036  C   PHE A 130      43.350  57.623  26.673  1.00  0.00           C0.      0
ATOM   2037  O   PHE A 130      42.295  57.973  27.219  1.00  0.00           O0.      0
ATOM   2038  N   ASP A 131      43.448  56.702  25.705  1.00  0.00           N0.      0
ATOM   2039  H   ASP A 131      44.393  56.585  25.369  1.00  0.00           H0.      0
ATOM   2040  CA  ASP A 131      42.405  55.868  25.118  1.00  0.00           C0.      0
ATOM   2041  HA  ASP A 131      41.584  56.481  24.748  1.00  0.00           H0.      0
ATOM   2042  CB  ASP A 131      42.969  55.006  23.928  1.00  0.00           C0.      0
ATOM   2043  HB2 ASP A 131      43.679  54.321  24.392  1.00  0.00           H0.      0
ATOM   2044  HB3 ASP A 131      42.147  54.468  23.456  1.00  0.00           H0.      0
ATOM   2045  CG  ASP A 131      43.713  55.680  22.828  1.00  0.00           C0.      0
ATOM   2046  OD1 ASP A 131      44.408  54.911  22.143  1.00  0.00           O0.      0
ATOM   2047  OD2 ASP A 131      43.754  56.945  22.595  1.00  0.00           O0.      0
ATOM   2048  C   ASP A 131      41.809  54.986  26.216  1.00  0.00           C0.      0
ATOM   2049  O   ASP A 131      40.564  54.668  26.259  1.00  0.00           O0.      0
ATOM   2050  N   ALA A 132      42.623  54.672  27.174  1.00  0.00           N0.      0
ATOM   2051  H   ALA A 132      43.608  54.829  27.012  1.00  0.00           H0.      0
ATOM   2052  CA  ALA A 132      42.241  54.221  28.482  1.00  0.00           C0.      0
ATOM   2053  HA  ALA A 132      41.328  54.698  28.839  1.00  0.00           H0.      0
ATOM   2054  CB  ALA A 132      41.927  52.700  28.430  1.00  0.00           C0.      0
ATOM   2055  HB1 ALA A 132      42.735  52.027  28.140  1.00  0.00           H0.      0
ATOM   2056  HB2 ALA A 132      41.477  52.321  29.348  1.00  0.00           H0.      0
ATOM   2057  HB3 ALA A 132      41.138  52.524  27.699  1.00  0.00           H0.      0
ATOM   2058  C   ALA A 132      43.098  54.496  29.705  1.00  0.00           C0.      0
ATOM   2059  O   ALA A 132      44.313  54.356  29.623  1.00  0.00           O0.      0
ATOM   2060  N   VAL A 133      42.440  54.629  30.862  1.00  0.00           N0.      0
ATOM   2061  H   VAL A 133      41.433  54.647  30.784  1.00  0.00           H0.      0
ATOM   2062  CA  VAL A 133      43.148  54.679  32.146  1.00  0.00           C0.      0
ATOM   2063  HA  VAL A 133      44.222  54.710  31.964  1.00  0.00           H0.      0
ATOM   2064  CB  VAL A 133      42.746  55.853  33.037  1.00  0.00           C0.      0
ATOM   2065  HB  VAL A 133      41.675  55.792  33.231  1.00  0.00           H0.      0
ATOM   2066  CG1 VAL A 133      43.409  55.817  34.429  1.00  0.00           C0.      0
ATOM   2067 HG11 VAL A 133      44.459  55.534  34.350  1.00  0.00           H0.      0
ATOM   2068 HG12 VAL A 133      43.297  56.799  34.888  1.00  0.00           H0.      0
ATOM   2069 HG13 VAL A 133      42.907  55.052  35.022  1.00  0.00           H0.      0
ATOM   2070  CG2 VAL A 133      43.102  57.163  32.308  1.00  0.00           C0.      0
ATOM   2071 HG21 VAL A 133      42.434  57.976  32.594  1.00  0.00           H0.      0
ATOM   2072 HG22 VAL A 133      44.182  57.306  32.293  1.00  0.00           H0.      0
ATOM   2073 HG23 VAL A 133      42.907  57.109  31.237  1.00  0.00           H0.      0
ATOM   2074  C   VAL A 133      42.695  53.334  32.829  1.00  0.00           C0.      0
ATOM   2075  O   VAL A 133      41.499  52.987  32.889  1.00  0.00           O0.      0
ATOM   2076  N   ILE A 134      43.690  52.615  33.306  1.00  0.00           N0.      0
ATOM   2077  H   ILE A 134      44.640  52.957  33.272  1.00  0.00           H0.      0
ATOM   2078  CA  ILE A 134      43.499  51.339  33.951  1.00  0.00           C0.      0
ATOM   2079  HA  ILE A 134      42.440  51.313  34.206  1.00  0.00           H0.      0
ATOM   2080  CB  ILE A 134      43.754  50.160  32.985  1.00  0.00           C0.      0
ATOM   2081  HB  ILE A 134      43.324  49.294  33.488  1.00  0.00           H0.      0
ATOM   2082  CG2 ILE A 134      42.984  50.302  31.620  1.00  0.00           C0.      0
ATOM   2083 HG21 ILE A 134      41.976  50.695  31.754  1.00  0.00           H0.      0
ATOM   2084 HG22 ILE A 134      43.315  50.995  30.847  1.00  0.00           H0.      0
ATOM   2085 HG23 ILE A 134      42.922  49.347  31.099  1.00  0.00           H0.      0
ATOM   2086  CG1 ILE A 134      45.268  50.007  32.792  1.00  0.00           C0.      0
ATOM   2087 HG12 ILE A 134      45.744  50.875  32.336  1.00  0.00           H0.      0
ATOM   2088 HG13 ILE A 134      45.853  49.718  33.664  1.00  0.00           H0.      0
ATOM   2089  CD1 ILE A 134      45.475  48.739  31.966  1.00  0.00           C0.      0
ATOM   2090 HD11 ILE A 134      44.878  47.918  32.362  1.00  0.00           H0.      0
ATOM   2091 HD12 ILE A 134      45.267  49.051  30.942  1.00  0.00           H0.      0
ATOM   2092 HD13 ILE A 134      46.503  48.421  32.143  1.00  0.00           H0.      0
ATOM   2093  C   ILE A 134      44.220  51.274  35.282  1.00  0.00           C0.      0
ATOM   2094  O   ILE A 134      45.223  51.936  35.518  1.00  0.00           O0.      0
ATOM   2095  N   CYS A 135      43.716  50.475  36.226  1.00  0.00           N0.      0
ATOM   2096  H   CYS A 135      42.969  49.819  36.043  1.00  0.00           H0.      0
ATOM   2097  CA  CYS A 135      44.496  50.180  37.386  1.00  0.00           C0.      0
ATOM   2098  HA  CYS A 135      45.411  50.771  37.415  1.00  0.00           H0.      0
ATOM   2099  CB  CYS A 135      43.695  50.605  38.622  1.00  0.00           C0.      0
ATOM   2100  HB2 CYS A 135      42.895  49.893  38.829  1.00  0.00           H0.      0
ATOM   2101  HB3 CYS A 135      44.316  50.695  39.512  1.00  0.00           H0.      0
ATOM   2102  SG  CYS A 135      43.016  52.291  38.405  1.00  0.00           S0.      0
ATOM   2103  HG  CYS A 135      42.147  52.115  37.405  1.00  0.00           H0.      0
ATOM   2104  C   CYS A 135      44.959  48.751  37.547  1.00  0.00           C0.      0
ATOM   2105  O   CYS A 135      46.139  48.438  37.439  1.00  0.00           O0.      0
ATOM   2106  N   LEU A 136      44.025  47.856  37.924  1.00  0.00           N0.      0
ATOM   2107  H   LEU A 136      43.115  48.242  38.134  1.00  0.00           H0.      0
ATOM   2108  CA  LEU A 136      44.217  46.457  38.320  1.00  0.00           C0.      0
ATOM   2109  HA  LEU A 136      43.262  46.062  38.668  1.00  0.00           H0.      0
ATOM   2110  CB  LEU A 136      44.600  45.664  37.131  1.00  0.00           C0.      0
ATOM   2111  HB2 LEU A 136      45.597  45.970  36.812  1.00  0.00           H0.      0
ATOM   2112  HB3 LEU A 136      44.753  44.614  37.379  1.00  0.00           H0.      0
ATOM   2113  CG  LEU A 136      43.684  45.659  35.850  1.00  0.00           C0.      0
ATOM   2114  HG  LEU A 136      43.475  46.668  35.495  1.00  0.00           H0.      0
ATOM   2115  CD1 LEU A 136      44.110  44.813  34.657  1.00  0.00           C0.      0
ATOM   2116 HD11 LEU A 136      44.799  45.450  34.102  1.00  0.00           H0.      0
ATOM   2117 HD12 LEU A 136      44.696  43.923  34.888  1.00  0.00           H0.      0
ATOM   2118 HD13 LEU A 136      43.288  44.559  33.987  1.00  0.00           H0.      0
ATOM   2119  CD2 LEU A 136      42.421  44.963  36.118  1.00  0.00           C0.      0
ATOM   2120 HD21 LEU A 136      41.761  45.256  35.302  1.00  0.00           H0.      0
ATOM   2121 HD22 LEU A 136      42.483  43.887  36.281  1.00  0.00           H0.      0
ATOM   2122 HD23 LEU A 136      42.021  45.396  37.035  1.00  0.00           H0.      0
ATOM   2123  C   LEU A 136      45.101  46.301  39.574  1.00  0.00           C0.      0
ATOM   2124  O   LEU A 136      45.633  47.269  40.123  1.00  0.00           O0.      0
ATOM   2125  N   GLY A 137      45.272  45.016  39.949  1.00  0.00           N0.      0
ATOM   2126  H   GLY A 137      44.798  44.312  39.403  1.00  0.00           H0.      0
ATOM   2127  CA  GLY A 137      46.036  44.580  41.131  1.00  0.00           C0.      0
ATOM   2128  HA2 GLY A 137      46.000  43.499  40.992  1.00  0.00           H0.      0
ATOM   2129  HA3 GLY A 137      47.066  44.932  41.068  1.00  0.00           H0.      0
ATOM   2130  C   GLY A 137      45.407  44.895  42.542  1.00  0.00           C0.      0
ATOM   2131  O   GLY A 137      46.081  44.815  43.568  1.00  0.00           O0.      0
ATOM   2132  N   ASN A 138      44.100  45.308  42.514  1.00  0.00           N0.      0
ATOM   2133  H   ASN A 138      43.565  45.293  41.657  1.00  0.00           H0.      0
ATOM   2134  CA  ASN A 138      43.547  46.253  43.539  1.00  0.00           C0.      0
ATOM   2135  HA  ASN A 138      42.532  46.548  43.273  1.00  0.00           H0.      0
ATOM   2136  CB  ASN A 138      43.299  45.558  44.870  1.00  0.00           C0.      0
ATOM   2137  HB2 ASN A 138      42.735  44.639  44.715  1.00  0.00           H0.      0
ATOM   2138  HB3 ASN A 138      44.282  45.192  45.166  1.00  0.00           H0.      0
ATOM   2139  CG  ASN A 138      42.731  46.343  46.065  1.00  0.00           C0.      0
ATOM   2140  OD1 ASN A 138      41.820  47.139  45.996  1.00  0.00           O0.      0
ATOM   2141  ND2 ASN A 138      43.336  46.218  47.179  1.00  0.00           N0.      0
ATOM   2142 HD21 ASN A 138      43.137  46.846  47.945  1.00  0.00           H0.      0
ATOM   2143 HD22 ASN A 138      43.916  45.412  47.365  1.00  0.00           H0.      0
ATOM   2144  C   ASN A 138      44.234  47.626  43.679  1.00  0.00           C0.      0
ATOM   2145  O   ASN A 138      45.440  47.758  43.722  1.00  0.00           O0.      0
ATOM   2146  N   SER A 139      43.429  48.761  43.794  1.00  0.00           N0.      0
ATOM   2147  H   SER A 139      42.429  48.641  43.867  1.00  0.00           H0.      0
ATOM   2148  CA  SER A 139      44.040  50.129  43.658  1.00  0.00           C0.      0
ATOM   2149  HA  SER A 139      45.093  50.049  43.929  1.00  0.00           H0.      0
ATOM   2150  CB  SER A 139      44.032  50.704  42.259  1.00  0.00           C0.      0
ATOM   2151  HB2 SER A 139      44.218  51.778  42.238  1.00  0.00           H0.      0
ATOM   2152  HB3 SER A 139      44.729  50.050  41.735  1.00  0.00           H0.      0
ATOM   2153  OG  SER A 139      42.775  50.528  41.624  1.00  0.00           O0.      0
ATOM   2154  HG  SER A 139      42.580  49.593  41.530  1.00  0.00           H0.      0
ATOM   2155  C   SER A 139      43.385  51.001  44.731  1.00  0.00           C0.      0
ATOM   2156  O   SER A 139      43.998  51.235  45.802  1.00  0.00           O0.      0
ATOM   2157  N   PHE A 140      42.247  51.571  44.351  1.00  0.00           N0.      0
ATOM   2158  H   PHE A 140      42.032  51.339  43.392  1.00  0.00           H0.      0
ATOM   2159  CA  PHE A 140      41.659  52.677  45.071  1.00  0.00           C0.      0
ATOM   2160  HA  PHE A 140      42.259  53.582  44.970  1.00  0.00           H0.      0
ATOM   2161  CB  PHE A 140      40.396  53.018  44.463  1.00  0.00           C0.      0
ATOM   2162  HB2 PHE A 140      40.476  52.944  43.379  1.00  0.00           H0.      0
ATOM   2163  HB3 PHE A 140      39.757  52.158  44.663  1.00  0.00           H0.      0
ATOM   2164  CG  PHE A 140      39.856  54.445  44.896  1.00  0.00           C0.      0
ATOM   2165  CD1 PHE A 140      40.435  55.658  44.375  1.00  0.00           C0.      0
ATOM   2166  HD1 PHE A 140      41.200  55.734  43.616  1.00  0.00           H0.      0
ATOM   2167  CE1 PHE A 140      40.079  56.884  44.997  1.00  0.00           C0.      0
ATOM   2168  HE1 PHE A 140      40.587  57.790  44.701  1.00  0.00           H0.      0
ATOM   2169  CZ  PHE A 140      38.844  56.971  45.788  1.00  0.00           C0.      0
ATOM   2170  HZ  PHE A 140      38.526  57.948  46.121  1.00  0.00           H0.      0
ATOM   2171  CE2 PHE A 140      38.254  55.746  46.130  1.00  0.00           C0.      0
ATOM   2172  HE2 PHE A 140      37.332  55.749  46.694  1.00  0.00           H0.      0
ATOM   2173  CD2 PHE A 140      38.771  54.497  45.764  1.00  0.00           C0.      0
ATOM   2174  HD2 PHE A 140      38.257  53.612  46.109  1.00  0.00           H0.      0
ATOM   2175  C   PHE A 140      41.391  52.477  46.673  1.00  0.00           C0.      0
ATOM   2176  O   PHE A 140      41.152  53.382  47.494  1.00  0.00           O0.      0
ATOM   2177  N   ALA A 141      41.485  51.266  47.236  1.00  0.00           N0.      0
ATOM   2178  H   ALA A 141      41.615  50.519  46.569  1.00  0.00           H0.      0
ATOM   2179  CA  ALA A 141      41.225  50.888  48.594  1.00  0.00           C0.      0
ATOM   2180  HA  ALA A 141      40.167  51.102  48.744  1.00  0.00           H0.      0
ATOM   2181  CB  ALA A 141      41.339  49.417  48.667  1.00  0.00           C0.      0
ATOM   2182  HB1 ALA A 141      41.144  49.104  49.693  1.00  0.00           H0.      0
ATOM   2183  HB2 ALA A 141      40.589  48.976  48.010  1.00  0.00           H0.      0
ATOM   2184  HB3 ALA A 141      42.330  48.978  48.554  1.00  0.00           H0.      0
ATOM   2185  C   ALA A 141      42.090  51.601  49.690  1.00  0.00           C0.      0
ATOM   2186  O   ALA A 141      41.606  51.887  50.760  1.00  0.00           O0.      0
ATOM   2187  N   HID A 142      43.326  51.850  49.314  1.00  0.00           N0.      0
ATOM   2188  H   HID A 142      43.634  51.421  48.453  1.00  0.00           H0.      0
ATOM   2189  CA  HID A 142      44.292  52.455  50.165  1.00  0.00           C0.      0
ATOM   2190  HA  HID A 142      44.396  51.802  51.031  1.00  0.00           H0.      0
ATOM   2191  CB  HID A 142      45.590  52.529  49.313  1.00  0.00           C0.      0
ATOM   2192  HB2 HID A 142      45.352  52.968  48.344  1.00  0.00           H0.      0
ATOM   2193  HB3 HID A 142      46.260  53.217  49.830  1.00  0.00           H0.      0
ATOM   2194  CG  HID A 142      46.394  51.290  49.181  1.00  0.00           C0.      0
ATOM   2195  ND1 HID A 142      47.201  50.733  50.109  1.00  0.00           N0.      0
ATOM   2196  HD1 HID A 142      47.410  51.064  51.040  1.00  0.00           H0.      0
ATOM   2197  CE1 HID A 142      47.958  49.807  49.496  1.00  0.00           C0.      0
ATOM   2198  HE1 HID A 142      48.714  49.215  49.991  1.00  0.00           H0.      0
ATOM   2199  NE2 HID A 142      47.697  49.735  48.216  1.00  0.00           N0.      0
ATOM   2200  CD2 HID A 142      46.612  50.657  47.999  1.00  0.00           C0.      0
ATOM   2201  HD2 HID A 142      46.196  50.921  47.038  1.00  0.00           H0.      0
ATOM   2202  C   HID A 142      43.984  53.895  50.575  1.00  0.00           C0.      0
ATOM   2203  O   HID A 142      44.488  54.326  51.592  1.00  0.00           O0.      0
ATOM   2204  N   LEU A 143      43.137  54.606  49.829  1.00  0.00           N0.      0
ATOM   2205  H   LEU A 143      42.821  54.082  49.026  1.00  0.00           H0.      0
ATOM   2206  CA  LEU A 143      43.148  56.026  50.011  1.00  0.00           C0.      0
ATOM   2207  HA  LEU A 143      44.199  56.310  50.077  1.00  0.00           H0.      0
ATOM   2208  CB  LEU A 143      42.569  56.665  48.793  1.00  0.00           C0.      0
ATOM   2209  HB2 LEU A 143      43.104  56.329  47.905  1.00  0.00           H0.      0
ATOM   2210  HB3 LEU A 143      41.547  56.313  48.651  1.00  0.00           H0.      0
ATOM   2211  CG  LEU A 143      42.568  58.178  48.817  1.00  0.00           C0.      0
ATOM   2212  HG  LEU A 143      42.371  58.605  49.800  1.00  0.00           H0.      0
ATOM   2213  CD1 LEU A 143      43.957  58.732  48.311  1.00  0.00           C0.      0
ATOM   2214 HD11 LEU A 143      44.713  58.447  49.044  1.00  0.00           H0.      0
ATOM   2215 HD12 LEU A 143      44.228  58.366  47.321  1.00  0.00           H0.      0
ATOM   2216 HD13 LEU A 143      43.789  59.809  48.341  1.00  0.00           H0.      0
ATOM   2217  CD2 LEU A 143      41.512  58.712  47.802  1.00  0.00           C0.      0
ATOM   2218 HD21 LEU A 143      40.470  58.533  48.069  1.00  0.00           H0.      0
ATOM   2219 HD22 LEU A 143      41.659  59.790  47.735  1.00  0.00           H0.      0
ATOM   2220 HD23 LEU A 143      41.699  58.352  46.791  1.00  0.00           H0.      0
ATOM   2221  C   LEU A 143      42.443  56.481  51.261  1.00  0.00           C0.      0
ATOM   2222  O   LEU A 143      41.303  56.102  51.407  1.00  0.00           O0.      0
ATOM   2223  N   PRO A 144      43.114  57.213  52.192  1.00  0.00           N0.      0
ATOM   2224  CD  PRO A 144      44.495  57.682  52.198  1.00  0.00           C0.      0
ATOM   2225  HD2 PRO A 144      44.651  58.589  51.615  1.00  0.00           H0.      0
ATOM   2226  HD3 PRO A 144      45.202  56.966  51.780  1.00  0.00           H0.      0
ATOM   2227  CG  PRO A 144      44.894  58.006  53.626  1.00  0.00           C0.      0
ATOM   2228  HG2 PRO A 144      44.866  59.088  53.752  1.00  0.00           H0.      0
ATOM   2229  HG3 PRO A 144      45.824  57.557  53.975  1.00  0.00           H0.      0
ATOM   2230  CB  PRO A 144      43.701  57.464  54.453  1.00  0.00           C0.      0
ATOM   2231  HB2 PRO A 144      43.511  58.182  55.251  1.00  0.00           H0.      0
ATOM   2232  HB3 PRO A 144      44.031  56.478  54.779  1.00  0.00           H0.      0
ATOM   2233  CA  PRO A 144      42.542  57.425  53.519  1.00  0.00           C0.      0
ATOM   2234  HA  PRO A 144      41.957  56.528  53.722  1.00  0.00           H0.      0
ATOM   2235  C   PRO A 144      41.731  58.724  53.651  1.00  0.00           C0.      0
ATOM   2236  O   PRO A 144      41.928  59.748  52.930  1.00  0.00           O0.      0
ATOM   2237  N   ASP A 145      40.916  58.758  54.697  1.00  0.00           N0.      0
ATOM   2238  H   ASP A 145      40.886  57.958  55.313  1.00  0.00           H0.      0
ATOM   2239  CA  ASP A 145      40.054  59.905  55.167  1.00  0.00           C0.      0
ATOM   2240  HA  ASP A 145      39.660  60.453  54.311  1.00  0.00           H0.      0
ATOM   2241  CB  ASP A 145      38.904  59.430  56.030  1.00  0.00           C0.      0
ATOM   2242  HB2 ASP A 145      38.359  58.523  55.769  1.00  0.00           H0.      0
ATOM   2243  HB3 ASP A 145      39.517  59.007  56.826  1.00  0.00           H0.      0
ATOM   2244  CG  ASP A 145      37.881  60.554  56.340  1.00  0.00           C0.      0
ATOM   2245  OD1 ASP A 145      37.718  61.363  55.399  1.00  0.00           O0.      0
ATOM   2246  OD2 ASP A 145      37.242  60.518  57.423  1.00  0.00           O0.      0
ATOM   2247  C   ASP A 145      40.929  60.982  55.944  1.00  0.00           C0.      0
ATOM   2248  O   ASP A 145      40.535  61.621  56.922  1.00  0.00           O0.      0
ATOM   2249  N   SER A 146      42.080  61.246  55.450  1.00  0.00           N0.      0
ATOM   2250  H   SER A 146      42.255  60.899  54.518  1.00  0.00           H0.      0
ATOM   2251  CA  SER A 146      43.173  62.075  56.085  1.00  0.00           C0.      0
ATOM   2252  HA  SER A 146      43.360  61.725  57.100  1.00  0.00           H0.      0
ATOM   2253  CB  SER A 146      44.396  61.859  55.165  1.00  0.00           C0.      0
ATOM   2254  HB2 SER A 146      45.353  62.044  55.653  1.00  0.00           H0.      0
ATOM   2255  HB3 SER A 146      44.435  60.847  54.761  1.00  0.00           H0.      0
ATOM   2256  OG  SER A 146      44.455  62.792  54.080  1.00  0.00           O0.      0
ATOM   2257  HG  SER A 146      44.969  62.444  53.347  1.00  0.00           H0.      0
ATOM   2258  C   SER A 146      42.729  63.467  56.301  1.00  0.00           C0.      0
ATOM   2259  O   SER A 146      43.088  63.941  57.378  1.00  0.00           O0.      0
ATOM   2260  N   LYS A 147      42.033  64.115  55.408  1.00  0.00           N0.      0
ATOM   2261  H   LYS A 147      41.664  63.494  54.702  1.00  0.00           H0.      0
ATOM   2262  CA  LYS A 147      41.441  65.491  55.630  1.00  0.00           C0.      0
ATOM   2263  HA  LYS A 147      42.142  66.139  56.155  1.00  0.00           H0.      0
ATOM   2264  CB  LYS A 147      41.250  66.006  54.223  1.00  0.00           C0.      0
ATOM   2265  HB2 LYS A 147      42.136  65.788  53.626  1.00  0.00           H0.      0
ATOM   2266  HB3 LYS A 147      40.390  65.452  53.847  1.00  0.00           H0.      0
ATOM   2267  CG  LYS A 147      40.960  67.526  54.028  1.00  0.00           C0.      0
ATOM   2268  HG2 LYS A 147      40.830  67.696  52.960  1.00  0.00           H0.      0
ATOM   2269  HG3 LYS A 147      40.047  67.782  54.567  1.00  0.00           H0.      0
ATOM   2270  CD  LYS A 147      42.065  68.396  54.585  1.00  0.00           C0.      0
ATOM   2271  HD2 LYS A 147      42.224  68.234  55.651  1.00  0.00           H0.      0
ATOM   2272  HD3 LYS A 147      43.004  68.121  54.103  1.00  0.00           H0.      0
ATOM   2273  CE  LYS A 147      41.805  69.885  54.471  1.00  0.00           C0.      0
ATOM   2274  HE2 LYS A 147      41.025  70.322  55.095  1.00  0.00           H0.      0
ATOM   2275  HE3 LYS A 147      42.690  70.281  54.969  1.00  0.00           H0.      0
ATOM   2276  NZ  LYS A 147      41.772  70.367  53.073  1.00  0.00           N0.      0
ATOM   2277  HZ1 LYS A 147      40.950  70.055  52.577  1.00  0.00           H0.      0
ATOM   2278  HZ2 LYS A 147      41.755  71.376  53.032  1.00  0.00           H0.      0
ATOM   2279  HZ3 LYS A 147      42.644  70.083  52.650  1.00  0.00           H0.      0
ATOM   2280  C   LYS A 147      40.150  65.585  56.398  1.00  0.00           C0.      0
ATOM   2281  O   LYS A 147      39.730  66.697  56.670  1.00  0.00           O0.      0
ATOM   2282  N   GLY A 148      39.491  64.470  56.807  1.00  0.00           N0.      0
ATOM   2283  H   GLY A 148      39.878  63.539  56.755  1.00  0.00           H0.      0
ATOM   2284  CA  GLY A 148      38.137  64.495  57.358  1.00  0.00           C0.      0
ATOM   2285  HA2 GLY A 148      37.820  63.458  57.463  1.00  0.00           H0.      0
ATOM   2286  HA3 GLY A 148      38.162  64.863  58.383  1.00  0.00           H0.      0
ATOM   2287  C   GLY A 148      37.051  65.125  56.460  1.00  0.00           C0.      0
ATOM   2288  O   GLY A 148      36.100  65.783  56.918  1.00  0.00           O0.      0
ATOM   2289  N   ASP A 149      37.339  65.011  55.181  1.00  0.00           N0.      0
ATOM   2290  H   ASP A 149      38.150  64.460  54.937  1.00  0.00           H0.      0
ATOM   2291  CA  ASP A 149      36.596  65.729  54.207  1.00  0.00           C0.      0
ATOM   2292  HA  ASP A 149      35.570  65.947  54.505  1.00  0.00           H0.      0
ATOM   2293  CB  ASP A 149      37.277  67.043  53.989  1.00  0.00           C0.      0
ATOM   2294  HB2 ASP A 149      37.156  67.691  54.857  1.00  0.00           H0.      0
ATOM   2295  HB3 ASP A 149      38.341  66.808  53.994  1.00  0.00           H0.      0
ATOM   2296  CG  ASP A 149      36.787  67.901  52.812  1.00  0.00           C0.      0
ATOM   2297  OD1 ASP A 149      35.963  67.363  52.014  1.00  0.00           O0.      0
ATOM   2298  OD2 ASP A 149      37.255  68.999  52.574  1.00  0.00           O0.      0
ATOM   2299  C   ASP A 149      36.518  64.846  52.858  1.00  0.00           C0.      0
ATOM   2300  O   ASP A 149      37.605  64.419  52.411  1.00  0.00           O0.      0
ATOM   2301  N   GLN A 150      35.344  64.580  52.303  1.00  0.00           N0.      0
ATOM   2302  H   GLN A 150      34.492  64.937  52.712  1.00  0.00           H0.      0
ATOM   2303  CA  GLN A 150      35.162  63.806  51.045  1.00  0.00           C0.      0
ATOM   2304  HA  GLN A 150      35.863  62.987  51.210  1.00  0.00           H0.      0
ATOM   2305  CB  GLN A 150      33.714  63.256  50.944  1.00  0.00           C0.      0
ATOM   2306  HB2 GLN A 150      33.617  62.687  51.868  1.00  0.00           H0.      0
ATOM   2307  HB3 GLN A 150      32.958  64.040  50.906  1.00  0.00           H0.      0
ATOM   2308  CG  GLN A 150      33.465  62.294  49.795  1.00  0.00           C0.      0
ATOM   2309  HG2 GLN A 150      33.347  62.938  48.923  1.00  0.00           H0.      0
ATOM   2310  HG3 GLN A 150      34.388  61.752  49.594  1.00  0.00           H0.      0
ATOM   2311  CD  GLN A 150      32.227  61.360  50.042  1.00  0.00           C0.      0
ATOM   2312  OE1 GLN A 150      31.189  61.564  49.409  1.00  0.00           O0.      0
ATOM   2313  NE2 GLN A 150      32.429  60.312  50.833  1.00  0.00           N0.      0
ATOM   2314 HE21 GLN A 150      31.655  59.767  51.184  1.00  0.00           H0.      0
ATOM   2315 HE22 GLN A 150      33.378  60.179  51.151  1.00  0.00           H0.      0
ATOM   2316  C   GLN A 150      35.733  64.435  49.734  1.00  0.00           C0.      0
ATOM   2317  O   GLN A 150      35.924  63.830  48.690  1.00  0.00           O0.      0
ATOM   2318  N   SER A 151      36.103  65.725  49.787  1.00  0.00           N0.      0
ATOM   2319  H   SER A 151      35.820  66.234  50.612  1.00  0.00           H0.      0
ATOM   2320  CA  SER A 151      36.855  66.406  48.741  1.00  0.00           C0.      0
ATOM   2321  HA  SER A 151      36.158  66.497  47.907  1.00  0.00           H0.      0
ATOM   2322  CB  SER A 151      37.232  67.875  49.079  1.00  0.00           C0.      0
ATOM   2323  HB2 SER A 151      38.049  67.955  49.796  1.00  0.00           H0.      0
ATOM   2324  HB3 SER A 151      37.523  68.378  48.157  1.00  0.00           H0.      0
ATOM   2325  OG  SER A 151      36.103  68.607  49.545  1.00  0.00           O0.      0
ATOM   2326  HG  SER A 151      36.104  68.351  50.470  1.00  0.00           H0.      0
ATOM   2327  C   SER A 151      38.087  65.730  48.134  1.00  0.00           C0.      0
ATOM   2328  O   SER A 151      38.403  65.917  46.942  1.00  0.00           O0.      0
ATOM   2329  N   GLU A 152      38.836  65.006  49.019  1.00  0.00           N0.      0
ATOM   2330  H   GLU A 152      38.702  64.946  50.018  1.00  0.00           H0.      0
ATOM   2331  CA  GLU A 152      40.111  64.283  48.743  1.00  0.00           C0.      0
ATOM   2332  HA  GLU A 152      40.818  64.933  48.227  1.00  0.00           H0.      0
ATOM   2333  CB  GLU A 152      40.604  63.807  50.045  1.00  0.00           C0.      0
ATOM   2334  HB2 GLU A 152      39.828  63.222  50.539  1.00  0.00           H0.      0
ATOM   2335  HB3 GLU A 152      41.288  62.976  49.876  1.00  0.00           H0.      0
ATOM   2336  CG  GLU A 152      40.919  64.864  51.082  1.00  0.00           C0.      0
ATOM   2337  HG2 GLU A 152      40.028  64.981  51.700  1.00  0.00           H0.      0
ATOM   2338  HG3 GLU A 152      41.729  64.468  51.695  1.00  0.00           H0.      0
ATOM   2339  CD  GLU A 152      41.353  66.266  50.507  1.00  0.00           C0.      0
ATOM   2340  OE1 GLU A 152      42.566  66.456  50.294  1.00  0.00           O0.      0
ATOM   2341  OE2 GLU A 152      40.474  67.123  50.146  1.00  0.00           O0.      0
ATOM   2342  C   GLU A 152      39.727  63.072  47.795  1.00  0.00           C0.      0
ATOM   2343  O   GLU A 152      40.251  63.115  46.677  1.00  0.00           O0.      0
ATOM   2344  N   HIE A 153      38.895  62.100  48.187  1.00  0.00           N0.      0
ATOM   2345  H   HIE A 153      38.435  62.162  49.084  1.00  0.00           H0.      0
ATOM   2346  CA  HIE A 153      38.428  61.064  47.290  1.00  0.00           C0.      0
ATOM   2347  HA  HIE A 153      39.259  60.470  46.908  1.00  0.00           H0.      0
ATOM   2348  CB  HIE A 153      37.490  60.132  48.147  1.00  0.00           C0.      0
ATOM   2349  HB2 HIE A 153      36.528  60.576  48.403  1.00  0.00           H0.      0
ATOM   2350  HB3 HIE A 153      37.245  59.299  47.487  1.00  0.00           H0.      0
ATOM   2351  CG  HIE A 153      38.042  59.491  49.361  1.00  0.00           C0.      0
ATOM   2352  ND1 HIE A 153      38.255  60.211  50.508  1.00  0.00           N0.      0
ATOM   2353  CE1 HIE A 153      38.741  59.383  51.388  1.00  0.00           C0.      0
ATOM   2354  HE1 HIE A 153      39.182  59.786  52.288  1.00  0.00           H0.      0
ATOM   2355  NE2 HIE A 153      38.900  58.129  50.844  1.00  0.00           N0.      0
ATOM   2356  HE2 HIE A 153      39.531  57.444  51.233  1.00  0.00           H0.      0
ATOM   2357  CD2 HIE A 153      38.360  58.203  49.570  1.00  0.00           C0.      0
ATOM   2358  HD2 HIE A 153      38.259  57.410  48.844  1.00  0.00           H0.      0
ATOM   2359  C   HIE A 153      37.684  61.597  46.010  1.00  0.00           C0.      0
ATOM   2360  O   HIE A 153      37.909  60.993  44.944  1.00  0.00           O0.      0
ATOM   2361  N   ARG A 154      37.015  62.716  46.062  1.00  0.00           N0.      0
ATOM   2362  H   ARG A 154      36.997  63.272  46.905  1.00  0.00           H0.      0
ATOM   2363  CA  ARG A 154      36.433  63.432  44.847  1.00  0.00           C0.      0
ATOM   2364  HA  ARG A 154      35.907  62.672  44.269  1.00  0.00           H0.      0
ATOM   2365  CB  ARG A 154      35.432  64.452  45.308  1.00  0.00           C0.      0
ATOM   2366  HB2 ARG A 154      34.547  64.010  45.766  1.00  0.00           H0.      0
ATOM   2367  HB3 ARG A 154      35.939  65.122  46.003  1.00  0.00           H0.      0
ATOM   2368  CG  ARG A 154      34.834  65.377  44.289  1.00  0.00           C0.      0
ATOM   2369  HG2 ARG A 154      35.526  66.201  44.114  1.00  0.00           H0.      0
ATOM   2370  HG3 ARG A 154      34.653  64.790  43.388  1.00  0.00           H0.      0
ATOM   2371  CD  ARG A 154      33.477  65.935  44.612  1.00  0.00           C0.      0
ATOM   2372  HD2 ARG A 154      32.740  65.133  44.629  1.00  0.00           H0.      0
ATOM   2373  HD3 ARG A 154      33.544  66.381  45.605  1.00  0.00           H0.      0
ATOM   2374  NE  ARG A 154      32.948  67.014  43.654  1.00  0.00           N0.      0
ATOM   2375  HE  ARG A 154      32.597  66.599  42.803  1.00  0.00           H0.      0
ATOM   2376  CZ  ARG A 154      32.607  68.282  43.824  1.00  0.00           C0.      0
ATOM   2377  NH1 ARG A 154      31.945  68.778  42.809  1.00  0.00           N0.      0
ATOM   2378 HH11 ARG A 154      31.801  68.188  42.002  1.00  0.00           H0.      0
ATOM   2379 HH12 ARG A 154      31.508  69.685  42.730  1.00  0.00           H0.      0
ATOM   2380  NH2 ARG A 154      32.841  68.947  44.891  1.00  0.00           N0.      0
ATOM   2381 HH21 ARG A 154      33.294  68.580  45.716  1.00  0.00           H0.      0
ATOM   2382 HH22 ARG A 154      32.523  69.906  44.907  1.00  0.00           H0.      0
ATOM   2383  C   ARG A 154      37.531  63.920  43.885  1.00  0.00           C0.      0
ATOM   2384  O   ARG A 154      37.512  63.774  42.608  1.00  0.00           O0.      0
ATOM   2385  N   LEU A 155      38.575  64.442  44.459  1.00  0.00           N0.      0
ATOM   2386  H   LEU A 155      38.532  64.566  45.460  1.00  0.00           H0.      0
ATOM   2387  CA  LEU A 155      39.659  65.043  43.681  1.00  0.00           C0.      0
ATOM   2388  HA  LEU A 155      39.157  65.530  42.845  1.00  0.00           H0.      0
ATOM   2389  CB  LEU A 155      40.507  65.989  44.548  1.00  0.00           C0.      0
ATOM   2390  HB2 LEU A 155      39.927  66.881  44.782  1.00  0.00           H0.      0
ATOM   2391  HB3 LEU A 155      40.635  65.498  45.513  1.00  0.00           H0.      0
ATOM   2392  CG  LEU A 155      41.910  66.431  44.028  1.00  0.00           C0.      0
ATOM   2393  HG  LEU A 155      42.710  65.702  43.902  1.00  0.00           H0.      0
ATOM   2394  CD1 LEU A 155      41.792  67.320  42.782  1.00  0.00           C0.      0
ATOM   2395 HD11 LEU A 155      42.666  67.960  42.664  1.00  0.00           H0.      0
ATOM   2396 HD12 LEU A 155      41.425  66.819  41.886  1.00  0.00           H0.      0
ATOM   2397 HD13 LEU A 155      40.947  68.000  42.888  1.00  0.00           H0.      0
ATOM   2398  CD2 LEU A 155      42.473  67.327  45.171  1.00  0.00           C0.      0
ATOM   2399 HD21 LEU A 155      41.946  68.245  45.430  1.00  0.00           H0.      0
ATOM   2400 HD22 LEU A 155      42.538  66.648  46.021  1.00  0.00           H0.      0
ATOM   2401 HD23 LEU A 155      43.503  67.623  44.968  1.00  0.00           H0.      0
ATOM   2402  C   LEU A 155      40.495  63.956  43.082  1.00  0.00           C0.      0
ATOM   2403  O   LEU A 155      40.965  64.142  41.941  1.00  0.00           O0.      0
ATOM   2404  N   ALA A 156      40.652  62.820  43.758  1.00  0.00           N0.      0
ATOM   2405  H   ALA A 156      40.220  62.623  44.649  1.00  0.00           H0.      0
ATOM   2406  CA  ALA A 156      41.353  61.624  43.212  1.00  0.00           C0.      0
ATOM   2407  HA  ALA A 156      42.334  61.978  42.893  1.00  0.00           H0.      0
ATOM   2408  CB  ALA A 156      41.599  60.628  44.432  1.00  0.00           C0.      0
ATOM   2409  HB1 ALA A 156      42.144  59.733  44.132  1.00  0.00           H0.      0
ATOM   2410  HB2 ALA A 156      42.064  61.247  45.199  1.00  0.00           H0.      0
ATOM   2411  HB3 ALA A 156      40.653  60.217  44.784  1.00  0.00           H0.      0
ATOM   2412  C   ALA A 156      40.672  61.016  42.006  1.00  0.00           C0.      0
ATOM   2413  O   ALA A 156      41.241  60.997  40.934  1.00  0.00           O0.      0
ATOM   2414  N   LEU A 157      39.373  60.716  42.038  1.00  0.00           N0.      0
ATOM   2415  H   LEU A 157      38.879  60.828  42.912  1.00  0.00           H0.      0
ATOM   2416  CA  LEU A 157      38.575  60.264  40.886  1.00  0.00           C0.      0
ATOM   2417  HA  LEU A 157      39.091  59.381  40.510  1.00  0.00           H0.      0
ATOM   2418  CB  LEU A 157      37.214  59.661  41.256  1.00  0.00           C0.      0
ATOM   2419  HB2 LEU A 157      36.638  60.479  41.689  1.00  0.00           H0.      0
ATOM   2420  HB3 LEU A 157      36.771  59.385  40.299  1.00  0.00           H0.      0
ATOM   2421  CG  LEU A 157      37.334  58.618  42.325  1.00  0.00           C0.      0
ATOM   2422  HG  LEU A 157      37.657  59.048  43.273  1.00  0.00           H0.      0
ATOM   2423  CD1 LEU A 157      35.903  58.205  42.493  1.00  0.00           C0.      0
ATOM   2424 HD11 LEU A 157      35.865  57.416  43.244  1.00  0.00           H0.      0
ATOM   2425 HD12 LEU A 157      35.307  59.042  42.858  1.00  0.00           H0.      0
ATOM   2426 HD13 LEU A 157      35.509  57.929  41.514  1.00  0.00           H0.      0
ATOM   2427  CD2 LEU A 157      38.276  57.431  42.018  1.00  0.00           C0.      0
ATOM   2428 HD21 LEU A 157      38.379  56.757  42.868  1.00  0.00           H0.      0
ATOM   2429 HD22 LEU A 157      37.827  56.911  41.172  1.00  0.00           H0.      0
ATOM   2430 HD23 LEU A 157      39.260  57.796  41.724  1.00  0.00           H0.      0
ATOM   2431  C   LEU A 157      38.469  61.293  39.666  1.00  0.00           C0.      0
ATOM   2432  O   LEU A 157      38.518  60.935  38.495  1.00  0.00           O0.      0
ATOM   2433  N   LYS A 158      38.392  62.571  39.971  1.00  0.00           N0.      0
ATOM   2434  H   LYS A 158      38.006  62.804  40.875  1.00  0.00           H0.      0
ATOM   2435  CA  LYS A 158      38.410  63.622  38.889  1.00  0.00           C0.      0
ATOM   2436  HA  LYS A 158      37.691  63.395  38.101  1.00  0.00           H0.      0
ATOM   2437  CB  LYS A 158      37.957  64.953  39.501  1.00  0.00           C0.      0
ATOM   2438  HB2 LYS A 158      38.373  65.153  40.488  1.00  0.00           H0.      0
ATOM   2439  HB3 LYS A 158      38.284  65.808  38.910  1.00  0.00           H0.      0
ATOM   2440  CG  LYS A 158      36.418  65.020  39.694  1.00  0.00           C0.      0
ATOM   2441  HG2 LYS A 158      35.960  65.023  38.705  1.00  0.00           H0.      0
ATOM   2442  HG3 LYS A 158      36.106  64.150  40.272  1.00  0.00           H0.      0
ATOM   2443  CD  LYS A 158      35.891  66.346  40.297  1.00  0.00           C0.      0
ATOM   2444  HD2 LYS A 158      36.292  66.465  41.303  1.00  0.00           H0.      0
ATOM   2445  HD3 LYS A 158      36.310  67.068  39.597  1.00  0.00           H0.      0
ATOM   2446  CE  LYS A 158      34.347  66.277  40.375  1.00  0.00           C0.      0
ATOM   2447  HE2 LYS A 158      33.965  65.336  40.772  1.00  0.00           H0.      0
ATOM   2448  HE3 LYS A 158      33.995  67.051  41.056  1.00  0.00           H0.      0
ATOM   2449  NZ  LYS A 158      33.701  66.525  39.086  1.00  0.00           N0.      0
ATOM   2450  HZ1 LYS A 158      34.139  65.959  38.374  1.00  0.00           H0.      0
ATOM   2451  HZ2 LYS A 158      32.717  66.295  39.083  1.00  0.00           H0.      0
ATOM   2452  HZ3 LYS A 158      33.817  67.462  38.727  1.00  0.00           H0.      0
ATOM   2453  C   LYS A 158      39.744  63.786  38.170  1.00  0.00           C0.      0
ATOM   2454  O   LYS A 158      39.714  63.745  36.943  1.00  0.00           O0.      0
ATOM   2455  N   ASN A 159      40.879  63.654  38.859  1.00  0.00           N0.      0
ATOM   2456  H   ASN A 159      40.856  63.613  39.868  1.00  0.00           H0.      0
ATOM   2457  CA  ASN A 159      42.175  63.530  38.270  1.00  0.00           C0.      0
ATOM   2458  HA  ASN A 159      42.422  64.396  37.657  1.00  0.00           H0.      0
ATOM   2459  CB  ASN A 159      43.251  63.480  39.332  1.00  0.00           C0.      0
ATOM   2460  HB2 ASN A 159      42.877  62.975  40.222  1.00  0.00           H0.      0
ATOM   2461  HB3 ASN A 159      44.071  62.857  38.975  1.00  0.00           H0.      0
ATOM   2462  CG  ASN A 159      43.756  64.814  39.795  1.00  0.00           C0.      0
ATOM   2463  OD1 ASN A 159      44.610  65.460  39.136  1.00  0.00           O0.      0
ATOM   2464  ND2 ASN A 159      43.104  65.435  40.741  1.00  0.00           N0.      0
ATOM   2465 HD21 ASN A 159      43.412  66.387  40.879  1.00  0.00           H0.      0
ATOM   2466 HD22 ASN A 159      42.285  65.049  41.190  1.00  0.00           H0.      0
ATOM   2467  C   ASN A 159      42.244  62.235  37.404  1.00  0.00           C0.      0
ATOM   2468  O   ASN A 159      42.613  62.351  36.282  1.00  0.00           O0.      0
ATOM   2469  N   ILE A 160      41.939  61.033  37.961  1.00  0.00           N0.      0
ATOM   2470  H   ILE A 160      41.671  61.050  38.935  1.00  0.00           H0.      0
ATOM   2471  CA  ILE A 160      41.953  59.808  37.197  1.00  0.00           C0.      0
ATOM   2472  HA  ILE A 160      42.972  59.739  36.816  1.00  0.00           H0.      0
ATOM   2473  CB  ILE A 160      41.585  58.630  38.144  1.00  0.00           C0.      0
ATOM   2474  HB  ILE A 160      40.713  58.979  38.696  1.00  0.00           H0.      0
ATOM   2475  CG2 ILE A 160      41.165  57.350  37.388  1.00  0.00           C0.      0
ATOM   2476 HG21 ILE A 160      41.991  57.183  36.696  1.00  0.00           H0.      0
ATOM   2477 HG22 ILE A 160      41.095  56.502  38.068  1.00  0.00           H0.      0
ATOM   2478 HG23 ILE A 160      40.193  57.535  36.930  1.00  0.00           H0.      0
ATOM   2479  CG1 ILE A 160      42.738  58.357  39.189  1.00  0.00           C0.      0
ATOM   2480 HG12 ILE A 160      43.589  57.805  38.790  1.00  0.00           H0.      0
ATOM   2481 HG13 ILE A 160      42.913  59.309  39.691  1.00  0.00           H0.      0
ATOM   2482  CD1 ILE A 160      42.274  57.718  40.509  1.00  0.00           C0.      0
ATOM   2483 HD11 ILE A 160      43.015  57.933  41.279  1.00  0.00           H0.      0
ATOM   2484 HD12 ILE A 160      41.357  58.241  40.780  1.00  0.00           H0.      0
ATOM   2485 HD13 ILE A 160      42.056  56.650  40.505  1.00  0.00           H0.      0
ATOM   2486  C   ILE A 160      40.985  59.772  35.930  1.00  0.00           C0.      0
ATOM   2487  O   ILE A 160      41.488  59.399  34.865  1.00  0.00           O0.      0
ATOM   2488  N   ALA A 161      39.759  60.318  36.058  1.00  0.00           N0.      0
ATOM   2489  H   ALA A 161      39.357  60.389  36.982  1.00  0.00           H0.      0
ATOM   2490  CA  ALA A 161      38.799  60.580  34.892  1.00  0.00           C0.      0
ATOM   2491  HA  ALA A 161      38.809  59.735  34.204  1.00  0.00           H0.      0
ATOM   2492  CB  ALA A 161      37.321  60.639  35.367  1.00  0.00           C0.      0
ATOM   2493  HB1 ALA A 161      36.693  61.094  34.600  1.00  0.00           H0.      0
ATOM   2494  HB2 ALA A 161      37.044  59.595  35.509  1.00  0.00           H0.      0
ATOM   2495  HB3 ALA A 161      37.232  61.195  36.300  1.00  0.00           H0.      0
ATOM   2496  C   ALA A 161      39.235  61.761  34.021  1.00  0.00           C0.      0
ATOM   2497  O   ALA A 161      38.828  61.790  32.846  1.00  0.00           O0.      0
ATOM   2498  N   SER A 162      40.092  62.737  34.431  1.00  0.00           N0.      0
ATOM   2499  H   SER A 162      40.070  62.913  35.425  1.00  0.00           H0.      0
ATOM   2500  CA  SER A 162      40.666  63.805  33.551  1.00  0.00           C0.      0
ATOM   2501  HA  SER A 162      39.937  64.232  32.862  1.00  0.00           H0.      0
ATOM   2502  CB  SER A 162      41.301  64.910  34.359  1.00  0.00           C0.      0
ATOM   2503  HB2 SER A 162      40.775  65.044  35.304  1.00  0.00           H0.      0
ATOM   2504  HB3 SER A 162      42.296  64.591  34.671  1.00  0.00           H0.      0
ATOM   2505  OG  SER A 162      41.508  66.067  33.587  1.00  0.00           O0.      0
ATOM   2506  HG  SER A 162      41.876  66.737  34.168  1.00  0.00           H0.      0
ATOM   2507  C   SER A 162      41.768  63.264  32.648  1.00  0.00           C0.      0
ATOM   2508  O   SER A 162      42.110  63.889  31.606  1.00  0.00           O0.      0
ATOM   2509  N   MET A 163      42.232  62.042  32.907  1.00  0.00           N0.      0
ATOM   2510  H   MET A 163      41.954  61.541  33.739  1.00  0.00           H0.      0
ATOM   2511  CA  MET A 163      43.215  61.395  31.981  1.00  0.00           C0.      0
ATOM   2512  HA  MET A 163      43.785  62.201  31.518  1.00  0.00           H0.      0
ATOM   2513  CB  MET A 163      44.266  60.582  32.813  1.00  0.00           C0.      0
ATOM   2514  HB2 MET A 163      43.640  59.999  33.489  1.00  0.00           H0.      0
ATOM   2515  HB3 MET A 163      44.724  59.835  32.165  1.00  0.00           H0.      0
ATOM   2516  CG  MET A 163      45.219  61.561  33.606  1.00  0.00           C0.      0
ATOM   2517  HG2 MET A 163      44.765  61.926  34.527  1.00  0.00           H0.      0
ATOM   2518  HG3 MET A 163      46.074  60.945  33.883  1.00  0.00           H0.      0
ATOM   2519  SD  MET A 163      46.046  62.900  32.797  1.00  0.00           S0.      0
ATOM   2520  CE  MET A 163      45.152  64.239  33.411  1.00  0.00           C0.      0
ATOM   2521  HE1 MET A 163      45.183  64.252  34.500  1.00  0.00           H0.      0
ATOM   2522  HE2 MET A 163      45.626  65.167  33.089  1.00  0.00           H0.      0
ATOM   2523  HE3 MET A 163      44.149  64.191  32.987  1.00  0.00           H0.      0
ATOM   2524  C   MET A 163      42.470  60.588  30.878  1.00  0.00           C0.      0
ATOM   2525  O   MET A 163      43.226  60.103  30.026  1.00  0.00           O0.      0
ATOM   2526  N   VAL A 164      41.166  60.392  30.835  1.00  0.00           N0.      0
ATOM   2527  H   VAL A 164      40.563  60.930  31.441  1.00  0.00           H0.      0
ATOM   2528  CA  VAL A 164      40.473  59.566  29.846  1.00  0.00           C0.      0
ATOM   2529  HA  VAL A 164      41.087  58.727  29.518  1.00  0.00           H0.      0
ATOM   2530  CB  VAL A 164      39.226  58.951  30.574  1.00  0.00           C0.      0
ATOM   2531  HB  VAL A 164      38.555  59.748  30.896  1.00  0.00           H0.      0
ATOM   2532  CG1 VAL A 164      38.481  58.079  29.610  1.00  0.00           C0.      0
ATOM   2533 HG11 VAL A 164      37.471  57.992  30.010  1.00  0.00           H0.      0
ATOM   2534 HG12 VAL A 164      38.317  58.597  28.666  1.00  0.00           H0.      0
ATOM   2535 HG13 VAL A 164      38.926  57.097  29.450  1.00  0.00           H0.      0
ATOM   2536  CG2 VAL A 164      39.617  58.118  31.761  1.00  0.00           C0.      0
ATOM   2537 HG21 VAL A 164      39.941  58.851  32.500  1.00  0.00           H0.      0
ATOM   2538 HG22 VAL A 164      38.678  57.675  32.093  1.00  0.00           H0.      0
ATOM   2539 HG23 VAL A 164      40.336  57.348  31.482  1.00  0.00           H0.      0
ATOM   2540  C   VAL A 164      39.993  60.406  28.694  1.00  0.00           C0.      0
ATOM   2541  O   VAL A 164      39.375  61.471  28.961  1.00  0.00           O0.      0
ATOM   2542  N   ARG A 165      40.308  59.985  27.480  1.00  0.00           N0.      0
ATOM   2543  H   ARG A 165      40.801  59.111  27.363  1.00  0.00           H0.      0
ATOM   2544  CA  ARG A 165      39.968  60.705  26.204  1.00  0.00           C0.      0
ATOM   2545  HA  ARG A 165      40.355  61.724  26.222  1.00  0.00           H0.      0
ATOM   2546  CB  ARG A 165      40.736  60.032  25.016  1.00  0.00           C0.      0
ATOM   2547  HB2 ARG A 165      41.081  59.015  25.199  1.00  0.00           H0.      0
ATOM   2548  HB3 ARG A 165      40.041  60.006  24.176  1.00  0.00           H0.      0
ATOM   2549  CG  ARG A 165      42.085  60.746  24.718  1.00  0.00           C0.      0
ATOM   2550  HG2 ARG A 165      41.848  61.767  24.419  1.00  0.00           H0.      0
ATOM   2551  HG3 ARG A 165      42.659  60.892  25.634  1.00  0.00           H0.      0
ATOM   2552  CD  ARG A 165      42.950  60.030  23.689  1.00  0.00           C0.      0
ATOM   2553  HD2 ARG A 165      43.346  59.150  24.196  1.00  0.00           H0.      0
ATOM   2554  HD3 ARG A 165      42.338  59.747  22.833  1.00  0.00           H0.      0
ATOM   2555  NE  ARG A 165      44.170  60.785  23.253  1.00  0.00           N0.      0
ATOM   2556  HE  ARG A 165      44.174  61.763  23.503  1.00  0.00           H0.      0
ATOM   2557  CZ  ARG A 165      45.103  60.411  22.464  1.00  0.00           C0.      0
ATOM   2558  NH1 ARG A 165      46.011  61.246  22.058  1.00  0.00           N0.      0
ATOM   2559 HH11 ARG A 165      46.014  62.172  22.460  1.00  0.00           H0.      0
ATOM   2560 HH12 ARG A 165      46.870  60.981  21.598  1.00  0.00           H0.      0
ATOM   2561  NH2 ARG A 165      45.241  59.191  22.055  1.00  0.00           N0.      0
ATOM   2562 HH21 ARG A 165      44.707  58.480  22.534  1.00  0.00           H0.      0
ATOM   2563 HH22 ARG A 165      45.936  58.894  21.385  1.00  0.00           H0.      0
ATOM   2564  C   ARG A 165      38.438  60.684  25.888  1.00  0.00           C0.      0
ATOM   2565  O   ARG A 165      37.695  59.844  26.420  1.00  0.00           O0.      0
ATOM   2566  N   PRO A 166      37.955  61.573  24.964  1.00  0.00           N0.      0
ATOM   2567  CD  PRO A 166      38.692  62.720  24.348  1.00  0.00           C0.      0
ATOM   2568  HD2 PRO A 166      39.738  62.439  24.231  1.00  0.00           H0.      0
ATOM   2569  HD3 PRO A 166      38.445  63.614  24.921  1.00  0.00           H0.      0
ATOM   2570  CG  PRO A 166      37.954  62.842  23.021  1.00  0.00           C0.      0
ATOM   2571  HG2 PRO A 166      38.284  62.151  22.246  1.00  0.00           H0.      0
ATOM   2572  HG3 PRO A 166      37.971  63.825  22.550  1.00  0.00           H0.      0
ATOM   2573  CB  PRO A 166      36.504  62.410  23.243  1.00  0.00           C0.      0
ATOM   2574  HB2 PRO A 166      36.081  61.929  22.362  1.00  0.00           H0.      0
ATOM   2575  HB3 PRO A 166      35.896  63.283  23.481  1.00  0.00           H0.      0
ATOM   2576  CA  PRO A 166      36.633  61.326  24.338  1.00  0.00           C0.      0
ATOM   2577  HA  PRO A 166      35.805  61.468  25.032  1.00  0.00           H0.      0
ATOM   2578  C   PRO A 166      36.459  59.928  23.766  1.00  0.00           C0.      0
ATOM   2579  O   PRO A 166      37.231  59.409  22.963  1.00  0.00           O0.      0
ATOM   2580  N   GLY A 167      35.350  59.265  24.212  1.00  0.00           N0.      0
ATOM   2581  H   GLY A 167      34.632  59.689  24.781  1.00  0.00           H0.      0
ATOM   2582  CA  GLY A 167      34.928  57.929  23.821  1.00  0.00           C0.      0
ATOM   2583  HA2 GLY A 167      33.844  57.877  23.932  1.00  0.00           H0.      0
ATOM   2584  HA3 GLY A 167      35.165  57.731  22.776  1.00  0.00           H0.      0
ATOM   2585  C   GLY A 167      35.690  56.838  24.549  1.00  0.00           C0.      0
ATOM   2586  O   GLY A 167      35.247  55.713  24.508  1.00  0.00           O0.      0
ATOM   2587  N   GLY A 168      36.678  57.183  25.333  1.00  0.00           N0.      0
ATOM   2588  H   GLY A 168      36.880  58.163  25.473  1.00  0.00           H0.      0
ATOM   2589  CA  GLY A 168      37.583  56.280  25.920  1.00  0.00           C0.      0
ATOM   2590  HA2 GLY A 168      37.819  55.536  25.159  1.00  0.00           H0.      0
ATOM   2591  HA3 GLY A 168      38.532  56.794  26.075  1.00  0.00           H0.      0
ATOM   2592  C   GLY A 168      37.140  55.666  27.259  1.00  0.00           C0.      0
ATOM   2593  O   GLY A 168      36.029  55.815  27.712  1.00  0.00           O0.      0
ATOM   2594  N   LEU A 169      37.956  54.822  27.863  1.00  0.00           N0.      0
ATOM   2595  H   LEU A 169      38.894  54.659  27.527  1.00  0.00           H0.      0
ATOM   2596  CA  LEU A 169      37.589  54.010  29.048  1.00  0.00           C0.      0
ATOM   2597  HA  LEU A 169      36.520  54.087  29.243  1.00  0.00           H0.      0
ATOM   2598  CB  LEU A 169      37.838  52.561  28.821  1.00  0.00           C0.      0
ATOM   2599  HB2 LEU A 169      38.910  52.413  28.696  1.00  0.00           H0.      0
ATOM   2600  HB3 LEU A 169      37.525  51.945  29.664  1.00  0.00           H0.      0
ATOM   2601  CG  LEU A 169      37.108  52.028  27.614  1.00  0.00           C0.      0
ATOM   2602  HG  LEU A 169      37.512  52.442  26.690  1.00  0.00           H0.      0
ATOM   2603  CD1 LEU A 169      37.355  50.523  27.620  1.00  0.00           C0.      0
ATOM   2604 HD11 LEU A 169      38.403  50.231  27.559  1.00  0.00           H0.      0
ATOM   2605 HD12 LEU A 169      36.807  50.055  28.438  1.00  0.00           H0.      0
ATOM   2606 HD13 LEU A 169      36.914  50.161  26.691  1.00  0.00           H0.      0
ATOM   2607  CD2 LEU A 169      35.535  52.120  27.692  1.00  0.00           C0.      0
ATOM   2608 HD21 LEU A 169      35.193  53.155  27.677  1.00  0.00           H0.      0
ATOM   2609 HD22 LEU A 169      35.116  51.560  26.857  1.00  0.00           H0.      0
ATOM   2610 HD23 LEU A 169      35.140  51.650  28.593  1.00  0.00           H0.      0
ATOM   2611  C   LEU A 169      38.318  54.420  30.329  1.00  0.00           C0.      0
ATOM   2612  O   LEU A 169      39.504  54.629  30.327  1.00  0.00           O0.      0
ATOM   2613  N   LEU A 170      37.679  54.143  31.452  1.00  0.00           N0.      0
ATOM   2614  H   LEU A 170      36.748  53.779  31.306  1.00  0.00           H0.      0
ATOM   2615  CA  LEU A 170      38.253  54.080  32.786  1.00  0.00           C0.      0
ATOM   2616  HA  LEU A 170      39.341  54.136  32.755  1.00  0.00           H0.      0
ATOM   2617  CB  LEU A 170      37.682  55.243  33.668  1.00  0.00           C0.      0
ATOM   2618  HB2 LEU A 170      38.080  56.169  33.255  1.00  0.00           H0.      0
ATOM   2619  HB3 LEU A 170      36.600  55.325  33.562  1.00  0.00           H0.      0
ATOM   2620  CG  LEU A 170      37.948  55.109  35.153  1.00  0.00           C0.      0
ATOM   2621  HG  LEU A 170      37.374  54.244  35.485  1.00  0.00           H0.      0
ATOM   2622  CD1 LEU A 170      39.477  54.955  35.398  1.00  0.00           C0.      0
ATOM   2623 HD11 LEU A 170      39.696  54.871  36.463  1.00  0.00           H0.      0
ATOM   2624 HD12 LEU A 170      39.985  54.078  34.999  1.00  0.00           H0.      0
ATOM   2625 HD13 LEU A 170      40.029  55.824  35.039  1.00  0.00           H0.      0
ATOM   2626  CD2 LEU A 170      37.586  56.331  36.016  1.00  0.00           C0.      0
ATOM   2627 HD21 LEU A 170      36.555  56.680  35.957  1.00  0.00           H0.      0
ATOM   2628 HD22 LEU A 170      37.539  56.107  37.081  1.00  0.00           H0.      0
ATOM   2629 HD23 LEU A 170      38.222  57.090  35.559  1.00  0.00           H0.      0
ATOM   2630  C   LEU A 170      37.968  52.706  33.438  1.00  0.00           C0.      0
ATOM   2631  O   LEU A 170      36.832  52.323  33.407  1.00  0.00           O0.      0
ATOM   2632  N   VAL A 171      38.974  52.010  33.953  1.00  0.00           N0.      0
ATOM   2633  H   VAL A 171      39.908  52.395  33.953  1.00  0.00           H0.      0
ATOM   2634  CA  VAL A 171      38.865  50.777  34.784  1.00  0.00           C0.      0
ATOM   2635  HA  VAL A 171      37.792  50.682  34.949  1.00  0.00           H0.      0
ATOM   2636  CB  VAL A 171      39.252  49.499  34.028  1.00  0.00           C0.      0
ATOM   2637  HB  VAL A 171      40.270  49.595  33.651  1.00  0.00           H0.      0
ATOM   2638  CG1 VAL A 171      39.115  48.279  35.018  1.00  0.00           C0.      0
ATOM   2639 HG11 VAL A 171      39.216  47.309  34.533  1.00  0.00           H0.      0
ATOM   2640 HG12 VAL A 171      39.797  48.397  35.860  1.00  0.00           H0.      0
ATOM   2641 HG13 VAL A 171      38.053  48.238  35.261  1.00  0.00           H0.      0
ATOM   2642  CG2 VAL A 171      38.363  49.220  32.777  1.00  0.00           C0.      0
ATOM   2643 HG21 VAL A 171      38.527  49.962  31.995  1.00  0.00           H0.      0
ATOM   2644 HG22 VAL A 171      38.687  48.259  32.379  1.00  0.00           H0.      0
ATOM   2645 HG23 VAL A 171      37.289  49.163  32.953  1.00  0.00           H0.      0
ATOM   2646  C   VAL A 171      39.516  51.000  36.156  1.00  0.00           C0.      0
ATOM   2647  O   VAL A 171      40.738  51.187  36.226  1.00  0.00           O0.      0
ATOM   2648  N   ILE A 172      38.742  50.769  37.237  1.00  0.00           N0.      0
ATOM   2649  H   ILE A 172      37.852  50.334  37.038  1.00  0.00           H0.      0
ATOM   2650  CA  ILE A 172      39.178  50.981  38.647  1.00  0.00           C0.      0
ATOM   2651  HA  ILE A 172      40.246  50.766  38.621  1.00  0.00           H0.      0
ATOM   2652  CB  ILE A 172      38.838  52.423  39.072  1.00  0.00           C0.      0
ATOM   2653  HB  ILE A 172      39.106  53.061  38.231  1.00  0.00           H0.      0
ATOM   2654  CG2 ILE A 172      37.373  52.626  39.509  1.00  0.00           C0.      0
ATOM   2655 HG21 ILE A 172      37.095  51.992  40.351  1.00  0.00           H0.      0
ATOM   2656 HG22 ILE A 172      37.064  53.641  39.761  1.00  0.00           H0.      0
ATOM   2657 HG23 ILE A 172      36.808  52.306  38.633  1.00  0.00           H0.      0
ATOM   2658  CG1 ILE A 172      39.788  52.793  40.232  1.00  0.00           C0.      0
ATOM   2659 HG12 ILE A 172      39.355  52.342  41.124  1.00  0.00           H0.      0
ATOM   2660 HG13 ILE A 172      40.821  52.470  40.097  1.00  0.00           H0.      0
ATOM   2661  CD1 ILE A 172      39.826  54.327  40.545  1.00  0.00           C0.      0
ATOM   2662 HD11 ILE A 172      38.855  54.612  40.949  1.00  0.00           H0.      0
ATOM   2663 HD12 ILE A 172      40.497  54.488  41.389  1.00  0.00           H0.      0
ATOM   2664 HD13 ILE A 172      40.017  54.907  39.642  1.00  0.00           H0.      0
ATOM   2665  C   ILE A 172      38.624  49.824  39.552  1.00  0.00           C0.      0
ATOM   2666  O   ILE A 172      37.554  49.278  39.179  1.00  0.00           O0.      0
ATOM   2667  N   ASP A 173      39.389  49.541  40.607  1.00  0.00           N0.      0
ATOM   2668  H   ASP A 173      40.307  49.859  40.886  1.00  0.00           H0.      0
ATOM   2669  CA  ASP A 173      39.025  48.448  41.490  1.00  0.00           C0.      0
ATOM   2670  HA  ASP A 173      37.938  48.365  41.479  1.00  0.00           H0.      0
ATOM   2671  CB  ASP A 173      39.635  47.163  40.942  1.00  0.00           C0.      0
ATOM   2672  HB2 ASP A 173      39.442  46.359  41.653  1.00  0.00           H0.      0
ATOM   2673  HB3 ASP A 173      39.265  47.010  39.928  1.00  0.00           H0.      0
ATOM   2674  CG  ASP A 173      41.194  47.180  40.793  1.00  0.00           C0.      0
ATOM   2675  OD1 ASP A 173      41.841  46.128  40.829  1.00  0.00           O0.      0
ATOM   2676  OD2 ASP A 173      41.876  48.206  40.637  1.00  0.00           O0.      0
ATOM   2677  C   ASP A 173      39.373  48.702  42.997  1.00  0.00           C0.      0
ATOM   2678  O   ASP A 173      40.271  49.498  43.397  1.00  0.00           O0.      0
ATOM   2679  N   HIE A 174      38.643  47.972  43.816  1.00  0.00           N0.      0
ATOM   2680  H   HIE A 174      37.997  47.304  43.420  1.00  0.00           H0.      0
ATOM   2681  CA  HIE A 174      38.673  48.092  45.328  1.00  0.00           C0.      0
ATOM   2682  HA  HIE A 174      39.664  48.264  45.749  1.00  0.00           H0.      0
ATOM   2683  CB  HIE A 174      37.811  49.301  45.723  1.00  0.00           C0.      0
ATOM   2684  HB2 HIE A 174      37.920  49.358  46.806  1.00  0.00           H0.      0
ATOM   2685  HB3 HIE A 174      38.172  50.187  45.201  1.00  0.00           H0.      0
ATOM   2686  CG  HIE A 174      36.351  49.232  45.531  1.00  0.00           C0.      0
ATOM   2687  ND1 HIE A 174      35.483  50.083  46.250  1.00  0.00           N0.      0
ATOM   2688  CE1 HIE A 174      34.274  50.042  45.639  1.00  0.00           C0.      0
ATOM   2689  HE1 HIE A 174      33.500  50.732  45.942  1.00  0.00           H0.      0
ATOM   2690  NE2 HIE A 174      34.314  49.141  44.660  1.00  0.00           N0.      0
ATOM   2691  HE2 HIE A 174      33.538  48.876  44.070  1.00  0.00           H0.      0
ATOM   2692  CD2 HIE A 174      35.678  48.749  44.490  1.00  0.00           C0.      0
ATOM   2693  HD2 HIE A 174      36.073  48.219  43.636  1.00  0.00           H0.      0
ATOM   2694  C   HIE A 174      38.178  46.832  46.013  1.00  0.00           C0.      0
ATOM   2695  O   HIE A 174      37.601  45.948  45.424  1.00  0.00           O0.      0
ATOM   2696  N   ARG A 175      38.432  46.712  47.303  1.00  0.00           N0.      0
ATOM   2697  H   ARG A 175      38.807  47.553  47.716  1.00  0.00           H0.      0
ATOM   2698  CA  ARG A 175      38.026  45.597  48.172  1.00  0.00           C0.      0
ATOM   2699  HA  ARG A 175      38.167  44.679  47.602  1.00  0.00           H0.      0
ATOM   2700  CB  ARG A 175      38.919  45.533  49.393  1.00  0.00           C0.      0
ATOM   2701  HB2 ARG A 175      39.220  46.537  49.692  1.00  0.00           H0.      0
ATOM   2702  HB3 ARG A 175      38.296  45.103  50.177  1.00  0.00           H0.      0
ATOM   2703  CG  ARG A 175      40.254  44.713  49.176  1.00  0.00           C0.      0
ATOM   2704  HG2 ARG A 175      39.918  43.751  48.789  1.00  0.00           H0.      0
ATOM   2705  HG3 ARG A 175      40.819  45.241  48.408  1.00  0.00           H0.      0
ATOM   2706  CD  ARG A 175      41.028  44.533  50.471  1.00  0.00           C0.      0
ATOM   2707  HD2 ARG A 175      41.471  45.459  50.836  1.00  0.00           H0.      0
ATOM   2708  HD3 ARG A 175      40.325  44.219  51.243  1.00  0.00           H0.      0
ATOM   2709  NE  ARG A 175      42.021  43.491  50.257  1.00  0.00           N0.      0
ATOM   2710  HE  ARG A 175      42.903  43.740  49.833  1.00  0.00           H0.      0
ATOM   2711  CZ  ARG A 175      41.947  42.241  50.567  1.00  0.00           C0.      0
ATOM   2712  NH1 ARG A 175      40.818  41.734  51.032  1.00  0.00           N0.      0
ATOM   2713 HH11 ARG A 175      39.953  42.256  51.024  1.00  0.00           H0.      0
ATOM   2714 HH12 ARG A 175      40.793  40.728  51.124  1.00  0.00           H0.      0
ATOM   2715  NH2 ARG A 175      42.928  41.400  50.407  1.00  0.00           N0.      0
ATOM   2716 HH21 ARG A 175      43.750  41.875  50.063  1.00  0.00           H0.      0
ATOM   2717 HH22 ARG A 175      42.874  40.394  50.481  1.00  0.00           H0.      0
ATOM   2718  C   ARG A 175      36.561  45.600  48.506  1.00  0.00           C0.      0
ATOM   2719  O   ARG A 175      35.989  46.655  48.805  1.00  0.00           O0.      0
ATOM   2720  N   ASN A 176      35.923  44.423  48.510  1.00  0.00           N0.      0
ATOM   2721  H   ASN A 176      36.345  43.639  48.032  1.00  0.00           H0.      0
ATOM   2722  CA  ASN A 176      34.614  44.140  49.048  1.00  0.00           C0.      0
ATOM   2723  HA  ASN A 176      33.972  44.914  48.626  1.00  0.00           H0.      0
ATOM   2724  CB  ASN A 176      34.144  42.767  48.624  1.00  0.00           C0.      0
ATOM   2725  HB2 ASN A 176      34.283  42.686  47.546  1.00  0.00           H0.      0
ATOM   2726  HB3 ASN A 176      34.771  41.961  49.005  1.00  0.00           H0.      0
ATOM   2727  CG  ASN A 176      32.695  42.600  49.034  1.00  0.00           C0.      0
ATOM   2728  OD1 ASN A 176      31.965  43.468  49.487  1.00  0.00           O0.      0
ATOM   2729  ND2 ASN A 176      32.224  41.414  48.910  1.00  0.00           N0.      0
ATOM   2730 HD21 ASN A 176      31.370  41.076  49.330  1.00  0.00           H0.      0
ATOM   2731 HD22 ASN A 176      32.844  40.746  48.476  1.00  0.00           H0.      0
ATOM   2732  C   ASN A 176      34.514  44.357  50.596  1.00  0.00           C0.      0
ATOM   2733  O   ASN A 176      34.725  43.390  51.333  1.00  0.00           O0.      0
ATOM   2734  N   TYR A 177      34.335  45.548  51.111  1.00  0.00           N0.      0
ATOM   2735  H   TYR A 177      34.047  46.268  50.463  1.00  0.00           H0.      0
ATOM   2736  CA  TYR A 177      34.353  45.872  52.590  1.00  0.00           C0.      0
ATOM   2737  HA  TYR A 177      35.278  45.497  53.028  1.00  0.00           H0.      0
ATOM   2738  CB  TYR A 177      34.250  47.422  52.807  1.00  0.00           C0.      0
ATOM   2739  HB2 TYR A 177      33.299  47.803  52.434  1.00  0.00           H0.      0
ATOM   2740  HB3 TYR A 177      34.305  47.759  53.842  1.00  0.00           H0.      0
ATOM   2741  CG  TYR A 177      35.367  48.116  52.051  1.00  0.00           C0.      0
ATOM   2742  CD1 TYR A 177      36.700  47.783  52.413  1.00  0.00           C0.      0
ATOM   2743  HD1 TYR A 177      36.794  47.056  53.207  1.00  0.00           H0.      0
ATOM   2744  CE1 TYR A 177      37.736  48.338  51.669  1.00  0.00           C0.      0
ATOM   2745  HE1 TYR A 177      38.762  48.103  51.909  1.00  0.00           H0.      0
ATOM   2746  CZ  TYR A 177      37.431  49.201  50.577  1.00  0.00           C0.      0
ATOM   2747  OH  TYR A 177      38.458  49.736  49.886  1.00  0.00           O0.      0
ATOM   2748  HH  TYR A 177      38.124  50.472  49.368  1.00  0.00           H0.      0
ATOM   2749  CE2 TYR A 177      36.136  49.537  50.249  1.00  0.00           C0.      0
ATOM   2750  HE2 TYR A 177      35.915  50.184  49.413  1.00  0.00           H0.      0
ATOM   2751  CD2 TYR A 177      35.028  48.955  50.970  1.00  0.00           C0.      0
ATOM   2752  HD2 TYR A 177      34.008  49.124  50.658  1.00  0.00           H0.      0
ATOM   2753  C   TYR A 177      33.244  45.144  53.321  1.00  0.00           C0.      0
ATOM   2754  O   TYR A 177      33.498  44.697  54.405  1.00  0.00           O0.      0
ATOM   2755  N   ASP A 178      32.087  44.944  52.636  1.00  0.00           N0.      0
ATOM   2756  H   ASP A 178      31.993  45.072  51.638  1.00  0.00           H0.      0
ATOM   2757  CA  ASP A 178      30.824  44.653  53.399  1.00  0.00           C0.      0
ATOM   2758  HA  ASP A 178      30.804  45.308  54.270  1.00  0.00           H0.      0
ATOM   2759  CB  ASP A 178      29.562  44.829  52.522  1.00  0.00           C0.      0
ATOM   2760  HB2 ASP A 178      29.718  45.546  51.716  1.00  0.00           H0.      0
ATOM   2761  HB3 ASP A 178      29.425  43.865  52.032  1.00  0.00           H0.      0
ATOM   2762  CG  ASP A 178      28.240  45.046  53.274  1.00  0.00           C0.      0
ATOM   2763  OD1 ASP A 178      27.149  44.945  52.655  1.00  0.00           O0.      0
ATOM   2764  OD2 ASP A 178      28.225  45.245  54.524  1.00  0.00           O0.      0
ATOM   2765  C   ASP A 178      30.809  43.251  53.986  1.00  0.00           C0.      0
ATOM   2766  O   ASP A 178      30.271  43.045  55.082  1.00  0.00           O0.      0
ATOM   2767  N   TYR A 179      31.442  42.360  53.260  1.00  0.00           N0.      0
ATOM   2768  H   TYR A 179      31.924  42.514  52.385  1.00  0.00           H0.      0
ATOM   2769  CA  TYR A 179      31.644  41.072  53.916  1.00  0.00           C0.      0
ATOM   2770  HA  TYR A 179      30.697  40.573  54.120  1.00  0.00           H0.      0
ATOM   2771  CB  TYR A 179      32.214  40.141  52.919  1.00  0.00           C0.      0
ATOM   2772  HB2 TYR A 179      31.863  40.242  51.892  1.00  0.00           H0.      0
ATOM   2773  HB3 TYR A 179      33.297  40.250  52.860  1.00  0.00           H0.      0
ATOM   2774  CG  TYR A 179      31.864  38.667  53.182  1.00  0.00           C0.      0
ATOM   2775  CD1 TYR A 179      32.877  37.706  53.671  1.00  0.00           C0.      0
ATOM   2776  HD1 TYR A 179      33.930  37.904  53.804  1.00  0.00           H0.      0
ATOM   2777  CE1 TYR A 179      32.392  36.486  54.004  1.00  0.00           C0.      0
ATOM   2778  HE1 TYR A 179      33.110  35.816  54.453  1.00  0.00           H0.      0
ATOM   2779  CZ  TYR A 179      31.013  36.110  53.790  1.00  0.00           C0.      0
ATOM   2780  OH  TYR A 179      30.634  34.882  54.111  1.00  0.00           O0.      0
ATOM   2781  HH  TYR A 179      31.033  34.649  54.952  1.00  0.00           H0.      0
ATOM   2782  CE2 TYR A 179      30.049  37.036  53.307  1.00  0.00           C0.      0
ATOM   2783  HE2 TYR A 179      29.035  36.722  53.107  1.00  0.00           H0.      0
ATOM   2784  CD2 TYR A 179      30.536  38.274  52.941  1.00  0.00           C0.      0
ATOM   2785  HD2 TYR A 179      29.868  39.034  52.565  1.00  0.00           H0.      0
ATOM   2786  C   TYR A 179      32.507  41.102  55.149  1.00  0.00           C0.      0
ATOM   2787  O   TYR A 179      32.143  40.455  56.161  1.00  0.00           O0.      0
ATOM   2788  N   ILE A 180      33.599  41.864  55.116  1.00  0.00           N0.      0
ATOM   2789  H   ILE A 180      33.814  42.478  54.343  1.00  0.00           H0.      0
ATOM   2790  CA  ILE A 180      34.641  41.957  56.167  1.00  0.00           C0.      0
ATOM   2791  HA  ILE A 180      35.002  40.967  56.444  1.00  0.00           H0.      0
ATOM   2792  CB  ILE A 180      35.925  42.777  55.706  1.00  0.00           C0.      0
ATOM   2793  HB  ILE A 180      35.573  43.807  55.664  1.00  0.00           H0.      0
ATOM   2794  CG2 ILE A 180      36.944  42.740  56.840  1.00  0.00           C0.      0
ATOM   2795 HG21 ILE A 180      37.805  43.361  56.592  1.00  0.00           H0.      0
ATOM   2796 HG22 ILE A 180      36.550  43.214  57.738  1.00  0.00           H0.      0
ATOM   2797 HG23 ILE A 180      37.341  41.796  57.214  1.00  0.00           H0.      0
ATOM   2798  CG1 ILE A 180      36.496  42.186  54.371  1.00  0.00           C0.      0
ATOM   2799 HG12 ILE A 180      36.673  41.113  54.446  1.00  0.00           H0.      0
ATOM   2800 HG13 ILE A 180      35.731  42.194  53.594  1.00  0.00           H0.      0
ATOM   2801  CD1 ILE A 180      37.650  43.009  53.936  1.00  0.00           C0.      0
ATOM   2802 HD11 ILE A 180      37.194  43.997  54.009  1.00  0.00           H0.      0
ATOM   2803 HD12 ILE A 180      38.519  42.790  54.556  1.00  0.00           H0.      0
ATOM   2804 HD13 ILE A 180      37.892  42.734  52.910  1.00  0.00           H0.      0
ATOM   2805  C   ILE A 180      34.030  42.600  57.443  1.00  0.00           C0.      0
ATOM   2806  O   ILE A 180      34.327  42.247  58.621  1.00  0.00           O0.      0
ATOM   2807  N   LEU A 181      33.143  43.569  57.273  1.00  0.00           N0.      0
ATOM   2808  H   LEU A 181      33.024  43.880  56.319  1.00  0.00           H0.      0
ATOM   2809  CA  LEU A 181      32.394  44.252  58.326  1.00  0.00           C0.      0
ATOM   2810  HA  LEU A 181      33.127  44.504  59.093  1.00  0.00           H0.      0
ATOM   2811  CB  LEU A 181      31.755  45.536  57.832  1.00  0.00           C0.      0
ATOM   2812  HB2 LEU A 181      31.047  45.370  57.020  1.00  0.00           H0.      0
ATOM   2813  HB3 LEU A 181      31.033  45.966  58.526  1.00  0.00           H0.      0
ATOM   2814  CG  LEU A 181      32.790  46.586  57.287  1.00  0.00           C0.      0
ATOM   2815  HG  LEU A 181      33.178  46.311  56.306  1.00  0.00           H0.      0
ATOM   2816  CD1 LEU A 181      31.987  47.891  56.920  1.00  0.00           C0.      0
ATOM   2817 HD11 LEU A 181      31.406  47.742  56.010  1.00  0.00           H0.      0
ATOM   2818 HD12 LEU A 181      31.187  47.998  57.653  1.00  0.00           H0.      0
ATOM   2819 HD13 LEU A 181      32.561  48.817  56.880  1.00  0.00           H0.      0
ATOM   2820  CD2 LEU A 181      33.945  46.930  58.220  1.00  0.00           C0.      0
ATOM   2821 HD21 LEU A 181      34.677  46.122  58.209  1.00  0.00           H0.      0
ATOM   2822 HD22 LEU A 181      34.343  47.882  57.868  1.00  0.00           H0.      0
ATOM   2823 HD23 LEU A 181      33.404  47.007  59.163  1.00  0.00           H0.      0
ATOM   2824  C   LEU A 181      31.385  43.263  58.956  1.00  0.00           C0.      0
ATOM   2825  O   LEU A 181      31.338  43.235  60.154  1.00  0.00           O0.      0
ATOM   2826  N   SER A 182      30.692  42.437  58.127  1.00  0.00           N0.      0
ATOM   2827  H   SER A 182      30.750  42.413  57.119  1.00  0.00           H0.      0
ATOM   2828  CA  SER A 182      29.782  41.442  58.671  1.00  0.00           C0.      0
ATOM   2829  HA  SER A 182      29.094  41.991  59.313  1.00  0.00           H0.      0
ATOM   2830  CB  SER A 182      29.106  40.791  57.472  1.00  0.00           C0.      0
ATOM   2831  HB2 SER A 182      29.685  40.331  56.671  1.00  0.00           H0.      0
ATOM   2832  HB3 SER A 182      28.341  40.134  57.886  1.00  0.00           H0.      0
ATOM   2833  OG  SER A 182      28.339  41.785  56.883  1.00  0.00           O0.      0
ATOM   2834  HG  SER A 182      28.844  42.518  56.522  1.00  0.00           H0.      0
ATOM   2835  C   SER A 182      30.392  40.220  59.385  1.00  0.00           C0.      0
ATOM   2836  O   SER A 182      29.687  39.514  60.161  1.00  0.00           O0.      0
ATOM   2837  N   THR A 183      31.660  39.816  59.040  1.00  0.00           N0.      0
ATOM   2838  H   THR A 183      32.121  40.447  58.401  1.00  0.00           H0.      0
ATOM   2839  CA  THR A 183      32.369  38.558  59.444  1.00  0.00           C0.      0
ATOM   2840  HA  THR A 183      31.790  38.079  60.233  1.00  0.00           H0.      0
ATOM   2841  CB  THR A 183      32.288  37.553  58.266  1.00  0.00           C0.      0
ATOM   2842  HB  THR A 183      32.662  36.617  58.681  1.00  0.00           H0.      0
ATOM   2843  CG2 THR A 183      30.913  37.253  57.707  1.00  0.00           C0.      0
ATOM   2844 HG21 THR A 183      30.534  37.968  56.978  1.00  0.00           H0.      0
ATOM   2845 HG22 THR A 183      31.040  36.308  57.178  1.00  0.00           H0.      0
ATOM   2846 HG23 THR A 183      30.148  37.144  58.477  1.00  0.00           H0.      0
ATOM   2847  OG1 THR A 183      33.067  37.982  57.184  1.00  0.00           O0.      0
ATOM   2848  HG1 THR A 183      32.646  38.732  56.757  1.00  0.00           H0.      0
ATOM   2849  C   THR A 183      33.792  38.703  59.932  1.00  0.00           C0.      0
ATOM   2850  O   THR A 183      34.414  37.745  60.442  1.00  0.00           O0.      0
ATOM   2851  N   GLY A 184      34.376  39.852  59.820  1.00  0.00           N0.      0
ATOM   2852  H   GLY A 184      34.040  40.668  59.330  1.00  0.00           H0.      0
ATOM   2853  CA  GLY A 184      35.681  40.219  60.449  1.00  0.00           C0.      0
ATOM   2854  HA2 GLY A 184      35.588  41.305  60.479  1.00  0.00           H0.      0
ATOM   2855  HA3 GLY A 184      35.753  39.868  61.478  1.00  0.00           H0.      0
ATOM   2856  C   GLY A 184      36.904  39.900  59.581  1.00  0.00           C0.      0
ATOM   2857  O   GLY A 184      38.064  40.146  59.988  1.00  0.00           O0.      0
ATOM   2858  N   CYS A 185      36.582  39.229  58.405  1.00  0.00           N0.      0
ATOM   2859  H   CYS A 185      35.641  39.274  58.041  1.00  0.00           H0.      0
ATOM   2860  CA  CYS A 185      37.524  38.596  57.514  1.00  0.00           C0.      0
ATOM   2861  HA  CYS A 185      38.505  39.071  57.508  1.00  0.00           H0.      0
ATOM   2862  CB  CYS A 185      37.560  37.241  58.192  1.00  0.00           C0.      0
ATOM   2863  HB2 CYS A 185      38.028  37.307  59.175  1.00  0.00           H0.      0
ATOM   2864  HB3 CYS A 185      36.550  36.831  58.202  1.00  0.00           H0.      0
ATOM   2865  SG  CYS A 185      38.622  36.124  57.207  1.00  0.00           S0.      0
ATOM   2866  HG  CYS A 185      39.517  37.113  57.138  1.00  0.00           H0.      0
ATOM   2867  C   CYS A 185      37.008  38.521  56.056  1.00  0.00           C0.      0
ATOM   2868  O   CYS A 185      35.839  38.608  55.818  1.00  0.00           O0.      0
ATOM   2869  N   ALA A 186      37.876  38.349  55.091  1.00  0.00           N0.      0
ATOM   2870  H   ALA A 186      38.869  38.356  55.273  1.00  0.00           H0.      0
ATOM   2871  CA  ALA A 186      37.491  38.291  53.700  1.00  0.00           C0.      0
ATOM   2872  HA  ALA A 186      37.016  39.232  53.422  1.00  0.00           H0.      0
ATOM   2873  CB  ALA A 186      38.762  38.320  52.856  1.00  0.00           C0.      0
ATOM   2874  HB1 ALA A 186      39.069  39.366  52.859  1.00  0.00           H0.      0
ATOM   2875  HB2 ALA A 186      39.390  37.491  53.183  1.00  0.00           H0.      0
ATOM   2876  HB3 ALA A 186      38.456  38.136  51.826  1.00  0.00           H0.      0
ATOM   2877  C   ALA A 186      36.583  37.105  53.341  1.00  0.00           C0.      0
ATOM   2878  O   ALA A 186      36.397  36.188  54.092  1.00  0.00           O0.      0
ATOM   2879  N   PRO A 187      35.947  37.159  52.153  1.00  0.00           N0.      0
ATOM   2880  CD  PRO A 187      35.716  38.395  51.376  1.00  0.00           C0.      0
ATOM   2881  HD2 PRO A 187      36.567  38.641  50.741  1.00  0.00           H0.      0
ATOM   2882  HD3 PRO A 187      35.442  39.215  52.039  1.00  0.00           H0.      0
ATOM   2883  CG  PRO A 187      34.513  38.127  50.487  1.00  0.00           C0.      0
ATOM   2884  HG2 PRO A 187      34.518  38.608  49.509  1.00  0.00           H0.      0
ATOM   2885  HG3 PRO A 187      33.607  38.309  51.064  1.00  0.00           H0.      0
ATOM   2886  CB  PRO A 187      34.657  36.593  50.252  1.00  0.00           C0.      0
ATOM   2887  HB2 PRO A 187      35.465  36.518  49.524  1.00  0.00           H0.      0
ATOM   2888  HB3 PRO A 187      33.719  36.098  50.002  1.00  0.00           H0.      0
ATOM   2889  CA  PRO A 187      35.230  36.058  51.556  1.00  0.00           C0.      0
ATOM   2890  HA  PRO A 187      34.397  35.720  52.173  1.00  0.00           H0.      0
ATOM   2891  C   PRO A 187      36.193  34.823  51.283  1.00  0.00           C0.      0
ATOM   2892  O   PRO A 187      37.413  34.989  50.998  1.00  0.00           O0.      0
ATOM   2893  N   PRO A 188      35.651  33.564  51.272  1.00  0.00           N0.      0
ATOM   2894  CD  PRO A 188      34.245  33.295  51.636  1.00  0.00           C0.      0
ATOM   2895  HD2 PRO A 188      33.570  33.960  51.099  1.00  0.00           H0.      0
ATOM   2896  HD3 PRO A 188      34.177  33.297  52.724  1.00  0.00           H0.      0
ATOM   2897  CG  PRO A 188      34.006  31.874  51.261  1.00  0.00           C0.      0
ATOM   2898  HG2 PRO A 188      33.960  31.695  50.187  1.00  0.00           H0.      0
ATOM   2899  HG3 PRO A 188      33.220  31.370  51.823  1.00  0.00           H0.      0
ATOM   2900  CB  PRO A 188      35.384  31.285  51.685  1.00  0.00           C0.      0
ATOM   2901  HB2 PRO A 188      35.587  30.287  51.296  1.00  0.00           H0.      0
ATOM   2902  HB3 PRO A 188      35.404  31.320  52.774  1.00  0.00           H0.      0
ATOM   2903  CA  PRO A 188      36.370  32.344  51.065  1.00  0.00           C0.      0
ATOM   2904  HA  PRO A 188      37.339  32.366  51.563  1.00  0.00           H0.      0
ATOM   2905  C   PRO A 188      36.626  31.969  49.621  1.00  0.00           C0.      0
ATOM   2906  O   PRO A 188      36.213  32.702  48.730  1.00  0.00           O0.      0
ATOM   2907  N   GLY A 189      37.328  30.865  49.334  1.00  0.00           N0.      0
ATOM   2908  H   GLY A 189      37.839  30.427  50.087  1.00  0.00           H0.      0
ATOM   2909  CA  GLY A 189      37.904  30.617  48.048  1.00  0.00           C0.      0
ATOM   2910  HA2 GLY A 189      38.204  29.570  48.022  1.00  0.00           H0.      0
ATOM   2911  HA3 GLY A 189      37.254  30.886  47.215  1.00  0.00           H0.      0
ATOM   2912  C   GLY A 189      39.217  31.386  47.845  1.00  0.00           C0.      0
ATOM   2913  O   GLY A 189      39.525  32.331  48.536  1.00  0.00           O0.      0
ATOM   2914  N   LYS A 190      39.995  31.103  46.776  1.00  0.00           N0.      0
ATOM   2915  H   LYS A 190      39.693  30.399  46.118  1.00  0.00           H0.      0
ATOM   2916  CA  LYS A 190      41.260  31.642  46.491  1.00  0.00           C0.      0
ATOM   2917  HA  LYS A 190      41.836  31.779  47.406  1.00  0.00           H0.      0
ATOM   2918  CB  LYS A 190      42.118  30.706  45.525  1.00  0.00           C0.      0
ATOM   2919  HB2 LYS A 190      41.578  30.211  44.718  1.00  0.00           H0.      0
ATOM   2920  HB3 LYS A 190      42.714  31.402  44.934  1.00  0.00           H0.      0
ATOM   2921  CG  LYS A 190      43.099  29.753  46.145  1.00  0.00           C0.      0
ATOM   2922  HG2 LYS A 190      42.743  29.020  46.869  1.00  0.00           H0.      0
ATOM   2923  HG3 LYS A 190      43.551  29.220  45.309  1.00  0.00           H0.      0
ATOM   2924  CD  LYS A 190      44.178  30.393  46.942  1.00  0.00           C0.      0
ATOM   2925  HD2 LYS A 190      44.457  31.356  46.514  1.00  0.00           H0.      0
ATOM   2926  HD3 LYS A 190      43.921  30.681  47.961  1.00  0.00           H0.      0
ATOM   2927  CE  LYS A 190      45.423  29.409  46.837  1.00  0.00           C0.      0
ATOM   2928  HE2 LYS A 190      45.059  28.388  46.953  1.00  0.00           H0.      0
ATOM   2929  HE3 LYS A 190      45.751  29.414  45.797  1.00  0.00           H0.      0
ATOM   2930  NZ  LYS A 190      46.587  29.708  47.677  1.00  0.00           N0.      0
ATOM   2931  HZ1 LYS A 190      47.216  28.918  47.645  1.00  0.00           H0.      0
ATOM   2932  HZ2 LYS A 190      47.027  30.598  47.491  1.00  0.00           H0.      0
ATOM   2933  HZ3 LYS A 190      46.271  29.719  48.636  1.00  0.00           H0.      0
ATOM   2934  C   LYS A 190      41.180  33.116  45.899  1.00  0.00           C0.      0
ATOM   2935  O   LYS A 190      40.206  33.413  45.164  1.00  0.00           O0.      0
ATOM   2936  N   ASN A 191      42.193  33.945  46.111  1.00  0.00           N0.      0
ATOM   2937  H   ASN A 191      42.973  33.635  46.673  1.00  0.00           H0.      0
ATOM   2938  CA  ASN A 191      42.294  35.302  45.459  1.00  0.00           C0.      0
ATOM   2939  HA  ASN A 191      41.356  35.836  45.615  1.00  0.00           H0.      0
ATOM   2940  CB  ASN A 191      43.512  35.992  46.154  1.00  0.00           C0.      0
ATOM   2941  HB2 ASN A 191      43.534  35.809  47.229  1.00  0.00           H0.      0
ATOM   2942  HB3 ASN A 191      44.466  35.692  45.722  1.00  0.00           H0.      0
ATOM   2943  CG  ASN A 191      43.363  37.486  46.023  1.00  0.00           C0.      0
ATOM   2944  OD1 ASN A 191      43.689  38.065  44.997  1.00  0.00           O0.      0
ATOM   2945  ND2 ASN A 191      43.023  38.172  47.106  1.00  0.00           N0.      0
ATOM   2946 HD21 ASN A 191      43.113  39.178  47.105  1.00  0.00           H0.      0
ATOM   2947 HD22 ASN A 191      42.662  37.692  47.918  1.00  0.00           H0.      0
ATOM   2948  C   ASN A 191      42.552  35.251  43.900  1.00  0.00           C0.      0
ATOM   2949  O   ASN A 191      43.160  34.320  43.333  1.00  0.00           O0.      0
ATOM   2950  N   ILE A 192      42.008  36.321  43.241  1.00  0.00           N0.      0
ATOM   2951  H   ILE A 192      41.411  36.994  43.701  1.00  0.00           H0.      0
ATOM   2952  CA  ILE A 192      42.142  36.578  41.791  1.00  0.00           C0.      0
ATOM   2953  HA  ILE A 192      42.186  35.594  41.324  1.00  0.00           H0.      0
ATOM   2954  CB  ILE A 192      40.907  37.269  41.163  1.00  0.00           C0.      0
ATOM   2955  HB  ILE A 192      40.990  37.497  40.100  1.00  0.00           H0.      0
ATOM   2956  CG2 ILE A 192      39.699  36.344  41.205  1.00  0.00           C0.      0
ATOM   2957 HG21 ILE A 192      39.884  35.332  40.845  1.00  0.00           H0.      0
ATOM   2958 HG22 ILE A 192      39.325  36.263  42.226  1.00  0.00           H0.      0
ATOM   2959 HG23 ILE A 192      38.872  36.768  40.635  1.00  0.00           H0.      0
ATOM   2960  CG1 ILE A 192      40.600  38.599  41.931  1.00  0.00           C0.      0
ATOM   2961 HG12 ILE A 192      39.899  38.527  42.763  1.00  0.00           H0.      0
ATOM   2962 HG13 ILE A 192      41.545  38.997  42.300  1.00  0.00           H0.      0
ATOM   2963  CD1 ILE A 192      39.904  39.553  40.990  1.00  0.00           C0.      0
ATOM   2964 HD11 ILE A 192      39.693  40.519  41.450  1.00  0.00           H0.      0
ATOM   2965 HD12 ILE A 192      40.536  39.785  40.133  1.00  0.00           H0.      0
ATOM   2966 HD13 ILE A 192      39.023  39.170  40.476  1.00  0.00           H0.      0
ATOM   2967  C   ILE A 192      43.491  37.251  41.281  1.00  0.00           C0.      0
ATOM   2968  O   ILE A 192      43.904  37.124  40.179  1.00  0.00           O0.      0
ATOM   2969  N   TYR A 193      44.137  37.983  42.128  1.00  0.00           N0.      0
ATOM   2970  H   TYR A 193      43.591  38.305  42.914  1.00  0.00           H0.      0
ATOM   2971  CA  TYR A 193      45.353  38.729  41.766  1.00  0.00           C0.      0
ATOM   2972  HA  TYR A 193      45.459  38.762  40.682  1.00  0.00           H0.      0
ATOM   2973  CB  TYR A 193      45.182  40.160  42.240  1.00  0.00           C0.      0
ATOM   2974  HB2 TYR A 193      45.016  40.077  43.314  1.00  0.00           H0.      0
ATOM   2975  HB3 TYR A 193      46.136  40.662  42.081  1.00  0.00           H0.      0
ATOM   2976  CG  TYR A 193      44.120  40.978  41.524  1.00  0.00           C0.      0
ATOM   2977  CD1 TYR A 193      43.418  41.973  42.261  1.00  0.00           C0.      0
ATOM   2978  HD1 TYR A 193      43.383  42.116  43.331  1.00  0.00           H0.      0
ATOM   2979  CE1 TYR A 193      42.566  42.860  41.518  1.00  0.00           C0.      0
ATOM   2980  HE1 TYR A 193      41.882  43.445  42.115  1.00  0.00           H0.      0
ATOM   2981  CZ  TYR A 193      42.512  42.852  40.108  1.00  0.00           C0.      0
ATOM   2982  OH  TYR A 193      41.802  43.752  39.476  1.00  0.00           O0.      0
ATOM   2983  HH  TYR A 193      41.683  44.594  39.922  1.00  0.00           H0.      0
ATOM   2984  CE2 TYR A 193      43.216  41.896  39.415  1.00  0.00           C0.      0
ATOM   2985  HE2 TYR A 193      43.191  41.883  38.335  1.00  0.00           H0.      0
ATOM   2986  CD2 TYR A 193      44.016  40.968  40.140  1.00  0.00           C0.      0
ATOM   2987  HD2 TYR A 193      44.670  40.324  39.571  1.00  0.00           H0.      0
ATOM   2988  C   TYR A 193      46.681  38.172  42.408  1.00  0.00           C0.      0
ATOM   2989  O   TYR A 193      47.728  38.389  41.822  1.00  0.00           O0.      0
ATOM   2990  N   TYR A 194      46.537  37.452  43.499  1.00  0.00           N0.      0
ATOM   2991  H   TYR A 194      45.576  37.361  43.795  1.00  0.00           H0.      0
ATOM   2992  CA  TYR A 194      47.551  37.095  44.525  1.00  0.00           C0.      0
ATOM   2993  HA  TYR A 194      48.553  37.265  44.130  1.00  0.00           H0.      0
ATOM   2994  CB  TYR A 194      47.489  38.084  45.702  1.00  0.00           C0.      0
ATOM   2995  HB2 TYR A 194      46.564  38.036  46.276  1.00  0.00           H0.      0
ATOM   2996  HB3 TYR A 194      48.374  37.824  46.282  1.00  0.00           H0.      0
ATOM   2997  CG  TYR A 194      47.803  39.482  45.227  1.00  0.00           C0.      0
ATOM   2998  CD1 TYR A 194      46.748  40.467  45.360  1.00  0.00           C0.      0
ATOM   2999  HD1 TYR A 194      45.894  40.292  45.998  1.00  0.00           H0.      0
ATOM   3000  CE1 TYR A 194      46.971  41.733  44.826  1.00  0.00           C0.      0
ATOM   3001  HE1 TYR A 194      46.170  42.455  44.886  1.00  0.00           H0.      0
ATOM   3002  CZ  TYR A 194      48.139  42.092  44.123  1.00  0.00           C0.      0
ATOM   3003  OH  TYR A 194      48.262  43.389  43.733  1.00  0.00           O0.      0
ATOM   3004  HH  TYR A 194      47.478  43.915  43.559  1.00  0.00           H0.      0
ATOM   3005  CE2 TYR A 194      49.188  41.169  43.996  1.00  0.00           C0.      0
ATOM   3006  HE2 TYR A 194      50.135  41.483  43.582  1.00  0.00           H0.      0
ATOM   3007  CD2 TYR A 194      48.956  39.891  44.561  1.00  0.00           C0.      0
ATOM   3008  HD2 TYR A 194      49.803  39.221  44.590  1.00  0.00           H0.      0
ATOM   3009  C   TYR A 194      47.168  35.733  44.955  1.00  0.00           C0.      0
ATOM   3010  O   TYR A 194      46.866  35.390  46.140  1.00  0.00           O0.      0
ATOM   3011  N   LYS A 195      47.147  34.751  44.025  1.00  0.00           N0.      0
ATOM   3012  H   LYS A 195      47.606  35.006  43.162  1.00  0.00           H0.      0
ATOM   3013  CA  LYS A 195      46.983  33.294  44.178  1.00  0.00           C0.      0
ATOM   3014  HA  LYS A 195      46.286  33.145  45.003  1.00  0.00           H0.      0
ATOM   3015  CB  LYS A 195      46.332  32.788  42.906  1.00  0.00           C0.      0
ATOM   3016  HB2 LYS A 195      45.580  33.511  42.589  1.00  0.00           H0.      0
ATOM   3017  HB3 LYS A 195      46.970  32.720  42.025  1.00  0.00           H0.      0
ATOM   3018  CG  LYS A 195      45.561  31.493  43.074  1.00  0.00           C0.      0
ATOM   3019  HG2 LYS A 195      46.210  30.752  43.540  1.00  0.00           H0.      0
ATOM   3020  HG3 LYS A 195      44.849  31.611  43.891  1.00  0.00           H0.      0
ATOM   3021  CD  LYS A 195      44.954  30.921  41.859  1.00  0.00           C0.      0
ATOM   3022  HD2 LYS A 195      44.048  31.482  41.625  1.00  0.00           H0.      0
ATOM   3023  HD3 LYS A 195      45.592  30.790  40.985  1.00  0.00           H0.      0
ATOM   3024  CE  LYS A 195      44.304  29.576  42.180  1.00  0.00           C0.      0
ATOM   3025  HE2 LYS A 195      45.127  28.862  42.192  1.00  0.00           H0.      0
ATOM   3026  HE3 LYS A 195      43.903  29.657  43.191  1.00  0.00           H0.      0
ATOM   3027  NZ  LYS A 195      43.152  29.128  41.352  1.00  0.00           N0.      0
ATOM   3028  HZ1 LYS A 195      42.300  29.657  41.475  1.00  0.00           H0.      0
ATOM   3029  HZ2 LYS A 195      43.338  29.200  40.362  1.00  0.00           H0.      0
ATOM   3030  HZ3 LYS A 195      42.898  28.196  41.645  1.00  0.00           H0.      0
ATOM   3031  C   LYS A 195      48.369  32.588  44.376  1.00  0.00           C0.      0
ATOM   3032  O   LYS A 195      49.075  32.009  43.529  1.00  0.00           O0.      0
ATOM   3033  N   SER A 196      48.771  32.574  45.626  1.00  0.00           N0.      0
ATOM   3034  H   SER A 196      48.118  33.049  46.232  1.00  0.00           H0.      0
ATOM   3035  CA  SER A 196      49.940  31.914  46.106  1.00  0.00           C0.      0
ATOM   3036  HA  SER A 196      50.370  31.287  45.324  1.00  0.00           H0.      0
ATOM   3037  CB  SER A 196      50.952  33.021  46.287  1.00  0.00           C0.      0
ATOM   3038  HB2 SER A 196      51.002  33.602  45.366  1.00  0.00           H0.      0
ATOM   3039  HB3 SER A 196      50.665  33.697  47.093  1.00  0.00           H0.      0
ATOM   3040  OG  SER A 196      52.257  32.593  46.517  1.00  0.00           O0.      0
ATOM   3041  HG  SER A 196      52.786  33.379  46.366  1.00  0.00           H0.      0
ATOM   3042  C   SER A 196      49.786  31.057  47.362  1.00  0.00           C0.      0
ATOM   3043  O   SER A 196      49.078  31.558  48.186  1.00  0.00           O0.      0
ATOM   3044  N   ASP A 197      50.416  29.838  47.456  1.00  0.00           N0.      0
ATOM   3045  H   ASP A 197      50.816  29.518  46.586  1.00  0.00           H0.      0
ATOM   3046  CA  ASP A 197      50.595  29.090  48.665  1.00  0.00           C0.      0
ATOM   3047  HA  ASP A 197      49.762  29.213  49.357  1.00  0.00           H0.      0
ATOM   3048  CB  ASP A 197      50.646  27.642  48.308  1.00  0.00           C0.      0
ATOM   3049  HB2 ASP A 197      51.524  27.515  47.675  1.00  0.00           H0.      0
ATOM   3050  HB3 ASP A 197      50.856  27.139  49.252  1.00  0.00           H0.      0
ATOM   3051  CG  ASP A 197      49.385  27.006  47.745  1.00  0.00           C0.      0
ATOM   3052  OD1 ASP A 197      48.244  27.428  48.109  1.00  0.00           O0.      0
ATOM   3053  OD2 ASP A 197      49.499  25.988  47.022  1.00  0.00           O0.      0
ATOM   3054  C   ASP A 197      51.885  29.536  49.437  1.00  0.00           C0.      0
ATOM   3055  O   ASP A 197      52.019  29.198  50.651  1.00  0.00           O0.      0
ATOM   3056  N   LEU A 198      52.820  30.267  48.825  1.00  0.00           N0.      0
ATOM   3057  H   LEU A 198      52.736  30.524  47.852  1.00  0.00           H0.      0
ATOM   3058  CA  LEU A 198      53.892  30.979  49.601  1.00  0.00           C0.      0
ATOM   3059  HA  LEU A 198      54.391  30.341  50.331  1.00  0.00           H0.      0
ATOM   3060  CB  LEU A 198      54.886  31.597  48.619  1.00  0.00           C0.      0
ATOM   3061  HB2 LEU A 198      54.483  32.182  47.792  1.00  0.00           H0.      0
ATOM   3062  HB3 LEU A 198      55.568  32.302  49.094  1.00  0.00           H0.      0
ATOM   3063  CG  LEU A 198      55.738  30.507  47.921  1.00  0.00           C0.      0
ATOM   3064  HG  LEU A 198      55.026  29.856  47.414  1.00  0.00           H0.      0
ATOM   3065  CD1 LEU A 198      56.664  31.102  46.816  1.00  0.00           C0.      0
ATOM   3066 HD11 LEU A 198      57.258  31.890  47.278  1.00  0.00           H0.      0
ATOM   3067 HD12 LEU A 198      57.146  30.261  46.318  1.00  0.00           H0.      0
ATOM   3068 HD13 LEU A 198      55.954  31.705  46.250  1.00  0.00           H0.      0
ATOM   3069  CD2 LEU A 198      56.697  29.791  48.812  1.00  0.00           C0.      0
ATOM   3070 HD21 LEU A 198      56.249  29.283  49.666  1.00  0.00           H0.      0
ATOM   3071 HD22 LEU A 198      57.166  29.024  48.195  1.00  0.00           H0.      0
ATOM   3072 HD23 LEU A 198      57.531  30.428  49.105  1.00  0.00           H0.      0
ATOM   3073  C   LEU A 198      53.335  32.024  50.609  1.00  0.00           C0.      0
ATOM   3074  O   LEU A 198      53.951  32.248  51.691  1.00  0.00           O0.      0
ATOM   3075  N   THR A 199      52.173  32.610  50.319  1.00  0.00           N0.      0
ATOM   3076  H   THR A 199      51.778  32.451  49.403  1.00  0.00           H0.      0
ATOM   3077  CA  THR A 199      51.371  33.466  51.241  1.00  0.00           C0.      0
ATOM   3078  HA  THR A 199      52.021  34.134  51.806  1.00  0.00           H0.      0
ATOM   3079  CB  THR A 199      50.375  34.321  50.458  1.00  0.00           C0.      0
ATOM   3080  HB  THR A 199      49.684  33.703  49.884  1.00  0.00           H0.      0
ATOM   3081  CG2 THR A 199      49.488  35.130  51.316  1.00  0.00           C0.      0
ATOM   3082 HG21 THR A 199      50.002  35.949  51.820  1.00  0.00           H0.      0
ATOM   3083 HG22 THR A 199      48.623  35.524  50.782  1.00  0.00           H0.      0
ATOM   3084 HG23 THR A 199      49.074  34.457  52.067  1.00  0.00           H0.      0
ATOM   3085  OG1 THR A 199      51.080  35.204  49.582  1.00  0.00           O0.      0
ATOM   3086  HG1 THR A 199      50.466  35.441  48.883  1.00  0.00           H0.      0
ATOM   3087  C   THR A 199      50.686  32.454  52.232  1.00  0.00           C0.      0
ATOM   3088  O   THR A 199      49.837  31.673  51.895  1.00  0.00           O0.      0
ATOM   3089  N   LYS A 200      51.151  32.433  53.491  1.00  0.00           N0.      0
ATOM   3090  H   LYS A 200      51.928  33.048  53.685  1.00  0.00           H0.      0
ATOM   3091  CA  LYS A 200      50.724  31.504  54.499  1.00  0.00           C0.      0
ATOM   3092  HA  LYS A 200      50.413  30.502  54.206  1.00  0.00           H0.      0
ATOM   3093  CB  LYS A 200      51.837  31.187  55.541  1.00  0.00           C0.      0
ATOM   3094  HB2 LYS A 200      52.057  32.001  56.232  1.00  0.00           H0.      0
ATOM   3095  HB3 LYS A 200      51.482  30.400  56.207  1.00  0.00           H0.      0
ATOM   3096  CG  LYS A 200      53.236  30.862  54.925  1.00  0.00           C0.      0
ATOM   3097  HG2 LYS A 200      53.745  31.797  54.687  1.00  0.00           H0.      0
ATOM   3098  HG3 LYS A 200      53.713  30.446  55.813  1.00  0.00           H0.      0
ATOM   3099  CD  LYS A 200      53.300  29.951  53.731  1.00  0.00           C0.      0
ATOM   3100  HD2 LYS A 200      52.754  30.452  52.931  1.00  0.00           H0.      0
ATOM   3101  HD3 LYS A 200      54.375  29.896  53.559  1.00  0.00           H0.      0
ATOM   3102  CE  LYS A 200      52.585  28.575  53.943  1.00  0.00           C0.      0
ATOM   3103  HE2 LYS A 200      52.942  28.136  54.875  1.00  0.00           H0.      0
ATOM   3104  HE3 LYS A 200      51.503  28.645  54.059  1.00  0.00           H0.      0
ATOM   3105  NZ  LYS A 200      52.970  27.649  52.836  1.00  0.00           N0.      0
ATOM   3106  HZ1 LYS A 200      53.944  27.414  52.971  1.00  0.00           H0.      0
ATOM   3107  HZ2 LYS A 200      52.439  26.791  52.864  1.00  0.00           H0.      0
ATOM   3108  HZ3 LYS A 200      52.859  28.098  51.938  1.00  0.00           H0.      0
ATOM   3109  C   LYS A 200      49.492  31.891  55.266  1.00  0.00           C0.      0
ATOM   3110  O   LYS A 200      48.607  31.032  55.397  1.00  0.00           O0.      0
ATOM   3111  N   ASP A 201      49.463  33.163  55.743  1.00  0.00           N0.      0
ATOM   3112  H   ASP A 201      50.355  33.635  55.772  1.00  0.00           H0.      0
ATOM   3113  CA  ASP A 201      48.307  33.710  56.439  1.00  0.00           C0.      0
ATOM   3114  HA  ASP A 201      47.385  33.378  55.962  1.00  0.00           H0.      0
ATOM   3115  CB  ASP A 201      48.289  33.231  57.903  1.00  0.00           C0.      0
ATOM   3116  HB2 ASP A 201      47.441  33.712  58.391  1.00  0.00           H0.      0
ATOM   3117  HB3 ASP A 201      48.225  32.144  57.942  1.00  0.00           H0.      0
ATOM   3118  CG  ASP A 201      49.544  33.477  58.772  1.00  0.00           C0.      0
ATOM   3119  OD1 ASP A 201      49.974  34.635  58.713  1.00  0.00           O0.      0
ATOM   3120  OD2 ASP A 201      50.091  32.498  59.340  1.00  0.00           O0.      0
ATOM   3121  C   ASP A 201      48.173  35.223  56.369  1.00  0.00           C0.      0
ATOM   3122  O   ASP A 201      49.130  35.913  56.061  1.00  0.00           O0.      0
ATOM   3123  N   ILE A 202      46.918  35.676  56.609  1.00  0.00           N0.      0
ATOM   3124  H   ILE A 202      46.220  35.008  56.905  1.00  0.00           H0.      0
ATOM   3125  CA  ILE A 202      46.500  37.052  56.209  1.00  0.00           C0.      0
ATOM   3126  HA  ILE A 202      47.374  37.701  56.148  1.00  0.00           H0.      0
ATOM   3127  CB  ILE A 202      45.727  37.091  54.852  1.00  0.00           C0.      0
ATOM   3128  HB  ILE A 202      44.720  36.696  54.988  1.00  0.00           H0.      0
ATOM   3129  CG2 ILE A 202      45.752  38.578  54.391  1.00  0.00           C0.      0
ATOM   3130 HG21 ILE A 202      45.380  39.273  55.144  1.00  0.00           H0.      0
ATOM   3131 HG22 ILE A 202      46.789  38.887  54.259  1.00  0.00           H0.      0
ATOM   3132 HG23 ILE A 202      45.247  38.746  53.440  1.00  0.00           H0.      0
ATOM   3133  CG1 ILE A 202      46.388  36.096  53.811  1.00  0.00           C0.      0
ATOM   3134 HG12 ILE A 202      47.337  36.500  53.459  1.00  0.00           H0.      0
ATOM   3135 HG13 ILE A 202      46.693  35.147  54.252  1.00  0.00           H0.      0
ATOM   3136  CD1 ILE A 202      45.590  35.846  52.536  1.00  0.00           C0.      0
ATOM   3137 HD11 ILE A 202      44.579  35.614  52.871  1.00  0.00           H0.      0
ATOM   3138 HD12 ILE A 202      45.498  36.812  52.039  1.00  0.00           H0.      0
ATOM   3139 HD13 ILE A 202      45.977  35.020  51.939  1.00  0.00           H0.      0
ATOM   3140  C   ILE A 202      45.593  37.622  57.344  1.00  0.00           C0.      0
ATOM   3141  O   ILE A 202      44.338  37.557  57.303  1.00  0.00           O0.      0
ATOM   3142  N   THR A 203      46.184  38.193  58.386  1.00  0.00           N0.      0
ATOM   3143  H   THR A 203      47.131  38.525  58.277  1.00  0.00           H0.      0
ATOM   3144  CA  THR A 203      45.469  38.597  59.632  1.00  0.00           C0.      0
ATOM   3145  HA  THR A 203      44.666  37.887  59.833  1.00  0.00           H0.      0
ATOM   3146  CB  THR A 203      46.415  38.514  60.860  1.00  0.00           C0.      0
ATOM   3147  HB  THR A 203      47.277  39.181  60.819  1.00  0.00           H0.      0
ATOM   3148  CG2 THR A 203      45.686  38.719  62.181  1.00  0.00           C0.      0
ATOM   3149 HG21 THR A 203      44.897  37.989  62.363  1.00  0.00           H0.      0
ATOM   3150 HG22 THR A 203      46.349  38.509  63.020  1.00  0.00           H0.      0
ATOM   3151 HG23 THR A 203      45.364  39.755  62.281  1.00  0.00           H0.      0
ATOM   3152  OG1 THR A 203      46.842  37.153  60.948  1.00  0.00           O0.      0
ATOM   3153  HG1 THR A 203      47.612  37.124  60.375  1.00  0.00           H0.      0
ATOM   3154  C   THR A 203      44.742  39.930  59.606  1.00  0.00           C0.      0
ATOM   3155  O   THR A 203      45.369  41.002  59.516  1.00  0.00           O0.      0
ATOM   3156  N   THR A 204      43.407  39.900  59.720  1.00  0.00           N0.      0
ATOM   3157  H   THR A 204      42.962  38.993  59.744  1.00  0.00           H0.      0
ATOM   3158  CA  THR A 204      42.528  41.073  59.650  1.00  0.00           C0.      0
ATOM   3159  HA  THR A 204      42.912  41.732  58.872  1.00  0.00           H0.      0
ATOM   3160  CB  THR A 204      41.113  40.675  59.168  1.00  0.00           C0.      0
ATOM   3161  HB  THR A 204      40.585  40.152  59.965  1.00  0.00           H0.      0
ATOM   3162  CG2 THR A 204      40.259  41.708  58.525  1.00  0.00           C0.      0
ATOM   3163 HG21 THR A 204      39.795  42.473  59.147  1.00  0.00           H0.      0
ATOM   3164 HG22 THR A 204      40.947  42.186  57.828  1.00  0.00           H0.      0
ATOM   3165 HG23 THR A 204      39.468  41.210  57.963  1.00  0.00           H0.      0
ATOM   3166  OG1 THR A 204      41.311  39.756  58.167  1.00  0.00           O0.      0
ATOM   3167  HG1 THR A 204      41.449  38.882  58.538  1.00  0.00           H0.      0
ATOM   3168  C   THR A 204      42.341  41.831  60.998  1.00  0.00           C0.      0
ATOM   3169  O   THR A 204      42.251  41.320  62.121  1.00  0.00           O0.      0
ATOM   3170  N   SER A 205      42.122  43.143  60.953  1.00  0.00           N0.      0
ATOM   3171  H   SER A 205      42.230  43.615  60.067  1.00  0.00           H0.      0
ATOM   3172  CA  SER A 205      41.717  44.015  61.984  1.00  0.00           C0.      0
ATOM   3173  HA  SER A 205      41.037  43.386  62.559  1.00  0.00           H0.      0
ATOM   3174  CB  SER A 205      42.864  44.361  62.958  1.00  0.00           C0.      0
ATOM   3175  HB2 SER A 205      43.541  43.518  63.094  1.00  0.00           H0.      0
ATOM   3176  HB3 SER A 205      43.442  45.246  62.694  1.00  0.00           H0.      0
ATOM   3177  OG  SER A 205      42.256  44.637  64.243  1.00  0.00           O0.      0
ATOM   3178  HG  SER A 205      41.971  43.879  64.758  1.00  0.00           H0.      0
ATOM   3179  C   SER A 205      40.999  45.237  61.436  1.00  0.00           C0.      0
ATOM   3180  O   SER A 205      40.963  45.511  60.198  1.00  0.00           O0.      0
ATOM   3181  N   VAL A 206      40.377  45.972  62.317  1.00  0.00           N0.      0
ATOM   3182  H   VAL A 206      40.624  45.757  63.273  1.00  0.00           H0.      0
ATOM   3183  CA  VAL A 206      39.612  47.229  62.009  1.00  0.00           C0.      0
ATOM   3184  HA  VAL A 206      40.117  47.626  61.129  1.00  0.00           H0.      0
ATOM   3185  CB  VAL A 206      38.134  46.840  61.563  1.00  0.00           C0.      0
ATOM   3186  HB  VAL A 206      38.209  46.003  60.868  1.00  0.00           H0.      0
ATOM   3187  CG1 VAL A 206      37.234  46.286  62.741  1.00  0.00           C0.      0
ATOM   3188 HG11 VAL A 206      37.867  45.681  63.391  1.00  0.00           H0.      0
ATOM   3189 HG12 VAL A 206      36.815  47.081  63.357  1.00  0.00           H0.      0
ATOM   3190 HG13 VAL A 206      36.444  45.618  62.399  1.00  0.00           H0.      0
ATOM   3191  CG2 VAL A 206      37.405  48.022  60.905  1.00  0.00           C0.      0
ATOM   3192 HG21 VAL A 206      36.871  48.745  61.521  1.00  0.00           H0.      0
ATOM   3193 HG22 VAL A 206      38.180  48.560  60.358  1.00  0.00           H0.      0
ATOM   3194 HG23 VAL A 206      36.611  47.633  60.268  1.00  0.00           H0.      0
ATOM   3195  C   VAL A 206      39.586  48.292  63.101  1.00  0.00           C0.      0
ATOM   3196  O   VAL A 206      39.624  47.958  64.305  1.00  0.00           O0.      0
ATOM   3197  N   LEU A 207      39.566  49.586  62.701  1.00  0.00           N0.      0
ATOM   3198  H   LEU A 207      39.494  49.789  61.714  1.00  0.00           H0.      0
ATOM   3199  CA  LEU A 207      39.575  50.738  63.608  1.00  0.00           C0.      0
ATOM   3200  HA  LEU A 207      39.678  50.348  64.621  1.00  0.00           H0.      0
ATOM   3201  CB  LEU A 207      40.697  51.704  63.289  1.00  0.00           C0.      0
ATOM   3202  HB2 LEU A 207      40.570  52.156  62.306  1.00  0.00           H0.      0
ATOM   3203  HB3 LEU A 207      40.707  52.570  63.951  1.00  0.00           H0.      0
ATOM   3204  CG  LEU A 207      42.123  51.118  63.328  1.00  0.00           C0.      0
ATOM   3205  HG  LEU A 207      42.271  50.373  62.545  1.00  0.00           H0.      0
ATOM   3206  CD1 LEU A 207      43.160  52.271  63.268  1.00  0.00           C0.      0
ATOM   3207 HD11 LEU A 207      44.126  51.781  63.144  1.00  0.00           H0.      0
ATOM   3208 HD12 LEU A 207      42.927  52.922  62.425  1.00  0.00           H0.      0
ATOM   3209 HD13 LEU A 207      43.127  52.819  64.210  1.00  0.00           H0.      0
ATOM   3210  CD2 LEU A 207      42.500  50.556  64.710  1.00  0.00           C0.      0
ATOM   3211 HD21 LEU A 207      43.532  50.210  64.765  1.00  0.00           H0.      0
ATOM   3212 HD22 LEU A 207      42.203  51.253  65.494  1.00  0.00           H0.      0
ATOM   3213 HD23 LEU A 207      41.890  49.671  64.887  1.00  0.00           H0.      0
ATOM   3214  C   LEU A 207      38.281  51.527  63.468  1.00  0.00           C0.      0
ATOM   3215  O   LEU A 207      37.943  51.919  62.310  1.00  0.00           O0.      0
ATOM   3216  N   THR A 208      37.641  51.710  64.588  1.00  0.00           N0.      0
ATOM   3217  H   THR A 208      38.079  51.400  65.443  1.00  0.00           H0.      0
ATOM   3218  CA  THR A 208      36.256  52.143  64.712  1.00  0.00           C0.      0
ATOM   3219  HA  THR A 208      36.052  52.436  63.682  1.00  0.00           H0.      0
ATOM   3220  CB  THR A 208      35.231  51.013  64.985  1.00  0.00           C0.      0
ATOM   3221  HB  THR A 208      34.239  51.457  64.900  1.00  0.00           H0.      0
ATOM   3222  CG2 THR A 208      35.363  49.674  64.322  1.00  0.00           C0.      0
ATOM   3223 HG21 THR A 208      35.031  49.642  63.284  1.00  0.00           H0.      0
ATOM   3224 HG22 THR A 208      36.421  49.423  64.399  1.00  0.00           H0.      0
ATOM   3225 HG23 THR A 208      34.799  48.883  64.816  1.00  0.00           H0.      0
ATOM   3226  OG1 THR A 208      35.303  50.738  66.420  1.00  0.00           O0.      0
ATOM   3227  HG1 THR A 208      36.120  50.252  66.553  1.00  0.00           H0.      0
ATOM   3228  C   THR A 208      36.127  53.440  65.585  1.00  0.00           C0.      0
ATOM   3229  O   THR A 208      36.722  53.644  66.669  1.00  0.00           O0.      0
ATOM   3230  N   VAL A 209      35.136  54.224  65.241  1.00  0.00           N0.      0
ATOM   3231  H   VAL A 209      34.510  53.798  64.573  1.00  0.00           H0.      0
ATOM   3232  CA  VAL A 209      34.730  55.508  66.001  1.00  0.00           C0.      0
ATOM   3233  HA  VAL A 209      34.798  55.411  67.085  1.00  0.00           H0.      0
ATOM   3234  CB  VAL A 209      35.670  56.690  65.586  1.00  0.00           C0.      0
ATOM   3235  HB  VAL A 209      35.772  56.737  64.502  1.00  0.00           H0.      0
ATOM   3236  CG1 VAL A 209      35.072  58.113  65.976  1.00  0.00           C0.      0
ATOM   3237 HG11 VAL A 209      35.764  58.864  65.598  1.00  0.00           H0.      0
ATOM   3238 HG12 VAL A 209      34.111  58.259  65.483  1.00  0.00           H0.      0
ATOM   3239 HG13 VAL A 209      34.850  58.288  67.029  1.00  0.00           H0.      0
ATOM   3240  CG2 VAL A 209      37.055  56.799  66.233  1.00  0.00           C0.      0
ATOM   3241 HG21 VAL A 209      37.707  55.988  65.910  1.00  0.00           H0.      0
ATOM   3242 HG22 VAL A 209      37.496  57.729  65.873  1.00  0.00           H0.      0
ATOM   3243 HG23 VAL A 209      36.949  56.889  67.314  1.00  0.00           H0.      0
ATOM   3244  C   VAL A 209      33.239  55.858  65.739  1.00  0.00           C0.      0
ATOM   3245  O   VAL A 209      32.773  55.773  64.609  1.00  0.00           O0.      0
ATOM   3246  N   ASN A 210      32.502  56.225  66.841  1.00  0.00           N0.      0
ATOM   3247  H   ASN A 210      32.888  56.269  67.773  1.00  0.00           H0.      0
ATOM   3248  CA  ASN A 210      31.108  56.480  66.821  1.00  0.00           C0.      0
ATOM   3249  HA  ASN A 210      30.846  56.569  67.875  1.00  0.00           H0.      0
ATOM   3250  CB  ASN A 210      30.705  57.828  66.120  1.00  0.00           C0.      0
ATOM   3251  HB2 ASN A 210      30.600  57.957  65.043  1.00  0.00           H0.      0
ATOM   3252  HB3 ASN A 210      29.654  57.870  66.406  1.00  0.00           H0.      0
ATOM   3253  CG  ASN A 210      31.183  59.050  66.696  1.00  0.00           C0.      0
ATOM   3254  OD1 ASN A 210      31.013  59.262  67.886  1.00  0.00           O0.      0
ATOM   3255  ND2 ASN A 210      31.858  59.908  65.869  1.00  0.00           N0.      0
ATOM   3256 HD21 ASN A 210      32.253  60.698  66.358  1.00  0.00           H0.      0
ATOM   3257 HD22 ASN A 210      32.174  59.664  64.941  1.00  0.00           H0.      0
ATOM   3258  C   ASN A 210      30.226  55.300  66.289  1.00  0.00           C0.      0
ATOM   3259  O   ASN A 210      29.328  55.510  65.494  1.00  0.00           O0.      0
ATOM   3260  N   ASN A 211      30.703  54.056  66.643  1.00  0.00           N0.      0
ATOM   3261  H   ASN A 211      31.517  53.879  67.214  1.00  0.00           H0.      0
ATOM   3262  CA  ASN A 211      30.264  52.841  66.025  1.00  0.00           C0.      0
ATOM   3263  HA  ASN A 211      31.143  52.253  66.290  1.00  0.00           H0.      0
ATOM   3264  CB  ASN A 211      28.999  52.283  66.765  1.00  0.00           C0.      0
ATOM   3265  HB2 ASN A 211      28.078  52.679  66.336  1.00  0.00           H0.      0
ATOM   3266  HB3 ASN A 211      28.937  51.199  66.672  1.00  0.00           H0.      0
ATOM   3267  CG  ASN A 211      28.898  52.489  68.260  1.00  0.00           C0.      0
ATOM   3268  OD1 ASN A 211      29.811  52.136  69.032  1.00  0.00           O0.      0
ATOM   3269  ND2 ASN A 211      27.880  53.139  68.710  1.00  0.00           N0.      0
ATOM   3270 HD21 ASN A 211      27.571  53.054  69.668  1.00  0.00           H0.      0
ATOM   3271 HD22 ASN A 211      27.211  53.649  68.150  1.00  0.00           H0.      0
ATOM   3272  C   ASN A 211      30.253  52.728  64.484  1.00  0.00           C0.      0
ATOM   3273  O   ASN A 211      29.385  52.097  63.903  1.00  0.00           O0.      0
ATOM   3274  N   LYS A 212      31.268  53.215  63.787  1.00  0.00           N0.      0
ATOM   3275  H   LYS A 212      31.930  53.896  64.133  1.00  0.00           H0.      0
ATOM   3276  CA  LYS A 212      31.502  52.805  62.394  1.00  0.00           C0.      0
ATOM   3277  HA  LYS A 212      30.890  51.927  62.185  1.00  0.00           H0.      0
ATOM   3278  CB  LYS A 212      30.882  53.821  61.425  1.00  0.00           C0.      0
ATOM   3279  HB2 LYS A 212      31.357  53.571  60.476  1.00  0.00           H0.      0
ATOM   3280  HB3 LYS A 212      29.833  53.546  61.322  1.00  0.00           H0.      0
ATOM   3281  CG  LYS A 212      31.145  55.292  61.649  1.00  0.00           C0.      0
ATOM   3282  HG2 LYS A 212      30.439  55.735  60.947  1.00  0.00           H0.      0
ATOM   3283  HG3 LYS A 212      30.932  55.570  62.681  1.00  0.00           H0.      0
ATOM   3284  CD  LYS A 212      32.561  55.804  61.298  1.00  0.00           C0.      0
ATOM   3285  HD2 LYS A 212      33.280  55.368  61.992  1.00  0.00           H0.      0
ATOM   3286  HD3 LYS A 212      32.809  55.440  60.301  1.00  0.00           H0.      0
ATOM   3287  CE  LYS A 212      32.654  57.321  61.511  1.00  0.00           C0.      0
ATOM   3288  HE2 LYS A 212      31.822  57.873  61.073  1.00  0.00           H0.      0
ATOM   3289  HE3 LYS A 212      32.740  57.575  62.567  1.00  0.00           H0.      0
ATOM   3290  NZ  LYS A 212      33.795  57.972  60.813  1.00  0.00           N0.      0
ATOM   3291  HZ1 LYS A 212      33.761  58.979  60.877  1.00  0.00           H0.      0
ATOM   3292  HZ2 LYS A 212      34.689  57.693  61.193  1.00  0.00           H0.      0
ATOM   3293  HZ3 LYS A 212      33.722  57.800  59.821  1.00  0.00           H0.      0
ATOM   3294  C   LYS A 212      33.046  52.579  62.157  1.00  0.00           C0.      0
ATOM   3295  O   LYS A 212      33.848  53.087  62.953  1.00  0.00           O0.      0
ATOM   3296  N   ALA A 213      33.373  52.007  61.022  1.00  0.00           N0.      0
ATOM   3297  H   ALA A 213      32.615  51.543  60.543  1.00  0.00           H0.      0
ATOM   3298  CA  ALA A 213      34.759  51.714  60.637  1.00  0.00           C0.      0
ATOM   3299  HA  ALA A 213      35.337  51.506  61.537  1.00  0.00           H0.      0
ATOM   3300  CB  ALA A 213      34.833  50.385  59.874  1.00  0.00           C0.      0
ATOM   3301  HB1 ALA A 213      34.572  49.590  60.572  1.00  0.00           H0.      0
ATOM   3302  HB2 ALA A 213      34.211  50.499  58.986  1.00  0.00           H0.      0
ATOM   3303  HB3 ALA A 213      35.887  50.197  59.669  1.00  0.00           H0.      0
ATOM   3304  C   ALA A 213      35.371  52.838  59.857  1.00  0.00           C0.      0
ATOM   3305  O   ALA A 213      34.748  53.361  58.891  1.00  0.00           O0.      0
ATOM   3306  N   HIE A 214      36.590  53.159  60.132  1.00  0.00           N0.      0
ATOM   3307  H   HIE A 214      37.051  52.844  60.974  1.00  0.00           H0.      0
ATOM   3308  CA  HIE A 214      37.208  54.345  59.421  1.00  0.00           C0.      0
ATOM   3309  HA  HIE A 214      36.548  54.697  58.629  1.00  0.00           H0.      0
ATOM   3310  CB  HIE A 214      37.448  55.462  60.464  1.00  0.00           C0.      0
ATOM   3311  HB2 HIE A 214      37.873  56.268  59.866  1.00  0.00           H0.      0
ATOM   3312  HB3 HIE A 214      36.463  55.784  60.800  1.00  0.00           H0.      0
ATOM   3313  CG  HIE A 214      38.249  55.177  61.655  1.00  0.00           C0.      0
ATOM   3314  ND1 HIE A 214      39.642  55.195  61.663  1.00  0.00           N0.      0
ATOM   3315  CE1 HIE A 214      40.052  54.839  62.903  1.00  0.00           C0.      0
ATOM   3316  HE1 HIE A 214      41.076  54.778  63.239  1.00  0.00           H0.      0
ATOM   3317  NE2 HIE A 214      39.003  54.673  63.666  1.00  0.00           N0.      0
ATOM   3318  HE2 HIE A 214      39.060  54.395  64.635  1.00  0.00           H0.      0
ATOM   3319  CD2 HIE A 214      37.859  54.773  62.890  1.00  0.00           C0.      0
ATOM   3320  HD2 HIE A 214      36.813  54.651  63.133  1.00  0.00           H0.      0
ATOM   3321  C   HIE A 214      38.464  53.787  58.714  1.00  0.00           C0.      0
ATOM   3322  O   HIE A 214      38.957  54.422  57.739  1.00  0.00           O0.      0
ATOM   3323  N   MET A 215      39.022  52.665  59.075  1.00  0.00           N0.      0
ATOM   3324  H   MET A 215      38.636  52.222  59.896  1.00  0.00           H0.      0
ATOM   3325  CA  MET A 215      40.301  52.080  58.565  1.00  0.00           C0.      0
ATOM   3326  HA  MET A 215      40.371  52.162  57.480  1.00  0.00           H0.      0
ATOM   3327  CB  MET A 215      41.502  52.683  59.295  1.00  0.00           C0.      0
ATOM   3328  HB2 MET A 215      41.167  53.393  60.051  1.00  0.00           H0.      0
ATOM   3329  HB3 MET A 215      42.164  51.878  59.612  1.00  0.00           H0.      0
ATOM   3330  CG  MET A 215      42.350  53.552  58.282  1.00  0.00           C0.      0
ATOM   3331  HG2 MET A 215      41.564  54.144  57.814  1.00  0.00           H0.      0
ATOM   3332  HG3 MET A 215      43.058  54.197  58.804  1.00  0.00           H0.      0
ATOM   3333  SD  MET A 215      43.294  52.740  57.001  1.00  0.00           S0.      0
ATOM   3334  CE  MET A 215      42.909  53.734  55.531  1.00  0.00           C0.      0
ATOM   3335  HE1 MET A 215      43.397  53.180  54.729  1.00  0.00           H0.      0
ATOM   3336  HE2 MET A 215      41.841  53.735  55.313  1.00  0.00           H0.      0
ATOM   3337  HE3 MET A 215      43.390  54.703  55.662  1.00  0.00           H0.      0
ATOM   3338  C   MET A 215      40.293  50.492  58.904  1.00  0.00           C0.      0
ATOM   3339  O   MET A 215      40.280  50.114  60.082  1.00  0.00           O0.      0
ATOM   3340  N   VAL A 216      40.192  49.727  57.843  1.00  0.00           N0.      0
ATOM   3341  H   VAL A 216      40.399  50.109  56.931  1.00  0.00           H0.      0
ATOM   3342  CA  VAL A 216      40.399  48.259  57.991  1.00  0.00           C0.      0
ATOM   3343  HA  VAL A 216      40.148  47.993  59.018  1.00  0.00           H0.      0
ATOM   3344  CB  VAL A 216      39.539  47.482  57.010  1.00  0.00           C0.      0
ATOM   3345  HB  VAL A 216      39.276  48.155  56.194  1.00  0.00           H0.      0
ATOM   3346  CG1 VAL A 216      39.998  46.053  56.533  1.00  0.00           C0.      0
ATOM   3347 HG11 VAL A 216      40.951  46.203  56.026  1.00  0.00           H0.      0
ATOM   3348 HG12 VAL A 216      40.062  45.284  57.303  1.00  0.00           H0.      0
ATOM   3349 HG13 VAL A 216      39.378  45.693  55.712  1.00  0.00           H0.      0
ATOM   3350  CG2 VAL A 216      38.265  47.367  57.693  1.00  0.00           C0.      0
ATOM   3351 HG21 VAL A 216      37.621  46.904  56.945  1.00  0.00           H0.      0
ATOM   3352 HG22 VAL A 216      38.388  46.660  58.514  1.00  0.00           H0.      0
ATOM   3353 HG23 VAL A 216      37.910  48.376  57.903  1.00  0.00           H0.      0
ATOM   3354  C   VAL A 216      41.864  47.874  57.702  1.00  0.00           C0.      0
ATOM   3355  O   VAL A 216      42.482  48.394  56.785  1.00  0.00           O0.      0
ATOM   3356  N   THR A 217      42.534  47.018  58.431  1.00  0.00           N0.      0
ATOM   3357  H   THR A 217      42.137  46.411  59.134  1.00  0.00           H0.      0
ATOM   3358  CA  THR A 217      43.905  46.534  58.206  1.00  0.00           C0.      0
ATOM   3359  HA  THR A 217      44.250  46.983  57.275  1.00  0.00           H0.      0
ATOM   3360  CB  THR A 217      44.786  46.993  59.340  1.00  0.00           C0.      0
ATOM   3361  HB  THR A 217      45.730  46.662  58.906  1.00  0.00           H0.      0
ATOM   3362  CG2 THR A 217      44.861  48.517  59.497  1.00  0.00           C0.      0
ATOM   3363 HG21 THR A 217      45.029  49.020  58.545  1.00  0.00           H0.      0
ATOM   3364 HG22 THR A 217      43.900  48.810  59.919  1.00  0.00           H0.      0
ATOM   3365 HG23 THR A 217      45.622  48.793  60.227  1.00  0.00           H0.      0
ATOM   3366  OG1 THR A 217      44.536  46.445  60.615  1.00  0.00           O0.      0
ATOM   3367  HG1 THR A 217      44.844  45.537  60.671  1.00  0.00           H0.      0
ATOM   3368  C   THR A 217      44.076  45.065  57.977  1.00  0.00           C0.      0
ATOM   3369  O   THR A 217      43.399  44.234  58.591  1.00  0.00           O0.      0
ATOM   3370  N   LEU A 218      45.077  44.650  57.201  1.00  0.00           N0.      0
ATOM   3371  H   LEU A 218      45.701  45.300  56.745  1.00  0.00           H0.      0
ATOM   3372  CA  LEU A 218      45.471  43.287  57.125  1.00  0.00           C0.      0
ATOM   3373  HA  LEU A 218      45.090  42.681  57.947  1.00  0.00           H0.      0
ATOM   3374  CB  LEU A 218      44.920  42.572  55.846  1.00  0.00           C0.      0
ATOM   3375  HB2 LEU A 218      45.300  43.095  54.968  1.00  0.00           H0.      0
ATOM   3376  HB3 LEU A 218      45.224  41.526  55.892  1.00  0.00           H0.      0
ATOM   3377  CG  LEU A 218      43.431  42.691  55.791  1.00  0.00           C0.      0
ATOM   3378  HG  LEU A 218      43.023  42.656  56.801  1.00  0.00           H0.      0
ATOM   3379  CD1 LEU A 218      42.983  43.908  54.971  1.00  0.00           C0.      0
ATOM   3380 HD11 LEU A 218      43.436  44.841  55.306  1.00  0.00           H0.      0
ATOM   3381 HD12 LEU A 218      43.153  43.856  53.895  1.00  0.00           H0.      0
ATOM   3382 HD13 LEU A 218      41.893  43.898  54.963  1.00  0.00           H0.      0
ATOM   3383  CD2 LEU A 218      42.875  41.379  55.208  1.00  0.00           C0.      0
ATOM   3384 HD21 LEU A 218      41.806  41.344  55.421  1.00  0.00           H0.      0
ATOM   3385 HD22 LEU A 218      42.982  41.189  54.141  1.00  0.00           H0.      0
ATOM   3386 HD23 LEU A 218      43.224  40.524  55.786  1.00  0.00           H0.      0
ATOM   3387  C   LEU A 218      47.045  43.056  57.125  1.00  0.00           C0.      0
ATOM   3388  O   LEU A 218      47.796  43.711  56.360  1.00  0.00           O0.      0
ATOM   3389  N   ASP A 219      47.517  42.174  58.015  1.00  0.00           N0.      0
ATOM   3390  H   ASP A 219      46.835  41.630  58.524  1.00  0.00           H0.      0
ATOM   3391  CA  ASP A 219      48.930  41.710  58.311  1.00  0.00           C0.      0
ATOM   3392  HA  ASP A 219      49.636  42.488  58.020  1.00  0.00           H0.      0
ATOM   3393  CB  ASP A 219      48.929  41.551  59.841  1.00  0.00           C0.      0
ATOM   3394  HB2 ASP A 219      48.135  40.887  60.182  1.00  0.00           H0.      0
ATOM   3395  HB3 ASP A 219      49.883  41.139  60.172  1.00  0.00           H0.      0
ATOM   3396  CG  ASP A 219      48.813  42.816  60.671  1.00  0.00           C0.      0
ATOM   3397  OD1 ASP A 219      47.862  43.023  61.451  1.00  0.00           O0.      0
ATOM   3398  OD2 ASP A 219      49.587  43.768  60.540  1.00  0.00           O0.      0
ATOM   3399  C   ASP A 219      49.224  40.407  57.535  1.00  0.00           C0.      0
ATOM   3400  O   ASP A 219      48.799  39.270  57.794  1.00  0.00           O0.      0
ATOM   3401  N   TYR A 220      49.896  40.541  56.406  1.00  0.00           N0.      0
ATOM   3402  H   TYR A 220      50.290  41.451  56.213  1.00  0.00           H0.      0
ATOM   3403  CA  TYR A 220      50.201  39.524  55.410  1.00  0.00           C0.      0
ATOM   3404  HA  TYR A 220      49.374  38.815  55.377  1.00  0.00           H0.      0
ATOM   3405  CB  TYR A 220      50.338  40.222  54.050  1.00  0.00           C0.      0
ATOM   3406  HB2 TYR A 220      51.242  40.827  54.124  1.00  0.00           H0.      0
ATOM   3407  HB3 TYR A 220      50.531  39.360  53.413  1.00  0.00           H0.      0
ATOM   3408  CG  TYR A 220      49.143  40.965  53.480  1.00  0.00           C0.      0
ATOM   3409  CD1 TYR A 220      49.029  42.357  53.827  1.00  0.00           C0.      0
ATOM   3410  HD1 TYR A 220      49.716  42.807  54.528  1.00  0.00           H0.      0
ATOM   3411  CE1 TYR A 220      47.889  43.085  53.470  1.00  0.00           C0.      0
ATOM   3412  HE1 TYR A 220      47.722  44.075  53.870  1.00  0.00           H0.      0
ATOM   3413  CZ  TYR A 220      46.949  42.513  52.559  1.00  0.00           C0.      0
ATOM   3414  OH  TYR A 220      45.739  43.149  52.193  1.00  0.00           O0.      0
ATOM   3415  HH  TYR A 220      45.425  42.853  51.336  1.00  0.00           H0.      0
ATOM   3416  CE2 TYR A 220      47.171  41.225  52.076  1.00  0.00           C0.      0
ATOM   3417  HE2 TYR A 220      46.438  40.743  51.446  1.00  0.00           H0.      0
ATOM   3418  CD2 TYR A 220      48.295  40.492  52.513  1.00  0.00           C0.      0
ATOM   3419  HD2 TYR A 220      48.386  39.444  52.267  1.00  0.00           H0.      0
ATOM   3420  C   TYR A 220      51.465  38.779  55.722  1.00  0.00           C0.      0
ATOM   3421  O   TYR A 220      52.398  39.413  56.200  1.00  0.00           O0.      0
ATOM   3422  N   THR A 221      51.643  37.454  55.462  1.00  0.00           N0.      0
ATOM   3423  H   THR A 221      50.958  36.878  54.995  1.00  0.00           H0.      0
ATOM   3424  CA  THR A 221      52.950  36.713  55.722  1.00  0.00           C0.      0
ATOM   3425  HA  THR A 221      53.699  37.502  55.797  1.00  0.00           H0.      0
ATOM   3426  CB  THR A 221      52.987  35.876  56.992  1.00  0.00           C0.      0
ATOM   3427  HB  THR A 221      53.972  35.412  57.040  1.00  0.00           H0.      0
ATOM   3428  CG2 THR A 221      52.919  36.679  58.265  1.00  0.00           C0.      0
ATOM   3429 HG21 THR A 221      53.865  37.206  58.385  1.00  0.00           H0.      0
ATOM   3430 HG22 THR A 221      52.169  37.469  58.225  1.00  0.00           H0.      0
ATOM   3431 HG23 THR A 221      52.727  36.022  59.113  1.00  0.00           H0.      0
ATOM   3432  OG1 THR A 221      51.974  34.852  56.986  1.00  0.00           O0.      0
ATOM   3433  HG1 THR A 221      51.151  35.122  57.401  1.00  0.00           H0.      0
ATOM   3434  C   THR A 221      53.387  35.874  54.524  1.00  0.00           C0.      0
ATOM   3435  O   THR A 221      52.659  35.119  53.987  1.00  0.00           O0.      0
ATOM   3436  N   VAL A 222      54.633  36.024  54.074  1.00  0.00           N0.      0
ATOM   3437  H   VAL A 222      55.248  36.721  54.468  1.00  0.00           H0.      0
ATOM   3438  CA  VAL A 222      55.063  35.304  52.905  1.00  0.00           C0.      0
ATOM   3439  HA  VAL A 222      54.303  34.538  52.747  1.00  0.00           H0.      0
ATOM   3440  CB  VAL A 222      55.188  36.186  51.634  1.00  0.00           C0.      0
ATOM   3441  HB  VAL A 222      55.967  36.926  51.817  1.00  0.00           H0.      0
ATOM   3442  CG1 VAL A 222      55.565  35.485  50.289  1.00  0.00           C0.      0
ATOM   3443 HG11 VAL A 222      54.804  34.789  49.937  1.00  0.00           H0.      0
ATOM   3444 HG12 VAL A 222      55.517  36.202  49.469  1.00  0.00           H0.      0
ATOM   3445 HG13 VAL A 222      56.535  34.990  50.239  1.00  0.00           H0.      0
ATOM   3446  CG2 VAL A 222      53.874  36.934  51.266  1.00  0.00           C0.      0
ATOM   3447 HG21 VAL A 222      53.935  37.581  50.390  1.00  0.00           H0.      0
ATOM   3448 HG22 VAL A 222      53.053  36.221  51.187  1.00  0.00           H0.      0
ATOM   3449 HG23 VAL A 222      53.696  37.593  52.115  1.00  0.00           H0.      0
ATOM   3450  C   VAL A 222      56.372  34.551  53.139  1.00  0.00           C0.      0
ATOM   3451  O   VAL A 222      57.348  35.153  53.579  1.00  0.00           O0.      0
ATOM   3452  N   GLN A 223      56.447  33.301  52.772  1.00  0.00           N0.      0
ATOM   3453  H   GLN A 223      55.633  32.985  52.265  1.00  0.00           H0.      0
ATOM   3454  CA  GLN A 223      57.575  32.413  52.867  1.00  0.00           C0.      0
ATOM   3455  HA  GLN A 223      58.221  32.602  53.724  1.00  0.00           H0.      0
ATOM   3456  CB  GLN A 223      56.971  31.022  53.118  1.00  0.00           C0.      0
ATOM   3457  HB2 GLN A 223      56.763  30.975  54.187  1.00  0.00           H0.      0
ATOM   3458  HB3 GLN A 223      56.162  30.953  52.392  1.00  0.00           H0.      0
ATOM   3459  CG  GLN A 223      57.973  29.892  52.692  1.00  0.00           C0.      0
ATOM   3460  HG2 GLN A 223      57.912  29.900  51.603  1.00  0.00           H0.      0
ATOM   3461  HG3 GLN A 223      58.998  30.072  53.016  1.00  0.00           H0.      0
ATOM   3462  CD  GLN A 223      57.638  28.521  53.200  1.00  0.00           C0.      0
ATOM   3463  OE1 GLN A 223      56.726  28.258  54.002  1.00  0.00           O0.      0
ATOM   3464  NE2 GLN A 223      58.279  27.545  52.555  1.00  0.00           N0.      0
ATOM   3465 HE21 GLN A 223      57.933  26.604  52.679  1.00  0.00           H0.      0
ATOM   3466 HE22 GLN A 223      58.892  27.762  51.783  1.00  0.00           H0.      0
ATOM   3467  C   GLN A 223      58.479  32.607  51.598  1.00  0.00           C0.      0
ATOM   3468  O   GLN A 223      58.027  32.620  50.462  1.00  0.00           O0.      0
ATOM   3469  N   VAL A 224      59.818  32.719  51.811  1.00  0.00           N0.      0
ATOM   3470  H   VAL A 224      60.100  32.667  52.780  1.00  0.00           H0.      0
ATOM   3471  CA  VAL A 224      60.823  32.958  50.818  1.00  0.00           C0.      0
ATOM   3472  HA  VAL A 224      60.390  33.179  49.842  1.00  0.00           H0.      0
ATOM   3473  CB  VAL A 224      61.623  34.273  51.174  1.00  0.00           C0.      0
ATOM   3474  HB  VAL A 224      62.140  34.101  52.118  1.00  0.00           H0.      0
ATOM   3475  CG1 VAL A 224      62.642  34.630  50.176  1.00  0.00           C0.      0
ATOM   3476 HG11 VAL A 224      63.278  35.459  50.488  1.00  0.00           H0.      0
ATOM   3477 HG12 VAL A 224      63.244  33.818  49.768  1.00  0.00           H0.      0
ATOM   3478 HG13 VAL A 224      62.161  35.150  49.347  1.00  0.00           H0.      0
ATOM   3479  CG2 VAL A 224      60.732  35.598  51.271  1.00  0.00           C0.      0
ATOM   3480 HG21 VAL A 224      61.414  36.351  51.667  1.00  0.00           H0.      0
ATOM   3481 HG22 VAL A 224      60.339  35.830  50.281  1.00  0.00           H0.      0
ATOM   3482 HG23 VAL A 224      59.925  35.552  52.002  1.00  0.00           H0.      0
ATOM   3483  C   VAL A 224      61.758  31.778  50.677  1.00  0.00           C0.      0
ATOM   3484  O   VAL A 224      62.132  31.157  51.674  1.00  0.00           O0.      0
ATOM   3485  N   PRO A 225      62.201  31.419  49.461  1.00  0.00           N0.      0
ATOM   3486  CD  PRO A 225      61.781  31.858  48.207  1.00  0.00           C0.      0
ATOM   3487  HD2 PRO A 225      61.615  32.935  48.227  1.00  0.00           H0.      0
ATOM   3488  HD3 PRO A 225      60.848  31.356  47.950  1.00  0.00           H0.      0
ATOM   3489  CG  PRO A 225      62.892  31.588  47.199  1.00  0.00           C0.      0
ATOM   3490  HG2 PRO A 225      63.540  32.462  47.137  1.00  0.00           H0.      0
ATOM   3491  HG3 PRO A 225      62.423  31.298  46.258  1.00  0.00           H0.      0
ATOM   3492  CB  PRO A 225      63.646  30.353  47.778  1.00  0.00           C0.      0
ATOM   3493  HB2 PRO A 225      64.714  30.368  47.560  1.00  0.00           H0.      0
ATOM   3494  HB3 PRO A 225      63.065  29.501  47.425  1.00  0.00           H0.      0
ATOM   3495  CA  PRO A 225      63.288  30.399  49.288  1.00  0.00           C0.      0
ATOM   3496  HA  PRO A 225      62.885  29.394  49.418  1.00  0.00           H0.      0
ATOM   3497  C   PRO A 225      64.558  30.737  50.021  1.00  0.00           C0.      0
ATOM   3498  O   PRO A 225      64.965  31.860  50.058  1.00  0.00           O0.      0
ATOM   3499  N   GLY A 226      65.093  29.741  50.712  1.00  0.00           N0.      0
ATOM   3500  H   GLY A 226      64.616  28.852  50.681  1.00  0.00           H0.      0
ATOM   3501  CA  GLY A 226      66.261  29.782  51.479  1.00  0.00           C0.      0
ATOM   3502  HA2 GLY A 226      66.562  28.748  51.645  1.00  0.00           H0.      0
ATOM   3503  HA3 GLY A 226      67.023  30.317  50.913  1.00  0.00           H0.      0
ATOM   3504  C   GLY A 226      66.125  30.454  52.817  1.00  0.00           C0.      0
ATOM   3505  O   GLY A 226      65.218  30.180  53.619  1.00  0.00           O0.      0
ATOM   3506  N   ALA A 227      67.137  31.288  53.179  1.00  0.00           N0.      0
ATOM   3507  H   ALA A 227      67.751  31.536  52.417  1.00  0.00           H0.      0
ATOM   3508  CA  ALA A 227      67.471  31.875  54.522  1.00  0.00           C0.      0
ATOM   3509  HA  ALA A 227      66.632  31.643  55.179  1.00  0.00           H0.      0
ATOM   3510  CB  ALA A 227      68.648  31.110  55.141  1.00  0.00           C0.      0
ATOM   3511  HB1 ALA A 227      69.451  31.341  54.442  1.00  0.00           H0.      0
ATOM   3512  HB2 ALA A 227      68.957  31.325  56.164  1.00  0.00           H0.      0
ATOM   3513  HB3 ALA A 227      68.318  30.073  55.091  1.00  0.00           H0.      0
ATOM   3514  C   ALA A 227      67.805  33.367  54.374  1.00  0.00           C0.      0
ATOM   3515  O   ALA A 227      68.309  33.860  53.379  1.00  0.00           O0.      0
ATOM   3516  N   GLY A 228      67.482  34.126  55.440  1.00  0.00           N0.      0
ATOM   3517  H   GLY A 228      67.187  33.569  56.229  1.00  0.00           H0.      0
ATOM   3518  CA  GLY A 228      67.870  35.545  55.659  1.00  0.00           C0.      0
ATOM   3519  HA2 GLY A 228      67.767  36.174  54.775  1.00  0.00           H0.      0
ATOM   3520  HA3 GLY A 228      67.229  36.078  56.361  1.00  0.00           H0.      0
ATOM   3521  C   GLY A 228      69.278  35.603  56.278  1.00  0.00           C0.      0
ATOM   3522  O   GLY A 228      69.842  34.638  56.737  1.00  0.00           O0.      0
ATOM   3523  N   ARG A 229      69.787  36.877  56.416  1.00  0.00           N0.      0
ATOM   3524  H   ARG A 229      69.310  37.630  55.940  1.00  0.00           H0.      0
ATOM   3525  CA  ARG A 229      70.927  37.094  57.328  1.00  0.00           C0.      0
ATOM   3526  HA  ARG A 229      71.682  36.334  57.126  1.00  0.00           H0.      0
ATOM   3527  CB  ARG A 229      71.580  38.493  57.257  1.00  0.00           C0.      0
ATOM   3528  HB2 ARG A 229      72.407  38.683  57.942  1.00  0.00           H0.      0
ATOM   3529  HB3 ARG A 229      71.949  38.626  56.240  1.00  0.00           H0.      0
ATOM   3530  CG  ARG A 229      70.600  39.627  57.633  1.00  0.00           C0.      0
ATOM   3531  HG2 ARG A 229      69.755  39.627  56.944  1.00  0.00           H0.      0
ATOM   3532  HG3 ARG A 229      70.251  39.351  58.628  1.00  0.00           H0.      0
ATOM   3533  CD  ARG A 229      71.063  41.045  57.753  1.00  0.00           C0.      0
ATOM   3534  HD2 ARG A 229      71.551  41.304  56.813  1.00  0.00           H0.      0
ATOM   3535  HD3 ARG A 229      70.248  41.754  57.896  1.00  0.00           H0.      0
ATOM   3536  NE  ARG A 229      72.012  41.290  58.828  1.00  0.00           N0.      0
ATOM   3537  HE  ARG A 229      71.650  41.065  59.744  1.00  0.00           H0.      0
ATOM   3538  CZ  ARG A 229      73.312  41.317  58.958  1.00  0.00           C0.      0
ATOM   3539  NH1 ARG A 229      74.161  41.754  58.070  1.00  0.00           N0.      0
ATOM   3540 HH11 ARG A 229      73.895  42.014  57.130  1.00  0.00           H0.      0
ATOM   3541 HH12 ARG A 229      75.089  41.523  58.395  1.00  0.00           H0.      0
ATOM   3542  NH2 ARG A 229      73.779  41.015  60.057  1.00  0.00           N0.      0
ATOM   3543 HH21 ARG A 229      73.234  40.525  60.752  1.00  0.00           H0.      0
ATOM   3544 HH22 ARG A 229      74.774  41.078  60.218  1.00  0.00           H0.      0
ATOM   3545  C   ARG A 229      70.587  36.662  58.855  1.00  0.00           C0.      0
ATOM   3546  O   ARG A 229      69.390  36.508  59.287  1.00  0.00           O0.      0
ATOM   3547  N   ASP A 230      71.615  36.483  59.670  1.00  0.00           N0.      0
ATOM   3548  H   ASP A 230      72.503  36.668  59.225  1.00  0.00           H0.      0
ATOM   3549  CA  ASP A 230      71.534  36.244  61.169  1.00  0.00           C0.      0
ATOM   3550  HA  ASP A 230      72.524  35.937  61.506  1.00  0.00           H0.      0
ATOM   3551  CB  ASP A 230      71.189  37.506  61.970  1.00  0.00           C0.      0
ATOM   3552  HB2 ASP A 230      70.112  37.660  62.040  1.00  0.00           H0.      0
ATOM   3553  HB3 ASP A 230      71.490  37.302  62.998  1.00  0.00           H0.      0
ATOM   3554  CG  ASP A 230      72.089  38.685  61.513  1.00  0.00           C0.      0
ATOM   3555  OD1 ASP A 230      73.343  38.502  61.395  1.00  0.00           O0.      0
ATOM   3556  OD2 ASP A 230      71.601  39.809  61.348  1.00  0.00           O0.      0
ATOM   3557  C   ASP A 230      70.605  35.103  61.658  1.00  0.00           C0.      0
ATOM   3558  O   ASP A 230      69.837  35.218  62.602  1.00  0.00           O0.      0
ATOM   3559  N   GLY A 231      70.723  33.914  61.096  1.00  0.00           N0.      0
ATOM   3560  H   GLY A 231      71.454  33.808  60.408  1.00  0.00           H0.      0
ATOM   3561  CA  GLY A 231      69.992  32.716  61.469  1.00  0.00           C0.      0
ATOM   3562  HA2 GLY A 231      70.334  31.906  60.825  1.00  0.00           H0.      0
ATOM   3563  HA3 GLY A 231      70.162  32.316  62.468  1.00  0.00           H0.      0
ATOM   3564  C   GLY A 231      68.460  32.756  61.288  1.00  0.00           C0.      0
ATOM   3565  O   GLY A 231      67.817  31.706  61.513  1.00  0.00           O0.      0
ATOM   3566  N   ALA A 232      67.876  33.825  60.651  1.00  0.00           N0.      0
ATOM   3567  H   ALA A 232      68.384  34.689  60.520  1.00  0.00           H0.      0
ATOM   3568  CA  ALA A 232      66.531  33.854  60.252  1.00  0.00           C0.      0
ATOM   3569  HA  ALA A 232      65.935  33.636  61.138  1.00  0.00           H0.      0
ATOM   3570  CB  ALA A 232      66.259  35.349  60.066  1.00  0.00           C0.      0
ATOM   3571  HB1 ALA A 232      66.186  35.805  61.053  1.00  0.00           H0.      0
ATOM   3572  HB2 ALA A 232      67.021  35.877  59.494  1.00  0.00           H0.      0
ATOM   3573  HB3 ALA A 232      65.294  35.447  59.568  1.00  0.00           H0.      0
ATOM   3574  C   ALA A 232      66.261  32.955  58.977  1.00  0.00           C0.      0
ATOM   3575  O   ALA A 232      67.014  32.908  57.989  1.00  0.00           O0.      0
ATOM   3576  N   PRO A 233      65.032  32.374  58.962  1.00  0.00           N0.      0
ATOM   3577  CD  PRO A 233      64.059  32.360  60.056  1.00  0.00           C0.      0
ATOM   3578  HD2 PRO A 233      63.814  33.375  60.369  1.00  0.00           H0.      0
ATOM   3579  HD3 PRO A 233      64.493  31.749  60.846  1.00  0.00           H0.      0
ATOM   3580  CG  PRO A 233      62.797  31.627  59.560  1.00  0.00           C0.      0
ATOM   3581  HG2 PRO A 233      62.119  32.346  59.098  1.00  0.00           H0.      0
ATOM   3582  HG3 PRO A 233      62.275  31.078  60.344  1.00  0.00           H0.      0
ATOM   3583  CB  PRO A 233      63.318  30.779  58.451  1.00  0.00           C0.      0
ATOM   3584  HB2 PRO A 233      62.446  30.513  57.853  1.00  0.00           H0.      0
ATOM   3585  HB3 PRO A 233      63.766  29.873  58.857  1.00  0.00           H0.      0
ATOM   3586  CA  PRO A 233      64.462  31.620  57.818  1.00  0.00           C0.      0
ATOM   3587  HA  PRO A 233      65.217  30.933  57.436  1.00  0.00           H0.      0
ATOM   3588  C   PRO A 233      63.973  32.661  56.727  1.00  0.00           C0.      0
ATOM   3589  O   PRO A 233      63.877  33.872  57.007  1.00  0.00           O0.      0
ATOM   3590  N   GLY A 234      63.746  32.186  55.523  1.00  0.00           N0.      0
ATOM   3591  H   GLY A 234      63.837  31.197  55.339  1.00  0.00           H0.      0
ATOM   3592  CA  GLY A 234      63.258  32.941  54.472  1.00  0.00           C0.      0
ATOM   3593  HA2 GLY A 234      63.799  33.841  54.179  1.00  0.00           H0.      0
ATOM   3594  HA3 GLY A 234      63.266  32.306  53.586  1.00  0.00           H0.      0
ATOM   3595  C   GLY A 234      61.769  33.340  54.636  1.00  0.00           C0.      0
ATOM   3596  O   GLY A 234      60.888  32.454  54.555  1.00  0.00           O0.      0
ATOM   3597  N   PHE A 235      61.469  34.646  54.866  1.00  0.00           N0.      0
ATOM   3598  H   PHE A 235      62.257  35.276  54.909  1.00  0.00           H0.      0
ATOM   3599  CA  PHE A 235      60.168  35.142  55.307  1.00  0.00           C0.      0
ATOM   3600  HA  PHE A 235      59.387  34.644  54.733  1.00  0.00           H0.      0
ATOM   3601  CB  PHE A 235      59.944  34.694  56.747  1.00  0.00           C0.      0
ATOM   3602  HB2 PHE A 235      60.085  33.613  56.769  1.00  0.00           H0.      0
ATOM   3603  HB3 PHE A 235      60.789  35.193  57.224  1.00  0.00           H0.      0
ATOM   3604  CG  PHE A 235      58.594  34.999  57.360  1.00  0.00           C0.      0
ATOM   3605  CD1 PHE A 235      57.495  34.210  57.133  1.00  0.00           C0.      0
ATOM   3606  HD1 PHE A 235      57.491  33.459  56.357  1.00  0.00           H0.      0
ATOM   3607  CE1 PHE A 235      56.322  34.388  57.882  1.00  0.00           C0.      0
ATOM   3608  HE1 PHE A 235      55.453  33.791  57.649  1.00  0.00           H0.      0
ATOM   3609  CZ  PHE A 235      56.248  35.438  58.791  1.00  0.00           C0.      0
ATOM   3610  HZ  PHE A 235      55.352  35.544  59.385  1.00  0.00           H0.      0
ATOM   3611  CE2 PHE A 235      57.290  36.387  58.880  1.00  0.00           C0.      0
ATOM   3612  HE2 PHE A 235      57.200  37.094  59.692  1.00  0.00           H0.      0
ATOM   3613  CD2 PHE A 235      58.482  36.038  58.270  1.00  0.00           C0.      0
ATOM   3614  HD2 PHE A 235      59.354  36.572  58.617  1.00  0.00           H0.      0
ATOM   3615  C   PHE A 235      59.996  36.658  55.256  1.00  0.00           C0.      0
ATOM   3616  O   PHE A 235      60.906  37.417  55.572  1.00  0.00           O0.      0
ATOM   3617  N   SER A 236      58.772  37.089  54.930  1.00  0.00           N0.      0
ATOM   3618  H   SER A 236      58.053  36.413  54.716  1.00  0.00           H0.      0
ATOM   3619  CA  SER A 236      58.285  38.386  54.930  1.00  0.00           C0.      0
ATOM   3620  HA  SER A 236      58.999  39.141  55.259  1.00  0.00           H0.      0
ATOM   3621  CB  SER A 236      57.978  38.821  53.432  1.00  0.00           C0.      0
ATOM   3622  HB2 SER A 236      58.940  38.762  52.923  1.00  0.00           H0.      0
ATOM   3623  HB3 SER A 236      57.236  38.158  52.987  1.00  0.00           H0.      0
ATOM   3624  OG  SER A 236      57.660  40.210  53.384  1.00  0.00           O0.      0
ATOM   3625  HG  SER A 236      58.403  40.675  53.777  1.00  0.00           H0.      0
ATOM   3626  C   SER A 236      57.010  38.456  55.817  1.00  0.00           C0.      0
ATOM   3627  O   SER A 236      56.195  37.533  55.807  1.00  0.00           O0.      0
ATOM   3628  N   LYS A 237      56.824  39.603  56.545  1.00  0.00           N0.      0
ATOM   3629  H   LYS A 237      57.597  40.253  56.522  1.00  0.00           H0.      0
ATOM   3630  CA  LYS A 237      55.582  40.130  57.201  1.00  0.00           C0.      0
ATOM   3631  HA  LYS A 237      54.749  39.727  56.625  1.00  0.00           H0.      0
ATOM   3632  CB  LYS A 237      55.497  39.553  58.678  1.00  0.00           C0.      0
ATOM   3633  HB2 LYS A 237      54.444  39.503  58.954  1.00  0.00           H0.      0
ATOM   3634  HB3 LYS A 237      55.766  38.497  58.710  1.00  0.00           H0.      0
ATOM   3635  CG  LYS A 237      56.263  40.313  59.718  1.00  0.00           C0.      0
ATOM   3636  HG2 LYS A 237      57.320  40.401  59.463  1.00  0.00           H0.      0
ATOM   3637  HG3 LYS A 237      55.770  41.256  59.953  1.00  0.00           H0.      0
ATOM   3638  CD  LYS A 237      56.155  39.559  61.044  1.00  0.00           C0.      0
ATOM   3639  HD2 LYS A 237      55.090  39.333  61.109  1.00  0.00           H0.      0
ATOM   3640  HD3 LYS A 237      56.715  38.641  60.865  1.00  0.00           H0.      0
ATOM   3641  CE  LYS A 237      56.683  40.363  62.265  1.00  0.00           C0.      0
ATOM   3642  HE2 LYS A 237      56.673  39.721  63.145  1.00  0.00           H0.      0
ATOM   3643  HE3 LYS A 237      57.743  40.597  62.169  1.00  0.00           H0.      0
ATOM   3644  NZ  LYS A 237      55.999  41.659  62.353  1.00  0.00           N0.      0
ATOM   3645  HZ1 LYS A 237      56.190  42.138  63.221  1.00  0.00           H0.      0
ATOM   3646  HZ2 LYS A 237      56.351  42.216  61.588  1.00  0.00           H0.      0
ATOM   3647  HZ3 LYS A 237      55.019  41.500  62.167  1.00  0.00           H0.      0
ATOM   3648  C   LYS A 237      55.431  41.614  57.060  1.00  0.00           C0.      0
ATOM   3649  O   LYS A 237      56.376  42.373  57.270  1.00  0.00           O0.      0
ATOM   3650  N   PHE A 238      54.257  42.004  56.568  1.00  0.00           N0.      0
ATOM   3651  H   PHE A 238      53.606  41.313  56.222  1.00  0.00           H0.      0
ATOM   3652  CA  PHE A 238      53.992  43.461  56.158  1.00  0.00           C0.      0
ATOM   3653  HA  PHE A 238      54.595  44.191  56.698  1.00  0.00           H0.      0
ATOM   3654  CB  PHE A 238      54.424  43.699  54.713  1.00  0.00           C0.      0
ATOM   3655  HB2 PHE A 238      54.350  44.733  54.378  1.00  0.00           H0.      0
ATOM   3656  HB3 PHE A 238      55.473  43.417  54.812  1.00  0.00           H0.      0
ATOM   3657  CG  PHE A 238      53.838  42.872  53.609  1.00  0.00           C0.      0
ATOM   3658  CD1 PHE A 238      54.415  41.732  53.170  1.00  0.00           C0.      0
ATOM   3659  HD1 PHE A 238      55.244  41.399  53.776  1.00  0.00           H0.      0
ATOM   3660  CE1 PHE A 238      53.871  41.043  52.051  1.00  0.00           C0.      0
ATOM   3661  HE1 PHE A 238      54.410  40.190  51.666  1.00  0.00           H0.      0
ATOM   3662  CZ  PHE A 238      52.635  41.407  51.429  1.00  0.00           C0.      0
ATOM   3663  HZ  PHE A 238      52.287  40.901  50.540  1.00  0.00           H0.      0
ATOM   3664  CE2 PHE A 238      52.045  42.595  51.909  1.00  0.00           C0.      0
ATOM   3665  HE2 PHE A 238      51.085  42.847  51.483  1.00  0.00           H0.      0
ATOM   3666  CD2 PHE A 238      52.614  43.244  53.010  1.00  0.00           C0.      0
ATOM   3667  HD2 PHE A 238      52.085  44.134  53.319  1.00  0.00           H0.      0
ATOM   3668  C   PHE A 238      52.523  43.795  56.439  1.00  0.00           C0.      0
ATOM   3669  O   PHE A 238      51.731  42.835  56.442  1.00  0.00           O0.      0
ATOM   3670  N   ARG A 239      52.099  45.074  56.737  1.00  0.00           N0.      0
ATOM   3671  H   ARG A 239      52.818  45.783  56.714  1.00  0.00           H0.      0
ATOM   3672  CA  ARG A 239      50.704  45.547  56.757  1.00  0.00           C0.      0
ATOM   3673  HA  ARG A 239      50.038  44.687  56.698  1.00  0.00           H0.      0
ATOM   3674  CB  ARG A 239      50.389  46.331  57.991  1.00  0.00           C0.      0
ATOM   3675  HB2 ARG A 239      50.785  45.705  58.791  1.00  0.00           H0.      0
ATOM   3676  HB3 ARG A 239      50.986  47.241  58.047  1.00  0.00           H0.      0
ATOM   3677  CG  ARG A 239      48.940  46.574  58.271  1.00  0.00           C0.      0
ATOM   3678  HG2 ARG A 239      48.512  47.216  57.501  1.00  0.00           H0.      0
ATOM   3679  HG3 ARG A 239      48.326  45.673  58.287  1.00  0.00           H0.      0
ATOM   3680  CD  ARG A 239      48.851  47.316  59.562  1.00  0.00           C0.      0
ATOM   3681  HD2 ARG A 239      49.731  47.945  59.694  1.00  0.00           H0.      0
ATOM   3682  HD3 ARG A 239      48.057  48.062  59.568  1.00  0.00           H0.      0
ATOM   3683  NE  ARG A 239      48.707  46.455  60.686  1.00  0.00           N0.      0
ATOM   3684  HE  ARG A 239      49.257  45.608  60.692  1.00  0.00           H0.      0
ATOM   3685  CZ  ARG A 239      47.874  46.584  61.731  1.00  0.00           C0.      0
ATOM   3686  NH1 ARG A 239      47.298  47.725  62.072  1.00  0.00           N0.      0
ATOM   3687 HH11 ARG A 239      47.593  48.640  61.760  1.00  0.00           H0.      0
ATOM   3688 HH12 ARG A 239      46.633  47.716  62.832  1.00  0.00           H0.      0
ATOM   3689  NH2 ARG A 239      47.576  45.513  62.417  1.00  0.00           N0.      0
ATOM   3690 HH21 ARG A 239      47.845  44.556  62.237  1.00  0.00           H0.      0
ATOM   3691 HH22 ARG A 239      47.077  45.645  63.286  1.00  0.00           H0.      0
ATOM   3692  C   ARG A 239      50.352  46.431  55.567  1.00  0.00           C0.      0
ATOM   3693  O   ARG A 239      51.111  47.335  55.283  1.00  0.00           O0.      0
ATOM   3694  N   LEU A 240      49.309  46.084  54.748  1.00  0.00           N0.      0
ATOM   3695  H   LEU A 240      48.840  45.237  55.036  1.00  0.00           H0.      0
ATOM   3696  CA  LEU A 240      48.598  47.161  54.019  1.00  0.00           C0.      0
ATOM   3697  HA  LEU A 240      49.250  48.034  54.011  1.00  0.00           H0.      0
ATOM   3698  CB  LEU A 240      48.350  46.800  52.566  1.00  0.00           C0.      0
ATOM   3699  HB2 LEU A 240      47.701  45.925  52.539  1.00  0.00           H0.      0
ATOM   3700  HB3 LEU A 240      47.837  47.545  51.958  1.00  0.00           H0.      0
ATOM   3701  CG  LEU A 240      49.674  46.550  51.781  1.00  0.00           C0.      0
ATOM   3702  HG  LEU A 240      50.138  45.716  52.308  1.00  0.00           H0.      0
ATOM   3703  CD1 LEU A 240      49.229  46.161  50.360  1.00  0.00           C0.      0
ATOM   3704 HD11 LEU A 240      50.078  45.734  49.826  1.00  0.00           H0.      0
ATOM   3705 HD12 LEU A 240      48.477  45.378  50.461  1.00  0.00           H0.      0
ATOM   3706 HD13 LEU A 240      48.843  47.029  49.826  1.00  0.00           H0.      0
ATOM   3707  CD2 LEU A 240      50.828  47.605  51.658  1.00  0.00           C0.      0
ATOM   3708 HD21 LEU A 240      50.463  48.422  51.035  1.00  0.00           H0.      0
ATOM   3709 HD22 LEU A 240      51.049  48.057  52.625  1.00  0.00           H0.      0
ATOM   3710 HD23 LEU A 240      51.661  47.218  51.071  1.00  0.00           H0.      0
ATOM   3711  C   LEU A 240      47.227  47.565  54.684  1.00  0.00           C0.      0
ATOM   3712  O   LEU A 240      46.736  46.811  55.519  1.00  0.00           O0.      0
ATOM   3713  N   SER A 241      46.705  48.749  54.389  1.00  0.00           N0.      0
ATOM   3714  H   SER A 241      47.203  49.266  53.679  1.00  0.00           H0.      0
ATOM   3715  CA  SER A 241      45.548  49.485  55.180  1.00  0.00           C0.      0
ATOM   3716  HA  SER A 241      45.021  48.802  55.846  1.00  0.00           H0.      0
ATOM   3717  CB  SER A 241      46.220  50.533  56.033  1.00  0.00           C0.      0
ATOM   3718  HB2 SER A 241      46.807  51.211  55.413  1.00  0.00           H0.      0
ATOM   3719  HB3 SER A 241      45.507  51.180  56.544  1.00  0.00           H0.      0
ATOM   3720  OG  SER A 241      47.022  49.882  57.000  1.00  0.00           O0.      0
ATOM   3721  HG  SER A 241      47.888  49.875  56.585  1.00  0.00           H0.      0
ATOM   3722  C   SER A 241      44.541  50.004  54.136  1.00  0.00           C0.      0
ATOM   3723  O   SER A 241      44.991  50.594  53.209  1.00  0.00           O0.      0
ATOM   3724  N   TYR A 242      43.280  49.849  54.408  1.00  0.00           N0.      0
ATOM   3725  H   TYR A 242      42.964  49.537  55.315  1.00  0.00           H0.      0
ATOM   3726  CA  TYR A 242      42.215  50.228  53.492  1.00  0.00           C0.      0
ATOM   3727  HA  TYR A 242      42.654  50.975  52.830  1.00  0.00           H0.      0
ATOM   3728  CB  TYR A 242      41.812  49.044  52.698  1.00  0.00           C0.      0
ATOM   3729  HB2 TYR A 242      41.122  48.401  53.244  1.00  0.00           H0.      0
ATOM   3730  HB3 TYR A 242      41.155  49.516  51.967  1.00  0.00           H0.      0
ATOM   3731  CG  TYR A 242      42.973  48.211  52.075  1.00  0.00           C0.      0
ATOM   3732  CD1 TYR A 242      43.724  48.689  51.077  1.00  0.00           C0.      0
ATOM   3733  HD1 TYR A 242      43.667  49.738  50.826  1.00  0.00           H0.      0
ATOM   3734  CE1 TYR A 242      44.628  47.851  50.387  1.00  0.00           C0.      0
ATOM   3735  HE1 TYR A 242      45.233  48.348  49.642  1.00  0.00           H0.      0
ATOM   3736  CZ  TYR A 242      44.750  46.493  50.699  1.00  0.00           C0.      0
ATOM   3737  OH  TYR A 242      45.748  45.794  50.048  1.00  0.00           O0.      0
ATOM   3738  HH  TYR A 242      45.663  44.853  50.215  1.00  0.00           H0.      0
ATOM   3739  CE2 TYR A 242      44.130  46.013  51.855  1.00  0.00           C0.      0
ATOM   3740  HE2 TYR A 242      44.405  45.069  52.301  1.00  0.00           H0.      0
ATOM   3741  CD2 TYR A 242      43.244  46.888  52.521  1.00  0.00           C0.      0
ATOM   3742  HD2 TYR A 242      42.827  46.571  53.465  1.00  0.00           H0.      0
ATOM   3743  C   TYR A 242      41.014  50.967  54.086  1.00  0.00           C0.      0
ATOM   3744  O   TYR A 242      40.757  50.901  55.305  1.00  0.00           O0.      0
ATOM   3745  N   TYR A 243      40.410  51.919  53.329  1.00  0.00           N0.      0
ATOM   3746  H   TYR A 243      40.644  51.976  52.349  1.00  0.00           H0.      0
ATOM   3747  CA  TYR A 243      39.220  52.730  53.710  1.00  0.00           C0.      0
ATOM   3748  HA  TYR A 243      39.341  52.838  54.788  1.00  0.00           H0.      0
ATOM   3749  CB  TYR A 243      39.345  54.142  53.043  1.00  0.00           C0.      0
ATOM   3750  HB2 TYR A 243      40.296  54.627  53.260  1.00  0.00           H0.      0
ATOM   3751  HB3 TYR A 243      39.384  53.961  51.969  1.00  0.00           H0.      0
ATOM   3752  CG  TYR A 243      38.122  55.030  53.257  1.00  0.00           C0.      0
ATOM   3753  CD1 TYR A 243      37.721  55.263  54.579  1.00  0.00           C0.      0
ATOM   3754  HD1 TYR A 243      38.198  54.771  55.414  1.00  0.00           H0.      0
ATOM   3755  CE1 TYR A 243      36.698  56.200  54.770  1.00  0.00           C0.      0
ATOM   3756  HE1 TYR A 243      36.364  56.502  55.752  1.00  0.00           H0.      0
ATOM   3757  CZ  TYR A 243      36.025  56.852  53.740  1.00  0.00           C0.      0
ATOM   3758  OH  TYR A 243      34.921  57.607  53.987  1.00  0.00           O0.      0
ATOM   3759  HH  TYR A 243      34.856  57.748  54.935  1.00  0.00           H0.      0
ATOM   3760  CE2 TYR A 243      36.371  56.434  52.424  1.00  0.00           C0.      0
ATOM   3761  HE2 TYR A 243      35.884  56.997  51.642  1.00  0.00           H0.      0
ATOM   3762  CD2 TYR A 243      37.411  55.522  52.171  1.00  0.00           C0.      0
ATOM   3763  HD2 TYR A 243      37.523  55.232  51.137  1.00  0.00           H0.      0
ATOM   3764  C   TYR A 243      37.906  52.020  53.358  1.00  0.00           C0.      0
ATOM   3765  O   TYR A 243      37.657  51.968  52.162  1.00  0.00           O0.      0
ATOM   3766  N   PRO A 244      37.152  51.391  54.328  1.00  0.00           N0.      0
ATOM   3767  CD  PRO A 244      37.573  51.173  55.695  1.00  0.00           C0.      0
ATOM   3768  HD2 PRO A 244      37.935  52.088  56.165  1.00  0.00           H0.      0
ATOM   3769  HD3 PRO A 244      38.246  50.323  55.805  1.00  0.00           H0.      0
ATOM   3770  CG  PRO A 244      36.293  50.794  56.420  1.00  0.00           C0.      0
ATOM   3771  HG2 PRO A 244      35.888  51.745  56.766  1.00  0.00           H0.      0
ATOM   3772  HG3 PRO A 244      36.516  50.108  57.237  1.00  0.00           H0.      0
ATOM   3773  CB  PRO A 244      35.440  50.128  55.377  1.00  0.00           C0.      0
ATOM   3774  HB2 PRO A 244      34.384  50.099  55.645  1.00  0.00           H0.      0
ATOM   3775  HB3 PRO A 244      35.826  49.110  55.327  1.00  0.00           H0.      0
ATOM   3776  CA  PRO A 244      35.793  50.883  54.102  1.00  0.00           C0.      0
ATOM   3777  HA  PRO A 244      35.803  50.124  53.319  1.00  0.00           H0.      0
ATOM   3778  C   PRO A 244      34.768  52.013  53.786  1.00  0.00           C0.      0
ATOM   3779  O   PRO A 244      34.716  52.943  54.563  1.00  0.00           O0.      0
ATOM   3780  N   HIE A 245      33.982  51.858  52.771  1.00  0.00           N0.      0
ATOM   3781  H   HIE A 245      34.040  51.019  52.211  1.00  0.00           H0.      0
ATOM   3782  CA  HIE A 245      33.106  52.971  52.270  1.00  0.00           C0.      0
ATOM   3783  HA  HIE A 245      32.751  53.497  53.156  1.00  0.00           H0.      0
ATOM   3784  CB  HIE A 245      34.079  53.877  51.480  1.00  0.00           C0.      0
ATOM   3785  HB2 HIE A 245      34.860  54.260  52.137  1.00  0.00           H0.      0
ATOM   3786  HB3 HIE A 245      34.649  53.340  50.722  1.00  0.00           H0.      0
ATOM   3787  CG  HIE A 245      33.336  54.985  50.785  1.00  0.00           C0.      0
ATOM   3788  ND1 HIE A 245      32.914  54.969  49.417  1.00  0.00           N0.      0
ATOM   3789  CE1 HIE A 245      32.228  56.097  49.176  1.00  0.00           C0.      0
ATOM   3790  HE1 HIE A 245      31.973  56.383  48.167  1.00  0.00           H0.      0
ATOM   3791  NE2 HIE A 245      32.148  56.815  50.286  1.00  0.00           N0.      0
ATOM   3792  HE2 HIE A 245      31.860  57.783  50.298  1.00  0.00           H0.      0
ATOM   3793  CD2 HIE A 245      32.852  56.150  51.305  1.00  0.00           C0.      0
ATOM   3794  HD2 HIE A 245      32.955  56.479  52.328  1.00  0.00           H0.      0
ATOM   3795  C   HIE A 245      31.910  52.377  51.461  1.00  0.00           C0.      0
ATOM   3796  O   HIE A 245      32.028  51.212  50.994  1.00  0.00           O0.      0
ATOM   3797  N   CYS A 246      30.768  53.108  51.321  1.00  0.00           N0.      0
ATOM   3798  H   CYS A 246      30.854  54.090  51.542  1.00  0.00           H0.      0
ATOM   3799  CA  CYS A 246      29.610  52.557  50.632  1.00  0.00           C0.      0
ATOM   3800  HA  CYS A 246      29.657  51.518  50.957  1.00  0.00           H0.      0
ATOM   3801  CB  CYS A 246      28.325  53.286  51.172  1.00  0.00           C0.      0
ATOM   3802  HB2 CYS A 246      28.120  53.058  52.218  1.00  0.00           H0.      0
ATOM   3803  HB3 CYS A 246      28.405  54.347  50.933  1.00  0.00           H0.      0
ATOM   3804  SG  CYS A 246      26.865  52.616  50.209  1.00  0.00           S0.      0
ATOM   3805  HG  CYS A 246      25.980  52.822  51.188  1.00  0.00           H0.      0
ATOM   3806  C   CYS A 246      29.801  52.475  49.091  1.00  0.00           C0.      0
ATOM   3807  O   CYS A 246      30.249  53.451  48.482  1.00  0.00           O0.      0
ATOM   3808  N   LEU A 247      29.388  51.352  48.499  1.00  0.00           N0.      0
ATOM   3809  H   LEU A 247      29.023  50.619  49.090  1.00  0.00           H0.      0
ATOM   3810  CA  LEU A 247      29.577  50.952  47.092  1.00  0.00           C0.      0
ATOM   3811  HA  LEU A 247      30.526  51.338  46.720  1.00  0.00           H0.      0
ATOM   3812  CB  LEU A 247      29.315  49.435  46.990  1.00  0.00           C0.      0
ATOM   3813  HB2 LEU A 247      29.973  48.853  47.636  1.00  0.00           H0.      0
ATOM   3814  HB3 LEU A 247      28.351  49.213  47.448  1.00  0.00           H0.      0
ATOM   3815  CG  LEU A 247      29.381  48.827  45.548  1.00  0.00           C0.      0
ATOM   3816  HG  LEU A 247      28.585  49.309  44.981  1.00  0.00           H0.      0
ATOM   3817  CD1 LEU A 247      30.774  49.135  44.916  1.00  0.00           C0.      0
ATOM   3818 HD11 LEU A 247      31.408  49.009  45.794  1.00  0.00           H0.      0
ATOM   3819 HD12 LEU A 247      31.030  48.500  44.067  1.00  0.00           H0.      0
ATOM   3820 HD13 LEU A 247      30.682  50.182  44.628  1.00  0.00           H0.      0
ATOM   3821  CD2 LEU A 247      29.062  47.315  45.672  1.00  0.00           C0.      0
ATOM   3822 HD21 LEU A 247      28.864  46.861  44.700  1.00  0.00           H0.      0
ATOM   3823 HD22 LEU A 247      29.835  46.696  46.128  1.00  0.00           H0.      0
ATOM   3824 HD23 LEU A 247      28.143  47.324  46.258  1.00  0.00           H0.      0
ATOM   3825  C   LEU A 247      28.581  51.692  46.176  1.00  0.00           C0.      0
ATOM   3826  O   LEU A 247      28.968  52.244  45.098  1.00  0.00           O0.      0
ATOM   3827  N   ALA A 248      27.375  51.909  46.654  1.00  0.00           N0.      0
ATOM   3828  H   ALA A 248      27.051  51.362  47.439  1.00  0.00           H0.      0
ATOM   3829  CA  ALA A 248      26.438  52.755  45.922  1.00  0.00           C0.      0
ATOM   3830  HA  ALA A 248      26.253  52.387  44.913  1.00  0.00           H0.      0
ATOM   3831  CB  ALA A 248      25.044  52.681  46.745  1.00  0.00           C0.      0
ATOM   3832  HB1 ALA A 248      24.569  51.725  46.528  1.00  0.00           H0.      0
ATOM   3833  HB2 ALA A 248      25.123  52.661  47.832  1.00  0.00           H0.      0
ATOM   3834  HB3 ALA A 248      24.402  53.447  46.311  1.00  0.00           H0.      0
ATOM   3835  C   ALA A 248      27.004  54.164  45.848  1.00  0.00           C0.      0
ATOM   3836  O   ALA A 248      27.111  54.755  44.778  1.00  0.00           O0.      0
ATOM   3837  N   SER A 249      27.330  54.715  46.996  1.00  0.00           N0.      0
ATOM   3838  H   SER A 249      27.127  54.224  47.855  1.00  0.00           H0.      0
ATOM   3839  CA  SER A 249      27.953  56.017  47.144  1.00  0.00           C0.      0
ATOM   3840  HA  SER A 249      27.238  56.763  46.795  1.00  0.00           H0.      0
ATOM   3841  CB  SER A 249      28.506  56.284  48.584  1.00  0.00           C0.      0
ATOM   3842  HB2 SER A 249      27.658  56.557  49.212  1.00  0.00           H0.      0
ATOM   3843  HB3 SER A 249      28.899  55.376  49.041  1.00  0.00           H0.      0
ATOM   3844  OG  SER A 249      29.591  57.256  48.675  1.00  0.00           O0.      0
ATOM   3845  HG  SER A 249      29.176  58.077  48.950  1.00  0.00           H0.      0
ATOM   3846  C   SER A 249      29.065  56.185  46.161  1.00  0.00           C0.      0
ATOM   3847  O   SER A 249      29.064  57.156  45.405  1.00  0.00           O0.      0
ATOM   3848  N   PHE A 250      30.004  55.197  46.090  1.00  0.00           N0.      0
ATOM   3849  H   PHE A 250      29.908  54.452  46.765  1.00  0.00           H0.      0
ATOM   3850  CA  PHE A 250      31.206  55.104  45.188  1.00  0.00           C0.      0
ATOM   3851  HA  PHE A 250      31.828  55.972  45.405  1.00  0.00           H0.      0
ATOM   3852  CB  PHE A 250      32.144  53.943  45.567  1.00  0.00           C0.      0
ATOM   3853  HB2 PHE A 250      32.498  54.118  46.583  1.00  0.00           H0.      0
ATOM   3854  HB3 PHE A 250      31.666  52.964  45.541  1.00  0.00           H0.      0
ATOM   3855  CG  PHE A 250      33.316  53.776  44.511  1.00  0.00           C0.      0
ATOM   3856  CD1 PHE A 250      33.222  52.976  43.381  1.00  0.00           C0.      0
ATOM   3857  HD1 PHE A 250      32.320  52.392  43.271  1.00  0.00           H0.      0
ATOM   3858  CE1 PHE A 250      34.355  52.873  42.505  1.00  0.00           C0.      0
ATOM   3859  HE1 PHE A 250      34.307  52.157  41.698  1.00  0.00           H0.      0
ATOM   3860  CZ  PHE A 250      35.526  53.601  42.762  1.00  0.00           C0.      0
ATOM   3861  HZ  PHE A 250      36.304  53.685  42.018  1.00  0.00           H0.      0
ATOM   3862  CE2 PHE A 250      35.595  54.395  43.932  1.00  0.00           C0.      0
ATOM   3863  HE2 PHE A 250      36.467  55.002  44.123  1.00  0.00           H0.      0
ATOM   3864  CD2 PHE A 250      34.467  54.528  44.779  1.00  0.00           C0.      0
ATOM   3865  HD2 PHE A 250      34.571  55.132  45.668  1.00  0.00           H0.      0
ATOM   3866  C   PHE A 250      30.842  55.084  43.699  1.00  0.00           C0.      0
ATOM   3867  O   PHE A 250      31.531  55.730  42.927  1.00  0.00           O0.      0
ATOM   3868  N   THR A 251      29.762  54.410  43.391  1.00  0.00           N0.      0
ATOM   3869  H   THR A 251      29.403  53.821  44.130  1.00  0.00           H0.      0
ATOM   3870  CA  THR A 251      29.146  54.455  42.067  1.00  0.00           C0.      0
ATOM   3871  HA  THR A 251      29.857  54.206  41.279  1.00  0.00           H0.      0
ATOM   3872  CB  THR A 251      28.136  53.310  41.944  1.00  0.00           C0.      0
ATOM   3873  HB  THR A 251      27.429  53.376  42.771  1.00  0.00           H0.      0
ATOM   3874  CG2 THR A 251      27.416  53.234  40.568  1.00  0.00           C0.      0
ATOM   3875 HG21 THR A 251      26.668  54.017  40.444  1.00  0.00           H0.      0
ATOM   3876 HG22 THR A 251      28.090  53.413  39.731  1.00  0.00           H0.      0
ATOM   3877 HG23 THR A 251      26.956  52.258  40.419  1.00  0.00           H0.      0
ATOM   3878  OG1 THR A 251      28.702  52.037  42.116  1.00  0.00           O0.      0
ATOM   3879  HG1 THR A 251      28.957  51.893  43.030  1.00  0.00           H0.      0
ATOM   3880  C   THR A 251      28.532  55.835  41.707  1.00  0.00           C0.      0
ATOM   3881  O   THR A 251      28.788  56.290  40.527  1.00  0.00           O0.      0
ATOM   3882  N   GLU A 252      28.035  56.560  42.694  1.00  0.00           N0.      0
ATOM   3883  H   GLU A 252      27.855  56.105  43.578  1.00  0.00           H0.      0
ATOM   3884  CA  GLU A 252      27.775  57.970  42.660  1.00  0.00           C0.      0
ATOM   3885  HA  GLU A 252      27.377  58.148  41.661  1.00  0.00           H0.      0
ATOM   3886  CB  GLU A 252      26.791  58.511  43.682  1.00  0.00           C0.      0
ATOM   3887  HB2 GLU A 252      27.076  58.273  44.707  1.00  0.00           H0.      0
ATOM   3888  HB3 GLU A 252      26.831  59.593  43.559  1.00  0.00           H0.      0
ATOM   3889  CG  GLU A 252      25.272  58.138  43.518  1.00  0.00           C0.      0
ATOM   3890  HG2 GLU A 252      25.240  57.052  43.601  1.00  0.00           H0.      0
ATOM   3891  HG3 GLU A 252      24.788  58.703  44.314  1.00  0.00           H0.      0
ATOM   3892  CD  GLU A 252      24.681  58.583  42.209  1.00  0.00           C0.      0
ATOM   3893  OE1 GLU A 252      25.063  59.678  41.610  1.00  0.00           O0.      0
ATOM   3894  OE2 GLU A 252      23.733  57.851  41.753  1.00  0.00           O0.      0
ATOM   3895  C   GLU A 252      29.046  58.891  42.438  1.00  0.00           C0.      0
ATOM   3896  O   GLU A 252      28.981  59.814  41.656  1.00  0.00           O0.      0
ATOM   3897  N   LEU A 253      30.171  58.587  43.099  1.00  0.00           N0.      0
ATOM   3898  H   LEU A 253      30.092  57.719  43.610  1.00  0.00           H0.      0
ATOM   3899  CA  LEU A 253      31.449  59.334  42.964  1.00  0.00           C0.      0
ATOM   3900  HA  LEU A 253      31.016  60.328  43.070  1.00  0.00           H0.      0
ATOM   3901  CB  LEU A 253      32.420  59.009  44.131  1.00  0.00           C0.      0
ATOM   3902  HB2 LEU A 253      32.569  57.932  44.205  1.00  0.00           H0.      0
ATOM   3903  HB3 LEU A 253      33.403  59.470  44.035  1.00  0.00           H0.      0
ATOM   3904  CG  LEU A 253      31.961  59.460  45.569  1.00  0.00           C0.      0
ATOM   3905  HG  LEU A 253      31.024  58.935  45.758  1.00  0.00           H0.      0
ATOM   3906  CD1 LEU A 253      32.927  59.051  46.725  1.00  0.00           C0.      0
ATOM   3907 HD11 LEU A 253      33.750  59.747  46.885  1.00  0.00           H0.      0
ATOM   3908 HD12 LEU A 253      32.437  59.147  47.694  1.00  0.00           H0.      0
ATOM   3909 HD13 LEU A 253      33.374  58.072  46.553  1.00  0.00           H0.      0
ATOM   3910  CD2 LEU A 253      31.714  60.975  45.719  1.00  0.00           C0.      0
ATOM   3911 HD21 LEU A 253      32.500  61.611  45.314  1.00  0.00           H0.      0
ATOM   3912 HD22 LEU A 253      30.773  61.144  45.195  1.00  0.00           H0.      0
ATOM   3913 HD23 LEU A 253      31.607  61.166  46.787  1.00  0.00           H0.      0
ATOM   3914  C   LEU A 253      32.127  59.257  41.596  1.00  0.00           C0.      0
ATOM   3915  O   LEU A 253      32.593  60.263  41.021  1.00  0.00           O0.      0
ATOM   3916  N   VAL A 254      32.282  58.025  41.163  1.00  0.00           N0.      0
ATOM   3917  H   VAL A 254      31.886  57.245  41.668  1.00  0.00           H0.      0
ATOM   3918  CA  VAL A 254      32.870  57.771  39.838  1.00  0.00           C0.      0
ATOM   3919  HA  VAL A 254      33.873  58.198  39.829  1.00  0.00           H0.      0
ATOM   3920  CB  VAL A 254      33.001  56.266  39.488  1.00  0.00           C0.      0
ATOM   3921  HB  VAL A 254      33.380  56.144  38.474  1.00  0.00           H0.      0
ATOM   3922  CG1 VAL A 254      34.021  55.534  40.363  1.00  0.00           C0.      0
ATOM   3923 HG11 VAL A 254      34.960  56.088  40.386  1.00  0.00           H0.      0
ATOM   3924 HG12 VAL A 254      33.684  55.447  41.396  1.00  0.00           H0.      0
ATOM   3925 HG13 VAL A 254      34.299  54.553  39.978  1.00  0.00           H0.      0
ATOM   3926  CG2 VAL A 254      31.827  55.351  39.480  1.00  0.00           C0.      0
ATOM   3927 HG21 VAL A 254      31.284  55.414  40.423  1.00  0.00           H0.      0
ATOM   3928 HG22 VAL A 254      31.175  55.757  38.706  1.00  0.00           H0.      0
ATOM   3929 HG23 VAL A 254      32.124  54.323  39.272  1.00  0.00           H0.      0
ATOM   3930  C   VAL A 254      31.984  58.380  38.718  1.00  0.00           C0.      0
ATOM   3931  O   VAL A 254      32.482  58.635  37.635  1.00  0.00           O0.      0
ATOM   3932  N   GLN A 255      30.680  58.557  38.958  1.00  0.00           N0.      0
ATOM   3933  H   GLN A 255      30.310  58.306  39.864  1.00  0.00           H0.      0
ATOM   3934  CA  GLN A 255      29.889  59.291  37.945  1.00  0.00           C0.      0
ATOM   3935  HA  GLN A 255      30.322  58.979  36.995  1.00  0.00           H0.      0
ATOM   3936  CB  GLN A 255      28.422  58.898  38.019  1.00  0.00           C0.      0
ATOM   3937  HB2 GLN A 255      28.042  58.877  39.041  1.00  0.00           H0.      0
ATOM   3938  HB3 GLN A 255      27.793  59.595  37.465  1.00  0.00           H0.      0
ATOM   3939  CG  GLN A 255      28.252  57.463  37.450  1.00  0.00           C0.      0
ATOM   3940  HG2 GLN A 255      28.276  57.539  36.363  1.00  0.00           H0.      0
ATOM   3941  HG3 GLN A 255      29.029  56.804  37.836  1.00  0.00           H0.      0
ATOM   3942  CD  GLN A 255      26.964  56.827  37.840  1.00  0.00           C0.      0
ATOM   3943  OE1 GLN A 255      26.233  56.414  36.960  1.00  0.00           O0.      0
ATOM   3944  NE2 GLN A 255      26.602  56.756  39.056  1.00  0.00           N0.      0
ATOM   3945 HE21 GLN A 255      25.740  56.295  39.311  1.00  0.00           H0.      0
ATOM   3946 HE22 GLN A 255      27.316  57.027  39.718  1.00  0.00           H0.      0
ATOM   3947  C   GLN A 255      30.127  60.779  37.969  1.00  0.00           C0.      0
ATOM   3948  O   GLN A 255      30.231  61.367  36.954  1.00  0.00           O0.      0
ATOM   3949  N   GLU A 256      30.197  61.385  39.187  1.00  0.00           N0.      0
ATOM   3950  H   GLU A 256      30.101  60.897  40.066  1.00  0.00           H0.      0
ATOM   3951  CA  GLU A 256      30.318  62.850  39.342  1.00  0.00           C0.      0
ATOM   3952  HA  GLU A 256      29.620  63.303  38.638  1.00  0.00           H0.      0
ATOM   3953  CB  GLU A 256      29.902  63.310  40.821  1.00  0.00           C0.      0
ATOM   3954  HB2 GLU A 256      28.831  63.164  40.962  1.00  0.00           H0.      0
ATOM   3955  HB3 GLU A 256      30.521  62.842  41.586  1.00  0.00           H0.      0
ATOM   3956  CG  GLU A 256      29.946  64.859  40.972  1.00  0.00           C0.      0
ATOM   3957  HG2 GLU A 256      29.609  65.301  40.035  1.00  0.00           H0.      0
ATOM   3958  HG3 GLU A 256      29.260  65.195  41.750  1.00  0.00           H0.      0
ATOM   3959  CD  GLU A 256      31.279  65.417  41.343  1.00  0.00           C0.      0
ATOM   3960  OE1 GLU A 256      32.088  64.652  41.842  1.00  0.00           O0.      0
ATOM   3961  OE2 GLU A 256      31.541  66.602  40.992  1.00  0.00           O0.      0
ATOM   3962  C   GLU A 256      31.719  63.309  38.904  1.00  0.00           C0.      0
ATOM   3963  O   GLU A 256      31.881  64.463  38.447  1.00  0.00           O0.      0
ATOM   3964  N   ALA A 257      32.703  62.418  38.844  1.00  0.00           N0.      0
ATOM   3965  H   ALA A 257      32.448  61.463  39.053  1.00  0.00           H0.      0
ATOM   3966  CA  ALA A 257      33.978  62.708  38.230  1.00  0.00           C0.      0
ATOM   3967  HA  ALA A 257      34.484  63.469  38.824  1.00  0.00           H0.      0
ATOM   3968  CB  ALA A 257      34.787  61.409  38.572  1.00  0.00           C0.      0
ATOM   3969  HB1 ALA A 257      35.826  61.606  38.305  1.00  0.00           H0.      0
ATOM   3970  HB2 ALA A 257      34.590  61.121  39.604  1.00  0.00           H0.      0
ATOM   3971  HB3 ALA A 257      34.347  60.637  37.941  1.00  0.00           H0.      0
ATOM   3972  C   ALA A 257      34.054  62.939  36.733  1.00  0.00           C0.      0
ATOM   3973  O   ALA A 257      34.650  63.919  36.242  1.00  0.00           O0.      0
ATOM   3974  N   PHE A 258      33.233  62.209  35.979  1.00  0.00           N0.      0
ATOM   3975  H   PHE A 258      32.852  61.427  36.491  1.00  0.00           H0.      0
ATOM   3976  CA  PHE A 258      32.884  62.487  34.590  1.00  0.00           C0.      0
ATOM   3977  HA  PHE A 258      33.699  62.951  34.034  1.00  0.00           H0.      0
ATOM   3978  CB  PHE A 258      32.414  61.136  33.907  1.00  0.00           C0.      0
ATOM   3979  HB2 PHE A 258      31.722  60.613  34.568  1.00  0.00           H0.      0
ATOM   3980  HB3 PHE A 258      31.977  61.336  32.928  1.00  0.00           H0.      0
ATOM   3981  CG  PHE A 258      33.563  60.294  33.547  1.00  0.00           C0.      0
ATOM   3982  CD1 PHE A 258      33.758  59.033  34.166  1.00  0.00           C0.      0
ATOM   3983  HD1 PHE A 258      33.149  58.735  35.007  1.00  0.00           H0.      0
ATOM   3984  CE1 PHE A 258      34.683  58.069  33.733  1.00  0.00           C0.      0
ATOM   3985  HE1 PHE A 258      34.580  57.082  34.159  1.00  0.00           H0.      0
ATOM   3986  CZ  PHE A 258      35.633  58.389  32.735  1.00  0.00           C0.      0
ATOM   3987  HZ  PHE A 258      36.475  57.759  32.488  1.00  0.00           H0.      0
ATOM   3988  CE2 PHE A 258      35.500  59.654  32.080  1.00  0.00           C0.      0
ATOM   3989  HE2 PHE A 258      36.226  59.968  31.344  1.00  0.00           H0.      0
ATOM   3990  CD2 PHE A 258      34.467  60.554  32.444  1.00  0.00           C0.      0
ATOM   3991  HD2 PHE A 258      34.409  61.512  31.948  1.00  0.00           H0.      0
ATOM   3992  C   PHE A 258      31.701  63.475  34.596  1.00  0.00           C0.      0
ATOM   3993  O   PHE A 258      31.241  63.709  33.471  1.00  0.00           O0.      0
ATOM   3994  N   GLY A 259      31.181  64.073  35.664  1.00  0.00           N0.      0
ATOM   3995  H   GLY A 259      31.698  64.006  36.529  1.00  0.00           H0.      0
ATOM   3996  CA  GLY A 259      30.131  65.090  35.496  1.00  0.00           C0.      0
ATOM   3997  HA2 GLY A 259      29.998  65.593  36.454  1.00  0.00           H0.      0
ATOM   3998  HA3 GLY A 259      30.435  65.785  34.713  1.00  0.00           H0.      0
ATOM   3999  C   GLY A 259      28.827  64.452  34.968  1.00  0.00           C0.      0
ATOM   4000  O   GLY A 259      28.174  65.162  34.257  1.00  0.00           O0.      0
ATOM   4001  N   GLY A 260      28.580  63.165  35.203  1.00  0.00           N0.      0
ATOM   4002  H   GLY A 260      29.184  62.715  35.875  1.00  0.00           H0.      0
ATOM   4003  CA  GLY A 260      27.393  62.431  34.698  1.00  0.00           C0.      0
ATOM   4004  HA2 GLY A 260      27.311  61.521  35.292  1.00  0.00           H0.      0
ATOM   4005  HA3 GLY A 260      26.509  63.057  34.821  1.00  0.00           H0.      0
ATOM   4006  C   GLY A 260      27.471  61.935  33.279  1.00  0.00           C0.      0
ATOM   4007  O   GLY A 260      26.756  60.967  32.875  1.00  0.00           O0.      0
ATOM   4008  N   ARG A 261      28.338  62.447  32.454  1.00  0.00           N0.      0
ATOM   4009  H   ARG A 261      28.901  63.197  32.831  1.00  0.00           H0.      0
ATOM   4010  CA  ARG A 261      28.634  62.169  31.032  1.00  0.00           C0.      0
ATOM   4011  HA  ARG A 261      27.713  61.994  30.476  1.00  0.00           H0.      0
ATOM   4012  CB  ARG A 261      29.293  63.407  30.434  1.00  0.00           C0.      0
ATOM   4013  HB2 ARG A 261      28.747  64.279  30.795  1.00  0.00           H0.      0
ATOM   4014  HB3 ARG A 261      30.263  63.516  30.920  1.00  0.00           H0.      0
ATOM   4015  CG  ARG A 261      29.283  63.431  28.951  1.00  0.00           C0.      0
ATOM   4016  HG2 ARG A 261      29.794  62.543  28.579  1.00  0.00           H0.      0
ATOM   4017  HG3 ARG A 261      28.261  63.603  28.614  1.00  0.00           H0.      0
ATOM   4018  CD  ARG A 261      30.112  64.514  28.407  1.00  0.00           C0.      0
ATOM   4019  HD2 ARG A 261      29.788  65.504  28.729  1.00  0.00           H0.      0
ATOM   4020  HD3 ARG A 261      31.143  64.453  28.756  1.00  0.00           H0.      0
ATOM   4021  NE  ARG A 261      30.104  64.529  26.960  1.00  0.00           N0.      0
ATOM   4022  HE  ARG A 261      29.290  64.182  26.472  1.00  0.00           H0.      0
ATOM   4023  CZ  ARG A 261      31.143  64.896  26.188  1.00  0.00           C0.      0
ATOM   4024  NH1 ARG A 261      31.061  64.785  24.924  1.00  0.00           N0.      0
ATOM   4025 HH11 ARG A 261      30.252  64.379  24.476  1.00  0.00           H0.      0
ATOM   4026 HH12 ARG A 261      31.947  64.935  24.463  1.00  0.00           H0.      0
ATOM   4027  NH2 ARG A 261      32.303  65.402  26.628  1.00  0.00           N0.      0
ATOM   4028 HH21 ARG A 261      32.365  65.620  27.612  1.00  0.00           H0.      0
ATOM   4029 HH22 ARG A 261      33.021  65.783  26.029  1.00  0.00           H0.      0
ATOM   4030  C   ARG A 261      29.465  60.870  30.940  1.00  0.00           C0.      0
ATOM   4031  O   ARG A 261      30.635  60.883  30.555  1.00  0.00           O0.      0
ATOM   4032  N   CYS A 262      28.808  59.757  31.206  1.00  0.00           N0.      0
ATOM   4033  H   CYS A 262      27.818  59.854  31.378  1.00  0.00           H0.      0
ATOM   4034  CA  CYS A 262      29.431  58.423  31.273  1.00  0.00           C0.      0
ATOM   4035  HA  CYS A 262      30.139  58.275  30.458  1.00  0.00           H0.      0
ATOM   4036  CB  CYS A 262      30.423  58.320  32.453  1.00  0.00           C0.      0
ATOM   4037  HB2 CYS A 262      30.916  57.351  32.522  1.00  0.00           H0.      0
ATOM   4038  HB3 CYS A 262      31.267  59.009  32.434  1.00  0.00           H0.      0
ATOM   4039  SG  CYS A 262      29.635  58.559  33.974  1.00  0.00           S0.      0
ATOM   4040  HG  CYS A 262      29.276  59.828  33.766  1.00  0.00           H0.      0
ATOM   4041  C   CYS A 262      28.421  57.220  31.315  1.00  0.00           C0.      0
ATOM   4042  O   CYS A 262      27.279  57.479  31.634  1.00  0.00           O0.      0
ATOM   4043  N   GLN A 263      28.901  56.034  31.232  1.00  0.00           N0.      0
ATOM   4044  H   GLN A 263      29.870  55.906  30.978  1.00  0.00           H0.      0
ATOM   4045  CA  GLN A 263      28.137  54.817  31.493  1.00  0.00           C0.      0
ATOM   4046  HA  GLN A 263      27.283  55.175  32.069  1.00  0.00           H0.      0
ATOM   4047  CB  GLN A 263      27.584  54.171  30.117  1.00  0.00           C0.      0
ATOM   4048  HB2 GLN A 263      26.997  53.330  30.484  1.00  0.00           H0.      0
ATOM   4049  HB3 GLN A 263      26.923  54.783  29.504  1.00  0.00           H0.      0
ATOM   4050  CG  GLN A 263      28.635  53.634  29.076  1.00  0.00           C0.      0
ATOM   4051  HG2 GLN A 263      29.116  54.577  28.817  1.00  0.00           H0.      0
ATOM   4052  HG3 GLN A 263      29.405  52.946  29.425  1.00  0.00           H0.      0
ATOM   4053  CD  GLN A 263      28.027  53.159  27.774  1.00  0.00           C0.      0
ATOM   4054  OE1 GLN A 263      28.774  53.198  26.787  1.00  0.00           O0.      0
ATOM   4055  NE2 GLN A 263      26.843  52.635  27.661  1.00  0.00           N0.      0
ATOM   4056 HE21 GLN A 263      26.668  52.129  26.805  1.00  0.00           H0.      0
ATOM   4057 HE22 GLN A 263      26.273  52.488  28.482  1.00  0.00           H0.      0
ATOM   4058  C   GLN A 263      28.899  53.760  32.331  1.00  0.00           C0.      0
ATOM   4059  O   GLN A 263      30.099  53.600  32.093  1.00  0.00           O0.      0
ATOM   4060  N   HID A 264      28.249  52.922  33.153  1.00  0.00           N0.      0
ATOM   4061  H   HID A 264      27.242  53.003  33.175  1.00  0.00           H0.      0
ATOM   4062  CA  HID A 264      28.892  52.103  34.171  1.00  0.00           C0.      0
ATOM   4063  HA  HID A 264      29.978  52.182  34.108  1.00  0.00           H0.      0
ATOM   4064  CB  HID A 264      28.426  52.734  35.567  1.00  0.00           C0.      0
ATOM   4065  HB2 HID A 264      29.000  53.642  35.747  1.00  0.00           H0.      0
ATOM   4066  HB3 HID A 264      27.373  53.009  35.505  1.00  0.00           H0.      0
ATOM   4067  CG  HID A 264      28.749  51.784  36.697  1.00  0.00           C0.      0
ATOM   4068  ND1 HID A 264      27.931  50.843  37.254  1.00  0.00           N0.      0
ATOM   4069  HD1 HID A 264      26.968  50.613  37.051  1.00  0.00           H0.      0
ATOM   4070  CE1 HID A 264      28.504  50.265  38.307  1.00  0.00           C0.      0
ATOM   4071  HE1 HID A 264      28.074  49.540  38.982  1.00  0.00           H0.      0
ATOM   4072  NE2 HID A 264      29.760  50.666  38.421  1.00  0.00           N0.      0
ATOM   4073  CD2 HID A 264      29.962  51.676  37.360  1.00  0.00           C0.      0
ATOM   4074  HD2 HID A 264      30.795  52.352  37.235  1.00  0.00           H0.      0
ATOM   4075  C   HID A 264      28.486  50.582  33.999  1.00  0.00           C0.      0
ATOM   4076  O   HID A 264      27.482  50.173  33.418  1.00  0.00           O0.      0
ATOM   4077  N   SER A 265      29.321  49.781  34.611  1.00  0.00           N0.      0
ATOM   4078  H   SER A 265      30.160  50.198  34.988  1.00  0.00           H0.      0
ATOM   4079  CA  SER A 265      29.082  48.401  34.954  1.00  0.00           C0.      0
ATOM   4080  HA  SER A 265      28.062  48.215  35.290  1.00  0.00           H0.      0
ATOM   4081  CB  SER A 265      29.348  47.688  33.679  1.00  0.00           C0.      0
ATOM   4082  HB2 SER A 265      28.867  48.217  32.857  1.00  0.00           H0.      0
ATOM   4083  HB3 SER A 265      30.419  47.613  33.490  1.00  0.00           H0.      0
ATOM   4084  OG  SER A 265      28.848  46.378  33.761  1.00  0.00           O0.      0
ATOM   4085  HG  SER A 265      28.936  45.965  32.899  1.00  0.00           H0.      0
ATOM   4086  C   SER A 265      30.088  47.889  36.030  1.00  0.00           C0.      0
ATOM   4087  O   SER A 265      31.326  48.075  35.868  1.00  0.00           O0.      0
ATOM   4088  N   VAL A 266      29.520  47.401  37.146  1.00  0.00           N0.      0
ATOM   4089  H   VAL A 266      28.523  47.380  37.303  1.00  0.00           H0.      0
ATOM   4090  CA  VAL A 266      30.351  46.663  38.143  1.00  0.00           C0.      0
ATOM   4091  HA  VAL A 266      31.372  47.041  38.107  1.00  0.00           H0.      0
ATOM   4092  CB  VAL A 266      29.921  46.936  39.571  1.00  0.00           C0.      0
ATOM   4093  HB  VAL A 266      30.137  47.990  39.744  1.00  0.00           H0.      0
ATOM   4094  CG1 VAL A 266      28.429  46.722  39.988  1.00  0.00           C0.      0
ATOM   4095 HG11 VAL A 266      28.136  47.016  40.996  1.00  0.00           H0.      0
ATOM   4096 HG12 VAL A 266      27.774  47.183  39.248  1.00  0.00           H0.      0
ATOM   4097 HG13 VAL A 266      28.204  45.664  39.854  1.00  0.00           H0.      0
ATOM   4098  CG2 VAL A 266      30.734  46.063  40.568  1.00  0.00           C0.      0
ATOM   4099 HG21 VAL A 266      30.703  46.524  41.555  1.00  0.00           H0.      0
ATOM   4100 HG22 VAL A 266      30.445  45.012  40.579  1.00  0.00           H0.      0
ATOM   4101 HG23 VAL A 266      31.801  46.155  40.366  1.00  0.00           H0.      0
ATOM   4102  C   VAL A 266      30.363  45.164  37.803  1.00  0.00           C0.      0
ATOM   4103  O   VAL A 266      29.395  44.575  37.291  1.00  0.00           O0.      0
ATOM   4104  N   LEU A 267      31.526  44.523  38.207  1.00  0.00           N0.      0
ATOM   4105  H   LEU A 267      32.174  45.100  38.723  1.00  0.00           H0.      0
ATOM   4106  CA  LEU A 267      31.942  43.168  38.090  1.00  0.00           C0.      0
ATOM   4107  HA  LEU A 267      31.052  42.611  37.798  1.00  0.00           H0.      0
ATOM   4108  CB  LEU A 267      33.140  43.162  37.022  1.00  0.00           C0.      0
ATOM   4109  HB2 LEU A 267      34.103  43.496  37.408  1.00  0.00           H0.      0
ATOM   4110  HB3 LEU A 267      33.323  42.112  36.792  1.00  0.00           H0.      0
ATOM   4111  CG  LEU A 267      32.830  43.902  35.730  1.00  0.00           C0.      0
ATOM   4112  HG  LEU A 267      32.614  44.963  35.851  1.00  0.00           H0.      0
ATOM   4113  CD1 LEU A 267      34.095  43.857  34.891  1.00  0.00           C0.      0
ATOM   4114 HD11 LEU A 267      33.899  44.619  34.137  1.00  0.00           H0.      0
ATOM   4115 HD12 LEU A 267      34.977  44.111  35.479  1.00  0.00           H0.      0
ATOM   4116 HD13 LEU A 267      34.203  42.860  34.464  1.00  0.00           H0.      0
ATOM   4117  CD2 LEU A 267      31.683  43.292  34.973  1.00  0.00           C0.      0
ATOM   4118 HD21 LEU A 267      31.498  43.821  34.038  1.00  0.00           H0.      0
ATOM   4119 HD22 LEU A 267      31.901  42.246  34.759  1.00  0.00           H0.      0
ATOM   4120 HD23 LEU A 267      30.746  43.322  35.529  1.00  0.00           H0.      0
ATOM   4121  C   LEU A 267      32.525  42.618  39.431  1.00  0.00           C0.      0
ATOM   4122  O   LEU A 267      33.162  43.362  40.170  1.00  0.00           O0.      0
ATOM   4123  N   GLY A 268      32.440  41.361  39.653  1.00  0.00           N0.      0
ATOM   4124  H   GLY A 268      31.955  40.762  39.001  1.00  0.00           H0.      0
ATOM   4125  CA  GLY A 268      33.339  40.660  40.579  1.00  0.00           C0.      0
ATOM   4126  HA2 GLY A 268      33.705  41.335  41.352  1.00  0.00           H0.      0
ATOM   4127  HA3 GLY A 268      32.819  39.793  40.988  1.00  0.00           H0.      0
ATOM   4128  C   GLY A 268      34.574  40.233  39.725  1.00  0.00           C0.      0
ATOM   4129  O   GLY A 268      35.382  41.049  39.277  1.00  0.00           O0.      0
ATOM   4130  N   ASP A 269      34.789  38.929  39.551  1.00  0.00           N0.      0
ATOM   4131  H   ASP A 269      34.088  38.262  39.838  1.00  0.00           H0.      0
ATOM   4132  CA  ASP A 269      35.965  38.398  38.922  1.00  0.00           C0.      0
ATOM   4133  HA  ASP A 269      36.870  38.894  39.274  1.00  0.00           H0.      0
ATOM   4134  CB  ASP A 269      36.234  36.935  39.326  1.00  0.00           C0.      0
ATOM   4135  HB2 ASP A 269      37.049  36.428  38.810  1.00  0.00           H0.      0
ATOM   4136  HB3 ASP A 269      36.510  36.979  40.380  1.00  0.00           H0.      0
ATOM   4137  CG  ASP A 269      35.032  35.968  39.166  1.00  0.00           C0.      0
ATOM   4138  OD1 ASP A 269      35.236  34.764  38.866  1.00  0.00           O0.      0
ATOM   4139  OD2 ASP A 269      33.876  36.433  39.386  1.00  0.00           O0.      0
ATOM   4140  C   ASP A 269      35.818  38.491  37.405  1.00  0.00           C0.      0
ATOM   4141  O   ASP A 269      35.611  37.459  36.730  1.00  0.00           O0.      0
ATOM   4142  N   PHE A 270      35.918  39.691  36.836  1.00  0.00           N0.      0
ATOM   4143  H   PHE A 270      36.029  40.453  37.489  1.00  0.00           H0.      0
ATOM   4144  CA  PHE A 270      35.948  39.891  35.342  1.00  0.00           C0.      0
ATOM   4145  HA  PHE A 270      35.826  40.955  35.142  1.00  0.00           H0.      0
ATOM   4146  CB  PHE A 270      37.333  39.513  34.738  1.00  0.00           C0.      0
ATOM   4147  HB2 PHE A 270      37.238  38.430  34.664  1.00  0.00           H0.      0
ATOM   4148  HB3 PHE A 270      37.501  39.795  33.698  1.00  0.00           H0.      0
ATOM   4149  CG  PHE A 270      38.452  39.931  35.636  1.00  0.00           C0.      0
ATOM   4150  CD1 PHE A 270      39.025  38.923  36.518  1.00  0.00           C0.      0
ATOM   4151  HD1 PHE A 270      38.613  37.925  36.489  1.00  0.00           H0.      0
ATOM   4152  CE1 PHE A 270      40.125  39.152  37.368  1.00  0.00           C0.      0
ATOM   4153  HE1 PHE A 270      40.479  38.384  38.039  1.00  0.00           H0.      0
ATOM   4154  CZ  PHE A 270      40.631  40.436  37.356  1.00  0.00           C0.      0
ATOM   4155  HZ  PHE A 270      41.492  40.666  37.965  1.00  0.00           H0.      0
ATOM   4156  CE2 PHE A 270      40.231  41.404  36.470  1.00  0.00           C0.      0
ATOM   4157  HE2 PHE A 270      40.744  42.355  36.486  1.00  0.00           H0.      0
ATOM   4158  CD2 PHE A 270      39.099  41.193  35.560  1.00  0.00           C0.      0
ATOM   4159  HD2 PHE A 270      38.787  41.966  34.873  1.00  0.00           H0.      0
ATOM   4160  C   PHE A 270      34.588  39.394  34.654  1.00  0.00           C0.      0
ATOM   4161  O   PHE A 270      34.509  39.013  33.496  1.00  0.00           O0.      0
ATOM   4162  N   LYS A 271      33.489  39.467  35.381  1.00  0.00           N0.      0
ATOM   4163  H   LYS A 271      33.704  39.774  36.319  1.00  0.00           H0.      0
ATOM   4164  CA  LYS A 271      31.987  39.325  35.087  1.00  0.00           C0.      0
ATOM   4165  HA  LYS A 271      31.822  39.806  34.123  1.00  0.00           H0.      0
ATOM   4166  CB  LYS A 271      31.721  37.840  34.840  1.00  0.00           C0.      0
ATOM   4167  HB2 LYS A 271      30.644  37.750  34.702  1.00  0.00           H0.      0
ATOM   4168  HB3 LYS A 271      32.172  37.559  33.889  1.00  0.00           H0.      0
ATOM   4169  CG  LYS A 271      32.209  36.929  35.940  1.00  0.00           C0.      0
ATOM   4170  HG2 LYS A 271      33.294  36.974  36.034  1.00  0.00           H0.      0
ATOM   4171  HG3 LYS A 271      31.791  37.182  36.915  1.00  0.00           H0.      0
ATOM   4172  CD  LYS A 271      31.879  35.389  35.667  1.00  0.00           C0.      0
ATOM   4173  HD2 LYS A 271      30.804  35.214  35.617  1.00  0.00           H0.      0
ATOM   4174  HD3 LYS A 271      32.387  35.110  34.743  1.00  0.00           H0.      0
ATOM   4175  CE  LYS A 271      32.417  34.580  36.827  1.00  0.00           C0.      0
ATOM   4176  HE2 LYS A 271      31.845  33.652  36.822  1.00  0.00           H0.      0
ATOM   4177  HE3 LYS A 271      33.494  34.416  36.802  1.00  0.00           H0.      0
ATOM   4178  NZ  LYS A 271      32.008  34.933  38.204  1.00  0.00           N0.      0
ATOM   4179  HZ1 LYS A 271      31.134  35.420  38.344  1.00  0.00           H0.      0
ATOM   4180  HZ2 LYS A 271      32.242  34.187  38.843  1.00  0.00           H0.      0
ATOM   4181  HZ3 LYS A 271      32.658  35.625  38.550  1.00  0.00           H0.      0
ATOM   4182  C   LYS A 271      31.083  39.921  36.251  1.00  0.00           C0.      0
ATOM   4183  O   LYS A 271      31.585  40.148  37.365  1.00  0.00           O0.      0
ATOM   4184  N   PRO A 272      29.767  40.209  36.022  1.00  0.00           N0.      0
ATOM   4185  CD  PRO A 272      29.073  39.934  34.757  1.00  0.00           C0.      0
ATOM   4186  HD2 PRO A 272      28.767  38.887  34.762  1.00  0.00           H0.      0
ATOM   4187  HD3 PRO A 272      29.680  40.113  33.869  1.00  0.00           H0.      0
ATOM   4188  CG  PRO A 272      27.735  40.691  34.728  1.00  0.00           C0.      0
ATOM   4189  HG2 PRO A 272      26.893  40.235  34.207  1.00  0.00           H0.      0
ATOM   4190  HG3 PRO A 272      27.831  41.714  34.364  1.00  0.00           H0.      0
ATOM   4191  CB  PRO A 272      27.381  40.598  36.267  1.00  0.00           C0.      0
ATOM   4192  HB2 PRO A 272      26.965  39.625  36.525  1.00  0.00           H0.      0
ATOM   4193  HB3 PRO A 272      26.665  41.395  36.469  1.00  0.00           H0.      0
ATOM   4194  CA  PRO A 272      28.780  40.794  36.941  1.00  0.00           C0.      0
ATOM   4195  HA  PRO A 272      28.857  41.875  37.057  1.00  0.00           H0.      0
ATOM   4196  C   PRO A 272      28.726  40.115  38.346  1.00  0.00           C0.      0
ATOM   4197  O   PRO A 272      29.334  39.084  38.597  1.00  0.00           O0.      0
ATOM   4198  N   TYR A 273      27.952  40.764  39.204  1.00  0.00           N0.      0
ATOM   4199  H   TYR A 273      27.398  41.528  38.843  1.00  0.00           H0.      0
ATOM   4200  CA  TYR A 273      27.803  40.399  40.585  1.00  0.00           C0.      0
ATOM   4201  HA  TYR A 273      27.859  39.310  40.569  1.00  0.00           H0.      0
ATOM   4202  CB  TYR A 273      28.788  40.945  41.552  1.00  0.00           C0.      0
ATOM   4203  HB2 TYR A 273      29.843  40.870  41.291  1.00  0.00           H0.      0
ATOM   4204  HB3 TYR A 273      28.506  41.998  41.561  1.00  0.00           H0.      0
ATOM   4205  CG  TYR A 273      28.501  40.401  42.941  1.00  0.00           C0.      0
ATOM   4206  CD1 TYR A 273      28.942  39.169  43.324  1.00  0.00           C0.      0
ATOM   4207  HD1 TYR A 273      29.502  38.605  42.594  1.00  0.00           H0.      0
ATOM   4208  CE1 TYR A 273      28.727  38.683  44.655  1.00  0.00           C0.      0
ATOM   4209  HE1 TYR A 273      29.039  37.695  44.960  1.00  0.00           H0.      0
ATOM   4210  CZ  TYR A 273      28.127  39.520  45.619  1.00  0.00           C0.      0
ATOM   4211  OH  TYR A 273      27.777  39.029  46.867  1.00  0.00           O0.      0
ATOM   4212  HH  TYR A 273      27.147  39.608  47.304  1.00  0.00           H0.      0
ATOM   4213  CE2 TYR A 273      27.635  40.750  45.240  1.00  0.00           C0.      0
ATOM   4214  HE2 TYR A 273      27.087  41.342  45.958  1.00  0.00           H0.      0
ATOM   4215  CD2 TYR A 273      27.842  41.203  43.920  1.00  0.00           C0.      0
ATOM   4216  HD2 TYR A 273      27.483  42.180  43.633  1.00  0.00           H0.      0
ATOM   4217  C   TYR A 273      26.341  40.643  41.037  1.00  0.00           C0.      0
ATOM   4218  O   TYR A 273      25.786  41.683  40.659  1.00  0.00           O0.      0
ATOM   4219  N   ARG A 274      25.845  39.760  41.860  1.00  0.00           N0.      0
ATOM   4220  H   ARG A 274      26.496  39.115  42.283  1.00  0.00           H0.      0
ATOM   4221  CA  ARG A 274      24.441  39.824  42.348  1.00  0.00           C0.      0
ATOM   4222  HA  ARG A 274      24.020  40.828  42.289  1.00  0.00           H0.      0
ATOM   4223  CB  ARG A 274      23.534  39.049  41.316  1.00  0.00           C0.      0
ATOM   4224  HB2 ARG A 274      22.474  39.188  41.529  1.00  0.00           H0.      0
ATOM   4225  HB3 ARG A 274      23.826  39.377  40.318  1.00  0.00           H0.      0
ATOM   4226  CG  ARG A 274      23.870  37.561  41.173  1.00  0.00           C0.      0
ATOM   4227  HG2 ARG A 274      24.891  37.417  40.820  1.00  0.00           H0.      0
ATOM   4228  HG3 ARG A 274      23.775  37.094  42.154  1.00  0.00           H0.      0
ATOM   4229  CD  ARG A 274      22.866  36.964  40.355  1.00  0.00           C0.      0
ATOM   4230  HD2 ARG A 274      21.844  37.315  40.499  1.00  0.00           H0.      0
ATOM   4231  HD3 ARG A 274      23.109  37.218  39.324  1.00  0.00           H0.      0
ATOM   4232  NE  ARG A 274      22.952  35.484  40.426  1.00  0.00           N0.      0
ATOM   4233  HE  ARG A 274      23.526  35.150  39.665  1.00  0.00           H0.      0
ATOM   4234  CZ  ARG A 274      22.334  34.618  41.243  1.00  0.00           C0.      0
ATOM   4235  NH1 ARG A 274      21.750  34.931  42.410  1.00  0.00           N0.      0
ATOM   4236 HH11 ARG A 274      21.883  35.885  42.712  1.00  0.00           H0.      0
ATOM   4237 HH12 ARG A 274      21.058  34.289  42.771  1.00  0.00           H0.      0
ATOM   4238  NH2 ARG A 274      22.347  33.299  41.027  1.00  0.00           N0.      0
ATOM   4239 HH21 ARG A 274      22.779  32.883  40.214  1.00  0.00           H0.      0
ATOM   4240 HH22 ARG A 274      21.893  32.733  41.730  1.00  0.00           H0.      0
ATOM   4241  C   ARG A 274      24.153  39.414  43.769  1.00  0.00           C0.      0
ATOM   4242  O   ARG A 274      24.853  38.635  44.406  1.00  0.00           O0.      0
ATOM   4243  N   PRO A 275      23.074  39.854  44.442  1.00  0.00           N0.      0
ATOM   4244  CD  PRO A 275      22.140  40.964  44.063  1.00  0.00           C0.      0
ATOM   4245  HD2 PRO A 275      21.501  40.732  43.210  1.00  0.00           H0.      0
ATOM   4246  HD3 PRO A 275      22.536  41.944  43.798  1.00  0.00           H0.      0
ATOM   4247  CG  PRO A 275      21.264  41.145  45.296  1.00  0.00           C0.      0
ATOM   4248  HG2 PRO A 275      20.236  41.415  45.052  1.00  0.00           H0.      0
ATOM   4249  HG3 PRO A 275      21.728  41.910  45.918  1.00  0.00           H0.      0
ATOM   4250  CB  PRO A 275      21.255  39.774  45.975  1.00  0.00           C0.      0
ATOM   4251  HB2 PRO A 275      20.371  39.271  45.583  1.00  0.00           H0.      0
ATOM   4252  HB3 PRO A 275      21.156  39.825  47.059  1.00  0.00           H0.      0
ATOM   4253  CA  PRO A 275      22.540  39.041  45.580  1.00  0.00           C0.      0
ATOM   4254  HA  PRO A 275      23.142  39.178  46.479  1.00  0.00           H0.      0
ATOM   4255  C   PRO A 275      22.370  37.588  45.348  1.00  0.00           C0.      0
ATOM   4256  O   PRO A 275      21.641  37.198  44.413  1.00  0.00           O0.      0
ATOM   4257  N   GLY A 276      22.849  36.697  46.256  1.00  0.00           N0.      0
ATOM   4258  H   GLY A 276      23.342  37.090  47.045  1.00  0.00           H0.      0
ATOM   4259  CA  GLY A 276      22.511  35.254  46.287  1.00  0.00           C0.      0
ATOM   4260  HA2 GLY A 276      22.762  34.898  47.286  1.00  0.00           H0.      0
ATOM   4261  HA3 GLY A 276      21.468  35.091  46.015  1.00  0.00           H0.      0
ATOM   4262  C   GLY A 276      23.395  34.451  45.272  1.00  0.00           C0.      0
ATOM   4263  O   GLY A 276      23.101  33.255  45.039  1.00  0.00           O0.      0
ATOM   4264  N   GLN A 277      24.404  35.064  44.640  1.00  0.00           N0.      0
ATOM   4265  H   GLN A 277      24.704  35.904  45.113  1.00  0.00           H0.      0
ATOM   4266  CA  GLN A 277      25.299  34.353  43.764  1.00  0.00           C0.      0
ATOM   4267  HA  GLN A 277      24.728  33.851  42.984  1.00  0.00           H0.      0
ATOM   4268  CB  GLN A 277      26.355  35.408  43.230  1.00  0.00           C0.      0
ATOM   4269  HB2 GLN A 277      25.941  36.407  43.086  1.00  0.00           H0.      0
ATOM   4270  HB3 GLN A 277      27.027  35.437  44.087  1.00  0.00           H0.      0
ATOM   4271  CG  GLN A 277      27.094  35.003  41.955  1.00  0.00           C0.      0
ATOM   4272  HG2 GLN A 277      27.729  34.154  42.207  1.00  0.00           H0.      0
ATOM   4273  HG3 GLN A 277      26.379  34.623  41.226  1.00  0.00           H0.      0
ATOM   4274  CD  GLN A 277      27.955  36.133  41.434  1.00  0.00           C0.      0
ATOM   4275  OE1 GLN A 277      27.555  36.903  40.534  1.00  0.00           O0.      0
ATOM   4276  NE2 GLN A 277      29.235  36.111  41.760  1.00  0.00           N0.      0
ATOM   4277 HE21 GLN A 277      29.816  36.674  41.155  1.00  0.00           H0.      0
ATOM   4278 HE22 GLN A 277      29.607  35.558  42.519  1.00  0.00           H0.      0
ATOM   4279  C   GLN A 277      26.121  33.237  44.541  1.00  0.00           C0.      0
ATOM   4280  O   GLN A 277      26.445  33.393  45.742  1.00  0.00           O0.      0
ATOM   4281  N   ALA A 278      26.480  32.184  43.800  1.00  0.00           N0.      0
ATOM   4282  H   ALA A 278      26.070  32.022  42.891  1.00  0.00           H0.      0
ATOM   4283  CA  ALA A 278      27.138  30.995  44.322  1.00  0.00           C0.      0
ATOM   4284  HA  ALA A 278      26.544  30.617  45.153  1.00  0.00           H0.      0
ATOM   4285  CB  ALA A 278      27.170  29.997  43.213  1.00  0.00           C0.      0
ATOM   4286  HB1 ALA A 278      27.706  30.329  42.323  1.00  0.00           H0.      0
ATOM   4287  HB2 ALA A 278      27.513  29.079  43.690  1.00  0.00           H0.      0
ATOM   4288  HB3 ALA A 278      26.150  29.808  42.879  1.00  0.00           H0.      0
ATOM   4289  C   ALA A 278      28.589  31.317  44.743  1.00  0.00           C0.      0
ATOM   4290  O   ALA A 278      29.345  30.385  45.214  1.00  0.00           O0.      0
ATOM   4291  N   TYR A 279      29.093  32.615  44.531  1.00  0.00           N0.      0
ATOM   4292  H   TYR A 279      28.348  33.262  44.314  1.00  0.00           H0.      0
ATOM   4293  CA  TYR A 279      30.406  33.187  44.696  1.00  0.00           C0.      0
ATOM   4294  HA  TYR A 279      31.024  32.609  45.383  1.00  0.00           H0.      0
ATOM   4295  CB  TYR A 279      31.261  32.993  43.470  1.00  0.00           C0.      0
ATOM   4296  HB2 TYR A 279      31.290  31.904  43.490  1.00  0.00           H0.      0
ATOM   4297  HB3 TYR A 279      30.727  33.115  42.527  1.00  0.00           H0.      0
ATOM   4298  CG  TYR A 279      32.561  33.797  43.507  1.00  0.00           C0.      0
ATOM   4299  CD1 TYR A 279      32.766  34.941  42.657  1.00  0.00           C0.      0
ATOM   4300  HD1 TYR A 279      32.002  35.311  41.990  1.00  0.00           H0.      0
ATOM   4301  CE1 TYR A 279      34.091  35.555  42.552  1.00  0.00           C0.      0
ATOM   4302  HE1 TYR A 279      34.297  36.423  41.943  1.00  0.00           H0.      0
ATOM   4303  CZ  TYR A 279      35.103  35.127  43.441  1.00  0.00           C0.      0
ATOM   4304  OH  TYR A 279      36.266  35.829  43.526  1.00  0.00           O0.      0
ATOM   4305  HH  TYR A 279      36.684  35.810  44.391  1.00  0.00           H0.      0
ATOM   4306  CE2 TYR A 279      34.821  34.166  44.420  1.00  0.00           C0.      0
ATOM   4307  HE2 TYR A 279      35.544  33.810  45.138  1.00  0.00           H0.      0
ATOM   4308  CD2 TYR A 279      33.592  33.469  44.396  1.00  0.00           C0.      0
ATOM   4309  HD2 TYR A 279      33.475  32.608  45.037  1.00  0.00           H0.      0
ATOM   4310  C   TYR A 279      30.441  34.628  45.147  1.00  0.00           C0.      0
ATOM   4311  O   TYR A 279      29.821  35.502  44.538  1.00  0.00           O0.      0
ATOM   4312  N   VAL A 280      31.200  34.909  46.177  1.00  0.00           N0.      0
ATOM   4313  H   VAL A 280      31.707  34.141  46.595  1.00  0.00           H0.      0
ATOM   4314  CA  VAL A 280      31.248  36.254  46.856  1.00  0.00           C0.      0
ATOM   4315  HA  VAL A 280      30.525  36.912  46.374  1.00  0.00           H0.      0
ATOM   4316  CB  VAL A 280      30.981  36.177  48.364  1.00  0.00           C0.      0
ATOM   4317  HB  VAL A 280      31.660  35.444  48.799  1.00  0.00           H0.      0
ATOM   4318  CG1 VAL A 280      31.383  37.455  49.010  1.00  0.00           C0.      0
ATOM   4319 HG11 VAL A 280      30.697  38.240  48.693  1.00  0.00           H0.      0
ATOM   4320 HG12 VAL A 280      31.259  37.167  50.054  1.00  0.00           H0.      0
ATOM   4321 HG13 VAL A 280      32.373  37.875  48.829  1.00  0.00           H0.      0
ATOM   4322  CG2 VAL A 280      29.606  35.853  48.680  1.00  0.00           C0.      0
ATOM   4323 HG21 VAL A 280      29.396  36.054  49.731  1.00  0.00           H0.      0
ATOM   4324 HG22 VAL A 280      28.954  36.578  48.193  1.00  0.00           H0.      0
ATOM   4325 HG23 VAL A 280      29.229  34.890  48.335  1.00  0.00           H0.      0
ATOM   4326  C   VAL A 280      32.682  36.785  46.514  1.00  0.00           C0.      0
ATOM   4327  O   VAL A 280      33.606  36.242  47.148  1.00  0.00           O0.      0
ATOM   4328  N   PRO A 281      32.912  37.808  45.630  1.00  0.00           N0.      0
ATOM   4329  CD  PRO A 281      31.839  38.644  45.028  1.00  0.00           C0.      0
ATOM   4330  HD2 PRO A 281      31.142  39.021  45.777  1.00  0.00           H0.      0
ATOM   4331  HD3 PRO A 281      31.353  37.892  44.406  1.00  0.00           H0.      0
ATOM   4332  CG  PRO A 281      32.562  39.789  44.353  1.00  0.00           C0.      0
ATOM   4333  HG2 PRO A 281      32.661  40.668  44.990  1.00  0.00           H0.      0
ATOM   4334  HG3 PRO A 281      32.138  40.047  43.383  1.00  0.00           H0.      0
ATOM   4335  CB  PRO A 281      33.953  39.216  44.039  1.00  0.00           C0.      0
ATOM   4336  HB2 PRO A 281      34.724  39.955  43.818  1.00  0.00           H0.      0
ATOM   4337  HB3 PRO A 281      33.908  38.437  43.278  1.00  0.00           H0.      0
ATOM   4338  CA  PRO A 281      34.240  38.388  45.300  1.00  0.00           C0.      0
ATOM   4339  HA  PRO A 281      34.974  37.634  45.018  1.00  0.00           H0.      0
ATOM   4340  C   PRO A 281      34.845  39.193  46.479  1.00  0.00           C0.      0
ATOM   4341  O   PRO A 281      34.224  39.898  47.259  1.00  0.00           O0.      0
ATOM   4342  N   CYS A 282      36.166  38.941  46.619  1.00  0.00           N0.      0
ATOM   4343  H   CYS A 282      36.536  38.172  46.079  1.00  0.00           H0.      0
ATOM   4344  CA  CYS A 282      37.007  39.741  47.496  1.00  0.00           C0.      0
ATOM   4345  HA  CYS A 282      36.515  39.904  48.455  1.00  0.00           H0.      0
ATOM   4346  CB  CYS A 282      38.385  39.065  47.643  1.00  0.00           C0.      0
ATOM   4347  HB2 CYS A 282      38.139  38.116  48.120  1.00  0.00           H0.      0
ATOM   4348  HB3 CYS A 282      38.924  38.966  46.700  1.00  0.00           H0.      0
ATOM   4349  SG  CYS A 282      39.535  39.827  48.782  1.00  0.00           S0.      0
ATOM   4350  HG  CYS A 282      40.190  40.512  47.840  1.00  0.00           H0.      0
ATOM   4351  C   CYS A 282      37.249  41.155  46.842  1.00  0.00           C0.      0
ATOM   4352  O   CYS A 282      37.614  42.082  47.597  1.00  0.00           O0.      0
ATOM   4353  N   TYR A 283      36.951  41.339  45.495  1.00  0.00           N0.      0
ATOM   4354  H   TYR A 283      36.599  40.514  45.031  1.00  0.00           H0.      0
ATOM   4355  CA  TYR A 283      37.129  42.599  44.780  1.00  0.00           C0.      0
ATOM   4356  HA  TYR A 283      37.119  43.386  45.534  1.00  0.00           H0.      0
ATOM   4357  CB  TYR A 283      38.365  42.629  43.939  1.00  0.00           C0.      0
ATOM   4358  HB2 TYR A 283      38.235  41.821  43.219  1.00  0.00           H0.      0
ATOM   4359  HB3 TYR A 283      38.443  43.586  43.423  1.00  0.00           H0.      0
ATOM   4360  CG  TYR A 283      39.548  42.217  44.719  1.00  0.00           C0.      0
ATOM   4361  CD1 TYR A 283      39.885  40.811  44.840  1.00  0.00           C0.      0
ATOM   4362  HD1 TYR A 283      39.264  40.058  44.377  1.00  0.00           H0.      0
ATOM   4363  CE1 TYR A 283      41.048  40.425  45.516  1.00  0.00           C0.      0
ATOM   4364  HE1 TYR A 283      41.368  39.403  45.652  1.00  0.00           H0.      0
ATOM   4365  CZ  TYR A 283      41.836  41.461  46.136  1.00  0.00           C0.      0
ATOM   4366  OH  TYR A 283      43.008  41.097  46.776  1.00  0.00           O0.      0
ATOM   4367  HH  TYR A 283      43.405  41.864  47.196  1.00  0.00           H0.      0
ATOM   4368  CE2 TYR A 283      41.351  42.781  46.224  1.00  0.00           C0.      0
ATOM   4369  HE2 TYR A 283      41.949  43.572  46.652  1.00  0.00           H0.      0
ATOM   4370  CD2 TYR A 283      40.326  43.137  45.392  1.00  0.00           C0.      0
ATOM   4371  HD2 TYR A 283      40.056  44.180  45.321  1.00  0.00           H0.      0
ATOM   4372  C   TYR A 283      35.929  43.000  43.912  1.00  0.00           C0.      0
ATOM   4373  O   TYR A 283      35.424  42.105  43.250  1.00  0.00           O0.      0
ATOM   4374  N   PHE A 284      35.717  44.272  43.725  1.00  0.00           N0.      0
ATOM   4375  H   PHE A 284      36.281  44.893  44.288  1.00  0.00           H0.      0
ATOM   4376  CA  PHE A 284      34.967  44.751  42.606  1.00  0.00           C0.      0
ATOM   4377  HA  PHE A 284      34.476  43.945  42.060  1.00  0.00           H0.      0
ATOM   4378  CB  PHE A 284      33.770  45.546  43.043  1.00  0.00           C0.      0
ATOM   4379  HB2 PHE A 284      34.191  46.356  43.638  1.00  0.00           H0.      0
ATOM   4380  HB3 PHE A 284      33.240  45.938  42.174  1.00  0.00           H0.      0
ATOM   4381  CG  PHE A 284      32.769  44.746  43.896  1.00  0.00           C0.      0
ATOM   4382  CD1 PHE A 284      32.548  45.098  45.211  1.00  0.00           C0.      0
ATOM   4383  HD1 PHE A 284      33.145  45.881  45.654  1.00  0.00           H0.      0
ATOM   4384  CE1 PHE A 284      31.551  44.472  45.952  1.00  0.00           C0.      0
ATOM   4385  HE1 PHE A 284      31.559  44.672  47.013  1.00  0.00           H0.      0
ATOM   4386  CZ  PHE A 284      30.749  43.442  45.426  1.00  0.00           C0.      0
ATOM   4387  HZ  PHE A 284      30.003  42.981  46.057  1.00  0.00           H0.      0
ATOM   4388  CE2 PHE A 284      30.993  43.101  44.098  1.00  0.00           C0.      0
ATOM   4389  HE2 PHE A 284      30.443  42.284  43.656  1.00  0.00           H0.      0
ATOM   4390  CD2 PHE A 284      31.975  43.764  43.290  1.00  0.00           C0.      0
ATOM   4391  HD2 PHE A 284      32.095  43.496  42.250  1.00  0.00           H0.      0
ATOM   4392  C   PHE A 284      35.903  45.438  41.589  1.00  0.00           C0.      0
ATOM   4393  O   PHE A 284      36.782  46.223  41.981  1.00  0.00           O0.      0
ATOM   4394  N   ILE A 285      35.709  45.070  40.263  1.00  0.00           N0.      0
ATOM   4395  H   ILE A 285      34.832  44.589  40.122  1.00  0.00           H0.      0
ATOM   4396  CA  ILE A 285      36.168  45.857  39.123  1.00  0.00           C0.      0
ATOM   4397  HA  ILE A 285      36.919  46.559  39.487  1.00  0.00           H0.      0
ATOM   4398  CB  ILE A 285      36.810  44.881  38.091  1.00  0.00           C0.      0
ATOM   4399  HB  ILE A 285      36.081  44.137  37.770  1.00  0.00           H0.      0
ATOM   4400  CG2 ILE A 285      37.128  45.747  36.853  1.00  0.00           C0.      0
ATOM   4401 HG21 ILE A 285      37.928  46.474  37.000  1.00  0.00           H0.      0
ATOM   4402 HG22 ILE A 285      37.404  45.060  36.053  1.00  0.00           H0.      0
ATOM   4403 HG23 ILE A 285      36.243  46.217  36.424  1.00  0.00           H0.      0
ATOM   4404  CG1 ILE A 285      38.046  44.251  38.747  1.00  0.00           C0.      0
ATOM   4405 HG12 ILE A 285      38.971  44.327  38.175  1.00  0.00           H0.      0
ATOM   4406 HG13 ILE A 285      38.301  44.663  39.723  1.00  0.00           H0.      0
ATOM   4407  CD1 ILE A 285      37.961  42.662  38.917  1.00  0.00           C0.      0
ATOM   4408 HD11 ILE A 285      37.180  42.450  39.646  1.00  0.00           H0.      0
ATOM   4409 HD12 ILE A 285      37.852  42.264  37.908  1.00  0.00           H0.      0
ATOM   4410 HD13 ILE A 285      38.880  42.294  39.373  1.00  0.00           H0.      0
ATOM   4411  C   ILE A 285      34.983  46.696  38.564  1.00  0.00           C0.      0
ATOM   4412  O   ILE A 285      33.819  46.250  38.630  1.00  0.00           O0.      0
ATOM   4413  N   HID A 286      35.275  48.016  38.247  1.00  0.00           N0.      0
ATOM   4414  H   HID A 286      36.236  48.303  38.365  1.00  0.00           H0.      0
ATOM   4415  CA  HID A 286      34.340  48.931  37.637  1.00  0.00           C0.      0
ATOM   4416  HA  HID A 286      33.341  48.505  37.541  1.00  0.00           H0.      0
ATOM   4417  CB  HID A 286      33.993  50.203  38.460  1.00  0.00           C0.      0
ATOM   4418  HB2 HID A 286      34.898  50.784  38.638  1.00  0.00           H0.      0
ATOM   4419  HB3 HID A 286      33.310  50.797  37.852  1.00  0.00           H0.      0
ATOM   4420  CG  HID A 286      33.334  49.958  39.802  1.00  0.00           C0.      0
ATOM   4421  ND1 HID A 286      32.015  50.201  40.123  1.00  0.00           N0.      0
ATOM   4422  HD1 HID A 286      31.316  50.635  39.537  1.00  0.00           H0.      0
ATOM   4423  CE1 HID A 286      31.843  49.829  41.391  1.00  0.00           C0.      0
ATOM   4424  HE1 HID A 286      30.957  49.997  41.986  1.00  0.00           H0.      0
ATOM   4425  NE2 HID A 286      33.017  49.414  41.914  1.00  0.00           N0.      0
ATOM   4426  CD2 HID A 286      33.924  49.398  40.888  1.00  0.00           C0.      0
ATOM   4427  HD2 HID A 286      34.982  49.211  41.003  1.00  0.00           H0.      0
ATOM   4428  C   HID A 286      34.813  49.304  36.234  1.00  0.00           C0.      0
ATOM   4429  O   HID A 286      36.060  49.470  36.071  1.00  0.00           O0.      0
ATOM   4430  N   VAL A 287      33.894  49.547  35.301  1.00  0.00           N0.      0
ATOM   4431  H   VAL A 287      32.989  49.160  35.528  1.00  0.00           H0.      0
ATOM   4432  CA  VAL A 287      34.103  49.867  33.901  1.00  0.00           C0.      0
ATOM   4433  HA  VAL A 287      35.151  50.101  33.716  1.00  0.00           H0.      0
ATOM   4434  CB  VAL A 287      33.793  48.684  32.884  1.00  0.00           C0.      0
ATOM   4435  HB  VAL A 287      32.738  48.410  32.857  1.00  0.00           H0.      0
ATOM   4436  CG1 VAL A 287      34.131  48.946  31.363  1.00  0.00           C0.      0
ATOM   4437 HG11 VAL A 287      35.037  49.552  31.374  1.00  0.00           H0.      0
ATOM   4438 HG12 VAL A 287      34.203  48.019  30.793  1.00  0.00           H0.      0
ATOM   4439 HG13 VAL A 287      33.224  49.414  30.980  1.00  0.00           H0.      0
ATOM   4440  CG2 VAL A 287      34.747  47.398  33.169  1.00  0.00           C0.      0
ATOM   4441 HG21 VAL A 287      35.780  47.747  33.179  1.00  0.00           H0.      0
ATOM   4442 HG22 VAL A 287      34.468  46.911  34.104  1.00  0.00           H0.      0
ATOM   4443 HG23 VAL A 287      34.627  46.596  32.442  1.00  0.00           H0.      0
ATOM   4444  C   VAL A 287      33.264  51.106  33.559  1.00  0.00           C0.      0
ATOM   4445  O   VAL A 287      32.026  51.006  33.625  1.00  0.00           O0.      0
ATOM   4446  N   LEU A 288      33.897  52.200  33.187  1.00  0.00           N0.      0
ATOM   4447  H   LEU A 288      34.906  52.200  33.230  1.00  0.00           H0.      0
ATOM   4448  CA  LEU A 288      33.219  53.221  32.528  1.00  0.00           C0.      0
ATOM   4449  HA  LEU A 288      32.172  52.944  32.407  1.00  0.00           H0.      0
ATOM   4450  CB  LEU A 288      33.155  54.462  33.479  1.00  0.00           C0.      0
ATOM   4451  HB2 LEU A 288      34.179  54.833  33.531  1.00  0.00           H0.      0
ATOM   4452  HB3 LEU A 288      32.495  55.145  32.945  1.00  0.00           H0.      0
ATOM   4453  CG  LEU A 288      32.604  54.246  34.913  1.00  0.00           C0.      0
ATOM   4454  HG  LEU A 288      31.741  53.585  35.005  1.00  0.00           H0.      0
ATOM   4455  CD1 LEU A 288      33.619  53.836  35.993  1.00  0.00           C0.      0
ATOM   4456 HD11 LEU A 288      33.727  52.755  35.907  1.00  0.00           H0.      0
ATOM   4457 HD12 LEU A 288      34.600  54.297  35.874  1.00  0.00           H0.      0
ATOM   4458 HD13 LEU A 288      33.241  54.025  36.998  1.00  0.00           H0.      0
ATOM   4459  CD2 LEU A 288      32.213  55.620  35.444  1.00  0.00           C0.      0
ATOM   4460 HD21 LEU A 288      33.101  56.252  35.461  1.00  0.00           H0.      0
ATOM   4461 HD22 LEU A 288      31.484  56.089  34.783  1.00  0.00           H0.      0
ATOM   4462 HD23 LEU A 288      31.719  55.580  36.415  1.00  0.00           H0.      0
ATOM   4463  C   LEU A 288      33.764  53.517  31.146  1.00  0.00           C0.      0
ATOM   4464  O   LEU A 288      34.951  53.377  30.788  1.00  0.00           O0.      0
ATOM   4465  N   LYS A 289      32.803  53.938  30.288  1.00  0.00           N0.      0
ATOM   4466  H   LYS A 289      31.861  53.929  30.653  1.00  0.00           H0.      0
ATOM   4467  CA  LYS A 289      33.044  54.709  29.019  1.00  0.00           C0.      0
ATOM   4468  HA  LYS A 289      34.100  54.528  28.816  1.00  0.00           H0.      0
ATOM   4469  CB  LYS A 289      32.216  54.057  27.850  1.00  0.00           C0.      0
ATOM   4470  HB2 LYS A 289      32.623  53.050  27.761  1.00  0.00           H0.      0
ATOM   4471  HB3 LYS A 289      31.141  53.995  28.025  1.00  0.00           H0.      0
ATOM   4472  CG  LYS A 289      32.640  54.856  26.584  1.00  0.00           C0.      0
ATOM   4473  HG2 LYS A 289      32.192  55.845  26.678  1.00  0.00           H0.      0
ATOM   4474  HG3 LYS A 289      33.725  54.904  26.483  1.00  0.00           H0.      0
ATOM   4475  CD  LYS A 289      32.110  54.208  25.329  1.00  0.00           C0.      0
ATOM   4476  HD2 LYS A 289      32.803  53.388  25.143  1.00  0.00           H0.      0
ATOM   4477  HD3 LYS A 289      31.138  53.762  25.543  1.00  0.00           H0.      0
ATOM   4478  CE  LYS A 289      32.018  55.103  24.055  1.00  0.00           C0.      0
ATOM   4479  HE2 LYS A 289      31.217  55.828  24.198  1.00  0.00           H0.      0
ATOM   4480  HE3 LYS A 289      32.971  55.620  23.941  1.00  0.00           H0.      0
ATOM   4481  NZ  LYS A 289      31.623  54.354  22.827  1.00  0.00           N0.      0
ATOM   4482  HZ1 LYS A 289      30.622  54.229  22.885  1.00  0.00           H0.      0
ATOM   4483  HZ2 LYS A 289      31.738  54.941  22.013  1.00  0.00           H0.      0
ATOM   4484  HZ3 LYS A 289      32.074  53.465  22.670  1.00  0.00           H0.      0
ATOM   4485  C   LYS A 289      32.634  56.166  29.238  1.00  0.00           C0.      0
ATOM   4486  O   LYS A 289      31.686  56.472  30.003  1.00  0.00           O0.      0
ATOM   4487  N   LYS A 290      33.401  57.055  28.662  1.00  0.00           N0.      0
ATOM   4488  H   LYS A 290      34.125  56.701  28.053  1.00  0.00           H0.      0
ATOM   4489  CA  LYS A 290      33.013  58.421  28.550  1.00  0.00           C0.      0
ATOM   4490  HA  LYS A 290      32.436  58.717  29.426  1.00  0.00           H0.      0
ATOM   4491  CB  LYS A 290      34.293  59.286  28.572  1.00  0.00           C0.      0
ATOM   4492  HB2 LYS A 290      34.946  59.109  29.426  1.00  0.00           H0.      0
ATOM   4493  HB3 LYS A 290      34.798  58.846  27.712  1.00  0.00           H0.      0
ATOM   4494  CG  LYS A 290      34.078  60.879  28.362  1.00  0.00           C0.      0
ATOM   4495  HG2 LYS A 290      33.562  61.121  27.433  1.00  0.00           H0.      0
ATOM   4496  HG3 LYS A 290      33.497  61.292  29.187  1.00  0.00           H0.      0
ATOM   4497  CD  LYS A 290      35.439  61.600  28.392  1.00  0.00           C0.      0
ATOM   4498  HD2 LYS A 290      36.134  61.094  29.062  1.00  0.00           H0.      0
ATOM   4499  HD3 LYS A 290      35.929  61.328  27.457  1.00  0.00           H0.      0
ATOM   4500  CE  LYS A 290      35.352  63.133  28.287  1.00  0.00           C0.      0
ATOM   4501  HE2 LYS A 290      36.384  63.457  28.151  1.00  0.00           H0.      0
ATOM   4502  HE3 LYS A 290      34.732  63.492  27.465  1.00  0.00           H0.      0
ATOM   4503  NZ  LYS A 290      35.035  63.823  29.539  1.00  0.00           N0.      0
ATOM   4504  HZ1 LYS A 290      34.147  63.528  29.920  1.00  0.00           H0.      0
ATOM   4505  HZ2 LYS A 290      35.777  63.776  30.222  1.00  0.00           H0.      0
ATOM   4506  HZ3 LYS A 290      34.949  64.816  29.374  1.00  0.00           H0.      0
ATOM   4507  C   LYS A 290      32.212  58.593  27.281  1.00  0.00           C0.      0
ATOM   4508  O   LYS A 290      32.652  58.240  26.171  1.00  0.00           O0.      0
ATOM   4509  N   THR A 291      30.942  59.032  27.446  1.00  0.00           N0.      0
ATOM   4510  H   THR A 291      30.754  59.447  28.348  1.00  0.00           H0.      0
ATOM   4511  CA  THR A 291      29.982  59.252  26.359  1.00  0.00           C0.      0
ATOM   4512  HA  THR A 291      30.103  58.411  25.677  1.00  0.00           H0.      0
ATOM   4513  CB  THR A 291      28.563  59.145  26.954  1.00  0.00           C0.      0
ATOM   4514  HB  THR A 291      27.790  59.344  26.212  1.00  0.00           H0.      0
ATOM   4515  CG2 THR A 291      28.159  57.791  27.577  1.00  0.00           C0.      0
ATOM   4516 HG21 THR A 291      28.813  57.446  28.378  1.00  0.00           H0.      0
ATOM   4517 HG22 THR A 291      27.166  57.783  28.026  1.00  0.00           H0.      0
ATOM   4518 HG23 THR A 291      28.083  57.098  26.738  1.00  0.00           H0.      0
ATOM   4519  OG1 THR A 291      28.356  60.235  27.917  1.00  0.00           O0.      0
ATOM   4520  HG1 THR A 291      27.912  60.919  27.411  1.00  0.00           H0.      0
ATOM   4521  C   THR A 291      30.202  60.544  25.599  1.00  0.00           C0.      0
ATOM   4522  O   THR A 291      30.752  61.553  26.017  1.00  0.00           O0.      0
ATOM   4523  N   GLY A 292      29.614  60.517  24.386  1.00  0.00           N0.      0
ATOM   4524  H   GLY A 292      29.198  59.665  24.040  1.00  0.00           H0.      0
ATOM   4525  CA  GLY A 292      29.584  61.678  23.538  1.00  0.00           C0.      0
ATOM   4526  HA2 GLY A 292      30.509  62.253  23.509  1.00  0.00           H0.      0
ATOM   4527  HA3 GLY A 292      29.470  61.357  22.503  1.00  0.00           H0.      0
ATOM   4528  C   GLY A 292      28.372  62.615  23.947  1.00  0.00           C0.      0
ATOM   4529  O   GLY A 292      28.635  63.830  24.086  1.00  0.00           O0.      0
ATOM   4530  OXT GLY A 292      27.249  62.219  24.241  1.00  0.00           O0.      0
ATOM   4531  N'  SAM A 293      48.432  47.062  39.744  1.00  0.00           N0.      0
ATOM   4532  CA' SAM A 293      49.567  46.791  40.812  1.00  0.00           C0.      0
ATOM   4533  C'  SAM A 293      49.979  45.338  41.190  1.00  0.00           C0.      0
ATOM   4534  O'  SAM A 293      49.312  44.350  40.822  1.00  0.00           O0.      0
ATOM   4535  CB  SAM A 293      49.516  47.682  42.054  1.00  0.00           C0.      0
ATOM   4536  CG  SAM A 293      48.293  47.262  43.005  1.00  0.00           C0.      0
ATOM   4537  SD  SAM A 293      48.635  47.683  44.765  1.00  0.00           S0.      0
ATOM   4538  CE  SAM A 293      47.401  46.800  45.775  1.00  0.00           C0.      0
ATOM   4539  C5' SAM A 293      47.884  49.385  44.737  1.00  0.00           C0.      0
ATOM   4540  C4' SAM A 293      48.839  50.444  44.275  1.00  0.00           C0.      0
ATOM   4541  O4' SAM A 293      48.179  51.673  44.506  1.00  0.00           O0.      0
ATOM   4542  C3' SAM A 293      50.251  50.564  45.086  1.00  0.00           C0.      0
ATOM   4543  O3' SAM A 293      51.462  50.401  44.240  1.00  0.00           O0.      0
ATOM   4544  C2' SAM A 293      50.208  51.979  45.748  1.00  0.00           C0.      0
ATOM   4545  O2' SAM A 293      51.550  52.563  45.887  1.00  0.00           O0.      0
[truncated: 6,254,513 more chars]
