# Supplementary material for: Computational Investigation of GNMT-Catalyzed Methyl Transfer Reaction: Integrating MD, QM, and ML Approaches
Source: J Comput Chem. Author manuscript; Available in PMC 2026 Jun 29. (PMC13312424; doi:10.1002/jcc.70434)
Supplement: SI-3 [file NIHMS2188582-supplement-SI-3.zip › MD-frame-pdbs/sampling-P1-11507.pdb]

ATOM      1  N   VAL A   1      38.358 112.435  96.689  1.00  0.00           N  
ATOM      2  CA  VAL A   1      38.987 111.445  95.799  1.00  0.00           C  
ATOM      3  C   VAL A   1      40.499 111.506  95.789  1.00  0.00           C  
ATOM      4  O   VAL A   1      41.109 110.438  95.576  1.00  0.00           O  
ATOM      5  CB  VAL A   1      38.403 111.546  94.427  1.00  0.00           C  
ATOM      6  CG1 VAL A   1      38.728 110.431  93.427  1.00  0.00           C  
ATOM      7  CG2 VAL A   1      36.871 111.393  94.494  1.00  0.00           C  
ATOM      8  HA  VAL A   1      38.683 110.503  96.257  1.00  0.00           H  
ATOM      9  HB  VAL A   1      38.608 112.552  94.060  1.00  0.00           H  
ATOM     10 HG11 VAL A   1      38.175 110.700  92.528  1.00  0.00           H  
ATOM     11 HG12 VAL A   1      39.781 110.484  93.154  1.00  0.00           H  
ATOM     12 HG13 VAL A   1      38.544 109.495  93.955  1.00  0.00           H  
ATOM     13 HG21 VAL A   1      36.426 111.597  93.521  1.00  0.00           H  
ATOM     14 HG22 VAL A   1      36.666 110.388  94.865  1.00  0.00           H  
ATOM     15 HG23 VAL A   1      36.488 112.179  95.146  1.00  0.00           H  
ATOM     16  H1  VAL A   1      37.392 112.299  96.951  1.00  0.00           H  
ATOM     17  H2  VAL A   1      38.469 113.272  96.133  1.00  0.00           H  
ATOM     18  H3  VAL A   1      38.866 112.417  97.562  1.00  0.00           H  
ATOM     19  N   ASP A   2      41.204 112.580  96.053  1.00  0.00           N  
ATOM     20  CA  ASP A   2      42.699 112.591  95.881  1.00  0.00           C  
ATOM     21  C   ASP A   2      43.472 111.805  97.055  1.00  0.00           C  
ATOM     22  O   ASP A   2      44.663 111.673  96.870  1.00  0.00           O  
ATOM     23  CB  ASP A   2      43.259 114.013  95.662  1.00  0.00           C  
ATOM     24  CG  ASP A   2      43.143 114.937  96.873  1.00  0.00           C  
ATOM     25  OD1 ASP A   2      43.523 116.133  96.774  1.00  0.00           O  
ATOM     26  OD2 ASP A   2      42.645 114.532  97.966  1.00  0.00           O1-
ATOM     27  H   ASP A   2      40.791 113.475  96.272  1.00  0.00           H  
ATOM     28  HA  ASP A   2      42.983 111.980  95.025  1.00  0.00           H  
ATOM     29  HB2 ASP A   2      44.339 114.003  95.514  1.00  0.00           H  
ATOM     30  HB3 ASP A   2      42.627 114.462  94.896  1.00  0.00           H  
ATOM     31  N   SER A   3      42.772 111.393  98.118  1.00  0.00           N  
ATOM     32  CA  SER A   3      43.341 110.849  99.353  1.00  0.00           C  
ATOM     33  C   SER A   3      44.282 111.747 100.078  1.00  0.00           C  
ATOM     34  O   SER A   3      44.827 111.317 101.115  1.00  0.00           O  
ATOM     35  CB  SER A   3      43.802 109.409  99.191  1.00  0.00           C  
ATOM     36  OG  SER A   3      42.851 108.551  98.654  1.00  0.00           O  
ATOM     37  H   SER A   3      41.767 111.487  98.140  1.00  0.00           H  
ATOM     38  HA  SER A   3      42.522 110.741 100.064  1.00  0.00           H  
ATOM     39  HB2 SER A   3      44.646 109.465  98.504  1.00  0.00           H  
ATOM     40  HB3 SER A   3      44.312 109.023 100.074  1.00  0.00           H  
ATOM     41  HG  SER A   3      42.321 108.291  99.411  1.00  0.00           H  
ATOM     42  N   VAL A   4      44.390 113.013  99.744  1.00  0.00           N  
ATOM     43  CA  VAL A   4      45.156 113.910 100.629  1.00  0.00           C  
ATOM     44  C   VAL A   4      44.486 114.313 101.963  1.00  0.00           C  
ATOM     45  O   VAL A   4      43.274 114.432 101.960  1.00  0.00           O  
ATOM     46  CB  VAL A   4      45.554 115.164  99.848  1.00  0.00           C  
ATOM     47  CG1 VAL A   4      46.051 116.380 100.605  1.00  0.00           C  
ATOM     48  CG2 VAL A   4      46.586 114.684  98.843  1.00  0.00           C  
ATOM     49  H   VAL A   4      43.997 113.352  98.878  1.00  0.00           H  
ATOM     50  HA  VAL A   4      46.117 113.485 100.918  1.00  0.00           H  
ATOM     51  HB  VAL A   4      44.715 115.495  99.237  1.00  0.00           H  
ATOM     52 HG11 VAL A   4      46.860 115.948 101.194  1.00  0.00           H  
ATOM     53 HG12 VAL A   4      46.351 117.217  99.976  1.00  0.00           H  
ATOM     54 HG13 VAL A   4      45.283 116.689 101.314  1.00  0.00           H  
ATOM     55 HG21 VAL A   4      47.246 113.933  99.276  1.00  0.00           H  
ATOM     56 HG22 VAL A   4      46.054 114.300  97.972  1.00  0.00           H  
ATOM     57 HG23 VAL A   4      47.206 115.524  98.531  1.00  0.00           H  
ATOM     58  N   TYR A   5      45.193 114.244 103.092  1.00  0.00           N  
ATOM     59  CA  TYR A   5      44.670 114.577 104.432  1.00  0.00           C  
ATOM     60  C   TYR A   5      44.487 116.117 104.564  1.00  0.00           C  
ATOM     61  O   TYR A   5      45.308 116.948 104.201  1.00  0.00           O  
ATOM     62  CB  TYR A   5      45.581 113.966 105.483  1.00  0.00           C  
ATOM     63  CG  TYR A   5      45.085 114.516 106.828  1.00  0.00           C  
ATOM     64  CD1 TYR A   5      44.166 113.802 107.704  1.00  0.00           C  
ATOM     65  CD2 TYR A   5      45.653 115.717 107.267  1.00  0.00           C  
ATOM     66  CE1 TYR A   5      43.781 114.417 108.920  1.00  0.00           C  
ATOM     67  CE2 TYR A   5      45.174 116.327 108.477  1.00  0.00           C  
ATOM     68  CZ  TYR A   5      44.269 115.667 109.301  1.00  0.00           C  
ATOM     69  OH  TYR A   5      43.904 116.196 110.495  1.00  0.00           O  
ATOM     70  H   TYR A   5      46.168 113.994 103.004  1.00  0.00           H  
ATOM     71  HA  TYR A   5      43.675 114.134 104.437  1.00  0.00           H  
ATOM     72  HB2 TYR A   5      45.487 112.894 105.312  1.00  0.00           H  
ATOM     73  HB3 TYR A   5      46.578 114.283 105.181  1.00  0.00           H  
ATOM     74  HD1 TYR A   5      43.687 112.880 107.409  1.00  0.00           H  
ATOM     75  HD2 TYR A   5      46.462 116.192 106.732  1.00  0.00           H  
ATOM     76  HE1 TYR A   5      43.122 113.787 109.500  1.00  0.00           H  
ATOM     77  HE2 TYR A   5      45.633 117.253 108.788  1.00  0.00           H  
ATOM     78  HH  TYR A   5      43.377 115.556 110.977  1.00  0.00           H  
ATOM     79  N   ARG A   6      43.318 116.431 105.136  1.00  0.00           N  
ATOM     80  CA  ARG A   6      43.039 117.733 105.668  1.00  0.00           C  
ATOM     81  C   ARG A   6      42.395 117.581 107.051  1.00  0.00           C  
ATOM     82  O   ARG A   6      41.607 116.632 107.265  1.00  0.00           O  
ATOM     83  CB  ARG A   6      41.993 118.423 104.746  1.00  0.00           C  
ATOM     84  CG  ARG A   6      42.504 118.877 103.403  1.00  0.00           C  
ATOM     85  CD  ARG A   6      42.490 117.750 102.478  1.00  0.00           C  
ATOM     86  NE  ARG A   6      42.612 118.259 101.084  1.00  0.00           N  
ATOM     87  CZ  ARG A   6      42.536 117.519  99.938  1.00  0.00           C  
ATOM     88  NH1 ARG A   6      42.848 118.007  98.801  1.00  0.00           N1+
ATOM     89  NH2 ARG A   6      42.402 116.218  99.995  1.00  0.00           N  
ATOM     90  H   ARG A   6      42.638 115.694 105.257  1.00  0.00           H  
ATOM     91  HA  ARG A   6      43.922 118.346 105.847  1.00  0.00           H  
ATOM     92  HB2 ARG A   6      41.100 117.803 104.669  1.00  0.00           H  
ATOM     93  HB3 ARG A   6      41.640 119.330 105.237  1.00  0.00           H  
ATOM     94  HG2 ARG A   6      41.955 119.727 103.000  1.00  0.00           H  
ATOM     95  HG3 ARG A   6      43.530 119.238 103.457  1.00  0.00           H  
ATOM     96  HD2 ARG A   6      43.380 117.125 102.558  1.00  0.00           H  
ATOM     97  HD3 ARG A   6      41.565 117.175 102.483  1.00  0.00           H  
ATOM     98  HE  ARG A   6      42.824 119.236 100.948  1.00  0.00           H  
ATOM     99 HH11 ARG A   6      43.138 118.962  98.642  1.00  0.00           H  
ATOM    100 HH12 ARG A   6      42.748 117.430  97.978  1.00  0.00           H  
ATOM    101 HH21 ARG A   6      42.281 115.803 100.908  1.00  0.00           H  
ATOM    102 HH22 ARG A   6      42.607 115.669  99.173  1.00  0.00           H  
ATOM    103  N   THR A   7      42.671 118.537 107.962  1.00  0.00           N  
ATOM    104  CA  THR A   7      41.887 118.701 109.221  1.00  0.00           C  
ATOM    105  C   THR A   7      40.361 118.767 108.984  1.00  0.00           C  
ATOM    106  O   THR A   7      39.936 118.939 107.821  1.00  0.00           O  
ATOM    107  CB  THR A   7      42.354 120.004 109.866  1.00  0.00           C  
ATOM    108  CG2 THR A   7      43.743 119.823 110.542  1.00  0.00           C  
ATOM    109  OG1 THR A   7      42.252 121.056 108.979  1.00  0.00           O  
ATOM    110  H   THR A   7      43.294 119.287 107.696  1.00  0.00           H  
ATOM    111  HA  THR A   7      42.155 117.877 109.885  1.00  0.00           H  
ATOM    112  HB  THR A   7      41.599 120.283 110.600  1.00  0.00           H  
ATOM    113  HG1 THR A   7      41.347 121.365 108.904  1.00  0.00           H  
ATOM    114 HG21 THR A   7      44.206 120.759 110.855  1.00  0.00           H  
ATOM    115 HG22 THR A   7      43.625 119.127 111.372  1.00  0.00           H  
ATOM    116 HG23 THR A   7      44.441 119.352 109.850  1.00  0.00           H  
ATOM    117  N   ARG A   8      39.583 118.683 110.009  1.00  0.00           N  
ATOM    118  CA  ARG A   8      38.232 119.175 110.027  1.00  0.00           C  
ATOM    119  C   ARG A   8      37.730 119.800 111.327  1.00  0.00           C  
ATOM    120  O   ARG A   8      38.272 119.463 112.380  1.00  0.00           O  
ATOM    121  CB  ARG A   8      37.295 118.034 109.609  1.00  0.00           C  
ATOM    122  CG  ARG A   8      37.076 117.012 110.728  1.00  0.00           C  
ATOM    123  CD  ARG A   8      36.383 115.797 110.005  1.00  0.00           C  
ATOM    124  NE  ARG A   8      34.986 116.113 109.652  1.00  0.00           N  
ATOM    125  CZ  ARG A   8      34.276 115.410 108.841  1.00  0.00           C  
ATOM    126  NH1 ARG A   8      33.138 115.969 108.466  1.00  0.00           N1+
ATOM    127  NH2 ARG A   8      34.626 114.322 108.206  1.00  0.00           N  
ATOM    128  H   ARG A   8      39.930 118.247 110.851  1.00  0.00           H  
ATOM    129  HA  ARG A   8      38.104 119.926 109.248  1.00  0.00           H  
ATOM    130  HB2 ARG A   8      36.272 118.310 109.353  1.00  0.00           H  
ATOM    131  HB3 ARG A   8      37.675 117.684 108.649  1.00  0.00           H  
ATOM    132  HG2 ARG A   8      37.985 116.671 111.225  1.00  0.00           H  
ATOM    133  HG3 ARG A   8      36.314 117.472 111.357  1.00  0.00           H  
ATOM    134  HD2 ARG A   8      36.985 115.591 109.121  1.00  0.00           H  
ATOM    135  HD3 ARG A   8      36.391 114.890 110.610  1.00  0.00           H  
ATOM    136  HE  ARG A   8      34.550 116.988 109.908  1.00  0.00           H  
ATOM    137 HH11 ARG A   8      32.819 116.782 108.973  1.00  0.00           H  
ATOM    138 HH12 ARG A   8      32.591 115.552 107.727  1.00  0.00           H  
ATOM    139 HH21 ARG A   8      35.469 113.886 108.551  1.00  0.00           H  
ATOM    140 HH22 ARG A   8      34.023 113.790 107.595  1.00  0.00           H  
ATOM    141  N   SER A   9      36.699 120.647 111.198  1.00  0.00           N  
ATOM    142  CA  SER A   9      36.037 121.239 112.344  1.00  0.00           C  
ATOM    143  C   SER A   9      34.916 120.328 112.764  1.00  0.00           C  
ATOM    144  O   SER A   9      34.154 119.855 111.931  1.00  0.00           O  
ATOM    145  CB  SER A   9      35.389 122.555 111.975  1.00  0.00           C  
ATOM    146  OG  SER A   9      34.998 123.134 113.245  1.00  0.00           O  
ATOM    147  H   SER A   9      36.228 120.910 110.344  1.00  0.00           H  
ATOM    148  HA  SER A   9      36.744 121.395 113.158  1.00  0.00           H  
ATOM    149  HB2 SER A   9      36.001 123.238 111.384  1.00  0.00           H  
ATOM    150  HB3 SER A   9      34.562 122.315 111.306  1.00  0.00           H  
ATOM    151  HG  SER A   9      35.466 123.971 113.309  1.00  0.00           H  
ATOM    152  N   LEU A  10      34.722 120.131 114.131  1.00  0.00           N  
ATOM    153  CA  LEU A  10      33.937 119.069 114.783  1.00  0.00           C  
ATOM    154  C   LEU A  10      32.814 119.640 115.685  1.00  0.00           C  
ATOM    155  O   LEU A  10      33.087 120.616 116.364  1.00  0.00           O  
ATOM    156  CB  LEU A  10      34.957 118.210 115.674  1.00  0.00           C  
ATOM    157  CG  LEU A  10      36.151 117.542 114.927  1.00  0.00           C  
ATOM    158  CD1 LEU A  10      37.199 117.197 115.958  1.00  0.00           C  
ATOM    159  CD2 LEU A  10      35.718 116.315 114.102  1.00  0.00           C  
ATOM    160  H   LEU A  10      35.335 120.664 114.731  1.00  0.00           H  
ATOM    161  HA  LEU A  10      33.438 118.421 114.062  1.00  0.00           H  
ATOM    162  HB2 LEU A  10      35.369 118.734 116.537  1.00  0.00           H  
ATOM    163  HB3 LEU A  10      34.360 117.438 116.160  1.00  0.00           H  
ATOM    164  HG  LEU A  10      36.661 118.180 114.205  1.00  0.00           H  
ATOM    165 HD11 LEU A  10      37.986 116.572 115.535  1.00  0.00           H  
ATOM    166 HD12 LEU A  10      37.604 118.160 116.271  1.00  0.00           H  
ATOM    167 HD13 LEU A  10      36.684 116.679 116.767  1.00  0.00           H  
ATOM    168 HD21 LEU A  10      35.431 115.447 114.696  1.00  0.00           H  
ATOM    169 HD22 LEU A  10      34.886 116.616 113.465  1.00  0.00           H  
ATOM    170 HD23 LEU A  10      36.601 115.965 113.567  1.00  0.00           H  
ATOM    171  N   GLY A  11      31.641 118.962 115.709  1.00  0.00           N  
ATOM    172  CA  GLY A  11      30.544 119.237 116.618  1.00  0.00           C  
ATOM    173  C   GLY A  11      30.719 118.578 117.932  1.00  0.00           C  
ATOM    174  O   GLY A  11      31.663 117.841 118.151  1.00  0.00           O  
ATOM    175  H   GLY A  11      31.402 118.316 114.971  1.00  0.00           H  
ATOM    176  HA2 GLY A  11      30.488 120.314 116.779  1.00  0.00           H  
ATOM    177  HA3 GLY A  11      29.564 119.058 116.178  1.00  0.00           H  
ATOM    178  N   VAL A  12      29.738 118.768 118.828  1.00  0.00           N  
ATOM    179  CA  VAL A  12      29.787 118.384 120.267  1.00  0.00           C  
ATOM    180  C   VAL A  12      29.673 116.862 120.229  1.00  0.00           C  
ATOM    181  O   VAL A  12      30.320 116.228 121.059  1.00  0.00           O  
ATOM    182  CB  VAL A  12      28.728 119.055 121.165  1.00  0.00           C  
ATOM    183  CG1 VAL A  12      28.468 118.443 122.470  1.00  0.00           C  
ATOM    184  CG2 VAL A  12      29.006 120.571 121.482  1.00  0.00           C  
ATOM    185  H   VAL A  12      29.006 119.431 118.620  1.00  0.00           H  
ATOM    186  HA  VAL A  12      30.791 118.535 120.664  1.00  0.00           H  
ATOM    187  HB  VAL A  12      27.759 118.995 120.666  1.00  0.00           H  
ATOM    188 HG11 VAL A  12      29.416 118.321 122.995  1.00  0.00           H  
ATOM    189 HG12 VAL A  12      27.735 119.077 122.969  1.00  0.00           H  
ATOM    190 HG13 VAL A  12      28.040 117.446 122.362  1.00  0.00           H  
ATOM    191 HG21 VAL A  12      29.787 120.706 122.230  1.00  0.00           H  
ATOM    192 HG22 VAL A  12      29.421 121.053 120.597  1.00  0.00           H  
ATOM    193 HG23 VAL A  12      28.106 121.135 121.725  1.00  0.00           H  
ATOM    194  N   ALA A  13      28.888 116.243 119.351  1.00  0.00           N  
ATOM    195  CA  ALA A  13      28.967 114.805 119.073  1.00  0.00           C  
ATOM    196  C   ALA A  13      30.340 114.232 118.754  1.00  0.00           C  
ATOM    197  O   ALA A  13      30.758 113.172 119.254  1.00  0.00           O  
ATOM    198  CB  ALA A  13      27.904 114.385 118.053  1.00  0.00           C  
ATOM    199  H   ALA A  13      28.290 116.678 118.663  1.00  0.00           H  
ATOM    200  HA  ALA A  13      28.676 114.346 120.017  1.00  0.00           H  
ATOM    201  HB1 ALA A  13      28.107 114.912 117.121  1.00  0.00           H  
ATOM    202  HB2 ALA A  13      27.848 113.299 117.966  1.00  0.00           H  
ATOM    203  HB3 ALA A  13      26.944 114.742 118.425  1.00  0.00           H  
ATOM    204  N   ALA A  14      31.017 114.870 117.853  1.00  0.00           N  
ATOM    205  CA  ALA A  14      32.273 114.438 117.212  1.00  0.00           C  
ATOM    206  C   ALA A  14      33.438 114.798 118.161  1.00  0.00           C  
ATOM    207  O   ALA A  14      34.442 114.022 118.256  1.00  0.00           O  
ATOM    208  CB  ALA A  14      32.408 115.138 115.807  1.00  0.00           C  
ATOM    209  H   ALA A  14      30.603 115.627 117.327  1.00  0.00           H  
ATOM    210  HA  ALA A  14      32.152 113.362 117.090  1.00  0.00           H  
ATOM    211  HB1 ALA A  14      31.483 115.298 115.252  1.00  0.00           H  
ATOM    212  HB2 ALA A  14      32.891 116.077 116.081  1.00  0.00           H  
ATOM    213  HB3 ALA A  14      33.114 114.565 115.206  1.00  0.00           H  
ATOM    214  N   GLU A  15      33.341 115.764 119.006  1.00  0.00           N  
ATOM    215  CA  GLU A  15      34.447 116.135 119.958  1.00  0.00           C  
ATOM    216  C   GLU A  15      34.350 115.245 121.259  1.00  0.00           C  
ATOM    217  O   GLU A  15      35.338 114.993 121.863  1.00  0.00           O  
ATOM    218  CB  GLU A  15      34.323 117.661 120.272  1.00  0.00           C  
ATOM    219  CG  GLU A  15      35.626 118.395 120.762  1.00  0.00           C  
ATOM    220  CD  GLU A  15      35.938 118.248 122.265  1.00  0.00           C  
ATOM    221  OE1 GLU A  15      35.082 118.259 123.183  1.00  0.00           O  
ATOM    222  OE2 GLU A  15      37.151 118.113 122.607  1.00  0.00           O1-
ATOM    223  H   GLU A  15      32.675 116.490 118.787  1.00  0.00           H  
ATOM    224  HA  GLU A  15      35.438 115.966 119.538  1.00  0.00           H  
ATOM    225  HB2 GLU A  15      34.197 118.131 119.297  1.00  0.00           H  
ATOM    226  HB3 GLU A  15      33.448 117.880 120.884  1.00  0.00           H  
ATOM    227  HG2 GLU A  15      36.482 118.022 120.199  1.00  0.00           H  
ATOM    228  HG3 GLU A  15      35.479 119.466 120.622  1.00  0.00           H  
ATOM    229  N   GLY A  16      33.144 114.666 121.507  1.00  0.00           N  
ATOM    230  CA  GLY A  16      32.985 113.594 122.436  1.00  0.00           C  
ATOM    231  C   GLY A  16      33.699 112.266 122.147  1.00  0.00           C  
ATOM    232  O   GLY A  16      33.775 111.455 123.047  1.00  0.00           O  
ATOM    233  H   GLY A  16      32.288 114.891 121.018  1.00  0.00           H  
ATOM    234  HA2 GLY A  16      33.275 113.944 123.427  1.00  0.00           H  
ATOM    235  HA3 GLY A  16      31.921 113.429 122.607  1.00  0.00           H  
ATOM    236  N   ILE A  17      34.165 112.053 120.925  1.00  0.00           N  
ATOM    237  CA  ILE A  17      34.498 110.740 120.411  1.00  0.00           C  
ATOM    238  C   ILE A  17      35.814 110.325 121.055  1.00  0.00           C  
ATOM    239  O   ILE A  17      36.669 111.274 121.190  1.00  0.00           O  
ATOM    240  CB  ILE A  17      34.539 110.706 118.852  1.00  0.00           C  
ATOM    241  CG1 ILE A  17      33.045 110.909 118.345  1.00  0.00           C  
ATOM    242  CG2 ILE A  17      35.012 109.308 118.437  1.00  0.00           C  
ATOM    243  CD1 ILE A  17      32.920 110.737 116.808  1.00  0.00           C  
ATOM    244  H   ILE A  17      34.098 112.818 120.268  1.00  0.00           H  
ATOM    245  HA  ILE A  17      33.654 110.106 120.682  1.00  0.00           H  
ATOM    246  HB  ILE A  17      35.203 111.482 118.471  1.00  0.00           H  
ATOM    247 HG12 ILE A  17      32.278 110.349 118.880  1.00  0.00           H  
ATOM    248 HG13 ILE A  17      32.833 111.947 118.603  1.00  0.00           H  
ATOM    249 HG21 ILE A  17      35.074 109.221 117.352  1.00  0.00           H  
ATOM    250 HG22 ILE A  17      36.027 109.028 118.717  1.00  0.00           H  
ATOM    251 HG23 ILE A  17      34.290 108.566 118.782  1.00  0.00           H  
ATOM    252 HD11 ILE A  17      33.585 111.378 116.229  1.00  0.00           H  
ATOM    253 HD12 ILE A  17      33.059 109.701 116.498  1.00  0.00           H  
ATOM    254 HD13 ILE A  17      31.869 110.940 116.607  1.00  0.00           H  
ATOM    255  N   PRO A  18      36.077 109.058 121.467  1.00  0.00           N  
ATOM    256  CA  PRO A  18      37.357 108.596 121.985  1.00  0.00           C  
ATOM    257  C   PRO A  18      38.642 108.759 121.119  1.00  0.00           C  
ATOM    258  O   PRO A  18      38.512 108.538 119.873  1.00  0.00           O  
ATOM    259  CB  PRO A  18      37.163 107.161 122.483  1.00  0.00           C  
ATOM    260  CG  PRO A  18      35.702 107.143 122.879  1.00  0.00           C  
ATOM    261  CD  PRO A  18      35.163 107.984 121.708  1.00  0.00           C  
ATOM    262  HA  PRO A  18      37.539 109.174 122.892  1.00  0.00           H  
ATOM    263  HB2 PRO A  18      37.379 106.502 121.643  1.00  0.00           H  
ATOM    264  HB3 PRO A  18      37.861 107.007 123.307  1.00  0.00           H  
ATOM    265  HG2 PRO A  18      35.301 106.129 122.878  1.00  0.00           H  
ATOM    266  HG3 PRO A  18      35.417 107.675 123.787  1.00  0.00           H  
ATOM    267  HD2 PRO A  18      35.199 107.310 120.853  1.00  0.00           H  
ATOM    268  HD3 PRO A  18      34.167 108.380 121.913  1.00  0.00           H  
ATOM    269  N   ASP A  19      39.826 109.053 121.653  1.00  0.00           N  
ATOM    270  CA  ASP A  19      41.109 109.165 120.964  1.00  0.00           C  
ATOM    271  C   ASP A  19      41.848 107.799 120.864  1.00  0.00           C  
ATOM    272  O   ASP A  19      43.067 107.745 120.572  1.00  0.00           O  
ATOM    273  CB  ASP A  19      42.043 110.206 121.663  1.00  0.00           C  
ATOM    274  CG  ASP A  19      42.439 109.941 123.131  1.00  0.00           C  
ATOM    275  OD1 ASP A  19      41.655 109.252 123.818  1.00  0.00           O  
ATOM    276  OD2 ASP A  19      43.396 110.572 123.643  1.00  0.00           O1-
ATOM    277  H   ASP A  19      39.855 109.207 122.651  1.00  0.00           H  
ATOM    278  HA  ASP A  19      40.927 109.459 119.930  1.00  0.00           H  
ATOM    279  HB2 ASP A  19      43.025 110.269 121.194  1.00  0.00           H  
ATOM    280  HB3 ASP A  19      41.493 111.146 121.617  1.00  0.00           H  
ATOM    281  N   GLN A  20      41.104 106.682 121.049  1.00  0.00           N  
ATOM    282  CA  GLN A  20      41.510 105.266 120.964  1.00  0.00           C  
ATOM    283  C   GLN A  20      42.161 104.770 119.654  1.00  0.00           C  
ATOM    284  O   GLN A  20      42.953 103.840 119.693  1.00  0.00           O  
ATOM    285  CB  GLN A  20      40.256 104.431 121.180  1.00  0.00           C  
ATOM    286  CG  GLN A  20      39.248 104.211 120.003  1.00  0.00           C  
ATOM    287  CD  GLN A  20      37.919 103.809 120.629  1.00  0.00           C  
ATOM    288  NE2 GLN A  20      36.831 104.298 120.072  1.00  0.00           N  
ATOM    289  OE1 GLN A  20      37.738 103.127 121.610  1.00  0.00           O  
ATOM    290  H   GLN A  20      40.132 106.811 121.292  1.00  0.00           H  
ATOM    291  HA  GLN A  20      42.201 104.961 121.750  1.00  0.00           H  
ATOM    292  HB2 GLN A  20      40.602 103.474 121.570  1.00  0.00           H  
ATOM    293  HB3 GLN A  20      39.668 104.940 121.942  1.00  0.00           H  
ATOM    294  HG2 GLN A  20      39.069 105.166 119.508  1.00  0.00           H  
ATOM    295  HG3 GLN A  20      39.536 103.426 119.303  1.00  0.00           H  
ATOM    296 HE21 GLN A  20      35.988 103.800 120.322  1.00  0.00           H  
ATOM    297 HE22 GLN A  20      36.813 104.855 119.229  1.00  0.00           H  
ATOM    298  N   TYR A  21      41.998 105.609 118.681  1.00  0.00           N  
ATOM    299  CA  TYR A  21      42.486 105.322 117.331  1.00  0.00           C  
ATOM    300  C   TYR A  21      43.442 106.402 116.753  1.00  0.00           C  
ATOM    301  O   TYR A  21      44.086 106.181 115.703  1.00  0.00           O  
ATOM    302  CB  TYR A  21      41.374 105.003 116.332  1.00  0.00           C  
ATOM    303  CG  TYR A  21      40.704 103.646 116.587  1.00  0.00           C  
ATOM    304  CD1 TYR A  21      39.349 103.595 116.993  1.00  0.00           C  
ATOM    305  CD2 TYR A  21      41.342 102.469 116.208  1.00  0.00           C  
ATOM    306  CE1 TYR A  21      38.675 102.319 117.131  1.00  0.00           C  
ATOM    307  CE2 TYR A  21      40.650 101.206 116.243  1.00  0.00           C  
ATOM    308  CZ  TYR A  21      39.351 101.099 116.691  1.00  0.00           C  
ATOM    309  OH  TYR A  21      38.733  99.840 116.843  1.00  0.00           O  
ATOM    310  H   TYR A  21      41.264 106.294 118.791  1.00  0.00           H  
ATOM    311  HA  TYR A  21      43.043 104.386 117.308  1.00  0.00           H  
ATOM    312  HB2 TYR A  21      40.561 105.726 116.406  1.00  0.00           H  
ATOM    313  HB3 TYR A  21      41.854 104.961 115.355  1.00  0.00           H  
ATOM    314  HD1 TYR A  21      38.827 104.517 117.201  1.00  0.00           H  
ATOM    315  HD2 TYR A  21      42.323 102.500 115.757  1.00  0.00           H  
ATOM    316  HE1 TYR A  21      37.694 102.216 117.573  1.00  0.00           H  
ATOM    317  HE2 TYR A  21      41.199 100.322 115.954  1.00  0.00           H  
ATOM    318  HH  TYR A  21      37.841  99.881 117.193  1.00  0.00           H  
ATOM    319  N   ALA A  22      43.540 107.529 117.451  1.00  0.00           N  
ATOM    320  CA  ALA A  22      44.154 108.780 116.958  1.00  0.00           C  
ATOM    321  C   ALA A  22      45.689 108.850 116.774  1.00  0.00           C  
ATOM    322  O   ALA A  22      46.146 109.629 115.917  1.00  0.00           O  
ATOM    323  CB  ALA A  22      43.680 109.929 117.989  1.00  0.00           C  
ATOM    324  H   ALA A  22      42.742 107.635 118.061  1.00  0.00           H  
ATOM    325  HA  ALA A  22      43.661 108.992 116.009  1.00  0.00           H  
ATOM    326  HB1 ALA A  22      42.594 109.988 118.050  1.00  0.00           H  
ATOM    327  HB2 ALA A  22      44.106 109.769 118.979  1.00  0.00           H  
ATOM    328  HB3 ALA A  22      44.029 110.869 117.561  1.00  0.00           H  
ATOM    329  N   ASP A  23      46.454 108.113 117.604  1.00  0.00           N  
ATOM    330  CA  ASP A  23      47.908 108.115 117.823  1.00  0.00           C  
ATOM    331  C   ASP A  23      48.549 107.142 116.722  1.00  0.00           C  
ATOM    332  O   ASP A  23      49.319 107.490 115.864  1.00  0.00           O  
ATOM    333  CB  ASP A  23      48.390 107.764 119.270  1.00  0.00           C  
ATOM    334  CG  ASP A  23      47.488 106.697 119.941  1.00  0.00           C  
ATOM    335  OD1 ASP A  23      46.843 105.846 119.272  1.00  0.00           O  
ATOM    336  OD2 ASP A  23      47.384 106.740 121.188  1.00  0.00           O1-
ATOM    337  H   ASP A  23      45.895 107.497 118.177  1.00  0.00           H  
ATOM    338  HA  ASP A  23      48.257 109.129 117.630  1.00  0.00           H  
ATOM    339  HB2 ASP A  23      49.462 107.579 119.326  1.00  0.00           H  
ATOM    340  HB3 ASP A  23      48.247 108.690 119.827  1.00  0.00           H  
ATOM    341  N   GLY A  24      48.158 105.861 116.839  1.00  0.00           N  
ATOM    342  CA  GLY A  24      48.763 104.789 115.983  1.00  0.00           C  
ATOM    343  C   GLY A  24      48.983 103.471 116.681  1.00  0.00           C  
ATOM    344  O   GLY A  24      49.271 102.399 116.082  1.00  0.00           O  
ATOM    345  H   GLY A  24      47.499 105.618 117.564  1.00  0.00           H  
ATOM    346  HA2 GLY A  24      48.050 104.679 115.166  1.00  0.00           H  
ATOM    347  HA3 GLY A  24      49.728 105.084 115.568  1.00  0.00           H  
ATOM    348  N   GLU A  25      48.621 103.498 117.954  1.00  0.00           N  
ATOM    349  CA  GLU A  25      48.840 102.470 118.985  1.00  0.00           C  
ATOM    350  C   GLU A  25      48.121 101.076 118.827  1.00  0.00           C  
ATOM    351  O   GLU A  25      48.823 100.059 118.968  1.00  0.00           O  
ATOM    352  CB  GLU A  25      48.695 103.089 120.397  1.00  0.00           C  
ATOM    353  CG  GLU A  25      49.695 104.148 120.848  1.00  0.00           C  
ATOM    354  CD  GLU A  25      51.194 103.743 120.733  1.00  0.00           C  
ATOM    355  OE1 GLU A  25      51.710 103.621 119.614  1.00  0.00           O  
ATOM    356  OE2 GLU A  25      51.838 103.435 121.778  1.00  0.00           O1-
ATOM    357  H   GLU A  25      48.419 104.428 118.289  1.00  0.00           H  
ATOM    358  HA  GLU A  25      49.897 102.224 118.893  1.00  0.00           H  
ATOM    359  HB2 GLU A  25      47.637 103.306 120.541  1.00  0.00           H  
ATOM    360  HB3 GLU A  25      48.748 102.304 121.152  1.00  0.00           H  
ATOM    361  HG2 GLU A  25      49.561 105.124 120.382  1.00  0.00           H  
ATOM    362  HG3 GLU A  25      49.537 104.345 121.908  1.00  0.00           H  
ATOM    363  N   ALA A  26      46.854 101.088 118.445  1.00  0.00           N  
ATOM    364  CA  ALA A  26      46.142  99.921 117.888  1.00  0.00           C  
ATOM    365  C   ALA A  26      46.611  99.512 116.471  1.00  0.00           C  
ATOM    366  O   ALA A  26      46.947  98.354 116.233  1.00  0.00           O  
ATOM    367  CB  ALA A  26      44.666 100.235 117.946  1.00  0.00           C  
ATOM    368  H   ALA A  26      46.377 101.968 118.316  1.00  0.00           H  
ATOM    369  HA  ALA A  26      46.263  99.095 118.588  1.00  0.00           H  
ATOM    370  HB1 ALA A  26      44.095  99.340 117.698  1.00  0.00           H  
ATOM    371  HB2 ALA A  26      44.437 100.546 118.965  1.00  0.00           H  
ATOM    372  HB3 ALA A  26      44.353 101.092 117.352  1.00  0.00           H  
ATOM    373  N   ALA A  27      46.762 100.434 115.582  1.00  0.00           N  
ATOM    374  CA  ALA A  27      47.192 100.179 114.213  1.00  0.00           C  
ATOM    375  C   ALA A  27      48.540  99.395 114.096  1.00  0.00           C  
ATOM    376  O   ALA A  27      48.625  98.503 113.230  1.00  0.00           O  
ATOM    377  CB  ALA A  27      47.279 101.532 113.442  1.00  0.00           C  
ATOM    378  H   ALA A  27      46.649 101.399 115.858  1.00  0.00           H  
ATOM    379  HA  ALA A  27      46.435  99.569 113.720  1.00  0.00           H  
ATOM    380  HB1 ALA A  27      47.609 101.328 112.424  1.00  0.00           H  
ATOM    381  HB2 ALA A  27      46.323 102.052 113.374  1.00  0.00           H  
ATOM    382  HB3 ALA A  27      48.047 102.157 113.899  1.00  0.00           H  
ATOM    383  N   ARG A  28      49.569  99.721 114.863  1.00  0.00           N  
ATOM    384  CA  ARG A  28      50.920  99.088 114.753  1.00  0.00           C  
ATOM    385  C   ARG A  28      51.029  97.660 115.289  1.00  0.00           C  
ATOM    386  O   ARG A  28      52.165  97.133 115.242  1.00  0.00           O  
ATOM    387  CB  ARG A  28      52.001  99.931 115.427  1.00  0.00           C  
ATOM    388  CG  ARG A  28      51.939  99.969 116.946  1.00  0.00           C  
ATOM    389  CD  ARG A  28      53.083 100.886 117.419  1.00  0.00           C  
ATOM    390  NE  ARG A  28      52.930 101.203 118.857  1.00  0.00           N  
ATOM    391  CZ  ARG A  28      53.080 100.351 119.861  1.00  0.00           C  
ATOM    392  NH1 ARG A  28      53.706  99.193 119.724  1.00  0.00           N1+
ATOM    393  NH2 ARG A  28      52.512 100.720 120.998  1.00  0.00           N  
ATOM    394  H   ARG A  28      49.377 100.485 115.495  1.00  0.00           H  
ATOM    395  HA  ARG A  28      51.139  98.959 113.693  1.00  0.00           H  
ATOM    396  HB2 ARG A  28      52.970  99.679 114.999  1.00  0.00           H  
ATOM    397  HB3 ARG A  28      52.011 100.989 115.170  1.00  0.00           H  
ATOM    398  HG2 ARG A  28      50.971 100.389 117.221  1.00  0.00           H  
ATOM    399  HG3 ARG A  28      52.133  98.987 117.376  1.00  0.00           H  
ATOM    400  HD2 ARG A  28      53.997 100.329 117.218  1.00  0.00           H  
ATOM    401  HD3 ARG A  28      53.092 101.808 116.838  1.00  0.00           H  
ATOM    402  HE  ARG A  28      52.436 102.052 119.093  1.00  0.00           H  
ATOM    403 HH11 ARG A  28      54.132  98.902 118.856  1.00  0.00           H  
ATOM    404 HH12 ARG A  28      53.753  98.538 120.492  1.00  0.00           H  
ATOM    405 HH21 ARG A  28      52.210 101.665 121.190  1.00  0.00           H  
ATOM    406 HH22 ARG A  28      52.538  99.976 121.681  1.00  0.00           H  
ATOM    407  N   VAL A  29      49.986  97.035 115.789  1.00  0.00           N  
ATOM    408  CA  VAL A  29      49.837  95.652 116.230  1.00  0.00           C  
ATOM    409  C   VAL A  29      48.725  94.951 115.508  1.00  0.00           C  
ATOM    410  O   VAL A  29      48.390  93.798 115.829  1.00  0.00           O  
ATOM    411  CB  VAL A  29      49.634  95.628 117.738  1.00  0.00           C  
ATOM    412  CG1 VAL A  29      50.783  96.210 118.564  1.00  0.00           C  
ATOM    413  CG2 VAL A  29      48.306  96.123 118.336  1.00  0.00           C  
ATOM    414  H   VAL A  29      49.303  97.714 116.092  1.00  0.00           H  
ATOM    415  HA  VAL A  29      50.802  95.246 115.931  1.00  0.00           H  
ATOM    416  HB  VAL A  29      49.604  94.555 117.926  1.00  0.00           H  
ATOM    417 HG11 VAL A  29      50.706  95.884 119.601  1.00  0.00           H  
ATOM    418 HG12 VAL A  29      51.693  95.753 118.175  1.00  0.00           H  
ATOM    419 HG13 VAL A  29      50.753  97.299 118.551  1.00  0.00           H  
ATOM    420 HG21 VAL A  29      48.285  95.963 119.414  1.00  0.00           H  
ATOM    421 HG22 VAL A  29      48.066  97.170 118.148  1.00  0.00           H  
ATOM    422 HG23 VAL A  29      47.437  95.561 117.991  1.00  0.00           H  
ATOM    423  N   TRP A  30      47.968  95.568 114.598  1.00  0.00           N  
ATOM    424  CA  TRP A  30      46.590  95.117 114.143  1.00  0.00           C  
ATOM    425  C   TRP A  30      46.555  93.873 113.270  1.00  0.00           C  
ATOM    426  O   TRP A  30      45.576  93.126 113.332  1.00  0.00           O  
ATOM    427  CB  TRP A  30      45.861  96.283 113.460  1.00  0.00           C  
ATOM    428  CG  TRP A  30      44.378  96.306 113.333  1.00  0.00           C  
ATOM    429  CD1 TRP A  30      43.735  96.076 112.199  1.00  0.00           C  
ATOM    430  CD2 TRP A  30      43.360  96.544 114.358  1.00  0.00           C  
ATOM    431  CE2 TRP A  30      42.097  96.233 113.802  1.00  0.00           C  
ATOM    432  CE3 TRP A  30      43.432  96.744 115.781  1.00  0.00           C  
ATOM    433  NE1 TRP A  30      42.355  96.033 112.450  1.00  0.00           N  
ATOM    434  CZ2 TRP A  30      40.941  96.284 114.550  1.00  0.00           C  
ATOM    435  CZ3 TRP A  30      42.247  96.816 116.540  1.00  0.00           C  
ATOM    436  CH2 TRP A  30      40.972  96.644 115.957  1.00  0.00           C  
ATOM    437  H   TRP A  30      48.346  96.403 114.173  1.00  0.00           H  
ATOM    438  HA  TRP A  30      45.971  95.069 115.039  1.00  0.00           H  
ATOM    439  HB2 TRP A  30      46.037  97.064 114.199  1.00  0.00           H  
ATOM    440  HB3 TRP A  30      46.249  96.450 112.456  1.00  0.00           H  
ATOM    441  HD1 TRP A  30      44.180  96.006 111.217  1.00  0.00           H  
ATOM    442  HE1 TRP A  30      41.718  95.672 111.754  1.00  0.00           H  
ATOM    443  HE3 TRP A  30      44.350  97.009 116.286  1.00  0.00           H  
ATOM    444  HZ2 TRP A  30      40.032  95.974 114.057  1.00  0.00           H  
ATOM    445  HZ3 TRP A  30      42.201  97.199 117.548  1.00  0.00           H  
ATOM    446  HH2 TRP A  30      40.099  96.824 116.567  1.00  0.00           H  
ATOM    447  N   GLN A  31      47.630  93.518 112.556  1.00  0.00           N  
ATOM    448  CA  GLN A  31      47.748  92.163 111.927  1.00  0.00           C  
ATOM    449  C   GLN A  31      48.072  91.087 112.963  1.00  0.00           C  
ATOM    450  O   GLN A  31      47.633  89.949 112.896  1.00  0.00           O  
ATOM    451  CB  GLN A  31      48.806  92.163 110.830  1.00  0.00           C  
ATOM    452  CG  GLN A  31      48.540  90.881 110.000  1.00  0.00           C  
ATOM    453  CD  GLN A  31      49.699  89.945 110.014  1.00  0.00           C  
ATOM    454  NE2 GLN A  31      49.511  88.942 110.767  1.00  0.00           N  
ATOM    455  OE1 GLN A  31      50.761  90.040 109.353  1.00  0.00           O  
ATOM    456  H   GLN A  31      48.428  94.122 112.423  1.00  0.00           H  
ATOM    457  HA  GLN A  31      46.780  91.954 111.473  1.00  0.00           H  
ATOM    458  HB2 GLN A  31      48.661  92.974 110.117  1.00  0.00           H  
ATOM    459  HB3 GLN A  31      49.789  92.166 111.302  1.00  0.00           H  
ATOM    460  HG2 GLN A  31      47.624  90.360 110.277  1.00  0.00           H  
ATOM    461  HG3 GLN A  31      48.359  91.213 108.977  1.00  0.00           H  
ATOM    462 HE21 GLN A  31      50.279  88.302 110.914  1.00  0.00           H  
ATOM    463 HE22 GLN A  31      48.668  88.919 111.323  1.00  0.00           H  
ATOM    464  N   LEU A  32      48.756  91.480 114.058  1.00  0.00           N  
ATOM    465  CA  LEU A  32      49.203  90.637 115.178  1.00  0.00           C  
ATOM    466  C   LEU A  32      47.983  90.337 116.055  1.00  0.00           C  
ATOM    467  O   LEU A  32      47.859  89.248 116.593  1.00  0.00           O  
ATOM    468  CB  LEU A  32      50.299  91.294 115.985  1.00  0.00           C  
ATOM    469  CG  LEU A  32      51.580  91.736 115.108  1.00  0.00           C  
ATOM    470  CD1 LEU A  32      52.463  92.639 115.974  1.00  0.00           C  
ATOM    471  CD2 LEU A  32      52.443  90.514 114.796  1.00  0.00           C  
ATOM    472  H   LEU A  32      49.090  92.428 114.152  1.00  0.00           H  
ATOM    473  HA  LEU A  32      49.571  89.645 114.915  1.00  0.00           H  
ATOM    474  HB2 LEU A  32      49.833  92.085 116.574  1.00  0.00           H  
ATOM    475  HB3 LEU A  32      50.689  90.605 116.735  1.00  0.00           H  
ATOM    476  HG  LEU A  32      51.365  92.120 114.111  1.00  0.00           H  
ATOM    477 HD11 LEU A  32      52.888  92.010 116.756  1.00  0.00           H  
ATOM    478 HD12 LEU A  32      53.210  93.102 115.329  1.00  0.00           H  
ATOM    479 HD13 LEU A  32      51.850  93.370 116.499  1.00  0.00           H  
ATOM    480 HD21 LEU A  32      51.855  89.907 114.109  1.00  0.00           H  
ATOM    481 HD22 LEU A  32      53.358  90.752 114.256  1.00  0.00           H  
ATOM    482 HD23 LEU A  32      52.583  90.053 115.774  1.00  0.00           H  
ATOM    483  N   TYR A  33      47.067  91.277 116.199  1.00  0.00           N  
ATOM    484  CA  TYR A  33      45.755  91.140 116.802  1.00  0.00           C  
ATOM    485  C   TYR A  33      44.628  90.389 116.013  1.00  0.00           C  
ATOM    486  O   TYR A  33      43.778  89.652 116.502  1.00  0.00           O  
ATOM    487  CB  TYR A  33      45.312  92.573 117.198  1.00  0.00           C  
ATOM    488  CG  TYR A  33      43.853  92.655 117.739  1.00  0.00           C  
ATOM    489  CD1 TYR A  33      42.769  93.155 117.032  1.00  0.00           C  
ATOM    490  CD2 TYR A  33      43.629  91.932 118.917  1.00  0.00           C  
ATOM    491  CE1 TYR A  33      41.443  93.151 117.559  1.00  0.00           C  
ATOM    492  CE2 TYR A  33      42.403  91.842 119.492  1.00  0.00           C  
ATOM    493  CZ  TYR A  33      41.314  92.433 118.770  1.00  0.00           C  
ATOM    494  OH  TYR A  33      40.081  92.152 119.182  1.00  0.00           O  
ATOM    495  H   TYR A  33      47.383  92.219 116.016  1.00  0.00           H  
ATOM    496  HA  TYR A  33      45.925  90.571 117.717  1.00  0.00           H  
ATOM    497  HB2 TYR A  33      46.086  92.918 117.884  1.00  0.00           H  
ATOM    498  HB3 TYR A  33      45.335  93.233 116.331  1.00  0.00           H  
ATOM    499  HD1 TYR A  33      42.877  93.461 116.001  1.00  0.00           H  
ATOM    500  HD2 TYR A  33      44.475  91.514 119.443  1.00  0.00           H  
ATOM    501  HE1 TYR A  33      40.637  93.520 116.943  1.00  0.00           H  
ATOM    502  HE2 TYR A  33      42.062  91.303 120.364  1.00  0.00           H  
ATOM    503  HH  TYR A  33      39.406  92.544 118.626  1.00  0.00           H  
ATOM    504  N   ILE A  34      44.617  90.611 114.680  1.00  0.00           N  
ATOM    505  CA  ILE A  34      43.841  89.807 113.647  1.00  0.00           C  
ATOM    506  C   ILE A  34      44.226  88.342 113.660  1.00  0.00           C  
ATOM    507  O   ILE A  34      43.450  87.499 113.368  1.00  0.00           O  
ATOM    508  CB  ILE A  34      43.927  90.393 112.211  1.00  0.00           C  
ATOM    509  CG1 ILE A  34      43.025  91.727 112.284  1.00  0.00           C  
ATOM    510  CG2 ILE A  34      43.454  89.510 111.099  1.00  0.00           C  
ATOM    511  CD1 ILE A  34      43.086  92.550 110.989  1.00  0.00           C  
ATOM    512  H   ILE A  34      45.172  91.388 114.350  1.00  0.00           H  
ATOM    513  HA  ILE A  34      42.800  89.843 113.964  1.00  0.00           H  
ATOM    514  HB  ILE A  34      44.936  90.649 111.886  1.00  0.00           H  
ATOM    515 HG12 ILE A  34      41.988  91.427 112.438  1.00  0.00           H  
ATOM    516 HG13 ILE A  34      43.224  92.322 113.176  1.00  0.00           H  
ATOM    517 HG21 ILE A  34      42.529  88.990 111.346  1.00  0.00           H  
ATOM    518 HG22 ILE A  34      43.206  90.013 110.164  1.00  0.00           H  
ATOM    519 HG23 ILE A  34      44.258  88.839 110.798  1.00  0.00           H  
ATOM    520 HD11 ILE A  34      44.105  92.619 110.608  1.00  0.00           H  
ATOM    521 HD12 ILE A  34      42.355  92.013 110.384  1.00  0.00           H  
ATOM    522 HD13 ILE A  34      42.678  93.552 111.119  1.00  0.00           H  
ATOM    523  N   GLY A  35      45.566  88.074 113.910  1.00  0.00           N  
ATOM    524  CA  GLY A  35      46.199  86.790 113.693  1.00  0.00           C  
ATOM    525  C   GLY A  35      46.629  86.615 112.265  1.00  0.00           C  
ATOM    526  O   GLY A  35      46.468  87.500 111.473  1.00  0.00           O  
ATOM    527  H   GLY A  35      46.218  88.845 113.880  1.00  0.00           H  
ATOM    528  HA2 GLY A  35      47.102  86.844 114.301  1.00  0.00           H  
ATOM    529  HA3 GLY A  35      45.600  85.957 114.063  1.00  0.00           H  
ATOM    530  N   ASP A  36      47.042  85.362 111.913  1.00  0.00           N  
ATOM    531  CA  ASP A  36      46.879  84.938 110.512  1.00  0.00           C  
ATOM    532  C   ASP A  36      45.591  85.441 109.849  1.00  0.00           C  
ATOM    533  O   ASP A  36      44.474  85.044 110.199  1.00  0.00           O  
ATOM    534  CB  ASP A  36      46.954  83.377 110.424  1.00  0.00           C  
ATOM    535  CG  ASP A  36      47.211  82.921 108.951  1.00  0.00           C  
ATOM    536  OD1 ASP A  36      47.553  81.679 108.801  1.00  0.00           O  
ATOM    537  OD2 ASP A  36      47.087  83.656 107.942  1.00  0.00           O1-
ATOM    538  H   ASP A  36      47.114  84.609 112.582  1.00  0.00           H  
ATOM    539  HA  ASP A  36      47.615  85.457 109.898  1.00  0.00           H  
ATOM    540  HB2 ASP A  36      47.830  83.046 110.982  1.00  0.00           H  
ATOM    541  HB3 ASP A  36      46.040  82.891 110.763  1.00  0.00           H  
ATOM    542  N   THR A  37      45.716  86.384 108.867  1.00  0.00           N  
ATOM    543  CA  THR A  37      44.600  86.910 108.134  1.00  0.00           C  
ATOM    544  C   THR A  37      43.729  85.796 107.460  1.00  0.00           C  
ATOM    545  O   THR A  37      42.522  86.109 107.313  1.00  0.00           O  
ATOM    546  CB  THR A  37      45.037  87.874 107.016  1.00  0.00           C  
ATOM    547  CG2 THR A  37      45.732  89.123 107.544  1.00  0.00           C  
ATOM    548  OG1 THR A  37      45.768  87.185 106.007  1.00  0.00           O  
ATOM    549  H   THR A  37      46.614  86.834 108.769  1.00  0.00           H  
ATOM    550  HA  THR A  37      43.906  87.538 108.691  1.00  0.00           H  
ATOM    551  HB  THR A  37      44.149  88.238 106.499  1.00  0.00           H  
ATOM    552  HG1 THR A  37      46.613  87.044 106.440  1.00  0.00           H  
ATOM    553 HG21 THR A  37      46.770  88.872 107.770  1.00  0.00           H  
ATOM    554 HG22 THR A  37      45.807  89.754 106.659  1.00  0.00           H  
ATOM    555 HG23 THR A  37      45.279  89.693 108.354  1.00  0.00           H  
ATOM    556  N   ARG A  38      44.308  84.573 107.161  1.00  0.00           N  
ATOM    557  CA  ARG A  38      43.610  83.447 106.451  1.00  0.00           C  
ATOM    558  C   ARG A  38      42.549  82.838 107.272  1.00  0.00           C  
ATOM    559  O   ARG A  38      41.462  82.530 106.775  1.00  0.00           O  
ATOM    560  CB  ARG A  38      44.637  82.409 106.018  1.00  0.00           C  
ATOM    561  CG  ARG A  38      45.719  82.937 104.952  1.00  0.00           C  
ATOM    562  CD  ARG A  38      46.758  81.885 104.559  1.00  0.00           C  
ATOM    563  NE  ARG A  38      47.496  81.269 105.714  1.00  0.00           N  
ATOM    564  CZ  ARG A  38      48.491  80.326 105.665  1.00  0.00           C  
ATOM    565  NH1 ARG A  38      49.022  79.926 104.581  1.00  0.00           N1+
ATOM    566  NH2 ARG A  38      49.045  79.869 106.768  1.00  0.00           N  
ATOM    567  H   ARG A  38      45.299  84.543 107.355  1.00  0.00           H  
ATOM    568  HA  ARG A  38      43.003  83.868 105.650  1.00  0.00           H  
ATOM    569  HB2 ARG A  38      45.037  81.970 106.933  1.00  0.00           H  
ATOM    570  HB3 ARG A  38      44.083  81.647 105.468  1.00  0.00           H  
ATOM    571  HG2 ARG A  38      45.308  83.316 104.017  1.00  0.00           H  
ATOM    572  HG3 ARG A  38      46.317  83.790 105.271  1.00  0.00           H  
ATOM    573  HD2 ARG A  38      46.343  81.085 103.946  1.00  0.00           H  
ATOM    574  HD3 ARG A  38      47.494  82.416 103.956  1.00  0.00           H  
ATOM    575  HE  ARG A  38      47.190  81.585 106.622  1.00  0.00           H  
ATOM    576 HH11 ARG A  38      48.704  80.204 103.663  1.00  0.00           H  
ATOM    577 HH12 ARG A  38      49.984  79.618 104.564  1.00  0.00           H  
ATOM    578 HH21 ARG A  38      48.726  80.305 107.621  1.00  0.00           H  
ATOM    579 HH22 ARG A  38      49.840  79.248 106.824  1.00  0.00           H  
ATOM    580  N   SER A  39      42.816  82.755 108.566  1.00  0.00           N  
ATOM    581  CA  SER A  39      41.862  82.174 109.548  1.00  0.00           C  
ATOM    582  C   SER A  39      40.478  82.859 109.641  1.00  0.00           C  
ATOM    583  O   SER A  39      39.456  82.252 109.342  1.00  0.00           O  
ATOM    584  CB  SER A  39      42.561  82.033 110.859  1.00  0.00           C  
ATOM    585  OG  SER A  39      41.813  81.244 111.776  1.00  0.00           O  
ATOM    586  H   SER A  39      43.618  83.264 108.909  1.00  0.00           H  
ATOM    587  HA  SER A  39      41.747  81.165 109.151  1.00  0.00           H  
ATOM    588  HB2 SER A  39      43.534  81.567 110.707  1.00  0.00           H  
ATOM    589  HB3 SER A  39      42.694  82.997 111.350  1.00  0.00           H  
ATOM    590  HG  SER A  39      41.977  80.326 111.549  1.00  0.00           H  
ATOM    591  N   ARG A  40      40.457  84.227 109.848  1.00  0.00           N  
ATOM    592  CA  ARG A  40      39.256  85.065 109.725  1.00  0.00           C  
ATOM    593  C   ARG A  40      38.688  85.053 108.369  1.00  0.00           C  
ATOM    594  O   ARG A  40      37.428  85.047 108.284  1.00  0.00           O  
ATOM    595  CB  ARG A  40      39.559  86.541 110.218  1.00  0.00           C  
ATOM    596  CG  ARG A  40      40.458  87.420 109.243  1.00  0.00           C  
ATOM    597  CD  ARG A  40      40.332  88.996 109.414  1.00  0.00           C  
ATOM    598  NE  ARG A  40      39.004  89.434 109.090  1.00  0.00           N  
ATOM    599  CZ  ARG A  40      38.606  90.700 109.443  1.00  0.00           C  
ATOM    600  NH1 ARG A  40      39.205  91.390 110.381  1.00  0.00           N1+
ATOM    601  NH2 ARG A  40      37.712  91.400 108.816  1.00  0.00           N  
ATOM    602  H   ARG A  40      41.309  84.653 110.184  1.00  0.00           H  
ATOM    603  HA  ARG A  40      38.463  84.630 110.334  1.00  0.00           H  
ATOM    604  HB2 ARG A  40      38.601  87.054 110.307  1.00  0.00           H  
ATOM    605  HB3 ARG A  40      40.052  86.554 111.191  1.00  0.00           H  
ATOM    606  HG2 ARG A  40      41.503  87.123 109.324  1.00  0.00           H  
ATOM    607  HG3 ARG A  40      39.999  87.227 108.274  1.00  0.00           H  
ATOM    608  HD2 ARG A  40      40.715  89.179 110.418  1.00  0.00           H  
ATOM    609  HD3 ARG A  40      41.003  89.571 108.775  1.00  0.00           H  
ATOM    610  HE  ARG A  40      38.584  89.062 108.250  1.00  0.00           H  
ATOM    611 HH11 ARG A  40      39.991  91.009 110.887  1.00  0.00           H  
ATOM    612 HH12 ARG A  40      38.843  92.324 110.510  1.00  0.00           H  
ATOM    613 HH21 ARG A  40      37.169  90.980 108.077  1.00  0.00           H  
ATOM    614 HH22 ARG A  40      37.443  92.298 109.194  1.00  0.00           H  
ATOM    615  N   THR A  41      39.397  85.009 107.281  1.00  0.00           N  
ATOM    616  CA  THR A  41      38.859  85.045 105.878  1.00  0.00           C  
ATOM    617  C   THR A  41      37.957  83.806 105.635  1.00  0.00           C  
ATOM    618  O   THR A  41      36.986  83.971 104.932  1.00  0.00           O  
ATOM    619  CB  THR A  41      40.017  85.035 104.874  1.00  0.00           C  
ATOM    620  CG2 THR A  41      39.608  85.031 103.389  1.00  0.00           C  
ATOM    621  OG1 THR A  41      40.821  86.219 104.994  1.00  0.00           O  
ATOM    622  H   THR A  41      40.387  85.170 107.402  1.00  0.00           H  
ATOM    623  HA  THR A  41      38.330  85.976 105.680  1.00  0.00           H  
ATOM    624  HB  THR A  41      40.612  84.148 105.089  1.00  0.00           H  
ATOM    625  HG1 THR A  41      41.679  85.977 105.349  1.00  0.00           H  
ATOM    626 HG21 THR A  41      39.019  84.152 103.127  1.00  0.00           H  
ATOM    627 HG22 THR A  41      38.931  85.867 103.213  1.00  0.00           H  
ATOM    628 HG23 THR A  41      40.413  85.132 102.661  1.00  0.00           H  
ATOM    629  N   ALA A  42      38.285  82.626 106.162  1.00  0.00           N  
ATOM    630  CA  ALA A  42      37.596  81.340 105.967  1.00  0.00           C  
ATOM    631  C   ALA A  42      36.251  81.424 106.673  1.00  0.00           C  
ATOM    632  O   ALA A  42      35.500  80.457 106.544  1.00  0.00           O  
ATOM    633  CB  ALA A  42      38.525  80.157 106.551  1.00  0.00           C  
ATOM    634  H   ALA A  42      39.211  82.567 106.562  1.00  0.00           H  
ATOM    635  HA  ALA A  42      37.284  81.252 104.927  1.00  0.00           H  
ATOM    636  HB1 ALA A  42      39.444  80.168 105.966  1.00  0.00           H  
ATOM    637  HB2 ALA A  42      38.570  80.243 107.637  1.00  0.00           H  
ATOM    638  HB3 ALA A  42      38.054  79.181 106.437  1.00  0.00           H  
ATOM    639  N   GLU A  43      35.823  82.446 107.414  1.00  0.00           N  
ATOM    640  CA  GLU A  43      34.588  82.402 108.203  1.00  0.00           C  
ATOM    641  C   GLU A  43      33.406  82.968 107.434  1.00  0.00           C  
ATOM    642  O   GLU A  43      32.297  82.484 107.538  1.00  0.00           O  
ATOM    643  CB  GLU A  43      34.729  83.055 109.603  1.00  0.00           C  
ATOM    644  CG  GLU A  43      35.850  82.563 110.472  1.00  0.00           C  
ATOM    645  CD  GLU A  43      35.672  81.275 111.197  1.00  0.00           C  
ATOM    646  OE1 GLU A  43      35.272  80.256 110.578  1.00  0.00           O  
ATOM    647  OE2 GLU A  43      36.019  81.140 112.384  1.00  0.00           O1-
ATOM    648  H   GLU A  43      36.426  83.222 107.647  1.00  0.00           H  
ATOM    649  HA  GLU A  43      34.447  81.350 108.451  1.00  0.00           H  
ATOM    650  HB2 GLU A  43      34.969  84.104 109.430  1.00  0.00           H  
ATOM    651  HB3 GLU A  43      33.770  83.099 110.120  1.00  0.00           H  
ATOM    652  HG2 GLU A  43      36.777  82.514 109.900  1.00  0.00           H  
ATOM    653  HG3 GLU A  43      35.924  83.374 111.196  1.00  0.00           H  
ATOM    654  N   TYR A  44      33.511  84.142 106.841  1.00  0.00           N  
ATOM    655  CA  TYR A  44      32.346  84.964 106.441  1.00  0.00           C  
ATOM    656  C   TYR A  44      32.479  85.491 105.008  1.00  0.00           C  
ATOM    657  O   TYR A  44      31.493  86.046 104.504  1.00  0.00           O  
ATOM    658  CB  TYR A  44      32.229  86.112 107.497  1.00  0.00           C  
ATOM    659  CG  TYR A  44      33.208  87.219 107.294  1.00  0.00           C  
ATOM    660  CD1 TYR A  44      34.542  87.021 107.656  1.00  0.00           C  
ATOM    661  CD2 TYR A  44      32.704  88.491 106.996  1.00  0.00           C  
ATOM    662  CE1 TYR A  44      35.472  88.132 107.588  1.00  0.00           C  
ATOM    663  CE2 TYR A  44      33.616  89.545 106.899  1.00  0.00           C  
ATOM    664  CZ  TYR A  44      35.005  89.393 107.150  1.00  0.00           C  
ATOM    665  OH  TYR A  44      35.894  90.385 107.023  1.00  0.00           O  
ATOM    666  H   TYR A  44      34.414  84.541 107.054  1.00  0.00           H  
ATOM    667  HA  TYR A  44      31.385  84.461 106.552  1.00  0.00           H  
ATOM    668  HB2 TYR A  44      31.271  86.616 107.622  1.00  0.00           H  
ATOM    669  HB3 TYR A  44      32.291  85.663 108.488  1.00  0.00           H  
ATOM    670  HD1 TYR A  44      34.846  86.038 107.984  1.00  0.00           H  
ATOM    671  HD2 TYR A  44      31.713  88.643 106.595  1.00  0.00           H  
ATOM    672  HE1 TYR A  44      36.526  87.985 107.772  1.00  0.00           H  
ATOM    673  HE2 TYR A  44      33.429  90.514 106.461  1.00  0.00           H  
ATOM    674  HH  TYR A  44      35.345  91.155 106.855  1.00  0.00           H  
ATOM    675  N   LYS A  45      33.652  85.277 104.343  1.00  0.00           N  
ATOM    676  CA  LYS A  45      33.901  85.756 102.996  1.00  0.00           C  
ATOM    677  C   LYS A  45      32.966  84.946 101.996  1.00  0.00           C  
ATOM    678  O   LYS A  45      32.368  85.623 101.141  1.00  0.00           O  
ATOM    679  CB  LYS A  45      35.356  85.700 102.557  1.00  0.00           C  
ATOM    680  CG  LYS A  45      35.635  86.473 101.251  1.00  0.00           C  
ATOM    681  CD  LYS A  45      37.111  86.337 100.777  1.00  0.00           C  
ATOM    682  CE  LYS A  45      37.401  86.756  99.325  1.00  0.00           C  
ATOM    683  NZ  LYS A  45      38.878  86.801  99.118  1.00  0.00           N1+
ATOM    684  H   LYS A  45      34.379  84.745 104.800  1.00  0.00           H  
ATOM    685  HA  LYS A  45      33.633  86.813 103.006  1.00  0.00           H  
ATOM    686  HB2 LYS A  45      35.968  86.104 103.363  1.00  0.00           H  
ATOM    687  HB3 LYS A  45      35.634  84.649 102.464  1.00  0.00           H  
ATOM    688  HG2 LYS A  45      35.059  86.051 100.427  1.00  0.00           H  
ATOM    689  HG3 LYS A  45      35.322  87.504 101.415  1.00  0.00           H  
ATOM    690  HD2 LYS A  45      37.731  86.892 101.483  1.00  0.00           H  
ATOM    691  HD3 LYS A  45      37.400  85.286 100.791  1.00  0.00           H  
ATOM    692  HE2 LYS A  45      37.030  85.960  98.678  1.00  0.00           H  
ATOM    693  HE3 LYS A  45      36.949  87.726  99.119  1.00  0.00           H  
ATOM    694  HZ1 LYS A  45      39.303  85.898  99.268  1.00  0.00           H  
ATOM    695  HZ2 LYS A  45      39.045  87.011  98.145  1.00  0.00           H  
ATOM    696  HZ3 LYS A  45      39.370  87.558  99.573  1.00  0.00           H  
ATOM    697  N   ALA A  46      32.875  83.671 102.070  1.00  0.00           N  
ATOM    698  CA  ALA A  46      32.095  82.853 101.191  1.00  0.00           C  
ATOM    699  C   ALA A  46      30.595  83.229 101.202  1.00  0.00           C  
ATOM    700  O   ALA A  46      30.000  83.446 100.162  1.00  0.00           O  
ATOM    701  CB  ALA A  46      32.204  81.409 101.631  1.00  0.00           C  
ATOM    702  H   ALA A  46      33.328  83.204 102.842  1.00  0.00           H  
ATOM    703  HA  ALA A  46      32.384  82.944 100.144  1.00  0.00           H  
ATOM    704  HB1 ALA A  46      31.780  80.775 100.851  1.00  0.00           H  
ATOM    705  HB2 ALA A  46      33.229  81.069 101.779  1.00  0.00           H  
ATOM    706  HB3 ALA A  46      31.675  81.357 102.583  1.00  0.00           H  
ATOM    707  N   TRP A  47      30.039  83.398 102.344  1.00  0.00           N  
ATOM    708  CA  TRP A  47      28.692  84.025 102.613  1.00  0.00           C  
ATOM    709  C   TRP A  47      28.457  85.390 101.932  1.00  0.00           C  
ATOM    710  O   TRP A  47      27.497  85.539 101.141  1.00  0.00           O  
ATOM    711  CB  TRP A  47      28.577  83.988 104.149  1.00  0.00           C  
ATOM    712  CG  TRP A  47      27.263  84.527 104.713  1.00  0.00           C  
ATOM    713  CD1 TRP A  47      26.079  83.906 104.718  1.00  0.00           C  
ATOM    714  CD2 TRP A  47      26.894  85.902 105.105  1.00  0.00           C  
ATOM    715  CE2 TRP A  47      25.523  85.951 105.468  1.00  0.00           C  
ATOM    716  CE3 TRP A  47      27.564  87.145 105.070  1.00  0.00           C  
ATOM    717  NE1 TRP A  47      25.059  84.687 105.340  1.00  0.00           N  
ATOM    718  CZ2 TRP A  47      24.863  87.103 105.892  1.00  0.00           C  
ATOM    719  CZ3 TRP A  47      26.943  88.320 105.529  1.00  0.00           C  
ATOM    720  CH2 TRP A  47      25.594  88.305 105.950  1.00  0.00           C  
ATOM    721  H   TRP A  47      30.528  82.922 103.090  1.00  0.00           H  
ATOM    722  HA  TRP A  47      27.896  83.377 102.245  1.00  0.00           H  
ATOM    723  HB2 TRP A  47      28.700  82.953 104.468  1.00  0.00           H  
ATOM    724  HB3 TRP A  47      29.422  84.529 104.576  1.00  0.00           H  
ATOM    725  HD1 TRP A  47      25.931  82.899 104.357  1.00  0.00           H  
ATOM    726  HE1 TRP A  47      24.146  84.268 105.449  1.00  0.00           H  
ATOM    727  HE3 TRP A  47      28.586  87.224 104.727  1.00  0.00           H  
ATOM    728  HZ2 TRP A  47      23.818  87.114 106.165  1.00  0.00           H  
ATOM    729  HZ3 TRP A  47      27.445  89.273 105.461  1.00  0.00           H  
ATOM    730  HH2 TRP A  47      25.111  89.181 106.356  1.00  0.00           H  
ATOM    731  N   LEU A  48      29.215  86.432 102.308  1.00  0.00           N  
ATOM    732  CA  LEU A  48      29.100  87.757 101.845  1.00  0.00           C  
ATOM    733  C   LEU A  48      29.114  87.863 100.292  1.00  0.00           C  
ATOM    734  O   LEU A  48      28.369  88.590  99.681  1.00  0.00           O  
ATOM    735  CB  LEU A  48      30.196  88.636 102.421  1.00  0.00           C  
ATOM    736  CG  LEU A  48      30.151  90.082 101.947  1.00  0.00           C  
ATOM    737  CD1 LEU A  48      28.989  90.851 102.672  1.00  0.00           C  
ATOM    738  CD2 LEU A  48      31.482  90.724 102.352  1.00  0.00           C  
ATOM    739  H   LEU A  48      29.947  86.320 102.994  1.00  0.00           H  
ATOM    740  HA  LEU A  48      28.204  88.273 102.190  1.00  0.00           H  
ATOM    741  HB2 LEU A  48      30.219  88.466 103.497  1.00  0.00           H  
ATOM    742  HB3 LEU A  48      31.099  88.252 101.945  1.00  0.00           H  
ATOM    743  HG  LEU A  48      30.065  90.186 100.866  1.00  0.00           H  
ATOM    744 HD11 LEU A  48      29.026  91.859 102.258  1.00  0.00           H  
ATOM    745 HD12 LEU A  48      28.007  90.414 102.488  1.00  0.00           H  
ATOM    746 HD13 LEU A  48      29.104  90.942 103.751  1.00  0.00           H  
ATOM    747 HD21 LEU A  48      32.355  90.253 101.899  1.00  0.00           H  
ATOM    748 HD22 LEU A  48      31.428  91.791 102.135  1.00  0.00           H  
ATOM    749 HD23 LEU A  48      31.562  90.785 103.436  1.00  0.00           H  
ATOM    750  N   LEU A  49      29.992  87.074  99.639  1.00  0.00           N  
ATOM    751  CA  LEU A  49      30.079  86.912  98.197  1.00  0.00           C  
ATOM    752  C   LEU A  49      28.873  86.278  97.621  1.00  0.00           C  
ATOM    753  O   LEU A  49      28.487  86.634  96.451  1.00  0.00           O  
ATOM    754  CB  LEU A  49      31.330  86.022  97.851  1.00  0.00           C  
ATOM    755  CG  LEU A  49      32.657  86.823  97.879  1.00  0.00           C  
ATOM    756  CD1 LEU A  49      33.875  85.834  97.706  1.00  0.00           C  
ATOM    757  CD2 LEU A  49      32.932  87.867  96.763  1.00  0.00           C  
ATOM    758  H   LEU A  49      30.635  86.567 100.231  1.00  0.00           H  
ATOM    759  HA  LEU A  49      30.197  87.825  97.613  1.00  0.00           H  
ATOM    760  HB2 LEU A  49      31.417  85.207  98.569  1.00  0.00           H  
ATOM    761  HB3 LEU A  49      31.116  85.621  96.860  1.00  0.00           H  
ATOM    762  HG  LEU A  49      32.850  87.355  98.812  1.00  0.00           H  
ATOM    763 HD11 LEU A  49      34.871  86.275  97.744  1.00  0.00           H  
ATOM    764 HD12 LEU A  49      33.848  85.124  98.533  1.00  0.00           H  
ATOM    765 HD13 LEU A  49      33.647  85.246  96.817  1.00  0.00           H  
ATOM    766 HD21 LEU A  49      32.115  88.580  96.647  1.00  0.00           H  
ATOM    767 HD22 LEU A  49      33.870  88.413  96.867  1.00  0.00           H  
ATOM    768 HD23 LEU A  49      33.101  87.417  95.785  1.00  0.00           H  
ATOM    769  N   GLY A  50      28.217  85.368  98.362  1.00  0.00           N  
ATOM    770  CA  GLY A  50      26.862  84.853  97.964  1.00  0.00           C  
ATOM    771  C   GLY A  50      25.925  85.999  97.626  1.00  0.00           C  
ATOM    772  O   GLY A  50      25.420  86.039  96.471  1.00  0.00           O  
ATOM    773  H   GLY A  50      28.527  85.148  99.298  1.00  0.00           H  
ATOM    774  HA2 GLY A  50      26.895  84.220  97.077  1.00  0.00           H  
ATOM    775  HA3 GLY A  50      26.406  84.229  98.733  1.00  0.00           H  
ATOM    776  N   LEU A  51      25.722  86.936  98.612  1.00  0.00           N  
ATOM    777  CA  LEU A  51      24.956  88.188  98.462  1.00  0.00           C  
ATOM    778  C   LEU A  51      25.490  89.052  97.303  1.00  0.00           C  
ATOM    779  O   LEU A  51      24.686  89.405  96.451  1.00  0.00           O  
ATOM    780  CB  LEU A  51      24.961  89.036  99.758  1.00  0.00           C  
ATOM    781  CG  LEU A  51      24.337  88.329 101.027  1.00  0.00           C  
ATOM    782  CD1 LEU A  51      24.883  89.029 102.277  1.00  0.00           C  
ATOM    783  CD2 LEU A  51      22.881  88.143 100.969  1.00  0.00           C  
ATOM    784  H   LEU A  51      26.016  86.637  99.531  1.00  0.00           H  
ATOM    785  HA  LEU A  51      23.927  87.956  98.188  1.00  0.00           H  
ATOM    786  HB2 LEU A  51      25.992  89.281 100.011  1.00  0.00           H  
ATOM    787  HB3 LEU A  51      24.436  89.977  99.589  1.00  0.00           H  
ATOM    788  HG  LEU A  51      24.804  87.350 100.926  1.00  0.00           H  
ATOM    789 HD11 LEU A  51      25.950  89.227 102.388  1.00  0.00           H  
ATOM    790 HD12 LEU A  51      24.332  89.966 102.357  1.00  0.00           H  
ATOM    791 HD13 LEU A  51      24.533  88.364 103.065  1.00  0.00           H  
ATOM    792 HD21 LEU A  51      22.321  89.068 100.826  1.00  0.00           H  
ATOM    793 HD22 LEU A  51      22.612  87.438 100.184  1.00  0.00           H  
ATOM    794 HD23 LEU A  51      22.474  87.867 101.942  1.00  0.00           H  
ATOM    795  N   LEU A  52      26.762  89.446  97.367  1.00  0.00           N  
ATOM    796  CA  LEU A  52      27.372  90.327  96.391  1.00  0.00           C  
ATOM    797  C   LEU A  52      27.317  89.825  94.934  1.00  0.00           C  
ATOM    798  O   LEU A  52      27.378  90.603  94.017  1.00  0.00           O  
ATOM    799  CB  LEU A  52      28.718  90.744  96.876  1.00  0.00           C  
ATOM    800  CG  LEU A  52      28.723  91.648  98.079  1.00  0.00           C  
ATOM    801  CD1 LEU A  52      30.177  91.990  98.478  1.00  0.00           C  
ATOM    802  CD2 LEU A  52      27.978  92.862  97.831  1.00  0.00           C  
ATOM    803  H   LEU A  52      27.272  89.024  98.129  1.00  0.00           H  
ATOM    804  HA  LEU A  52      26.755  91.212  96.235  1.00  0.00           H  
ATOM    805  HB2 LEU A  52      29.298  89.850  97.107  1.00  0.00           H  
ATOM    806  HB3 LEU A  52      29.228  91.305  96.094  1.00  0.00           H  
ATOM    807  HG  LEU A  52      28.222  91.103  98.878  1.00  0.00           H  
ATOM    808 HD11 LEU A  52      30.720  92.521  97.697  1.00  0.00           H  
ATOM    809 HD12 LEU A  52      30.184  92.690  99.314  1.00  0.00           H  
ATOM    810 HD13 LEU A  52      30.691  91.070  98.755  1.00  0.00           H  
ATOM    811 HD21 LEU A  52      26.915  92.627  97.772  1.00  0.00           H  
ATOM    812 HD22 LEU A  52      28.165  93.421  98.747  1.00  0.00           H  
ATOM    813 HD23 LEU A  52      28.362  93.344  96.932  1.00  0.00           H  
ATOM    814  N   ARG A  53      27.179  88.517  94.693  1.00  0.00           N  
ATOM    815  CA  ARG A  53      26.879  87.860  93.427  1.00  0.00           C  
ATOM    816  C   ARG A  53      25.397  87.934  93.116  1.00  0.00           C  
ATOM    817  O   ARG A  53      25.068  88.720  92.251  1.00  0.00           O  
ATOM    818  CB  ARG A  53      27.477  86.381  93.423  1.00  0.00           C  
ATOM    819  CG  ARG A  53      28.915  86.355  93.141  1.00  0.00           C  
ATOM    820  CD  ARG A  53      29.422  85.003  93.742  1.00  0.00           C  
ATOM    821  NE  ARG A  53      30.893  85.015  93.788  1.00  0.00           N  
ATOM    822  CZ  ARG A  53      31.735  84.241  94.434  1.00  0.00           C  
ATOM    823  NH1 ARG A  53      31.432  83.245  95.206  1.00  0.00           N1+
ATOM    824  NH2 ARG A  53      32.974  84.614  94.382  1.00  0.00           N  
ATOM    825  H   ARG A  53      27.204  87.987  95.551  1.00  0.00           H  
ATOM    826  HA  ARG A  53      27.403  88.455  92.680  1.00  0.00           H  
ATOM    827  HB2 ARG A  53      27.307  85.991  94.427  1.00  0.00           H  
ATOM    828  HB3 ARG A  53      26.980  85.753  92.684  1.00  0.00           H  
ATOM    829  HG2 ARG A  53      28.989  86.190  92.066  1.00  0.00           H  
ATOM    830  HG3 ARG A  53      29.526  87.107  93.641  1.00  0.00           H  
ATOM    831  HD2 ARG A  53      29.115  84.951  94.787  1.00  0.00           H  
ATOM    832  HD3 ARG A  53      29.083  84.146  93.161  1.00  0.00           H  
ATOM    833  HE  ARG A  53      31.362  85.728  93.248  1.00  0.00           H  
ATOM    834 HH11 ARG A  53      30.448  83.049  95.321  1.00  0.00           H  
ATOM    835 HH12 ARG A  53      32.076  82.686  95.747  1.00  0.00           H  
ATOM    836 HH21 ARG A  53      33.217  85.403  93.799  1.00  0.00           H  
ATOM    837 HH22 ARG A  53      33.723  84.027  94.721  1.00  0.00           H  
ATOM    838  N   GLN A  54      24.591  87.204  93.895  1.00  0.00           N  
ATOM    839  CA  GLN A  54      23.175  87.046  93.526  1.00  0.00           C  
ATOM    840  C   GLN A  54      22.358  88.349  93.393  1.00  0.00           C  
ATOM    841  O   GLN A  54      21.593  88.599  92.486  1.00  0.00           O  
ATOM    842  CB  GLN A  54      22.568  85.955  94.445  1.00  0.00           C  
ATOM    843  CG  GLN A  54      21.433  85.221  93.749  1.00  0.00           C  
ATOM    844  CD  GLN A  54      20.825  84.070  94.614  1.00  0.00           C  
ATOM    845  NE2 GLN A  54      19.578  83.747  94.357  1.00  0.00           N  
ATOM    846  OE1 GLN A  54      21.462  83.596  95.578  1.00  0.00           O  
ATOM    847  H   GLN A  54      24.984  86.683  94.666  1.00  0.00           H  
ATOM    848  HA  GLN A  54      23.068  86.723  92.491  1.00  0.00           H  
ATOM    849  HB2 GLN A  54      23.262  85.150  94.687  1.00  0.00           H  
ATOM    850  HB3 GLN A  54      22.275  86.404  95.394  1.00  0.00           H  
ATOM    851  HG2 GLN A  54      20.606  85.866  93.453  1.00  0.00           H  
ATOM    852  HG3 GLN A  54      21.867  84.779  92.852  1.00  0.00           H  
ATOM    853 HE21 GLN A  54      19.136  82.924  94.739  1.00  0.00           H  
ATOM    854 HE22 GLN A  54      19.053  84.243  93.650  1.00  0.00           H  
ATOM    855  N   HIP A  55      22.628  89.258  94.345  1.00  0.00           N  
ATOM    856  CA  HIP A  55      22.128  90.719  94.415  1.00  0.00           C  
ATOM    857  C   HIP A  55      22.567  91.605  93.186  1.00  0.00           C  
ATOM    858  O   HIP A  55      21.966  92.596  92.845  1.00  0.00           O  
ATOM    859  CB  HIP A  55      22.451  91.357  95.784  1.00  0.00           C  
ATOM    860  CG  HIP A  55      21.492  92.434  96.071  1.00  0.00           C  
ATOM    861  CD2 HIP A  55      21.612  93.758  95.766  1.00  0.00           C  
ATOM    862  ND1 HIP A  55      20.160  92.191  96.409  1.00  0.00           N1+
ATOM    863  CE1 HIP A  55      19.497  93.399  96.330  1.00  0.00           C  
ATOM    864  NE2 HIP A  55      20.358  94.353  95.837  1.00  0.00           N  
ATOM    865  H   HIP A  55      23.390  89.058  94.976  1.00  0.00           H  
ATOM    866  HA  HIP A  55      21.043  90.706  94.524  1.00  0.00           H  
ATOM    867  HB2 HIP A  55      22.371  90.577  96.541  1.00  0.00           H  
ATOM    868  HB3 HIP A  55      23.431  91.830  95.842  1.00  0.00           H  
ATOM    869  HD1 HIP A  55      19.763  91.309  96.700  1.00  0.00           H  
ATOM    870  HD2 HIP A  55      22.533  94.188  95.400  1.00  0.00           H  
ATOM    871  HE1 HIP A  55      18.450  93.469  96.586  1.00  0.00           H  
ATOM    872  HE2 HIP A  55      20.095  95.316  95.676  1.00  0.00           H  
ATOM    873  N   GLY A  56      23.640  91.228  92.524  1.00  0.00           N  
ATOM    874  CA  GLY A  56      24.111  91.801  91.313  1.00  0.00           C  
ATOM    875  C   GLY A  56      25.076  92.950  91.652  1.00  0.00           C  
ATOM    876  O   GLY A  56      25.327  93.717  90.735  1.00  0.00           O  
ATOM    877  H   GLY A  56      24.149  90.455  92.930  1.00  0.00           H  
ATOM    878  HA2 GLY A  56      24.655  90.992  90.823  1.00  0.00           H  
ATOM    879  HA3 GLY A  56      23.282  92.186  90.719  1.00  0.00           H  
ATOM    880  N   CYS A  57      25.566  93.115  92.868  1.00  0.00           N  
ATOM    881  CA  CYS A  57      26.486  94.178  93.332  1.00  0.00           C  
ATOM    882  C   CYS A  57      27.852  94.283  92.535  1.00  0.00           C  
ATOM    883  O   CYS A  57      28.360  93.249  92.103  1.00  0.00           O  
ATOM    884  CB  CYS A  57      26.719  93.993  94.785  1.00  0.00           C  
ATOM    885  SG  CYS A  57      25.132  94.197  95.646  1.00  0.00           S  
ATOM    886  H   CYS A  57      25.416  92.322  93.478  1.00  0.00           H  
ATOM    887  HA  CYS A  57      25.906  95.080  93.137  1.00  0.00           H  
ATOM    888  HB2 CYS A  57      27.047  92.954  94.778  1.00  0.00           H  
ATOM    889  HB3 CYS A  57      27.523  94.655  95.108  1.00  0.00           H  
ATOM    890  HG  CYS A  57      25.719  94.791  96.690  1.00  0.00           H  
ATOM    891  N   HIE A  58      28.429  95.485  92.395  1.00  0.00           N  
ATOM    892  CA  HIE A  58      29.822  95.614  92.018  1.00  0.00           C  
ATOM    893  C   HIE A  58      30.466  96.896  92.556  1.00  0.00           C  
ATOM    894  O   HIE A  58      31.618  96.929  92.998  1.00  0.00           O  
ATOM    895  CB  HIE A  58      29.973  95.660  90.454  1.00  0.00           C  
ATOM    896  CG  HIE A  58      31.450  95.723  90.095  1.00  0.00           C  
ATOM    897  CD2 HIE A  58      32.254  94.711  89.977  1.00  0.00           C  
ATOM    898  ND1 HIE A  58      32.191  96.870  89.851  1.00  0.00           N  
ATOM    899  CE1 HIE A  58      33.507  96.487  89.646  1.00  0.00           C  
ATOM    900  NE2 HIE A  58      33.551  95.189  89.634  1.00  0.00           N  
ATOM    901  H   HIE A  58      27.923  96.302  92.704  1.00  0.00           H  
ATOM    902  HA  HIE A  58      30.364  94.744  92.391  1.00  0.00           H  
ATOM    903  HB2 HIE A  58      29.558  94.793  89.940  1.00  0.00           H  
ATOM    904  HB3 HIE A  58      29.474  96.574  90.130  1.00  0.00           H  
ATOM    905  HD2 HIE A  58      31.919  93.696  90.124  1.00  0.00           H  
ATOM    906  HE1 HIE A  58      34.334  97.145  89.423  1.00  0.00           H  
ATOM    907  HE2 HIE A  58      34.398  94.674  89.827  1.00  0.00           H  
ATOM    908  N   ARG A  59      29.674  98.027  92.672  1.00  0.00           N  
ATOM    909  CA  ARG A  59      30.071  99.190  93.338  1.00  0.00           C  
ATOM    910  C   ARG A  59      29.765  99.149  94.866  1.00  0.00           C  
ATOM    911  O   ARG A  59      28.606  99.163  95.301  1.00  0.00           O  
ATOM    912  CB  ARG A  59      29.393 100.452  92.763  1.00  0.00           C  
ATOM    913  CG  ARG A  59      30.059 101.769  93.410  1.00  0.00           C  
ATOM    914  CD  ARG A  59      29.613 102.976  92.552  1.00  0.00           C  
ATOM    915  NE  ARG A  59      29.991 104.205  93.274  1.00  0.00           N  
ATOM    916  CZ  ARG A  59      31.163 104.729  93.350  1.00  0.00           C  
ATOM    917  NH1 ARG A  59      32.214 104.435  92.592  1.00  0.00           N1+
ATOM    918  NH2 ARG A  59      31.395 105.698  94.106  1.00  0.00           N  
ATOM    919  H   ARG A  59      28.699  97.977  92.413  1.00  0.00           H  
ATOM    920  HA  ARG A  59      31.127  99.457  93.316  1.00  0.00           H  
ATOM    921  HB2 ARG A  59      29.687 100.375  91.716  1.00  0.00           H  
ATOM    922  HB3 ARG A  59      28.311 100.518  92.875  1.00  0.00           H  
ATOM    923  HG2 ARG A  59      29.697 101.898  94.431  1.00  0.00           H  
ATOM    924  HG3 ARG A  59      31.140 101.689  93.298  1.00  0.00           H  
ATOM    925  HD2 ARG A  59      29.992 102.860  91.538  1.00  0.00           H  
ATOM    926  HD3 ARG A  59      28.526 102.997  92.474  1.00  0.00           H  
ATOM    927  HE  ARG A  59      29.241 104.690  93.746  1.00  0.00           H  
ATOM    928 HH11 ARG A  59      32.237 103.656  91.949  1.00  0.00           H  
ATOM    929 HH12 ARG A  59      33.078 104.954  92.647  1.00  0.00           H  
ATOM    930 HH21 ARG A  59      30.643 106.198  94.559  1.00  0.00           H  
ATOM    931 HH22 ARG A  59      32.358 105.988  94.206  1.00  0.00           H  
ATOM    932  N   VAL A  60      30.813  99.041  95.712  1.00  0.00           N  
ATOM    933  CA  VAL A  60      30.603  98.900  97.206  1.00  0.00           C  
ATOM    934  C   VAL A  60      31.422  99.947  98.040  1.00  0.00           C  
ATOM    935  O   VAL A  60      32.339 100.519  97.483  1.00  0.00           O  
ATOM    936  CB  VAL A  60      31.011  97.459  97.625  1.00  0.00           C  
ATOM    937  CG1 VAL A  60      30.136  96.385  96.884  1.00  0.00           C  
ATOM    938  CG2 VAL A  60      32.487  97.184  97.368  1.00  0.00           C  
ATOM    939  H   VAL A  60      31.776  98.933  95.429  1.00  0.00           H  
ATOM    940  HA  VAL A  60      29.600  99.211  97.497  1.00  0.00           H  
ATOM    941  HB  VAL A  60      30.923  97.338  98.705  1.00  0.00           H  
ATOM    942 HG11 VAL A  60      30.580  95.417  97.117  1.00  0.00           H  
ATOM    943 HG12 VAL A  60      29.102  96.368  97.227  1.00  0.00           H  
ATOM    944 HG13 VAL A  60      30.195  96.569  95.811  1.00  0.00           H  
ATOM    945 HG21 VAL A  60      33.107  97.797  98.023  1.00  0.00           H  
ATOM    946 HG22 VAL A  60      32.773  96.132  97.389  1.00  0.00           H  
ATOM    947 HG23 VAL A  60      32.782  97.424  96.346  1.00  0.00           H  
ATOM    948  N   LEU A  61      30.866 100.317  99.235  1.00  0.00           N  
ATOM    949  CA  LEU A  61      31.367 101.294 100.233  1.00  0.00           C  
ATOM    950  C   LEU A  61      31.711 100.567 101.599  1.00  0.00           C  
ATOM    951  O   LEU A  61      30.778 100.148 102.269  1.00  0.00           O  
ATOM    952  CB  LEU A  61      30.447 102.567 100.487  1.00  0.00           C  
ATOM    953  CG  LEU A  61      30.667 103.415 101.722  1.00  0.00           C  
ATOM    954  CD1 LEU A  61      31.984 104.114 101.765  1.00  0.00           C  
ATOM    955  CD2 LEU A  61      29.629 104.536 101.726  1.00  0.00           C  
ATOM    956  H   LEU A  61      29.981  99.851  99.373  1.00  0.00           H  
ATOM    957  HA  LEU A  61      32.237 101.806  99.820  1.00  0.00           H  
ATOM    958  HB2 LEU A  61      30.409 103.248  99.638  1.00  0.00           H  
ATOM    959  HB3 LEU A  61      29.417 102.217 100.553  1.00  0.00           H  
ATOM    960  HG  LEU A  61      30.650 102.809 102.627  1.00  0.00           H  
ATOM    961 HD11 LEU A  61      32.810 103.407 101.828  1.00  0.00           H  
ATOM    962 HD12 LEU A  61      32.146 104.544 100.776  1.00  0.00           H  
ATOM    963 HD13 LEU A  61      32.126 104.787 102.610  1.00  0.00           H  
ATOM    964 HD21 LEU A  61      28.597 104.188 101.783  1.00  0.00           H  
ATOM    965 HD22 LEU A  61      29.770 105.173 102.600  1.00  0.00           H  
ATOM    966 HD23 LEU A  61      29.752 105.205 100.875  1.00  0.00           H  
ATOM    967  N   ASH A  62      33.015 100.404 101.997  1.00  0.00           N  
ATOM    968  CA  ASH A  62      33.303  99.961 103.373  1.00  0.00           C  
ATOM    969  C   ASH A  62      33.438 101.211 104.328  1.00  0.00           C  
ATOM    970  O   ASH A  62      34.258 102.032 103.992  1.00  0.00           O  
ATOM    971  CB  ASH A  62      34.581  99.149 103.223  1.00  0.00           C  
ATOM    972  CG  ASH A  62      35.205  98.692 104.561  1.00  0.00           C  
ATOM    973  OD1 ASH A  62      34.642  98.691 105.628  1.00  0.00           O  
ATOM    974  OD2 ASH A  62      36.449  98.189 104.434  1.00  0.00           O  
ATOM    975  H   ASH A  62      33.777 100.776 101.451  1.00  0.00           H  
ATOM    976  HA  ASH A  62      32.457  99.369 103.721  1.00  0.00           H  
ATOM    977  HB2 ASH A  62      34.379  98.244 102.651  1.00  0.00           H  
ATOM    978  HB3 ASH A  62      35.386  99.689 102.726  1.00  0.00           H  
ATOM    979  HD2 ASH A  62      36.643  97.522 105.096  1.00  0.00           H  
ATOM    980  N   VAL A  63      32.637 101.296 105.384  1.00  0.00           N  
ATOM    981  CA  VAL A  63      32.472 102.523 106.272  1.00  0.00           C  
ATOM    982  C   VAL A  63      33.369 102.434 107.504  1.00  0.00           C  
ATOM    983  O   VAL A  63      33.386 103.277 108.397  1.00  0.00           O  
ATOM    984  CB  VAL A  63      30.999 102.858 106.642  1.00  0.00           C  
ATOM    985  CG1 VAL A  63      30.227 103.100 105.345  1.00  0.00           C  
ATOM    986  CG2 VAL A  63      30.230 101.736 107.406  1.00  0.00           C  
ATOM    987  H   VAL A  63      32.190 100.447 105.700  1.00  0.00           H  
ATOM    988  HA  VAL A  63      32.813 103.401 105.726  1.00  0.00           H  
ATOM    989  HB  VAL A  63      31.035 103.782 107.220  1.00  0.00           H  
ATOM    990 HG11 VAL A  63      30.683 103.909 104.776  1.00  0.00           H  
ATOM    991 HG12 VAL A  63      30.300 102.172 104.777  1.00  0.00           H  
ATOM    992 HG13 VAL A  63      29.259 103.393 105.754  1.00  0.00           H  
ATOM    993 HG21 VAL A  63      30.802 101.314 108.232  1.00  0.00           H  
ATOM    994 HG22 VAL A  63      29.265 102.110 107.751  1.00  0.00           H  
ATOM    995 HG23 VAL A  63      29.917 100.915 106.762  1.00  0.00           H  
ATOM    996  N   ALA A  64      34.236 101.373 107.646  1.00  0.00           N  
ATOM    997  CA  ALA A  64      35.074 101.174 108.855  1.00  0.00           C  
ATOM    998  C   ALA A  64      36.425 100.656 108.453  1.00  0.00           C  
ATOM    999  O   ALA A  64      36.796  99.543 108.822  1.00  0.00           O  
ATOM   1000  CB  ALA A  64      34.268 100.350 109.840  1.00  0.00           C  
ATOM   1001  H   ALA A  64      34.263 100.651 106.940  1.00  0.00           H  
ATOM   1002  HA  ALA A  64      35.278 102.131 109.336  1.00  0.00           H  
ATOM   1003  HB1 ALA A  64      33.914  99.497 109.262  1.00  0.00           H  
ATOM   1004  HB2 ALA A  64      34.979 100.046 110.610  1.00  0.00           H  
ATOM   1005  HB3 ALA A  64      33.409 100.940 110.160  1.00  0.00           H  
ATOM   1006  N   CYS A  65      37.024 101.185 107.346  1.00  0.00           N  
ATOM   1007  CA  CYS A  65      38.097 100.566 106.579  1.00  0.00           C  
ATOM   1008  C   CYS A  65      39.239  99.934 107.457  1.00  0.00           C  
ATOM   1009  O   CYS A  65      39.816  98.875 107.180  1.00  0.00           O  
ATOM   1010  CB  CYS A  65      38.635 101.706 105.691  1.00  0.00           C  
ATOM   1011  SG  CYS A  65      40.154 101.060 104.850  1.00  0.00           S  
ATOM   1012  H   CYS A  65      36.659 102.027 106.924  1.00  0.00           H  
ATOM   1013  HA  CYS A  65      37.661  99.742 106.015  1.00  0.00           H  
ATOM   1014  HB2 CYS A  65      37.858 102.038 105.004  1.00  0.00           H  
ATOM   1015  HB3 CYS A  65      38.907 102.558 106.312  1.00  0.00           H  
ATOM   1016  HG  CYS A  65      40.962 101.362 105.871  1.00  0.00           H  
ATOM   1017  N   GLY A  66      39.514 100.645 108.574  1.00  0.00           N  
ATOM   1018  CA  GLY A  66      40.759 100.345 109.327  1.00  0.00           C  
ATOM   1019  C   GLY A  66      41.956 100.198 108.367  1.00  0.00           C  
ATOM   1020  O   GLY A  66      42.200 100.911 107.406  1.00  0.00           O  
ATOM   1021  H   GLY A  66      38.889 101.408 108.792  1.00  0.00           H  
ATOM   1022  HA2 GLY A  66      40.954 101.199 109.974  1.00  0.00           H  
ATOM   1023  HA3 GLY A  66      40.611  99.426 109.895  1.00  0.00           H  
ATOM   1024  N   THR A  67      42.666  99.119 108.609  1.00  0.00           N  
ATOM   1025  CA  THR A  67      43.885  98.839 107.864  1.00  0.00           C  
ATOM   1026  C   THR A  67      43.660  98.230 106.492  1.00  0.00           C  
ATOM   1027  O   THR A  67      44.624  97.765 105.874  1.00  0.00           O  
ATOM   1028  CB  THR A  67      44.822  97.929 108.709  1.00  0.00           C  
ATOM   1029  CG2 THR A  67      45.130  98.677 109.978  1.00  0.00           C  
ATOM   1030  OG1 THR A  67      44.041  96.798 109.009  1.00  0.00           O  
ATOM   1031  H   THR A  67      42.522  98.545 109.427  1.00  0.00           H  
ATOM   1032  HA  THR A  67      44.549  99.701 107.793  1.00  0.00           H  
ATOM   1033  HB  THR A  67      45.743  97.694 108.174  1.00  0.00           H  
ATOM   1034  HG1 THR A  67      44.604  96.025 108.924  1.00  0.00           H  
ATOM   1035 HG21 THR A  67      45.874  99.440 109.747  1.00  0.00           H  
ATOM   1036 HG22 THR A  67      44.316  99.093 110.572  1.00  0.00           H  
ATOM   1037 HG23 THR A  67      45.593  97.963 110.660  1.00  0.00           H  
ATOM   1038  N   GLY A  68      42.402  98.170 106.097  1.00  0.00           N  
ATOM   1039  CA  GLY A  68      41.983  97.788 104.755  1.00  0.00           C  
ATOM   1040  C   GLY A  68      41.699  96.334 104.593  1.00  0.00           C  
ATOM   1041  O   GLY A  68      41.290  95.978 103.475  1.00  0.00           O  
ATOM   1042  H   GLY A  68      41.766  98.630 106.733  1.00  0.00           H  
ATOM   1043  HA2 GLY A  68      41.031  98.294 104.594  1.00  0.00           H  
ATOM   1044  HA3 GLY A  68      42.744  98.044 104.017  1.00  0.00           H  
ATOM   1045  N   VAL A  69      41.871  95.450 105.548  1.00  0.00           N  
ATOM   1046  CA  VAL A  69      41.878  93.949 105.311  1.00  0.00           C  
ATOM   1047  C   VAL A  69      40.570  93.399 104.639  1.00  0.00           C  
ATOM   1048  O   VAL A  69      40.720  92.687 103.617  1.00  0.00           O  
ATOM   1049  CB  VAL A  69      41.913  93.270 106.637  1.00  0.00           C  
ATOM   1050  CG1 VAL A  69      42.248  91.782 106.360  1.00  0.00           C  
ATOM   1051  CG2 VAL A  69      43.032  93.819 107.519  1.00  0.00           C  
ATOM   1052  H   VAL A  69      42.278  95.843 106.385  1.00  0.00           H  
ATOM   1053  HA  VAL A  69      42.724  93.653 104.689  1.00  0.00           H  
ATOM   1054  HB  VAL A  69      40.945  93.334 107.134  1.00  0.00           H  
ATOM   1055 HG11 VAL A  69      41.475  91.335 105.735  1.00  0.00           H  
ATOM   1056 HG12 VAL A  69      43.202  91.760 105.832  1.00  0.00           H  
ATOM   1057 HG13 VAL A  69      42.282  91.316 107.346  1.00  0.00           H  
ATOM   1058 HG21 VAL A  69      43.359  93.119 108.289  1.00  0.00           H  
ATOM   1059 HG22 VAL A  69      43.964  94.033 106.998  1.00  0.00           H  
ATOM   1060 HG23 VAL A  69      42.739  94.683 108.116  1.00  0.00           H  
ATOM   1061  N   ASP A  70      39.418  93.944 105.030  1.00  0.00           N  
ATOM   1062  CA  ASP A  70      38.119  93.700 104.473  1.00  0.00           C  
ATOM   1063  C   ASP A  70      37.721  94.513 103.209  1.00  0.00           C  
ATOM   1064  O   ASP A  70      36.656  94.251 102.572  1.00  0.00           O  
ATOM   1065  CB  ASP A  70      37.068  93.764 105.560  1.00  0.00           C  
ATOM   1066  CG  ASP A  70      36.608  95.185 106.061  1.00  0.00           C  
ATOM   1067  OD1 ASP A  70      37.255  96.216 105.750  1.00  0.00           O  
ATOM   1068  OD2 ASP A  70      35.667  95.260 106.844  1.00  0.00           O1-
ATOM   1069  H   ASP A  70      39.501  94.432 105.910  1.00  0.00           H  
ATOM   1070  HA  ASP A  70      38.160  92.674 104.108  1.00  0.00           H  
ATOM   1071  HB2 ASP A  70      36.176  93.288 105.153  1.00  0.00           H  
ATOM   1072  HB3 ASP A  70      37.309  93.241 106.486  1.00  0.00           H  
ATOM   1073  N   SER A  71      38.561  95.487 102.801  1.00  0.00           N  
ATOM   1074  CA  SER A  71      38.526  96.098 101.476  1.00  0.00           C  
ATOM   1075  C   SER A  71      39.364  95.303 100.509  1.00  0.00           C  
ATOM   1076  O   SER A  71      38.883  94.872  99.491  1.00  0.00           O  
ATOM   1077  CB  SER A  71      39.000  97.570 101.488  1.00  0.00           C  
ATOM   1078  OG  SER A  71      38.162  98.487 102.138  1.00  0.00           O  
ATOM   1079  H   SER A  71      39.406  95.631 103.337  1.00  0.00           H  
ATOM   1080  HA  SER A  71      37.470  96.062 101.208  1.00  0.00           H  
ATOM   1081  HB2 SER A  71      39.993  97.544 101.939  1.00  0.00           H  
ATOM   1082  HB3 SER A  71      39.175  97.854 100.450  1.00  0.00           H  
ATOM   1083  HG  SER A  71      37.847  98.136 102.975  1.00  0.00           H  
ATOM   1084  N   ILE A  72      40.579  94.914 100.971  1.00  0.00           N  
ATOM   1085  CA  ILE A  72      41.562  94.155 100.274  1.00  0.00           C  
ATOM   1086  C   ILE A  72      41.007  92.790  99.866  1.00  0.00           C  
ATOM   1087  O   ILE A  72      41.131  92.350  98.752  1.00  0.00           O  
ATOM   1088  CB  ILE A  72      42.916  94.196 100.974  1.00  0.00           C  
ATOM   1089  CG1 ILE A  72      43.519  95.599 101.026  1.00  0.00           C  
ATOM   1090  CG2 ILE A  72      43.934  93.178 100.430  1.00  0.00           C  
ATOM   1091  CD1 ILE A  72      44.629  95.710 102.145  1.00  0.00           C  
ATOM   1092  H   ILE A  72      40.768  95.226 101.914  1.00  0.00           H  
ATOM   1093  HA  ILE A  72      41.694  94.681  99.327  1.00  0.00           H  
ATOM   1094  HB  ILE A  72      42.697  93.834 101.978  1.00  0.00           H  
ATOM   1095 HG12 ILE A  72      43.870  95.864 100.029  1.00  0.00           H  
ATOM   1096 HG13 ILE A  72      42.711  96.301 101.229  1.00  0.00           H  
ATOM   1097 HG21 ILE A  72      44.751  93.189 101.153  1.00  0.00           H  
ATOM   1098 HG22 ILE A  72      43.524  92.169 100.459  1.00  0.00           H  
ATOM   1099 HG23 ILE A  72      44.369  93.337  99.443  1.00  0.00           H  
ATOM   1100 HD11 ILE A  72      44.072  95.883 103.065  1.00  0.00           H  
ATOM   1101 HD12 ILE A  72      45.342  94.896 102.267  1.00  0.00           H  
ATOM   1102 HD13 ILE A  72      45.191  96.614 101.907  1.00  0.00           H  
ATOM   1103  N   MET A  73      40.418  92.125 100.882  1.00  0.00           N  
ATOM   1104  CA  MET A  73      39.657  90.928 100.689  1.00  0.00           C  
ATOM   1105  C   MET A  73      38.735  90.847  99.425  1.00  0.00           C  
ATOM   1106  O   MET A  73      38.581  89.788  98.811  1.00  0.00           O  
ATOM   1107  CB  MET A  73      38.782  90.825 102.007  1.00  0.00           C  
ATOM   1108  CG  MET A  73      37.748  89.694 102.095  1.00  0.00           C  
ATOM   1109  SD  MET A  73      36.749  89.571 103.583  1.00  0.00           S  
ATOM   1110  CE  MET A  73      35.518  90.856 103.521  1.00  0.00           C  
ATOM   1111  H   MET A  73      40.490  92.499 101.816  1.00  0.00           H  
ATOM   1112  HA  MET A  73      40.352  90.091 100.755  1.00  0.00           H  
ATOM   1113  HB2 MET A  73      39.392  90.707 102.902  1.00  0.00           H  
ATOM   1114  HB3 MET A  73      38.323  91.807 101.895  1.00  0.00           H  
ATOM   1115  HG2 MET A  73      37.022  89.705 101.282  1.00  0.00           H  
ATOM   1116  HG3 MET A  73      38.216  88.715 101.993  1.00  0.00           H  
ATOM   1117  HE1 MET A  73      35.129  90.885 104.539  1.00  0.00           H  
ATOM   1118  HE2 MET A  73      36.083  91.734 103.207  1.00  0.00           H  
ATOM   1119  HE3 MET A  73      34.716  90.519 102.865  1.00  0.00           H  
ATOM   1120  N   LEU A  74      38.175  91.973  98.963  1.00  0.00           N  
ATOM   1121  CA  LEU A  74      37.218  92.132  97.873  1.00  0.00           C  
ATOM   1122  C   LEU A  74      37.850  92.877  96.655  1.00  0.00           C  
ATOM   1123  O   LEU A  74      37.326  92.746  95.534  1.00  0.00           O  
ATOM   1124  CB  LEU A  74      35.923  92.823  98.414  1.00  0.00           C  
ATOM   1125  CG  LEU A  74      35.185  92.191  99.627  1.00  0.00           C  
ATOM   1126  CD1 LEU A  74      34.144  93.151 100.110  1.00  0.00           C  
ATOM   1127  CD2 LEU A  74      34.620  90.733  99.480  1.00  0.00           C  
ATOM   1128  H   LEU A  74      38.468  92.790  99.479  1.00  0.00           H  
ATOM   1129  HA  LEU A  74      36.979  91.171  97.420  1.00  0.00           H  
ATOM   1130  HB2 LEU A  74      36.199  93.850  98.653  1.00  0.00           H  
ATOM   1131  HB3 LEU A  74      35.254  92.813  97.553  1.00  0.00           H  
ATOM   1132  HG  LEU A  74      35.913  92.181 100.438  1.00  0.00           H  
ATOM   1133 HD11 LEU A  74      33.480  93.323  99.262  1.00  0.00           H  
ATOM   1134 HD12 LEU A  74      33.565  92.677 100.901  1.00  0.00           H  
ATOM   1135 HD13 LEU A  74      34.609  94.033 100.550  1.00  0.00           H  
ATOM   1136 HD21 LEU A  74      35.488  90.077  99.543  1.00  0.00           H  
ATOM   1137 HD22 LEU A  74      34.058  90.371 100.341  1.00  0.00           H  
ATOM   1138 HD23 LEU A  74      34.010  90.502  98.606  1.00  0.00           H  
ATOM   1139  N   VAL A  75      38.954  93.650  96.827  1.00  0.00           N  
ATOM   1140  CA  VAL A  75      39.819  94.107  95.779  1.00  0.00           C  
ATOM   1141  C   VAL A  75      40.545  92.868  95.159  1.00  0.00           C  
ATOM   1142  O   VAL A  75      40.586  92.797  93.903  1.00  0.00           O  
ATOM   1143  CB  VAL A  75      40.794  95.150  96.368  1.00  0.00           C  
ATOM   1144  CG1 VAL A  75      41.800  95.586  95.273  1.00  0.00           C  
ATOM   1145  CG2 VAL A  75      40.173  96.445  96.811  1.00  0.00           C  
ATOM   1146  H   VAL A  75      39.167  93.859  97.791  1.00  0.00           H  
ATOM   1147  HA  VAL A  75      39.258  94.608  94.991  1.00  0.00           H  
ATOM   1148  HB  VAL A  75      41.298  94.692  97.218  1.00  0.00           H  
ATOM   1149 HG11 VAL A  75      42.353  96.448  95.644  1.00  0.00           H  
ATOM   1150 HG12 VAL A  75      42.516  94.803  95.020  1.00  0.00           H  
ATOM   1151 HG13 VAL A  75      41.192  95.951  94.445  1.00  0.00           H  
ATOM   1152 HG21 VAL A  75      40.897  97.117  97.271  1.00  0.00           H  
ATOM   1153 HG22 VAL A  75      39.740  96.923  95.933  1.00  0.00           H  
ATOM   1154 HG23 VAL A  75      39.341  96.243  97.486  1.00  0.00           H  
ATOM   1155  N   GLU A  76      40.911  91.779  95.837  1.00  0.00           N  
ATOM   1156  CA  GLU A  76      41.328  90.469  95.302  1.00  0.00           C  
ATOM   1157  C   GLU A  76      40.292  89.756  94.462  1.00  0.00           C  
ATOM   1158  O   GLU A  76      40.636  88.878  93.640  1.00  0.00           O  
ATOM   1159  CB  GLU A  76      41.786  89.614  96.503  1.00  0.00           C  
ATOM   1160  CG  GLU A  76      43.063  89.977  97.223  1.00  0.00           C  
ATOM   1161  CD  GLU A  76      44.406  89.695  96.434  1.00  0.00           C  
ATOM   1162  OE1 GLU A  76      45.315  89.248  97.184  1.00  0.00           O  
ATOM   1163  OE2 GLU A  76      44.399  89.698  95.184  1.00  0.00           O1-
ATOM   1164  H   GLU A  76      40.771  91.842  96.835  1.00  0.00           H  
ATOM   1165  HA  GLU A  76      42.201  90.524  94.651  1.00  0.00           H  
ATOM   1166  HB2 GLU A  76      40.977  89.572  97.232  1.00  0.00           H  
ATOM   1167  HB3 GLU A  76      41.940  88.597  96.142  1.00  0.00           H  
ATOM   1168  HG2 GLU A  76      42.983  91.043  97.432  1.00  0.00           H  
ATOM   1169  HG3 GLU A  76      43.056  89.440  98.171  1.00  0.00           H  
ATOM   1170  N   GLU A  77      39.080  90.072  94.667  1.00  0.00           N  
ATOM   1171  CA  GLU A  77      38.006  89.691  93.762  1.00  0.00           C  
ATOM   1172  C   GLU A  77      37.583  90.732  92.713  1.00  0.00           C  
ATOM   1173  O   GLU A  77      36.660  90.503  91.888  1.00  0.00           O  
ATOM   1174  CB  GLU A  77      36.830  89.359  94.761  1.00  0.00           C  
ATOM   1175  CG  GLU A  77      37.199  88.369  95.862  1.00  0.00           C  
ATOM   1176  CD  GLU A  77      37.919  87.051  95.466  1.00  0.00           C  
ATOM   1177  OE1 GLU A  77      37.538  86.472  94.437  1.00  0.00           O  
ATOM   1178  OE2 GLU A  77      38.704  86.490  96.254  1.00  0.00           O1-
ATOM   1179  H   GLU A  77      38.992  90.906  95.230  1.00  0.00           H  
ATOM   1180  HA  GLU A  77      38.268  88.761  93.257  1.00  0.00           H  
ATOM   1181  HB2 GLU A  77      36.454  90.249  95.265  1.00  0.00           H  
ATOM   1182  HB3 GLU A  77      36.029  88.913  94.172  1.00  0.00           H  
ATOM   1183  HG2 GLU A  77      37.796  88.800  96.666  1.00  0.00           H  
ATOM   1184  HG3 GLU A  77      36.252  88.099  96.329  1.00  0.00           H  
ATOM   1185  N   GLY A  78      38.154  91.915  92.655  1.00  0.00           N  
ATOM   1186  CA  GLY A  78      37.995  92.837  91.575  1.00  0.00           C  
ATOM   1187  C   GLY A  78      36.687  93.682  91.506  1.00  0.00           C  
ATOM   1188  O   GLY A  78      36.316  94.113  90.403  1.00  0.00           O  
ATOM   1189  H   GLY A  78      38.916  92.118  93.284  1.00  0.00           H  
ATOM   1190  HA2 GLY A  78      38.786  93.587  91.570  1.00  0.00           H  
ATOM   1191  HA3 GLY A  78      38.013  92.282  90.637  1.00  0.00           H  
ATOM   1192  N   PHE A  79      36.027  93.826  92.627  1.00  0.00           N  
ATOM   1193  CA  PHE A  79      35.061  94.863  92.885  1.00  0.00           C  
ATOM   1194  C   PHE A  79      35.497  96.371  92.779  1.00  0.00           C  
ATOM   1195  O   PHE A  79      36.714  96.684  92.868  1.00  0.00           O  
ATOM   1196  CB  PHE A  79      34.435  94.598  94.320  1.00  0.00           C  
ATOM   1197  CG  PHE A  79      33.510  93.437  94.494  1.00  0.00           C  
ATOM   1198  CD1 PHE A  79      32.117  93.591  94.328  1.00  0.00           C  
ATOM   1199  CD2 PHE A  79      34.057  92.206  94.917  1.00  0.00           C  
ATOM   1200  CE1 PHE A  79      31.269  92.497  94.493  1.00  0.00           C  
ATOM   1201  CE2 PHE A  79      33.252  91.061  95.081  1.00  0.00           C  
ATOM   1202  CZ  PHE A  79      31.849  91.268  94.827  1.00  0.00           C  
ATOM   1203  H   PHE A  79      36.624  93.499  93.375  1.00  0.00           H  
ATOM   1204  HA  PHE A  79      34.225  94.650  92.219  1.00  0.00           H  
ATOM   1205  HB2 PHE A  79      35.291  94.574  94.994  1.00  0.00           H  
ATOM   1206  HB3 PHE A  79      33.923  95.537  94.528  1.00  0.00           H  
ATOM   1207  HD1 PHE A  79      31.760  94.595  94.154  1.00  0.00           H  
ATOM   1208  HD2 PHE A  79      35.121  92.107  95.080  1.00  0.00           H  
ATOM   1209  HE1 PHE A  79      30.202  92.631  94.402  1.00  0.00           H  
ATOM   1210  HE2 PHE A  79      33.754  90.126  95.284  1.00  0.00           H  
ATOM   1211  HZ  PHE A  79      31.228  90.384  94.839  1.00  0.00           H  
ATOM   1212  N   SER A  80      34.621  97.277  92.464  1.00  0.00           N  
ATOM   1213  CA  SER A  80      34.767  98.727  92.580  1.00  0.00           C  
ATOM   1214  C   SER A  80      34.657  98.972  94.071  1.00  0.00           C  
ATOM   1215  O   SER A  80      33.505  98.959  94.567  1.00  0.00           O  
ATOM   1216  CB  SER A  80      33.767  99.410  91.669  1.00  0.00           C  
ATOM   1217  OG  SER A  80      34.250 100.721  91.739  1.00  0.00           O  
ATOM   1218  H   SER A  80      33.655  96.986  92.433  1.00  0.00           H  
ATOM   1219  HA  SER A  80      35.754  99.000  92.206  1.00  0.00           H  
ATOM   1220  HB2 SER A  80      33.847  98.985  90.669  1.00  0.00           H  
ATOM   1221  HB3 SER A  80      32.718  99.287  91.943  1.00  0.00           H  
ATOM   1222  HG  SER A  80      33.525 101.226  91.361  1.00  0.00           H  
ATOM   1223  N   VAL A  81      35.776  99.200  94.698  1.00  0.00           N  
ATOM   1224  CA  VAL A  81      35.773  99.441  96.148  1.00  0.00           C  
ATOM   1225  C   VAL A  81      36.041 100.903  96.453  1.00  0.00           C  
ATOM   1226  O   VAL A  81      37.005 101.469  95.861  1.00  0.00           O  
ATOM   1227  CB  VAL A  81      36.701  98.415  96.875  1.00  0.00           C  
ATOM   1228  CG1 VAL A  81      36.786  98.501  98.404  1.00  0.00           C  
ATOM   1229  CG2 VAL A  81      36.185  96.958  96.627  1.00  0.00           C  
ATOM   1230  H   VAL A  81      36.613  99.269  94.137  1.00  0.00           H  
ATOM   1231  HA  VAL A  81      34.804  99.121  96.530  1.00  0.00           H  
ATOM   1232  HB  VAL A  81      37.718  98.558  96.510  1.00  0.00           H  
ATOM   1233 HG11 VAL A  81      35.814  98.317  98.862  1.00  0.00           H  
ATOM   1234 HG12 VAL A  81      37.434  97.753  98.860  1.00  0.00           H  
ATOM   1235 HG13 VAL A  81      37.133  99.478  98.739  1.00  0.00           H  
ATOM   1236 HG21 VAL A  81      36.071  96.798  95.555  1.00  0.00           H  
ATOM   1237 HG22 VAL A  81      36.924  96.268  97.032  1.00  0.00           H  
ATOM   1238 HG23 VAL A  81      35.280  96.694  97.173  1.00  0.00           H  
ATOM   1239  N   THR A  82      35.172 101.527  97.213  1.00  0.00           N  
ATOM   1240  CA  THR A  82      35.376 102.776  98.053  1.00  0.00           C  
ATOM   1241  C   THR A  82      35.488 102.387  99.527  1.00  0.00           C  
ATOM   1242  O   THR A  82      34.653 101.636 100.062  1.00  0.00           O  
ATOM   1243  CB  THR A  82      34.316 103.911  97.804  1.00  0.00           C  
ATOM   1244  CG2 THR A  82      34.436 105.077  98.840  1.00  0.00           C  
ATOM   1245  OG1 THR A  82      34.406 104.255  96.521  1.00  0.00           O  
ATOM   1246  H   THR A  82      34.363 100.991  97.492  1.00  0.00           H  
ATOM   1247  HA  THR A  82      36.320 103.248  97.779  1.00  0.00           H  
ATOM   1248  HB  THR A  82      33.300 103.549  97.955  1.00  0.00           H  
ATOM   1249  HG1 THR A  82      34.228 103.496  95.960  1.00  0.00           H  
ATOM   1250 HG21 THR A  82      34.125 104.696  99.813  1.00  0.00           H  
ATOM   1251 HG22 THR A  82      35.435 105.496  98.727  1.00  0.00           H  
ATOM   1252 HG23 THR A  82      33.816 105.852  98.390  1.00  0.00           H  
ATOM   1253  N   SER A  83      36.411 103.029 100.276  1.00  0.00           N  
ATOM   1254  CA  SER A  83      36.681 102.747 101.681  1.00  0.00           C  
ATOM   1255  C   SER A  83      37.002 104.044 102.416  1.00  0.00           C  
ATOM   1256  O   SER A  83      37.886 104.803 101.989  1.00  0.00           O  
ATOM   1257  CB  SER A  83      37.961 101.954 101.846  1.00  0.00           C  
ATOM   1258  OG  SER A  83      37.951 100.841 100.995  1.00  0.00           O  
ATOM   1259  H   SER A  83      36.992 103.718  99.819  1.00  0.00           H  
ATOM   1260  HA  SER A  83      35.921 102.267 102.298  1.00  0.00           H  
ATOM   1261  HB2 SER A  83      38.811 102.588 101.594  1.00  0.00           H  
ATOM   1262  HB3 SER A  83      38.172 101.589 102.852  1.00  0.00           H  
ATOM   1263  HG  SER A  83      37.819 100.042 101.509  1.00  0.00           H  
ATOM   1264  N   VAL A  84      36.368 104.271 103.565  1.00  0.00           N  
ATOM   1265  CA  VAL A  84      36.665 105.371 104.460  1.00  0.00           C  
ATOM   1266  C   VAL A  84      36.810 105.100 105.912  1.00  0.00           C  
ATOM   1267  O   VAL A  84      36.141 104.181 106.398  1.00  0.00           O  
ATOM   1268  CB  VAL A  84      35.665 106.542 104.252  1.00  0.00           C  
ATOM   1269  CG1 VAL A  84      35.597 107.039 102.832  1.00  0.00           C  
ATOM   1270  CG2 VAL A  84      34.231 106.183 104.669  1.00  0.00           C  
ATOM   1271  H   VAL A  84      35.723 103.592 103.944  1.00  0.00           H  
ATOM   1272  HA  VAL A  84      37.681 105.685 104.219  1.00  0.00           H  
ATOM   1273  HB  VAL A  84      36.082 107.377 104.816  1.00  0.00           H  
ATOM   1274 HG11 VAL A  84      35.123 106.383 102.101  1.00  0.00           H  
ATOM   1275 HG12 VAL A  84      35.155 108.035 102.852  1.00  0.00           H  
ATOM   1276 HG13 VAL A  84      36.615 107.061 102.444  1.00  0.00           H  
ATOM   1277 HG21 VAL A  84      34.272 105.788 105.685  1.00  0.00           H  
ATOM   1278 HG22 VAL A  84      33.547 107.018 104.520  1.00  0.00           H  
ATOM   1279 HG23 VAL A  84      33.752 105.497 103.971  1.00  0.00           H  
ATOM   1280  N   ASP A  85      37.561 105.889 106.699  1.00  0.00           N  
ATOM   1281  CA  ASP A  85      37.725 105.686 108.193  1.00  0.00           C  
ATOM   1282  C   ASP A  85      38.137 107.043 108.779  1.00  0.00           C  
ATOM   1283  O   ASP A  85      38.974 107.740 108.256  1.00  0.00           O  
ATOM   1284  CB  ASP A  85      38.765 104.700 108.404  1.00  0.00           C  
ATOM   1285  CG  ASP A  85      38.941 104.184 109.894  1.00  0.00           C  
ATOM   1286  OD1 ASP A  85      38.750 102.950 110.117  1.00  0.00           O  
ATOM   1287  OD2 ASP A  85      39.146 105.024 110.798  1.00  0.00           O1-
ATOM   1288  H   ASP A  85      38.234 106.496 106.253  1.00  0.00           H  
ATOM   1289  HA  ASP A  85      36.750 105.411 108.596  1.00  0.00           H  
ATOM   1290  HB2 ASP A  85      38.448 103.796 107.883  1.00  0.00           H  
ATOM   1291  HB3 ASP A  85      39.717 105.070 108.023  1.00  0.00           H  
ATOM   1292  N   ALA A  86      37.665 107.212 110.009  1.00  0.00           N  
ATOM   1293  CA  ALA A  86      38.035 108.428 110.867  1.00  0.00           C  
ATOM   1294  C   ALA A  86      39.537 108.566 111.446  1.00  0.00           C  
ATOM   1295  O   ALA A  86      39.976 109.667 111.871  1.00  0.00           O  
ATOM   1296  CB  ALA A  86      37.048 108.578 112.033  1.00  0.00           C  
ATOM   1297  H   ALA A  86      36.988 106.574 110.402  1.00  0.00           H  
ATOM   1298  HA  ALA A  86      37.857 109.270 110.200  1.00  0.00           H  
ATOM   1299  HB1 ALA A  86      36.041 108.722 111.642  1.00  0.00           H  
ATOM   1300  HB2 ALA A  86      37.057 107.655 112.614  1.00  0.00           H  
ATOM   1301  HB3 ALA A  86      37.231 109.505 112.576  1.00  0.00           H  
ATOM   1302  N   SER A  87      40.296 107.466 111.462  1.00  0.00           N  
ATOM   1303  CA  SER A  87      41.732 107.450 111.860  1.00  0.00           C  
ATOM   1304  C   SER A  87      42.612 107.421 110.606  1.00  0.00           C  
ATOM   1305  O   SER A  87      42.632 106.431 109.890  1.00  0.00           O  
ATOM   1306  CB  SER A  87      41.976 106.321 112.848  1.00  0.00           C  
ATOM   1307  OG  SER A  87      43.453 106.162 113.082  1.00  0.00           O  
ATOM   1308  H   SER A  87      39.823 106.613 111.196  1.00  0.00           H  
ATOM   1309  HA  SER A  87      41.896 108.355 112.446  1.00  0.00           H  
ATOM   1310  HB2 SER A  87      41.542 106.513 113.829  1.00  0.00           H  
ATOM   1311  HB3 SER A  87      41.619 105.319 112.609  1.00  0.00           H  
ATOM   1312  HG  SER A  87      43.662 106.190 114.018  1.00  0.00           H  
ATOM   1313  N   ASP A  88      43.402 108.464 110.333  1.00  0.00           N  
ATOM   1314  CA  ASP A  88      44.431 108.437 109.309  1.00  0.00           C  
ATOM   1315  C   ASP A  88      45.520 107.387 109.605  1.00  0.00           C  
ATOM   1316  O   ASP A  88      46.132 106.878 108.639  1.00  0.00           O  
ATOM   1317  CB  ASP A  88      45.052 109.820 109.067  1.00  0.00           C  
ATOM   1318  CG  ASP A  88      45.902 110.415 110.252  1.00  0.00           C  
ATOM   1319  OD1 ASP A  88      46.581 111.439 110.008  1.00  0.00           O  
ATOM   1320  OD2 ASP A  88      45.758 109.999 111.390  1.00  0.00           O1-
ATOM   1321  H   ASP A  88      43.416 109.261 110.953  1.00  0.00           H  
ATOM   1322  HA  ASP A  88      43.933 108.070 108.410  1.00  0.00           H  
ATOM   1323  HB2 ASP A  88      45.720 109.711 108.213  1.00  0.00           H  
ATOM   1324  HB3 ASP A  88      44.317 110.585 108.819  1.00  0.00           H  
ATOM   1325  N   LYS A  89      45.791 106.998 110.882  1.00  0.00           N  
ATOM   1326  CA  LYS A  89      46.785 106.082 111.404  1.00  0.00           C  
ATOM   1327  C   LYS A  89      46.557 104.619 111.041  1.00  0.00           C  
ATOM   1328  O   LYS A  89      47.389 103.870 110.540  1.00  0.00           O  
ATOM   1329  CB  LYS A  89      46.954 106.238 112.944  1.00  0.00           C  
ATOM   1330  CG  LYS A  89      47.225 107.636 113.451  1.00  0.00           C  
ATOM   1331  CD  LYS A  89      48.387 108.394 112.764  1.00  0.00           C  
ATOM   1332  CE  LYS A  89      48.711 109.683 113.488  1.00  0.00           C  
ATOM   1333  NZ  LYS A  89      47.550 110.596 113.422  1.00  0.00           N1+
ATOM   1334  H   LYS A  89      45.213 107.443 111.581  1.00  0.00           H  
ATOM   1335  HA  LYS A  89      47.738 106.256 110.905  1.00  0.00           H  
ATOM   1336  HB2 LYS A  89      46.069 105.850 113.449  1.00  0.00           H  
ATOM   1337  HB3 LYS A  89      47.747 105.562 113.264  1.00  0.00           H  
ATOM   1338  HG2 LYS A  89      46.348 108.197 113.127  1.00  0.00           H  
ATOM   1339  HG3 LYS A  89      47.474 107.677 114.512  1.00  0.00           H  
ATOM   1340  HD2 LYS A  89      49.348 107.882 112.819  1.00  0.00           H  
ATOM   1341  HD3 LYS A  89      48.093 108.637 111.743  1.00  0.00           H  
ATOM   1342  HE2 LYS A  89      48.805 109.336 114.517  1.00  0.00           H  
ATOM   1343  HE3 LYS A  89      49.625 110.139 113.106  1.00  0.00           H  
ATOM   1344  HZ1 LYS A  89      46.753 110.209 113.910  1.00  0.00           H  
ATOM   1345  HZ2 LYS A  89      47.805 111.517 113.747  1.00  0.00           H  
ATOM   1346  HZ3 LYS A  89      47.244 110.677 112.462  1.00  0.00           H  
ATOM   1347  N   MET A  90      45.344 104.237 111.326  1.00  0.00           N  
ATOM   1348  CA  MET A  90      44.663 102.928 110.907  1.00  0.00           C  
ATOM   1349  C   MET A  90      44.699 102.955 109.343  1.00  0.00           C  
ATOM   1350  O   MET A  90      45.213 102.017 108.736  1.00  0.00           O  
ATOM   1351  CB  MET A  90      43.246 102.773 111.448  1.00  0.00           C  
ATOM   1352  CG  MET A  90      43.088 102.748 112.954  1.00  0.00           C  
ATOM   1353  SD  MET A  90      43.626 101.224 113.719  1.00  0.00           S  
ATOM   1354  CE  MET A  90      42.241 100.128 113.342  1.00  0.00           C  
ATOM   1355  H   MET A  90      44.735 104.907 111.773  1.00  0.00           H  
ATOM   1356  HA  MET A  90      45.193 102.064 111.309  1.00  0.00           H  
ATOM   1357  HB2 MET A  90      42.643 103.617 111.114  1.00  0.00           H  
ATOM   1358  HB3 MET A  90      42.842 101.887 110.959  1.00  0.00           H  
ATOM   1359  HG2 MET A  90      43.669 103.590 113.331  1.00  0.00           H  
ATOM   1360  HG3 MET A  90      42.068 102.857 113.322  1.00  0.00           H  
ATOM   1361  HE1 MET A  90      42.066 100.167 112.268  1.00  0.00           H  
ATOM   1362  HE2 MET A  90      42.441  99.080 113.564  1.00  0.00           H  
ATOM   1363  HE3 MET A  90      41.403 100.567 113.884  1.00  0.00           H  
ATOM   1364  N   LEU A  91      44.145 103.973 108.703  1.00  0.00           N  
ATOM   1365  CA  LEU A  91      44.000 104.053 107.226  1.00  0.00           C  
ATOM   1366  C   LEU A  91      45.334 104.045 106.502  1.00  0.00           C  
ATOM   1367  O   LEU A  91      45.486 103.546 105.348  1.00  0.00           O  
ATOM   1368  CB  LEU A  91      43.150 105.247 106.921  1.00  0.00           C  
ATOM   1369  CG  LEU A  91      42.588 105.145 105.508  1.00  0.00           C  
ATOM   1370  CD1 LEU A  91      41.297 104.398 105.380  1.00  0.00           C  
ATOM   1371  CD2 LEU A  91      42.202 106.550 105.180  1.00  0.00           C  
ATOM   1372  H   LEU A  91      43.636 104.622 109.285  1.00  0.00           H  
ATOM   1373  HA  LEU A  91      43.573 103.102 106.909  1.00  0.00           H  
ATOM   1374  HB2 LEU A  91      42.275 105.375 107.557  1.00  0.00           H  
ATOM   1375  HB3 LEU A  91      43.765 106.141 107.024  1.00  0.00           H  
ATOM   1376  HG  LEU A  91      43.255 104.737 104.748  1.00  0.00           H  
ATOM   1377 HD11 LEU A  91      41.410 103.461 105.924  1.00  0.00           H  
ATOM   1378 HD12 LEU A  91      40.515 104.933 105.919  1.00  0.00           H  
ATOM   1379 HD13 LEU A  91      40.980 104.182 104.359  1.00  0.00           H  
ATOM   1380 HD21 LEU A  91      41.698 106.705 104.226  1.00  0.00           H  
ATOM   1381 HD22 LEU A  91      41.584 106.969 105.975  1.00  0.00           H  
ATOM   1382 HD23 LEU A  91      43.092 107.166 105.060  1.00  0.00           H  
ATOM   1383  N   LYS A  92      46.464 104.446 107.155  1.00  0.00           N  
ATOM   1384  CA  LYS A  92      47.820 104.303 106.608  1.00  0.00           C  
ATOM   1385  C   LYS A  92      48.175 102.946 106.085  1.00  0.00           C  
ATOM   1386  O   LYS A  92      48.994 102.908 105.137  1.00  0.00           O  
ATOM   1387  CB  LYS A  92      48.866 104.575 107.662  1.00  0.00           C  
ATOM   1388  CG  LYS A  92      50.169 105.116 107.001  1.00  0.00           C  
ATOM   1389  CD  LYS A  92      51.135 105.739 108.061  1.00  0.00           C  
ATOM   1390  CE  LYS A  92      52.498 106.194 107.542  1.00  0.00           C  
ATOM   1391  NZ  LYS A  92      52.479 107.295 106.524  1.00  0.00           N1+
ATOM   1392  H   LYS A  92      46.385 104.835 108.083  1.00  0.00           H  
ATOM   1393  HA  LYS A  92      47.883 105.020 105.789  1.00  0.00           H  
ATOM   1394  HB2 LYS A  92      48.543 105.317 108.392  1.00  0.00           H  
ATOM   1395  HB3 LYS A  92      49.080 103.638 108.176  1.00  0.00           H  
ATOM   1396  HG2 LYS A  92      50.849 104.449 106.472  1.00  0.00           H  
ATOM   1397  HG3 LYS A  92      49.928 105.944 106.334  1.00  0.00           H  
ATOM   1398  HD2 LYS A  92      50.565 106.571 108.474  1.00  0.00           H  
ATOM   1399  HD3 LYS A  92      51.288 104.965 108.813  1.00  0.00           H  
ATOM   1400  HE2 LYS A  92      53.198 106.561 108.294  1.00  0.00           H  
ATOM   1401  HE3 LYS A  92      52.915 105.408 106.914  1.00  0.00           H  
ATOM   1402  HZ1 LYS A  92      51.999 108.088 106.925  1.00  0.00           H  
ATOM   1403  HZ2 LYS A  92      53.450 107.531 106.373  1.00  0.00           H  
ATOM   1404  HZ3 LYS A  92      52.190 106.943 105.623  1.00  0.00           H  
ATOM   1405  N   TYR A  93      47.592 101.861 106.575  1.00  0.00           N  
ATOM   1406  CA  TYR A  93      47.956 100.501 106.142  1.00  0.00           C  
ATOM   1407  C   TYR A  93      47.092 100.082 104.908  1.00  0.00           C  
ATOM   1408  O   TYR A  93      47.559  99.277 104.067  1.00  0.00           O  
ATOM   1409  CB  TYR A  93      47.908  99.483 107.339  1.00  0.00           C  
ATOM   1410  CG  TYR A  93      49.145  99.438 108.197  1.00  0.00           C  
ATOM   1411  CD1 TYR A  93      50.254  98.787 107.744  1.00  0.00           C  
ATOM   1412  CD2 TYR A  93      49.230 100.239 109.358  1.00  0.00           C  
ATOM   1413  CE1 TYR A  93      51.490  98.804 108.417  1.00  0.00           C  
ATOM   1414  CE2 TYR A  93      50.377 100.104 110.167  1.00  0.00           C  
ATOM   1415  CZ  TYR A  93      51.533  99.504 109.653  1.00  0.00           C  
ATOM   1416  OH  TYR A  93      52.688  99.546 110.368  1.00  0.00           O  
ATOM   1417  H   TYR A  93      46.766 101.913 107.154  1.00  0.00           H  
ATOM   1418  HA  TYR A  93      48.987 100.456 105.795  1.00  0.00           H  
ATOM   1419  HB2 TYR A  93      47.073  99.505 108.040  1.00  0.00           H  
ATOM   1420  HB3 TYR A  93      47.833  98.474 106.934  1.00  0.00           H  
ATOM   1421  HD1 TYR A  93      50.241  98.309 106.776  1.00  0.00           H  
ATOM   1422  HD2 TYR A  93      48.411 100.899 109.603  1.00  0.00           H  
ATOM   1423  HE1 TYR A  93      52.415  98.343 108.104  1.00  0.00           H  
ATOM   1424  HE2 TYR A  93      50.411 100.566 111.143  1.00  0.00           H  
ATOM   1425  HH  TYR A  93      52.619 100.325 110.925  1.00  0.00           H  
ATOM   1426  N   ALA A  94      45.877 100.631 104.764  1.00  0.00           N  
ATOM   1427  CA  ALA A  94      45.089 100.586 103.524  1.00  0.00           C  
ATOM   1428  C   ALA A  94      45.792 101.294 102.368  1.00  0.00           C  
ATOM   1429  O   ALA A  94      45.992 100.655 101.342  1.00  0.00           O  
ATOM   1430  CB  ALA A  94      43.696 101.125 103.858  1.00  0.00           C  
ATOM   1431  H   ALA A  94      45.449 101.193 105.487  1.00  0.00           H  
ATOM   1432  HA  ALA A  94      45.019  99.544 103.211  1.00  0.00           H  
ATOM   1433  HB1 ALA A  94      43.225 100.388 104.508  1.00  0.00           H  
ATOM   1434  HB2 ALA A  94      43.821 102.078 104.373  1.00  0.00           H  
ATOM   1435  HB3 ALA A  94      43.102 101.430 102.998  1.00  0.00           H  
ATOM   1436  N   LEU A  95      46.251 102.527 102.576  1.00  0.00           N  
ATOM   1437  CA  LEU A  95      47.013 103.414 101.719  1.00  0.00           C  
ATOM   1438  C   LEU A  95      48.353 102.740 101.231  1.00  0.00           C  
ATOM   1439  O   LEU A  95      48.641 102.657 100.010  1.00  0.00           O  
ATOM   1440  CB  LEU A  95      47.334 104.758 102.406  1.00  0.00           C  
ATOM   1441  CG  LEU A  95      46.076 105.651 102.524  1.00  0.00           C  
ATOM   1442  CD1 LEU A  95      46.589 106.860 103.412  1.00  0.00           C  
ATOM   1443  CD2 LEU A  95      45.474 106.223 101.173  1.00  0.00           C  
ATOM   1444  H   LEU A  95      46.067 102.831 103.522  1.00  0.00           H  
ATOM   1445  HA  LEU A  95      46.452 103.639 100.811  1.00  0.00           H  
ATOM   1446  HB2 LEU A  95      47.742 104.542 103.393  1.00  0.00           H  
ATOM   1447  HB3 LEU A  95      48.134 105.294 101.895  1.00  0.00           H  
ATOM   1448  HG  LEU A  95      45.321 105.050 103.029  1.00  0.00           H  
ATOM   1449 HD11 LEU A  95      45.626 107.366 103.480  1.00  0.00           H  
ATOM   1450 HD12 LEU A  95      46.827 106.520 104.420  1.00  0.00           H  
ATOM   1451 HD13 LEU A  95      47.391 107.392 102.900  1.00  0.00           H  
ATOM   1452 HD21 LEU A  95      44.957 105.458 100.595  1.00  0.00           H  
ATOM   1453 HD22 LEU A  95      44.821 107.060 101.421  1.00  0.00           H  
ATOM   1454 HD23 LEU A  95      46.383 106.532 100.656  1.00  0.00           H  
ATOM   1455  N   LYS A  96      49.069 102.164 102.225  1.00  0.00           N  
ATOM   1456  CA  LYS A  96      50.300 101.390 101.913  1.00  0.00           C  
ATOM   1457  C   LYS A  96      50.011 100.268 100.960  1.00  0.00           C  
ATOM   1458  O   LYS A  96      50.744 100.211  99.960  1.00  0.00           O  
ATOM   1459  CB  LYS A  96      50.890 100.937 103.276  1.00  0.00           C  
ATOM   1460  CG  LYS A  96      52.363 100.458 103.081  1.00  0.00           C  
ATOM   1461  CD  LYS A  96      52.845  99.732 104.422  1.00  0.00           C  
ATOM   1462  CE  LYS A  96      54.340  99.537 104.185  1.00  0.00           C  
ATOM   1463  NZ  LYS A  96      55.057  98.792 105.270  1.00  0.00           N1+
ATOM   1464  H   LYS A  96      48.787 102.358 103.175  1.00  0.00           H  
ATOM   1465  HA  LYS A  96      51.058 102.052 101.494  1.00  0.00           H  
ATOM   1466  HB2 LYS A  96      50.844 101.650 104.099  1.00  0.00           H  
ATOM   1467  HB3 LYS A  96      50.208 100.138 103.565  1.00  0.00           H  
ATOM   1468  HG2 LYS A  96      52.447  99.759 102.250  1.00  0.00           H  
ATOM   1469  HG3 LYS A  96      52.983 101.342 102.931  1.00  0.00           H  
ATOM   1470  HD2 LYS A  96      52.751 100.425 105.258  1.00  0.00           H  
ATOM   1471  HD3 LYS A  96      52.261  98.818 104.534  1.00  0.00           H  
ATOM   1472  HE2 LYS A  96      54.467  98.856 103.344  1.00  0.00           H  
ATOM   1473  HE3 LYS A  96      54.865 100.486 104.076  1.00  0.00           H  
ATOM   1474  HZ1 LYS A  96      56.054  98.945 105.296  1.00  0.00           H  
ATOM   1475  HZ2 LYS A  96      54.752  99.063 106.195  1.00  0.00           H  
ATOM   1476  HZ3 LYS A  96      54.863  97.802 105.219  1.00  0.00           H  
ATOM   1477  N   GLU A  97      48.848  99.529 101.068  1.00  0.00           N  
ATOM   1478  CA  GLU A  97      48.725  98.381 100.167  1.00  0.00           C  
ATOM   1479  C   GLU A  97      48.321  98.839  98.745  1.00  0.00           C  
ATOM   1480  O   GLU A  97      48.809  98.288  97.733  1.00  0.00           O  
ATOM   1481  CB  GLU A  97      47.706  97.383 100.724  1.00  0.00           C  
ATOM   1482  CG  GLU A  97      48.029  95.930 100.425  1.00  0.00           C  
ATOM   1483  CD  GLU A  97      49.311  95.431 101.058  1.00  0.00           C  
ATOM   1484  OE1 GLU A  97      49.473  94.212 101.040  1.00  0.00           O  
ATOM   1485  OE2 GLU A  97      50.076  96.165 101.640  1.00  0.00           O1-
ATOM   1486  H   GLU A  97      48.206  99.663 101.836  1.00  0.00           H  
ATOM   1487  HA  GLU A  97      49.686  97.868 100.128  1.00  0.00           H  
ATOM   1488  HB2 GLU A  97      47.667  97.563 101.799  1.00  0.00           H  
ATOM   1489  HB3 GLU A  97      46.682  97.611 100.428  1.00  0.00           H  
ATOM   1490  HG2 GLU A  97      47.263  95.282 100.850  1.00  0.00           H  
ATOM   1491  HG3 GLU A  97      48.154  95.763  99.355  1.00  0.00           H  
ATOM   1492  N   ARG A  98      47.643 100.037  98.626  1.00  0.00           N  
ATOM   1493  CA  ARG A  98      47.345 100.621  97.327  1.00  0.00           C  
ATOM   1494  C   ARG A  98      48.621 101.104  96.710  1.00  0.00           C  
ATOM   1495  O   ARG A  98      48.952 100.687  95.571  1.00  0.00           O  
ATOM   1496  CB  ARG A  98      46.274 101.667  97.567  1.00  0.00           C  
ATOM   1497  CG  ARG A  98      45.730 102.151  96.183  1.00  0.00           C  
ATOM   1498  CD  ARG A  98      44.568 103.142  96.301  1.00  0.00           C  
ATOM   1499  NE  ARG A  98      44.968 104.469  96.770  1.00  0.00           N  
ATOM   1500  CZ  ARG A  98      44.192 105.555  96.980  1.00  0.00           C  
ATOM   1501  NH1 ARG A  98      42.893 105.551  96.797  1.00  0.00           N1+
ATOM   1502  NH2 ARG A  98      44.774 106.691  97.328  1.00  0.00           N  
ATOM   1503  H   ARG A  98      47.349 100.538  99.453  1.00  0.00           H  
ATOM   1504  HA  ARG A  98      47.072  99.811  96.651  1.00  0.00           H  
ATOM   1505  HB2 ARG A  98      45.441 101.207  98.100  1.00  0.00           H  
ATOM   1506  HB3 ARG A  98      46.640 102.515  98.145  1.00  0.00           H  
ATOM   1507  HG2 ARG A  98      46.582 102.584  95.660  1.00  0.00           H  
ATOM   1508  HG3 ARG A  98      45.351 101.336  95.566  1.00  0.00           H  
ATOM   1509  HD2 ARG A  98      44.129 103.158  95.304  1.00  0.00           H  
ATOM   1510  HD3 ARG A  98      43.791 102.808  96.989  1.00  0.00           H  
ATOM   1511  HE  ARG A  98      45.938 104.568  97.030  1.00  0.00           H  
ATOM   1512 HH11 ARG A  98      42.514 104.853  96.172  1.00  0.00           H  
ATOM   1513 HH12 ARG A  98      42.421 106.442  96.855  1.00  0.00           H  
ATOM   1514 HH21 ARG A  98      45.769 106.790  97.468  1.00  0.00           H  
ATOM   1515 HH22 ARG A  98      44.208 107.527  97.320  1.00  0.00           H  
ATOM   1516  N   TRP A  99      49.433 101.840  97.410  1.00  0.00           N  
ATOM   1517  CA  TRP A  99      50.863 102.176  96.953  1.00  0.00           C  
ATOM   1518  C   TRP A  99      51.527 100.912  96.370  1.00  0.00           C  
ATOM   1519  O   TRP A  99      51.952 100.889  95.211  1.00  0.00           O  
ATOM   1520  CB  TRP A  99      51.663 102.781  98.074  1.00  0.00           C  
ATOM   1521  CG  TRP A  99      53.155 102.899  97.821  1.00  0.00           C  
ATOM   1522  CD1 TRP A  99      53.803 103.699  96.976  1.00  0.00           C  
ATOM   1523  CD2 TRP A  99      54.256 102.168  98.561  1.00  0.00           C  
ATOM   1524  CE2 TRP A  99      55.463 102.544  97.927  1.00  0.00           C  
ATOM   1525  CE3 TRP A  99      54.301 101.241  99.649  1.00  0.00           C  
ATOM   1526  NE1 TRP A  99      55.158 103.485  96.946  1.00  0.00           N  
ATOM   1527  CZ2 TRP A  99      56.684 101.977  98.403  1.00  0.00           C  
ATOM   1528  CZ3 TRP A  99      55.474 100.582  99.912  1.00  0.00           C  
ATOM   1529  CH2 TRP A  99      56.687 101.021  99.467  1.00  0.00           C  
ATOM   1530  H   TRP A  99      49.186 102.148  98.340  1.00  0.00           H  
ATOM   1531  HA  TRP A  99      50.759 102.849  96.101  1.00  0.00           H  
ATOM   1532  HB2 TRP A  99      51.287 103.789  98.247  1.00  0.00           H  
ATOM   1533  HB3 TRP A  99      51.517 102.127  98.934  1.00  0.00           H  
ATOM   1534  HD1 TRP A  99      53.285 104.288  96.235  1.00  0.00           H  
ATOM   1535  HE1 TRP A  99      55.756 103.730  96.169  1.00  0.00           H  
ATOM   1536  HE3 TRP A  99      53.327 101.011 100.056  1.00  0.00           H  
ATOM   1537  HZ2 TRP A  99      57.591 102.246  97.883  1.00  0.00           H  
ATOM   1538  HZ3 TRP A  99      55.417  99.717 100.556  1.00  0.00           H  
ATOM   1539  HH2 TRP A  99      57.603 100.542  99.783  1.00  0.00           H  
ATOM   1540  N   ASN A 100      51.494  99.818  97.155  1.00  0.00           N  
ATOM   1541  CA  ASN A 100      52.130  98.548  96.846  1.00  0.00           C  
ATOM   1542  C   ASN A 100      51.472  97.737  95.754  1.00  0.00           C  
ATOM   1543  O   ASN A 100      52.273  97.021  95.115  1.00  0.00           O  
ATOM   1544  CB  ASN A 100      52.367  97.660  98.151  1.00  0.00           C  
ATOM   1545  CG  ASN A 100      53.051  96.320  97.890  1.00  0.00           C  
ATOM   1546  ND2 ASN A 100      54.294  96.439  97.529  1.00  0.00           N  
ATOM   1547  OD1 ASN A 100      52.535  95.256  98.217  1.00  0.00           O  
ATOM   1548  H   ASN A 100      51.272 100.001  98.123  1.00  0.00           H  
ATOM   1549  HA  ASN A 100      53.139  98.799  96.517  1.00  0.00           H  
ATOM   1550  HB2 ASN A 100      52.989  98.133  98.910  1.00  0.00           H  
ATOM   1551  HB3 ASN A 100      51.421  97.475  98.659  1.00  0.00           H  
ATOM   1552 HD21 ASN A 100      54.697  95.585  97.171  1.00  0.00           H  
ATOM   1553 HD22 ASN A 100      54.875  97.251  97.373  1.00  0.00           H  
ATOM   1554  N   ARG A 101      50.192  97.831  95.457  1.00  0.00           N  
ATOM   1555  CA  ARG A 101      49.501  96.960  94.504  1.00  0.00           C  
ATOM   1556  C   ARG A 101      48.844  97.621  93.336  1.00  0.00           C  
ATOM   1557  O   ARG A 101      48.208  96.900  92.532  1.00  0.00           O  
ATOM   1558  CB  ARG A 101      48.564  95.991  95.260  1.00  0.00           C  
ATOM   1559  CG  ARG A 101      49.428  94.943  96.018  1.00  0.00           C  
ATOM   1560  CD  ARG A 101      48.582  93.826  96.668  1.00  0.00           C  
ATOM   1561  NE  ARG A 101      48.029  92.912  95.657  1.00  0.00           N  
ATOM   1562  CZ  ARG A 101      47.345  91.798  95.850  1.00  0.00           C  
ATOM   1563  NH1 ARG A 101      47.035  91.471  97.067  1.00  0.00           N1+
ATOM   1564  NH2 ARG A 101      46.910  91.064  94.861  1.00  0.00           N  
ATOM   1565  H   ARG A 101      49.640  98.297  96.164  1.00  0.00           H  
ATOM   1566  HA  ARG A 101      50.285  96.341  94.068  1.00  0.00           H  
ATOM   1567  HB2 ARG A 101      47.891  96.592  95.872  1.00  0.00           H  
ATOM   1568  HB3 ARG A 101      47.997  95.430  94.517  1.00  0.00           H  
ATOM   1569  HG2 ARG A 101      50.051  94.444  95.275  1.00  0.00           H  
ATOM   1570  HG3 ARG A 101      50.121  95.389  96.731  1.00  0.00           H  
ATOM   1571  HD2 ARG A 101      49.115  93.178  97.364  1.00  0.00           H  
ATOM   1572  HD3 ARG A 101      47.778  94.276  97.250  1.00  0.00           H  
ATOM   1573  HE  ARG A 101      48.236  93.030  94.675  1.00  0.00           H  
ATOM   1574 HH11 ARG A 101      47.471  91.996  97.811  1.00  0.00           H  
ATOM   1575 HH12 ARG A 101      46.618  90.575  97.273  1.00  0.00           H  
ATOM   1576 HH21 ARG A 101      47.318  91.340  93.980  1.00  0.00           H  
ATOM   1577 HH22 ARG A 101      46.053  90.540  94.968  1.00  0.00           H  
ATOM   1578  N   ARG A 102      49.046  98.929  93.093  1.00  0.00           N  
ATOM   1579  CA  ARG A 102      48.291  99.777  92.108  1.00  0.00           C  
ATOM   1580  C   ARG A 102      48.358  99.305  90.582  1.00  0.00           C  
ATOM   1581  O   ARG A 102      47.513  99.726  89.782  1.00  0.00           O  
ATOM   1582  CB  ARG A 102      48.737 101.226  92.240  1.00  0.00           C  
ATOM   1583  CG  ARG A 102      47.658 102.283  92.552  1.00  0.00           C  
ATOM   1584  CD  ARG A 102      47.814 103.597  91.722  1.00  0.00           C  
ATOM   1585  NE  ARG A 102      46.505 104.085  91.334  1.00  0.00           N  
ATOM   1586  CZ  ARG A 102      45.674 104.718  92.108  1.00  0.00           C  
ATOM   1587  NH1 ARG A 102      45.933 104.974  93.341  1.00  0.00           N1+
ATOM   1588  NH2 ARG A 102      44.455 104.813  91.768  1.00  0.00           N  
ATOM   1589  H   ARG A 102      49.654  99.397  93.750  1.00  0.00           H  
ATOM   1590  HA  ARG A 102      47.208  99.724  92.218  1.00  0.00           H  
ATOM   1591  HB2 ARG A 102      49.303 101.209  93.170  1.00  0.00           H  
ATOM   1592  HB3 ARG A 102      49.329 101.542  91.381  1.00  0.00           H  
ATOM   1593  HG2 ARG A 102      46.731 101.776  92.283  1.00  0.00           H  
ATOM   1594  HG3 ARG A 102      47.642 102.532  93.614  1.00  0.00           H  
ATOM   1595  HD2 ARG A 102      48.381 104.351  92.267  1.00  0.00           H  
ATOM   1596  HD3 ARG A 102      48.333 103.446  90.776  1.00  0.00           H  
ATOM   1597  HE  ARG A 102      46.336 104.177  90.343  1.00  0.00           H  
ATOM   1598 HH11 ARG A 102      46.911 105.129  93.539  1.00  0.00           H  
ATOM   1599 HH12 ARG A 102      45.231 105.524  93.815  1.00  0.00           H  
ATOM   1600 HH21 ARG A 102      44.181 104.488  90.851  1.00  0.00           H  
ATOM   1601 HH22 ARG A 102      43.792 105.340  92.318  1.00  0.00           H  
ATOM   1602  N   LYS A 103      49.376  98.486  90.240  1.00  0.00           N  
ATOM   1603  CA  LYS A 103      49.762  97.770  89.046  1.00  0.00           C  
ATOM   1604  C   LYS A 103      48.646  96.712  88.619  1.00  0.00           C  
ATOM   1605  O   LYS A 103      48.430  96.575  87.411  1.00  0.00           O  
ATOM   1606  CB  LYS A 103      51.137  97.157  89.170  1.00  0.00           C  
ATOM   1607  CG  LYS A 103      51.509  96.315  87.934  1.00  0.00           C  
ATOM   1608  CD  LYS A 103      52.983  95.844  88.074  1.00  0.00           C  
ATOM   1609  CE  LYS A 103      53.143  94.760  86.976  1.00  0.00           C  
ATOM   1610  NZ  LYS A 103      54.422  94.128  87.055  1.00  0.00           N1+
ATOM   1611  H   LYS A 103      50.074  98.440  90.970  1.00  0.00           H  
ATOM   1612  HA  LYS A 103      49.933  98.570  88.325  1.00  0.00           H  
ATOM   1613  HB2 LYS A 103      51.890  97.939  89.263  1.00  0.00           H  
ATOM   1614  HB3 LYS A 103      51.054  96.465  90.008  1.00  0.00           H  
ATOM   1615  HG2 LYS A 103      50.855  95.445  87.985  1.00  0.00           H  
ATOM   1616  HG3 LYS A 103      51.421  96.929  87.038  1.00  0.00           H  
ATOM   1617  HD2 LYS A 103      53.702  96.654  87.957  1.00  0.00           H  
ATOM   1618  HD3 LYS A 103      52.990  95.474  89.099  1.00  0.00           H  
ATOM   1619  HE2 LYS A 103      52.411  93.954  87.036  1.00  0.00           H  
ATOM   1620  HE3 LYS A 103      53.050  95.277  86.022  1.00  0.00           H  
ATOM   1621  HZ1 LYS A 103      54.608  93.550  86.249  1.00  0.00           H  
ATOM   1622  HZ2 LYS A 103      55.154  94.817  87.164  1.00  0.00           H  
ATOM   1623  HZ3 LYS A 103      54.498  93.417  87.768  1.00  0.00           H  
ATOM   1624  N   GLU A 104      47.787  96.207  89.580  1.00  0.00           N  
ATOM   1625  CA  GLU A 104      46.573  95.350  89.306  1.00  0.00           C  
ATOM   1626  C   GLU A 104      45.403  96.295  89.364  1.00  0.00           C  
ATOM   1627  O   GLU A 104      45.193  97.041  90.316  1.00  0.00           O  
ATOM   1628  CB  GLU A 104      46.402  94.198  90.354  1.00  0.00           C  
ATOM   1629  CG  GLU A 104      47.618  93.140  90.414  1.00  0.00           C  
ATOM   1630  CD  GLU A 104      47.517  92.301  91.759  1.00  0.00           C  
ATOM   1631  OE1 GLU A 104      48.309  92.389  92.721  1.00  0.00           O  
ATOM   1632  OE2 GLU A 104      46.640  91.423  91.799  1.00  0.00           O1-
ATOM   1633  H   GLU A 104      47.934  96.584  90.505  1.00  0.00           H  
ATOM   1634  HA  GLU A 104      46.684  94.948  88.299  1.00  0.00           H  
ATOM   1635  HB2 GLU A 104      46.231  94.719  91.295  1.00  0.00           H  
ATOM   1636  HB3 GLU A 104      45.540  93.598  90.064  1.00  0.00           H  
ATOM   1637  HG2 GLU A 104      47.612  92.468  89.556  1.00  0.00           H  
ATOM   1638  HG3 GLU A 104      48.536  93.724  90.351  1.00  0.00           H  
ATOM   1639  N   PRO A 105      44.522  96.303  88.375  1.00  0.00           N  
ATOM   1640  CA  PRO A 105      43.410  97.246  88.129  1.00  0.00           C  
ATOM   1641  C   PRO A 105      42.421  97.408  89.257  1.00  0.00           C  
ATOM   1642  O   PRO A 105      42.003  98.549  89.467  1.00  0.00           O  
ATOM   1643  CB  PRO A 105      42.707  96.918  86.859  1.00  0.00           C  
ATOM   1644  CG  PRO A 105      43.839  96.372  86.078  1.00  0.00           C  
ATOM   1645  CD  PRO A 105      44.659  95.607  87.066  1.00  0.00           C  
ATOM   1646  HA  PRO A 105      43.833  98.231  87.937  1.00  0.00           H  
ATOM   1647  HB2 PRO A 105      41.980  96.145  87.109  1.00  0.00           H  
ATOM   1648  HB3 PRO A 105      42.425  97.895  86.464  1.00  0.00           H  
ATOM   1649  HG2 PRO A 105      43.512  95.783  85.221  1.00  0.00           H  
ATOM   1650  HG3 PRO A 105      44.397  97.198  85.638  1.00  0.00           H  
ATOM   1651  HD2 PRO A 105      44.384  94.554  87.110  1.00  0.00           H  
ATOM   1652  HD3 PRO A 105      45.705  95.778  86.808  1.00  0.00           H  
ATOM   1653  N   ALA A 106      42.255  96.373  90.149  1.00  0.00           N  
ATOM   1654  CA  ALA A 106      41.386  96.478  91.287  1.00  0.00           C  
ATOM   1655  C   ALA A 106      41.923  97.411  92.367  1.00  0.00           C  
ATOM   1656  O   ALA A 106      41.133  97.949  93.145  1.00  0.00           O  
ATOM   1657  CB  ALA A 106      41.209  95.082  91.887  1.00  0.00           C  
ATOM   1658  H   ALA A 106      42.675  95.481  89.928  1.00  0.00           H  
ATOM   1659  HA  ALA A 106      40.407  96.796  90.928  1.00  0.00           H  
ATOM   1660  HB1 ALA A 106      40.804  94.402  91.137  1.00  0.00           H  
ATOM   1661  HB2 ALA A 106      42.146  94.720  92.309  1.00  0.00           H  
ATOM   1662  HB3 ALA A 106      40.455  95.218  92.662  1.00  0.00           H  
ATOM   1663  N   PHE A 107      43.239  97.552  92.449  1.00  0.00           N  
ATOM   1664  CA  PHE A 107      43.817  98.634  93.294  1.00  0.00           C  
ATOM   1665  C   PHE A 107      44.002 100.035  92.699  1.00  0.00           C  
ATOM   1666  O   PHE A 107      44.008 101.092  93.388  1.00  0.00           O  
ATOM   1667  CB  PHE A 107      45.157  98.127  93.820  1.00  0.00           C  
ATOM   1668  CG  PHE A 107      45.127  96.943  94.760  1.00  0.00           C  
ATOM   1669  CD1 PHE A 107      45.226  95.637  94.164  1.00  0.00           C  
ATOM   1670  CD2 PHE A 107      45.255  97.105  96.109  1.00  0.00           C  
ATOM   1671  CE1 PHE A 107      45.167  94.493  94.943  1.00  0.00           C  
ATOM   1672  CE2 PHE A 107      45.173  95.957  96.902  1.00  0.00           C  
ATOM   1673  CZ  PHE A 107      45.024  94.606  96.398  1.00  0.00           C  
ATOM   1674  H   PHE A 107      43.793  97.134  91.715  1.00  0.00           H  
ATOM   1675  HA  PHE A 107      43.262  98.841  94.210  1.00  0.00           H  
ATOM   1676  HB2 PHE A 107      45.689  97.878  92.901  1.00  0.00           H  
ATOM   1677  HB3 PHE A 107      45.563  98.968  94.382  1.00  0.00           H  
ATOM   1678  HD1 PHE A 107      45.292  95.444  93.104  1.00  0.00           H  
ATOM   1679  HD2 PHE A 107      45.395  98.073  96.569  1.00  0.00           H  
ATOM   1680  HE1 PHE A 107      45.236  93.493  94.542  1.00  0.00           H  
ATOM   1681  HE2 PHE A 107      45.023  96.003  97.971  1.00  0.00           H  
ATOM   1682  HZ  PHE A 107      45.013  93.742  97.046  1.00  0.00           H  
ATOM   1683  N   ASP A 108      44.171 100.116  91.366  1.00  0.00           N  
ATOM   1684  CA  ASP A 108      43.915 101.419  90.663  1.00  0.00           C  
ATOM   1685  C   ASP A 108      42.512 101.926  90.840  1.00  0.00           C  
ATOM   1686  O   ASP A 108      42.321 103.051  91.223  1.00  0.00           O  
ATOM   1687  CB  ASP A 108      44.115 101.189  89.124  1.00  0.00           C  
ATOM   1688  CG  ASP A 108      44.149 102.497  88.340  1.00  0.00           C  
ATOM   1689  OD1 ASP A 108      44.239 102.337  87.083  1.00  0.00           O  
ATOM   1690  OD2 ASP A 108      44.121 103.587  88.942  1.00  0.00           O1-
ATOM   1691  H   ASP A 108      44.357  99.245  90.889  1.00  0.00           H  
ATOM   1692  HA  ASP A 108      44.635 102.157  91.017  1.00  0.00           H  
ATOM   1693  HB2 ASP A 108      45.026 100.635  88.905  1.00  0.00           H  
ATOM   1694  HB3 ASP A 108      43.255 100.619  88.772  1.00  0.00           H  
ATOM   1695  N   LYS A 109      41.473 101.087  90.704  1.00  0.00           N  
ATOM   1696  CA  LYS A 109      40.040 101.450  90.873  1.00  0.00           C  
ATOM   1697  C   LYS A 109      39.637 101.822  92.293  1.00  0.00           C  
ATOM   1698  O   LYS A 109      38.476 102.002  92.550  1.00  0.00           O  
ATOM   1699  CB  LYS A 109      39.148 100.309  90.245  1.00  0.00           C  
ATOM   1700  CG  LYS A 109      39.282 100.250  88.763  1.00  0.00           C  
ATOM   1701  CD  LYS A 109      38.671  99.033  88.120  1.00  0.00           C  
ATOM   1702  CE  LYS A 109      38.856  98.756  86.674  1.00  0.00           C  
ATOM   1703  NZ  LYS A 109      38.260  97.467  86.354  1.00  0.00           N1+
ATOM   1704  H   LYS A 109      41.622 100.098  90.563  1.00  0.00           H  
ATOM   1705  HA  LYS A 109      39.857 102.364  90.308  1.00  0.00           H  
ATOM   1706  HB2 LYS A 109      39.535  99.349  90.587  1.00  0.00           H  
ATOM   1707  HB3 LYS A 109      38.096 100.326  90.531  1.00  0.00           H  
ATOM   1708  HG2 LYS A 109      38.763 101.148  88.429  1.00  0.00           H  
ATOM   1709  HG3 LYS A 109      40.337 100.249  88.488  1.00  0.00           H  
ATOM   1710  HD2 LYS A 109      38.826  98.167  88.763  1.00  0.00           H  
ATOM   1711  HD3 LYS A 109      37.616  99.188  88.348  1.00  0.00           H  
ATOM   1712  HE2 LYS A 109      38.429  99.560  86.074  1.00  0.00           H  
ATOM   1713  HE3 LYS A 109      39.893  98.816  86.343  1.00  0.00           H  
ATOM   1714  HZ1 LYS A 109      38.666  96.687  86.852  1.00  0.00           H  
ATOM   1715  HZ2 LYS A 109      37.333  97.459  86.752  1.00  0.00           H  
ATOM   1716  HZ3 LYS A 109      38.241  97.297  85.359  1.00  0.00           H  
ATOM   1717  N   TRP A 110      40.556 101.662  93.260  1.00  0.00           N  
ATOM   1718  CA  TRP A 110      40.253 101.627  94.688  1.00  0.00           C  
ATOM   1719  C   TRP A 110      40.390 103.043  95.310  1.00  0.00           C  
ATOM   1720  O   TRP A 110      41.426 103.738  95.161  1.00  0.00           O  
ATOM   1721  CB  TRP A 110      41.145 100.603  95.430  1.00  0.00           C  
ATOM   1722  CG  TRP A 110      40.981 100.394  96.857  1.00  0.00           C  
ATOM   1723  CD1 TRP A 110      39.860 100.660  97.577  1.00  0.00           C  
ATOM   1724  CD2 TRP A 110      41.872  99.808  97.865  1.00  0.00           C  
ATOM   1725  CE2 TRP A 110      41.250  99.817  99.176  1.00  0.00           C  
ATOM   1726  CE3 TRP A 110      43.262  99.418  97.913  1.00  0.00           C  
ATOM   1727  NE1 TRP A 110      40.044 100.259  98.918  1.00  0.00           N  
ATOM   1728  CZ2 TRP A 110      41.850  99.496 100.392  1.00  0.00           C  
ATOM   1729  CZ3 TRP A 110      43.925  99.088  99.079  1.00  0.00           C  
ATOM   1730  CH2 TRP A 110      43.244  99.130 100.345  1.00  0.00           C  
ATOM   1731  H   TRP A 110      41.516 101.535  92.973  1.00  0.00           H  
ATOM   1732  HA  TRP A 110      39.250 101.201  94.706  1.00  0.00           H  
ATOM   1733  HB2 TRP A 110      40.979  99.635  94.958  1.00  0.00           H  
ATOM   1734  HB3 TRP A 110      42.159 101.003  95.419  1.00  0.00           H  
ATOM   1735  HD1 TRP A 110      39.001 101.206  97.213  1.00  0.00           H  
ATOM   1736  HE1 TRP A 110      39.352 100.600  99.571  1.00  0.00           H  
ATOM   1737  HE3 TRP A 110      43.844  99.461  97.005  1.00  0.00           H  
ATOM   1738  HZ2 TRP A 110      41.203  99.701 101.231  1.00  0.00           H  
ATOM   1739  HZ3 TRP A 110      45.003  99.037  99.132  1.00  0.00           H  
ATOM   1740  HH2 TRP A 110      43.791  98.940 101.256  1.00  0.00           H  
ATOM   1741  N   VAL A 111      39.303 103.569  95.804  1.00  0.00           N  
ATOM   1742  CA  VAL A 111      39.234 104.869  96.402  1.00  0.00           C  
ATOM   1743  C   VAL A 111      39.304 104.750  97.945  1.00  0.00           C  
ATOM   1744  O   VAL A 111      38.523 103.973  98.502  1.00  0.00           O  
ATOM   1745  CB  VAL A 111      38.000 105.600  96.022  1.00  0.00           C  
ATOM   1746  CG1 VAL A 111      37.761 107.029  96.596  1.00  0.00           C  
ATOM   1747  CG2 VAL A 111      37.737 105.781  94.518  1.00  0.00           C  
ATOM   1748  H   VAL A 111      38.573 102.888  95.959  1.00  0.00           H  
ATOM   1749  HA  VAL A 111      40.032 105.555  96.118  1.00  0.00           H  
ATOM   1750  HB  VAL A 111      37.183 104.982  96.392  1.00  0.00           H  
ATOM   1751 HG11 VAL A 111      38.147 107.155  97.607  1.00  0.00           H  
ATOM   1752 HG12 VAL A 111      38.336 107.664  95.921  1.00  0.00           H  
ATOM   1753 HG13 VAL A 111      36.716 107.323  96.502  1.00  0.00           H  
ATOM   1754 HG21 VAL A 111      36.912 106.465  94.313  1.00  0.00           H  
ATOM   1755 HG22 VAL A 111      38.609 106.268  94.083  1.00  0.00           H  
ATOM   1756 HG23 VAL A 111      37.530 104.757  94.205  1.00  0.00           H  
ATOM   1757  N   ILE A 112      40.165 105.550  98.589  1.00  0.00           N  
ATOM   1758  CA  ILE A 112      40.551 105.503 100.025  1.00  0.00           C  
ATOM   1759  C   ILE A 112      40.495 106.986 100.740  1.00  0.00           C  
ATOM   1760  O   ILE A 112      41.433 107.712 100.595  1.00  0.00           O  
ATOM   1761  CB  ILE A 112      41.891 104.878 100.277  1.00  0.00           C  
ATOM   1762  CG1 ILE A 112      42.128 103.427  99.749  1.00  0.00           C  
ATOM   1763  CG2 ILE A 112      42.203 104.731 101.803  1.00  0.00           C  
ATOM   1764  CD1 ILE A 112      43.610 102.945  99.729  1.00  0.00           C  
ATOM   1765  H   ILE A 112      40.592 106.281  98.038  1.00  0.00           H  
ATOM   1766  HA  ILE A 112      39.839 104.867 100.553  1.00  0.00           H  
ATOM   1767  HB  ILE A 112      42.690 105.499  99.872  1.00  0.00           H  
ATOM   1768 HG12 ILE A 112      41.509 102.712 100.290  1.00  0.00           H  
ATOM   1769 HG13 ILE A 112      41.780 103.378  98.717  1.00  0.00           H  
ATOM   1770 HG21 ILE A 112      42.074 105.670 102.341  1.00  0.00           H  
ATOM   1771 HG22 ILE A 112      41.402 104.075 102.142  1.00  0.00           H  
ATOM   1772 HG23 ILE A 112      43.151 104.316 102.146  1.00  0.00           H  
ATOM   1773 HD11 ILE A 112      44.075 103.041 100.709  1.00  0.00           H  
ATOM   1774 HD12 ILE A 112      43.786 101.902  99.466  1.00  0.00           H  
ATOM   1775 HD13 ILE A 112      44.127 103.674  99.105  1.00  0.00           H  
ATOM   1776  N   GLU A 113      39.554 107.284 101.596  1.00  0.00           N  
ATOM   1777  CA  GLU A 113      39.389 108.673 102.179  1.00  0.00           C  
ATOM   1778  C   GLU A 113      39.042 108.810 103.708  1.00  0.00           C  
ATOM   1779  O   GLU A 113      38.526 107.817 104.228  1.00  0.00           O  
ATOM   1780  CB  GLU A 113      38.258 109.456 101.466  1.00  0.00           C  
ATOM   1781  CG  GLU A 113      38.521 109.971  99.990  1.00  0.00           C  
ATOM   1782  CD  GLU A 113      39.396 111.178  99.734  1.00  0.00           C  
ATOM   1783  OE1 GLU A 113      39.650 112.019 100.635  1.00  0.00           O  
ATOM   1784  OE2 GLU A 113      39.942 111.249  98.601  1.00  0.00           O1-
ATOM   1785  H   GLU A 113      38.910 106.527 101.771  1.00  0.00           H  
ATOM   1786  HA  GLU A 113      40.354 109.172 102.084  1.00  0.00           H  
ATOM   1787  HB2 GLU A 113      37.295 108.951 101.383  1.00  0.00           H  
ATOM   1788  HB3 GLU A 113      38.037 110.365 102.026  1.00  0.00           H  
ATOM   1789  HG2 GLU A 113      38.898 109.168  99.357  1.00  0.00           H  
ATOM   1790  HG3 GLU A 113      37.583 110.200  99.484  1.00  0.00           H  
ATOM   1791  N   GLU A 114      39.314 110.017 104.322  1.00  0.00           N  
ATOM   1792  CA  GLU A 114      38.720 110.419 105.611  1.00  0.00           C  
ATOM   1793  C   GLU A 114      37.207 110.637 105.480  1.00  0.00           C  
ATOM   1794  O   GLU A 114      36.784 111.509 104.649  1.00  0.00           O  
ATOM   1795  CB  GLU A 114      39.576 111.673 106.151  1.00  0.00           C  
ATOM   1796  CG  GLU A 114      39.230 112.201 107.559  1.00  0.00           C  
ATOM   1797  CD  GLU A 114      38.156 113.270 107.745  1.00  0.00           C  
ATOM   1798  OE1 GLU A 114      38.436 114.419 107.344  1.00  0.00           O  
ATOM   1799  OE2 GLU A 114      36.997 112.982 108.193  1.00  0.00           O1-
ATOM   1800  H   GLU A 114      39.855 110.688 103.795  1.00  0.00           H  
ATOM   1801  HA  GLU A 114      38.894 109.613 106.323  1.00  0.00           H  
ATOM   1802  HB2 GLU A 114      40.621 111.362 106.134  1.00  0.00           H  
ATOM   1803  HB3 GLU A 114      39.431 112.498 105.453  1.00  0.00           H  
ATOM   1804  HG2 GLU A 114      38.885 111.271 108.013  1.00  0.00           H  
ATOM   1805  HG3 GLU A 114      40.171 112.541 107.993  1.00  0.00           H  
ATOM   1806  N   ALA A 115      36.492 110.160 106.442  1.00  0.00           N  
ATOM   1807  CA  ALA A 115      35.092 110.503 106.804  1.00  0.00           C  
ATOM   1808  C   ALA A 115      34.747 110.018 108.251  1.00  0.00           C  
ATOM   1809  O   ALA A 115      35.563 109.300 108.849  1.00  0.00           O  
ATOM   1810  CB  ALA A 115      34.232 109.764 105.798  1.00  0.00           C  
ATOM   1811  H   ALA A 115      36.938 109.384 106.909  1.00  0.00           H  
ATOM   1812  HA  ALA A 115      34.907 111.575 106.729  1.00  0.00           H  
ATOM   1813  HB1 ALA A 115      34.438 109.964 104.747  1.00  0.00           H  
ATOM   1814  HB2 ALA A 115      34.246 108.679 105.907  1.00  0.00           H  
ATOM   1815  HB3 ALA A 115      33.179 110.034 105.870  1.00  0.00           H  
ATOM   1816  N   ASN A 116      33.585 110.437 108.692  1.00  0.00           N  
ATOM   1817  CA  ASN A 116      32.931 110.026 109.901  1.00  0.00           C  
ATOM   1818  C   ASN A 116      31.532 109.573 109.527  1.00  0.00           C  
ATOM   1819  O   ASN A 116      30.884 110.131 108.672  1.00  0.00           O  
ATOM   1820  CB  ASN A 116      32.897 111.204 110.959  1.00  0.00           C  
ATOM   1821  CG  ASN A 116      32.459 110.708 112.336  1.00  0.00           C  
ATOM   1822  ND2 ASN A 116      33.220 110.856 113.364  1.00  0.00           N  
ATOM   1823  OD1 ASN A 116      31.451 110.113 112.546  1.00  0.00           O  
ATOM   1824  H   ASN A 116      33.043 110.948 108.010  1.00  0.00           H  
ATOM   1825  HA  ASN A 116      33.452 109.187 110.362  1.00  0.00           H  
ATOM   1826  HB2 ASN A 116      33.882 111.670 110.919  1.00  0.00           H  
ATOM   1827  HB3 ASN A 116      32.235 112.031 110.705  1.00  0.00           H  
ATOM   1828 HD21 ASN A 116      33.073 110.226 114.140  1.00  0.00           H  
ATOM   1829 HD22 ASN A 116      34.148 111.228 113.226  1.00  0.00           H  
ATOM   1830  N   TRP A 117      31.042 108.562 110.238  1.00  0.00           N  
ATOM   1831  CA  TRP A 117      29.658 108.095 110.191  1.00  0.00           C  
ATOM   1832  C   TRP A 117      28.712 109.268 110.327  1.00  0.00           C  
ATOM   1833  O   TRP A 117      27.758 109.467 109.560  1.00  0.00           O  
ATOM   1834  CB  TRP A 117      29.448 107.080 111.315  1.00  0.00           C  
ATOM   1835  CG  TRP A 117      30.390 105.892 111.252  1.00  0.00           C  
ATOM   1836  CD1 TRP A 117      30.984 105.375 110.134  1.00  0.00           C  
ATOM   1837  CD2 TRP A 117      30.995 105.049 112.359  1.00  0.00           C  
ATOM   1838  CE2 TRP A 117      32.041 104.269 111.750  1.00  0.00           C  
ATOM   1839  CE3 TRP A 117      30.902 104.853 113.725  1.00  0.00           C  
ATOM   1840  NE1 TRP A 117      31.894 104.412 110.386  1.00  0.00           N  
ATOM   1841  CZ2 TRP A 117      32.871 103.384 112.485  1.00  0.00           C  
ATOM   1842  CZ3 TRP A 117      31.736 104.031 114.449  1.00  0.00           C  
ATOM   1843  CH2 TRP A 117      32.780 103.329 113.855  1.00  0.00           C  
ATOM   1844  H   TRP A 117      31.620 108.073 110.906  1.00  0.00           H  
ATOM   1845  HA  TRP A 117      29.560 107.594 109.227  1.00  0.00           H  
ATOM   1846  HB2 TRP A 117      29.569 107.502 112.313  1.00  0.00           H  
ATOM   1847  HB3 TRP A 117      28.473 106.618 111.163  1.00  0.00           H  
ATOM   1848  HD1 TRP A 117      30.842 105.775 109.141  1.00  0.00           H  
ATOM   1849  HE1 TRP A 117      32.419 103.996 109.629  1.00  0.00           H  
ATOM   1850  HE3 TRP A 117      29.981 105.225 114.150  1.00  0.00           H  
ATOM   1851  HZ2 TRP A 117      33.637 102.754 112.056  1.00  0.00           H  
ATOM   1852  HZ3 TRP A 117      31.535 103.757 115.475  1.00  0.00           H  
ATOM   1853  HH2 TRP A 117      33.497 102.689 114.349  1.00  0.00           H  
ATOM   1854  N   LEU A 118      28.970 110.174 111.252  1.00  0.00           N  
ATOM   1855  CA  LEU A 118      28.062 111.341 111.610  1.00  0.00           C  
ATOM   1856  C   LEU A 118      27.948 112.418 110.455  1.00  0.00           C  
ATOM   1857  O   LEU A 118      27.152 113.363 110.470  1.00  0.00           O  
ATOM   1858  CB  LEU A 118      28.724 112.101 112.821  1.00  0.00           C  
ATOM   1859  CG  LEU A 118      28.823 111.366 114.142  1.00  0.00           C  
ATOM   1860  CD1 LEU A 118      29.919 112.145 115.010  1.00  0.00           C  
ATOM   1861  CD2 LEU A 118      27.429 111.392 114.772  1.00  0.00           C  
ATOM   1862  H   LEU A 118      29.818 109.921 111.736  1.00  0.00           H  
ATOM   1863  HA  LEU A 118      27.100 110.959 111.952  1.00  0.00           H  
ATOM   1864  HB2 LEU A 118      29.746 112.384 112.567  1.00  0.00           H  
ATOM   1865  HB3 LEU A 118      28.181 113.038 112.946  1.00  0.00           H  
ATOM   1866  HG  LEU A 118      29.157 110.354 113.912  1.00  0.00           H  
ATOM   1867 HD11 LEU A 118      30.923 112.201 114.587  1.00  0.00           H  
ATOM   1868 HD12 LEU A 118      29.602 113.164 115.225  1.00  0.00           H  
ATOM   1869 HD13 LEU A 118      29.959 111.732 116.018  1.00  0.00           H  
ATOM   1870 HD21 LEU A 118      27.030 112.405 114.762  1.00  0.00           H  
ATOM   1871 HD22 LEU A 118      26.684 110.805 114.236  1.00  0.00           H  
ATOM   1872 HD23 LEU A 118      27.523 110.984 115.779  1.00  0.00           H  
ATOM   1873  N   THR A 119      28.797 112.262 109.489  1.00  0.00           N  
ATOM   1874  CA  THR A 119      28.920 113.139 108.326  1.00  0.00           C  
ATOM   1875  C   THR A 119      28.938 112.499 107.011  1.00  0.00           C  
ATOM   1876  O   THR A 119      29.057 113.250 106.013  1.00  0.00           O  
ATOM   1877  CB  THR A 119      30.095 114.050 108.601  1.00  0.00           C  
ATOM   1878  CG2 THR A 119      29.834 115.098 109.709  1.00  0.00           C  
ATOM   1879  OG1 THR A 119      31.190 113.347 108.964  1.00  0.00           O  
ATOM   1880  H   THR A 119      29.475 111.514 109.543  1.00  0.00           H  
ATOM   1881  HA  THR A 119      28.071 113.819 108.249  1.00  0.00           H  
ATOM   1882  HB  THR A 119      30.316 114.566 107.666  1.00  0.00           H  
ATOM   1883  HG1 THR A 119      31.710 113.141 108.183  1.00  0.00           H  
ATOM   1884 HG21 THR A 119      29.758 114.601 110.676  1.00  0.00           H  
ATOM   1885 HG22 THR A 119      30.645 115.825 109.654  1.00  0.00           H  
ATOM   1886 HG23 THR A 119      28.897 115.588 109.444  1.00  0.00           H  
ATOM   1887  N   LEU A 120      28.837 111.145 106.874  1.00  0.00           N  
ATOM   1888  CA  LEU A 120      29.247 110.414 105.682  1.00  0.00           C  
ATOM   1889  C   LEU A 120      28.641 110.949 104.411  1.00  0.00           C  
ATOM   1890  O   LEU A 120      29.410 111.055 103.455  1.00  0.00           O  
ATOM   1891  CB  LEU A 120      28.831 108.993 106.008  1.00  0.00           C  
ATOM   1892  CG  LEU A 120      29.230 107.940 104.994  1.00  0.00           C  
ATOM   1893  CD1 LEU A 120      30.743 107.768 104.806  1.00  0.00           C  
ATOM   1894  CD2 LEU A 120      28.784 106.603 105.550  1.00  0.00           C  
ATOM   1895  H   LEU A 120      28.594 110.516 107.626  1.00  0.00           H  
ATOM   1896  HA  LEU A 120      30.334 110.351 105.731  1.00  0.00           H  
ATOM   1897  HB2 LEU A 120      29.212 108.805 107.011  1.00  0.00           H  
ATOM   1898  HB3 LEU A 120      27.798 108.790 106.291  1.00  0.00           H  
ATOM   1899  HG  LEU A 120      28.791 108.121 104.013  1.00  0.00           H  
ATOM   1900 HD11 LEU A 120      31.166 107.746 105.810  1.00  0.00           H  
ATOM   1901 HD12 LEU A 120      31.097 106.925 104.213  1.00  0.00           H  
ATOM   1902 HD13 LEU A 120      31.150 108.655 104.320  1.00  0.00           H  
ATOM   1903 HD21 LEU A 120      29.303 106.472 106.500  1.00  0.00           H  
ATOM   1904 HD22 LEU A 120      27.720 106.486 105.747  1.00  0.00           H  
ATOM   1905 HD23 LEU A 120      29.074 105.804 104.868  1.00  0.00           H  
ATOM   1906  N   ASP A 121      27.370 111.331 104.244  1.00  0.00           N  
ATOM   1907  CA  ASP A 121      26.914 111.655 102.868  1.00  0.00           C  
ATOM   1908  C   ASP A 121      27.180 113.163 102.495  1.00  0.00           C  
ATOM   1909  O   ASP A 121      26.921 113.673 101.401  1.00  0.00           O  
ATOM   1910  CB  ASP A 121      25.431 111.290 102.840  1.00  0.00           C  
ATOM   1911  CG  ASP A 121      24.589 112.162 103.730  1.00  0.00           C  
ATOM   1912  OD1 ASP A 121      24.816 112.064 104.988  1.00  0.00           O  
ATOM   1913  OD2 ASP A 121      23.568 112.699 103.310  1.00  0.00           O1-
ATOM   1914  H   ASP A 121      26.635 111.227 104.928  1.00  0.00           H  
ATOM   1915  HA  ASP A 121      27.459 111.104 102.102  1.00  0.00           H  
ATOM   1916  HB2 ASP A 121      25.092 111.317 101.805  1.00  0.00           H  
ATOM   1917  HB3 ASP A 121      25.361 110.246 103.148  1.00  0.00           H  
ATOM   1918  N   LYS A 122      27.786 113.950 103.404  1.00  0.00           N  
ATOM   1919  CA  LYS A 122      28.537 115.196 103.120  1.00  0.00           C  
ATOM   1920  C   LYS A 122      30.009 114.903 102.921  1.00  0.00           C  
ATOM   1921  O   LYS A 122      30.627 115.619 102.114  1.00  0.00           O  
ATOM   1922  CB  LYS A 122      28.305 116.200 104.216  1.00  0.00           C  
ATOM   1923  CG  LYS A 122      26.974 116.939 104.177  1.00  0.00           C  
ATOM   1924  CD  LYS A 122      25.795 116.100 104.565  1.00  0.00           C  
ATOM   1925  CE  LYS A 122      25.812 115.374 105.943  1.00  0.00           C  
ATOM   1926  NZ  LYS A 122      24.562 114.609 106.134  1.00  0.00           N1+
ATOM   1927  H   LYS A 122      28.232 113.512 104.198  1.00  0.00           H  
ATOM   1928  HA  LYS A 122      28.231 115.497 102.118  1.00  0.00           H  
ATOM   1929  HB2 LYS A 122      28.521 115.815 105.212  1.00  0.00           H  
ATOM   1930  HB3 LYS A 122      29.115 116.916 104.067  1.00  0.00           H  
ATOM   1931  HG2 LYS A 122      26.993 117.718 104.939  1.00  0.00           H  
ATOM   1932  HG3 LYS A 122      26.782 117.351 103.187  1.00  0.00           H  
ATOM   1933  HD2 LYS A 122      24.963 116.797 104.667  1.00  0.00           H  
ATOM   1934  HD3 LYS A 122      25.599 115.394 103.758  1.00  0.00           H  
ATOM   1935  HE2 LYS A 122      26.683 114.721 106.003  1.00  0.00           H  
ATOM   1936  HE3 LYS A 122      25.900 116.127 106.728  1.00  0.00           H  
ATOM   1937  HZ1 LYS A 122      24.385 113.833 105.512  1.00  0.00           H  
ATOM   1938  HZ2 LYS A 122      24.646 114.178 107.043  1.00  0.00           H  
ATOM   1939  HZ3 LYS A 122      23.782 115.249 106.095  1.00  0.00           H  
ATOM   1940  N   ASP A 123      30.580 113.878 103.606  1.00  0.00           N  
ATOM   1941  CA  ASP A 123      32.072 113.638 103.475  1.00  0.00           C  
ATOM   1942  C   ASP A 123      32.445 112.991 102.119  1.00  0.00           C  
ATOM   1943  O   ASP A 123      33.513 113.271 101.598  1.00  0.00           O  
ATOM   1944  CB  ASP A 123      32.596 112.670 104.575  1.00  0.00           C  
ATOM   1945  CG  ASP A 123      32.607 113.302 105.945  1.00  0.00           C  
ATOM   1946  OD1 ASP A 123      32.853 112.644 107.023  1.00  0.00           O  
ATOM   1947  OD2 ASP A 123      32.329 114.490 106.155  1.00  0.00           O1-
ATOM   1948  H   ASP A 123      30.036 113.215 104.141  1.00  0.00           H  
ATOM   1949  HA  ASP A 123      32.565 114.610 103.452  1.00  0.00           H  
ATOM   1950  HB2 ASP A 123      31.953 111.791 104.552  1.00  0.00           H  
ATOM   1951  HB3 ASP A 123      33.613 112.325 104.388  1.00  0.00           H  
ATOM   1952  N   VAL A 124      31.577 112.169 101.532  1.00  0.00           N  
ATOM   1953  CA  VAL A 124      31.708 111.574 100.160  1.00  0.00           C  
ATOM   1954  C   VAL A 124      31.248 112.621  99.125  1.00  0.00           C  
ATOM   1955  O   VAL A 124      30.221 113.249  99.372  1.00  0.00           O  
ATOM   1956  CB  VAL A 124      31.025 110.213 100.073  1.00  0.00           C  
ATOM   1957  CG1 VAL A 124      31.239 109.514  98.704  1.00  0.00           C  
ATOM   1958  CG2 VAL A 124      31.538 109.110 100.996  1.00  0.00           C  
ATOM   1959  H   VAL A 124      30.764 111.890 102.062  1.00  0.00           H  
ATOM   1960  HA  VAL A 124      32.744 111.331  99.924  1.00  0.00           H  
ATOM   1961  HB  VAL A 124      29.956 110.313 100.263  1.00  0.00           H  
ATOM   1962 HG11 VAL A 124      30.566 108.660  98.629  1.00  0.00           H  
ATOM   1963 HG12 VAL A 124      30.800 110.099  97.895  1.00  0.00           H  
ATOM   1964 HG13 VAL A 124      32.262 109.289  98.402  1.00  0.00           H  
ATOM   1965 HG21 VAL A 124      31.013 108.156 100.928  1.00  0.00           H  
ATOM   1966 HG22 VAL A 124      32.599 108.992 100.776  1.00  0.00           H  
ATOM   1967 HG23 VAL A 124      31.510 109.564 101.987  1.00  0.00           H  
ATOM   1968  N   PRO A 125      31.817 112.792  97.935  1.00  0.00           N  
ATOM   1969  CA  PRO A 125      31.365 113.759  96.933  1.00  0.00           C  
ATOM   1970  C   PRO A 125      29.942 113.194  96.352  1.00  0.00           C  
ATOM   1971  O   PRO A 125      29.674 112.013  96.495  1.00  0.00           O  
ATOM   1972  CB  PRO A 125      32.419 113.925  95.894  1.00  0.00           C  
ATOM   1973  CG  PRO A 125      33.404 112.722  96.149  1.00  0.00           C  
ATOM   1974  CD  PRO A 125      33.016 112.069  97.502  1.00  0.00           C  
ATOM   1975  HA  PRO A 125      31.124 114.716  97.396  1.00  0.00           H  
ATOM   1976  HB2 PRO A 125      32.044 113.830  94.875  1.00  0.00           H  
ATOM   1977  HB3 PRO A 125      32.907 114.887  96.044  1.00  0.00           H  
ATOM   1978  HG2 PRO A 125      33.339 111.930  95.402  1.00  0.00           H  
ATOM   1979  HG3 PRO A 125      34.449 113.024  96.079  1.00  0.00           H  
ATOM   1980  HD2 PRO A 125      32.852 111.021  97.248  1.00  0.00           H  
ATOM   1981  HD3 PRO A 125      33.768 112.301  98.256  1.00  0.00           H  
ATOM   1982  N   ALA A 126      29.232 114.104  95.653  1.00  0.00           N  
ATOM   1983  CA  ALA A 126      28.014 113.818  94.965  1.00  0.00           C  
ATOM   1984  C   ALA A 126      28.169 112.772  93.845  1.00  0.00           C  
ATOM   1985  O   ALA A 126      29.020 112.819  92.982  1.00  0.00           O  
ATOM   1986  CB  ALA A 126      27.555 115.056  94.298  1.00  0.00           C  
ATOM   1987  H   ALA A 126      29.455 115.086  95.728  1.00  0.00           H  
ATOM   1988  HA  ALA A 126      27.284 113.430  95.676  1.00  0.00           H  
ATOM   1989  HB1 ALA A 126      26.578 114.773  93.905  1.00  0.00           H  
ATOM   1990  HB2 ALA A 126      27.431 115.817  95.068  1.00  0.00           H  
ATOM   1991  HB3 ALA A 126      28.193 115.468  93.515  1.00  0.00           H  
ATOM   1992  N   GLY A 127      27.202 111.837  93.857  1.00  0.00           N  
ATOM   1993  CA  GLY A 127      27.166 110.645  92.979  1.00  0.00           C  
ATOM   1994  C   GLY A 127      25.796 109.938  93.199  1.00  0.00           C  
ATOM   1995  O   GLY A 127      24.958 110.277  94.056  1.00  0.00           O  
ATOM   1996  H   GLY A 127      26.435 111.937  94.506  1.00  0.00           H  
ATOM   1997  HA2 GLY A 127      27.242 110.955  91.937  1.00  0.00           H  
ATOM   1998  HA3 GLY A 127      27.926 109.921  93.270  1.00  0.00           H  
ATOM   1999  N   ASP A 128      25.676 108.898  92.393  1.00  0.00           N  
ATOM   2000  CA  ASP A 128      24.666 107.886  92.482  1.00  0.00           C  
ATOM   2001  C   ASP A 128      24.736 106.878  93.671  1.00  0.00           C  
ATOM   2002  O   ASP A 128      23.876 106.022  93.754  1.00  0.00           O  
ATOM   2003  CB  ASP A 128      24.320 107.203  91.098  1.00  0.00           C  
ATOM   2004  CG  ASP A 128      24.921 105.833  90.949  1.00  0.00           C  
ATOM   2005  OD1 ASP A 128      26.184 105.752  91.052  1.00  0.00           O  
ATOM   2006  OD2 ASP A 128      24.149 104.862  90.711  1.00  0.00           O1-
ATOM   2007  H   ASP A 128      26.391 108.664  91.719  1.00  0.00           H  
ATOM   2008  HA  ASP A 128      23.769 108.440  92.756  1.00  0.00           H  
ATOM   2009  HB2 ASP A 128      23.233 107.184  90.999  1.00  0.00           H  
ATOM   2010  HB3 ASP A 128      24.634 107.816  90.253  1.00  0.00           H  
ATOM   2011  N   GLY A 129      25.824 106.861  94.493  1.00  0.00           N  
ATOM   2012  CA  GLY A 129      26.036 105.948  95.656  1.00  0.00           C  
ATOM   2013  C   GLY A 129      26.553 104.594  95.248  1.00  0.00           C  
ATOM   2014  O   GLY A 129      27.376 104.526  94.342  1.00  0.00           O  
ATOM   2015  H   GLY A 129      26.567 107.515  94.292  1.00  0.00           H  
ATOM   2016  HA2 GLY A 129      26.701 106.469  96.345  1.00  0.00           H  
ATOM   2017  HA3 GLY A 129      25.106 105.772  96.195  1.00  0.00           H  
ATOM   2018  N   PHE A 130      26.296 103.560  96.059  1.00  0.00           N  
ATOM   2019  CA  PHE A 130      26.866 102.230  95.915  1.00  0.00           C  
ATOM   2020  C   PHE A 130      25.780 101.133  96.193  1.00  0.00           C  
ATOM   2021  O   PHE A 130      24.845 101.357  96.919  1.00  0.00           O  
ATOM   2022  CB  PHE A 130      28.085 101.996  96.893  1.00  0.00           C  
ATOM   2023  CG  PHE A 130      28.938 103.216  97.328  1.00  0.00           C  
ATOM   2024  CD1 PHE A 130      28.414 104.308  98.030  1.00  0.00           C  
ATOM   2025  CD2 PHE A 130      30.254 103.348  96.874  1.00  0.00           C  
ATOM   2026  CE1 PHE A 130      29.155 105.455  98.277  1.00  0.00           C  
ATOM   2027  CE2 PHE A 130      31.014 104.535  97.109  1.00  0.00           C  
ATOM   2028  CZ  PHE A 130      30.501 105.636  97.788  1.00  0.00           C  
ATOM   2029  H   PHE A 130      25.826 103.869  96.898  1.00  0.00           H  
ATOM   2030  HA  PHE A 130      27.190 102.013  94.897  1.00  0.00           H  
ATOM   2031  HB2 PHE A 130      27.713 101.619  97.846  1.00  0.00           H  
ATOM   2032  HB3 PHE A 130      28.779 101.232  96.545  1.00  0.00           H  
ATOM   2033  HD1 PHE A 130      27.410 104.287  98.425  1.00  0.00           H  
ATOM   2034  HD2 PHE A 130      30.709 102.553  96.302  1.00  0.00           H  
ATOM   2035  HE1 PHE A 130      28.805 106.274  98.887  1.00  0.00           H  
ATOM   2036  HE2 PHE A 130      32.030 104.625  96.750  1.00  0.00           H  
ATOM   2037  HZ  PHE A 130      31.071 106.530  97.996  1.00  0.00           H  
ATOM   2038  N   ASP A 131      25.982  99.962  95.584  1.00  0.00           N  
ATOM   2039  CA  ASP A 131      24.973  98.874  95.669  1.00  0.00           C  
ATOM   2040  C   ASP A 131      24.971  98.264  97.039  1.00  0.00           C  
ATOM   2041  O   ASP A 131      23.961  97.654  97.472  1.00  0.00           O  
ATOM   2042  CB  ASP A 131      25.258  97.759  94.633  1.00  0.00           C  
ATOM   2043  CG  ASP A 131      25.687  98.179  93.243  1.00  0.00           C  
ATOM   2044  OD1 ASP A 131      26.906  97.920  92.894  1.00  0.00           O  
ATOM   2045  OD2 ASP A 131      24.864  98.835  92.520  1.00  0.00           O1-
ATOM   2046  H   ASP A 131      26.782  99.841  94.979  1.00  0.00           H  
ATOM   2047  HA  ASP A 131      24.006  99.344  95.488  1.00  0.00           H  
ATOM   2048  HB2 ASP A 131      26.107  97.250  95.092  1.00  0.00           H  
ATOM   2049  HB3 ASP A 131      24.332  97.185  94.613  1.00  0.00           H  
ATOM   2050  N   ALA A 132      26.131  98.112  97.713  1.00  0.00           N  
ATOM   2051  CA  ALA A 132      26.225  97.643  99.066  1.00  0.00           C  
ATOM   2052  C   ALA A 132      27.099  98.657  99.862  1.00  0.00           C  
ATOM   2053  O   ALA A 132      28.062  99.223  99.331  1.00  0.00           O  
ATOM   2054  CB  ALA A 132      26.621  96.161  99.200  1.00  0.00           C  
ATOM   2055  H   ALA A 132      26.945  98.515  97.273  1.00  0.00           H  
ATOM   2056  HA  ALA A 132      25.259  97.739  99.561  1.00  0.00           H  
ATOM   2057  HB1 ALA A 132      26.541  95.721 100.194  1.00  0.00           H  
ATOM   2058  HB2 ALA A 132      25.836  95.606  98.686  1.00  0.00           H  
ATOM   2059  HB3 ALA A 132      27.550  95.908  98.690  1.00  0.00           H  
ATOM   2060  N   VAL A 133      26.730  98.860 101.094  1.00  0.00           N  
ATOM   2061  CA  VAL A 133      27.496  99.434 102.235  1.00  0.00           C  
ATOM   2062  C   VAL A 133      27.835  98.319 103.296  1.00  0.00           C  
ATOM   2063  O   VAL A 133      26.970  97.596 103.791  1.00  0.00           O  
ATOM   2064  CB  VAL A 133      26.670 100.486 102.939  1.00  0.00           C  
ATOM   2065  CG1 VAL A 133      27.482 101.123 104.029  1.00  0.00           C  
ATOM   2066  CG2 VAL A 133      26.361 101.583 101.915  1.00  0.00           C  
ATOM   2067  H   VAL A 133      25.877  98.376 101.334  1.00  0.00           H  
ATOM   2068  HA  VAL A 133      28.407  99.913 101.876  1.00  0.00           H  
ATOM   2069  HB  VAL A 133      25.741 100.067 103.325  1.00  0.00           H  
ATOM   2070 HG11 VAL A 133      28.436 101.477 103.638  1.00  0.00           H  
ATOM   2071 HG12 VAL A 133      27.030 102.067 104.332  1.00  0.00           H  
ATOM   2072 HG13 VAL A 133      27.574 100.560 104.957  1.00  0.00           H  
ATOM   2073 HG21 VAL A 133      25.931 102.407 102.486  1.00  0.00           H  
ATOM   2074 HG22 VAL A 133      27.209 101.997 101.371  1.00  0.00           H  
ATOM   2075 HG23 VAL A 133      25.698 101.198 101.141  1.00  0.00           H  
ATOM   2076  N   ILE A 134      29.112  98.301 103.684  1.00  0.00           N  
ATOM   2077  CA  ILE A 134      29.670  97.276 104.628  1.00  0.00           C  
ATOM   2078  C   ILE A 134      30.314  97.983 105.887  1.00  0.00           C  
ATOM   2079  O   ILE A 134      31.145  98.902 105.764  1.00  0.00           O  
ATOM   2080  CB  ILE A 134      30.562  96.310 103.855  1.00  0.00           C  
ATOM   2081  CG1 ILE A 134      29.904  95.629 102.616  1.00  0.00           C  
ATOM   2082  CG2 ILE A 134      31.056  95.168 104.789  1.00  0.00           C  
ATOM   2083  CD1 ILE A 134      30.631  95.778 101.342  1.00  0.00           C  
ATOM   2084  H   ILE A 134      29.787  98.929 103.269  1.00  0.00           H  
ATOM   2085  HA  ILE A 134      28.833  96.704 105.029  1.00  0.00           H  
ATOM   2086  HB  ILE A 134      31.394  96.924 103.512  1.00  0.00           H  
ATOM   2087 HG12 ILE A 134      29.727  94.581 102.861  1.00  0.00           H  
ATOM   2088 HG13 ILE A 134      28.887  95.976 102.435  1.00  0.00           H  
ATOM   2089 HG21 ILE A 134      30.236  94.532 105.121  1.00  0.00           H  
ATOM   2090 HG22 ILE A 134      31.702  94.457 104.274  1.00  0.00           H  
ATOM   2091 HG23 ILE A 134      31.647  95.498 105.644  1.00  0.00           H  
ATOM   2092 HD11 ILE A 134      30.221  96.652 100.837  1.00  0.00           H  
ATOM   2093 HD12 ILE A 134      31.705  95.679 101.503  1.00  0.00           H  
ATOM   2094 HD13 ILE A 134      30.390  94.938 100.691  1.00  0.00           H  
ATOM   2095  N   CYS A 135      29.848  97.534 107.103  1.00  0.00           N  
ATOM   2096  CA  CYS A 135      30.165  98.067 108.395  1.00  0.00           C  
ATOM   2097  C   CYS A 135      30.358  96.873 109.354  1.00  0.00           C  
ATOM   2098  O   CYS A 135      29.663  96.701 110.352  1.00  0.00           O  
ATOM   2099  CB  CYS A 135      28.989  98.976 108.822  1.00  0.00           C  
ATOM   2100  SG  CYS A 135      29.315  99.926 110.402  1.00  0.00           S  
ATOM   2101  H   CYS A 135      29.194  96.769 107.019  1.00  0.00           H  
ATOM   2102  HA  CYS A 135      31.140  98.553 108.376  1.00  0.00           H  
ATOM   2103  HB2 CYS A 135      28.696  99.683 108.046  1.00  0.00           H  
ATOM   2104  HB3 CYS A 135      28.194  98.284 109.101  1.00  0.00           H  
ATOM   2105  HG  CYS A 135      29.581  98.960 111.286  1.00  0.00           H  
ATOM   2106  N   LEU A 136      31.356  95.992 109.141  1.00  0.00           N  
ATOM   2107  CA  LEU A 136      31.568  94.741 109.865  1.00  0.00           C  
ATOM   2108  C   LEU A 136      32.725  94.793 110.908  1.00  0.00           C  
ATOM   2109  O   LEU A 136      33.475  95.757 110.974  1.00  0.00           O  
ATOM   2110  CB  LEU A 136      31.774  93.552 108.838  1.00  0.00           C  
ATOM   2111  CG  LEU A 136      30.535  93.145 108.042  1.00  0.00           C  
ATOM   2112  CD1 LEU A 136      30.770  91.902 107.298  1.00  0.00           C  
ATOM   2113  CD2 LEU A 136      29.284  92.720 108.853  1.00  0.00           C  
ATOM   2114  H   LEU A 136      31.915  96.246 108.338  1.00  0.00           H  
ATOM   2115  HA  LEU A 136      30.782  94.562 110.599  1.00  0.00           H  
ATOM   2116  HB2 LEU A 136      32.548  93.832 108.123  1.00  0.00           H  
ATOM   2117  HB3 LEU A 136      32.069  92.598 109.275  1.00  0.00           H  
ATOM   2118  HG  LEU A 136      30.172  93.967 107.425  1.00  0.00           H  
ATOM   2119 HD11 LEU A 136      29.863  91.526 106.826  1.00  0.00           H  
ATOM   2120 HD12 LEU A 136      31.530  92.140 106.555  1.00  0.00           H  
ATOM   2121 HD13 LEU A 136      31.136  91.074 107.907  1.00  0.00           H  
ATOM   2122 HD21 LEU A 136      29.672  91.994 109.570  1.00  0.00           H  
ATOM   2123 HD22 LEU A 136      28.834  93.629 109.252  1.00  0.00           H  
ATOM   2124 HD23 LEU A 136      28.549  92.052 108.405  1.00  0.00           H  
ATOM   2125  N   GLY A 137      32.852  93.737 111.716  1.00  0.00           N  
ATOM   2126  CA  GLY A 137      33.877  93.539 112.733  1.00  0.00           C  
ATOM   2127  C   GLY A 137      33.719  94.278 114.094  1.00  0.00           C  
ATOM   2128  O   GLY A 137      34.717  94.589 114.764  1.00  0.00           O  
ATOM   2129  H   GLY A 137      31.970  93.263 111.851  1.00  0.00           H  
ATOM   2130  HA2 GLY A 137      33.931  92.479 112.981  1.00  0.00           H  
ATOM   2131  HA3 GLY A 137      34.827  93.934 112.373  1.00  0.00           H  
ATOM   2132  N   ASN A 138      32.504  94.457 114.532  1.00  0.00           N  
ATOM   2133  CA  ASN A 138      32.119  95.187 115.660  1.00  0.00           C  
ATOM   2134  C   ASN A 138      32.672  96.657 115.541  1.00  0.00           C  
ATOM   2135  O   ASN A 138      33.438  97.120 116.462  1.00  0.00           O  
ATOM   2136  CB  ASN A 138      32.356  94.398 116.922  1.00  0.00           C  
ATOM   2137  CG  ASN A 138      31.750  95.055 118.145  1.00  0.00           C  
ATOM   2138  ND2 ASN A 138      32.522  95.399 119.125  1.00  0.00           N  
ATOM   2139  OD1 ASN A 138      30.535  95.221 118.155  1.00  0.00           O  
ATOM   2140  H   ASN A 138      31.775  93.980 114.019  1.00  0.00           H  
ATOM   2141  HA  ASN A 138      31.047  95.138 115.474  1.00  0.00           H  
ATOM   2142  HB2 ASN A 138      31.910  93.404 116.866  1.00  0.00           H  
ATOM   2143  HB3 ASN A 138      33.432  94.330 117.086  1.00  0.00           H  
ATOM   2144 HD21 ASN A 138      32.067  95.849 119.906  1.00  0.00           H  
ATOM   2145 HD22 ASN A 138      33.523  95.313 119.019  1.00  0.00           H  
ATOM   2146  N   SER A 139      32.458  97.318 114.394  1.00  0.00           N  
ATOM   2147  CA  SER A 139      32.960  98.679 114.200  1.00  0.00           C  
ATOM   2148  C   SER A 139      31.970  99.780 114.721  1.00  0.00           C  
ATOM   2149  O   SER A 139      32.339 100.569 115.584  1.00  0.00           O  
ATOM   2150  CB  SER A 139      33.122  98.968 112.682  1.00  0.00           C  
ATOM   2151  OG  SER A 139      34.178  98.120 112.294  1.00  0.00           O  
ATOM   2152  H   SER A 139      31.974  96.860 113.635  1.00  0.00           H  
ATOM   2153  HA  SER A 139      33.913  98.672 114.727  1.00  0.00           H  
ATOM   2154  HB2 SER A 139      32.228  98.878 112.066  1.00  0.00           H  
ATOM   2155  HB3 SER A 139      33.571  99.946 112.509  1.00  0.00           H  
ATOM   2156  HG  SER A 139      33.919  97.225 112.066  1.00  0.00           H  
ATOM   2157  N   PHE A 140      30.697  99.695 114.335  1.00  0.00           N  
ATOM   2158  CA  PHE A 140      29.695 100.799 114.624  1.00  0.00           C  
ATOM   2159  C   PHE A 140      29.524 101.134 116.144  1.00  0.00           C  
ATOM   2160  O   PHE A 140      29.479 102.317 116.497  1.00  0.00           O  
ATOM   2161  CB  PHE A 140      28.349 100.279 114.035  1.00  0.00           C  
ATOM   2162  CG  PHE A 140      27.119 101.157 114.003  1.00  0.00           C  
ATOM   2163  CD1 PHE A 140      26.923 102.155 113.042  1.00  0.00           C  
ATOM   2164  CD2 PHE A 140      26.054 100.856 114.911  1.00  0.00           C  
ATOM   2165  CE1 PHE A 140      25.759 102.933 112.978  1.00  0.00           C  
ATOM   2166  CE2 PHE A 140      24.882 101.668 114.865  1.00  0.00           C  
ATOM   2167  CZ  PHE A 140      24.771 102.687 113.915  1.00  0.00           C  
ATOM   2168  H   PHE A 140      30.456  98.966 113.679  1.00  0.00           H  
ATOM   2169  HA  PHE A 140      29.912 101.738 114.115  1.00  0.00           H  
ATOM   2170  HB2 PHE A 140      28.507  99.931 113.013  1.00  0.00           H  
ATOM   2171  HB3 PHE A 140      28.085  99.349 114.540  1.00  0.00           H  
ATOM   2172  HD1 PHE A 140      27.652 102.352 112.270  1.00  0.00           H  
ATOM   2173  HD2 PHE A 140      26.127  99.984 115.543  1.00  0.00           H  
ATOM   2174  HE1 PHE A 140      25.574 103.736 112.281  1.00  0.00           H  
ATOM   2175  HE2 PHE A 140      24.093 101.649 115.603  1.00  0.00           H  
ATOM   2176  HZ  PHE A 140      23.925 103.340 114.064  1.00  0.00           H  
ATOM   2177  N   ALA A 141      29.631 100.130 117.050  1.00  0.00           N  
ATOM   2178  CA  ALA A 141      29.763 100.313 118.536  1.00  0.00           C  
ATOM   2179  C   ALA A 141      30.809 101.271 119.086  1.00  0.00           C  
ATOM   2180  O   ALA A 141      30.564 101.795 120.190  1.00  0.00           O  
ATOM   2181  CB  ALA A 141      30.052  98.963 119.180  1.00  0.00           C  
ATOM   2182  H   ALA A 141      29.837  99.211 116.686  1.00  0.00           H  
ATOM   2183  HA  ALA A 141      28.836 100.670 118.984  1.00  0.00           H  
ATOM   2184  HB1 ALA A 141      30.235  99.106 120.245  1.00  0.00           H  
ATOM   2185  HB2 ALA A 141      29.207  98.296 119.015  1.00  0.00           H  
ATOM   2186  HB3 ALA A 141      30.896  98.539 118.638  1.00  0.00           H  
ATOM   2187  N   HID A 142      31.885 101.667 118.429  1.00  0.00           N  
ATOM   2188  CA  HID A 142      32.778 102.804 118.781  1.00  0.00           C  
ATOM   2189  C   HID A 142      32.173 104.232 118.654  1.00  0.00           C  
ATOM   2190  O   HID A 142      32.895 105.180 118.950  1.00  0.00           O  
ATOM   2191  CB  HID A 142      34.071 102.762 118.077  1.00  0.00           C  
ATOM   2192  CG  HID A 142      34.931 101.576 118.290  1.00  0.00           C  
ATOM   2193  CD2 HID A 142      35.382 100.697 117.293  1.00  0.00           C  
ATOM   2194  ND1 HID A 142      35.458 101.101 119.429  1.00  0.00           N  
ATOM   2195  CE1 HID A 142      36.217 100.038 119.138  1.00  0.00           C  
ATOM   2196  NE2 HID A 142      36.171  99.720 117.821  1.00  0.00           N  
ATOM   2197  H   HID A 142      31.943 101.284 117.498  1.00  0.00           H  
ATOM   2198  HA  HID A 142      33.006 102.592 119.824  1.00  0.00           H  
ATOM   2199  HB2 HID A 142      33.770 102.734 117.028  1.00  0.00           H  
ATOM   2200  HB3 HID A 142      34.696 103.648 118.191  1.00  0.00           H  
ATOM   2201  HD1 HID A 142      35.215 101.410 120.359  1.00  0.00           H  
ATOM   2202  HD2 HID A 142      35.128 100.898 116.263  1.00  0.00           H  
ATOM   2203  HE1 HID A 142      36.709  99.493 119.930  1.00  0.00           H  
ATOM   2204  N   LEU A 143      30.918 104.420 118.260  1.00  0.00           N  
ATOM   2205  CA  LEU A 143      30.083 105.642 118.298  1.00  0.00           C  
ATOM   2206  C   LEU A 143      29.240 105.533 119.612  1.00  0.00           C  
ATOM   2207  O   LEU A 143      28.170 104.944 119.629  1.00  0.00           O  
ATOM   2208  CB  LEU A 143      29.294 105.674 116.929  1.00  0.00           C  
ATOM   2209  CG  LEU A 143      28.410 106.898 116.775  1.00  0.00           C  
ATOM   2210  CD1 LEU A 143      29.235 108.135 116.429  1.00  0.00           C  
ATOM   2211  CD2 LEU A 143      27.385 106.772 115.651  1.00  0.00           C  
ATOM   2212  H   LEU A 143      30.456 103.554 118.024  1.00  0.00           H  
ATOM   2213  HA  LEU A 143      30.706 106.536 118.304  1.00  0.00           H  
ATOM   2214  HB2 LEU A 143      30.049 105.521 116.158  1.00  0.00           H  
ATOM   2215  HB3 LEU A 143      28.637 104.803 116.928  1.00  0.00           H  
ATOM   2216  HG  LEU A 143      27.802 107.042 117.668  1.00  0.00           H  
ATOM   2217 HD11 LEU A 143      28.666 109.047 116.247  1.00  0.00           H  
ATOM   2218 HD12 LEU A 143      29.921 108.325 117.254  1.00  0.00           H  
ATOM   2219 HD13 LEU A 143      29.789 107.903 115.519  1.00  0.00           H  
ATOM   2220 HD21 LEU A 143      27.772 106.913 114.642  1.00  0.00           H  
ATOM   2221 HD22 LEU A 143      27.005 105.750 115.662  1.00  0.00           H  
ATOM   2222 HD23 LEU A 143      26.610 107.525 115.793  1.00  0.00           H  
ATOM   2223  N   PRO A 144      29.693 106.196 120.696  1.00  0.00           N  
ATOM   2224  CA  PRO A 144      28.885 106.411 121.914  1.00  0.00           C  
ATOM   2225  C   PRO A 144      27.804 107.493 121.678  1.00  0.00           C  
ATOM   2226  O   PRO A 144      27.762 108.212 120.684  1.00  0.00           O  
ATOM   2227  CB  PRO A 144      29.815 107.051 122.957  1.00  0.00           C  
ATOM   2228  CG  PRO A 144      30.927 107.666 122.073  1.00  0.00           C  
ATOM   2229  CD  PRO A 144      31.007 106.812 120.861  1.00  0.00           C  
ATOM   2230  HA  PRO A 144      28.477 105.511 122.373  1.00  0.00           H  
ATOM   2231  HB2 PRO A 144      29.310 107.876 123.458  1.00  0.00           H  
ATOM   2232  HB3 PRO A 144      30.217 106.347 123.686  1.00  0.00           H  
ATOM   2233  HG2 PRO A 144      30.707 108.705 121.829  1.00  0.00           H  
ATOM   2234  HG3 PRO A 144      31.876 107.714 122.610  1.00  0.00           H  
ATOM   2235  HD2 PRO A 144      31.385 107.343 119.988  1.00  0.00           H  
ATOM   2236  HD3 PRO A 144      31.737 106.085 121.216  1.00  0.00           H  
ATOM   2237  N   ASP A 145      26.845 107.397 122.639  1.00  0.00           N  
ATOM   2238  CA  ASP A 145      25.811 108.439 122.903  1.00  0.00           C  
ATOM   2239  C   ASP A 145      26.323 109.727 123.671  1.00  0.00           C  
ATOM   2240  O   ASP A 145      27.398 109.800 124.214  1.00  0.00           O  
ATOM   2241  CB  ASP A 145      24.642 107.789 123.680  1.00  0.00           C  
ATOM   2242  CG  ASP A 145      24.958 107.192 125.051  1.00  0.00           C  
ATOM   2243  OD1 ASP A 145      23.995 106.876 125.774  1.00  0.00           O  
ATOM   2244  OD2 ASP A 145      26.100 106.941 125.394  1.00  0.00           O1-
ATOM   2245  H   ASP A 145      27.036 106.742 123.384  1.00  0.00           H  
ATOM   2246  HA  ASP A 145      25.456 108.760 121.923  1.00  0.00           H  
ATOM   2247  HB2 ASP A 145      23.829 108.510 123.753  1.00  0.00           H  
ATOM   2248  HB3 ASP A 145      24.276 107.006 123.015  1.00  0.00           H  
ATOM   2249  N   SER A 146      25.380 110.690 123.839  1.00  0.00           N  
ATOM   2250  CA  SER A 146      25.655 111.989 124.449  1.00  0.00           C  
ATOM   2251  C   SER A 146      24.408 112.574 125.189  1.00  0.00           C  
ATOM   2252  O   SER A 146      24.501 113.315 126.173  1.00  0.00           O  
ATOM   2253  CB  SER A 146      26.161 113.013 123.428  1.00  0.00           C  
ATOM   2254  OG  SER A 146      25.416 113.316 122.301  1.00  0.00           O  
ATOM   2255  H   SER A 146      24.482 110.670 123.376  1.00  0.00           H  
ATOM   2256  HA  SER A 146      26.462 111.904 125.176  1.00  0.00           H  
ATOM   2257  HB2 SER A 146      26.244 113.968 123.945  1.00  0.00           H  
ATOM   2258  HB3 SER A 146      27.176 112.736 123.140  1.00  0.00           H  
ATOM   2259  HG  SER A 146      25.285 112.497 121.819  1.00  0.00           H  
ATOM   2260  N   LYS A 147      23.207 112.227 124.796  1.00  0.00           N  
ATOM   2261  CA  LYS A 147      21.857 112.683 125.279  1.00  0.00           C  
ATOM   2262  C   LYS A 147      20.899 111.551 125.673  1.00  0.00           C  
ATOM   2263  O   LYS A 147      19.722 111.718 125.543  1.00  0.00           O  
ATOM   2264  CB  LYS A 147      21.175 113.661 124.293  1.00  0.00           C  
ATOM   2265  CG  LYS A 147      21.965 114.949 124.074  1.00  0.00           C  
ATOM   2266  CD  LYS A 147      22.306 115.824 125.302  1.00  0.00           C  
ATOM   2267  CE  LYS A 147      21.056 116.022 126.238  1.00  0.00           C  
ATOM   2268  NZ  LYS A 147      21.245 117.135 127.196  1.00  0.00           N1+
ATOM   2269  H   LYS A 147      23.207 111.753 123.904  1.00  0.00           H  
ATOM   2270  HA  LYS A 147      22.022 113.294 126.167  1.00  0.00           H  
ATOM   2271  HB2 LYS A 147      20.879 113.079 123.421  1.00  0.00           H  
ATOM   2272  HB3 LYS A 147      20.244 114.010 124.740  1.00  0.00           H  
ATOM   2273  HG2 LYS A 147      22.925 114.804 123.579  1.00  0.00           H  
ATOM   2274  HG3 LYS A 147      21.452 115.608 123.373  1.00  0.00           H  
ATOM   2275  HD2 LYS A 147      22.954 115.274 125.986  1.00  0.00           H  
ATOM   2276  HD3 LYS A 147      22.677 116.806 125.009  1.00  0.00           H  
ATOM   2277  HE2 LYS A 147      20.221 116.321 125.604  1.00  0.00           H  
ATOM   2278  HE3 LYS A 147      20.816 115.101 126.770  1.00  0.00           H  
ATOM   2279  HZ1 LYS A 147      20.521 117.300 127.880  1.00  0.00           H  
ATOM   2280  HZ2 LYS A 147      22.074 116.905 127.727  1.00  0.00           H  
ATOM   2281  HZ3 LYS A 147      21.438 117.990 126.695  1.00  0.00           H  
ATOM   2282  N   GLY A 148      21.445 110.376 126.016  1.00  0.00           N  
ATOM   2283  CA  GLY A 148      20.658 109.257 126.432  1.00  0.00           C  
ATOM   2284  C   GLY A 148      20.045 108.499 125.301  1.00  0.00           C  
ATOM   2285  O   GLY A 148      19.936 107.285 125.333  1.00  0.00           O  
ATOM   2286  H   GLY A 148      22.410 110.242 125.751  1.00  0.00           H  
ATOM   2287  HA2 GLY A 148      21.215 108.573 127.071  1.00  0.00           H  
ATOM   2288  HA3 GLY A 148      19.887 109.757 127.018  1.00  0.00           H  
ATOM   2289  N   ASP A 149      19.594 109.161 124.245  1.00  0.00           N  
ATOM   2290  CA  ASP A 149      18.933 108.507 123.074  1.00  0.00           C  
ATOM   2291  C   ASP A 149      19.983 107.860 122.175  1.00  0.00           C  
ATOM   2292  O   ASP A 149      21.152 108.253 122.182  1.00  0.00           O  
ATOM   2293  CB  ASP A 149      18.198 109.638 122.274  1.00  0.00           C  
ATOM   2294  CG  ASP A 149      17.227 109.329 121.132  1.00  0.00           C  
ATOM   2295  OD1 ASP A 149      16.767 110.276 120.437  1.00  0.00           O  
ATOM   2296  OD2 ASP A 149      16.902 108.069 120.973  1.00  0.00           O1-
ATOM   2297  H   ASP A 149      19.585 110.170 124.243  1.00  0.00           H  
ATOM   2298  HA  ASP A 149      18.226 107.778 123.470  1.00  0.00           H  
ATOM   2299  HB2 ASP A 149      17.557 110.118 123.014  1.00  0.00           H  
ATOM   2300  HB3 ASP A 149      18.953 110.390 122.048  1.00  0.00           H  
ATOM   2301  N   GLN A 150      19.543 106.987 121.258  1.00  0.00           N  
ATOM   2302  CA  GLN A 150      20.211 106.379 120.120  1.00  0.00           C  
ATOM   2303  C   GLN A 150      20.413 107.455 118.931  1.00  0.00           C  
ATOM   2304  O   GLN A 150      20.217 107.175 117.716  1.00  0.00           O  
ATOM   2305  CB  GLN A 150      19.431 105.093 119.728  1.00  0.00           C  
ATOM   2306  CG  GLN A 150      19.600 103.993 120.839  1.00  0.00           C  
ATOM   2307  CD  GLN A 150      20.464 102.768 120.497  1.00  0.00           C  
ATOM   2308  NE2 GLN A 150      21.668 102.894 119.991  1.00  0.00           N  
ATOM   2309  OE1 GLN A 150      20.099 101.628 120.702  1.00  0.00           O  
ATOM   2310  H   GLN A 150      18.536 106.897 121.282  1.00  0.00           H  
ATOM   2311  HA  GLN A 150      21.176 105.966 120.416  1.00  0.00           H  
ATOM   2312  HB2 GLN A 150      18.392 105.353 119.524  1.00  0.00           H  
ATOM   2313  HB3 GLN A 150      19.773 104.603 118.817  1.00  0.00           H  
ATOM   2314  HG2 GLN A 150      20.060 104.513 121.679  1.00  0.00           H  
ATOM   2315  HG3 GLN A 150      18.631 103.540 121.051  1.00  0.00           H  
ATOM   2316 HE21 GLN A 150      22.178 102.025 119.923  1.00  0.00           H  
ATOM   2317 HE22 GLN A 150      22.082 103.795 119.802  1.00  0.00           H  
ATOM   2318  N   SER A 151      20.537 108.694 119.239  1.00  0.00           N  
ATOM   2319  CA  SER A 151      20.371 109.811 118.338  1.00  0.00           C  
ATOM   2320  C   SER A 151      21.548 109.925 117.415  1.00  0.00           C  
ATOM   2321  O   SER A 151      21.234 110.239 116.220  1.00  0.00           O  
ATOM   2322  CB  SER A 151      20.254 111.042 119.268  1.00  0.00           C  
ATOM   2323  OG  SER A 151      21.314 111.059 120.183  1.00  0.00           O  
ATOM   2324  H   SER A 151      20.720 108.915 120.208  1.00  0.00           H  
ATOM   2325  HA  SER A 151      19.438 109.720 117.780  1.00  0.00           H  
ATOM   2326  HB2 SER A 151      20.163 112.010 118.777  1.00  0.00           H  
ATOM   2327  HB3 SER A 151      19.379 110.856 119.891  1.00  0.00           H  
ATOM   2328  HG  SER A 151      22.088 111.374 119.710  1.00  0.00           H  
ATOM   2329  N   GLU A 152      22.757 109.639 117.890  1.00  0.00           N  
ATOM   2330  CA  GLU A 152      23.903 109.687 116.941  1.00  0.00           C  
ATOM   2331  C   GLU A 152      23.910 108.453 116.030  1.00  0.00           C  
ATOM   2332  O   GLU A 152      23.883 108.671 114.837  1.00  0.00           O  
ATOM   2333  CB  GLU A 152      25.124 109.612 117.763  1.00  0.00           C  
ATOM   2334  CG  GLU A 152      25.512 110.987 118.204  1.00  0.00           C  
ATOM   2335  CD  GLU A 152      24.727 111.578 119.425  1.00  0.00           C  
ATOM   2336  OE1 GLU A 152      25.179 111.390 120.591  1.00  0.00           O  
ATOM   2337  OE2 GLU A 152      23.586 112.069 119.186  1.00  0.00           O1-
ATOM   2338  H   GLU A 152      22.995 109.503 118.862  1.00  0.00           H  
ATOM   2339  HA  GLU A 152      23.868 110.553 116.281  1.00  0.00           H  
ATOM   2340  HB2 GLU A 152      25.106 108.798 118.488  1.00  0.00           H  
ATOM   2341  HB3 GLU A 152      25.933 109.332 117.088  1.00  0.00           H  
ATOM   2342  HG2 GLU A 152      26.569 111.019 118.466  1.00  0.00           H  
ATOM   2343  HG3 GLU A 152      25.462 111.709 117.391  1.00  0.00           H  
ATOM   2344  N   HIE A 153      23.636 107.301 116.619  1.00  0.00           N  
ATOM   2345  CA  HIE A 153      23.376 106.042 115.819  1.00  0.00           C  
ATOM   2346  C   HIE A 153      22.339 106.130 114.701  1.00  0.00           C  
ATOM   2347  O   HIE A 153      22.536 105.483 113.664  1.00  0.00           O  
ATOM   2348  CB  HIE A 153      23.015 104.904 116.821  1.00  0.00           C  
ATOM   2349  CG  HIE A 153      23.839 105.032 118.030  1.00  0.00           C  
ATOM   2350  CD2 HIE A 153      25.185 104.864 118.246  1.00  0.00           C  
ATOM   2351  ND1 HIE A 153      23.238 105.410 119.238  1.00  0.00           N  
ATOM   2352  CE1 HIE A 153      24.237 105.287 120.172  1.00  0.00           C  
ATOM   2353  NE2 HIE A 153      25.393 104.968 119.589  1.00  0.00           N  
ATOM   2354  H   HIE A 153      23.547 107.290 117.625  1.00  0.00           H  
ATOM   2355  HA  HIE A 153      24.334 105.830 115.345  1.00  0.00           H  
ATOM   2356  HB2 HIE A 153      21.947 104.876 117.035  1.00  0.00           H  
ATOM   2357  HB3 HIE A 153      23.134 103.897 116.419  1.00  0.00           H  
ATOM   2358  HD2 HIE A 153      25.837 104.474 117.477  1.00  0.00           H  
ATOM   2359  HE1 HIE A 153      24.161 105.689 121.172  1.00  0.00           H  
ATOM   2360  HE2 HIE A 153      26.279 104.962 120.073  1.00  0.00           H  
ATOM   2361  N   ARG A 154      21.204 106.811 114.951  1.00  0.00           N  
ATOM   2362  CA  ARG A 154      20.050 107.148 113.981  1.00  0.00           C  
ATOM   2363  C   ARG A 154      20.347 108.205 112.913  1.00  0.00           C  
ATOM   2364  O   ARG A 154      19.923 108.023 111.798  1.00  0.00           O  
ATOM   2365  CB  ARG A 154      18.909 107.672 114.897  1.00  0.00           C  
ATOM   2366  CG  ARG A 154      17.565 107.786 114.224  1.00  0.00           C  
ATOM   2367  CD  ARG A 154      16.521 108.475 115.109  1.00  0.00           C  
ATOM   2368  NE  ARG A 154      16.139 107.735 116.310  1.00  0.00           N  
ATOM   2369  CZ  ARG A 154      16.284 108.135 117.565  1.00  0.00           C  
ATOM   2370  NH1 ARG A 154      16.212 107.212 118.464  1.00  0.00           N1+
ATOM   2371  NH2 ARG A 154      16.546 109.310 117.936  1.00  0.00           N  
ATOM   2372  H   ARG A 154      20.968 106.941 115.924  1.00  0.00           H  
ATOM   2373  HA  ARG A 154      19.680 106.258 113.474  1.00  0.00           H  
ATOM   2374  HB2 ARG A 154      18.794 106.973 115.725  1.00  0.00           H  
ATOM   2375  HB3 ARG A 154      19.273 108.638 115.248  1.00  0.00           H  
ATOM   2376  HG2 ARG A 154      17.694 108.331 113.290  1.00  0.00           H  
ATOM   2377  HG3 ARG A 154      17.157 106.815 113.945  1.00  0.00           H  
ATOM   2378  HD2 ARG A 154      16.746 109.509 115.372  1.00  0.00           H  
ATOM   2379  HD3 ARG A 154      15.689 108.608 114.417  1.00  0.00           H  
ATOM   2380  HE  ARG A 154      15.850 106.771 116.214  1.00  0.00           H  
ATOM   2381 HH11 ARG A 154      16.030 106.278 118.125  1.00  0.00           H  
ATOM   2382 HH12 ARG A 154      16.195 107.446 119.447  1.00  0.00           H  
ATOM   2383 HH21 ARG A 154      16.564 110.103 117.310  1.00  0.00           H  
ATOM   2384 HH22 ARG A 154      16.686 109.515 118.915  1.00  0.00           H  
ATOM   2385  N   LEU A 155      21.052 109.247 113.259  1.00  0.00           N  
ATOM   2386  CA  LEU A 155      21.733 110.079 112.226  1.00  0.00           C  
ATOM   2387  C   LEU A 155      22.790 109.309 111.389  1.00  0.00           C  
ATOM   2388  O   LEU A 155      22.673 109.435 110.200  1.00  0.00           O  
ATOM   2389  CB  LEU A 155      22.266 111.311 112.859  1.00  0.00           C  
ATOM   2390  CG  LEU A 155      23.149 112.228 112.074  1.00  0.00           C  
ATOM   2391  CD1 LEU A 155      22.520 113.086 111.103  1.00  0.00           C  
ATOM   2392  CD2 LEU A 155      23.769 113.123 113.173  1.00  0.00           C  
ATOM   2393  H   LEU A 155      21.304 109.352 114.231  1.00  0.00           H  
ATOM   2394  HA  LEU A 155      20.975 110.449 111.535  1.00  0.00           H  
ATOM   2395  HB2 LEU A 155      21.478 111.932 113.284  1.00  0.00           H  
ATOM   2396  HB3 LEU A 155      22.877 110.982 113.700  1.00  0.00           H  
ATOM   2397  HG  LEU A 155      23.954 111.629 111.648  1.00  0.00           H  
ATOM   2398 HD11 LEU A 155      23.251 113.774 110.676  1.00  0.00           H  
ATOM   2399 HD12 LEU A 155      22.016 112.622 110.256  1.00  0.00           H  
ATOM   2400 HD13 LEU A 155      21.769 113.712 111.584  1.00  0.00           H  
ATOM   2401 HD21 LEU A 155      23.032 113.890 113.412  1.00  0.00           H  
ATOM   2402 HD22 LEU A 155      24.208 112.664 114.059  1.00  0.00           H  
ATOM   2403 HD23 LEU A 155      24.614 113.629 112.706  1.00  0.00           H  
ATOM   2404  N   ALA A 156      23.631 108.506 111.951  1.00  0.00           N  
ATOM   2405  CA  ALA A 156      24.570 107.677 111.177  1.00  0.00           C  
ATOM   2406  C   ALA A 156      23.945 106.676 110.182  1.00  0.00           C  
ATOM   2407  O   ALA A 156      24.413 106.571 109.030  1.00  0.00           O  
ATOM   2408  CB  ALA A 156      25.560 107.103 112.106  1.00  0.00           C  
ATOM   2409  H   ALA A 156      23.622 108.434 112.958  1.00  0.00           H  
ATOM   2410  HA  ALA A 156      25.085 108.380 110.521  1.00  0.00           H  
ATOM   2411  HB1 ALA A 156      26.241 106.472 111.535  1.00  0.00           H  
ATOM   2412  HB2 ALA A 156      26.162 107.961 112.405  1.00  0.00           H  
ATOM   2413  HB3 ALA A 156      25.126 106.693 113.018  1.00  0.00           H  
ATOM   2414  N   LEU A 157      22.987 105.863 110.664  1.00  0.00           N  
ATOM   2415  CA  LEU A 157      22.185 104.961 109.859  1.00  0.00           C  
ATOM   2416  C   LEU A 157      21.350 105.706 108.809  1.00  0.00           C  
ATOM   2417  O   LEU A 157      21.240 105.257 107.695  1.00  0.00           O  
ATOM   2418  CB  LEU A 157      21.273 104.191 110.865  1.00  0.00           C  
ATOM   2419  CG  LEU A 157      22.029 102.998 111.427  1.00  0.00           C  
ATOM   2420  CD1 LEU A 157      21.257 102.514 112.657  1.00  0.00           C  
ATOM   2421  CD2 LEU A 157      22.340 101.895 110.442  1.00  0.00           C  
ATOM   2422  H   LEU A 157      22.798 105.915 111.655  1.00  0.00           H  
ATOM   2423  HA  LEU A 157      22.865 104.355 109.261  1.00  0.00           H  
ATOM   2424  HB2 LEU A 157      20.966 104.858 111.670  1.00  0.00           H  
ATOM   2425  HB3 LEU A 157      20.437 103.786 110.295  1.00  0.00           H  
ATOM   2426  HG  LEU A 157      22.946 103.502 111.733  1.00  0.00           H  
ATOM   2427 HD11 LEU A 157      21.884 101.758 113.129  1.00  0.00           H  
ATOM   2428 HD12 LEU A 157      21.084 103.386 113.287  1.00  0.00           H  
ATOM   2429 HD13 LEU A 157      20.296 102.151 112.291  1.00  0.00           H  
ATOM   2430 HD21 LEU A 157      22.782 101.079 111.014  1.00  0.00           H  
ATOM   2431 HD22 LEU A 157      21.405 101.617 109.958  1.00  0.00           H  
ATOM   2432 HD23 LEU A 157      23.135 102.191 109.758  1.00  0.00           H  
ATOM   2433  N   LYS A 158      20.801 106.860 109.110  1.00  0.00           N  
ATOM   2434  CA  LYS A 158      20.134 107.728 108.138  1.00  0.00           C  
ATOM   2435  C   LYS A 158      21.184 108.255 107.049  1.00  0.00           C  
ATOM   2436  O   LYS A 158      20.897 108.165 105.895  1.00  0.00           O  
ATOM   2437  CB  LYS A 158      19.488 108.894 108.818  1.00  0.00           C  
ATOM   2438  CG  LYS A 158      18.603 109.676 107.811  1.00  0.00           C  
ATOM   2439  CD  LYS A 158      17.969 110.795 108.547  1.00  0.00           C  
ATOM   2440  CE  LYS A 158      16.851 111.499 107.756  1.00  0.00           C  
ATOM   2441  NZ  LYS A 158      16.437 112.765 108.304  1.00  0.00           N1+
ATOM   2442  H   LYS A 158      20.832 107.308 110.016  1.00  0.00           H  
ATOM   2443  HA  LYS A 158      19.336 107.200 107.615  1.00  0.00           H  
ATOM   2444  HB2 LYS A 158      18.884 108.487 109.629  1.00  0.00           H  
ATOM   2445  HB3 LYS A 158      20.195 109.652 109.157  1.00  0.00           H  
ATOM   2446  HG2 LYS A 158      19.324 109.988 107.056  1.00  0.00           H  
ATOM   2447  HG3 LYS A 158      17.802 109.094 107.355  1.00  0.00           H  
ATOM   2448  HD2 LYS A 158      17.623 110.466 109.527  1.00  0.00           H  
ATOM   2449  HD3 LYS A 158      18.686 111.581 108.787  1.00  0.00           H  
ATOM   2450  HE2 LYS A 158      17.194 111.558 106.722  1.00  0.00           H  
ATOM   2451  HE3 LYS A 158      16.027 110.790 107.689  1.00  0.00           H  
ATOM   2452  HZ1 LYS A 158      16.033 112.644 109.221  1.00  0.00           H  
ATOM   2453  HZ2 LYS A 158      17.240 113.377 108.342  1.00  0.00           H  
ATOM   2454  HZ3 LYS A 158      15.651 113.107 107.769  1.00  0.00           H  
ATOM   2455  N   ASN A 159      22.399 108.686 107.439  1.00  0.00           N  
ATOM   2456  CA  ASN A 159      23.550 108.935 106.444  1.00  0.00           C  
ATOM   2457  C   ASN A 159      23.941 107.720 105.657  1.00  0.00           C  
ATOM   2458  O   ASN A 159      24.045 107.872 104.438  1.00  0.00           O  
ATOM   2459  CB  ASN A 159      24.750 109.471 107.264  1.00  0.00           C  
ATOM   2460  CG  ASN A 159      24.593 110.919 107.750  1.00  0.00           C  
ATOM   2461  ND2 ASN A 159      25.537 111.562 108.392  1.00  0.00           N  
ATOM   2462  OD1 ASN A 159      23.620 111.660 107.578  1.00  0.00           O  
ATOM   2463  H   ASN A 159      22.701 108.630 108.401  1.00  0.00           H  
ATOM   2464  HA  ASN A 159      23.312 109.781 105.799  1.00  0.00           H  
ATOM   2465  HB2 ASN A 159      24.992 108.779 108.070  1.00  0.00           H  
ATOM   2466  HB3 ASN A 159      25.620 109.525 106.609  1.00  0.00           H  
ATOM   2467 HD21 ASN A 159      25.268 112.510 108.615  1.00  0.00           H  
ATOM   2468 HD22 ASN A 159      26.351 111.053 108.705  1.00  0.00           H  
ATOM   2469  N   ILE A 160      23.964 106.506 106.227  1.00  0.00           N  
ATOM   2470  CA  ILE A 160      24.146 105.283 105.531  1.00  0.00           C  
ATOM   2471  C   ILE A 160      22.936 104.956 104.592  1.00  0.00           C  
ATOM   2472  O   ILE A 160      23.203 104.609 103.416  1.00  0.00           O  
ATOM   2473  CB  ILE A 160      24.454 104.175 106.602  1.00  0.00           C  
ATOM   2474  CG1 ILE A 160      25.890 104.228 107.081  1.00  0.00           C  
ATOM   2475  CG2 ILE A 160      24.191 102.744 106.170  1.00  0.00           C  
ATOM   2476  CD1 ILE A 160      26.188 103.767 108.520  1.00  0.00           C  
ATOM   2477  H   ILE A 160      23.856 106.570 107.229  1.00  0.00           H  
ATOM   2478  HA  ILE A 160      25.063 105.400 104.956  1.00  0.00           H  
ATOM   2479  HB  ILE A 160      23.811 104.419 107.448  1.00  0.00           H  
ATOM   2480 HG12 ILE A 160      26.463 103.786 106.267  1.00  0.00           H  
ATOM   2481 HG13 ILE A 160      26.288 105.241 107.124  1.00  0.00           H  
ATOM   2482 HG21 ILE A 160      24.744 102.056 106.810  1.00  0.00           H  
ATOM   2483 HG22 ILE A 160      23.120 102.558 106.077  1.00  0.00           H  
ATOM   2484 HG23 ILE A 160      24.627 102.587 105.184  1.00  0.00           H  
ATOM   2485 HD11 ILE A 160      25.406 104.146 109.178  1.00  0.00           H  
ATOM   2486 HD12 ILE A 160      25.992 102.699 108.615  1.00  0.00           H  
ATOM   2487 HD13 ILE A 160      27.231 103.938 108.788  1.00  0.00           H  
ATOM   2488  N   ALA A 161      21.627 105.221 104.999  1.00  0.00           N  
ATOM   2489  CA  ALA A 161      20.444 105.100 104.171  1.00  0.00           C  
ATOM   2490  C   ALA A 161      20.637 106.032 102.968  1.00  0.00           C  
ATOM   2491  O   ALA A 161      20.279 105.640 101.881  1.00  0.00           O  
ATOM   2492  CB  ALA A 161      19.226 105.440 104.989  1.00  0.00           C  
ATOM   2493  H   ALA A 161      21.474 105.504 105.956  1.00  0.00           H  
ATOM   2494  HA  ALA A 161      20.462 104.084 103.776  1.00  0.00           H  
ATOM   2495  HB1 ALA A 161      19.127 104.834 105.890  1.00  0.00           H  
ATOM   2496  HB2 ALA A 161      19.209 106.511 105.189  1.00  0.00           H  
ATOM   2497  HB3 ALA A 161      18.330 105.307 104.384  1.00  0.00           H  
ATOM   2498  N   SER A 162      21.212 107.215 103.138  1.00  0.00           N  
ATOM   2499  CA  SER A 162      21.539 108.178 102.052  1.00  0.00           C  
ATOM   2500  C   SER A 162      22.729 107.845 101.144  1.00  0.00           C  
ATOM   2501  O   SER A 162      23.075 108.603 100.218  1.00  0.00           O  
ATOM   2502  CB  SER A 162      21.707 109.626 102.548  1.00  0.00           C  
ATOM   2503  OG  SER A 162      20.590 109.938 103.383  1.00  0.00           O  
ATOM   2504  H   SER A 162      21.368 107.591 104.063  1.00  0.00           H  
ATOM   2505  HA  SER A 162      20.677 108.186 101.385  1.00  0.00           H  
ATOM   2506  HB2 SER A 162      22.606 109.776 103.145  1.00  0.00           H  
ATOM   2507  HB3 SER A 162      21.797 110.403 101.788  1.00  0.00           H  
ATOM   2508  HG  SER A 162      20.878 110.573 104.042  1.00  0.00           H  
ATOM   2509  N   MET A 163      23.456 106.766 101.453  1.00  0.00           N  
ATOM   2510  CA  MET A 163      24.571 106.247 100.648  1.00  0.00           C  
ATOM   2511  C   MET A 163      24.193 105.072  99.761  1.00  0.00           C  
ATOM   2512  O   MET A 163      24.674 104.878  98.675  1.00  0.00           O  
ATOM   2513  CB  MET A 163      25.756 106.051 101.608  1.00  0.00           C  
ATOM   2514  CG  MET A 163      26.379 107.377 102.070  1.00  0.00           C  
ATOM   2515  SD  MET A 163      27.885 108.017 101.224  1.00  0.00           S  
ATOM   2516  CE  MET A 163      27.283 108.346  99.580  1.00  0.00           C  
ATOM   2517  H   MET A 163      23.319 106.091 102.192  1.00  0.00           H  
ATOM   2518  HA  MET A 163      24.967 107.004  99.972  1.00  0.00           H  
ATOM   2519  HB2 MET A 163      25.348 105.613 102.519  1.00  0.00           H  
ATOM   2520  HB3 MET A 163      26.534 105.427 101.170  1.00  0.00           H  
ATOM   2521  HG2 MET A 163      25.644 108.181 102.084  1.00  0.00           H  
ATOM   2522  HG3 MET A 163      26.748 107.132 103.066  1.00  0.00           H  
ATOM   2523  HE1 MET A 163      26.466 109.065  99.625  1.00  0.00           H  
ATOM   2524  HE2 MET A 163      28.089 108.842  99.038  1.00  0.00           H  
ATOM   2525  HE3 MET A 163      26.932 107.405  99.156  1.00  0.00           H  
ATOM   2526  N   VAL A 164      23.259 104.209 100.237  1.00  0.00           N  
ATOM   2527  CA  VAL A 164      22.842 102.986  99.489  1.00  0.00           C  
ATOM   2528  C   VAL A 164      21.945 103.283  98.280  1.00  0.00           C  
ATOM   2529  O   VAL A 164      21.076 104.120  98.362  1.00  0.00           O  
ATOM   2530  CB  VAL A 164      22.308 101.875 100.358  1.00  0.00           C  
ATOM   2531  CG1 VAL A 164      22.970 100.538  99.962  1.00  0.00           C  
ATOM   2532  CG2 VAL A 164      22.205 102.105 101.890  1.00  0.00           C  
ATOM   2533  H   VAL A 164      22.812 104.371 101.129  1.00  0.00           H  
ATOM   2534  HA  VAL A 164      23.802 102.607  99.139  1.00  0.00           H  
ATOM   2535  HB  VAL A 164      21.255 101.803 100.084  1.00  0.00           H  
ATOM   2536 HG11 VAL A 164      24.001 100.479 100.313  1.00  0.00           H  
ATOM   2537 HG12 VAL A 164      22.451  99.749 100.504  1.00  0.00           H  
ATOM   2538 HG13 VAL A 164      22.743 100.342  98.914  1.00  0.00           H  
ATOM   2539 HG21 VAL A 164      21.480 102.888 102.109  1.00  0.00           H  
ATOM   2540 HG22 VAL A 164      21.902 101.140 102.297  1.00  0.00           H  
ATOM   2541 HG23 VAL A 164      23.171 102.374 102.319  1.00  0.00           H  
ATOM   2542  N   ARG A 165      22.157 102.552  97.172  1.00  0.00           N  
ATOM   2543  CA  ARG A 165      21.295 102.572  95.953  1.00  0.00           C  
ATOM   2544  C   ARG A 165      19.845 102.156  96.174  1.00  0.00           C  
ATOM   2545  O   ARG A 165      19.602 101.418  97.142  1.00  0.00           O  
ATOM   2546  CB  ARG A 165      21.951 101.799  94.791  1.00  0.00           C  
ATOM   2547  CG  ARG A 165      22.984 102.706  94.164  1.00  0.00           C  
ATOM   2548  CD  ARG A 165      23.916 101.927  93.175  1.00  0.00           C  
ATOM   2549  NE  ARG A 165      24.876 102.715  92.420  1.00  0.00           N  
ATOM   2550  CZ  ARG A 165      25.894 102.238  91.613  1.00  0.00           C  
ATOM   2551  NH1 ARG A 165      26.643 103.058  91.040  1.00  0.00           N1+
ATOM   2552  NH2 ARG A 165      26.133 100.953  91.395  1.00  0.00           N  
ATOM   2553  H   ARG A 165      22.875 101.842  97.179  1.00  0.00           H  
ATOM   2554  HA  ARG A 165      21.185 103.628  95.706  1.00  0.00           H  
ATOM   2555  HB2 ARG A 165      22.559 100.971  95.156  1.00  0.00           H  
ATOM   2556  HB3 ARG A 165      21.212 101.524  94.038  1.00  0.00           H  
ATOM   2557  HG2 ARG A 165      22.479 103.451  93.549  1.00  0.00           H  
ATOM   2558  HG3 ARG A 165      23.458 103.222  94.999  1.00  0.00           H  
ATOM   2559  HD2 ARG A 165      24.390 101.154  93.781  1.00  0.00           H  
ATOM   2560  HD3 ARG A 165      23.278 101.366  92.492  1.00  0.00           H  
ATOM   2561  HE  ARG A 165      24.667 103.697  92.304  1.00  0.00           H  
ATOM   2562 HH11 ARG A 165      26.350 104.018  91.152  1.00  0.00           H  
ATOM   2563 HH12 ARG A 165      27.211 102.668  90.302  1.00  0.00           H  
ATOM   2564 HH21 ARG A 165      25.459 100.277  91.725  1.00  0.00           H  
ATOM   2565 HH22 ARG A 165      26.916 100.650  90.834  1.00  0.00           H  
ATOM   2566  N   PRO A 166      18.958 102.576  95.269  1.00  0.00           N  
ATOM   2567  CA  PRO A 166      17.593 102.140  95.323  1.00  0.00           C  
ATOM   2568  C   PRO A 166      17.611 100.651  95.122  1.00  0.00           C  
ATOM   2569  O   PRO A 166      18.103 100.181  94.029  1.00  0.00           O  
ATOM   2570  CB  PRO A 166      16.883 102.860  94.143  1.00  0.00           C  
ATOM   2571  CG  PRO A 166      17.960 103.448  93.197  1.00  0.00           C  
ATOM   2572  CD  PRO A 166      19.145 103.515  94.161  1.00  0.00           C  
ATOM   2573  HA  PRO A 166      16.965 102.279  96.203  1.00  0.00           H  
ATOM   2574  HB2 PRO A 166      16.233 102.222  93.544  1.00  0.00           H  
ATOM   2575  HB3 PRO A 166      16.362 103.738  94.524  1.00  0.00           H  
ATOM   2576  HG2 PRO A 166      18.142 102.653  92.473  1.00  0.00           H  
ATOM   2577  HG3 PRO A 166      17.683 104.399  92.743  1.00  0.00           H  
ATOM   2578  HD2 PRO A 166      20.039 103.338  93.564  1.00  0.00           H  
ATOM   2579  HD3 PRO A 166      19.061 104.539  94.524  1.00  0.00           H  
ATOM   2580  N   GLY A 167      17.142  99.863  96.121  1.00  0.00           N  
ATOM   2581  CA  GLY A 167      17.262  98.398  96.225  1.00  0.00           C  
ATOM   2582  C   GLY A 167      18.583  97.707  96.740  1.00  0.00           C  
ATOM   2583  O   GLY A 167      18.702  96.504  96.697  1.00  0.00           O  
ATOM   2584  H   GLY A 167      16.670 100.300  96.900  1.00  0.00           H  
ATOM   2585  HA2 GLY A 167      16.417  98.065  96.829  1.00  0.00           H  
ATOM   2586  HA3 GLY A 167      17.107  98.067  95.198  1.00  0.00           H  
ATOM   2587  N   GLY A 168      19.398  98.568  97.242  1.00  0.00           N  
ATOM   2588  CA  GLY A 168      20.742  98.266  97.710  1.00  0.00           C  
ATOM   2589  C   GLY A 168      20.842  97.865  99.232  1.00  0.00           C  
ATOM   2590  O   GLY A 168      19.846  97.997  99.971  1.00  0.00           O  
ATOM   2591  H   GLY A 168      19.161  99.546  97.172  1.00  0.00           H  
ATOM   2592  HA2 GLY A 168      21.305  97.561  97.098  1.00  0.00           H  
ATOM   2593  HA3 GLY A 168      21.362  99.163  97.673  1.00  0.00           H  
ATOM   2594  N   LEU A 169      22.016  97.303  99.619  1.00  0.00           N  
ATOM   2595  CA  LEU A 169      22.216  96.530 100.820  1.00  0.00           C  
ATOM   2596  C   LEU A 169      23.040  97.163 101.890  1.00  0.00           C  
ATOM   2597  O   LEU A 169      24.124  97.599 101.638  1.00  0.00           O  
ATOM   2598  CB  LEU A 169      22.801  95.138 100.430  1.00  0.00           C  
ATOM   2599  CG  LEU A 169      21.947  94.296  99.519  1.00  0.00           C  
ATOM   2600  CD1 LEU A 169      22.808  93.129  99.041  1.00  0.00           C  
ATOM   2601  CD2 LEU A 169      20.573  93.974 100.108  1.00  0.00           C  
ATOM   2602  H   LEU A 169      22.824  97.438  99.029  1.00  0.00           H  
ATOM   2603  HA  LEU A 169      21.227  96.379 101.252  1.00  0.00           H  
ATOM   2604  HB2 LEU A 169      23.775  95.261  99.957  1.00  0.00           H  
ATOM   2605  HB3 LEU A 169      22.934  94.662 101.403  1.00  0.00           H  
ATOM   2606  HG  LEU A 169      21.847  94.782  98.549  1.00  0.00           H  
ATOM   2607 HD11 LEU A 169      23.572  93.391  98.309  1.00  0.00           H  
ATOM   2608 HD12 LEU A 169      23.308  92.811  99.956  1.00  0.00           H  
ATOM   2609 HD13 LEU A 169      22.333  92.261  98.584  1.00  0.00           H  
ATOM   2610 HD21 LEU A 169      20.586  93.679 101.158  1.00  0.00           H  
ATOM   2611 HD22 LEU A 169      20.003  94.902 100.072  1.00  0.00           H  
ATOM   2612 HD23 LEU A 169      20.070  93.225  99.496  1.00  0.00           H  
ATOM   2613  N   LEU A 170      22.640  97.106 103.101  1.00  0.00           N  
ATOM   2614  CA  LEU A 170      23.492  97.313 104.300  1.00  0.00           C  
ATOM   2615  C   LEU A 170      23.895  95.921 104.778  1.00  0.00           C  
ATOM   2616  O   LEU A 170      23.120  94.995 104.860  1.00  0.00           O  
ATOM   2617  CB  LEU A 170      22.656  98.196 105.306  1.00  0.00           C  
ATOM   2618  CG  LEU A 170      23.333  98.452 106.676  1.00  0.00           C  
ATOM   2619  CD1 LEU A 170      24.742  99.030 106.671  1.00  0.00           C  
ATOM   2620  CD2 LEU A 170      22.304  99.221 107.528  1.00  0.00           C  
ATOM   2621  H   LEU A 170      21.752  96.685 103.340  1.00  0.00           H  
ATOM   2622  HA  LEU A 170      24.416  97.801 103.992  1.00  0.00           H  
ATOM   2623  HB2 LEU A 170      22.355  99.133 104.839  1.00  0.00           H  
ATOM   2624  HB3 LEU A 170      21.724  97.678 105.537  1.00  0.00           H  
ATOM   2625  HG  LEU A 170      23.399  97.471 107.147  1.00  0.00           H  
ATOM   2626 HD11 LEU A 170      24.680  99.985 106.152  1.00  0.00           H  
ATOM   2627 HD12 LEU A 170      24.983  99.194 107.722  1.00  0.00           H  
ATOM   2628 HD13 LEU A 170      25.349  98.270 106.178  1.00  0.00           H  
ATOM   2629 HD21 LEU A 170      22.539 100.283 107.459  1.00  0.00           H  
ATOM   2630 HD22 LEU A 170      21.266  99.046 107.245  1.00  0.00           H  
ATOM   2631 HD23 LEU A 170      22.443  98.971 108.579  1.00  0.00           H  
ATOM   2632  N   VAL A 171      25.144  95.816 105.276  1.00  0.00           N  
ATOM   2633  CA  VAL A 171      25.715  94.714 105.954  1.00  0.00           C  
ATOM   2634  C   VAL A 171      26.515  95.215 107.154  1.00  0.00           C  
ATOM   2635  O   VAL A 171      27.601  95.805 106.906  1.00  0.00           O  
ATOM   2636  CB  VAL A 171      26.584  93.868 104.954  1.00  0.00           C  
ATOM   2637  CG1 VAL A 171      27.299  92.684 105.617  1.00  0.00           C  
ATOM   2638  CG2 VAL A 171      25.634  93.384 103.823  1.00  0.00           C  
ATOM   2639  H   VAL A 171      25.858  96.482 105.013  1.00  0.00           H  
ATOM   2640  HA  VAL A 171      24.891  94.085 106.289  1.00  0.00           H  
ATOM   2641  HB  VAL A 171      27.305  94.534 104.481  1.00  0.00           H  
ATOM   2642 HG11 VAL A 171      27.875  93.053 106.466  1.00  0.00           H  
ATOM   2643 HG12 VAL A 171      26.680  91.825 105.879  1.00  0.00           H  
ATOM   2644 HG13 VAL A 171      28.104  92.369 104.952  1.00  0.00           H  
ATOM   2645 HG21 VAL A 171      24.662  93.122 104.241  1.00  0.00           H  
ATOM   2646 HG22 VAL A 171      25.492  94.226 103.146  1.00  0.00           H  
ATOM   2647 HG23 VAL A 171      26.104  92.657 103.160  1.00  0.00           H  
ATOM   2648  N   ILE A 172      26.069  94.893 108.396  1.00  0.00           N  
ATOM   2649  CA  ILE A 172      26.454  95.555 109.617  1.00  0.00           C  
ATOM   2650  C   ILE A 172      26.479  94.578 110.816  1.00  0.00           C  
ATOM   2651  O   ILE A 172      25.791  93.512 110.752  1.00  0.00           O  
ATOM   2652  CB  ILE A 172      25.631  96.827 109.804  1.00  0.00           C  
ATOM   2653  CG1 ILE A 172      25.979  97.570 111.179  1.00  0.00           C  
ATOM   2654  CG2 ILE A 172      24.135  96.587 109.892  1.00  0.00           C  
ATOM   2655  CD1 ILE A 172      25.459  99.081 111.230  1.00  0.00           C  
ATOM   2656  H   ILE A 172      25.137  94.508 108.446  1.00  0.00           H  
ATOM   2657  HA  ILE A 172      27.503  95.781 109.426  1.00  0.00           H  
ATOM   2658  HB  ILE A 172      25.839  97.563 109.027  1.00  0.00           H  
ATOM   2659 HG12 ILE A 172      25.490  97.128 112.046  1.00  0.00           H  
ATOM   2660 HG13 ILE A 172      27.067  97.643 111.198  1.00  0.00           H  
ATOM   2661 HG21 ILE A 172      23.580  97.517 109.764  1.00  0.00           H  
ATOM   2662 HG22 ILE A 172      23.728  95.918 109.134  1.00  0.00           H  
ATOM   2663 HG23 ILE A 172      23.846  96.246 110.884  1.00  0.00           H  
ATOM   2664 HD11 ILE A 172      24.373  99.069 111.141  1.00  0.00           H  
ATOM   2665 HD12 ILE A 172      25.853  99.501 112.155  1.00  0.00           H  
ATOM   2666 HD13 ILE A 172      25.809  99.636 110.359  1.00  0.00           H  
ATOM   2667  N   ASP A 173      27.066  94.830 111.964  1.00  0.00           N  
ATOM   2668  CA  ASP A 173      27.097  93.948 113.153  1.00  0.00           C  
ATOM   2669  C   ASP A 173      27.329  94.667 114.518  1.00  0.00           C  
ATOM   2670  O   ASP A 173      27.675  95.857 114.676  1.00  0.00           O  
ATOM   2671  CB  ASP A 173      28.151  92.847 112.883  1.00  0.00           C  
ATOM   2672  CG  ASP A 173      29.699  93.213 112.728  1.00  0.00           C  
ATOM   2673  OD1 ASP A 173      30.531  92.334 112.325  1.00  0.00           O  
ATOM   2674  OD2 ASP A 173      30.098  94.283 113.202  1.00  0.00           O1-
ATOM   2675  H   ASP A 173      27.652  95.651 112.006  1.00  0.00           H  
ATOM   2676  HA  ASP A 173      26.081  93.557 113.102  1.00  0.00           H  
ATOM   2677  HB2 ASP A 173      28.008  91.988 113.539  1.00  0.00           H  
ATOM   2678  HB3 ASP A 173      27.834  92.337 111.973  1.00  0.00           H  
ATOM   2679  N   HIE A 174      27.091  93.976 115.639  1.00  0.00           N  
ATOM   2680  CA  HIE A 174      27.347  94.431 117.107  1.00  0.00           C  
ATOM   2681  C   HIE A 174      27.388  93.120 117.926  1.00  0.00           C  
ATOM   2682  O   HIE A 174      26.723  92.132 117.642  1.00  0.00           O  
ATOM   2683  CB  HIE A 174      26.225  95.390 117.555  1.00  0.00           C  
ATOM   2684  CG  HIE A 174      24.838  94.853 117.441  1.00  0.00           C  
ATOM   2685  CD2 HIE A 174      24.138  94.724 116.261  1.00  0.00           C  
ATOM   2686  ND1 HIE A 174      24.030  94.379 118.467  1.00  0.00           N  
ATOM   2687  CE1 HIE A 174      22.860  93.994 117.919  1.00  0.00           C  
ATOM   2688  NE2 HIE A 174      22.868  94.286 116.602  1.00  0.00           N  
ATOM   2689  H   HIE A 174      26.851  93.005 115.505  1.00  0.00           H  
ATOM   2690  HA  HIE A 174      28.296  94.967 117.152  1.00  0.00           H  
ATOM   2691  HB2 HIE A 174      26.442  95.714 118.573  1.00  0.00           H  
ATOM   2692  HB3 HIE A 174      26.197  96.350 117.041  1.00  0.00           H  
ATOM   2693  HD2 HIE A 174      24.381  95.119 115.286  1.00  0.00           H  
ATOM   2694  HE1 HIE A 174      22.033  93.515 118.422  1.00  0.00           H  
ATOM   2695  HE2 HIE A 174      22.140  93.954 115.984  1.00  0.00           H  
ATOM   2696  N   ARG A 175      28.420  93.075 118.709  1.00  0.00           N  
ATOM   2697  CA  ARG A 175      28.675  91.931 119.714  1.00  0.00           C  
ATOM   2698  C   ARG A 175      27.505  91.690 120.724  1.00  0.00           C  
ATOM   2699  O   ARG A 175      26.757  92.599 121.062  1.00  0.00           O  
ATOM   2700  CB  ARG A 175      29.962  92.111 120.478  1.00  0.00           C  
ATOM   2701  CG  ARG A 175      31.197  91.853 119.648  1.00  0.00           C  
ATOM   2702  CD  ARG A 175      32.385  92.194 120.542  1.00  0.00           C  
ATOM   2703  NE  ARG A 175      33.654  92.063 119.846  1.00  0.00           N  
ATOM   2704  CZ  ARG A 175      34.323  90.952 119.613  1.00  0.00           C  
ATOM   2705  NH1 ARG A 175      34.005  89.735 120.037  1.00  0.00           N1+
ATOM   2706  NH2 ARG A 175      35.396  91.014 118.921  1.00  0.00           N  
ATOM   2707  H   ARG A 175      29.003  93.899 118.726  1.00  0.00           H  
ATOM   2708  HA  ARG A 175      28.787  90.985 119.184  1.00  0.00           H  
ATOM   2709  HB2 ARG A 175      29.933  93.001 121.106  1.00  0.00           H  
ATOM   2710  HB3 ARG A 175      30.000  91.293 121.198  1.00  0.00           H  
ATOM   2711  HG2 ARG A 175      31.316  90.809 119.357  1.00  0.00           H  
ATOM   2712  HG3 ARG A 175      31.195  92.373 118.689  1.00  0.00           H  
ATOM   2713  HD2 ARG A 175      32.272  93.272 120.658  1.00  0.00           H  
ATOM   2714  HD3 ARG A 175      32.374  91.641 121.482  1.00  0.00           H  
ATOM   2715  HE  ARG A 175      34.142  92.911 119.593  1.00  0.00           H  
ATOM   2716 HH11 ARG A 175      33.114  89.651 120.506  1.00  0.00           H  
ATOM   2717 HH12 ARG A 175      34.498  88.922 119.697  1.00  0.00           H  
ATOM   2718 HH21 ARG A 175      35.932  91.867 118.969  1.00  0.00           H  
ATOM   2719 HH22 ARG A 175      36.000  90.204 118.941  1.00  0.00           H  
ATOM   2720  N   ASN A 176      27.355  90.511 121.223  1.00  0.00           N  
ATOM   2721  CA  ASN A 176      26.433  90.242 122.336  1.00  0.00           C  
ATOM   2722  C   ASN A 176      26.803  90.815 123.673  1.00  0.00           C  
ATOM   2723  O   ASN A 176      27.504  90.162 124.500  1.00  0.00           O  
ATOM   2724  CB  ASN A 176      26.349  88.661 122.475  1.00  0.00           C  
ATOM   2725  CG  ASN A 176      25.198  88.120 123.314  1.00  0.00           C  
ATOM   2726  ND2 ASN A 176      25.129  86.834 123.532  1.00  0.00           N  
ATOM   2727  OD1 ASN A 176      24.297  88.796 123.648  1.00  0.00           O  
ATOM   2728  H   ASN A 176      27.995  89.776 120.959  1.00  0.00           H  
ATOM   2729  HA  ASN A 176      25.444  90.641 122.113  1.00  0.00           H  
ATOM   2730  HB2 ASN A 176      26.122  88.221 121.503  1.00  0.00           H  
ATOM   2731  HB3 ASN A 176      27.263  88.216 122.867  1.00  0.00           H  
ATOM   2732 HD21 ASN A 176      24.277  86.474 123.938  1.00  0.00           H  
ATOM   2733 HD22 ASN A 176      25.860  86.291 123.096  1.00  0.00           H  
ATOM   2734  N   TYR A 177      26.483  92.088 123.921  1.00  0.00           N  
ATOM   2735  CA  TYR A 177      27.073  92.797 125.094  1.00  0.00           C  
ATOM   2736  C   TYR A 177      26.393  92.402 126.390  1.00  0.00           C  
ATOM   2737  O   TYR A 177      26.989  92.603 127.474  1.00  0.00           O  
ATOM   2738  CB  TYR A 177      26.986  94.248 124.903  1.00  0.00           C  
ATOM   2739  CG  TYR A 177      28.076  94.901 124.087  1.00  0.00           C  
ATOM   2740  CD1 TYR A 177      29.435  94.875 124.576  1.00  0.00           C  
ATOM   2741  CD2 TYR A 177      27.874  95.300 122.779  1.00  0.00           C  
ATOM   2742  CE1 TYR A 177      30.592  95.188 123.810  1.00  0.00           C  
ATOM   2743  CE2 TYR A 177      28.979  95.728 122.003  1.00  0.00           C  
ATOM   2744  CZ  TYR A 177      30.327  95.687 122.466  1.00  0.00           C  
ATOM   2745  OH  TYR A 177      31.264  96.156 121.652  1.00  0.00           O  
ATOM   2746  H   TYR A 177      26.091  92.683 123.205  1.00  0.00           H  
ATOM   2747  HA  TYR A 177      28.136  92.592 125.223  1.00  0.00           H  
ATOM   2748  HB2 TYR A 177      26.018  94.396 124.422  1.00  0.00           H  
ATOM   2749  HB3 TYR A 177      26.951  94.779 125.855  1.00  0.00           H  
ATOM   2750  HD1 TYR A 177      29.612  94.539 125.588  1.00  0.00           H  
ATOM   2751  HD2 TYR A 177      26.891  95.357 122.338  1.00  0.00           H  
ATOM   2752  HE1 TYR A 177      31.587  95.118 124.225  1.00  0.00           H  
ATOM   2753  HE2 TYR A 177      28.888  96.137 121.007  1.00  0.00           H  
ATOM   2754  HH  TYR A 177      32.126  95.915 121.999  1.00  0.00           H  
ATOM   2755  N   ASP A 178      25.278  91.759 126.309  1.00  0.00           N  
ATOM   2756  CA  ASP A 178      24.510  91.395 127.464  1.00  0.00           C  
ATOM   2757  C   ASP A 178      25.250  90.347 128.392  1.00  0.00           C  
ATOM   2758  O   ASP A 178      25.198  90.499 129.590  1.00  0.00           O  
ATOM   2759  CB  ASP A 178      23.195  90.718 126.947  1.00  0.00           C  
ATOM   2760  CG  ASP A 178      22.139  91.758 126.472  1.00  0.00           C  
ATOM   2761  OD1 ASP A 178      21.337  91.373 125.600  1.00  0.00           O  
ATOM   2762  OD2 ASP A 178      22.030  92.841 127.062  1.00  0.00           O1-
ATOM   2763  H   ASP A 178      25.041  91.471 125.371  1.00  0.00           H  
ATOM   2764  HA  ASP A 178      24.330  92.291 128.058  1.00  0.00           H  
ATOM   2765  HB2 ASP A 178      23.356  90.088 126.072  1.00  0.00           H  
ATOM   2766  HB3 ASP A 178      22.716  90.193 127.774  1.00  0.00           H  
ATOM   2767  N   TYR A 179      25.921  89.341 127.816  1.00  0.00           N  
ATOM   2768  CA  TYR A 179      26.662  88.375 128.526  1.00  0.00           C  
ATOM   2769  C   TYR A 179      27.883  88.983 129.257  1.00  0.00           C  
ATOM   2770  O   TYR A 179      28.231  88.510 130.329  1.00  0.00           O  
ATOM   2771  CB  TYR A 179      27.140  87.352 127.529  1.00  0.00           C  
ATOM   2772  CG  TYR A 179      27.685  86.080 128.177  1.00  0.00           C  
ATOM   2773  CD1 TYR A 179      29.074  86.043 128.483  1.00  0.00           C  
ATOM   2774  CD2 TYR A 179      26.905  85.016 128.577  1.00  0.00           C  
ATOM   2775  CE1 TYR A 179      29.614  84.937 129.121  1.00  0.00           C  
ATOM   2776  CE2 TYR A 179      27.434  83.874 129.145  1.00  0.00           C  
ATOM   2777  CZ  TYR A 179      28.816  83.786 129.435  1.00  0.00           C  
ATOM   2778  OH  TYR A 179      29.366  82.597 129.858  1.00  0.00           O  
ATOM   2779  H   TYR A 179      25.710  89.157 126.847  1.00  0.00           H  
ATOM   2780  HA  TYR A 179      26.044  87.894 129.285  1.00  0.00           H  
ATOM   2781  HB2 TYR A 179      26.344  86.960 126.897  1.00  0.00           H  
ATOM   2782  HB3 TYR A 179      27.849  87.811 126.841  1.00  0.00           H  
ATOM   2783  HD1 TYR A 179      29.714  86.901 128.341  1.00  0.00           H  
ATOM   2784  HD2 TYR A 179      25.837  85.049 128.415  1.00  0.00           H  
ATOM   2785  HE1 TYR A 179      30.676  84.840 129.292  1.00  0.00           H  
ATOM   2786  HE2 TYR A 179      26.809  82.995 129.222  1.00  0.00           H  
ATOM   2787  HH  TYR A 179      28.622  82.050 130.119  1.00  0.00           H  
ATOM   2788  N   ILE A 180      28.418  90.044 128.656  1.00  0.00           N  
ATOM   2789  CA  ILE A 180      29.571  90.764 129.176  1.00  0.00           C  
ATOM   2790  C   ILE A 180      29.266  91.679 130.279  1.00  0.00           C  
ATOM   2791  O   ILE A 180      29.964  91.677 131.292  1.00  0.00           O  
ATOM   2792  CB  ILE A 180      30.350  91.500 128.009  1.00  0.00           C  
ATOM   2793  CG1 ILE A 180      30.695  90.528 126.879  1.00  0.00           C  
ATOM   2794  CG2 ILE A 180      31.632  92.027 128.735  1.00  0.00           C  
ATOM   2795  CD1 ILE A 180      31.059  91.137 125.551  1.00  0.00           C  
ATOM   2796  H   ILE A 180      27.889  90.484 127.917  1.00  0.00           H  
ATOM   2797  HA  ILE A 180      30.293  90.054 129.580  1.00  0.00           H  
ATOM   2798  HB  ILE A 180      29.735  92.346 127.704  1.00  0.00           H  
ATOM   2799 HG12 ILE A 180      31.439  89.793 127.185  1.00  0.00           H  
ATOM   2800 HG13 ILE A 180      29.743  90.046 126.659  1.00  0.00           H  
ATOM   2801 HG21 ILE A 180      32.188  91.243 129.248  1.00  0.00           H  
ATOM   2802 HG22 ILE A 180      32.347  92.341 127.974  1.00  0.00           H  
ATOM   2803 HG23 ILE A 180      31.366  92.807 129.448  1.00  0.00           H  
ATOM   2804 HD11 ILE A 180      31.257  90.401 124.772  1.00  0.00           H  
ATOM   2805 HD12 ILE A 180      30.296  91.852 125.244  1.00  0.00           H  
ATOM   2806 HD13 ILE A 180      31.997  91.685 125.641  1.00  0.00           H  
ATOM   2807  N   LEU A 181      28.071  92.347 130.124  1.00  0.00           N  
ATOM   2808  CA  LEU A 181      27.467  93.024 131.328  1.00  0.00           C  
ATOM   2809  C   LEU A 181      27.084  92.030 132.479  1.00  0.00           C  
ATOM   2810  O   LEU A 181      27.236  92.384 133.662  1.00  0.00           O  
ATOM   2811  CB  LEU A 181      26.267  93.918 130.892  1.00  0.00           C  
ATOM   2812  CG  LEU A 181      26.452  95.326 130.180  1.00  0.00           C  
ATOM   2813  CD1 LEU A 181      25.273  95.839 129.338  1.00  0.00           C  
ATOM   2814  CD2 LEU A 181      26.727  96.306 131.310  1.00  0.00           C  
ATOM   2815  H   LEU A 181      27.574  92.257 129.248  1.00  0.00           H  
ATOM   2816  HA  LEU A 181      28.254  93.610 131.803  1.00  0.00           H  
ATOM   2817  HB2 LEU A 181      25.721  93.233 130.245  1.00  0.00           H  
ATOM   2818  HB3 LEU A 181      25.614  93.975 131.763  1.00  0.00           H  
ATOM   2819  HG  LEU A 181      27.350  95.268 129.566  1.00  0.00           H  
ATOM   2820 HD11 LEU A 181      25.234  95.048 128.589  1.00  0.00           H  
ATOM   2821 HD12 LEU A 181      24.350  95.850 129.918  1.00  0.00           H  
ATOM   2822 HD13 LEU A 181      25.533  96.818 128.933  1.00  0.00           H  
ATOM   2823 HD21 LEU A 181      26.052  96.160 132.153  1.00  0.00           H  
ATOM   2824 HD22 LEU A 181      27.714  96.007 131.661  1.00  0.00           H  
ATOM   2825 HD23 LEU A 181      26.807  97.334 130.954  1.00  0.00           H  
ATOM   2826  N   SER A 182      26.764  90.817 132.129  1.00  0.00           N  
ATOM   2827  CA  SER A 182      26.611  89.803 133.224  1.00  0.00           C  
ATOM   2828  C   SER A 182      27.983  89.415 133.785  1.00  0.00           C  
ATOM   2829  O   SER A 182      28.283  89.570 134.943  1.00  0.00           O  
ATOM   2830  CB  SER A 182      25.854  88.613 132.579  1.00  0.00           C  
ATOM   2831  OG  SER A 182      25.424  87.737 133.612  1.00  0.00           O  
ATOM   2832  H   SER A 182      26.664  90.584 131.151  1.00  0.00           H  
ATOM   2833  HA  SER A 182      25.977  90.145 134.042  1.00  0.00           H  
ATOM   2834  HB2 SER A 182      24.961  88.919 132.032  1.00  0.00           H  
ATOM   2835  HB3 SER A 182      26.460  88.192 131.776  1.00  0.00           H  
ATOM   2836  HG  SER A 182      24.934  88.243 134.265  1.00  0.00           H  
ATOM   2837  N   THR A 183      28.925  88.898 133.007  1.00  0.00           N  
ATOM   2838  CA  THR A 183      30.089  88.069 133.570  1.00  0.00           C  
ATOM   2839  C   THR A 183      31.426  88.717 133.524  1.00  0.00           C  
ATOM   2840  O   THR A 183      32.398  88.319 134.186  1.00  0.00           O  
ATOM   2841  CB  THR A 183      30.187  86.690 132.899  1.00  0.00           C  
ATOM   2842  CG2 THR A 183      29.002  85.749 133.147  1.00  0.00           C  
ATOM   2843  OG1 THR A 183      30.352  86.919 131.522  1.00  0.00           O  
ATOM   2844  H   THR A 183      28.666  88.794 132.036  1.00  0.00           H  
ATOM   2845  HA  THR A 183      29.927  87.889 134.633  1.00  0.00           H  
ATOM   2846  HB  THR A 183      31.088  86.140 133.172  1.00  0.00           H  
ATOM   2847  HG1 THR A 183      29.472  87.048 131.158  1.00  0.00           H  
ATOM   2848 HG21 THR A 183      28.073  86.105 132.703  1.00  0.00           H  
ATOM   2849 HG22 THR A 183      29.299  84.771 132.768  1.00  0.00           H  
ATOM   2850 HG23 THR A 183      28.870  85.755 134.229  1.00  0.00           H  
ATOM   2851  N   GLY A 184      31.557  89.693 132.613  1.00  0.00           N  
ATOM   2852  CA  GLY A 184      32.862  90.249 132.185  1.00  0.00           C  
ATOM   2853  C   GLY A 184      33.810  89.358 131.342  1.00  0.00           C  
ATOM   2854  O   GLY A 184      34.799  89.853 130.865  1.00  0.00           O  
ATOM   2855  H   GLY A 184      30.699  90.030 132.200  1.00  0.00           H  
ATOM   2856  HA2 GLY A 184      32.598  91.078 131.529  1.00  0.00           H  
ATOM   2857  HA3 GLY A 184      33.385  90.541 133.096  1.00  0.00           H  
ATOM   2858  N   CYS A 185      33.362  88.094 131.152  1.00  0.00           N  
ATOM   2859  CA  CYS A 185      33.855  87.030 130.258  1.00  0.00           C  
ATOM   2860  C   CYS A 185      33.506  87.247 128.769  1.00  0.00           C  
ATOM   2861  O   CYS A 185      32.457  87.824 128.514  1.00  0.00           O  
ATOM   2862  CB  CYS A 185      33.376  85.669 130.764  1.00  0.00           C  
ATOM   2863  SG  CYS A 185      34.200  84.393 129.735  1.00  0.00           S  
ATOM   2864  H   CYS A 185      32.623  87.820 131.782  1.00  0.00           H  
ATOM   2865  HA  CYS A 185      34.945  86.992 130.283  1.00  0.00           H  
ATOM   2866  HB2 CYS A 185      33.684  85.517 131.799  1.00  0.00           H  
ATOM   2867  HB3 CYS A 185      32.306  85.536 130.600  1.00  0.00           H  
ATOM   2868  HG  CYS A 185      33.725  84.831 128.565  1.00  0.00           H  
ATOM   2869  N   ALA A 186      34.266  86.661 127.773  1.00  0.00           N  
ATOM   2870  CA  ALA A 186      33.941  86.710 126.328  1.00  0.00           C  
ATOM   2871  C   ALA A 186      32.705  85.733 126.159  1.00  0.00           C  
ATOM   2872  O   ALA A 186      32.547  84.677 126.910  1.00  0.00           O  
ATOM   2873  CB  ALA A 186      35.214  86.406 125.512  1.00  0.00           C  
ATOM   2874  H   ALA A 186      35.213  86.373 127.975  1.00  0.00           H  
ATOM   2875  HA  ALA A 186      33.693  87.749 126.115  1.00  0.00           H  
ATOM   2876  HB1 ALA A 186      34.944  86.471 124.458  1.00  0.00           H  
ATOM   2877  HB2 ALA A 186      35.938  87.210 125.636  1.00  0.00           H  
ATOM   2878  HB3 ALA A 186      35.667  85.438 125.728  1.00  0.00           H  
ATOM   2879  N   PRO A 187      31.745  86.032 125.187  1.00  0.00           N  
ATOM   2880  CA  PRO A 187      30.602  85.118 125.042  1.00  0.00           C  
ATOM   2881  C   PRO A 187      31.006  83.735 124.544  1.00  0.00           C  
ATOM   2882  O   PRO A 187      32.109  83.590 124.059  1.00  0.00           O  
ATOM   2883  CB  PRO A 187      29.574  85.770 124.133  1.00  0.00           C  
ATOM   2884  CG  PRO A 187      29.857  87.238 124.317  1.00  0.00           C  
ATOM   2885  CD  PRO A 187      31.397  87.288 124.564  1.00  0.00           C  
ATOM   2886  HA  PRO A 187      30.140  85.022 126.025  1.00  0.00           H  
ATOM   2887  HB2 PRO A 187      29.735  85.392 123.123  1.00  0.00           H  
ATOM   2888  HB3 PRO A 187      28.557  85.578 124.473  1.00  0.00           H  
ATOM   2889  HG2 PRO A 187      29.506  87.773 123.434  1.00  0.00           H  
ATOM   2890  HG3 PRO A 187      29.324  87.749 125.119  1.00  0.00           H  
ATOM   2891  HD2 PRO A 187      31.937  87.376 123.621  1.00  0.00           H  
ATOM   2892  HD3 PRO A 187      31.624  88.189 125.134  1.00  0.00           H  
ATOM   2893  N   PRO A 188      30.131  82.691 124.575  1.00  0.00           N  
ATOM   2894  CA  PRO A 188      30.512  81.353 124.156  1.00  0.00           C  
ATOM   2895  C   PRO A 188      30.500  81.200 122.611  1.00  0.00           C  
ATOM   2896  O   PRO A 188      30.971  80.141 122.190  1.00  0.00           O  
ATOM   2897  CB  PRO A 188      29.467  80.436 124.891  1.00  0.00           C  
ATOM   2898  CG  PRO A 188      28.259  81.284 125.051  1.00  0.00           C  
ATOM   2899  CD  PRO A 188      28.768  82.704 125.076  1.00  0.00           C  
ATOM   2900  HA  PRO A 188      31.510  81.006 124.426  1.00  0.00           H  
ATOM   2901  HB2 PRO A 188      29.244  79.530 124.327  1.00  0.00           H  
ATOM   2902  HB3 PRO A 188      29.730  80.107 125.896  1.00  0.00           H  
ATOM   2903  HG2 PRO A 188      27.492  81.086 124.302  1.00  0.00           H  
ATOM   2904  HG3 PRO A 188      27.737  81.098 125.989  1.00  0.00           H  
ATOM   2905  HD2 PRO A 188      28.097  83.199 124.374  1.00  0.00           H  
ATOM   2906  HD3 PRO A 188      28.876  83.020 126.113  1.00  0.00           H  
ATOM   2907  N   GLY A 189      30.055  82.203 121.868  1.00  0.00           N  
ATOM   2908  CA  GLY A 189      30.079  82.129 120.458  1.00  0.00           C  
ATOM   2909  C   GLY A 189      31.467  82.228 119.876  1.00  0.00           C  
ATOM   2910  O   GLY A 189      32.456  82.179 120.509  1.00  0.00           O  
ATOM   2911  H   GLY A 189      29.625  82.986 122.338  1.00  0.00           H  
ATOM   2912  HA2 GLY A 189      29.577  81.184 120.250  1.00  0.00           H  
ATOM   2913  HA3 GLY A 189      29.403  82.864 120.022  1.00  0.00           H  
ATOM   2914  N   LYS A 190      31.525  82.357 118.554  1.00  0.00           N  
ATOM   2915  CA  LYS A 190      32.737  82.266 117.734  1.00  0.00           C  
ATOM   2916  C   LYS A 190      33.619  83.555 117.786  1.00  0.00           C  
ATOM   2917  O   LYS A 190      33.104  84.643 118.070  1.00  0.00           O  
ATOM   2918  CB  LYS A 190      32.407  81.977 116.252  1.00  0.00           C  
ATOM   2919  CG  LYS A 190      31.955  80.493 115.945  1.00  0.00           C  
ATOM   2920  CD  LYS A 190      31.734  80.303 114.433  1.00  0.00           C  
ATOM   2921  CE  LYS A 190      31.454  78.843 114.189  1.00  0.00           C  
ATOM   2922  NZ  LYS A 190      32.612  77.958 114.382  1.00  0.00           N1+
ATOM   2923  H   LYS A 190      30.644  82.295 118.063  1.00  0.00           H  
ATOM   2924  HA  LYS A 190      33.364  81.486 118.166  1.00  0.00           H  
ATOM   2925  HB2 LYS A 190      31.666  82.700 115.910  1.00  0.00           H  
ATOM   2926  HB3 LYS A 190      33.268  82.324 115.681  1.00  0.00           H  
ATOM   2927  HG2 LYS A 190      32.822  79.945 116.313  1.00  0.00           H  
ATOM   2928  HG3 LYS A 190      31.065  80.190 116.495  1.00  0.00           H  
ATOM   2929  HD2 LYS A 190      30.896  80.913 114.093  1.00  0.00           H  
ATOM   2930  HD3 LYS A 190      32.587  80.675 113.865  1.00  0.00           H  
ATOM   2931  HE2 LYS A 190      30.739  78.420 114.896  1.00  0.00           H  
ATOM   2932  HE3 LYS A 190      30.996  78.790 113.202  1.00  0.00           H  
ATOM   2933  HZ1 LYS A 190      32.791  77.982 115.377  1.00  0.00           H  
ATOM   2934  HZ2 LYS A 190      32.544  76.981 114.139  1.00  0.00           H  
ATOM   2935  HZ3 LYS A 190      33.447  78.358 113.978  1.00  0.00           H  
ATOM   2936  N   ASN A 191      34.946  83.450 117.598  1.00  0.00           N  
ATOM   2937  CA  ASN A 191      35.797  84.659 117.356  1.00  0.00           C  
ATOM   2938  C   ASN A 191      35.532  85.452 116.077  1.00  0.00           C  
ATOM   2939  O   ASN A 191      35.557  86.683 116.031  1.00  0.00           O  
ATOM   2940  CB  ASN A 191      37.237  84.146 117.459  1.00  0.00           C  
ATOM   2941  CG  ASN A 191      38.320  85.268 117.626  1.00  0.00           C  
ATOM   2942  ND2 ASN A 191      39.487  84.882 118.149  1.00  0.00           N  
ATOM   2943  OD1 ASN A 191      38.066  86.424 117.459  1.00  0.00           O  
ATOM   2944  H   ASN A 191      35.280  82.497 117.559  1.00  0.00           H  
ATOM   2945  HA  ASN A 191      35.615  85.346 118.181  1.00  0.00           H  
ATOM   2946  HB2 ASN A 191      37.277  83.550 118.371  1.00  0.00           H  
ATOM   2947  HB3 ASN A 191      37.463  83.396 116.701  1.00  0.00           H  
ATOM   2948 HD21 ASN A 191      40.225  85.571 118.118  1.00  0.00           H  
ATOM   2949 HD22 ASN A 191      39.653  83.923 118.421  1.00  0.00           H  
ATOM   2950  N   ILE A 192      35.278  84.788 114.991  1.00  0.00           N  
ATOM   2951  CA  ILE A 192      35.121  85.293 113.600  1.00  0.00           C  
ATOM   2952  C   ILE A 192      36.341  86.138 113.054  1.00  0.00           C  
ATOM   2953  O   ILE A 192      37.134  85.695 112.237  1.00  0.00           O  
ATOM   2954  CB  ILE A 192      33.762  85.947 113.250  1.00  0.00           C  
ATOM   2955  CG1 ILE A 192      32.556  85.059 113.684  1.00  0.00           C  
ATOM   2956  CG2 ILE A 192      33.677  86.352 111.784  1.00  0.00           C  
ATOM   2957  CD1 ILE A 192      32.133  83.901 112.724  1.00  0.00           C  
ATOM   2958  H   ILE A 192      35.148  83.792 115.083  1.00  0.00           H  
ATOM   2959  HA  ILE A 192      35.166  84.340 113.073  1.00  0.00           H  
ATOM   2960  HB  ILE A 192      33.593  86.861 113.820  1.00  0.00           H  
ATOM   2961 HG12 ILE A 192      32.737  84.604 114.659  1.00  0.00           H  
ATOM   2962 HG13 ILE A 192      31.758  85.793 113.798  1.00  0.00           H  
ATOM   2963 HG21 ILE A 192      33.899  85.542 111.088  1.00  0.00           H  
ATOM   2964 HG22 ILE A 192      32.723  86.785 111.482  1.00  0.00           H  
ATOM   2965 HG23 ILE A 192      34.458  87.077 111.558  1.00  0.00           H  
ATOM   2966 HD11 ILE A 192      32.798  83.038 112.740  1.00  0.00           H  
ATOM   2967 HD12 ILE A 192      31.162  83.556 113.079  1.00  0.00           H  
ATOM   2968 HD13 ILE A 192      31.969  84.290 111.718  1.00  0.00           H  
ATOM   2969  N   TYR A 193      36.399  87.415 113.404  1.00  0.00           N  
ATOM   2970  CA  TYR A 193      37.307  88.356 112.861  1.00  0.00           C  
ATOM   2971  C   TYR A 193      38.728  88.425 113.354  1.00  0.00           C  
ATOM   2972  O   TYR A 193      39.556  89.045 112.662  1.00  0.00           O  
ATOM   2973  CB  TYR A 193      36.616  89.729 113.046  1.00  0.00           C  
ATOM   2974  CG  TYR A 193      35.196  89.768 112.548  1.00  0.00           C  
ATOM   2975  CD1 TYR A 193      34.120  90.045 113.436  1.00  0.00           C  
ATOM   2976  CD2 TYR A 193      34.890  89.621 111.164  1.00  0.00           C  
ATOM   2977  CE1 TYR A 193      32.820  90.202 112.973  1.00  0.00           C  
ATOM   2978  CE2 TYR A 193      33.638  89.712 110.695  1.00  0.00           C  
ATOM   2979  CZ  TYR A 193      32.601  90.096 111.549  1.00  0.00           C  
ATOM   2980  OH  TYR A 193      31.353  90.312 111.063  1.00  0.00           O  
ATOM   2981  H   TYR A 193      35.805  87.750 114.148  1.00  0.00           H  
ATOM   2982  HA  TYR A 193      37.461  88.170 111.798  1.00  0.00           H  
ATOM   2983  HB2 TYR A 193      36.641  90.018 114.097  1.00  0.00           H  
ATOM   2984  HB3 TYR A 193      37.191  90.473 112.495  1.00  0.00           H  
ATOM   2985  HD1 TYR A 193      34.330  90.277 114.469  1.00  0.00           H  
ATOM   2986  HD2 TYR A 193      35.700  89.354 110.501  1.00  0.00           H  
ATOM   2987  HE1 TYR A 193      31.984  90.430 113.618  1.00  0.00           H  
ATOM   2988  HE2 TYR A 193      33.418  89.531 109.654  1.00  0.00           H  
ATOM   2989  HH  TYR A 193      30.949  90.970 111.635  1.00  0.00           H  
ATOM   2990  N   TYR A 194      39.048  87.912 114.595  1.00  0.00           N  
ATOM   2991  CA  TYR A 194      40.295  88.204 115.336  1.00  0.00           C  
ATOM   2992  C   TYR A 194      41.009  87.038 115.968  1.00  0.00           C  
ATOM   2993  O   TYR A 194      41.337  87.031 117.133  1.00  0.00           O  
ATOM   2994  CB  TYR A 194      40.089  89.417 116.316  1.00  0.00           C  
ATOM   2995  CG  TYR A 194      39.386  90.663 115.745  1.00  0.00           C  
ATOM   2996  CD1 TYR A 194      38.076  90.999 116.202  1.00  0.00           C  
ATOM   2997  CD2 TYR A 194      40.030  91.428 114.799  1.00  0.00           C  
ATOM   2998  CE1 TYR A 194      37.411  92.096 115.626  1.00  0.00           C  
ATOM   2999  CE2 TYR A 194      39.491  92.620 114.299  1.00  0.00           C  
ATOM   3000  CZ  TYR A 194      38.160  92.913 114.756  1.00  0.00           C  
ATOM   3001  OH  TYR A 194      37.605  94.034 114.179  1.00  0.00           O  
ATOM   3002  H   TYR A 194      38.257  87.548 115.107  1.00  0.00           H  
ATOM   3003  HA  TYR A 194      41.025  88.518 114.590  1.00  0.00           H  
ATOM   3004  HB2 TYR A 194      39.644  89.008 117.223  1.00  0.00           H  
ATOM   3005  HB3 TYR A 194      41.042  89.763 116.716  1.00  0.00           H  
ATOM   3006  HD1 TYR A 194      37.542  90.365 116.893  1.00  0.00           H  
ATOM   3007  HD2 TYR A 194      41.019  91.131 114.485  1.00  0.00           H  
ATOM   3008  HE1 TYR A 194      36.421  92.394 115.936  1.00  0.00           H  
ATOM   3009  HE2 TYR A 194      40.000  93.276 113.608  1.00  0.00           H  
ATOM   3010  HH  TYR A 194      37.811  94.016 113.243  1.00  0.00           H  
ATOM   3011  N   LYS A 195      41.254  85.992 115.155  1.00  0.00           N  
ATOM   3012  CA  LYS A 195      41.679  84.657 115.597  1.00  0.00           C  
ATOM   3013  C   LYS A 195      43.216  84.635 115.639  1.00  0.00           C  
ATOM   3014  O   LYS A 195      43.959  83.850 115.145  1.00  0.00           O  
ATOM   3015  CB  LYS A 195      41.144  83.566 114.653  1.00  0.00           C  
ATOM   3016  CG  LYS A 195      39.597  83.664 114.505  1.00  0.00           C  
ATOM   3017  CD  LYS A 195      39.057  82.639 113.556  1.00  0.00           C  
ATOM   3018  CE  LYS A 195      39.176  81.253 114.137  1.00  0.00           C  
ATOM   3019  NZ  LYS A 195      38.602  80.226 113.152  1.00  0.00           N1+
ATOM   3020  H   LYS A 195      40.993  86.152 114.192  1.00  0.00           H  
ATOM   3021  HA  LYS A 195      41.413  84.451 116.633  1.00  0.00           H  
ATOM   3022  HB2 LYS A 195      41.599  83.658 113.667  1.00  0.00           H  
ATOM   3023  HB3 LYS A 195      41.465  82.613 115.073  1.00  0.00           H  
ATOM   3024  HG2 LYS A 195      39.043  83.674 115.443  1.00  0.00           H  
ATOM   3025  HG3 LYS A 195      39.308  84.573 113.976  1.00  0.00           H  
ATOM   3026  HD2 LYS A 195      37.982  82.723 113.394  1.00  0.00           H  
ATOM   3027  HD3 LYS A 195      39.476  82.747 112.556  1.00  0.00           H  
ATOM   3028  HE2 LYS A 195      40.213  80.923 114.192  1.00  0.00           H  
ATOM   3029  HE3 LYS A 195      38.594  81.207 115.059  1.00  0.00           H  
ATOM   3030  HZ1 LYS A 195      37.614  80.318 112.966  1.00  0.00           H  
ATOM   3031  HZ2 LYS A 195      39.100  80.242 112.273  1.00  0.00           H  
ATOM   3032  HZ3 LYS A 195      38.694  79.266 113.455  1.00  0.00           H  
ATOM   3033  N   SER A 196      43.746  85.668 116.342  1.00  0.00           N  
ATOM   3034  CA  SER A 196      45.131  85.537 116.829  1.00  0.00           C  
ATOM   3035  C   SER A 196      45.215  84.478 117.954  1.00  0.00           C  
ATOM   3036  O   SER A 196      44.303  84.355 118.790  1.00  0.00           O  
ATOM   3037  CB  SER A 196      45.656  86.834 117.407  1.00  0.00           C  
ATOM   3038  OG  SER A 196      47.058  86.875 117.273  1.00  0.00           O  
ATOM   3039  H   SER A 196      43.160  86.248 116.926  1.00  0.00           H  
ATOM   3040  HA  SER A 196      45.792  85.265 116.007  1.00  0.00           H  
ATOM   3041  HB2 SER A 196      45.293  87.729 116.901  1.00  0.00           H  
ATOM   3042  HB3 SER A 196      45.366  86.925 118.454  1.00  0.00           H  
ATOM   3043  HG  SER A 196      47.361  87.736 116.976  1.00  0.00           H  
ATOM   3044  N   ASP A 197      46.338  83.730 118.078  1.00  0.00           N  
ATOM   3045  CA  ASP A 197      46.817  83.088 119.276  1.00  0.00           C  
ATOM   3046  C   ASP A 197      47.404  84.200 120.252  1.00  0.00           C  
ATOM   3047  O   ASP A 197      47.568  83.988 121.458  1.00  0.00           O  
ATOM   3048  CB  ASP A 197      47.927  82.086 118.956  1.00  0.00           C  
ATOM   3049  CG  ASP A 197      47.497  80.808 118.267  1.00  0.00           C  
ATOM   3050  OD1 ASP A 197      48.333  80.212 117.561  1.00  0.00           O  
ATOM   3051  OD2 ASP A 197      46.315  80.496 118.300  1.00  0.00           O1-
ATOM   3052  H   ASP A 197      46.837  83.504 117.229  1.00  0.00           H  
ATOM   3053  HA  ASP A 197      45.976  82.598 119.765  1.00  0.00           H  
ATOM   3054  HB2 ASP A 197      48.709  82.544 118.350  1.00  0.00           H  
ATOM   3055  HB3 ASP A 197      48.275  81.800 119.949  1.00  0.00           H  
ATOM   3056  N   LEU A 198      48.064  85.196 119.592  1.00  0.00           N  
ATOM   3057  CA  LEU A 198      49.090  86.063 120.243  1.00  0.00           C  
ATOM   3058  C   LEU A 198      48.555  87.047 121.348  1.00  0.00           C  
ATOM   3059  O   LEU A 198      49.220  87.446 122.256  1.00  0.00           O  
ATOM   3060  CB  LEU A 198      49.831  86.942 119.284  1.00  0.00           C  
ATOM   3061  CG  LEU A 198      50.658  86.150 118.216  1.00  0.00           C  
ATOM   3062  CD1 LEU A 198      51.276  87.215 117.309  1.00  0.00           C  
ATOM   3063  CD2 LEU A 198      51.791  85.368 118.895  1.00  0.00           C  
ATOM   3064  H   LEU A 198      48.118  85.150 118.584  1.00  0.00           H  
ATOM   3065  HA  LEU A 198      49.724  85.422 120.858  1.00  0.00           H  
ATOM   3066  HB2 LEU A 198      49.113  87.645 118.861  1.00  0.00           H  
ATOM   3067  HB3 LEU A 198      50.482  87.585 119.877  1.00  0.00           H  
ATOM   3068  HG  LEU A 198      49.977  85.547 117.616  1.00  0.00           H  
ATOM   3069 HD11 LEU A 198      51.837  87.938 117.900  1.00  0.00           H  
ATOM   3070 HD12 LEU A 198      51.989  86.782 116.607  1.00  0.00           H  
ATOM   3071 HD13 LEU A 198      50.535  87.830 116.798  1.00  0.00           H  
ATOM   3072 HD21 LEU A 198      52.428  84.813 118.207  1.00  0.00           H  
ATOM   3073 HD22 LEU A 198      52.510  86.087 119.289  1.00  0.00           H  
ATOM   3074 HD23 LEU A 198      51.479  84.674 119.676  1.00  0.00           H  
ATOM   3075  N   THR A 199      47.320  87.419 121.141  1.00  0.00           N  
ATOM   3076  CA  THR A 199      46.591  88.268 122.061  1.00  0.00           C  
ATOM   3077  C   THR A 199      46.543  87.722 123.441  1.00  0.00           C  
ATOM   3078  O   THR A 199      46.223  86.537 123.576  1.00  0.00           O  
ATOM   3079  CB  THR A 199      45.224  88.758 121.504  1.00  0.00           C  
ATOM   3080  CG2 THR A 199      44.709  90.029 122.203  1.00  0.00           C  
ATOM   3081  OG1 THR A 199      45.368  89.002 120.120  1.00  0.00           O  
ATOM   3082  H   THR A 199      46.802  87.178 120.308  1.00  0.00           H  
ATOM   3083  HA  THR A 199      47.114  89.211 122.219  1.00  0.00           H  
ATOM   3084  HB  THR A 199      44.541  87.930 121.694  1.00  0.00           H  
ATOM   3085  HG1 THR A 199      44.555  88.730 119.690  1.00  0.00           H  
ATOM   3086 HG21 THR A 199      45.248  90.807 121.664  1.00  0.00           H  
ATOM   3087 HG22 THR A 199      43.678  90.164 121.873  1.00  0.00           H  
ATOM   3088 HG23 THR A 199      44.771  90.075 123.290  1.00  0.00           H  
ATOM   3089  N   LYS A 200      46.664  88.562 124.517  1.00  0.00           N  
ATOM   3090  CA  LYS A 200      46.312  88.121 125.882  1.00  0.00           C  
ATOM   3091  C   LYS A 200      45.816  89.229 126.826  1.00  0.00           C  
ATOM   3092  O   LYS A 200      45.828  90.361 126.494  1.00  0.00           O  
ATOM   3093  CB  LYS A 200      47.477  87.368 126.506  1.00  0.00           C  
ATOM   3094  CG  LYS A 200      48.557  88.350 126.915  1.00  0.00           C  
ATOM   3095  CD  LYS A 200      49.836  87.736 127.341  1.00  0.00           C  
ATOM   3096  CE  LYS A 200      49.864  87.096 128.731  1.00  0.00           C  
ATOM   3097  NZ  LYS A 200      49.991  88.171 129.775  1.00  0.00           N1+
ATOM   3098  H   LYS A 200      46.886  89.528 124.321  1.00  0.00           H  
ATOM   3099  HA  LYS A 200      45.530  87.362 125.850  1.00  0.00           H  
ATOM   3100  HB2 LYS A 200      47.177  86.726 127.334  1.00  0.00           H  
ATOM   3101  HB3 LYS A 200      47.840  86.582 125.845  1.00  0.00           H  
ATOM   3102  HG2 LYS A 200      48.830  88.911 126.022  1.00  0.00           H  
ATOM   3103  HG3 LYS A 200      48.164  88.923 127.756  1.00  0.00           H  
ATOM   3104  HD2 LYS A 200      50.121  86.945 126.645  1.00  0.00           H  
ATOM   3105  HD3 LYS A 200      50.593  88.522 127.331  1.00  0.00           H  
ATOM   3106  HE2 LYS A 200      48.973  86.474 128.816  1.00  0.00           H  
ATOM   3107  HE3 LYS A 200      50.736  86.444 128.678  1.00  0.00           H  
ATOM   3108  HZ1 LYS A 200      49.866  87.752 130.685  1.00  0.00           H  
ATOM   3109  HZ2 LYS A 200      50.839  88.720 129.769  1.00  0.00           H  
ATOM   3110  HZ3 LYS A 200      49.235  88.840 129.811  1.00  0.00           H  
ATOM   3111  N   ASP A 201      45.424  88.823 128.102  1.00  0.00           N  
ATOM   3112  CA  ASP A 201      44.939  89.573 129.265  1.00  0.00           C  
ATOM   3113  C   ASP A 201      43.875  90.521 128.809  1.00  0.00           C  
ATOM   3114  O   ASP A 201      43.839  91.631 129.321  1.00  0.00           O  
ATOM   3115  CB  ASP A 201      46.091  90.286 130.088  1.00  0.00           C  
ATOM   3116  CG  ASP A 201      47.187  89.344 130.523  1.00  0.00           C  
ATOM   3117  OD1 ASP A 201      47.045  88.120 130.711  1.00  0.00           O  
ATOM   3118  OD2 ASP A 201      48.264  89.902 130.927  1.00  0.00           O1-
ATOM   3119  H   ASP A 201      45.347  87.818 128.157  1.00  0.00           H  
ATOM   3120  HA  ASP A 201      44.397  88.799 129.809  1.00  0.00           H  
ATOM   3121  HB2 ASP A 201      46.507  91.076 129.462  1.00  0.00           H  
ATOM   3122  HB3 ASP A 201      45.822  90.767 131.029  1.00  0.00           H  
ATOM   3123  N   ILE A 202      43.013  90.132 127.861  1.00  0.00           N  
ATOM   3124  CA  ILE A 202      41.799  90.905 127.514  1.00  0.00           C  
ATOM   3125  C   ILE A 202      40.974  91.120 128.784  1.00  0.00           C  
ATOM   3126  O   ILE A 202      40.497  90.035 129.322  1.00  0.00           O  
ATOM   3127  CB  ILE A 202      41.120  90.249 126.333  1.00  0.00           C  
ATOM   3128  CG1 ILE A 202      42.106  90.226 125.051  1.00  0.00           C  
ATOM   3129  CG2 ILE A 202      39.831  91.066 126.085  1.00  0.00           C  
ATOM   3130  CD1 ILE A 202      41.346  89.645 123.814  1.00  0.00           C  
ATOM   3131  H   ILE A 202      43.055  89.195 127.485  1.00  0.00           H  
ATOM   3132  HA  ILE A 202      42.023  91.926 127.207  1.00  0.00           H  
ATOM   3133  HB  ILE A 202      40.928  89.232 126.673  1.00  0.00           H  
ATOM   3134 HG12 ILE A 202      42.443  91.246 124.870  1.00  0.00           H  
ATOM   3135 HG13 ILE A 202      42.962  89.584 125.255  1.00  0.00           H  
ATOM   3136 HG21 ILE A 202      39.961  92.126 125.868  1.00  0.00           H  
ATOM   3137 HG22 ILE A 202      39.371  90.491 125.281  1.00  0.00           H  
ATOM   3138 HG23 ILE A 202      39.170  91.046 126.952  1.00  0.00           H  
ATOM   3139 HD11 ILE A 202      40.780  90.491 123.425  1.00  0.00           H  
ATOM   3140 HD12 ILE A 202      42.100  89.322 123.096  1.00  0.00           H  
ATOM   3141 HD13 ILE A 202      40.771  88.776 124.136  1.00  0.00           H  
ATOM   3142  N   THR A 203      40.760  92.356 129.207  1.00  0.00           N  
ATOM   3143  CA  THR A 203      40.367  92.700 130.546  1.00  0.00           C  
ATOM   3144  C   THR A 203      39.327  93.756 130.411  1.00  0.00           C  
ATOM   3145  O   THR A 203      39.511  94.819 129.812  1.00  0.00           O  
ATOM   3146  CB  THR A 203      41.485  93.208 131.503  1.00  0.00           C  
ATOM   3147  CG2 THR A 203      41.046  93.561 132.914  1.00  0.00           C  
ATOM   3148  OG1 THR A 203      42.289  92.084 131.538  1.00  0.00           O  
ATOM   3149  H   THR A 203      41.029  93.116 128.599  1.00  0.00           H  
ATOM   3150  HA  THR A 203      39.846  91.841 130.968  1.00  0.00           H  
ATOM   3151  HB  THR A 203      41.997  94.008 130.970  1.00  0.00           H  
ATOM   3152  HG1 THR A 203      42.588  91.925 130.640  1.00  0.00           H  
ATOM   3153 HG21 THR A 203      40.277  92.923 133.352  1.00  0.00           H  
ATOM   3154 HG22 THR A 203      41.902  93.598 133.588  1.00  0.00           H  
ATOM   3155 HG23 THR A 203      40.798  94.622 132.893  1.00  0.00           H  
ATOM   3156  N   THR A 204      38.112  93.560 130.951  1.00  0.00           N  
ATOM   3157  CA  THR A 204      36.965  94.460 130.783  1.00  0.00           C  
ATOM   3158  C   THR A 204      36.897  95.410 131.997  1.00  0.00           C  
ATOM   3159  O   THR A 204      37.360  95.115 133.084  1.00  0.00           O  
ATOM   3160  CB  THR A 204      35.557  93.732 130.571  1.00  0.00           C  
ATOM   3161  CG2 THR A 204      34.508  94.728 129.989  1.00  0.00           C  
ATOM   3162  OG1 THR A 204      35.731  92.655 129.625  1.00  0.00           O  
ATOM   3163  H   THR A 204      38.012  92.760 131.559  1.00  0.00           H  
ATOM   3164  HA  THR A 204      37.187  95.047 129.893  1.00  0.00           H  
ATOM   3165  HB  THR A 204      35.238  93.271 131.506  1.00  0.00           H  
ATOM   3166  HG1 THR A 204      36.242  91.994 130.100  1.00  0.00           H  
ATOM   3167 HG21 THR A 204      34.899  95.453 129.275  1.00  0.00           H  
ATOM   3168 HG22 THR A 204      33.627  94.152 129.707  1.00  0.00           H  
ATOM   3169 HG23 THR A 204      34.137  95.459 130.707  1.00  0.00           H  
ATOM   3170  N   SER A 205      36.234  96.599 131.768  1.00  0.00           N  
ATOM   3171  CA  SER A 205      35.650  97.555 132.731  1.00  0.00           C  
ATOM   3172  C   SER A 205      34.338  98.069 132.134  1.00  0.00           C  
ATOM   3173  O   SER A 205      34.093  97.959 130.888  1.00  0.00           O  
ATOM   3174  CB  SER A 205      36.683  98.683 132.925  1.00  0.00           C  
ATOM   3175  OG  SER A 205      36.148  99.673 133.826  1.00  0.00           O  
ATOM   3176  H   SER A 205      36.075  96.755 130.782  1.00  0.00           H  
ATOM   3177  HA  SER A 205      35.487  97.029 133.672  1.00  0.00           H  
ATOM   3178  HB2 SER A 205      37.599  98.286 133.360  1.00  0.00           H  
ATOM   3179  HB3 SER A 205      36.874  99.119 131.945  1.00  0.00           H  
ATOM   3180  HG  SER A 205      36.550  99.419 134.661  1.00  0.00           H  
ATOM   3181  N   VAL A 206      33.429  98.556 132.960  1.00  0.00           N  
ATOM   3182  CA  VAL A 206      32.215  99.235 132.487  1.00  0.00           C  
ATOM   3183  C   VAL A 206      32.022 100.542 133.224  1.00  0.00           C  
ATOM   3184  O   VAL A 206      31.963 100.620 134.446  1.00  0.00           O  
ATOM   3185  CB  VAL A 206      30.940  98.420 132.631  1.00  0.00           C  
ATOM   3186  CG1 VAL A 206      29.737  99.045 131.809  1.00  0.00           C  
ATOM   3187  CG2 VAL A 206      31.106  96.974 132.061  1.00  0.00           C  
ATOM   3188  H   VAL A 206      33.634  98.479 133.946  1.00  0.00           H  
ATOM   3189  HA  VAL A 206      32.426  99.400 131.430  1.00  0.00           H  
ATOM   3190  HB  VAL A 206      30.660  98.344 133.682  1.00  0.00           H  
ATOM   3191 HG11 VAL A 206      29.347 100.003 132.153  1.00  0.00           H  
ATOM   3192 HG12 VAL A 206      29.972  99.194 130.754  1.00  0.00           H  
ATOM   3193 HG13 VAL A 206      28.812  98.488 131.954  1.00  0.00           H  
ATOM   3194 HG21 VAL A 206      31.551  96.403 132.876  1.00  0.00           H  
ATOM   3195 HG22 VAL A 206      30.131  96.551 131.821  1.00  0.00           H  
ATOM   3196 HG23 VAL A 206      31.761  97.017 131.191  1.00  0.00           H  
ATOM   3197  N   LEU A 207      31.694 101.618 132.482  1.00  0.00           N  
ATOM   3198  CA  LEU A 207      31.322 102.857 132.968  1.00  0.00           C  
ATOM   3199  C   LEU A 207      29.833 102.957 133.379  1.00  0.00           C  
ATOM   3200  O   LEU A 207      28.952 102.625 132.582  1.00  0.00           O  
ATOM   3201  CB  LEU A 207      31.710 103.988 131.995  1.00  0.00           C  
ATOM   3202  CG  LEU A 207      33.164 104.042 131.557  1.00  0.00           C  
ATOM   3203  CD1 LEU A 207      33.450 105.464 130.998  1.00  0.00           C  
ATOM   3204  CD2 LEU A 207      34.218 103.680 132.639  1.00  0.00           C  
ATOM   3205  H   LEU A 207      31.399 101.480 131.526  1.00  0.00           H  
ATOM   3206  HA  LEU A 207      31.909 103.029 133.871  1.00  0.00           H  
ATOM   3207  HB2 LEU A 207      31.063 103.936 131.121  1.00  0.00           H  
ATOM   3208  HB3 LEU A 207      31.367 104.908 132.470  1.00  0.00           H  
ATOM   3209  HG  LEU A 207      33.321 103.291 130.782  1.00  0.00           H  
ATOM   3210 HD11 LEU A 207      33.419 106.264 131.736  1.00  0.00           H  
ATOM   3211 HD12 LEU A 207      34.416 105.453 130.495  1.00  0.00           H  
ATOM   3212 HD13 LEU A 207      32.655 105.499 130.253  1.00  0.00           H  
ATOM   3213 HD21 LEU A 207      35.204 104.044 132.350  1.00  0.00           H  
ATOM   3214 HD22 LEU A 207      34.035 104.189 133.586  1.00  0.00           H  
ATOM   3215 HD23 LEU A 207      34.323 102.609 132.810  1.00  0.00           H  
ATOM   3216  N   THR A 208      29.623 103.525 134.551  1.00  0.00           N  
ATOM   3217  CA  THR A 208      28.260 103.835 135.055  1.00  0.00           C  
ATOM   3218  C   THR A 208      28.152 105.316 135.354  1.00  0.00           C  
ATOM   3219  O   THR A 208      29.056 105.945 135.899  1.00  0.00           O  
ATOM   3220  CB  THR A 208      27.827 103.091 136.357  1.00  0.00           C  
ATOM   3221  CG2 THR A 208      27.758 101.574 136.191  1.00  0.00           C  
ATOM   3222  OG1 THR A 208      28.637 103.317 137.483  1.00  0.00           O  
ATOM   3223  H   THR A 208      30.387 104.052 134.951  1.00  0.00           H  
ATOM   3224  HA  THR A 208      27.522 103.589 134.292  1.00  0.00           H  
ATOM   3225  HB  THR A 208      26.826 103.429 136.622  1.00  0.00           H  
ATOM   3226  HG1 THR A 208      29.546 103.294 137.177  1.00  0.00           H  
ATOM   3227 HG21 THR A 208      28.734 101.169 136.461  1.00  0.00           H  
ATOM   3228 HG22 THR A 208      27.066 101.193 136.942  1.00  0.00           H  
ATOM   3229 HG23 THR A 208      27.443 101.332 135.176  1.00  0.00           H  
ATOM   3230  N   VAL A 209      26.934 105.870 135.152  1.00  0.00           N  
ATOM   3231  CA  VAL A 209      26.494 107.184 135.646  1.00  0.00           C  
ATOM   3232  C   VAL A 209      24.952 107.131 135.889  1.00  0.00           C  
ATOM   3233  O   VAL A 209      24.227 106.485 135.146  1.00  0.00           O  
ATOM   3234  CB  VAL A 209      27.023 108.244 134.661  1.00  0.00           C  
ATOM   3235  CG1 VAL A 209      26.142 108.207 133.393  1.00  0.00           C  
ATOM   3236  CG2 VAL A 209      27.124 109.604 135.331  1.00  0.00           C  
ATOM   3237  H   VAL A 209      26.226 105.370 134.634  1.00  0.00           H  
ATOM   3238  HA  VAL A 209      26.906 107.385 136.635  1.00  0.00           H  
ATOM   3239  HB  VAL A 209      28.039 107.951 134.395  1.00  0.00           H  
ATOM   3240 HG11 VAL A 209      26.410 108.962 132.654  1.00  0.00           H  
ATOM   3241 HG12 VAL A 209      26.172 107.237 132.898  1.00  0.00           H  
ATOM   3242 HG13 VAL A 209      25.094 108.390 133.628  1.00  0.00           H  
ATOM   3243 HG21 VAL A 209      27.669 110.317 134.712  1.00  0.00           H  
ATOM   3244 HG22 VAL A 209      26.138 109.951 135.638  1.00  0.00           H  
ATOM   3245 HG23 VAL A 209      27.644 109.413 136.269  1.00  0.00           H  
ATOM   3246  N   ASN A 210      24.541 107.888 136.906  1.00  0.00           N  
ATOM   3247  CA  ASN A 210      23.172 108.013 137.403  1.00  0.00           C  
ATOM   3248  C   ASN A 210      22.597 106.712 137.968  1.00  0.00           C  
ATOM   3249  O   ASN A 210      21.430 106.336 137.847  1.00  0.00           O  
ATOM   3250  CB  ASN A 210      22.297 108.778 136.400  1.00  0.00           C  
ATOM   3251  CG  ASN A 210      22.940 110.010 135.748  1.00  0.00           C  
ATOM   3252  ND2 ASN A 210      23.143 111.122 136.434  1.00  0.00           N  
ATOM   3253  OD1 ASN A 210      23.163 109.994 134.529  1.00  0.00           O  
ATOM   3254  H   ASN A 210      25.239 108.370 137.456  1.00  0.00           H  
ATOM   3255  HA  ASN A 210      23.133 108.735 138.219  1.00  0.00           H  
ATOM   3256  HB2 ASN A 210      22.042 108.120 135.570  1.00  0.00           H  
ATOM   3257  HB3 ASN A 210      21.344 109.014 136.873  1.00  0.00           H  
ATOM   3258 HD21 ASN A 210      23.561 111.963 136.060  1.00  0.00           H  
ATOM   3259 HD22 ASN A 210      23.040 111.196 137.436  1.00  0.00           H  
ATOM   3260  N   ASN A 211      23.569 105.958 138.510  1.00  0.00           N  
ATOM   3261  CA  ASN A 211      23.378 104.568 139.039  1.00  0.00           C  
ATOM   3262  C   ASN A 211      23.011 103.525 137.991  1.00  0.00           C  
ATOM   3263  O   ASN A 211      22.252 102.603 138.232  1.00  0.00           O  
ATOM   3264  CB  ASN A 211      22.487 104.451 140.243  1.00  0.00           C  
ATOM   3265  CG  ASN A 211      23.083 105.175 141.491  1.00  0.00           C  
ATOM   3266  ND2 ASN A 211      22.283 105.873 142.242  1.00  0.00           N  
ATOM   3267  OD1 ASN A 211      24.245 105.012 141.778  1.00  0.00           O  
ATOM   3268  H   ASN A 211      24.534 106.196 138.333  1.00  0.00           H  
ATOM   3269  HA  ASN A 211      24.391 104.284 139.323  1.00  0.00           H  
ATOM   3270  HB2 ASN A 211      21.535 104.923 139.999  1.00  0.00           H  
ATOM   3271  HB3 ASN A 211      22.540 103.388 140.481  1.00  0.00           H  
ATOM   3272 HD21 ASN A 211      22.663 106.355 143.044  1.00  0.00           H  
ATOM   3273 HD22 ASN A 211      21.372 106.012 141.829  1.00  0.00           H  
ATOM   3274  N   LYS A 212      23.477 103.693 136.746  1.00  0.00           N  
ATOM   3275  CA  LYS A 212      23.240 102.781 135.570  1.00  0.00           C  
ATOM   3276  C   LYS A 212      24.335 102.898 134.508  1.00  0.00           C  
ATOM   3277  O   LYS A 212      25.034 103.925 134.367  1.00  0.00           O  
ATOM   3278  CB  LYS A 212      21.851 103.057 134.854  1.00  0.00           C  
ATOM   3279  CG  LYS A 212      21.666 104.488 134.308  1.00  0.00           C  
ATOM   3280  CD  LYS A 212      20.410 104.798 133.414  1.00  0.00           C  
ATOM   3281  CE  LYS A 212      19.240 104.448 134.289  1.00  0.00           C  
ATOM   3282  NZ  LYS A 212      18.004 104.978 133.723  1.00  0.00           N1+
ATOM   3283  H   LYS A 212      24.055 104.494 136.538  1.00  0.00           H  
ATOM   3284  HA  LYS A 212      23.181 101.749 135.918  1.00  0.00           H  
ATOM   3285  HB2 LYS A 212      21.591 102.399 134.025  1.00  0.00           H  
ATOM   3286  HB3 LYS A 212      21.129 102.837 135.640  1.00  0.00           H  
ATOM   3287  HG2 LYS A 212      21.771 105.164 135.156  1.00  0.00           H  
ATOM   3288  HG3 LYS A 212      22.517 104.688 133.656  1.00  0.00           H  
ATOM   3289  HD2 LYS A 212      20.290 105.805 133.014  1.00  0.00           H  
ATOM   3290  HD3 LYS A 212      20.479 104.135 132.553  1.00  0.00           H  
ATOM   3291  HE2 LYS A 212      18.996 103.390 134.379  1.00  0.00           H  
ATOM   3292  HE3 LYS A 212      19.339 104.868 135.291  1.00  0.00           H  
ATOM   3293  HZ1 LYS A 212      17.675 104.342 133.010  1.00  0.00           H  
ATOM   3294  HZ2 LYS A 212      17.310 104.975 134.456  1.00  0.00           H  
ATOM   3295  HZ3 LYS A 212      18.166 105.930 133.426  1.00  0.00           H  
ATOM   3296  N   ALA A 213      24.350 101.855 133.623  1.00  0.00           N  
ATOM   3297  CA  ALA A 213      25.319 101.704 132.580  1.00  0.00           C  
ATOM   3298  C   ALA A 213      25.339 102.904 131.554  1.00  0.00           C  
ATOM   3299  O   ALA A 213      24.323 103.576 131.330  1.00  0.00           O  
ATOM   3300  CB  ALA A 213      25.105 100.464 131.779  1.00  0.00           C  
ATOM   3301  H   ALA A 213      23.634 101.143 133.665  1.00  0.00           H  
ATOM   3302  HA  ALA A 213      26.310 101.714 133.031  1.00  0.00           H  
ATOM   3303  HB1 ALA A 213      25.513  99.664 132.396  1.00  0.00           H  
ATOM   3304  HB2 ALA A 213      24.030 100.303 131.693  1.00  0.00           H  
ATOM   3305  HB3 ALA A 213      25.561 100.510 130.790  1.00  0.00           H  
ATOM   3306  N   HIE A 214      26.519 103.016 130.869  1.00  0.00           N  
ATOM   3307  CA  HIE A 214      26.703 103.826 129.629  1.00  0.00           C  
ATOM   3308  C   HIE A 214      27.836 103.341 128.719  1.00  0.00           C  
ATOM   3309  O   HIE A 214      27.660 103.553 127.480  1.00  0.00           O  
ATOM   3310  CB  HIE A 214      26.757 105.285 130.013  1.00  0.00           C  
ATOM   3311  CG  HIE A 214      27.955 105.878 130.675  1.00  0.00           C  
ATOM   3312  CD2 HIE A 214      28.663 106.866 130.190  1.00  0.00           C  
ATOM   3313  ND1 HIE A 214      28.342 105.620 131.960  1.00  0.00           N  
ATOM   3314  CE1 HIE A 214      29.339 106.455 132.248  1.00  0.00           C  
ATOM   3315  NE2 HIE A 214      29.528 107.304 131.225  1.00  0.00           N  
ATOM   3316  H   HIE A 214      27.392 102.697 131.265  1.00  0.00           H  
ATOM   3317  HA  HIE A 214      25.770 103.636 129.097  1.00  0.00           H  
ATOM   3318  HB2 HIE A 214      26.705 105.892 129.109  1.00  0.00           H  
ATOM   3319  HB3 HIE A 214      25.851 105.522 130.571  1.00  0.00           H  
ATOM   3320  HD2 HIE A 214      28.544 107.343 129.228  1.00  0.00           H  
ATOM   3321  HE1 HIE A 214      29.766 106.443 133.239  1.00  0.00           H  
ATOM   3322  HE2 HIE A 214      30.192 108.062 131.174  1.00  0.00           H  
ATOM   3323  N   MET A 215      28.915 102.703 129.152  1.00  0.00           N  
ATOM   3324  CA  MET A 215      30.016 102.310 128.143  1.00  0.00           C  
ATOM   3325  C   MET A 215      30.906 101.166 128.609  1.00  0.00           C  
ATOM   3326  O   MET A 215      31.668 101.361 129.605  1.00  0.00           O  
ATOM   3327  CB  MET A 215      30.806 103.559 127.778  1.00  0.00           C  
ATOM   3328  CG  MET A 215      31.619 103.304 126.501  1.00  0.00           C  
ATOM   3329  SD  MET A 215      32.347 104.680 125.643  1.00  0.00           S  
ATOM   3330  CE  MET A 215      33.539 105.204 126.918  1.00  0.00           C  
ATOM   3331  H   MET A 215      28.971 102.515 130.142  1.00  0.00           H  
ATOM   3332  HA  MET A 215      29.477 101.948 127.267  1.00  0.00           H  
ATOM   3333  HB2 MET A 215      30.108 104.378 127.609  1.00  0.00           H  
ATOM   3334  HB3 MET A 215      31.548 103.849 128.524  1.00  0.00           H  
ATOM   3335  HG2 MET A 215      32.385 102.574 126.758  1.00  0.00           H  
ATOM   3336  HG3 MET A 215      30.917 102.839 125.807  1.00  0.00           H  
ATOM   3337  HE1 MET A 215      34.130 106.060 126.595  1.00  0.00           H  
ATOM   3338  HE2 MET A 215      33.072 105.562 127.835  1.00  0.00           H  
ATOM   3339  HE3 MET A 215      34.143 104.320 127.121  1.00  0.00           H  
ATOM   3340  N   VAL A 216      30.988 100.013 127.882  1.00  0.00           N  
ATOM   3341  CA  VAL A 216      31.926  98.944 128.115  1.00  0.00           C  
ATOM   3342  C   VAL A 216      33.280  99.374 127.544  1.00  0.00           C  
ATOM   3343  O   VAL A 216      33.362  99.901 126.407  1.00  0.00           O  
ATOM   3344  CB  VAL A 216      31.525  97.680 127.387  1.00  0.00           C  
ATOM   3345  CG1 VAL A 216      32.461  96.472 127.510  1.00  0.00           C  
ATOM   3346  CG2 VAL A 216      30.191  97.102 128.026  1.00  0.00           C  
ATOM   3347  H   VAL A 216      30.462  99.961 127.021  1.00  0.00           H  
ATOM   3348  HA  VAL A 216      31.960  98.833 129.199  1.00  0.00           H  
ATOM   3349  HB  VAL A 216      31.389  97.816 126.314  1.00  0.00           H  
ATOM   3350 HG11 VAL A 216      32.661  96.246 128.557  1.00  0.00           H  
ATOM   3351 HG12 VAL A 216      31.958  95.561 127.188  1.00  0.00           H  
ATOM   3352 HG13 VAL A 216      33.392  96.564 126.950  1.00  0.00           H  
ATOM   3353 HG21 VAL A 216      29.937  96.151 127.557  1.00  0.00           H  
ATOM   3354 HG22 VAL A 216      30.202  97.057 129.115  1.00  0.00           H  
ATOM   3355 HG23 VAL A 216      29.378  97.771 127.744  1.00  0.00           H  
ATOM   3356  N   THR A 217      34.320  99.251 128.375  1.00  0.00           N  
ATOM   3357  CA  THR A 217      35.704  99.461 128.008  1.00  0.00           C  
ATOM   3358  C   THR A 217      36.516  98.105 128.050  1.00  0.00           C  
ATOM   3359  O   THR A 217      36.495  97.480 129.097  1.00  0.00           O  
ATOM   3360  CB  THR A 217      36.325 100.503 128.980  1.00  0.00           C  
ATOM   3361  CG2 THR A 217      37.732 100.960 128.650  1.00  0.00           C  
ATOM   3362  OG1 THR A 217      35.445 101.666 129.044  1.00  0.00           O  
ATOM   3363  H   THR A 217      34.234  98.742 129.243  1.00  0.00           H  
ATOM   3364  HA  THR A 217      35.764  99.897 127.011  1.00  0.00           H  
ATOM   3365  HB  THR A 217      36.287 100.059 129.975  1.00  0.00           H  
ATOM   3366  HG1 THR A 217      34.554 101.386 129.272  1.00  0.00           H  
ATOM   3367 HG21 THR A 217      38.484 100.206 128.882  1.00  0.00           H  
ATOM   3368 HG22 THR A 217      37.780 101.178 127.583  1.00  0.00           H  
ATOM   3369 HG23 THR A 217      37.946 101.848 129.245  1.00  0.00           H  
ATOM   3370  N   LEU A 218      37.305  97.776 127.058  1.00  0.00           N  
ATOM   3371  CA  LEU A 218      38.337  96.682 127.124  1.00  0.00           C  
ATOM   3372  C   LEU A 218      39.755  97.181 127.054  1.00  0.00           C  
ATOM   3373  O   LEU A 218      40.079  98.118 126.328  1.00  0.00           O  
ATOM   3374  CB  LEU A 218      37.980  95.578 126.103  1.00  0.00           C  
ATOM   3375  CG  LEU A 218      36.725  94.703 126.548  1.00  0.00           C  
ATOM   3376  CD1 LEU A 218      35.693  95.082 125.500  1.00  0.00           C  
ATOM   3377  CD2 LEU A 218      36.868  93.166 126.601  1.00  0.00           C  
ATOM   3378  H   LEU A 218      37.495  98.536 126.419  1.00  0.00           H  
ATOM   3379  HA  LEU A 218      38.296  96.304 128.146  1.00  0.00           H  
ATOM   3380  HB2 LEU A 218      37.779  96.031 125.132  1.00  0.00           H  
ATOM   3381  HB3 LEU A 218      38.882  94.966 126.098  1.00  0.00           H  
ATOM   3382  HG  LEU A 218      36.332  95.005 127.519  1.00  0.00           H  
ATOM   3383 HD11 LEU A 218      35.493  96.131 125.277  1.00  0.00           H  
ATOM   3384 HD12 LEU A 218      35.957  94.646 124.537  1.00  0.00           H  
ATOM   3385 HD13 LEU A 218      34.739  94.600 125.711  1.00  0.00           H  
ATOM   3386 HD21 LEU A 218      37.777  93.030 127.187  1.00  0.00           H  
ATOM   3387 HD22 LEU A 218      36.024  92.756 127.156  1.00  0.00           H  
ATOM   3388 HD23 LEU A 218      36.871  92.657 125.637  1.00  0.00           H  
ATOM   3389  N   ASP A 219      40.662  96.572 127.803  1.00  0.00           N  
ATOM   3390  CA  ASP A 219      42.137  96.746 127.870  1.00  0.00           C  
ATOM   3391  C   ASP A 219      42.753  95.382 127.215  1.00  0.00           C  
ATOM   3392  O   ASP A 219      42.327  94.300 127.559  1.00  0.00           O  
ATOM   3393  CB  ASP A 219      42.585  96.801 129.289  1.00  0.00           C  
ATOM   3394  CG  ASP A 219      44.091  96.676 129.455  1.00  0.00           C  
ATOM   3395  OD1 ASP A 219      44.598  95.595 129.851  1.00  0.00           O  
ATOM   3396  OD2 ASP A 219      44.831  97.688 129.229  1.00  0.00           O1-
ATOM   3397  H   ASP A 219      40.326  95.805 128.367  1.00  0.00           H  
ATOM   3398  HA  ASP A 219      42.442  97.658 127.355  1.00  0.00           H  
ATOM   3399  HB2 ASP A 219      42.260  97.742 129.733  1.00  0.00           H  
ATOM   3400  HB3 ASP A 219      42.055  96.042 129.866  1.00  0.00           H  
ATOM   3401  N   TYR A 220      43.741  95.436 126.320  1.00  0.00           N  
ATOM   3402  CA  TYR A 220      44.337  94.336 125.538  1.00  0.00           C  
ATOM   3403  C   TYR A 220      45.857  94.392 125.568  1.00  0.00           C  
ATOM   3404  O   TYR A 220      46.429  95.459 125.658  1.00  0.00           O  
ATOM   3405  CB  TYR A 220      43.906  94.461 124.080  1.00  0.00           C  
ATOM   3406  CG  TYR A 220      42.390  94.467 123.796  1.00  0.00           C  
ATOM   3407  CD1 TYR A 220      41.694  95.655 124.082  1.00  0.00           C  
ATOM   3408  CD2 TYR A 220      41.810  93.472 123.014  1.00  0.00           C  
ATOM   3409  CE1 TYR A 220      40.389  95.836 123.664  1.00  0.00           C  
ATOM   3410  CE2 TYR A 220      40.458  93.635 122.620  1.00  0.00           C  
ATOM   3411  CZ  TYR A 220      39.722  94.851 122.904  1.00  0.00           C  
ATOM   3412  OH  TYR A 220      38.373  94.990 122.609  1.00  0.00           O  
ATOM   3413  H   TYR A 220      43.992  96.333 125.928  1.00  0.00           H  
ATOM   3414  HA  TYR A 220      44.010  93.419 126.030  1.00  0.00           H  
ATOM   3415  HB2 TYR A 220      44.307  95.384 123.661  1.00  0.00           H  
ATOM   3416  HB3 TYR A 220      44.327  93.647 123.490  1.00  0.00           H  
ATOM   3417  HD1 TYR A 220      42.155  96.459 124.637  1.00  0.00           H  
ATOM   3418  HD2 TYR A 220      42.317  92.525 122.916  1.00  0.00           H  
ATOM   3419  HE1 TYR A 220      39.789  96.684 123.959  1.00  0.00           H  
ATOM   3420  HE2 TYR A 220      39.966  92.806 122.132  1.00  0.00           H  
ATOM   3421  HH  TYR A 220      37.983  94.112 122.627  1.00  0.00           H  
ATOM   3422  N   THR A 221      46.533  93.233 125.463  1.00  0.00           N  
ATOM   3423  CA  THR A 221      48.017  93.014 125.394  1.00  0.00           C  
ATOM   3424  C   THR A 221      48.280  91.992 124.248  1.00  0.00           C  
ATOM   3425  O   THR A 221      47.413  91.122 123.999  1.00  0.00           O  
ATOM   3426  CB  THR A 221      48.541  92.317 126.668  1.00  0.00           C  
ATOM   3427  CG2 THR A 221      50.087  92.172 126.836  1.00  0.00           C  
ATOM   3428  OG1 THR A 221      48.186  93.051 127.746  1.00  0.00           O  
ATOM   3429  H   THR A 221      46.052  92.347 125.517  1.00  0.00           H  
ATOM   3430  HA  THR A 221      48.639  93.900 125.270  1.00  0.00           H  
ATOM   3431  HB  THR A 221      48.101  91.322 126.738  1.00  0.00           H  
ATOM   3432  HG1 THR A 221      47.245  93.217 127.663  1.00  0.00           H  
ATOM   3433 HG21 THR A 221      50.536  91.559 126.054  1.00  0.00           H  
ATOM   3434 HG22 THR A 221      50.528  93.166 126.768  1.00  0.00           H  
ATOM   3435 HG23 THR A 221      50.295  91.772 127.829  1.00  0.00           H  
ATOM   3436  N   VAL A 222      49.365  92.140 123.451  1.00  0.00           N  
ATOM   3437  CA  VAL A 222      49.545  91.240 122.259  1.00  0.00           C  
ATOM   3438  C   VAL A 222      51.107  91.253 121.955  1.00  0.00           C  
ATOM   3439  O   VAL A 222      51.721  92.296 122.245  1.00  0.00           O  
ATOM   3440  CB  VAL A 222      48.713  91.694 121.073  1.00  0.00           C  
ATOM   3441  CG1 VAL A 222      49.248  92.981 120.539  1.00  0.00           C  
ATOM   3442  CG2 VAL A 222      48.734  90.755 119.852  1.00  0.00           C  
ATOM   3443  H   VAL A 222      50.018  92.897 123.593  1.00  0.00           H  
ATOM   3444  HA  VAL A 222      49.297  90.229 122.580  1.00  0.00           H  
ATOM   3445  HB  VAL A 222      47.663  91.783 121.352  1.00  0.00           H  
ATOM   3446 HG11 VAL A 222      49.240  93.703 121.355  1.00  0.00           H  
ATOM   3447 HG12 VAL A 222      50.282  92.765 120.270  1.00  0.00           H  
ATOM   3448 HG13 VAL A 222      48.600  93.395 119.767  1.00  0.00           H  
ATOM   3449 HG21 VAL A 222      48.232  89.829 120.134  1.00  0.00           H  
ATOM   3450 HG22 VAL A 222      48.134  91.138 119.026  1.00  0.00           H  
ATOM   3451 HG23 VAL A 222      49.752  90.637 119.486  1.00  0.00           H  
ATOM   3452  N   GLN A 223      51.686  90.148 121.493  1.00  0.00           N  
ATOM   3453  CA  GLN A 223      53.124  89.952 121.304  1.00  0.00           C  
ATOM   3454  C   GLN A 223      53.620  90.645 119.991  1.00  0.00           C  
ATOM   3455  O   GLN A 223      52.984  90.508 118.917  1.00  0.00           O  
ATOM   3456  CB  GLN A 223      53.406  88.392 121.211  1.00  0.00           C  
ATOM   3457  CG  GLN A 223      54.897  88.108 121.177  1.00  0.00           C  
ATOM   3458  CD  GLN A 223      55.463  87.912 119.748  1.00  0.00           C  
ATOM   3459  NE2 GLN A 223      56.477  88.619 119.366  1.00  0.00           N  
ATOM   3460  OE1 GLN A 223      54.909  87.090 118.984  1.00  0.00           O  
ATOM   3461  H   GLN A 223      51.101  89.338 121.346  1.00  0.00           H  
ATOM   3462  HA  GLN A 223      53.652  90.292 122.196  1.00  0.00           H  
ATOM   3463  HB2 GLN A 223      52.999  87.800 122.031  1.00  0.00           H  
ATOM   3464  HB3 GLN A 223      53.013  87.869 120.339  1.00  0.00           H  
ATOM   3465  HG2 GLN A 223      55.419  88.860 121.768  1.00  0.00           H  
ATOM   3466  HG3 GLN A 223      54.982  87.152 121.695  1.00  0.00           H  
ATOM   3467 HE21 GLN A 223      56.769  88.630 118.400  1.00  0.00           H  
ATOM   3468 HE22 GLN A 223      56.906  89.269 120.010  1.00  0.00           H  
ATOM   3469  N   VAL A 224      54.828  91.336 120.043  1.00  0.00           N  
ATOM   3470  CA  VAL A 224      55.428  92.191 118.992  1.00  0.00           C  
ATOM   3471  C   VAL A 224      56.866  91.899 118.510  1.00  0.00           C  
ATOM   3472  O   VAL A 224      57.616  91.411 119.328  1.00  0.00           O  
ATOM   3473  CB  VAL A 224      55.231  93.696 119.377  1.00  0.00           C  
ATOM   3474  CG1 VAL A 224      53.845  94.150 119.090  1.00  0.00           C  
ATOM   3475  CG2 VAL A 224      55.683  93.998 120.745  1.00  0.00           C  
ATOM   3476  H   VAL A 224      55.206  91.433 120.974  1.00  0.00           H  
ATOM   3477  HA  VAL A 224      54.790  92.043 118.120  1.00  0.00           H  
ATOM   3478  HB  VAL A 224      55.864  94.327 118.752  1.00  0.00           H  
ATOM   3479 HG11 VAL A 224      53.696  94.473 118.059  1.00  0.00           H  
ATOM   3480 HG12 VAL A 224      53.131  93.379 119.377  1.00  0.00           H  
ATOM   3481 HG13 VAL A 224      53.639  95.065 119.647  1.00  0.00           H  
ATOM   3482 HG21 VAL A 224      55.731  95.059 120.990  1.00  0.00           H  
ATOM   3483 HG22 VAL A 224      55.070  93.475 121.480  1.00  0.00           H  
ATOM   3484 HG23 VAL A 224      56.683  93.573 120.824  1.00  0.00           H  
ATOM   3485  N   PRO A 225      57.201  92.190 117.312  1.00  0.00           N  
ATOM   3486  CA  PRO A 225      58.540  92.020 116.741  1.00  0.00           C  
ATOM   3487  C   PRO A 225      59.613  92.945 117.353  1.00  0.00           C  
ATOM   3488  O   PRO A 225      59.257  93.903 118.106  1.00  0.00           O  
ATOM   3489  CB  PRO A 225      58.396  92.251 115.178  1.00  0.00           C  
ATOM   3490  CG  PRO A 225      56.966  92.015 115.012  1.00  0.00           C  
ATOM   3491  CD  PRO A 225      56.356  92.604 116.223  1.00  0.00           C  
ATOM   3492  HA  PRO A 225      58.886  90.989 116.818  1.00  0.00           H  
ATOM   3493  HB2 PRO A 225      58.792  93.233 114.920  1.00  0.00           H  
ATOM   3494  HB3 PRO A 225      58.907  91.513 114.560  1.00  0.00           H  
ATOM   3495  HG2 PRO A 225      56.591  92.431 114.077  1.00  0.00           H  
ATOM   3496  HG3 PRO A 225      56.597  90.989 114.977  1.00  0.00           H  
ATOM   3497  HD2 PRO A 225      56.362  93.693 116.183  1.00  0.00           H  
ATOM   3498  HD3 PRO A 225      55.333  92.226 116.224  1.00  0.00           H  
ATOM   3499  N   GLY A 226      60.865  92.782 116.920  1.00  0.00           N  
ATOM   3500  CA  GLY A 226      62.000  93.485 117.427  1.00  0.00           C  
ATOM   3501  C   GLY A 226      61.854  94.972 117.783  1.00  0.00           C  
ATOM   3502  O   GLY A 226      61.381  95.652 116.891  1.00  0.00           O  
ATOM   3503  H   GLY A 226      60.958  92.154 116.134  1.00  0.00           H  
ATOM   3504  HA2 GLY A 226      62.404  93.010 118.322  1.00  0.00           H  
ATOM   3505  HA3 GLY A 226      62.822  93.334 116.727  1.00  0.00           H  
ATOM   3506  N   ALA A 227      62.388  95.494 118.891  1.00  0.00           N  
ATOM   3507  CA  ALA A 227      62.561  96.877 119.308  1.00  0.00           C  
ATOM   3508  C   ALA A 227      63.563  97.064 120.397  1.00  0.00           C  
ATOM   3509  O   ALA A 227      64.210  96.143 120.943  1.00  0.00           O  
ATOM   3510  CB  ALA A 227      61.202  97.442 119.735  1.00  0.00           C  
ATOM   3511  H   ALA A 227      62.881  94.835 119.477  1.00  0.00           H  
ATOM   3512  HA  ALA A 227      62.841  97.400 118.393  1.00  0.00           H  
ATOM   3513  HB1 ALA A 227      60.454  97.279 118.960  1.00  0.00           H  
ATOM   3514  HB2 ALA A 227      60.832  96.892 120.600  1.00  0.00           H  
ATOM   3515  HB3 ALA A 227      61.268  98.517 119.904  1.00  0.00           H  
ATOM   3516  N   GLY A 228      63.715  98.297 120.821  1.00  0.00           N  
ATOM   3517  CA  GLY A 228      64.724  98.663 121.895  1.00  0.00           C  
ATOM   3518  C   GLY A 228      66.190  98.314 121.651  1.00  0.00           C  
ATOM   3519  O   GLY A 228      66.542  97.811 120.560  1.00  0.00           O  
ATOM   3520  H   GLY A 228      63.304  99.070 120.318  1.00  0.00           H  
ATOM   3521  HA2 GLY A 228      64.507  99.719 122.060  1.00  0.00           H  
ATOM   3522  HA3 GLY A 228      64.460  98.236 122.863  1.00  0.00           H  
ATOM   3523  N   ARG A 229      67.088  98.692 122.603  1.00  0.00           N  
ATOM   3524  CA  ARG A 229      68.567  98.671 122.411  1.00  0.00           C  
ATOM   3525  C   ARG A 229      69.021  97.204 122.056  1.00  0.00           C  
ATOM   3526  O   ARG A 229      70.093  97.003 121.533  1.00  0.00           O  
ATOM   3527  CB  ARG A 229      69.334  98.979 123.708  1.00  0.00           C  
ATOM   3528  CG  ARG A 229      69.113 100.431 124.121  1.00  0.00           C  
ATOM   3529  CD  ARG A 229      69.807 100.749 125.417  1.00  0.00           C  
ATOM   3530  NE  ARG A 229      69.798 102.225 125.684  1.00  0.00           N  
ATOM   3531  CZ  ARG A 229      69.926 102.718 126.866  1.00  0.00           C  
ATOM   3532  NH1 ARG A 229      70.222 101.885 127.872  1.00  0.00           N1+
ATOM   3533  NH2 ARG A 229      69.498 103.928 127.124  1.00  0.00           N  
ATOM   3534  H   ARG A 229      66.705  99.198 123.390  1.00  0.00           H  
ATOM   3535  HA  ARG A 229      68.823  99.293 121.555  1.00  0.00           H  
ATOM   3536  HB2 ARG A 229      69.084  98.239 124.468  1.00  0.00           H  
ATOM   3537  HB3 ARG A 229      70.375  98.783 123.450  1.00  0.00           H  
ATOM   3538  HG2 ARG A 229      69.477 100.988 123.257  1.00  0.00           H  
ATOM   3539  HG3 ARG A 229      68.159 100.936 124.281  1.00  0.00           H  
ATOM   3540  HD2 ARG A 229      69.340 100.139 126.191  1.00  0.00           H  
ATOM   3541  HD3 ARG A 229      70.832 100.423 125.241  1.00  0.00           H  
ATOM   3542  HE  ARG A 229      69.350 102.821 125.003  1.00  0.00           H  
ATOM   3543 HH11 ARG A 229      70.380 100.897 127.735  1.00  0.00           H  
ATOM   3544 HH12 ARG A 229      70.143 102.232 128.817  1.00  0.00           H  
ATOM   3545 HH21 ARG A 229      69.215 104.524 126.358  1.00  0.00           H  
ATOM   3546 HH22 ARG A 229      69.585 104.376 128.025  1.00  0.00           H  
ATOM   3547  N   ASP A 230      68.249  96.154 122.438  1.00  0.00           N  
ATOM   3548  CA  ASP A 230      68.560  94.734 122.186  1.00  0.00           C  
ATOM   3549  C   ASP A 230      68.291  94.360 120.757  1.00  0.00           C  
ATOM   3550  O   ASP A 230      68.789  93.283 120.334  1.00  0.00           O  
ATOM   3551  CB  ASP A 230      67.737  93.882 123.191  1.00  0.00           C  
ATOM   3552  CG  ASP A 230      68.422  94.151 124.612  1.00  0.00           C  
ATOM   3553  OD1 ASP A 230      69.570  93.754 124.796  1.00  0.00           O  
ATOM   3554  OD2 ASP A 230      67.888  94.905 125.400  1.00  0.00           O1-
ATOM   3555  H   ASP A 230      67.454  96.363 123.024  1.00  0.00           H  
ATOM   3556  HA  ASP A 230      69.601  94.539 122.442  1.00  0.00           H  
ATOM   3557  HB2 ASP A 230      66.690  94.172 123.119  1.00  0.00           H  
ATOM   3558  HB3 ASP A 230      67.893  92.840 122.913  1.00  0.00           H  
ATOM   3559  N   GLY A 231      67.416  95.062 120.015  1.00  0.00           N  
ATOM   3560  CA  GLY A 231      66.800  94.672 118.739  1.00  0.00           C  
ATOM   3561  C   GLY A 231      65.750  93.522 118.968  1.00  0.00           C  
ATOM   3562  O   GLY A 231      65.478  92.726 118.074  1.00  0.00           O  
ATOM   3563  H   GLY A 231      67.083  95.903 120.464  1.00  0.00           H  
ATOM   3564  HA2 GLY A 231      66.250  95.462 118.228  1.00  0.00           H  
ATOM   3565  HA3 GLY A 231      67.549  94.292 118.044  1.00  0.00           H  
ATOM   3566  N   ALA A 232      65.240  93.441 120.235  1.00  0.00           N  
ATOM   3567  CA  ALA A 232      64.479  92.303 120.752  1.00  0.00           C  
ATOM   3568  C   ALA A 232      62.962  92.329 120.748  1.00  0.00           C  
ATOM   3569  O   ALA A 232      62.478  93.437 120.789  1.00  0.00           O  
ATOM   3570  CB  ALA A 232      64.970  91.983 122.181  1.00  0.00           C  
ATOM   3571  H   ALA A 232      65.470  94.144 120.924  1.00  0.00           H  
ATOM   3572  HA  ALA A 232      64.798  91.504 120.082  1.00  0.00           H  
ATOM   3573  HB1 ALA A 232      64.417  91.109 122.525  1.00  0.00           H  
ATOM   3574  HB2 ALA A 232      66.016  91.675 122.198  1.00  0.00           H  
ATOM   3575  HB3 ALA A 232      64.729  92.896 122.725  1.00  0.00           H  
ATOM   3576  N   PRO A 233      62.281  91.185 120.690  1.00  0.00           N  
ATOM   3577  CA  PRO A 233      60.797  91.213 120.713  1.00  0.00           C  
ATOM   3578  C   PRO A 233      60.235  91.559 122.073  1.00  0.00           C  
ATOM   3579  O   PRO A 233      60.980  91.950 122.932  1.00  0.00           O  
ATOM   3580  CB  PRO A 233      60.450  89.825 120.102  1.00  0.00           C  
ATOM   3581  CG  PRO A 233      61.582  88.954 120.491  1.00  0.00           C  
ATOM   3582  CD  PRO A 233      62.783  89.891 120.394  1.00  0.00           C  
ATOM   3583  HA  PRO A 233      60.451  91.990 120.031  1.00  0.00           H  
ATOM   3584  HB2 PRO A 233      59.550  89.328 120.464  1.00  0.00           H  
ATOM   3585  HB3 PRO A 233      60.447  89.974 119.022  1.00  0.00           H  
ATOM   3586  HG2 PRO A 233      61.423  88.633 121.520  1.00  0.00           H  
ATOM   3587  HG3 PRO A 233      61.693  88.078 119.851  1.00  0.00           H  
ATOM   3588  HD2 PRO A 233      63.626  89.542 120.992  1.00  0.00           H  
ATOM   3589  HD3 PRO A 233      63.087  89.913 119.347  1.00  0.00           H  
ATOM   3590  N   GLY A 234      58.870  91.552 122.170  1.00  0.00           N  
ATOM   3591  CA  GLY A 234      58.213  91.858 123.430  1.00  0.00           C  
ATOM   3592  C   GLY A 234      56.676  91.987 123.386  1.00  0.00           C  
ATOM   3593  O   GLY A 234      56.116  91.294 122.544  1.00  0.00           O  
ATOM   3594  H   GLY A 234      58.287  91.322 121.379  1.00  0.00           H  
ATOM   3595  HA2 GLY A 234      58.558  91.189 124.218  1.00  0.00           H  
ATOM   3596  HA3 GLY A 234      58.630  92.800 123.785  1.00  0.00           H  
ATOM   3597  N   PHE A 235      56.092  92.832 124.205  1.00  0.00           N  
ATOM   3598  CA  PHE A 235      54.627  92.944 124.209  1.00  0.00           C  
ATOM   3599  C   PHE A 235      54.146  94.400 124.385  1.00  0.00           C  
ATOM   3600  O   PHE A 235      54.712  95.262 125.068  1.00  0.00           O  
ATOM   3601  CB  PHE A 235      54.229  92.118 125.383  1.00  0.00           C  
ATOM   3602  CG  PHE A 235      54.206  90.610 125.196  1.00  0.00           C  
ATOM   3603  CD1 PHE A 235      55.436  89.777 125.339  1.00  0.00           C  
ATOM   3604  CD2 PHE A 235      53.009  89.932 124.956  1.00  0.00           C  
ATOM   3605  CE1 PHE A 235      55.349  88.354 125.227  1.00  0.00           C  
ATOM   3606  CE2 PHE A 235      52.982  88.532 124.793  1.00  0.00           C  
ATOM   3607  CZ  PHE A 235      54.120  87.783 124.900  1.00  0.00           C  
ATOM   3608  H   PHE A 235      56.601  93.183 125.004  1.00  0.00           H  
ATOM   3609  HA  PHE A 235      54.147  92.473 123.352  1.00  0.00           H  
ATOM   3610  HB2 PHE A 235      54.976  92.329 126.148  1.00  0.00           H  
ATOM   3611  HB3 PHE A 235      53.191  92.404 125.560  1.00  0.00           H  
ATOM   3612  HD1 PHE A 235      56.386  90.185 125.652  1.00  0.00           H  
ATOM   3613  HD2 PHE A 235      52.049  90.423 124.891  1.00  0.00           H  
ATOM   3614  HE1 PHE A 235      56.271  87.842 125.454  1.00  0.00           H  
ATOM   3615  HE2 PHE A 235      52.049  88.014 124.629  1.00  0.00           H  
ATOM   3616  HZ  PHE A 235      54.042  86.713 124.771  1.00  0.00           H  
ATOM   3617  N   SER A 236      53.027  94.647 123.665  1.00  0.00           N  
ATOM   3618  CA  SER A 236      52.490  95.960 123.336  1.00  0.00           C  
ATOM   3619  C   SER A 236      50.933  95.983 123.581  1.00  0.00           C  
ATOM   3620  O   SER A 236      50.299  94.938 123.674  1.00  0.00           O  
ATOM   3621  CB  SER A 236      52.808  96.399 121.883  1.00  0.00           C  
ATOM   3622  OG  SER A 236      52.394  97.744 121.803  1.00  0.00           O  
ATOM   3623  H   SER A 236      52.619  93.898 123.125  1.00  0.00           H  
ATOM   3624  HA  SER A 236      52.937  96.751 123.940  1.00  0.00           H  
ATOM   3625  HB2 SER A 236      53.882  96.370 121.696  1.00  0.00           H  
ATOM   3626  HB3 SER A 236      52.322  95.629 121.284  1.00  0.00           H  
ATOM   3627  HG  SER A 236      51.440  97.848 121.769  1.00  0.00           H  
ATOM   3628  N   LYS A 237      50.394  97.121 123.927  1.00  0.00           N  
ATOM   3629  CA  LYS A 237      49.106  97.327 124.599  1.00  0.00           C  
ATOM   3630  C   LYS A 237      48.211  98.344 123.956  1.00  0.00           C  
ATOM   3631  O   LYS A 237      48.722  99.407 123.444  1.00  0.00           O  
ATOM   3632  CB  LYS A 237      49.511  97.735 126.064  1.00  0.00           C  
ATOM   3633  CG  LYS A 237      49.661  96.448 126.909  1.00  0.00           C  
ATOM   3634  CD  LYS A 237      49.541  96.746 128.420  1.00  0.00           C  
ATOM   3635  CE  LYS A 237      48.359  96.000 129.022  1.00  0.00           C  
ATOM   3636  NZ  LYS A 237      47.082  96.071 128.277  1.00  0.00           N1+
ATOM   3637  H   LYS A 237      51.060  97.876 123.988  1.00  0.00           H  
ATOM   3638  HA  LYS A 237      48.554  96.388 124.580  1.00  0.00           H  
ATOM   3639  HB2 LYS A 237      50.398  98.353 126.204  1.00  0.00           H  
ATOM   3640  HB3 LYS A 237      48.644  98.242 126.490  1.00  0.00           H  
ATOM   3641  HG2 LYS A 237      48.816  95.840 126.585  1.00  0.00           H  
ATOM   3642  HG3 LYS A 237      50.625  96.002 126.663  1.00  0.00           H  
ATOM   3643  HD2 LYS A 237      50.447  96.444 128.946  1.00  0.00           H  
ATOM   3644  HD3 LYS A 237      49.588  97.820 128.597  1.00  0.00           H  
ATOM   3645  HE2 LYS A 237      48.657  94.959 129.143  1.00  0.00           H  
ATOM   3646  HE3 LYS A 237      48.205  96.280 130.065  1.00  0.00           H  
ATOM   3647  HZ1 LYS A 237      46.590  96.930 128.477  1.00  0.00           H  
ATOM   3648  HZ2 LYS A 237      47.258  96.017 127.284  1.00  0.00           H  
ATOM   3649  HZ3 LYS A 237      46.446  95.329 128.532  1.00  0.00           H  
ATOM   3650  N   PHE A 238      46.899  98.109 123.962  1.00  0.00           N  
ATOM   3651  CA  PHE A 238      45.883  98.999 123.485  1.00  0.00           C  
ATOM   3652  C   PHE A 238      44.614  98.971 124.334  1.00  0.00           C  
ATOM   3653  O   PHE A 238      44.423  97.997 125.097  1.00  0.00           O  
ATOM   3654  CB  PHE A 238      45.704  98.821 122.001  1.00  0.00           C  
ATOM   3655  CG  PHE A 238      45.387  97.376 121.547  1.00  0.00           C  
ATOM   3656  CD1 PHE A 238      46.483  96.427 121.532  1.00  0.00           C  
ATOM   3657  CD2 PHE A 238      44.159  96.984 121.092  1.00  0.00           C  
ATOM   3658  CE1 PHE A 238      46.211  95.104 121.126  1.00  0.00           C  
ATOM   3659  CE2 PHE A 238      43.938  95.654 120.662  1.00  0.00           C  
ATOM   3660  CZ  PHE A 238      44.965  94.685 120.668  1.00  0.00           C  
ATOM   3661  H   PHE A 238      46.636  97.289 124.490  1.00  0.00           H  
ATOM   3662  HA  PHE A 238      46.281 100.008 123.598  1.00  0.00           H  
ATOM   3663  HB2 PHE A 238      45.024  99.582 121.620  1.00  0.00           H  
ATOM   3664  HB3 PHE A 238      46.604  99.075 121.440  1.00  0.00           H  
ATOM   3665  HD1 PHE A 238      47.442  96.809 121.849  1.00  0.00           H  
ATOM   3666  HD2 PHE A 238      43.297  97.598 121.300  1.00  0.00           H  
ATOM   3667  HE1 PHE A 238      47.032  94.404 121.163  1.00  0.00           H  
ATOM   3668  HE2 PHE A 238      42.953  95.383 120.308  1.00  0.00           H  
ATOM   3669  HZ  PHE A 238      44.736  93.662 120.407  1.00  0.00           H  
ATOM   3670  N   ARG A 239      43.741  99.984 124.352  1.00  0.00           N  
ATOM   3671  CA  ARG A 239      42.453 100.055 125.153  1.00  0.00           C  
ATOM   3672  C   ARG A 239      41.345 100.695 124.236  1.00  0.00           C  
ATOM   3673  O   ARG A 239      41.598 101.578 123.444  1.00  0.00           O  
ATOM   3674  CB  ARG A 239      42.745 100.832 126.436  1.00  0.00           C  
ATOM   3675  CG  ARG A 239      41.500 101.308 127.176  1.00  0.00           C  
ATOM   3676  CD  ARG A 239      41.942 102.377 128.217  1.00  0.00           C  
ATOM   3677  NE  ARG A 239      40.879 102.604 129.258  1.00  0.00           N  
ATOM   3678  CZ  ARG A 239      40.742 101.854 130.342  1.00  0.00           C  
ATOM   3679  NH1 ARG A 239      41.487 100.869 130.666  1.00  0.00           N1+
ATOM   3680  NH2 ARG A 239      39.802 102.135 131.165  1.00  0.00           N  
ATOM   3681  H   ARG A 239      44.042 100.814 123.860  1.00  0.00           H  
ATOM   3682  HA  ARG A 239      42.156  99.045 125.434  1.00  0.00           H  
ATOM   3683  HB2 ARG A 239      43.367 100.273 127.134  1.00  0.00           H  
ATOM   3684  HB3 ARG A 239      43.392 101.697 126.289  1.00  0.00           H  
ATOM   3685  HG2 ARG A 239      40.718 101.681 126.515  1.00  0.00           H  
ATOM   3686  HG3 ARG A 239      41.108 100.506 127.801  1.00  0.00           H  
ATOM   3687  HD2 ARG A 239      42.909 102.275 128.707  1.00  0.00           H  
ATOM   3688  HD3 ARG A 239      42.078 103.254 127.583  1.00  0.00           H  
ATOM   3689  HE  ARG A 239      40.131 103.273 129.141  1.00  0.00           H  
ATOM   3690 HH11 ARG A 239      42.318 100.578 130.174  1.00  0.00           H  
ATOM   3691 HH12 ARG A 239      41.311 100.461 131.573  1.00  0.00           H  
ATOM   3692 HH21 ARG A 239      39.259 102.973 131.011  1.00  0.00           H  
ATOM   3693 HH22 ARG A 239      39.656 101.644 132.035  1.00  0.00           H  
ATOM   3694  N   LEU A 240      40.152 100.158 124.265  1.00  0.00           N  
ATOM   3695  CA  LEU A 240      39.039 100.323 123.279  1.00  0.00           C  
ATOM   3696  C   LEU A 240      37.663 100.499 123.975  1.00  0.00           C  
ATOM   3697  O   LEU A 240      37.335  99.604 124.702  1.00  0.00           O  
ATOM   3698  CB  LEU A 240      38.809  99.205 122.198  1.00  0.00           C  
ATOM   3699  CG  LEU A 240      39.884  99.054 121.100  1.00  0.00           C  
ATOM   3700  CD1 LEU A 240      39.804  97.879 120.182  1.00  0.00           C  
ATOM   3701  CD2 LEU A 240      39.963 100.371 120.324  1.00  0.00           C  
ATOM   3702  H   LEU A 240      39.959  99.556 125.054  1.00  0.00           H  
ATOM   3703  HA  LEU A 240      39.255 101.220 122.699  1.00  0.00           H  
ATOM   3704  HB2 LEU A 240      38.814  98.271 122.760  1.00  0.00           H  
ATOM   3705  HB3 LEU A 240      37.868  99.225 121.647  1.00  0.00           H  
ATOM   3706  HG  LEU A 240      40.817  98.964 121.657  1.00  0.00           H  
ATOM   3707 HD11 LEU A 240      39.797  97.010 120.840  1.00  0.00           H  
ATOM   3708 HD12 LEU A 240      38.865  97.888 119.627  1.00  0.00           H  
ATOM   3709 HD13 LEU A 240      40.709  97.794 119.581  1.00  0.00           H  
ATOM   3710 HD21 LEU A 240      40.505 101.045 120.987  1.00  0.00           H  
ATOM   3711 HD22 LEU A 240      40.569 100.232 119.429  1.00  0.00           H  
ATOM   3712 HD23 LEU A 240      38.984 100.723 119.998  1.00  0.00           H  
ATOM   3713  N   SER A 241      36.877 101.496 123.713  1.00  0.00           N  
ATOM   3714  CA  SER A 241      35.615 101.811 124.363  1.00  0.00           C  
ATOM   3715  C   SER A 241      34.457 101.497 123.374  1.00  0.00           C  
ATOM   3716  O   SER A 241      34.550 101.814 122.135  1.00  0.00           O  
ATOM   3717  CB  SER A 241      35.623 103.268 124.757  1.00  0.00           C  
ATOM   3718  OG  SER A 241      36.591 103.459 125.807  1.00  0.00           O  
ATOM   3719  H   SER A 241      37.134 102.130 122.970  1.00  0.00           H  
ATOM   3720  HA  SER A 241      35.521 101.176 125.244  1.00  0.00           H  
ATOM   3721  HB2 SER A 241      35.978 103.935 123.971  1.00  0.00           H  
ATOM   3722  HB3 SER A 241      34.624 103.625 125.004  1.00  0.00           H  
ATOM   3723  HG  SER A 241      37.431 103.152 125.457  1.00  0.00           H  
ATOM   3724  N   TYR A 242      33.366 100.964 123.891  1.00  0.00           N  
ATOM   3725  CA  TYR A 242      32.208 100.505 123.133  1.00  0.00           C  
ATOM   3726  C   TYR A 242      30.815 100.914 123.736  1.00  0.00           C  
ATOM   3727  O   TYR A 242      30.587 100.614 124.904  1.00  0.00           O  
ATOM   3728  CB  TYR A 242      32.316  99.017 123.030  1.00  0.00           C  
ATOM   3729  CG  TYR A 242      33.621  98.543 122.374  1.00  0.00           C  
ATOM   3730  CD1 TYR A 242      33.717  98.302 121.010  1.00  0.00           C  
ATOM   3731  CD2 TYR A 242      34.655  98.215 123.235  1.00  0.00           C  
ATOM   3732  CE1 TYR A 242      34.879  97.702 120.526  1.00  0.00           C  
ATOM   3733  CE2 TYR A 242      35.783  97.420 122.754  1.00  0.00           C  
ATOM   3734  CZ  TYR A 242      35.862  97.193 121.403  1.00  0.00           C  
ATOM   3735  OH  TYR A 242      36.867  96.478 120.921  1.00  0.00           O  
ATOM   3736  H   TYR A 242      33.245 100.882 124.891  1.00  0.00           H  
ATOM   3737  HA  TYR A 242      32.182 100.968 122.147  1.00  0.00           H  
ATOM   3738  HB2 TYR A 242      32.330  98.548 124.014  1.00  0.00           H  
ATOM   3739  HB3 TYR A 242      31.463  98.633 122.469  1.00  0.00           H  
ATOM   3740  HD1 TYR A 242      32.866  98.541 120.388  1.00  0.00           H  
ATOM   3741  HD2 TYR A 242      34.562  98.434 124.288  1.00  0.00           H  
ATOM   3742  HE1 TYR A 242      35.005  97.438 119.486  1.00  0.00           H  
ATOM   3743  HE2 TYR A 242      36.592  97.173 123.426  1.00  0.00           H  
ATOM   3744  HH  TYR A 242      37.415  96.252 121.675  1.00  0.00           H  
ATOM   3745  N   TYR A 243      29.936 101.520 122.924  1.00  0.00           N  
ATOM   3746  CA  TYR A 243      28.526 101.491 123.298  1.00  0.00           C  
ATOM   3747  C   TYR A 243      27.960 100.077 123.346  1.00  0.00           C  
ATOM   3748  O   TYR A 243      28.079  99.310 122.358  1.00  0.00           O  
ATOM   3749  CB  TYR A 243      27.770 102.242 122.185  1.00  0.00           C  
ATOM   3750  CG  TYR A 243      26.313 102.544 122.459  1.00  0.00           C  
ATOM   3751  CD1 TYR A 243      25.338 101.623 121.988  1.00  0.00           C  
ATOM   3752  CD2 TYR A 243      25.951 103.677 123.241  1.00  0.00           C  
ATOM   3753  CE1 TYR A 243      23.972 101.843 122.327  1.00  0.00           C  
ATOM   3754  CE2 TYR A 243      24.601 103.899 123.504  1.00  0.00           C  
ATOM   3755  CZ  TYR A 243      23.630 102.975 123.038  1.00  0.00           C  
ATOM   3756  OH  TYR A 243      22.314 103.200 123.353  1.00  0.00           O  
ATOM   3757  H   TYR A 243      30.148 101.659 121.946  1.00  0.00           H  
ATOM   3758  HA  TYR A 243      28.409 102.166 124.146  1.00  0.00           H  
ATOM   3759  HB2 TYR A 243      28.208 103.229 122.038  1.00  0.00           H  
ATOM   3760  HB3 TYR A 243      27.809 101.681 121.252  1.00  0.00           H  
ATOM   3761  HD1 TYR A 243      25.600 100.739 121.426  1.00  0.00           H  
ATOM   3762  HD2 TYR A 243      26.745 104.330 123.570  1.00  0.00           H  
ATOM   3763  HE1 TYR A 243      23.243 101.146 121.940  1.00  0.00           H  
ATOM   3764  HE2 TYR A 243      24.369 104.811 124.035  1.00  0.00           H  
ATOM   3765  HH  TYR A 243      22.213 103.820 124.080  1.00  0.00           H  
ATOM   3766  N   PRO A 244      27.333  99.702 124.472  1.00  0.00           N  
ATOM   3767  CA  PRO A 244      26.814  98.341 124.570  1.00  0.00           C  
ATOM   3768  C   PRO A 244      25.344  98.303 123.990  1.00  0.00           C  
ATOM   3769  O   PRO A 244      24.340  98.477 124.677  1.00  0.00           O  
ATOM   3770  CB  PRO A 244      26.994  97.927 126.074  1.00  0.00           C  
ATOM   3771  CG  PRO A 244      26.951  99.277 126.882  1.00  0.00           C  
ATOM   3772  CD  PRO A 244      27.334 100.349 125.794  1.00  0.00           C  
ATOM   3773  HA  PRO A 244      27.373  97.651 123.937  1.00  0.00           H  
ATOM   3774  HB2 PRO A 244      26.236  97.304 126.548  1.00  0.00           H  
ATOM   3775  HB3 PRO A 244      27.994  97.493 126.066  1.00  0.00           H  
ATOM   3776  HG2 PRO A 244      25.939  99.457 127.244  1.00  0.00           H  
ATOM   3777  HG3 PRO A 244      27.651  99.235 127.717  1.00  0.00           H  
ATOM   3778  HD2 PRO A 244      26.654 101.190 125.930  1.00  0.00           H  
ATOM   3779  HD3 PRO A 244      28.322 100.723 126.064  1.00  0.00           H  
ATOM   3780  N   HIE A 245      25.239  97.879 122.711  1.00  0.00           N  
ATOM   3781  CA  HIE A 245      24.006  97.524 122.004  1.00  0.00           C  
ATOM   3782  C   HIE A 245      23.078  96.433 122.619  1.00  0.00           C  
ATOM   3783  O   HIE A 245      23.621  95.540 123.368  1.00  0.00           O  
ATOM   3784  CB  HIE A 245      24.356  97.280 120.490  1.00  0.00           C  
ATOM   3785  CG  HIE A 245      24.802  98.546 119.854  1.00  0.00           C  
ATOM   3786  CD2 HIE A 245      26.137  98.946 119.548  1.00  0.00           C  
ATOM   3787  ND1 HIE A 245      23.969  99.564 119.497  1.00  0.00           N  
ATOM   3788  CE1 HIE A 245      24.724 100.550 119.000  1.00  0.00           C  
ATOM   3789  NE2 HIE A 245      26.035 100.195 118.964  1.00  0.00           N  
ATOM   3790  H   HIE A 245      26.154  97.799 122.290  1.00  0.00           H  
ATOM   3791  HA  HIE A 245      23.357  98.396 122.087  1.00  0.00           H  
ATOM   3792  HB2 HIE A 245      25.113  96.513 120.330  1.00  0.00           H  
ATOM   3793  HB3 HIE A 245      23.468  97.017 119.914  1.00  0.00           H  
ATOM   3794  HD2 HIE A 245      27.023  98.374 119.785  1.00  0.00           H  
ATOM   3795  HE1 HIE A 245      24.405 101.552 118.752  1.00  0.00           H  
ATOM   3796  HE2 HIE A 245      26.741 100.844 118.645  1.00  0.00           H  
ATOM   3797  N   CYS A 246      21.834  96.365 122.276  1.00  0.00           N  
ATOM   3798  CA  CYS A 246      20.831  95.336 122.637  1.00  0.00           C  
ATOM   3799  C   CYS A 246      20.029  94.981 121.376  1.00  0.00           C  
ATOM   3800  O   CYS A 246      19.588  95.923 120.742  1.00  0.00           O  
ATOM   3801  CB  CYS A 246      20.065  95.931 123.800  1.00  0.00           C  
ATOM   3802  SG  CYS A 246      19.194  94.626 124.626  1.00  0.00           S  
ATOM   3803  H   CYS A 246      21.516  97.106 121.668  1.00  0.00           H  
ATOM   3804  HA  CYS A 246      21.294  94.419 123.000  1.00  0.00           H  
ATOM   3805  HB2 CYS A 246      20.718  96.444 124.507  1.00  0.00           H  
ATOM   3806  HB3 CYS A 246      19.458  96.713 123.344  1.00  0.00           H  
ATOM   3807  HG  CYS A 246      20.174  94.326 125.483  1.00  0.00           H  
ATOM   3808  N   LEU A 247      19.629  93.748 121.134  1.00  0.00           N  
ATOM   3809  CA  LEU A 247      18.875  93.233 119.978  1.00  0.00           C  
ATOM   3810  C   LEU A 247      17.516  93.922 119.786  1.00  0.00           C  
ATOM   3811  O   LEU A 247      17.224  94.385 118.700  1.00  0.00           O  
ATOM   3812  CB  LEU A 247      18.846  91.693 120.010  1.00  0.00           C  
ATOM   3813  CG  LEU A 247      18.354  91.112 118.649  1.00  0.00           C  
ATOM   3814  CD1 LEU A 247      19.257  91.416 117.366  1.00  0.00           C  
ATOM   3815  CD2 LEU A 247      18.277  89.584 118.687  1.00  0.00           C  
ATOM   3816  H   LEU A 247      19.726  93.040 121.849  1.00  0.00           H  
ATOM   3817  HA  LEU A 247      19.479  93.608 119.152  1.00  0.00           H  
ATOM   3818  HB2 LEU A 247      19.845  91.298 120.198  1.00  0.00           H  
ATOM   3819  HB3 LEU A 247      18.152  91.277 120.741  1.00  0.00           H  
ATOM   3820  HG  LEU A 247      17.380  91.536 118.401  1.00  0.00           H  
ATOM   3821 HD11 LEU A 247      19.119  90.808 116.471  1.00  0.00           H  
ATOM   3822 HD12 LEU A 247      18.952  92.414 117.053  1.00  0.00           H  
ATOM   3823 HD13 LEU A 247      20.331  91.362 117.539  1.00  0.00           H  
ATOM   3824 HD21 LEU A 247      19.306  89.237 118.785  1.00  0.00           H  
ATOM   3825 HD22 LEU A 247      17.617  89.254 119.490  1.00  0.00           H  
ATOM   3826 HD23 LEU A 247      17.813  89.205 117.776  1.00  0.00           H  
ATOM   3827  N   ALA A 248      16.797  94.026 120.874  1.00  0.00           N  
ATOM   3828  CA  ALA A 248      15.504  94.792 120.891  1.00  0.00           C  
ATOM   3829  C   ALA A 248      15.569  96.341 120.470  1.00  0.00           C  
ATOM   3830  O   ALA A 248      14.673  96.922 119.832  1.00  0.00           O  
ATOM   3831  CB  ALA A 248      14.803  94.552 122.207  1.00  0.00           C  
ATOM   3832  H   ALA A 248      17.075  93.485 121.680  1.00  0.00           H  
ATOM   3833  HA  ALA A 248      14.911  94.316 120.109  1.00  0.00           H  
ATOM   3834  HB1 ALA A 248      14.849  93.480 122.398  1.00  0.00           H  
ATOM   3835  HB2 ALA A 248      15.358  94.993 123.036  1.00  0.00           H  
ATOM   3836  HB3 ALA A 248      13.733  94.749 122.135  1.00  0.00           H  
ATOM   3837  N   SER A 249      16.696  96.978 120.943  1.00  0.00           N  
ATOM   3838  CA  SER A 249      17.053  98.388 120.626  1.00  0.00           C  
ATOM   3839  C   SER A 249      17.573  98.556 119.242  1.00  0.00           C  
ATOM   3840  O   SER A 249      17.128  99.490 118.511  1.00  0.00           O  
ATOM   3841  CB  SER A 249      18.053  98.976 121.645  1.00  0.00           C  
ATOM   3842  OG  SER A 249      17.358  99.187 122.925  1.00  0.00           O  
ATOM   3843  H   SER A 249      17.275  96.369 121.502  1.00  0.00           H  
ATOM   3844  HA  SER A 249      16.099  98.911 120.557  1.00  0.00           H  
ATOM   3845  HB2 SER A 249      19.027  98.495 121.735  1.00  0.00           H  
ATOM   3846  HB3 SER A 249      18.244  99.989 121.291  1.00  0.00           H  
ATOM   3847  HG  SER A 249      16.717  99.855 122.675  1.00  0.00           H  
ATOM   3848  N   PHE A 250      18.524  97.705 118.792  1.00  0.00           N  
ATOM   3849  CA  PHE A 250      19.112  97.706 117.487  1.00  0.00           C  
ATOM   3850  C   PHE A 250      18.130  97.293 116.325  1.00  0.00           C  
ATOM   3851  O   PHE A 250      18.180  97.942 115.279  1.00  0.00           O  
ATOM   3852  CB  PHE A 250      20.307  96.774 117.461  1.00  0.00           C  
ATOM   3853  CG  PHE A 250      21.272  97.045 116.305  1.00  0.00           C  
ATOM   3854  CD1 PHE A 250      22.406  97.868 116.532  1.00  0.00           C  
ATOM   3855  CD2 PHE A 250      21.014  96.592 114.986  1.00  0.00           C  
ATOM   3856  CE1 PHE A 250      23.190  98.221 115.414  1.00  0.00           C  
ATOM   3857  CE2 PHE A 250      21.768  96.960 113.877  1.00  0.00           C  
ATOM   3858  CZ  PHE A 250      22.983  97.745 114.116  1.00  0.00           C  
ATOM   3859  H   PHE A 250      18.773  96.919 119.376  1.00  0.00           H  
ATOM   3860  HA  PHE A 250      19.465  98.728 117.348  1.00  0.00           H  
ATOM   3861  HB2 PHE A 250      20.953  96.921 118.327  1.00  0.00           H  
ATOM   3862  HB3 PHE A 250      20.011  95.726 117.455  1.00  0.00           H  
ATOM   3863  HD1 PHE A 250      22.668  98.277 117.497  1.00  0.00           H  
ATOM   3864  HD2 PHE A 250      20.158  95.971 114.771  1.00  0.00           H  
ATOM   3865  HE1 PHE A 250      23.954  98.938 115.678  1.00  0.00           H  
ATOM   3866  HE2 PHE A 250      21.391  96.707 112.898  1.00  0.00           H  
ATOM   3867  HZ  PHE A 250      23.705  97.993 113.352  1.00  0.00           H  
ATOM   3868  N   THR A 251      17.273  96.317 116.564  1.00  0.00           N  
ATOM   3869  CA  THR A 251      16.396  95.832 115.463  1.00  0.00           C  
ATOM   3870  C   THR A 251      15.377  96.838 114.912  1.00  0.00           C  
ATOM   3871  O   THR A 251      15.193  97.008 113.701  1.00  0.00           O  
ATOM   3872  CB  THR A 251      15.617  94.536 115.766  1.00  0.00           C  
ATOM   3873  CG2 THR A 251      15.140  93.923 114.472  1.00  0.00           C  
ATOM   3874  OG1 THR A 251      16.402  93.506 116.201  1.00  0.00           O  
ATOM   3875  H   THR A 251      17.271  95.772 117.414  1.00  0.00           H  
ATOM   3876  HA  THR A 251      17.020  95.737 114.575  1.00  0.00           H  
ATOM   3877  HB  THR A 251      14.702  94.658 116.346  1.00  0.00           H  
ATOM   3878  HG1 THR A 251      16.446  93.785 117.118  1.00  0.00           H  
ATOM   3879 HG21 THR A 251      14.611  92.989 114.663  1.00  0.00           H  
ATOM   3880 HG22 THR A 251      14.425  94.588 113.987  1.00  0.00           H  
ATOM   3881 HG23 THR A 251      15.874  93.643 113.718  1.00  0.00           H  
ATOM   3882  N   GLU A 252      14.772  97.607 115.835  1.00  0.00           N  
ATOM   3883  CA  GLU A 252      13.963  98.809 115.448  1.00  0.00           C  
ATOM   3884  C   GLU A 252      14.822  99.923 114.870  1.00  0.00           C  
ATOM   3885  O   GLU A 252      14.571 100.400 113.774  1.00  0.00           O  
ATOM   3886  CB  GLU A 252      13.124  99.367 116.642  1.00  0.00           C  
ATOM   3887  CG  GLU A 252      11.993  98.500 117.069  1.00  0.00           C  
ATOM   3888  CD  GLU A 252      11.383  97.816 115.890  1.00  0.00           C  
ATOM   3889  OE1 GLU A 252      11.317  96.604 115.891  1.00  0.00           O  
ATOM   3890  OE2 GLU A 252      10.849  98.471 115.031  1.00  0.00           O1-
ATOM   3891  H   GLU A 252      15.005  97.506 116.813  1.00  0.00           H  
ATOM   3892  HA  GLU A 252      13.272  98.487 114.669  1.00  0.00           H  
ATOM   3893  HB2 GLU A 252      13.804  99.437 117.491  1.00  0.00           H  
ATOM   3894  HB3 GLU A 252      12.659 100.325 116.409  1.00  0.00           H  
ATOM   3895  HG2 GLU A 252      12.411  97.874 117.858  1.00  0.00           H  
ATOM   3896  HG3 GLU A 252      11.186  99.042 117.562  1.00  0.00           H  
ATOM   3897  N   LEU A 253      15.935 100.297 115.506  1.00  0.00           N  
ATOM   3898  CA  LEU A 253      16.931 101.351 115.062  1.00  0.00           C  
ATOM   3899  C   LEU A 253      17.299 101.250 113.577  1.00  0.00           C  
ATOM   3900  O   LEU A 253      17.270 102.310 112.933  1.00  0.00           O  
ATOM   3901  CB  LEU A 253      18.141 101.315 116.077  1.00  0.00           C  
ATOM   3902  CG  LEU A 253      19.464 101.899 115.571  1.00  0.00           C  
ATOM   3903  CD1 LEU A 253      19.334 103.477 115.401  1.00  0.00           C  
ATOM   3904  CD2 LEU A 253      20.620 101.766 116.474  1.00  0.00           C  
ATOM   3905  H   LEU A 253      16.113  99.885 116.412  1.00  0.00           H  
ATOM   3906  HA  LEU A 253      16.407 102.298 115.191  1.00  0.00           H  
ATOM   3907  HB2 LEU A 253      17.865 101.735 117.044  1.00  0.00           H  
ATOM   3908  HB3 LEU A 253      18.349 100.251 116.191  1.00  0.00           H  
ATOM   3909  HG  LEU A 253      19.791 101.299 114.722  1.00  0.00           H  
ATOM   3910 HD11 LEU A 253      18.542 103.593 114.662  1.00  0.00           H  
ATOM   3911 HD12 LEU A 253      18.865 103.791 116.333  1.00  0.00           H  
ATOM   3912 HD13 LEU A 253      20.290 103.934 115.147  1.00  0.00           H  
ATOM   3913 HD21 LEU A 253      20.674 100.715 116.756  1.00  0.00           H  
ATOM   3914 HD22 LEU A 253      21.496 102.144 115.947  1.00  0.00           H  
ATOM   3915 HD23 LEU A 253      20.538 102.309 117.416  1.00  0.00           H  
ATOM   3916  N   VAL A 254      17.763 100.123 113.125  1.00  0.00           N  
ATOM   3917  CA  VAL A 254      18.236  99.897 111.744  1.00  0.00           C  
ATOM   3918  C   VAL A 254      17.039  99.873 110.738  1.00  0.00           C  
ATOM   3919  O   VAL A 254      17.292 100.312 109.654  1.00  0.00           O  
ATOM   3920  CB  VAL A 254      19.225  98.641 111.687  1.00  0.00           C  
ATOM   3921  CG1 VAL A 254      18.422  97.260 111.735  1.00  0.00           C  
ATOM   3922  CG2 VAL A 254      20.101  98.721 110.441  1.00  0.00           C  
ATOM   3923  H   VAL A 254      17.817  99.297 113.702  1.00  0.00           H  
ATOM   3924  HA  VAL A 254      18.772 100.799 111.451  1.00  0.00           H  
ATOM   3925  HB  VAL A 254      19.914  98.636 112.532  1.00  0.00           H  
ATOM   3926 HG11 VAL A 254      19.211  96.509 111.724  1.00  0.00           H  
ATOM   3927 HG12 VAL A 254      17.754  97.236 112.597  1.00  0.00           H  
ATOM   3928 HG13 VAL A 254      17.852  97.259 110.805  1.00  0.00           H  
ATOM   3929 HG21 VAL A 254      20.797  97.884 110.410  1.00  0.00           H  
ATOM   3930 HG22 VAL A 254      19.565  98.599 109.499  1.00  0.00           H  
ATOM   3931 HG23 VAL A 254      20.673  99.648 110.395  1.00  0.00           H  
ATOM   3932  N   GLN A 255      15.776  99.524 111.114  1.00  0.00           N  
ATOM   3933  CA  GLN A 255      14.603  99.693 110.232  1.00  0.00           C  
ATOM   3934  C   GLN A 255      14.082 101.150 110.147  1.00  0.00           C  
ATOM   3935  O   GLN A 255      13.574 101.599 109.147  1.00  0.00           O  
ATOM   3936  CB  GLN A 255      13.546  98.689 110.673  1.00  0.00           C  
ATOM   3937  CG  GLN A 255      13.726  97.186 110.299  1.00  0.00           C  
ATOM   3938  CD  GLN A 255      12.715  96.354 111.049  1.00  0.00           C  
ATOM   3939  NE2 GLN A 255      12.828  96.308 112.395  1.00  0.00           N  
ATOM   3940  OE1 GLN A 255      11.850  95.731 110.437  1.00  0.00           O  
ATOM   3941  H   GLN A 255      15.747  99.085 112.023  1.00  0.00           H  
ATOM   3942  HA  GLN A 255      14.914  99.493 109.206  1.00  0.00           H  
ATOM   3943  HB2 GLN A 255      13.494  98.785 111.757  1.00  0.00           H  
ATOM   3944  HB3 GLN A 255      12.584  99.090 110.354  1.00  0.00           H  
ATOM   3945  HG2 GLN A 255      13.551  97.039 109.233  1.00  0.00           H  
ATOM   3946  HG3 GLN A 255      14.753  96.939 110.570  1.00  0.00           H  
ATOM   3947 HE21 GLN A 255      12.211  95.668 112.875  1.00  0.00           H  
ATOM   3948 HE22 GLN A 255      13.539  96.798 112.921  1.00  0.00           H  
ATOM   3949  N   GLU A 256      14.199 101.923 111.217  1.00  0.00           N  
ATOM   3950  CA  GLU A 256      13.645 103.226 111.627  1.00  0.00           C  
ATOM   3951  C   GLU A 256      14.437 104.467 111.111  1.00  0.00           C  
ATOM   3952  O   GLU A 256      13.844 105.506 110.763  1.00  0.00           O  
ATOM   3953  CB  GLU A 256      13.660 103.287 113.189  1.00  0.00           C  
ATOM   3954  CG  GLU A 256      13.137 104.456 114.059  1.00  0.00           C  
ATOM   3955  CD  GLU A 256      11.613 104.716 114.022  1.00  0.00           C  
ATOM   3956  OE1 GLU A 256      11.138 105.455 114.923  1.00  0.00           O  
ATOM   3957  OE2 GLU A 256      10.951 104.103 113.158  1.00  0.00           O1-
ATOM   3958  H   GLU A 256      14.565 101.414 112.009  1.00  0.00           H  
ATOM   3959  HA  GLU A 256      12.647 103.315 111.199  1.00  0.00           H  
ATOM   3960  HB2 GLU A 256      13.162 102.382 113.535  1.00  0.00           H  
ATOM   3961  HB3 GLU A 256      14.708 103.119 113.443  1.00  0.00           H  
ATOM   3962  HG2 GLU A 256      13.411 104.316 115.105  1.00  0.00           H  
ATOM   3963  HG3 GLU A 256      13.628 105.339 113.649  1.00  0.00           H  
ATOM   3964  N   ALA A 257      15.722 104.412 111.070  1.00  0.00           N  
ATOM   3965  CA  ALA A 257      16.528 105.385 110.394  1.00  0.00           C  
ATOM   3966  C   ALA A 257      16.505 105.435 108.865  1.00  0.00           C  
ATOM   3967  O   ALA A 257      16.827 106.511 108.276  1.00  0.00           O  
ATOM   3968  CB  ALA A 257      17.932 105.216 110.994  1.00  0.00           C  
ATOM   3969  H   ALA A 257      16.180 103.638 111.530  1.00  0.00           H  
ATOM   3970  HA  ALA A 257      16.212 106.401 110.631  1.00  0.00           H  
ATOM   3971  HB1 ALA A 257      17.954 105.130 112.080  1.00  0.00           H  
ATOM   3972  HB2 ALA A 257      18.273 104.254 110.610  1.00  0.00           H  
ATOM   3973  HB3 ALA A 257      18.482 106.058 110.572  1.00  0.00           H  
ATOM   3974  N   PHE A 258      16.176 104.310 108.227  1.00  0.00           N  
ATOM   3975  CA  PHE A 258      15.700 104.274 106.851  1.00  0.00           C  
ATOM   3976  C   PHE A 258      14.190 104.609 106.699  1.00  0.00           C  
ATOM   3977  O   PHE A 258      13.416 104.067 107.458  1.00  0.00           O  
ATOM   3978  CB  PHE A 258      16.030 102.839 106.340  1.00  0.00           C  
ATOM   3979  CG  PHE A 258      17.470 102.554 106.122  1.00  0.00           C  
ATOM   3980  CD1 PHE A 258      18.489 102.588 107.090  1.00  0.00           C  
ATOM   3981  CD2 PHE A 258      17.857 102.352 104.758  1.00  0.00           C  
ATOM   3982  CE1 PHE A 258      19.859 102.350 106.713  1.00  0.00           C  
ATOM   3983  CE2 PHE A 258      19.195 102.131 104.411  1.00  0.00           C  
ATOM   3984  CZ  PHE A 258      20.163 102.011 105.376  1.00  0.00           C  
ATOM   3985  H   PHE A 258      16.065 103.467 108.773  1.00  0.00           H  
ATOM   3986  HA  PHE A 258      16.281 105.007 106.292  1.00  0.00           H  
ATOM   3987  HB2 PHE A 258      15.743 102.157 107.141  1.00  0.00           H  
ATOM   3988  HB3 PHE A 258      15.546 102.613 105.390  1.00  0.00           H  
ATOM   3989  HD1 PHE A 258      18.229 102.822 108.112  1.00  0.00           H  
ATOM   3990  HD2 PHE A 258      17.160 102.421 103.936  1.00  0.00           H  
ATOM   3991  HE1 PHE A 258      20.671 102.539 107.400  1.00  0.00           H  
ATOM   3992  HE2 PHE A 258      19.536 101.977 103.397  1.00  0.00           H  
ATOM   3993  HZ  PHE A 258      21.180 101.732 105.143  1.00  0.00           H  
ATOM   3994  N   GLY A 259      13.788 105.434 105.757  1.00  0.00           N  
ATOM   3995  CA  GLY A 259      12.353 105.399 105.329  1.00  0.00           C  
ATOM   3996  C   GLY A 259      12.094 104.326 104.239  1.00  0.00           C  
ATOM   3997  O   GLY A 259      12.960 103.582 103.723  1.00  0.00           O  
ATOM   3998  H   GLY A 259      14.515 105.936 105.269  1.00  0.00           H  
ATOM   3999  HA2 GLY A 259      11.621 105.205 106.112  1.00  0.00           H  
ATOM   4000  HA3 GLY A 259      12.013 106.373 104.977  1.00  0.00           H  
ATOM   4001  N   GLY A 260      10.792 104.186 103.917  1.00  0.00           N  
ATOM   4002  CA  GLY A 260      10.208 103.165 103.094  1.00  0.00           C  
ATOM   4003  C   GLY A 260      10.306 101.769 103.731  1.00  0.00           C  
ATOM   4004  O   GLY A 260      10.712 101.603 104.902  1.00  0.00           O  
ATOM   4005  H   GLY A 260      10.159 104.819 104.386  1.00  0.00           H  
ATOM   4006  HA2 GLY A 260       9.146 103.371 102.963  1.00  0.00           H  
ATOM   4007  HA3 GLY A 260      10.723 103.192 102.134  1.00  0.00           H  
ATOM   4008  N   ARG A 261       9.955 100.743 102.924  1.00  0.00           N  
ATOM   4009  CA  ARG A 261      10.065  99.339 103.303  1.00  0.00           C  
ATOM   4010  C   ARG A 261      11.493  98.747 103.221  1.00  0.00           C  
ATOM   4011  O   ARG A 261      12.366  99.285 102.468  1.00  0.00           O  
ATOM   4012  CB  ARG A 261       8.922  98.428 102.786  1.00  0.00           C  
ATOM   4013  CG  ARG A 261       7.540  98.866 103.202  1.00  0.00           C  
ATOM   4014  CD  ARG A 261       6.444  97.914 102.835  1.00  0.00           C  
ATOM   4015  NE  ARG A 261       6.362  97.536 101.363  1.00  0.00           N  
ATOM   4016  CZ  ARG A 261       5.541  96.633 100.898  1.00  0.00           C  
ATOM   4017  NH1 ARG A 261       5.737  96.190  99.680  1.00  0.00           N1+
ATOM   4018  NH2 ARG A 261       4.657  96.043 101.577  1.00  0.00           N  
ATOM   4019  H   ARG A 261       9.649 100.932 101.979  1.00  0.00           H  
ATOM   4020  HA  ARG A 261       9.833  99.230 104.363  1.00  0.00           H  
ATOM   4021  HB2 ARG A 261       8.946  98.382 101.697  1.00  0.00           H  
ATOM   4022  HB3 ARG A 261       9.098  97.445 103.223  1.00  0.00           H  
ATOM   4023  HG2 ARG A 261       7.499  99.021 104.280  1.00  0.00           H  
ATOM   4024  HG3 ARG A 261       7.317  99.807 102.700  1.00  0.00           H  
ATOM   4025  HD2 ARG A 261       6.592  96.966 103.351  1.00  0.00           H  
ATOM   4026  HD3 ARG A 261       5.529  98.435 103.119  1.00  0.00           H  
ATOM   4027  HE  ARG A 261       6.907  98.040 100.677  1.00  0.00           H  
ATOM   4028 HH11 ARG A 261       6.570  96.524  99.216  1.00  0.00           H  
ATOM   4029 HH12 ARG A 261       5.331  95.281  99.509  1.00  0.00           H  
ATOM   4030 HH21 ARG A 261       4.703  96.199 102.574  1.00  0.00           H  
ATOM   4031 HH22 ARG A 261       4.137  95.253 101.224  1.00  0.00           H  
ATOM   4032  N   CYS A 262      11.629  97.592 103.880  1.00  0.00           N  
ATOM   4033  CA  CYS A 262      12.862  96.857 103.873  1.00  0.00           C  
ATOM   4034  C   CYS A 262      12.704  95.338 103.819  1.00  0.00           C  
ATOM   4035  O   CYS A 262      11.762  94.833 104.424  1.00  0.00           O  
ATOM   4036  CB  CYS A 262      13.690  97.479 104.998  1.00  0.00           C  
ATOM   4037  SG  CYS A 262      13.167  96.727 106.572  1.00  0.00           S  
ATOM   4038  H   CYS A 262      10.890  97.278 104.492  1.00  0.00           H  
ATOM   4039  HA  CYS A 262      13.399  97.203 102.990  1.00  0.00           H  
ATOM   4040  HB2 CYS A 262      14.749  97.226 104.951  1.00  0.00           H  
ATOM   4041  HB3 CYS A 262      13.662  98.567 105.070  1.00  0.00           H  
ATOM   4042  HG  CYS A 262      12.073  97.409 106.921  1.00  0.00           H  
ATOM   4043  N   GLN A 263      13.711  94.582 103.215  1.00  0.00           N  
ATOM   4044  CA  GLN A 263      13.947  93.191 103.530  1.00  0.00           C  
ATOM   4045  C   GLN A 263      15.031  93.212 104.570  1.00  0.00           C  
ATOM   4046  O   GLN A 263      16.095  93.811 104.407  1.00  0.00           O  
ATOM   4047  CB  GLN A 263      14.405  92.551 102.137  1.00  0.00           C  
ATOM   4048  CG  GLN A 263      13.531  92.674 100.926  1.00  0.00           C  
ATOM   4049  CD  GLN A 263      12.074  92.089 101.075  1.00  0.00           C  
ATOM   4050  NE2 GLN A 263      11.576  91.443 100.094  1.00  0.00           N  
ATOM   4051  OE1 GLN A 263      11.471  92.057 102.163  1.00  0.00           O  
ATOM   4052  H   GLN A 263      14.425  95.026 102.656  1.00  0.00           H  
ATOM   4053  HA  GLN A 263      13.074  92.634 103.872  1.00  0.00           H  
ATOM   4054  HB2 GLN A 263      15.374  92.986 101.889  1.00  0.00           H  
ATOM   4055  HB3 GLN A 263      14.573  91.476 102.205  1.00  0.00           H  
ATOM   4056  HG2 GLN A 263      13.552  93.706 100.574  1.00  0.00           H  
ATOM   4057  HG3 GLN A 263      14.092  92.094 100.194  1.00  0.00           H  
ATOM   4058 HE21 GLN A 263      10.598  91.191 100.116  1.00  0.00           H  
ATOM   4059 HE22 GLN A 263      12.063  91.525  99.213  1.00  0.00           H  
ATOM   4060  N   HID A 264      14.938  92.371 105.617  1.00  0.00           N  
ATOM   4061  CA  HID A 264      15.962  92.209 106.641  1.00  0.00           C  
ATOM   4062  C   HID A 264      15.662  90.997 107.486  1.00  0.00           C  
ATOM   4063  O   HID A 264      14.525  90.573 107.629  1.00  0.00           O  
ATOM   4064  CB  HID A 264      15.998  93.455 107.455  1.00  0.00           C  
ATOM   4065  CG  HID A 264      16.532  93.212 108.806  1.00  0.00           C  
ATOM   4066  CD2 HID A 264      17.835  93.583 109.217  1.00  0.00           C  
ATOM   4067  ND1 HID A 264      15.969  92.559 109.932  1.00  0.00           N  
ATOM   4068  CE1 HID A 264      16.882  92.549 110.929  1.00  0.00           C  
ATOM   4069  NE2 HID A 264      17.991  93.155 110.578  1.00  0.00           N  
ATOM   4070  H   HID A 264      14.141  91.756 105.699  1.00  0.00           H  
ATOM   4071  HA  HID A 264      16.980  92.186 106.251  1.00  0.00           H  
ATOM   4072  HB2 HID A 264      16.617  94.199 106.954  1.00  0.00           H  
ATOM   4073  HB3 HID A 264      14.991  93.823 107.651  1.00  0.00           H  
ATOM   4074  HD1 HID A 264      15.110  92.041 110.045  1.00  0.00           H  
ATOM   4075  HD2 HID A 264      18.618  93.899 108.544  1.00  0.00           H  
ATOM   4076  HE1 HID A 264      16.730  92.087 111.894  1.00  0.00           H  
ATOM   4077  N   SER A 265      16.794  90.407 107.949  1.00  0.00           N  
ATOM   4078  CA  SER A 265      16.714  89.249 108.899  1.00  0.00           C  
ATOM   4079  C   SER A 265      17.961  89.312 109.795  1.00  0.00           C  
ATOM   4080  O   SER A 265      18.925  89.939 109.403  1.00  0.00           O  
ATOM   4081  CB  SER A 265      16.486  88.013 108.067  1.00  0.00           C  
ATOM   4082  OG  SER A 265      17.646  87.529 107.450  1.00  0.00           O  
ATOM   4083  H   SER A 265      17.678  90.764 107.615  1.00  0.00           H  
ATOM   4084  HA  SER A 265      15.922  89.514 109.599  1.00  0.00           H  
ATOM   4085  HB2 SER A 265      16.075  87.230 108.706  1.00  0.00           H  
ATOM   4086  HB3 SER A 265      15.920  88.301 107.181  1.00  0.00           H  
ATOM   4087  HG  SER A 265      17.890  88.285 106.913  1.00  0.00           H  
ATOM   4088  N   VAL A 266      17.913  88.613 110.913  1.00  0.00           N  
ATOM   4089  CA  VAL A 266      19.080  88.478 111.855  1.00  0.00           C  
ATOM   4090  C   VAL A 266      19.814  87.153 111.612  1.00  0.00           C  
ATOM   4091  O   VAL A 266      19.153  86.089 111.509  1.00  0.00           O  
ATOM   4092  CB  VAL A 266      18.599  88.655 113.296  1.00  0.00           C  
ATOM   4093  CG1 VAL A 266      19.733  88.687 114.366  1.00  0.00           C  
ATOM   4094  CG2 VAL A 266      17.807  89.916 113.529  1.00  0.00           C  
ATOM   4095  H   VAL A 266      17.061  88.095 111.072  1.00  0.00           H  
ATOM   4096  HA  VAL A 266      19.839  89.226 111.623  1.00  0.00           H  
ATOM   4097  HB  VAL A 266      18.037  87.769 113.593  1.00  0.00           H  
ATOM   4098 HG11 VAL A 266      20.116  87.668 114.425  1.00  0.00           H  
ATOM   4099 HG12 VAL A 266      20.599  89.318 114.163  1.00  0.00           H  
ATOM   4100 HG13 VAL A 266      19.433  88.975 115.374  1.00  0.00           H  
ATOM   4101 HG21 VAL A 266      17.795  90.103 114.603  1.00  0.00           H  
ATOM   4102 HG22 VAL A 266      18.172  90.740 112.916  1.00  0.00           H  
ATOM   4103 HG23 VAL A 266      16.792  89.681 113.210  1.00  0.00           H  
ATOM   4104  N   LEU A 267      21.137  87.183 111.816  1.00  0.00           N  
ATOM   4105  CA  LEU A 267      21.919  85.988 112.004  1.00  0.00           C  
ATOM   4106  C   LEU A 267      22.862  86.272 113.227  1.00  0.00           C  
ATOM   4107  O   LEU A 267      23.278  87.419 113.375  1.00  0.00           O  
ATOM   4108  CB  LEU A 267      22.892  85.796 110.806  1.00  0.00           C  
ATOM   4109  CG  LEU A 267      22.308  85.318 109.459  1.00  0.00           C  
ATOM   4110  CD1 LEU A 267      23.497  85.265 108.395  1.00  0.00           C  
ATOM   4111  CD2 LEU A 267      21.632  83.934 109.479  1.00  0.00           C  
ATOM   4112  H   LEU A 267      21.621  88.043 112.031  1.00  0.00           H  
ATOM   4113  HA  LEU A 267      21.320  85.101 112.208  1.00  0.00           H  
ATOM   4114  HB2 LEU A 267      23.331  86.790 110.732  1.00  0.00           H  
ATOM   4115  HB3 LEU A 267      23.598  85.054 111.179  1.00  0.00           H  
ATOM   4116  HG  LEU A 267      21.666  86.119 109.092  1.00  0.00           H  
ATOM   4117 HD11 LEU A 267      24.049  86.203 108.441  1.00  0.00           H  
ATOM   4118 HD12 LEU A 267      24.044  84.364 108.677  1.00  0.00           H  
ATOM   4119 HD13 LEU A 267      22.996  85.086 107.444  1.00  0.00           H  
ATOM   4120 HD21 LEU A 267      20.769  84.098 110.125  1.00  0.00           H  
ATOM   4121 HD22 LEU A 267      21.344  83.607 108.479  1.00  0.00           H  
ATOM   4122 HD23 LEU A 267      22.298  83.239 109.989  1.00  0.00           H  
ATOM   4123  N   GLY A 268      23.065  85.281 114.152  1.00  0.00           N  
ATOM   4124  CA  GLY A 268      24.129  85.287 115.198  1.00  0.00           C  
ATOM   4125  C   GLY A 268      25.274  84.364 114.775  1.00  0.00           C  
ATOM   4126  O   GLY A 268      24.926  83.232 114.344  1.00  0.00           O  
ATOM   4127  H   GLY A 268      22.619  84.398 113.949  1.00  0.00           H  
ATOM   4128  HA2 GLY A 268      24.550  86.289 115.277  1.00  0.00           H  
ATOM   4129  HA3 GLY A 268      23.630  84.905 116.088  1.00  0.00           H  
ATOM   4130  N   ASP A 269      26.502  84.867 114.840  1.00  0.00           N  
ATOM   4131  CA  ASP A 269      27.742  84.183 114.462  1.00  0.00           C  
ATOM   4132  C   ASP A 269      27.728  83.583 113.049  1.00  0.00           C  
ATOM   4133  O   ASP A 269      28.344  82.584 112.747  1.00  0.00           O  
ATOM   4134  CB  ASP A 269      28.215  83.169 115.488  1.00  0.00           C  
ATOM   4135  CG  ASP A 269      28.559  83.790 116.881  1.00  0.00           C  
ATOM   4136  OD1 ASP A 269      28.416  85.010 117.076  1.00  0.00           O  
ATOM   4137  OD2 ASP A 269      28.828  82.949 117.704  1.00  0.00           O1-
ATOM   4138  H   ASP A 269      26.543  85.655 115.469  1.00  0.00           H  
ATOM   4139  HA  ASP A 269      28.511  84.955 114.440  1.00  0.00           H  
ATOM   4140  HB2 ASP A 269      27.524  82.328 115.543  1.00  0.00           H  
ATOM   4141  HB3 ASP A 269      29.176  82.783 115.145  1.00  0.00           H  
ATOM   4142  N   PHE A 270      26.896  84.129 112.105  1.00  0.00           N  
ATOM   4143  CA  PHE A 270      26.580  83.728 110.763  1.00  0.00           C  
ATOM   4144  C   PHE A 270      25.747  82.441 110.659  1.00  0.00           C  
ATOM   4145  O   PHE A 270      25.861  81.646 109.693  1.00  0.00           O  
ATOM   4146  CB  PHE A 270      27.822  83.744 109.831  1.00  0.00           C  
ATOM   4147  CG  PHE A 270      28.502  85.115 109.697  1.00  0.00           C  
ATOM   4148  CD1 PHE A 270      29.338  85.619 110.784  1.00  0.00           C  
ATOM   4149  CD2 PHE A 270      28.048  85.933 108.685  1.00  0.00           C  
ATOM   4150  CE1 PHE A 270      29.776  86.966 110.661  1.00  0.00           C  
ATOM   4151  CE2 PHE A 270      28.458  87.294 108.677  1.00  0.00           C  
ATOM   4152  CZ  PHE A 270      29.285  87.784 109.655  1.00  0.00           C  
ATOM   4153  H   PHE A 270      26.399  84.944 112.432  1.00  0.00           H  
ATOM   4154  HA  PHE A 270      25.979  84.519 110.312  1.00  0.00           H  
ATOM   4155  HB2 PHE A 270      28.628  83.093 110.172  1.00  0.00           H  
ATOM   4156  HB3 PHE A 270      27.482  83.426 108.846  1.00  0.00           H  
ATOM   4157  HD1 PHE A 270      29.661  85.004 111.611  1.00  0.00           H  
ATOM   4158  HD2 PHE A 270      27.291  85.608 107.988  1.00  0.00           H  
ATOM   4159  HE1 PHE A 270      30.441  87.459 111.355  1.00  0.00           H  
ATOM   4160  HE2 PHE A 270      28.192  87.945 107.858  1.00  0.00           H  
ATOM   4161  HZ  PHE A 270      29.719  88.760 109.500  1.00  0.00           H  
ATOM   4162  N   LYS A 271      24.805  82.229 111.616  1.00  0.00           N  
ATOM   4163  CA  LYS A 271      23.904  81.033 111.721  1.00  0.00           C  
ATOM   4164  C   LYS A 271      22.417  81.512 112.113  1.00  0.00           C  
ATOM   4165  O   LYS A 271      22.315  82.531 112.774  1.00  0.00           O  
ATOM   4166  CB  LYS A 271      24.476  80.016 112.774  1.00  0.00           C  
ATOM   4167  CG  LYS A 271      25.751  79.441 112.273  1.00  0.00           C  
ATOM   4168  CD  LYS A 271      26.284  78.304 113.109  1.00  0.00           C  
ATOM   4169  CE  LYS A 271      27.681  77.766 112.669  1.00  0.00           C  
ATOM   4170  NZ  LYS A 271      27.986  78.005 111.248  1.00  0.00           N1+
ATOM   4171  H   LYS A 271      24.895  82.758 112.471  1.00  0.00           H  
ATOM   4172  HA  LYS A 271      23.965  80.528 110.756  1.00  0.00           H  
ATOM   4173  HB2 LYS A 271      24.632  80.498 113.739  1.00  0.00           H  
ATOM   4174  HB3 LYS A 271      23.726  79.232 112.881  1.00  0.00           H  
ATOM   4175  HG2 LYS A 271      25.592  78.878 111.353  1.00  0.00           H  
ATOM   4176  HG3 LYS A 271      26.465  80.265 112.287  1.00  0.00           H  
ATOM   4177  HD2 LYS A 271      26.348  78.570 114.164  1.00  0.00           H  
ATOM   4178  HD3 LYS A 271      25.543  77.527 112.919  1.00  0.00           H  
ATOM   4179  HE2 LYS A 271      28.482  78.300 113.182  1.00  0.00           H  
ATOM   4180  HE3 LYS A 271      27.700  76.691 112.841  1.00  0.00           H  
ATOM   4181  HZ1 LYS A 271      27.890  78.985 111.022  1.00  0.00           H  
ATOM   4182  HZ2 LYS A 271      28.938  77.773 111.001  1.00  0.00           H  
ATOM   4183  HZ3 LYS A 271      27.350  77.427 110.718  1.00  0.00           H  
ATOM   4184  N   PRO A 272      21.370  80.819 111.708  1.00  0.00           N  
ATOM   4185  CA  PRO A 272      19.973  81.204 112.049  1.00  0.00           C  
ATOM   4186  C   PRO A 272      19.817  81.400 113.575  1.00  0.00           C  
ATOM   4187  O   PRO A 272      20.039  80.417 114.319  1.00  0.00           O  
ATOM   4188  CB  PRO A 272      19.097  80.131 111.419  1.00  0.00           C  
ATOM   4189  CG  PRO A 272      20.037  78.886 111.282  1.00  0.00           C  
ATOM   4190  CD  PRO A 272      21.356  79.551 111.062  1.00  0.00           C  
ATOM   4191  HA  PRO A 272      19.741  82.155 111.571  1.00  0.00           H  
ATOM   4192  HB2 PRO A 272      18.249  79.905 112.064  1.00  0.00           H  
ATOM   4193  HB3 PRO A 272      18.789  80.459 110.426  1.00  0.00           H  
ATOM   4194  HG2 PRO A 272      19.927  78.421 112.262  1.00  0.00           H  
ATOM   4195  HG3 PRO A 272      19.632  78.333 110.435  1.00  0.00           H  
ATOM   4196  HD2 PRO A 272      22.107  78.903 111.515  1.00  0.00           H  
ATOM   4197  HD3 PRO A 272      21.585  79.703 110.007  1.00  0.00           H  
ATOM   4198  N   TYR A 273      19.464  82.540 114.017  1.00  0.00           N  
ATOM   4199  CA  TYR A 273      19.340  82.898 115.443  1.00  0.00           C  
ATOM   4200  C   TYR A 273      17.841  83.132 115.905  1.00  0.00           C  
ATOM   4201  O   TYR A 273      17.070  83.711 115.185  1.00  0.00           O  
ATOM   4202  CB  TYR A 273      20.252  84.071 115.765  1.00  0.00           C  
ATOM   4203  CG  TYR A 273      20.142  84.490 117.200  1.00  0.00           C  
ATOM   4204  CD1 TYR A 273      20.764  83.714 118.177  1.00  0.00           C  
ATOM   4205  CD2 TYR A 273      19.314  85.527 117.607  1.00  0.00           C  
ATOM   4206  CE1 TYR A 273      20.564  84.019 119.517  1.00  0.00           C  
ATOM   4207  CE2 TYR A 273      19.109  85.874 118.955  1.00  0.00           C  
ATOM   4208  CZ  TYR A 273      19.704  85.109 119.952  1.00  0.00           C  
ATOM   4209  OH  TYR A 273      19.518  85.304 121.261  1.00  0.00           O  
ATOM   4210  H   TYR A 273      19.140  83.227 113.351  1.00  0.00           H  
ATOM   4211  HA  TYR A 273      19.803  82.044 115.939  1.00  0.00           H  
ATOM   4212  HB2 TYR A 273      21.273  83.742 115.573  1.00  0.00           H  
ATOM   4213  HB3 TYR A 273      20.115  84.941 115.122  1.00  0.00           H  
ATOM   4214  HD1 TYR A 273      21.521  82.972 117.970  1.00  0.00           H  
ATOM   4215  HD2 TYR A 273      18.718  86.061 116.882  1.00  0.00           H  
ATOM   4216  HE1 TYR A 273      21.152  83.468 120.237  1.00  0.00           H  
ATOM   4217  HE2 TYR A 273      18.455  86.694 119.212  1.00  0.00           H  
ATOM   4218  HH  TYR A 273      19.861  84.568 121.772  1.00  0.00           H  
ATOM   4219  N   ARG A 274      17.465  82.508 117.003  1.00  0.00           N  
ATOM   4220  CA  ARG A 274      16.189  82.734 117.616  1.00  0.00           C  
ATOM   4221  C   ARG A 274      16.286  82.984 119.128  1.00  0.00           C  
ATOM   4222  O   ARG A 274      16.893  82.171 119.806  1.00  0.00           O  
ATOM   4223  CB  ARG A 274      15.368  81.491 117.420  1.00  0.00           C  
ATOM   4224  CG  ARG A 274      13.904  81.287 117.943  1.00  0.00           C  
ATOM   4225  CD  ARG A 274      13.296  79.981 117.525  1.00  0.00           C  
ATOM   4226  NE  ARG A 274      11.840  79.872 117.747  1.00  0.00           N  
ATOM   4227  CZ  ARG A 274      11.143  78.752 117.735  1.00  0.00           C  
ATOM   4228  NH1 ARG A 274      11.479  77.629 117.193  1.00  0.00           N1+
ATOM   4229  NH2 ARG A 274       9.973  78.693 118.274  1.00  0.00           N  
ATOM   4230  H   ARG A 274      18.147  82.040 117.585  1.00  0.00           H  
ATOM   4231  HA  ARG A 274      15.628  83.506 117.089  1.00  0.00           H  
ATOM   4232  HB2 ARG A 274      15.361  81.368 116.337  1.00  0.00           H  
ATOM   4233  HB3 ARG A 274      15.927  80.597 117.696  1.00  0.00           H  
ATOM   4234  HG2 ARG A 274      13.954  81.353 119.030  1.00  0.00           H  
ATOM   4235  HG3 ARG A 274      13.418  82.173 117.534  1.00  0.00           H  
ATOM   4236  HD2 ARG A 274      13.242  79.878 116.442  1.00  0.00           H  
ATOM   4237  HD3 ARG A 274      13.872  79.198 118.019  1.00  0.00           H  
ATOM   4238  HE  ARG A 274      11.315  80.651 118.119  1.00  0.00           H  
ATOM   4239 HH11 ARG A 274      12.417  77.540 116.829  1.00  0.00           H  
ATOM   4240 HH12 ARG A 274      10.730  76.952 117.144  1.00  0.00           H  
ATOM   4241 HH21 ARG A 274       9.548  79.525 118.657  1.00  0.00           H  
ATOM   4242 HH22 ARG A 274       9.544  77.802 118.481  1.00  0.00           H  
ATOM   4243  N   PRO A 275      15.607  84.022 119.629  1.00  0.00           N  
ATOM   4244  CA  PRO A 275      15.523  84.240 121.132  1.00  0.00           C  
ATOM   4245  C   PRO A 275      15.055  83.020 121.921  1.00  0.00           C  
ATOM   4246  O   PRO A 275      14.066  82.413 121.599  1.00  0.00           O  
ATOM   4247  CB  PRO A 275      14.735  85.502 121.321  1.00  0.00           C  
ATOM   4248  CG  PRO A 275      14.890  86.267 120.030  1.00  0.00           C  
ATOM   4249  CD  PRO A 275      15.073  85.149 118.939  1.00  0.00           C  
ATOM   4250  HA  PRO A 275      16.523  84.497 121.483  1.00  0.00           H  
ATOM   4251  HB2 PRO A 275      13.699  85.204 121.482  1.00  0.00           H  
ATOM   4252  HB3 PRO A 275      15.162  86.101 122.126  1.00  0.00           H  
ATOM   4253  HG2 PRO A 275      14.017  86.900 119.871  1.00  0.00           H  
ATOM   4254  HG3 PRO A 275      15.825  86.821 120.114  1.00  0.00           H  
ATOM   4255  HD2 PRO A 275      14.059  84.888 118.636  1.00  0.00           H  
ATOM   4256  HD3 PRO A 275      15.687  85.402 118.074  1.00  0.00           H  
ATOM   4257  N   GLY A 276      15.855  82.619 122.872  1.00  0.00           N  
ATOM   4258  CA  GLY A 276      15.651  81.541 123.808  1.00  0.00           C  
ATOM   4259  C   GLY A 276      16.478  80.201 123.558  1.00  0.00           C  
ATOM   4260  O   GLY A 276      16.243  79.191 124.194  1.00  0.00           O  
ATOM   4261  H   GLY A 276      16.672  83.182 123.064  1.00  0.00           H  
ATOM   4262  HA2 GLY A 276      16.003  81.921 124.767  1.00  0.00           H  
ATOM   4263  HA3 GLY A 276      14.594  81.280 123.738  1.00  0.00           H  
ATOM   4264  N   GLN A 277      17.472  80.283 122.635  1.00  0.00           N  
ATOM   4265  CA  GLN A 277      18.089  79.039 122.056  1.00  0.00           C  
ATOM   4266  C   GLN A 277      19.275  78.542 122.980  1.00  0.00           C  
ATOM   4267  O   GLN A 277      19.757  79.275 123.873  1.00  0.00           O  
ATOM   4268  CB  GLN A 277      18.412  79.268 120.567  1.00  0.00           C  
ATOM   4269  CG  GLN A 277      19.550  80.311 120.378  1.00  0.00           C  
ATOM   4270  CD  GLN A 277      19.980  80.376 118.946  1.00  0.00           C  
ATOM   4271  NE2 GLN A 277      21.303  80.372 118.731  1.00  0.00           N  
ATOM   4272  OE1 GLN A 277      19.224  80.485 117.968  1.00  0.00           O  
ATOM   4273  H   GLN A 277      17.549  81.132 122.092  1.00  0.00           H  
ATOM   4274  HA  GLN A 277      17.327  78.258 122.035  1.00  0.00           H  
ATOM   4275  HB2 GLN A 277      18.811  78.312 120.228  1.00  0.00           H  
ATOM   4276  HB3 GLN A 277      17.513  79.519 120.003  1.00  0.00           H  
ATOM   4277  HG2 GLN A 277      19.199  81.317 120.610  1.00  0.00           H  
ATOM   4278  HG3 GLN A 277      20.393  80.093 121.035  1.00  0.00           H  
ATOM   4279 HE21 GLN A 277      21.700  80.627 117.838  1.00  0.00           H  
ATOM   4280 HE22 GLN A 277      21.900  80.361 119.546  1.00  0.00           H  
ATOM   4281  N   ALA A 278      19.748  77.305 122.777  1.00  0.00           N  
ATOM   4282  CA  ALA A 278      20.753  76.760 123.741  1.00  0.00           C  
ATOM   4283  C   ALA A 278      22.171  77.379 123.472  1.00  0.00           C  
ATOM   4284  O   ALA A 278      22.789  77.665 124.502  1.00  0.00           O  
ATOM   4285  CB  ALA A 278      20.945  75.256 123.680  1.00  0.00           C  
ATOM   4286  H   ALA A 278      19.390  76.754 122.010  1.00  0.00           H  
ATOM   4287  HA  ALA A 278      20.352  76.959 124.736  1.00  0.00           H  
ATOM   4288  HB1 ALA A 278      21.723  75.048 124.415  1.00  0.00           H  
ATOM   4289  HB2 ALA A 278      20.019  74.733 123.913  1.00  0.00           H  
ATOM   4290  HB3 ALA A 278      21.235  74.818 122.724  1.00  0.00           H  
ATOM   4291  N   TYR A 279      22.634  77.596 122.280  1.00  0.00           N  
ATOM   4292  CA  TYR A 279      23.809  78.299 121.853  1.00  0.00           C  
ATOM   4293  C   TYR A 279      23.645  79.833 121.946  1.00  0.00           C  
ATOM   4294  O   TYR A 279      22.837  80.395 121.240  1.00  0.00           O  
ATOM   4295  CB  TYR A 279      24.174  77.851 120.377  1.00  0.00           C  
ATOM   4296  CG  TYR A 279      25.374  78.570 119.747  1.00  0.00           C  
ATOM   4297  CD1 TYR A 279      25.202  79.450 118.675  1.00  0.00           C  
ATOM   4298  CD2 TYR A 279      26.650  78.323 120.382  1.00  0.00           C  
ATOM   4299  CE1 TYR A 279      26.319  80.211 118.181  1.00  0.00           C  
ATOM   4300  CE2 TYR A 279      27.753  78.972 119.860  1.00  0.00           C  
ATOM   4301  CZ  TYR A 279      27.609  79.897 118.749  1.00  0.00           C  
ATOM   4302  OH  TYR A 279      28.764  80.283 118.135  1.00  0.00           O  
ATOM   4303  H   TYR A 279      21.979  77.371 121.545  1.00  0.00           H  
ATOM   4304  HA  TYR A 279      24.641  77.998 122.489  1.00  0.00           H  
ATOM   4305  HB2 TYR A 279      24.482  76.808 120.443  1.00  0.00           H  
ATOM   4306  HB3 TYR A 279      23.423  77.979 119.596  1.00  0.00           H  
ATOM   4307  HD1 TYR A 279      24.216  79.535 118.241  1.00  0.00           H  
ATOM   4308  HD2 TYR A 279      26.657  77.670 121.243  1.00  0.00           H  
ATOM   4309  HE1 TYR A 279      26.241  80.913 117.365  1.00  0.00           H  
ATOM   4310  HE2 TYR A 279      28.735  78.928 120.308  1.00  0.00           H  
ATOM   4311  HH  TYR A 279      28.690  81.153 117.733  1.00  0.00           H  
ATOM   4312  N   VAL A 280      24.373  80.458 122.867  1.00  0.00           N  
ATOM   4313  CA  VAL A 280      24.492  81.935 122.957  1.00  0.00           C  
ATOM   4314  C   VAL A 280      25.543  82.485 121.984  1.00  0.00           C  
ATOM   4315  O   VAL A 280      26.717  82.103 122.090  1.00  0.00           O  
ATOM   4316  CB  VAL A 280      24.703  82.340 124.431  1.00  0.00           C  
ATOM   4317  CG1 VAL A 280      25.139  83.780 124.554  1.00  0.00           C  
ATOM   4318  CG2 VAL A 280      23.500  82.077 125.276  1.00  0.00           C  
ATOM   4319  H   VAL A 280      24.961  79.814 123.375  1.00  0.00           H  
ATOM   4320  HA  VAL A 280      23.587  82.444 122.625  1.00  0.00           H  
ATOM   4321  HB  VAL A 280      25.534  81.739 124.800  1.00  0.00           H  
ATOM   4322 HG11 VAL A 280      24.352  84.424 124.163  1.00  0.00           H  
ATOM   4323 HG12 VAL A 280      25.229  83.900 125.633  1.00  0.00           H  
ATOM   4324 HG13 VAL A 280      26.143  83.974 124.178  1.00  0.00           H  
ATOM   4325 HG21 VAL A 280      23.762  82.099 126.334  1.00  0.00           H  
ATOM   4326 HG22 VAL A 280      22.698  82.745 124.963  1.00  0.00           H  
ATOM   4327 HG23 VAL A 280      23.095  81.091 125.047  1.00  0.00           H  
ATOM   4328  N   PRO A 281      25.189  83.321 120.996  1.00  0.00           N  
ATOM   4329  CA  PRO A 281      26.162  83.806 120.060  1.00  0.00           C  
ATOM   4330  C   PRO A 281      27.105  84.834 120.680  1.00  0.00           C  
ATOM   4331  O   PRO A 281      26.902  85.496 121.694  1.00  0.00           O  
ATOM   4332  CB  PRO A 281      25.344  84.503 118.972  1.00  0.00           C  
ATOM   4333  CG  PRO A 281      24.093  85.097 119.751  1.00  0.00           C  
ATOM   4334  CD  PRO A 281      23.894  84.042 120.800  1.00  0.00           C  
ATOM   4335  HA  PRO A 281      26.783  83.057 119.569  1.00  0.00           H  
ATOM   4336  HB2 PRO A 281      25.867  85.230 118.349  1.00  0.00           H  
ATOM   4337  HB3 PRO A 281      24.934  83.732 118.320  1.00  0.00           H  
ATOM   4338  HG2 PRO A 281      24.454  86.006 120.232  1.00  0.00           H  
ATOM   4339  HG3 PRO A 281      23.309  85.310 119.025  1.00  0.00           H  
ATOM   4340  HD2 PRO A 281      23.380  84.376 121.701  1.00  0.00           H  
ATOM   4341  HD3 PRO A 281      23.264  83.396 120.190  1.00  0.00           H  
ATOM   4342  N   CYS A 282      28.199  85.153 119.982  1.00  0.00           N  
ATOM   4343  CA  CYS A 282      29.149  86.215 120.359  1.00  0.00           C  
ATOM   4344  C   CYS A 282      28.927  87.627 119.644  1.00  0.00           C  
ATOM   4345  O   CYS A 282      29.173  88.706 120.209  1.00  0.00           O  
ATOM   4346  CB  CYS A 282      30.513  85.666 120.285  1.00  0.00           C  
ATOM   4347  SG  CYS A 282      31.800  86.880 120.654  1.00  0.00           S  
ATOM   4348  H   CYS A 282      28.348  84.644 119.122  1.00  0.00           H  
ATOM   4349  HA  CYS A 282      28.905  86.505 121.381  1.00  0.00           H  
ATOM   4350  HB2 CYS A 282      30.776  84.829 120.932  1.00  0.00           H  
ATOM   4351  HB3 CYS A 282      30.698  85.331 119.264  1.00  0.00           H  
ATOM   4352  HG  CYS A 282      32.485  86.445 119.593  1.00  0.00           H  
ATOM   4353  N   TYR A 283      28.480  87.535 118.392  1.00  0.00           N  
ATOM   4354  CA  TYR A 283      27.929  88.657 117.599  1.00  0.00           C  
ATOM   4355  C   TYR A 283      26.439  88.507 117.155  1.00  0.00           C  
ATOM   4356  O   TYR A 283      25.835  87.431 117.084  1.00  0.00           O  
ATOM   4357  CB  TYR A 283      28.762  88.881 116.359  1.00  0.00           C  
ATOM   4358  CG  TYR A 283      30.305  88.984 116.580  1.00  0.00           C  
ATOM   4359  CD1 TYR A 283      31.096  87.785 116.606  1.00  0.00           C  
ATOM   4360  CD2 TYR A 283      30.978  90.222 116.706  1.00  0.00           C  
ATOM   4361  CE1 TYR A 283      32.506  87.863 116.714  1.00  0.00           C  
ATOM   4362  CE2 TYR A 283      32.374  90.281 116.738  1.00  0.00           C  
ATOM   4363  CZ  TYR A 283      33.139  89.085 116.775  1.00  0.00           C  
ATOM   4364  OH  TYR A 283      34.485  89.126 116.826  1.00  0.00           O  
ATOM   4365  H   TYR A 283      28.462  86.620 117.964  1.00  0.00           H  
ATOM   4366  HA  TYR A 283      28.023  89.557 118.208  1.00  0.00           H  
ATOM   4367  HB2 TYR A 283      28.556  88.073 115.657  1.00  0.00           H  
ATOM   4368  HB3 TYR A 283      28.423  89.794 115.869  1.00  0.00           H  
ATOM   4369  HD1 TYR A 283      30.643  86.831 116.831  1.00  0.00           H  
ATOM   4370  HD2 TYR A 283      30.352  91.098 116.626  1.00  0.00           H  
ATOM   4371  HE1 TYR A 283      33.047  86.952 116.922  1.00  0.00           H  
ATOM   4372  HE2 TYR A 283      32.937  91.203 116.717  1.00  0.00           H  
ATOM   4373  HH  TYR A 283      34.946  88.340 116.524  1.00  0.00           H  
ATOM   4374  N   PHE A 284      25.784  89.597 116.786  1.00  0.00           N  
ATOM   4375  CA  PHE A 284      24.560  89.663 115.971  1.00  0.00           C  
ATOM   4376  C   PHE A 284      24.876  90.510 114.696  1.00  0.00           C  
ATOM   4377  O   PHE A 284      25.498  91.548 114.785  1.00  0.00           O  
ATOM   4378  CB  PHE A 284      23.426  90.392 116.789  1.00  0.00           C  
ATOM   4379  CG  PHE A 284      23.027  89.739 118.047  1.00  0.00           C  
ATOM   4380  CD1 PHE A 284      22.997  90.364 119.277  1.00  0.00           C  
ATOM   4381  CD2 PHE A 284      22.511  88.510 117.931  1.00  0.00           C  
ATOM   4382  CE1 PHE A 284      22.463  89.713 120.458  1.00  0.00           C  
ATOM   4383  CE2 PHE A 284      21.958  87.821 119.070  1.00  0.00           C  
ATOM   4384  CZ  PHE A 284      21.852  88.495 120.277  1.00  0.00           C  
ATOM   4385  H   PHE A 284      26.332  90.439 116.888  1.00  0.00           H  
ATOM   4386  HA  PHE A 284      24.297  88.654 115.657  1.00  0.00           H  
ATOM   4387  HB2 PHE A 284      23.739  91.399 117.064  1.00  0.00           H  
ATOM   4388  HB3 PHE A 284      22.520  90.569 116.209  1.00  0.00           H  
ATOM   4389  HD1 PHE A 284      23.532  91.293 119.405  1.00  0.00           H  
ATOM   4390  HD2 PHE A 284      22.470  87.935 117.017  1.00  0.00           H  
ATOM   4391  HE1 PHE A 284      22.341  90.234 121.396  1.00  0.00           H  
ATOM   4392  HE2 PHE A 284      21.657  86.783 119.076  1.00  0.00           H  
ATOM   4393  HZ  PHE A 284      21.442  88.026 121.159  1.00  0.00           H  
ATOM   4394  N   ILE A 285      24.522  90.074 113.509  1.00  0.00           N  
ATOM   4395  CA  ILE A 285      24.876  90.589 112.196  1.00  0.00           C  
ATOM   4396  C   ILE A 285      23.546  90.870 111.478  1.00  0.00           C  
ATOM   4397  O   ILE A 285      22.767  89.962 111.218  1.00  0.00           O  
ATOM   4398  CB  ILE A 285      25.696  89.526 111.449  1.00  0.00           C  
ATOM   4399  CG1 ILE A 285      27.003  89.192 112.205  1.00  0.00           C  
ATOM   4400  CG2 ILE A 285      25.934  89.890 109.952  1.00  0.00           C  
ATOM   4401  CD1 ILE A 285      26.851  87.761 112.770  1.00  0.00           C  
ATOM   4402  H   ILE A 285      24.082  89.166 113.469  1.00  0.00           H  
ATOM   4403  HA  ILE A 285      25.490  91.488 112.250  1.00  0.00           H  
ATOM   4404  HB  ILE A 285      25.115  88.604 111.418  1.00  0.00           H  
ATOM   4405 HG12 ILE A 285      27.828  89.300 111.501  1.00  0.00           H  
ATOM   4406 HG13 ILE A 285      27.206  89.936 112.976  1.00  0.00           H  
ATOM   4407 HG21 ILE A 285      26.479  90.832 109.905  1.00  0.00           H  
ATOM   4408 HG22 ILE A 285      26.473  89.140 109.372  1.00  0.00           H  
ATOM   4409 HG23 ILE A 285      24.971  90.023 109.460  1.00  0.00           H  
ATOM   4410 HD11 ILE A 285      26.538  86.981 112.077  1.00  0.00           H  
ATOM   4411 HD12 ILE A 285      27.812  87.438 113.170  1.00  0.00           H  
ATOM   4412 HD13 ILE A 285      26.155  87.744 113.609  1.00  0.00           H  
ATOM   4413  N   HID A 286      23.333  92.051 110.994  1.00  0.00           N  
ATOM   4414  CA  HID A 286      22.117  92.516 110.352  1.00  0.00           C  
ATOM   4415  C   HID A 286      22.394  92.839 108.867  1.00  0.00           C  
ATOM   4416  O   HID A 286      23.261  93.664 108.528  1.00  0.00           O  
ATOM   4417  CB  HID A 286      21.593  93.620 111.137  1.00  0.00           C  
ATOM   4418  CG  HID A 286      21.170  93.351 112.567  1.00  0.00           C  
ATOM   4419  CD2 HID A 286      21.978  93.028 113.647  1.00  0.00           C  
ATOM   4420  ND1 HID A 286      19.885  93.335 112.977  1.00  0.00           N  
ATOM   4421  CE1 HID A 286      19.869  92.922 114.277  1.00  0.00           C  
ATOM   4422  NE2 HID A 286      21.098  92.868 114.780  1.00  0.00           N  
ATOM   4423  H   HID A 286      24.031  92.730 111.263  1.00  0.00           H  
ATOM   4424  HA  HID A 286      21.389  91.709 110.424  1.00  0.00           H  
ATOM   4425  HB2 HID A 286      22.245  94.492 111.103  1.00  0.00           H  
ATOM   4426  HB3 HID A 286      20.676  93.928 110.637  1.00  0.00           H  
ATOM   4427  HD1 HID A 286      19.075  93.558 112.417  1.00  0.00           H  
ATOM   4428  HD2 HID A 286      23.040  92.851 113.572  1.00  0.00           H  
ATOM   4429  HE1 HID A 286      19.036  92.790 114.951  1.00  0.00           H  
ATOM   4430  N   VAL A 287      21.530  92.248 108.015  1.00  0.00           N  
ATOM   4431  CA  VAL A 287      21.518  92.600 106.609  1.00  0.00           C  
ATOM   4432  C   VAL A 287      20.236  93.355 106.272  1.00  0.00           C  
ATOM   4433  O   VAL A 287      19.154  92.794 106.537  1.00  0.00           O  
ATOM   4434  CB  VAL A 287      21.723  91.339 105.654  1.00  0.00           C  
ATOM   4435  CG1 VAL A 287      21.739  91.817 104.202  1.00  0.00           C  
ATOM   4436  CG2 VAL A 287      23.058  90.591 105.850  1.00  0.00           C  
ATOM   4437  H   VAL A 287      20.819  91.649 108.411  1.00  0.00           H  
ATOM   4438  HA  VAL A 287      22.398  93.178 106.329  1.00  0.00           H  
ATOM   4439  HB  VAL A 287      20.935  90.592 105.745  1.00  0.00           H  
ATOM   4440 HG11 VAL A 287      22.643  92.405 104.047  1.00  0.00           H  
ATOM   4441 HG12 VAL A 287      21.798  90.984 103.501  1.00  0.00           H  
ATOM   4442 HG13 VAL A 287      20.898  92.492 104.043  1.00  0.00           H  
ATOM   4443 HG21 VAL A 287      23.061  90.066 106.805  1.00  0.00           H  
ATOM   4444 HG22 VAL A 287      23.019  89.766 105.137  1.00  0.00           H  
ATOM   4445 HG23 VAL A 287      23.881  91.290 105.708  1.00  0.00           H  
ATOM   4446  N   LEU A 288      20.303  94.634 105.739  1.00  0.00           N  
ATOM   4447  CA  LEU A 288      19.113  95.467 105.382  1.00  0.00           C  
ATOM   4448  C   LEU A 288      19.101  95.914 103.943  1.00  0.00           C  
ATOM   4449  O   LEU A 288      19.933  96.583 103.389  1.00  0.00           O  
ATOM   4450  CB  LEU A 288      18.798  96.552 106.449  1.00  0.00           C  
ATOM   4451  CG  LEU A 288      17.576  97.415 106.223  1.00  0.00           C  
ATOM   4452  CD1 LEU A 288      16.739  97.504 107.545  1.00  0.00           C  
ATOM   4453  CD2 LEU A 288      17.937  98.783 105.625  1.00  0.00           C  
ATOM   4454  H   LEU A 288      21.197  95.020 105.471  1.00  0.00           H  
ATOM   4455  HA  LEU A 288      18.374  94.671 105.283  1.00  0.00           H  
ATOM   4456  HB2 LEU A 288      18.664  95.992 107.374  1.00  0.00           H  
ATOM   4457  HB3 LEU A 288      19.613  97.275 106.475  1.00  0.00           H  
ATOM   4458  HG  LEU A 288      16.948  96.884 105.507  1.00  0.00           H  
ATOM   4459 HD11 LEU A 288      17.482  97.442 108.341  1.00  0.00           H  
ATOM   4460 HD12 LEU A 288      16.135  98.409 107.602  1.00  0.00           H  
ATOM   4461 HD13 LEU A 288      16.068  96.646 107.592  1.00  0.00           H  
ATOM   4462 HD21 LEU A 288      18.429  99.438 106.344  1.00  0.00           H  
ATOM   4463 HD22 LEU A 288      18.572  98.674 104.745  1.00  0.00           H  
ATOM   4464 HD23 LEU A 288      17.001  99.301 105.412  1.00  0.00           H  
ATOM   4465  N   LYS A 289      17.973  95.613 103.235  1.00  0.00           N  
ATOM   4466  CA  LYS A 289      17.793  96.159 101.832  1.00  0.00           C  
ATOM   4467  C   LYS A 289      17.077  97.514 101.919  1.00  0.00           C  
ATOM   4468  O   LYS A 289      15.981  97.562 102.463  1.00  0.00           O  
ATOM   4469  CB  LYS A 289      16.986  95.205 100.962  1.00  0.00           C  
ATOM   4470  CG  LYS A 289      17.085  95.578  99.460  1.00  0.00           C  
ATOM   4471  CD  LYS A 289      16.348  94.478  98.668  1.00  0.00           C  
ATOM   4472  CE  LYS A 289      15.935  94.667  97.199  1.00  0.00           C  
ATOM   4473  NZ  LYS A 289      15.126  93.496  96.666  1.00  0.00           N1+
ATOM   4474  H   LYS A 289      17.312  94.960 103.630  1.00  0.00           H  
ATOM   4475  HA  LYS A 289      18.739  96.356 101.329  1.00  0.00           H  
ATOM   4476  HB2 LYS A 289      17.486  94.266 101.197  1.00  0.00           H  
ATOM   4477  HB3 LYS A 289      15.921  95.219 101.198  1.00  0.00           H  
ATOM   4478  HG2 LYS A 289      16.502  96.498  99.501  1.00  0.00           H  
ATOM   4479  HG3 LYS A 289      18.094  95.854  99.150  1.00  0.00           H  
ATOM   4480  HD2 LYS A 289      16.928  93.560  98.750  1.00  0.00           H  
ATOM   4481  HD3 LYS A 289      15.526  94.118  99.287  1.00  0.00           H  
ATOM   4482  HE2 LYS A 289      15.404  95.594  96.985  1.00  0.00           H  
ATOM   4483  HE3 LYS A 289      16.792  94.824  96.542  1.00  0.00           H  
ATOM   4484  HZ1 LYS A 289      15.581  92.601  96.765  1.00  0.00           H  
ATOM   4485  HZ2 LYS A 289      14.289  93.385  97.220  1.00  0.00           H  
ATOM   4486  HZ3 LYS A 289      14.950  93.690  95.690  1.00  0.00           H  
ATOM   4487  N   LYS A 290      17.589  98.579 101.296  1.00  0.00           N  
ATOM   4488  CA  LYS A 290      16.884  99.877 101.058  1.00  0.00           C  
ATOM   4489  C   LYS A 290      15.790  99.747 100.004  1.00  0.00           C  
ATOM   4490  O   LYS A 290      15.942  99.073  98.991  1.00  0.00           O  
ATOM   4491  CB  LYS A 290      18.000 100.856 100.619  1.00  0.00           C  
ATOM   4492  CG  LYS A 290      17.419 102.291 100.666  1.00  0.00           C  
ATOM   4493  CD  LYS A 290      18.533 103.329 100.454  1.00  0.00           C  
ATOM   4494  CE  LYS A 290      17.979 104.574  99.760  1.00  0.00           C  
ATOM   4495  NZ  LYS A 290      19.030 105.587  99.492  1.00  0.00           N1+
ATOM   4496  H   LYS A 290      18.506  98.431 100.900  1.00  0.00           H  
ATOM   4497  HA  LYS A 290      16.300 100.154 101.937  1.00  0.00           H  
ATOM   4498  HB2 LYS A 290      18.871 100.749 101.264  1.00  0.00           H  
ATOM   4499  HB3 LYS A 290      18.163 100.664  99.559  1.00  0.00           H  
ATOM   4500  HG2 LYS A 290      16.536 102.446 100.045  1.00  0.00           H  
ATOM   4501  HG3 LYS A 290      17.143 102.453 101.708  1.00  0.00           H  
ATOM   4502  HD2 LYS A 290      19.030 103.600 101.385  1.00  0.00           H  
ATOM   4503  HD3 LYS A 290      19.260 103.014  99.705  1.00  0.00           H  
ATOM   4504  HE2 LYS A 290      17.502 104.242  98.837  1.00  0.00           H  
ATOM   4505  HE3 LYS A 290      17.238 105.061 100.394  1.00  0.00           H  
ATOM   4506  HZ1 LYS A 290      19.755 105.098  98.986  1.00  0.00           H  
ATOM   4507  HZ2 LYS A 290      18.717 106.394  98.972  1.00  0.00           H  
ATOM   4508  HZ3 LYS A 290      19.465 105.868 100.359  1.00  0.00           H  
ATOM   4509  N   THR A 291      14.721 100.492 100.161  1.00  0.00           N  
ATOM   4510  CA  THR A 291      13.574 100.605  99.274  1.00  0.00           C  
ATOM   4511  C   THR A 291      14.074 100.904  97.886  1.00  0.00           C  
ATOM   4512  O   THR A 291      15.030 101.670  97.643  1.00  0.00           O  
ATOM   4513  CB  THR A 291      12.578 101.663  99.762  1.00  0.00           C  
ATOM   4514  CG2 THR A 291      13.104 103.008 100.012  1.00  0.00           C  
ATOM   4515  OG1 THR A 291      11.549 101.668  98.837  1.00  0.00           O  
ATOM   4516  H   THR A 291      14.656 100.948 101.059  1.00  0.00           H  
ATOM   4517  HA  THR A 291      13.081  99.634  99.218  1.00  0.00           H  
ATOM   4518  HB  THR A 291      12.246 101.302 100.735  1.00  0.00           H  
ATOM   4519  HG1 THR A 291      10.961 100.940  99.050  1.00  0.00           H  
ATOM   4520 HG21 THR A 291      12.393 103.767  99.683  1.00  0.00           H  
ATOM   4521 HG22 THR A 291      13.287 103.130 101.079  1.00  0.00           H  
ATOM   4522 HG23 THR A 291      14.012 103.199  99.441  1.00  0.00           H  
ATOM   4523  N   GLY A 292      13.503 100.262  96.943  1.00  0.00           N  
ATOM   4524  CA  GLY A 292      13.777 100.479  95.525  1.00  0.00           C  
ATOM   4525  C   GLY A 292      12.566 100.154  94.652  1.00  0.00           C  
ATOM   4526  O   GLY A 292      12.032  99.048  94.806  1.00  0.00           O  
ATOM   4527  OXT GLY A 292      12.278 100.789  93.577  1.00  0.00           O1-
ATOM   4528  H   GLY A 292      12.843  99.533  97.170  1.00  0.00           H  
ATOM   4529  HA2 GLY A 292      13.974 101.534  95.334  1.00  0.00           H  
ATOM   4530  HA3 GLY A 292      14.551  99.780  95.211  1.00  0.00           H  
ATOM   4531  CA' SAM A 293      37.178  96.043 110.193  1.00  0.00           C  
ATOM   4532  CB  SAM A 293      37.484  96.659 111.521  1.00  0.00           C  
ATOM   4533  CG  SAM A 293      37.668  98.153 111.578  1.00  0.00           C  
ATOM   4534  SD  SAM A 293      38.427  98.553 113.144  1.00  0.00           S  
ATOM   4535  C5' SAM A 293      37.299  99.870 113.672  1.00  0.00           C  
ATOM   4536  C4' SAM A 293      37.423 101.164 112.867  1.00  0.00           C  
ATOM   4537  O4' SAM A 293      36.431 102.235 113.030  1.00  0.00           O  
ATOM   4538  C3' SAM A 293      38.776 101.909 113.232  1.00  0.00           C  
ATOM   4539  O3' SAM A 293      39.700 101.870 112.198  1.00  0.00           O  
ATOM   4540  C2' SAM A 293      38.362 103.304 113.664  1.00  0.00           C  
ATOM   4541  O2' SAM A 293      39.344 104.346 113.420  1.00  0.00           O  
ATOM   4542  C1' SAM A 293      37.104 103.480 112.837  1.00  0.00           C  
ATOM   4543  OXT SAM A 293      38.068  93.835 110.813  1.00  0.00           O  
ATOM   4544  N1  SAM A 293      33.728 107.266 111.849  1.00  0.00           N  
ATOM   4545  C2  SAM A 293      34.422 106.470 111.061  1.00  0.00           C  
ATOM   4546  N3  SAM A 293      35.357 105.630 111.436  1.00  0.00           N  
ATOM   4547  C4  SAM A 293      35.425 105.342 112.688  1.00  0.00           C  
ATOM   4548  C5  SAM A 293      34.770 106.075 113.644  1.00  0.00           C  
ATOM   4549  C6  SAM A 293      33.929 107.115 113.161  1.00  0.00           C  
ATOM   4550  N6  SAM A 293      33.262 107.994 113.964  1.00  0.00           N  
ATOM   4551  N7  SAM A 293      35.061 105.753 114.952  1.00  0.00           N  
ATOM   4552  C8  SAM A 293      35.894 104.728 114.769  1.00  0.00           C  
ATOM   4553  N9  SAM A 293      36.214 104.521 113.390  1.00  0.00           N  
ATOM   4554  C'  SAM A 293      37.199  94.413 110.212  1.00  0.00           C  
ATOM   4555  N'  SAM A 293      35.938  96.485 109.430  1.00  0.00           N  
ATOM   4556  O'  SAM A 293      36.341  93.843 109.566  1.00  0.00           O  
ATOM   4557 HN61 SAM A 293      32.448 108.462 113.587  1.00  0.00           H  
ATOM   4558 HN62 SAM A 293      33.083 107.645 114.897  1.00  0.00           H  
ATOM   4559  HA  SAM A 293      37.937  96.305 109.454  1.00  0.00           H  
ATOM   4560  HB1 SAM A 293      38.307  96.091 111.974  1.00  0.00           H  
ATOM   4561  HB2 SAM A 293      36.655  96.444 112.205  1.00  0.00           H  
ATOM   4562  HG1 SAM A 293      36.700  98.666 111.529  1.00  0.00           H  
ATOM   4563  HG2 SAM A 293      38.317  98.442 110.742  1.00  0.00           H  
ATOM   4564 HO2' SAM A 293      39.465 104.451 112.460  1.00  0.00           H  
ATOM   4565 HO3' SAM A 293      39.256 102.144 111.376  1.00  0.00           H  
ATOM   4566  H01 SAM A 293      36.443 104.297 115.595  1.00  0.00           H  
ATOM   4567  H02 SAM A 293      37.457 100.993 111.785  1.00  0.00           H  
ATOM   4568  H03 SAM A 293      39.340 101.564 114.107  1.00  0.00           H  
ATOM   4569  H04 SAM A 293      38.254 103.300 114.756  1.00  0.00           H  
ATOM   4570  H05 SAM A 293      37.219 103.755 111.782  1.00  0.00           H  
ATOM   4571  H06 SAM A 293      34.298 106.427 109.981  1.00  0.00           H  
ATOM   4572  H07 SAM A 293      35.064  96.232 109.913  1.00  0.00           H  
ATOM   4573  H08 SAM A 293      35.920  96.002 108.520  1.00  0.00           H  
ATOM   4574  H09 SAM A 293      35.952  97.504 109.274  1.00  0.00           H  
ATOM   4575 H5'1 SAM A 293      37.384 100.015 114.756  1.00  0.00           H  
ATOM   4576 H5'2 SAM A 293      36.261  99.593 113.454  1.00  0.00           H  
ATOM   4577  N   ACT A 294      36.007  96.016 116.576  1.00  0.00           N  
ATOM   4578  CA  ACT A 294      36.804  95.621 117.885  1.00  0.00           C  
ATOM   4579  C   ACT A 294      36.181  94.495 118.724  1.00  0.00           C  
ATOM   4580  O   ACT A 294      36.873  93.513 118.961  1.00  0.00           O  
ATOM   4581  CE  ACT A 294      36.734  97.028 115.741  1.00  0.00           C  
ATOM   4582  OXT ACT A 294      34.975  94.427 118.867  1.00  0.00           O1-
ATOM   4583  HE1 ACT A 294      37.742  96.642 115.585  1.00  0.00           H  
ATOM   4584  HE2 ACT A 294      36.175  97.220 114.825  1.00  0.00           H  
ATOM   4585  HE3 ACT A 294      36.908  97.866 116.419  1.00  0.00           H  
ATOM   4586  H1  ACT A 294      36.826  96.534 118.482  1.00  0.00           H  
ATOM   4587  H3  ACT A 294      37.840  95.341 117.685  1.00  0.00           H  
ATOM   4588  H01 ACT A 294      35.057  96.301 116.855  1.00  0.00           H  
ATOM   4589  H02 ACT A 294      35.796  95.209 115.970  1.00  0.00           H  
END
