# Supplementary material for: Computational Investigation of GNMT-Catalyzed Methyl Transfer Reaction: Integrating MD, QM, and ML Approaches
Source: J Comput Chem. Author manuscript; Available in PMC 2026 Jun 29. (PMC13312424; doi:10.1002/jcc.70434)
Supplement: SI-3 [file NIHMS2188582-supplement-SI-3.zip › MD-frame-pdbs/sampling-P2-37654.pdb]

ATOM      1  N   VAL A   1      44.389 111.068 101.167  1.00  0.00           N  
ATOM      2  CA  VAL A   1      44.268 110.838 102.582  1.00  0.00           C  
ATOM      3  C   VAL A   1      45.460 111.532 103.293  1.00  0.00           C  
ATOM      4  O   VAL A   1      46.583 111.174 102.898  1.00  0.00           O  
ATOM      5  CB  VAL A   1      44.138 109.429 103.096  1.00  0.00           C  
ATOM      6  CG1 VAL A   1      44.084 109.347 104.671  1.00  0.00           C  
ATOM      7  CG2 VAL A   1      43.017 108.549 102.516  1.00  0.00           C  
ATOM      8  HA  VAL A   1      43.365 111.315 102.962  1.00  0.00           H  
ATOM      9  HB  VAL A   1      45.084 108.979 102.794  1.00  0.00           H  
ATOM     10 HG11 VAL A   1      44.316 108.336 105.003  1.00  0.00           H  
ATOM     11 HG12 VAL A   1      44.893 109.961 105.063  1.00  0.00           H  
ATOM     12 HG13 VAL A   1      43.198 109.650 105.231  1.00  0.00           H  
ATOM     13 HG21 VAL A   1      43.472 108.071 101.648  1.00  0.00           H  
ATOM     14 HG22 VAL A   1      42.724 107.784 103.236  1.00  0.00           H  
ATOM     15 HG23 VAL A   1      42.123 109.091 102.209  1.00  0.00           H  
ATOM     16  H1  VAL A   1      44.663 112.008 100.911  1.00  0.00           H  
ATOM     17  H2  VAL A   1      43.577 110.762 100.650  1.00  0.00           H  
ATOM     18  H3  VAL A   1      45.195 110.521 100.900  1.00  0.00           H  
ATOM     19  N   ASP A   2      45.106 112.488 104.139  1.00  0.00           N  
ATOM     20  CA  ASP A   2      46.004 113.316 104.802  1.00  0.00           C  
ATOM     21  C   ASP A   2      45.567 113.785 106.218  1.00  0.00           C  
ATOM     22  O   ASP A   2      46.354 113.709 107.158  1.00  0.00           O  
ATOM     23  CB  ASP A   2      46.318 114.654 104.100  1.00  0.00           C  
ATOM     24  CG  ASP A   2      45.110 115.470 103.600  1.00  0.00           C  
ATOM     25  OD1 ASP A   2      45.113 115.771 102.386  1.00  0.00           O  
ATOM     26  OD2 ASP A   2      44.263 115.922 104.391  1.00  0.00           O1-
ATOM     27  H   ASP A   2      44.130 112.585 104.383  1.00  0.00           H  
ATOM     28  HA  ASP A   2      46.874 112.726 105.090  1.00  0.00           H  
ATOM     29  HB2 ASP A   2      46.816 115.333 104.792  1.00  0.00           H  
ATOM     30  HB3 ASP A   2      46.945 114.434 103.236  1.00  0.00           H  
ATOM     31  N   SER A   3      44.227 114.030 106.371  1.00  0.00           N  
ATOM     32  CA  SER A   3      43.560 114.458 107.592  1.00  0.00           C  
ATOM     33  C   SER A   3      42.044 114.439 107.367  1.00  0.00           C  
ATOM     34  O   SER A   3      41.466 115.110 106.503  1.00  0.00           O  
ATOM     35  CB  SER A   3      43.984 115.862 107.914  1.00  0.00           C  
ATOM     36  OG  SER A   3      43.392 116.164 109.210  1.00  0.00           O  
ATOM     37  H   SER A   3      43.736 114.065 105.489  1.00  0.00           H  
ATOM     38  HA  SER A   3      43.723 113.830 108.468  1.00  0.00           H  
ATOM     39  HB2 SER A   3      45.062 115.974 108.024  1.00  0.00           H  
ATOM     40  HB3 SER A   3      43.597 116.439 107.073  1.00  0.00           H  
ATOM     41  HG  SER A   3      44.074 116.153 109.886  1.00  0.00           H  
ATOM     42  N   VAL A   4      41.336 113.967 108.367  1.00  0.00           N  
ATOM     43  CA  VAL A   4      39.799 114.038 108.462  1.00  0.00           C  
ATOM     44  C   VAL A   4      39.478 115.460 108.908  1.00  0.00           C  
ATOM     45  O   VAL A   4      38.429 115.984 108.492  1.00  0.00           O  
ATOM     46  CB  VAL A   4      39.146 113.016 109.408  1.00  0.00           C  
ATOM     47  CG1 VAL A   4      39.524 112.982 110.860  1.00  0.00           C  
ATOM     48  CG2 VAL A   4      37.626 113.030 109.351  1.00  0.00           C  
ATOM     49  H   VAL A   4      41.821 113.409 109.055  1.00  0.00           H  
ATOM     50  HA  VAL A   4      39.310 113.926 107.493  1.00  0.00           H  
ATOM     51  HB  VAL A   4      39.411 112.020 109.053  1.00  0.00           H  
ATOM     52 HG11 VAL A   4      39.169 112.075 111.350  1.00  0.00           H  
ATOM     53 HG12 VAL A   4      40.603 113.107 110.959  1.00  0.00           H  
ATOM     54 HG13 VAL A   4      39.113 113.819 111.421  1.00  0.00           H  
ATOM     55 HG21 VAL A   4      37.097 112.240 109.885  1.00  0.00           H  
ATOM     56 HG22 VAL A   4      37.388 113.954 109.879  1.00  0.00           H  
ATOM     57 HG23 VAL A   4      37.335 113.131 108.306  1.00  0.00           H  
ATOM     58  N   TYR A   5      40.339 116.079 109.668  1.00  0.00           N  
ATOM     59  CA  TYR A   5      40.255 117.470 110.096  1.00  0.00           C  
ATOM     60  C   TYR A   5      40.519 118.502 108.955  1.00  0.00           C  
ATOM     61  O   TYR A   5      40.457 119.725 109.171  1.00  0.00           O  
ATOM     62  CB  TYR A   5      41.128 117.833 111.250  1.00  0.00           C  
ATOM     63  CG  TYR A   5      40.923 116.895 112.446  1.00  0.00           C  
ATOM     64  CD1 TYR A   5      41.930 116.090 112.960  1.00  0.00           C  
ATOM     65  CD2 TYR A   5      39.651 116.898 113.051  1.00  0.00           C  
ATOM     66  CE1 TYR A   5      41.735 115.436 114.184  1.00  0.00           C  
ATOM     67  CE2 TYR A   5      39.385 116.064 114.124  1.00  0.00           C  
ATOM     68  CZ  TYR A   5      40.401 115.357 114.707  1.00  0.00           C  
ATOM     69  OH  TYR A   5      40.206 114.535 115.780  1.00  0.00           O  
ATOM     70  H   TYR A   5      41.177 115.606 109.973  1.00  0.00           H  
ATOM     71  HA  TYR A   5      39.216 117.634 110.380  1.00  0.00           H  
ATOM     72  HB2 TYR A   5      42.156 117.777 110.893  1.00  0.00           H  
ATOM     73  HB3 TYR A   5      40.823 118.847 111.504  1.00  0.00           H  
ATOM     74  HD1 TYR A   5      42.902 116.150 112.493  1.00  0.00           H  
ATOM     75  HD2 TYR A   5      38.862 117.518 112.651  1.00  0.00           H  
ATOM     76  HE1 TYR A   5      42.578 114.870 114.549  1.00  0.00           H  
ATOM     77  HE2 TYR A   5      38.463 116.271 114.646  1.00  0.00           H  
ATOM     78  HH  TYR A   5      41.026 114.438 116.270  1.00  0.00           H  
ATOM     79  N   ARG A   6      40.815 117.950 107.770  1.00  0.00           N  
ATOM     80  CA  ARG A   6      40.683 118.692 106.496  1.00  0.00           C  
ATOM     81  C   ARG A   6      39.244 119.158 106.254  1.00  0.00           C  
ATOM     82  O   ARG A   6      39.070 120.325 105.941  1.00  0.00           O  
ATOM     83  CB  ARG A   6      41.298 117.866 105.357  1.00  0.00           C  
ATOM     84  CG  ARG A   6      41.123 118.667 104.025  1.00  0.00           C  
ATOM     85  CD  ARG A   6      41.685 117.868 102.884  1.00  0.00           C  
ATOM     86  NE  ARG A   6      40.801 116.672 102.490  1.00  0.00           N  
ATOM     87  CZ  ARG A   6      40.942 115.389 102.769  1.00  0.00           C  
ATOM     88  NH1 ARG A   6      39.986 114.523 102.548  1.00  0.00           N1+
ATOM     89  NH2 ARG A   6      42.054 115.004 103.279  1.00  0.00           N  
ATOM     90  H   ARG A   6      40.982 116.957 107.693  1.00  0.00           H  
ATOM     91  HA  ARG A   6      41.176 119.631 106.746  1.00  0.00           H  
ATOM     92  HB2 ARG A   6      42.359 117.774 105.591  1.00  0.00           H  
ATOM     93  HB3 ARG A   6      40.760 116.933 105.191  1.00  0.00           H  
ATOM     94  HG2 ARG A   6      40.089 118.802 103.706  1.00  0.00           H  
ATOM     95  HG3 ARG A   6      41.712 119.574 104.162  1.00  0.00           H  
ATOM     96  HD2 ARG A   6      41.841 118.555 102.052  1.00  0.00           H  
ATOM     97  HD3 ARG A   6      42.672 117.492 103.154  1.00  0.00           H  
ATOM     98  HE  ARG A   6      39.958 116.920 101.993  1.00  0.00           H  
ATOM     99 HH11 ARG A   6      39.160 114.782 102.027  1.00  0.00           H  
ATOM    100 HH12 ARG A   6      39.998 113.577 102.903  1.00  0.00           H  
ATOM    101 HH21 ARG A   6      42.802 115.611 103.582  1.00  0.00           H  
ATOM    102 HH22 ARG A   6      42.044 114.072 103.668  1.00  0.00           H  
ATOM    103  N   THR A   7      38.257 118.378 106.664  1.00  0.00           N  
ATOM    104  CA  THR A   7      36.821 118.727 106.624  1.00  0.00           C  
ATOM    105  C   THR A   7      36.243 119.084 108.041  1.00  0.00           C  
ATOM    106  O   THR A   7      35.287 119.909 108.196  1.00  0.00           O  
ATOM    107  CB  THR A   7      35.865 117.746 106.006  1.00  0.00           C  
ATOM    108  CG2 THR A   7      36.247 117.549 104.511  1.00  0.00           C  
ATOM    109  OG1 THR A   7      36.056 116.438 106.510  1.00  0.00           O  
ATOM    110  H   THR A   7      38.543 117.413 106.743  1.00  0.00           H  
ATOM    111  HA  THR A   7      36.694 119.586 105.963  1.00  0.00           H  
ATOM    112  HB  THR A   7      34.823 118.060 106.061  1.00  0.00           H  
ATOM    113  HG1 THR A   7      36.883 116.048 106.217  1.00  0.00           H  
ATOM    114 HG21 THR A   7      36.173 118.508 103.998  1.00  0.00           H  
ATOM    115 HG22 THR A   7      37.296 117.286 104.380  1.00  0.00           H  
ATOM    116 HG23 THR A   7      35.684 116.823 103.924  1.00  0.00           H  
ATOM    117  N   ARG A   8      36.623 118.287 109.047  1.00  0.00           N  
ATOM    118  CA  ARG A   8      35.998 118.282 110.375  1.00  0.00           C  
ATOM    119  C   ARG A   8      36.634 119.314 111.361  1.00  0.00           C  
ATOM    120  O   ARG A   8      37.747 119.719 111.291  1.00  0.00           O  
ATOM    121  CB  ARG A   8      35.864 116.827 111.023  1.00  0.00           C  
ATOM    122  CG  ARG A   8      35.134 115.801 110.161  1.00  0.00           C  
ATOM    123  CD  ARG A   8      33.706 116.221 110.025  1.00  0.00           C  
ATOM    124  NE  ARG A   8      33.362 116.835 108.793  1.00  0.00           N  
ATOM    125  CZ  ARG A   8      32.722 117.968 108.607  1.00  0.00           C  
ATOM    126  NH1 ARG A   8      32.400 118.320 107.402  1.00  0.00           N1+
ATOM    127  NH2 ARG A   8      32.462 118.767 109.583  1.00  0.00           N  
ATOM    128  H   ARG A   8      37.268 117.546 108.812  1.00  0.00           H  
ATOM    129  HA  ARG A   8      34.973 118.626 110.236  1.00  0.00           H  
ATOM    130  HB2 ARG A   8      36.861 116.425 111.203  1.00  0.00           H  
ATOM    131  HB3 ARG A   8      35.407 116.907 112.009  1.00  0.00           H  
ATOM    132  HG2 ARG A   8      35.584 115.820 109.169  1.00  0.00           H  
ATOM    133  HG3 ARG A   8      35.252 114.831 110.645  1.00  0.00           H  
ATOM    134  HD2 ARG A   8      33.048 115.363 110.164  1.00  0.00           H  
ATOM    135  HD3 ARG A   8      33.394 116.858 110.853  1.00  0.00           H  
ATOM    136  HE  ARG A   8      33.605 116.352 107.941  1.00  0.00           H  
ATOM    137 HH11 ARG A   8      32.472 117.634 106.665  1.00  0.00           H  
ATOM    138 HH12 ARG A   8      32.168 119.267 107.138  1.00  0.00           H  
ATOM    139 HH21 ARG A   8      32.612 118.485 110.540  1.00  0.00           H  
ATOM    140 HH22 ARG A   8      31.894 119.565 109.334  1.00  0.00           H  
ATOM    141  N   SER A   9      35.864 119.567 112.409  1.00  0.00           N  
ATOM    142  CA  SER A   9      36.153 120.432 113.510  1.00  0.00           C  
ATOM    143  C   SER A   9      37.117 119.802 114.472  1.00  0.00           C  
ATOM    144  O   SER A   9      36.914 118.700 115.010  1.00  0.00           O  
ATOM    145  CB  SER A   9      34.857 120.880 114.255  1.00  0.00           C  
ATOM    146  OG  SER A   9      33.858 121.255 113.362  1.00  0.00           O  
ATOM    147  H   SER A   9      34.978 119.082 112.435  1.00  0.00           H  
ATOM    148  HA  SER A   9      36.568 121.354 113.103  1.00  0.00           H  
ATOM    149  HB2 SER A   9      34.611 119.984 114.825  1.00  0.00           H  
ATOM    150  HB3 SER A   9      35.061 121.735 114.901  1.00  0.00           H  
ATOM    151  HG  SER A   9      33.526 120.400 113.080  1.00  0.00           H  
ATOM    152  N   LEU A  10      38.229 120.552 114.736  1.00  0.00           N  
ATOM    153  CA  LEU A  10      39.472 119.945 115.165  1.00  0.00           C  
ATOM    154  C   LEU A  10      39.430 119.523 116.615  1.00  0.00           C  
ATOM    155  O   LEU A  10      39.419 120.425 117.436  1.00  0.00           O  
ATOM    156  CB  LEU A  10      40.536 121.022 114.965  1.00  0.00           C  
ATOM    157  CG  LEU A  10      41.947 120.571 115.473  1.00  0.00           C  
ATOM    158  CD1 LEU A  10      42.503 119.385 114.757  1.00  0.00           C  
ATOM    159  CD2 LEU A  10      42.997 121.648 115.378  1.00  0.00           C  
ATOM    160  H   LEU A  10      38.214 121.492 114.365  1.00  0.00           H  
ATOM    161  HA  LEU A  10      39.820 119.131 114.528  1.00  0.00           H  
ATOM    162  HB2 LEU A  10      40.709 121.301 113.925  1.00  0.00           H  
ATOM    163  HB3 LEU A  10      40.318 121.948 115.497  1.00  0.00           H  
ATOM    164  HG  LEU A  10      41.818 120.463 116.550  1.00  0.00           H  
ATOM    165 HD11 LEU A  10      43.454 119.131 115.225  1.00  0.00           H  
ATOM    166 HD12 LEU A  10      41.884 118.488 114.758  1.00  0.00           H  
ATOM    167 HD13 LEU A  10      42.699 119.634 113.715  1.00  0.00           H  
ATOM    168 HD21 LEU A  10      43.218 121.920 114.346  1.00  0.00           H  
ATOM    169 HD22 LEU A  10      42.614 122.502 115.936  1.00  0.00           H  
ATOM    170 HD23 LEU A  10      43.966 121.324 115.759  1.00  0.00           H  
ATOM    171  N   GLY A  11      39.291 118.231 116.785  1.00  0.00           N  
ATOM    172  CA  GLY A  11      39.230 117.657 118.124  1.00  0.00           C  
ATOM    173  C   GLY A  11      37.832 117.622 118.762  1.00  0.00           C  
ATOM    174  O   GLY A  11      37.769 117.130 119.861  1.00  0.00           O  
ATOM    175  H   GLY A  11      39.370 117.580 116.016  1.00  0.00           H  
ATOM    176  HA2 GLY A  11      39.522 116.612 118.018  1.00  0.00           H  
ATOM    177  HA3 GLY A  11      39.942 118.106 118.816  1.00  0.00           H  
ATOM    178  N   VAL A  12      36.790 118.117 118.102  1.00  0.00           N  
ATOM    179  CA  VAL A  12      35.441 118.006 118.748  1.00  0.00           C  
ATOM    180  C   VAL A  12      35.072 116.592 119.093  1.00  0.00           C  
ATOM    181  O   VAL A  12      35.454 115.663 118.340  1.00  0.00           O  
ATOM    182  CB  VAL A  12      34.381 118.766 117.919  1.00  0.00           C  
ATOM    183  CG1 VAL A  12      32.911 118.478 118.146  1.00  0.00           C  
ATOM    184  CG2 VAL A  12      34.595 120.268 118.190  1.00  0.00           C  
ATOM    185  H   VAL A  12      36.857 118.493 117.166  1.00  0.00           H  
ATOM    186  HA  VAL A  12      35.611 118.616 119.635  1.00  0.00           H  
ATOM    187  HB  VAL A  12      34.498 118.590 116.849  1.00  0.00           H  
ATOM    188 HG11 VAL A  12      32.632 118.656 119.184  1.00  0.00           H  
ATOM    189 HG12 VAL A  12      32.287 119.074 117.480  1.00  0.00           H  
ATOM    190 HG13 VAL A  12      32.971 117.403 117.973  1.00  0.00           H  
ATOM    191 HG21 VAL A  12      34.246 120.525 119.191  1.00  0.00           H  
ATOM    192 HG22 VAL A  12      35.609 120.640 118.048  1.00  0.00           H  
ATOM    193 HG23 VAL A  12      33.987 120.811 117.467  1.00  0.00           H  
ATOM    194  N   ALA A  13      34.391 116.439 120.209  1.00  0.00           N  
ATOM    195  CA  ALA A  13      33.832 115.122 120.565  1.00  0.00           C  
ATOM    196  C   ALA A  13      32.808 114.590 119.497  1.00  0.00           C  
ATOM    197  O   ALA A  13      32.188 115.454 118.870  1.00  0.00           O  
ATOM    198  CB  ALA A  13      33.259 115.088 121.967  1.00  0.00           C  
ATOM    199  H   ALA A  13      34.035 117.279 120.641  1.00  0.00           H  
ATOM    200  HA  ALA A  13      34.715 114.484 120.544  1.00  0.00           H  
ATOM    201  HB1 ALA A  13      32.895 114.100 122.249  1.00  0.00           H  
ATOM    202  HB2 ALA A  13      34.090 115.307 122.639  1.00  0.00           H  
ATOM    203  HB3 ALA A  13      32.425 115.788 122.012  1.00  0.00           H  
ATOM    204  N   ALA A  14      32.712 113.297 119.247  1.00  0.00           N  
ATOM    205  CA  ALA A  14      31.978 112.638 118.206  1.00  0.00           C  
ATOM    206  C   ALA A  14      32.545 112.985 116.802  1.00  0.00           C  
ATOM    207  O   ALA A  14      32.674 112.068 116.027  1.00  0.00           O  
ATOM    208  CB  ALA A  14      30.423 112.918 118.313  1.00  0.00           C  
ATOM    209  H   ALA A  14      33.228 112.697 119.875  1.00  0.00           H  
ATOM    210  HA  ALA A  14      32.057 111.555 118.308  1.00  0.00           H  
ATOM    211  HB1 ALA A  14      30.268 113.985 118.154  1.00  0.00           H  
ATOM    212  HB2 ALA A  14      29.838 112.263 117.667  1.00  0.00           H  
ATOM    213  HB3 ALA A  14      30.020 112.668 119.295  1.00  0.00           H  
ATOM    214  N   GLU A  15      32.840 114.227 116.510  1.00  0.00           N  
ATOM    215  CA  GLU A  15      33.214 114.703 115.168  1.00  0.00           C  
ATOM    216  C   GLU A  15      34.650 114.448 114.734  1.00  0.00           C  
ATOM    217  O   GLU A  15      35.036 114.122 113.622  1.00  0.00           O  
ATOM    218  CB  GLU A  15      32.963 116.153 115.045  1.00  0.00           C  
ATOM    219  CG  GLU A  15      32.674 116.642 113.629  1.00  0.00           C  
ATOM    220  CD  GLU A  15      32.466 118.165 113.429  1.00  0.00           C  
ATOM    221  OE1 GLU A  15      33.039 118.733 112.469  1.00  0.00           O  
ATOM    222  OE2 GLU A  15      31.839 118.824 114.260  1.00  0.00           O1-
ATOM    223  H   GLU A  15      32.865 114.865 117.294  1.00  0.00           H  
ATOM    224  HA  GLU A  15      32.617 114.114 114.471  1.00  0.00           H  
ATOM    225  HB2 GLU A  15      32.081 116.399 115.637  1.00  0.00           H  
ATOM    226  HB3 GLU A  15      33.821 116.643 115.506  1.00  0.00           H  
ATOM    227  HG2 GLU A  15      33.538 116.431 112.998  1.00  0.00           H  
ATOM    228  HG3 GLU A  15      31.879 116.006 113.238  1.00  0.00           H  
ATOM    229  N   GLY A  16      35.551 114.422 115.738  1.00  0.00           N  
ATOM    230  CA  GLY A  16      36.933 113.937 115.508  1.00  0.00           C  
ATOM    231  C   GLY A  16      37.185 112.384 115.596  1.00  0.00           C  
ATOM    232  O   GLY A  16      36.235 111.624 115.675  1.00  0.00           O  
ATOM    233  H   GLY A  16      35.138 114.625 116.636  1.00  0.00           H  
ATOM    234  HA2 GLY A  16      37.253 114.175 114.494  1.00  0.00           H  
ATOM    235  HA3 GLY A  16      37.594 114.460 116.197  1.00  0.00           H  
ATOM    236  N   ILE A  17      38.434 112.010 115.426  1.00  0.00           N  
ATOM    237  CA  ILE A  17      39.042 110.625 115.437  1.00  0.00           C  
ATOM    238  C   ILE A  17      38.832 110.168 116.899  1.00  0.00           C  
ATOM    239  O   ILE A  17      39.131 111.006 117.798  1.00  0.00           O  
ATOM    240  CB  ILE A  17      40.515 110.632 115.032  1.00  0.00           C  
ATOM    241  CG1 ILE A  17      40.712 111.271 113.691  1.00  0.00           C  
ATOM    242  CG2 ILE A  17      40.913 109.123 114.974  1.00  0.00           C  
ATOM    243  CD1 ILE A  17      42.258 111.218 113.328  1.00  0.00           C  
ATOM    244  H   ILE A  17      39.085 112.708 115.095  1.00  0.00           H  
ATOM    245  HA  ILE A  17      38.595 109.984 114.677  1.00  0.00           H  
ATOM    246  HB  ILE A  17      41.070 111.121 115.833  1.00  0.00           H  
ATOM    247 HG12 ILE A  17      40.112 110.697 112.986  1.00  0.00           H  
ATOM    248 HG13 ILE A  17      40.501 112.341 113.699  1.00  0.00           H  
ATOM    249 HG21 ILE A  17      40.423 108.647 114.125  1.00  0.00           H  
ATOM    250 HG22 ILE A  17      41.974 109.060 114.728  1.00  0.00           H  
ATOM    251 HG23 ILE A  17      40.797 108.561 115.900  1.00  0.00           H  
ATOM    252 HD11 ILE A  17      42.503 110.243 112.907  1.00  0.00           H  
ATOM    253 HD12 ILE A  17      42.454 111.995 112.588  1.00  0.00           H  
ATOM    254 HD13 ILE A  17      42.895 111.472 114.174  1.00  0.00           H  
ATOM    255  N   PRO A  18      38.260 108.965 117.161  1.00  0.00           N  
ATOM    256  CA  PRO A  18      38.301 108.319 118.438  1.00  0.00           C  
ATOM    257  C   PRO A  18      39.689 108.200 119.040  1.00  0.00           C  
ATOM    258  O   PRO A  18      40.667 107.984 118.370  1.00  0.00           O  
ATOM    259  CB  PRO A  18      37.609 106.979 118.227  1.00  0.00           C  
ATOM    260  CG  PRO A  18      37.280 106.901 116.696  1.00  0.00           C  
ATOM    261  CD  PRO A  18      37.595 108.189 116.120  1.00  0.00           C  
ATOM    262  HA  PRO A  18      37.693 108.971 119.067  1.00  0.00           H  
ATOM    263  HB2 PRO A  18      38.060 106.137 118.752  1.00  0.00           H  
ATOM    264  HB3 PRO A  18      36.623 107.114 118.672  1.00  0.00           H  
ATOM    265  HG2 PRO A  18      37.916 106.162 116.208  1.00  0.00           H  
ATOM    266  HG3 PRO A  18      36.220 106.674 116.584  1.00  0.00           H  
ATOM    267  HD2 PRO A  18      38.230 108.024 115.250  1.00  0.00           H  
ATOM    268  HD3 PRO A  18      36.668 108.716 115.892  1.00  0.00           H  
ATOM    269  N   ASP A  19      39.719 108.275 120.357  1.00  0.00           N  
ATOM    270  CA  ASP A  19      40.996 108.571 121.054  1.00  0.00           C  
ATOM    271  C   ASP A  19      42.129 107.503 120.792  1.00  0.00           C  
ATOM    272  O   ASP A  19      43.252 107.951 120.605  1.00  0.00           O  
ATOM    273  CB  ASP A  19      40.677 108.633 122.595  1.00  0.00           C  
ATOM    274  CG  ASP A  19      39.914 109.907 122.968  1.00  0.00           C  
ATOM    275  OD1 ASP A  19      39.043 109.884 123.860  1.00  0.00           O  
ATOM    276  OD2 ASP A  19      40.126 111.020 122.355  1.00  0.00           O1-
ATOM    277  H   ASP A  19      38.870 108.292 120.904  1.00  0.00           H  
ATOM    278  HA  ASP A  19      41.454 109.526 120.795  1.00  0.00           H  
ATOM    279  HB2 ASP A  19      40.064 107.794 122.922  1.00  0.00           H  
ATOM    280  HB3 ASP A  19      41.606 108.761 123.150  1.00  0.00           H  
ATOM    281  N   GLN A  20      41.927 106.173 120.974  1.00  0.00           N  
ATOM    282  CA  GLN A  20      43.019 105.233 120.858  1.00  0.00           C  
ATOM    283  C   GLN A  20      43.546 105.125 119.422  1.00  0.00           C  
ATOM    284  O   GLN A  20      44.688 104.690 119.209  1.00  0.00           O  
ATOM    285  CB  GLN A  20      42.451 103.832 121.288  1.00  0.00           C  
ATOM    286  CG  GLN A  20      41.938 103.735 122.744  1.00  0.00           C  
ATOM    287  CD  GLN A  20      40.381 103.987 122.879  1.00  0.00           C  
ATOM    288  NE2 GLN A  20      39.717 103.342 123.852  1.00  0.00           N  
ATOM    289  OE1 GLN A  20      39.772 104.953 122.393  1.00  0.00           O  
ATOM    290  H   GLN A  20      41.007 105.847 121.232  1.00  0.00           H  
ATOM    291  HA  GLN A  20      43.875 105.393 121.515  1.00  0.00           H  
ATOM    292  HB2 GLN A  20      41.749 103.528 120.512  1.00  0.00           H  
ATOM    293  HB3 GLN A  20      43.210 103.055 121.207  1.00  0.00           H  
ATOM    294  HG2 GLN A  20      42.214 102.740 123.093  1.00  0.00           H  
ATOM    295  HG3 GLN A  20      42.359 104.516 123.378  1.00  0.00           H  
ATOM    296 HE21 GLN A  20      38.765 103.645 124.002  1.00  0.00           H  
ATOM    297 HE22 GLN A  20      40.014 102.578 124.443  1.00  0.00           H  
ATOM    298  N   TYR A  21      42.681 105.538 118.434  1.00  0.00           N  
ATOM    299  CA  TYR A  21      43.026 105.594 117.025  1.00  0.00           C  
ATOM    300  C   TYR A  21      43.538 106.971 116.536  1.00  0.00           C  
ATOM    301  O   TYR A  21      44.231 107.005 115.594  1.00  0.00           O  
ATOM    302  CB  TYR A  21      41.776 105.164 116.167  1.00  0.00           C  
ATOM    303  CG  TYR A  21      41.125 103.882 116.678  1.00  0.00           C  
ATOM    304  CD1 TYR A  21      40.039 103.831 117.539  1.00  0.00           C  
ATOM    305  CD2 TYR A  21      41.570 102.619 116.244  1.00  0.00           C  
ATOM    306  CE1 TYR A  21      39.561 102.563 118.073  1.00  0.00           C  
ATOM    307  CE2 TYR A  21      41.025 101.371 116.615  1.00  0.00           C  
ATOM    308  CZ  TYR A  21      40.029 101.338 117.552  1.00  0.00           C  
ATOM    309  OH  TYR A  21      39.636 100.117 118.049  1.00  0.00           O  
ATOM    310  H   TYR A  21      41.753 105.847 118.683  1.00  0.00           H  
ATOM    311  HA  TYR A  21      43.822 104.882 116.809  1.00  0.00           H  
ATOM    312  HB2 TYR A  21      41.103 106.020 116.231  1.00  0.00           H  
ATOM    313  HB3 TYR A  21      42.147 104.998 115.156  1.00  0.00           H  
ATOM    314  HD1 TYR A  21      39.628 104.764 117.896  1.00  0.00           H  
ATOM    315  HD2 TYR A  21      42.355 102.607 115.503  1.00  0.00           H  
ATOM    316  HE1 TYR A  21      38.926 102.585 118.947  1.00  0.00           H  
ATOM    317  HE2 TYR A  21      41.482 100.474 116.221  1.00  0.00           H  
ATOM    318  HH  TYR A  21      39.947  99.463 117.418  1.00  0.00           H  
ATOM    319  N   ALA A  22      43.436 108.063 117.316  1.00  0.00           N  
ATOM    320  CA  ALA A  22      44.067 109.398 117.017  1.00  0.00           C  
ATOM    321  C   ALA A  22      45.449 109.428 117.494  1.00  0.00           C  
ATOM    322  O   ALA A  22      46.384 109.811 116.754  1.00  0.00           O  
ATOM    323  CB  ALA A  22      43.166 110.469 117.616  1.00  0.00           C  
ATOM    324  H   ALA A  22      42.768 108.010 118.073  1.00  0.00           H  
ATOM    325  HA  ALA A  22      44.133 109.493 115.933  1.00  0.00           H  
ATOM    326  HB1 ALA A  22      42.107 110.222 117.696  1.00  0.00           H  
ATOM    327  HB2 ALA A  22      43.454 110.748 118.628  1.00  0.00           H  
ATOM    328  HB3 ALA A  22      43.218 111.229 116.834  1.00  0.00           H  
ATOM    329  N   ASP A  23      45.642 108.943 118.776  1.00  0.00           N  
ATOM    330  CA  ASP A  23      46.969 108.739 119.363  1.00  0.00           C  
ATOM    331  C   ASP A  23      47.654 107.481 118.643  1.00  0.00           C  
ATOM    332  O   ASP A  23      48.904 107.428 118.728  1.00  0.00           O  
ATOM    333  CB  ASP A  23      46.877 108.437 120.899  1.00  0.00           C  
ATOM    334  CG  ASP A  23      46.097 109.476 121.637  1.00  0.00           C  
ATOM    335  OD1 ASP A  23      45.935 110.635 121.210  1.00  0.00           O  
ATOM    336  OD2 ASP A  23      45.933 109.256 122.849  1.00  0.00           O1-
ATOM    337  H   ASP A  23      44.806 108.671 119.273  1.00  0.00           H  
ATOM    338  HA  ASP A  23      47.577 109.626 119.183  1.00  0.00           H  
ATOM    339  HB2 ASP A  23      46.487 107.431 121.052  1.00  0.00           H  
ATOM    340  HB3 ASP A  23      47.914 108.444 121.232  1.00  0.00           H  
ATOM    341  N   GLY A  24      46.917 106.565 117.994  1.00  0.00           N  
ATOM    342  CA  GLY A  24      47.401 105.365 117.350  1.00  0.00           C  
ATOM    343  C   GLY A  24      47.838 104.219 118.236  1.00  0.00           C  
ATOM    344  O   GLY A  24      48.473 103.338 117.688  1.00  0.00           O  
ATOM    345  H   GLY A  24      45.912 106.645 118.052  1.00  0.00           H  
ATOM    346  HA2 GLY A  24      46.619 105.055 116.657  1.00  0.00           H  
ATOM    347  HA3 GLY A  24      48.193 105.694 116.677  1.00  0.00           H  
ATOM    348  N   GLU A  25      47.483 104.164 119.571  1.00  0.00           N  
ATOM    349  CA  GLU A  25      47.922 103.076 120.482  1.00  0.00           C  
ATOM    350  C   GLU A  25      47.276 101.791 120.014  1.00  0.00           C  
ATOM    351  O   GLU A  25      47.942 100.778 120.162  1.00  0.00           O  
ATOM    352  CB  GLU A  25      47.484 103.407 121.887  1.00  0.00           C  
ATOM    353  CG  GLU A  25      48.071 102.503 122.926  1.00  0.00           C  
ATOM    354  CD  GLU A  25      49.565 102.294 123.067  1.00  0.00           C  
ATOM    355  OE1 GLU A  25      50.393 102.887 122.352  1.00  0.00           O  
ATOM    356  OE2 GLU A  25      50.036 101.462 123.911  1.00  0.00           O1-
ATOM    357  H   GLU A  25      47.041 104.953 120.021  1.00  0.00           H  
ATOM    358  HA  GLU A  25      49.000 103.124 120.329  1.00  0.00           H  
ATOM    359  HB2 GLU A  25      47.795 104.415 122.160  1.00  0.00           H  
ATOM    360  HB3 GLU A  25      46.398 103.359 121.981  1.00  0.00           H  
ATOM    361  HG2 GLU A  25      47.558 102.674 123.873  1.00  0.00           H  
ATOM    362  HG3 GLU A  25      47.774 101.482 122.687  1.00  0.00           H  
ATOM    363  N   ALA A  26      46.026 101.837 119.552  1.00  0.00           N  
ATOM    364  CA  ALA A  26      45.299 100.780 118.837  1.00  0.00           C  
ATOM    365  C   ALA A  26      45.896 100.526 117.453  1.00  0.00           C  
ATOM    366  O   ALA A  26      46.498  99.468 117.193  1.00  0.00           O  
ATOM    367  CB  ALA A  26      43.848 101.307 118.751  1.00  0.00           C  
ATOM    368  H   ALA A  26      45.469 102.643 119.798  1.00  0.00           H  
ATOM    369  HA  ALA A  26      45.327  99.826 119.361  1.00  0.00           H  
ATOM    370  HB1 ALA A  26      43.243 100.593 118.190  1.00  0.00           H  
ATOM    371  HB2 ALA A  26      43.468 101.474 119.759  1.00  0.00           H  
ATOM    372  HB3 ALA A  26      43.723 102.209 118.153  1.00  0.00           H  
ATOM    373  N   ALA A  27      45.917 101.591 116.596  1.00  0.00           N  
ATOM    374  CA  ALA A  27      46.374 101.490 115.214  1.00  0.00           C  
ATOM    375  C   ALA A  27      47.733 100.782 115.061  1.00  0.00           C  
ATOM    376  O   ALA A  27      47.796  99.890 114.252  1.00  0.00           O  
ATOM    377  CB  ALA A  27      46.477 102.935 114.614  1.00  0.00           C  
ATOM    378  H   ALA A  27      45.506 102.451 116.930  1.00  0.00           H  
ATOM    379  HA  ALA A  27      45.653 100.897 114.653  1.00  0.00           H  
ATOM    380  HB1 ALA A  27      45.552 103.456 114.860  1.00  0.00           H  
ATOM    381  HB2 ALA A  27      47.358 103.523 114.874  1.00  0.00           H  
ATOM    382  HB3 ALA A  27      46.636 102.842 113.539  1.00  0.00           H  
ATOM    383  N   ARG A  28      48.829 101.166 115.752  1.00  0.00           N  
ATOM    384  CA  ARG A  28      50.204 100.621 115.706  1.00  0.00           C  
ATOM    385  C   ARG A  28      50.333  99.105 116.156  1.00  0.00           C  
ATOM    386  O   ARG A  28      51.361  98.498 115.893  1.00  0.00           O  
ATOM    387  CB  ARG A  28      51.169 101.369 116.678  1.00  0.00           C  
ATOM    388  CG  ARG A  28      50.963 101.038 118.176  1.00  0.00           C  
ATOM    389  CD  ARG A  28      51.886 101.852 119.090  1.00  0.00           C  
ATOM    390  NE  ARG A  28      51.900 101.429 120.458  1.00  0.00           N  
ATOM    391  CZ  ARG A  28      52.451 100.468 121.159  1.00  0.00           C  
ATOM    392  NH1 ARG A  28      53.369  99.633 120.752  1.00  0.00           N1+
ATOM    393  NH2 ARG A  28      51.993 100.386 122.387  1.00  0.00           N  
ATOM    394  H   ARG A  28      48.599 101.846 116.462  1.00  0.00           H  
ATOM    395  HA  ARG A  28      50.544 100.821 114.690  1.00  0.00           H  
ATOM    396  HB2 ARG A  28      52.212 101.107 116.494  1.00  0.00           H  
ATOM    397  HB3 ARG A  28      51.046 102.408 116.373  1.00  0.00           H  
ATOM    398  HG2 ARG A  28      49.891 101.161 118.334  1.00  0.00           H  
ATOM    399  HG3 ARG A  28      51.172  99.996 118.417  1.00  0.00           H  
ATOM    400  HD2 ARG A  28      52.930 101.822 118.778  1.00  0.00           H  
ATOM    401  HD3 ARG A  28      51.639 102.906 118.962  1.00  0.00           H  
ATOM    402  HE  ARG A  28      51.327 102.090 120.962  1.00  0.00           H  
ATOM    403 HH11 ARG A  28      53.748  99.711 119.819  1.00  0.00           H  
ATOM    404 HH12 ARG A  28      53.820  99.090 121.474  1.00  0.00           H  
ATOM    405 HH21 ARG A  28      51.277 101.023 122.705  1.00  0.00           H  
ATOM    406 HH22 ARG A  28      52.322  99.655 123.002  1.00  0.00           H  
ATOM    407  N   VAL A  29      49.359  98.526 116.946  1.00  0.00           N  
ATOM    408  CA  VAL A  29      49.280  97.079 117.267  1.00  0.00           C  
ATOM    409  C   VAL A  29      48.349  96.281 116.384  1.00  0.00           C  
ATOM    410  O   VAL A  29      48.350  95.055 116.357  1.00  0.00           O  
ATOM    411  CB  VAL A  29      49.003  96.859 118.781  1.00  0.00           C  
ATOM    412  CG1 VAL A  29      49.940  97.646 119.691  1.00  0.00           C  
ATOM    413  CG2 VAL A  29      47.560  97.077 119.214  1.00  0.00           C  
ATOM    414  H   VAL A  29      48.616  99.138 117.253  1.00  0.00           H  
ATOM    415  HA  VAL A  29      50.303  96.715 117.175  1.00  0.00           H  
ATOM    416  HB  VAL A  29      49.151  95.792 118.950  1.00  0.00           H  
ATOM    417 HG11 VAL A  29      49.734  97.319 120.709  1.00  0.00           H  
ATOM    418 HG12 VAL A  29      50.962  97.387 119.414  1.00  0.00           H  
ATOM    419 HG13 VAL A  29      49.845  98.727 119.582  1.00  0.00           H  
ATOM    420 HG21 VAL A  29      47.374  96.861 120.266  1.00  0.00           H  
ATOM    421 HG22 VAL A  29      47.256  98.121 119.133  1.00  0.00           H  
ATOM    422 HG23 VAL A  29      46.879  96.588 118.517  1.00  0.00           H  
ATOM    423  N   TRP A  30      47.468  97.037 115.716  1.00  0.00           N  
ATOM    424  CA  TRP A  30      46.266  96.512 115.056  1.00  0.00           C  
ATOM    425  C   TRP A  30      46.466  95.458 113.906  1.00  0.00           C  
ATOM    426  O   TRP A  30      45.809  94.383 113.832  1.00  0.00           O  
ATOM    427  CB  TRP A  30      45.363  97.647 114.469  1.00  0.00           C  
ATOM    428  CG  TRP A  30      43.939  97.326 114.469  1.00  0.00           C  
ATOM    429  CD1 TRP A  30      43.208  96.841 113.403  1.00  0.00           C  
ATOM    430  CD2 TRP A  30      42.895  97.381 115.562  1.00  0.00           C  
ATOM    431  CE2 TRP A  30      41.700  96.792 115.062  1.00  0.00           C  
ATOM    432  CE3 TRP A  30      42.849  97.883 116.847  1.00  0.00           C  
ATOM    433  NE1 TRP A  30      41.939  96.455 113.723  1.00  0.00           N  
ATOM    434  CZ2 TRP A  30      40.564  96.649 115.856  1.00  0.00           C  
ATOM    435  CZ3 TRP A  30      41.731  97.694 117.716  1.00  0.00           C  
ATOM    436  CH2 TRP A  30      40.553  97.032 117.189  1.00  0.00           C  
ATOM    437  H   TRP A  30      47.537  98.041 115.788  1.00  0.00           H  
ATOM    438  HA  TRP A  30      45.646  96.049 115.824  1.00  0.00           H  
ATOM    439  HB2 TRP A  30      45.460  98.613 114.966  1.00  0.00           H  
ATOM    440  HB3 TRP A  30      45.689  97.763 113.436  1.00  0.00           H  
ATOM    441  HD1 TRP A  30      43.621  96.601 112.433  1.00  0.00           H  
ATOM    442  HE1 TRP A  30      41.250  96.078 113.087  1.00  0.00           H  
ATOM    443  HE3 TRP A  30      43.708  98.322 117.332  1.00  0.00           H  
ATOM    444  HZ2 TRP A  30      39.677  96.154 115.488  1.00  0.00           H  
ATOM    445  HZ3 TRP A  30      41.838  97.962 118.756  1.00  0.00           H  
ATOM    446  HH2 TRP A  30      39.770  96.779 117.887  1.00  0.00           H  
ATOM    447  N   GLN A  31      47.532  95.584 113.120  1.00  0.00           N  
ATOM    448  CA  GLN A  31      48.066  94.593 112.134  1.00  0.00           C  
ATOM    449  C   GLN A  31      48.540  93.295 112.763  1.00  0.00           C  
ATOM    450  O   GLN A  31      48.312  92.263 112.139  1.00  0.00           O  
ATOM    451  CB  GLN A  31      49.271  95.165 111.392  1.00  0.00           C  
ATOM    452  CG  GLN A  31      49.942  94.254 110.372  1.00  0.00           C  
ATOM    453  CD  GLN A  31      50.750  95.100 109.400  1.00  0.00           C  
ATOM    454  NE2 GLN A  31      50.239  95.493 108.262  1.00  0.00           N  
ATOM    455  OE1 GLN A  31      51.921  95.377 109.612  1.00  0.00           O  
ATOM    456  H   GLN A  31      48.020  96.463 113.218  1.00  0.00           H  
ATOM    457  HA  GLN A  31      47.185  94.383 111.527  1.00  0.00           H  
ATOM    458  HB2 GLN A  31      48.856  96.015 110.848  1.00  0.00           H  
ATOM    459  HB3 GLN A  31      50.051  95.516 112.066  1.00  0.00           H  
ATOM    460  HG2 GLN A  31      50.616  93.551 110.861  1.00  0.00           H  
ATOM    461  HG3 GLN A  31      49.149  93.729 109.840  1.00  0.00           H  
ATOM    462 HE21 GLN A  31      50.754  95.937 107.516  1.00  0.00           H  
ATOM    463 HE22 GLN A  31      49.305  95.173 108.047  1.00  0.00           H  
ATOM    464  N   LEU A  32      49.056  93.297 113.962  1.00  0.00           N  
ATOM    465  CA  LEU A  32      49.589  92.195 114.672  1.00  0.00           C  
ATOM    466  C   LEU A  32      48.440  91.557 115.559  1.00  0.00           C  
ATOM    467  O   LEU A  32      48.367  90.332 115.661  1.00  0.00           O  
ATOM    468  CB  LEU A  32      50.756  92.684 115.533  1.00  0.00           C  
ATOM    469  CG  LEU A  32      51.944  93.005 114.652  1.00  0.00           C  
ATOM    470  CD1 LEU A  32      52.194  94.553 114.547  1.00  0.00           C  
ATOM    471  CD2 LEU A  32      53.262  92.327 115.110  1.00  0.00           C  
ATOM    472  H   LEU A  32      48.989  94.169 114.469  1.00  0.00           H  
ATOM    473  HA  LEU A  32      49.954  91.377 114.052  1.00  0.00           H  
ATOM    474  HB2 LEU A  32      50.557  93.535 116.185  1.00  0.00           H  
ATOM    475  HB3 LEU A  32      50.912  91.864 116.234  1.00  0.00           H  
ATOM    476  HG  LEU A  32      51.661  92.727 113.637  1.00  0.00           H  
ATOM    477 HD11 LEU A  32      51.303  94.951 114.063  1.00  0.00           H  
ATOM    478 HD12 LEU A  32      52.379  94.883 115.569  1.00  0.00           H  
ATOM    479 HD13 LEU A  32      52.965  94.823 113.823  1.00  0.00           H  
ATOM    480 HD21 LEU A  32      53.514  92.523 116.152  1.00  0.00           H  
ATOM    481 HD22 LEU A  32      53.043  91.260 115.126  1.00  0.00           H  
ATOM    482 HD23 LEU A  32      54.147  92.397 114.477  1.00  0.00           H  
ATOM    483  N   TYR A  33      47.475  92.358 116.072  1.00  0.00           N  
ATOM    484  CA  TYR A  33      46.122  92.006 116.533  1.00  0.00           C  
ATOM    485  C   TYR A  33      45.250  91.352 115.444  1.00  0.00           C  
ATOM    486  O   TYR A  33      44.424  90.435 115.713  1.00  0.00           O  
ATOM    487  CB  TYR A  33      45.425  93.242 117.152  1.00  0.00           C  
ATOM    488  CG  TYR A  33      43.990  93.032 117.584  1.00  0.00           C  
ATOM    489  CD1 TYR A  33      42.922  93.262 116.784  1.00  0.00           C  
ATOM    490  CD2 TYR A  33      43.760  92.882 118.965  1.00  0.00           C  
ATOM    491  CE1 TYR A  33      41.643  93.553 117.332  1.00  0.00           C  
ATOM    492  CE2 TYR A  33      42.481  93.092 119.527  1.00  0.00           C  
ATOM    493  CZ  TYR A  33      41.399  93.398 118.717  1.00  0.00           C  
ATOM    494  OH  TYR A  33      40.297  93.884 119.382  1.00  0.00           O  
ATOM    495  H   TYR A  33      47.658  93.350 116.144  1.00  0.00           H  
ATOM    496  HA  TYR A  33      46.239  91.209 117.268  1.00  0.00           H  
ATOM    497  HB2 TYR A  33      46.127  93.568 117.919  1.00  0.00           H  
ATOM    498  HB3 TYR A  33      45.408  94.119 116.505  1.00  0.00           H  
ATOM    499  HD1 TYR A  33      43.181  93.547 115.775  1.00  0.00           H  
ATOM    500  HD2 TYR A  33      44.596  92.634 119.601  1.00  0.00           H  
ATOM    501  HE1 TYR A  33      40.827  94.026 116.806  1.00  0.00           H  
ATOM    502  HE2 TYR A  33      42.341  93.061 120.598  1.00  0.00           H  
ATOM    503  HH  TYR A  33      40.264  93.636 120.309  1.00  0.00           H  
ATOM    504  N   ILE A  34      45.359  91.726 114.151  1.00  0.00           N  
ATOM    505  CA  ILE A  34      44.658  90.995 113.111  1.00  0.00           C  
ATOM    506  C   ILE A  34      45.460  89.706 112.784  1.00  0.00           C  
ATOM    507  O   ILE A  34      44.888  88.630 112.718  1.00  0.00           O  
ATOM    508  CB  ILE A  34      44.378  91.775 111.837  1.00  0.00           C  
ATOM    509  CG1 ILE A  34      43.175  92.702 112.188  1.00  0.00           C  
ATOM    510  CG2 ILE A  34      43.954  90.858 110.650  1.00  0.00           C  
ATOM    511  CD1 ILE A  34      42.968  93.976 111.372  1.00  0.00           C  
ATOM    512  H   ILE A  34      45.870  92.554 113.880  1.00  0.00           H  
ATOM    513  HA  ILE A  34      43.675  90.655 113.440  1.00  0.00           H  
ATOM    514  HB  ILE A  34      45.322  92.277 111.623  1.00  0.00           H  
ATOM    515 HG12 ILE A  34      42.247  92.135 112.121  1.00  0.00           H  
ATOM    516 HG13 ILE A  34      43.269  93.021 113.226  1.00  0.00           H  
ATOM    517 HG21 ILE A  34      42.957  90.460 110.842  1.00  0.00           H  
ATOM    518 HG22 ILE A  34      43.862  91.479 109.759  1.00  0.00           H  
ATOM    519 HG23 ILE A  34      44.670  90.036 110.617  1.00  0.00           H  
ATOM    520 HD11 ILE A  34      42.019  94.445 111.634  1.00  0.00           H  
ATOM    521 HD12 ILE A  34      43.752  94.717 111.527  1.00  0.00           H  
ATOM    522 HD13 ILE A  34      42.952  93.728 110.310  1.00  0.00           H  
ATOM    523  N   GLY A  35      46.760  89.834 112.594  1.00  0.00           N  
ATOM    524  CA  GLY A  35      47.542  88.747 111.942  1.00  0.00           C  
ATOM    525  C   GLY A  35      47.133  88.559 110.472  1.00  0.00           C  
ATOM    526  O   GLY A  35      46.941  89.548 109.742  1.00  0.00           O  
ATOM    527  H   GLY A  35      47.179  90.753 112.613  1.00  0.00           H  
ATOM    528  HA2 GLY A  35      48.596  89.022 111.996  1.00  0.00           H  
ATOM    529  HA3 GLY A  35      47.326  87.835 112.497  1.00  0.00           H  
ATOM    530  N   ASP A  36      47.150  87.299 110.100  1.00  0.00           N  
ATOM    531  CA  ASP A  36      47.112  86.883 108.645  1.00  0.00           C  
ATOM    532  C   ASP A  36      45.688  87.258 108.185  1.00  0.00           C  
ATOM    533  O   ASP A  36      44.655  86.852 108.754  1.00  0.00           O  
ATOM    534  CB  ASP A  36      47.459  85.402 108.421  1.00  0.00           C  
ATOM    535  CG  ASP A  36      47.152  84.897 107.002  1.00  0.00           C  
ATOM    536  OD1 ASP A  36      47.141  85.646 105.991  1.00  0.00           O  
ATOM    537  OD2 ASP A  36      46.783  83.686 106.904  1.00  0.00           O1-
ATOM    538  H   ASP A  36      47.366  86.577 110.772  1.00  0.00           H  
ATOM    539  HA  ASP A  36      47.815  87.533 108.125  1.00  0.00           H  
ATOM    540  HB2 ASP A  36      48.528  85.307 108.613  1.00  0.00           H  
ATOM    541  HB3 ASP A  36      46.814  84.837 109.093  1.00  0.00           H  
ATOM    542  N   THR A  37      45.658  88.176 107.152  1.00  0.00           N  
ATOM    543  CA  THR A  37      44.486  88.730 106.444  1.00  0.00           C  
ATOM    544  C   THR A  37      43.696  87.654 105.718  1.00  0.00           C  
ATOM    545  O   THR A  37      42.429  87.713 105.788  1.00  0.00           O  
ATOM    546  CB  THR A  37      44.854  89.841 105.396  1.00  0.00           C  
ATOM    547  CG2 THR A  37      43.644  90.397 104.596  1.00  0.00           C  
ATOM    548  OG1 THR A  37      45.362  90.894 106.235  1.00  0.00           O  
ATOM    549  H   THR A  37      46.543  88.465 106.761  1.00  0.00           H  
ATOM    550  HA  THR A  37      43.837  89.175 107.199  1.00  0.00           H  
ATOM    551  HB  THR A  37      45.593  89.398 104.728  1.00  0.00           H  
ATOM    552  HG1 THR A  37      46.291  90.704 106.378  1.00  0.00           H  
ATOM    553 HG21 THR A  37      43.272  89.661 103.882  1.00  0.00           H  
ATOM    554 HG22 THR A  37      42.848  90.599 105.313  1.00  0.00           H  
ATOM    555 HG23 THR A  37      43.931  91.311 104.076  1.00  0.00           H  
ATOM    556  N   ARG A  38      44.406  86.614 105.175  1.00  0.00           N  
ATOM    557  CA  ARG A  38      43.609  85.445 104.632  1.00  0.00           C  
ATOM    558  C   ARG A  38      42.873  84.748 105.752  1.00  0.00           C  
ATOM    559  O   ARG A  38      41.677  84.551 105.732  1.00  0.00           O  
ATOM    560  CB  ARG A  38      44.675  84.471 103.953  1.00  0.00           C  
ATOM    561  CG  ARG A  38      44.088  83.460 102.960  1.00  0.00           C  
ATOM    562  CD  ARG A  38      43.149  82.459 103.532  1.00  0.00           C  
ATOM    563  NE  ARG A  38      43.736  81.726 104.649  1.00  0.00           N  
ATOM    564  CZ  ARG A  38      43.165  80.720 105.280  1.00  0.00           C  
ATOM    565  NH1 ARG A  38      41.850  80.545 105.174  1.00  0.00           N1+
ATOM    566  NH2 ARG A  38      43.910  79.882 105.914  1.00  0.00           N  
ATOM    567  H   ARG A  38      45.415  86.610 105.176  1.00  0.00           H  
ATOM    568  HA  ARG A  38      42.925  85.876 103.901  1.00  0.00           H  
ATOM    569  HB2 ARG A  38      45.281  85.179 103.388  1.00  0.00           H  
ATOM    570  HB3 ARG A  38      45.296  84.068 104.753  1.00  0.00           H  
ATOM    571  HG2 ARG A  38      43.708  84.051 102.127  1.00  0.00           H  
ATOM    572  HG3 ARG A  38      44.910  82.811 102.662  1.00  0.00           H  
ATOM    573  HD2 ARG A  38      42.182  82.899 103.777  1.00  0.00           H  
ATOM    574  HD3 ARG A  38      43.027  81.679 102.780  1.00  0.00           H  
ATOM    575  HE  ARG A  38      44.688  82.004 104.840  1.00  0.00           H  
ATOM    576 HH11 ARG A  38      41.314  81.052 104.484  1.00  0.00           H  
ATOM    577 HH12 ARG A  38      41.454  79.746 105.649  1.00  0.00           H  
ATOM    578 HH21 ARG A  38      44.897  79.930 105.708  1.00  0.00           H  
ATOM    579 HH22 ARG A  38      43.441  79.122 106.386  1.00  0.00           H  
ATOM    580  N   SER A  39      43.549  84.558 106.893  1.00  0.00           N  
ATOM    581  CA  SER A  39      42.976  83.831 108.059  1.00  0.00           C  
ATOM    582  C   SER A  39      41.868  84.558 108.752  1.00  0.00           C  
ATOM    583  O   SER A  39      41.046  83.939 109.419  1.00  0.00           O  
ATOM    584  CB  SER A  39      44.082  83.556 109.067  1.00  0.00           C  
ATOM    585  OG  SER A  39      44.952  82.623 108.511  1.00  0.00           O  
ATOM    586  H   SER A  39      44.508  84.872 106.851  1.00  0.00           H  
ATOM    587  HA  SER A  39      42.518  82.921 107.670  1.00  0.00           H  
ATOM    588  HB2 SER A  39      44.604  84.496 109.249  1.00  0.00           H  
ATOM    589  HB3 SER A  39      43.688  83.215 110.023  1.00  0.00           H  
ATOM    590  HG  SER A  39      45.587  83.055 107.936  1.00  0.00           H  
ATOM    591  N   ARG A  40      41.699  85.871 108.398  1.00  0.00           N  
ATOM    592  CA  ARG A  40      40.555  86.706 108.803  1.00  0.00           C  
ATOM    593  C   ARG A  40      39.286  86.391 107.992  1.00  0.00           C  
ATOM    594  O   ARG A  40      38.357  85.753 108.431  1.00  0.00           O  
ATOM    595  CB  ARG A  40      41.037  88.234 108.877  1.00  0.00           C  
ATOM    596  CG  ARG A  40      39.940  89.303 108.658  1.00  0.00           C  
ATOM    597  CD  ARG A  40      39.734  90.127 109.959  1.00  0.00           C  
ATOM    598  NE  ARG A  40      38.454  90.937 109.808  1.00  0.00           N  
ATOM    599  CZ  ARG A  40      38.172  92.035 110.431  1.00  0.00           C  
ATOM    600  NH1 ARG A  40      38.887  92.287 111.461  1.00  0.00           N1+
ATOM    601  NH2 ARG A  40      37.244  92.877 110.180  1.00  0.00           N  
ATOM    602  H   ARG A  40      42.399  86.233 107.766  1.00  0.00           H  
ATOM    603  HA  ARG A  40      40.409  86.458 109.854  1.00  0.00           H  
ATOM    604  HB2 ARG A  40      41.513  88.404 109.844  1.00  0.00           H  
ATOM    605  HB3 ARG A  40      41.815  88.380 108.129  1.00  0.00           H  
ATOM    606  HG2 ARG A  40      40.364  89.983 107.919  1.00  0.00           H  
ATOM    607  HG3 ARG A  40      38.960  88.895 108.412  1.00  0.00           H  
ATOM    608  HD2 ARG A  40      39.671  89.568 110.892  1.00  0.00           H  
ATOM    609  HD3 ARG A  40      40.599  90.778 110.087  1.00  0.00           H  
ATOM    610  HE  ARG A  40      37.725  90.512 109.253  1.00  0.00           H  
ATOM    611 HH11 ARG A  40      39.322  91.485 111.895  1.00  0.00           H  
ATOM    612 HH12 ARG A  40      38.763  93.145 111.978  1.00  0.00           H  
ATOM    613 HH21 ARG A  40      36.966  92.980 109.214  1.00  0.00           H  
ATOM    614 HH22 ARG A  40      36.979  93.480 110.945  1.00  0.00           H  
ATOM    615  N   THR A  41      39.332  86.773 106.727  1.00  0.00           N  
ATOM    616  CA  THR A  41      38.154  86.774 105.757  1.00  0.00           C  
ATOM    617  C   THR A  41      37.683  85.388 105.380  1.00  0.00           C  
ATOM    618  O   THR A  41      36.536  85.268 104.971  1.00  0.00           O  
ATOM    619  CB  THR A  41      38.474  87.628 104.481  1.00  0.00           C  
ATOM    620  CG2 THR A  41      38.997  88.978 104.970  1.00  0.00           C  
ATOM    621  OG1 THR A  41      39.418  86.961 103.590  1.00  0.00           O  
ATOM    622  H   THR A  41      40.240  87.106 106.437  1.00  0.00           H  
ATOM    623  HA  THR A  41      37.323  87.287 106.242  1.00  0.00           H  
ATOM    624  HB  THR A  41      37.597  87.804 103.857  1.00  0.00           H  
ATOM    625  HG1 THR A  41      40.056  87.604 103.271  1.00  0.00           H  
ATOM    626 HG21 THR A  41      38.888  89.207 106.030  1.00  0.00           H  
ATOM    627 HG22 THR A  41      40.083  89.061 104.930  1.00  0.00           H  
ATOM    628 HG23 THR A  41      38.496  89.773 104.418  1.00  0.00           H  
ATOM    629  N   ALA A  42      38.545  84.402 105.528  1.00  0.00           N  
ATOM    630  CA  ALA A  42      38.160  82.992 105.284  1.00  0.00           C  
ATOM    631  C   ALA A  42      36.862  82.535 106.084  1.00  0.00           C  
ATOM    632  O   ALA A  42      36.266  81.551 105.631  1.00  0.00           O  
ATOM    633  CB  ALA A  42      39.341  82.216 105.749  1.00  0.00           C  
ATOM    634  H   ALA A  42      39.500  84.700 105.656  1.00  0.00           H  
ATOM    635  HA  ALA A  42      37.988  82.784 104.229  1.00  0.00           H  
ATOM    636  HB1 ALA A  42      40.196  82.568 105.171  1.00  0.00           H  
ATOM    637  HB2 ALA A  42      39.488  82.376 106.817  1.00  0.00           H  
ATOM    638  HB3 ALA A  42      39.064  81.195 105.490  1.00  0.00           H  
ATOM    639  N   GLU A  43      36.497  83.187 107.159  1.00  0.00           N  
ATOM    640  CA  GLU A  43      35.420  82.968 108.116  1.00  0.00           C  
ATOM    641  C   GLU A  43      34.069  83.471 107.568  1.00  0.00           C  
ATOM    642  O   GLU A  43      33.031  82.981 108.061  1.00  0.00           O  
ATOM    643  CB  GLU A  43      35.788  83.703 109.441  1.00  0.00           C  
ATOM    644  CG  GLU A  43      36.860  82.998 110.229  1.00  0.00           C  
ATOM    645  CD  GLU A  43      36.714  81.454 110.230  1.00  0.00           C  
ATOM    646  OE1 GLU A  43      35.527  81.000 110.467  1.00  0.00           O  
ATOM    647  OE2 GLU A  43      37.764  80.777 110.303  1.00  0.00           O1-
ATOM    648  H   GLU A  43      37.140  83.938 107.365  1.00  0.00           H  
ATOM    649  HA  GLU A  43      35.280  81.914 108.351  1.00  0.00           H  
ATOM    650  HB2 GLU A  43      35.987  84.766 109.301  1.00  0.00           H  
ATOM    651  HB3 GLU A  43      34.968  83.567 110.146  1.00  0.00           H  
ATOM    652  HG2 GLU A  43      37.829  83.306 109.837  1.00  0.00           H  
ATOM    653  HG3 GLU A  43      36.951  83.196 111.297  1.00  0.00           H  
ATOM    654  N   TYR A  44      34.088  84.438 106.577  1.00  0.00           N  
ATOM    655  CA  TYR A  44      32.916  85.139 106.169  1.00  0.00           C  
ATOM    656  C   TYR A  44      32.830  85.656 104.758  1.00  0.00           C  
ATOM    657  O   TYR A  44      31.767  86.135 104.348  1.00  0.00           O  
ATOM    658  CB  TYR A  44      32.642  86.251 107.218  1.00  0.00           C  
ATOM    659  CG  TYR A  44      33.683  87.383 107.284  1.00  0.00           C  
ATOM    660  CD1 TYR A  44      33.663  88.443 106.321  1.00  0.00           C  
ATOM    661  CD2 TYR A  44      34.707  87.374 108.200  1.00  0.00           C  
ATOM    662  CE1 TYR A  44      34.698  89.394 106.328  1.00  0.00           C  
ATOM    663  CE2 TYR A  44      35.636  88.371 108.244  1.00  0.00           C  
ATOM    664  CZ  TYR A  44      35.679  89.410 107.307  1.00  0.00           C  
ATOM    665  OH  TYR A  44      36.668  90.329 107.353  1.00  0.00           O  
ATOM    666  H   TYR A  44      35.012  84.770 106.340  1.00  0.00           H  
ATOM    667  HA  TYR A  44      32.109  84.407 106.199  1.00  0.00           H  
ATOM    668  HB2 TYR A  44      31.701  86.779 107.063  1.00  0.00           H  
ATOM    669  HB3 TYR A  44      32.534  85.884 108.239  1.00  0.00           H  
ATOM    670  HD1 TYR A  44      32.889  88.497 105.570  1.00  0.00           H  
ATOM    671  HD2 TYR A  44      34.756  86.600 108.952  1.00  0.00           H  
ATOM    672  HE1 TYR A  44      34.619  90.216 105.632  1.00  0.00           H  
ATOM    673  HE2 TYR A  44      36.453  88.367 108.950  1.00  0.00           H  
ATOM    674  HH  TYR A  44      36.487  91.267 107.262  1.00  0.00           H  
ATOM    675  N   LYS A  45      33.875  85.597 103.957  1.00  0.00           N  
ATOM    676  CA  LYS A  45      33.873  86.105 102.538  1.00  0.00           C  
ATOM    677  C   LYS A  45      32.926  85.454 101.588  1.00  0.00           C  
ATOM    678  O   LYS A  45      32.333  86.106 100.732  1.00  0.00           O  
ATOM    679  CB  LYS A  45      35.314  86.137 102.089  1.00  0.00           C  
ATOM    680  CG  LYS A  45      35.960  84.787 101.833  1.00  0.00           C  
ATOM    681  CD  LYS A  45      37.343  85.041 101.238  1.00  0.00           C  
ATOM    682  CE  LYS A  45      37.933  83.591 100.893  1.00  0.00           C  
ATOM    683  NZ  LYS A  45      39.232  83.591 100.117  1.00  0.00           N1+
ATOM    684  H   LYS A  45      34.758  85.250 104.305  1.00  0.00           H  
ATOM    685  HA  LYS A  45      33.614  87.163 102.486  1.00  0.00           H  
ATOM    686  HB2 LYS A  45      35.435  86.778 101.214  1.00  0.00           H  
ATOM    687  HB3 LYS A  45      35.944  86.680 102.793  1.00  0.00           H  
ATOM    688  HG2 LYS A  45      35.838  84.145 102.706  1.00  0.00           H  
ATOM    689  HG3 LYS A  45      35.326  84.350 101.062  1.00  0.00           H  
ATOM    690  HD2 LYS A  45      37.252  85.570 100.289  1.00  0.00           H  
ATOM    691  HD3 LYS A  45      38.035  85.581 101.885  1.00  0.00           H  
ATOM    692  HE2 LYS A  45      38.024  83.157 101.889  1.00  0.00           H  
ATOM    693  HE3 LYS A  45      37.231  82.980 100.326  1.00  0.00           H  
ATOM    694  HZ1 LYS A  45      39.938  84.183 100.530  1.00  0.00           H  
ATOM    695  HZ2 LYS A  45      39.648  82.671 100.077  1.00  0.00           H  
ATOM    696  HZ3 LYS A  45      39.019  83.743  99.142  1.00  0.00           H  
ATOM    697  N   ALA A  46      32.684  84.185 101.724  1.00  0.00           N  
ATOM    698  CA  ALA A  46      31.869  83.482 100.811  1.00  0.00           C  
ATOM    699  C   ALA A  46      30.345  83.714 101.088  1.00  0.00           C  
ATOM    700  O   ALA A  46      29.613  83.899 100.100  1.00  0.00           O  
ATOM    701  CB  ALA A  46      32.061  81.940 100.771  1.00  0.00           C  
ATOM    702  H   ALA A  46      33.218  83.642 102.389  1.00  0.00           H  
ATOM    703  HA  ALA A  46      32.146  83.885  99.837  1.00  0.00           H  
ATOM    704  HB1 ALA A  46      31.446  81.660  99.917  1.00  0.00           H  
ATOM    705  HB2 ALA A  46      33.106  81.846 100.477  1.00  0.00           H  
ATOM    706  HB3 ALA A  46      31.857  81.504 101.750  1.00  0.00           H  
ATOM    707  N   TRP A  47      29.896  83.922 102.317  1.00  0.00           N  
ATOM    708  CA  TRP A  47      28.522  84.440 102.678  1.00  0.00           C  
ATOM    709  C   TRP A  47      28.327  85.770 102.013  1.00  0.00           C  
ATOM    710  O   TRP A  47      27.418  86.007 101.249  1.00  0.00           O  
ATOM    711  CB  TRP A  47      28.367  84.337 104.190  1.00  0.00           C  
ATOM    712  CG  TRP A  47      27.274  85.173 104.866  1.00  0.00           C  
ATOM    713  CD1 TRP A  47      25.952  84.988 104.706  1.00  0.00           C  
ATOM    714  CD2 TRP A  47      27.320  86.493 105.510  1.00  0.00           C  
ATOM    715  CE2 TRP A  47      25.971  86.979 105.787  1.00  0.00           C  
ATOM    716  CE3 TRP A  47      28.332  87.467 105.729  1.00  0.00           C  
ATOM    717  NE1 TRP A  47      25.171  85.950 105.375  1.00  0.00           N  
ATOM    718  CZ2 TRP A  47      25.683  88.237 106.324  1.00  0.00           C  
ATOM    719  CZ3 TRP A  47      28.040  88.759 106.232  1.00  0.00           C  
ATOM    720  CH2 TRP A  47      26.767  89.126 106.603  1.00  0.00           C  
ATOM    721  H   TRP A  47      30.479  83.715 103.115  1.00  0.00           H  
ATOM    722  HA  TRP A  47      27.830  83.717 102.245  1.00  0.00           H  
ATOM    723  HB2 TRP A  47      28.341  83.299 104.522  1.00  0.00           H  
ATOM    724  HB3 TRP A  47      29.291  84.759 104.586  1.00  0.00           H  
ATOM    725  HD1 TRP A  47      25.511  84.134 104.213  1.00  0.00           H  
ATOM    726  HE1 TRP A  47      24.176  85.875 105.536  1.00  0.00           H  
ATOM    727  HE3 TRP A  47      29.339  87.202 105.447  1.00  0.00           H  
ATOM    728  HZ2 TRP A  47      24.685  88.650 106.318  1.00  0.00           H  
ATOM    729  HZ3 TRP A  47      28.881  89.421 106.381  1.00  0.00           H  
ATOM    730  HH2 TRP A  47      26.609  90.157 106.881  1.00  0.00           H  
ATOM    731  N   LEU A  48      29.297  86.687 102.300  1.00  0.00           N  
ATOM    732  CA  LEU A  48      29.212  88.086 101.832  1.00  0.00           C  
ATOM    733  C   LEU A  48      29.205  88.142 100.307  1.00  0.00           C  
ATOM    734  O   LEU A  48      28.231  88.717  99.771  1.00  0.00           O  
ATOM    735  CB  LEU A  48      30.325  88.962 102.459  1.00  0.00           C  
ATOM    736  CG  LEU A  48      30.162  90.438 102.087  1.00  0.00           C  
ATOM    737  CD1 LEU A  48      28.747  91.070 102.555  1.00  0.00           C  
ATOM    738  CD2 LEU A  48      31.245  91.354 102.635  1.00  0.00           C  
ATOM    739  H   LEU A  48      30.112  86.322 102.770  1.00  0.00           H  
ATOM    740  HA  LEU A  48      28.236  88.374 102.223  1.00  0.00           H  
ATOM    741  HB2 LEU A  48      30.155  88.837 103.529  1.00  0.00           H  
ATOM    742  HB3 LEU A  48      31.267  88.518 102.138  1.00  0.00           H  
ATOM    743  HG  LEU A  48      30.228  90.526 101.002  1.00  0.00           H  
ATOM    744 HD11 LEU A  48      28.706  90.932 103.635  1.00  0.00           H  
ATOM    745 HD12 LEU A  48      28.724  92.149 102.399  1.00  0.00           H  
ATOM    746 HD13 LEU A  48      27.848  90.701 102.062  1.00  0.00           H  
ATOM    747 HD21 LEU A  48      32.250  91.136 102.273  1.00  0.00           H  
ATOM    748 HD22 LEU A  48      31.049  92.413 102.470  1.00  0.00           H  
ATOM    749 HD23 LEU A  48      31.201  91.178 103.710  1.00  0.00           H  
ATOM    750  N   LEU A  49      30.231  87.555  99.662  1.00  0.00           N  
ATOM    751  CA  LEU A  49      30.337  87.549  98.215  1.00  0.00           C  
ATOM    752  C   LEU A  49      29.094  86.968  97.524  1.00  0.00           C  
ATOM    753  O   LEU A  49      28.531  87.740  96.742  1.00  0.00           O  
ATOM    754  CB  LEU A  49      31.485  86.633  97.769  1.00  0.00           C  
ATOM    755  CG  LEU A  49      32.926  87.046  98.018  1.00  0.00           C  
ATOM    756  CD1 LEU A  49      33.935  85.916  97.741  1.00  0.00           C  
ATOM    757  CD2 LEU A  49      33.178  88.220  97.054  1.00  0.00           C  
ATOM    758  H   LEU A  49      30.989  87.199 100.227  1.00  0.00           H  
ATOM    759  HA  LEU A  49      30.436  88.573  97.856  1.00  0.00           H  
ATOM    760  HB2 LEU A  49      31.230  85.740  98.339  1.00  0.00           H  
ATOM    761  HB3 LEU A  49      31.416  86.497  96.689  1.00  0.00           H  
ATOM    762  HG  LEU A  49      33.024  87.584  98.961  1.00  0.00           H  
ATOM    763 HD11 LEU A  49      34.917  86.240  98.083  1.00  0.00           H  
ATOM    764 HD12 LEU A  49      33.648  84.972  98.206  1.00  0.00           H  
ATOM    765 HD13 LEU A  49      33.995  85.575  96.708  1.00  0.00           H  
ATOM    766 HD21 LEU A  49      32.615  89.086  97.402  1.00  0.00           H  
ATOM    767 HD22 LEU A  49      34.246  88.410  97.162  1.00  0.00           H  
ATOM    768 HD23 LEU A  49      32.966  87.881  96.041  1.00  0.00           H  
ATOM    769  N   GLY A  50      28.692  85.713  97.815  1.00  0.00           N  
ATOM    770  CA  GLY A  50      27.446  85.130  97.438  1.00  0.00           C  
ATOM    771  C   GLY A  50      26.141  86.015  97.628  1.00  0.00           C  
ATOM    772  O   GLY A  50      25.395  86.117  96.657  1.00  0.00           O  
ATOM    773  H   GLY A  50      29.236  85.183  98.481  1.00  0.00           H  
ATOM    774  HA2 GLY A  50      27.475  84.813  96.395  1.00  0.00           H  
ATOM    775  HA3 GLY A  50      27.377  84.288  98.127  1.00  0.00           H  
ATOM    776  N   LEU A  51      25.902  86.530  98.806  1.00  0.00           N  
ATOM    777  CA  LEU A  51      24.873  87.561  99.079  1.00  0.00           C  
ATOM    778  C   LEU A  51      24.915  88.785  98.143  1.00  0.00           C  
ATOM    779  O   LEU A  51      23.864  89.252  97.678  1.00  0.00           O  
ATOM    780  CB  LEU A  51      24.967  88.055 100.510  1.00  0.00           C  
ATOM    781  CG  LEU A  51      24.157  89.286 100.989  1.00  0.00           C  
ATOM    782  CD1 LEU A  51      22.681  89.032 101.058  1.00  0.00           C  
ATOM    783  CD2 LEU A  51      24.612  89.761 102.381  1.00  0.00           C  
ATOM    784  H   LEU A  51      26.549  86.468  99.579  1.00  0.00           H  
ATOM    785  HA  LEU A  51      23.862  87.182  98.938  1.00  0.00           H  
ATOM    786  HB2 LEU A  51      24.726  87.248 101.203  1.00  0.00           H  
ATOM    787  HB3 LEU A  51      26.019  88.330 100.588  1.00  0.00           H  
ATOM    788  HG  LEU A  51      24.352  90.163 100.371  1.00  0.00           H  
ATOM    789 HD11 LEU A  51      22.425  88.314 101.837  1.00  0.00           H  
ATOM    790 HD12 LEU A  51      22.134  89.940 101.310  1.00  0.00           H  
ATOM    791 HD13 LEU A  51      22.277  88.811 100.069  1.00  0.00           H  
ATOM    792 HD21 LEU A  51      24.035  90.615 102.736  1.00  0.00           H  
ATOM    793 HD22 LEU A  51      24.575  88.938 103.095  1.00  0.00           H  
ATOM    794 HD23 LEU A  51      25.635  90.122 102.273  1.00  0.00           H  
ATOM    795  N   LEU A  52      26.067  89.321  97.801  1.00  0.00           N  
ATOM    796  CA  LEU A  52      26.192  90.472  96.838  1.00  0.00           C  
ATOM    797  C   LEU A  52      25.875  89.989  95.353  1.00  0.00           C  
ATOM    798  O   LEU A  52      25.031  90.492  94.604  1.00  0.00           O  
ATOM    799  CB  LEU A  52      27.538  91.144  96.972  1.00  0.00           C  
ATOM    800  CG  LEU A  52      27.530  92.274  98.033  1.00  0.00           C  
ATOM    801  CD1 LEU A  52      27.020  91.821  99.476  1.00  0.00           C  
ATOM    802  CD2 LEU A  52      28.912  92.876  98.136  1.00  0.00           C  
ATOM    803  H   LEU A  52      26.863  88.928  98.282  1.00  0.00           H  
ATOM    804  HA  LEU A  52      25.342  91.106  97.089  1.00  0.00           H  
ATOM    805  HB2 LEU A  52      28.355  90.471  97.229  1.00  0.00           H  
ATOM    806  HB3 LEU A  52      27.887  91.575  96.034  1.00  0.00           H  
ATOM    807  HG  LEU A  52      26.823  93.009  97.647  1.00  0.00           H  
ATOM    808 HD11 LEU A  52      27.596  90.900  99.568  1.00  0.00           H  
ATOM    809 HD12 LEU A  52      27.238  92.665 100.130  1.00  0.00           H  
ATOM    810 HD13 LEU A  52      25.947  91.634  99.444  1.00  0.00           H  
ATOM    811 HD21 LEU A  52      28.824  93.749  98.784  1.00  0.00           H  
ATOM    812 HD22 LEU A  52      29.722  92.313  98.600  1.00  0.00           H  
ATOM    813 HD23 LEU A  52      29.184  93.297  97.168  1.00  0.00           H  
ATOM    814  N   ARG A  53      26.583  88.860  94.901  1.00  0.00           N  
ATOM    815  CA  ARG A  53      26.390  88.149  93.604  1.00  0.00           C  
ATOM    816  C   ARG A  53      24.906  87.816  93.334  1.00  0.00           C  
ATOM    817  O   ARG A  53      24.451  88.166  92.266  1.00  0.00           O  
ATOM    818  CB  ARG A  53      27.185  86.849  93.539  1.00  0.00           C  
ATOM    819  CG  ARG A  53      28.650  87.273  93.276  1.00  0.00           C  
ATOM    820  CD  ARG A  53      29.736  86.312  93.562  1.00  0.00           C  
ATOM    821  NE  ARG A  53      30.999  86.746  92.918  1.00  0.00           N  
ATOM    822  CZ  ARG A  53      32.250  86.454  93.233  1.00  0.00           C  
ATOM    823  NH1 ARG A  53      32.619  85.515  93.988  1.00  0.00           N1+
ATOM    824  NH2 ARG A  53      33.132  87.055  92.599  1.00  0.00           N  
ATOM    825  H   ARG A  53      27.296  88.561  95.551  1.00  0.00           H  
ATOM    826  HA  ARG A  53      26.773  88.838  92.850  1.00  0.00           H  
ATOM    827  HB2 ARG A  53      27.074  86.378  94.516  1.00  0.00           H  
ATOM    828  HB3 ARG A  53      26.746  86.119  92.861  1.00  0.00           H  
ATOM    829  HG2 ARG A  53      28.637  87.337  92.187  1.00  0.00           H  
ATOM    830  HG3 ARG A  53      28.984  88.187  93.768  1.00  0.00           H  
ATOM    831  HD2 ARG A  53      29.800  86.333  94.650  1.00  0.00           H  
ATOM    832  HD3 ARG A  53      29.384  85.393  93.093  1.00  0.00           H  
ATOM    833  HE  ARG A  53      30.913  87.562  92.330  1.00  0.00           H  
ATOM    834 HH11 ARG A  53      31.965  84.932  94.490  1.00  0.00           H  
ATOM    835 HH12 ARG A  53      33.574  85.208  94.108  1.00  0.00           H  
ATOM    836 HH21 ARG A  53      32.866  87.349  91.671  1.00  0.00           H  
ATOM    837 HH22 ARG A  53      34.119  86.933  92.780  1.00  0.00           H  
ATOM    838  N   GLN A  54      24.153  87.197  94.275  1.00  0.00           N  
ATOM    839  CA  GLN A  54      22.725  86.924  94.097  1.00  0.00           C  
ATOM    840  C   GLN A  54      21.855  88.158  93.762  1.00  0.00           C  
ATOM    841  O   GLN A  54      20.765  88.083  93.163  1.00  0.00           O  
ATOM    842  CB  GLN A  54      22.234  86.256  95.417  1.00  0.00           C  
ATOM    843  CG  GLN A  54      20.801  85.772  95.372  1.00  0.00           C  
ATOM    844  CD  GLN A  54      20.376  84.733  94.318  1.00  0.00           C  
ATOM    845  NE2 GLN A  54      19.114  84.307  94.362  1.00  0.00           N  
ATOM    846  OE1 GLN A  54      21.040  84.472  93.310  1.00  0.00           O  
ATOM    847  H   GLN A  54      24.615  86.982  95.147  1.00  0.00           H  
ATOM    848  HA  GLN A  54      22.573  86.215  93.284  1.00  0.00           H  
ATOM    849  HB2 GLN A  54      22.875  85.374  95.438  1.00  0.00           H  
ATOM    850  HB3 GLN A  54      22.345  86.981  96.223  1.00  0.00           H  
ATOM    851  HG2 GLN A  54      20.583  85.388  96.368  1.00  0.00           H  
ATOM    852  HG3 GLN A  54      20.064  86.574  95.333  1.00  0.00           H  
ATOM    853 HE21 GLN A  54      18.807  83.511  93.820  1.00  0.00           H  
ATOM    854 HE22 GLN A  54      18.527  84.596  95.132  1.00  0.00           H  
ATOM    855  N   HIP A  55      22.365  89.375  94.138  1.00  0.00           N  
ATOM    856  CA  HIP A  55      21.790  90.645  93.902  1.00  0.00           C  
ATOM    857  C   HIP A  55      22.336  91.641  92.874  1.00  0.00           C  
ATOM    858  O   HIP A  55      21.878  92.781  92.766  1.00  0.00           O  
ATOM    859  CB  HIP A  55      21.364  91.278  95.238  1.00  0.00           C  
ATOM    860  CG  HIP A  55      20.400  90.421  96.028  1.00  0.00           C  
ATOM    861  CD2 HIP A  55      20.587  89.870  97.300  1.00  0.00           C  
ATOM    862  ND1 HIP A  55      19.140  89.957  95.595  1.00  0.00           N1+
ATOM    863  CE1 HIP A  55      18.638  89.175  96.538  1.00  0.00           C  
ATOM    864  NE2 HIP A  55      19.537  89.046  97.529  1.00  0.00           N  
ATOM    865  H   HIP A  55      23.200  89.386  94.706  1.00  0.00           H  
ATOM    866  HA  HIP A  55      20.874  90.518  93.325  1.00  0.00           H  
ATOM    867  HB2 HIP A  55      22.270  91.508  95.798  1.00  0.00           H  
ATOM    868  HB3 HIP A  55      20.857  92.220  95.028  1.00  0.00           H  
ATOM    869  HD1 HIP A  55      18.723  90.252  94.723  1.00  0.00           H  
ATOM    870  HD2 HIP A  55      21.509  89.913  97.861  1.00  0.00           H  
ATOM    871  HE1 HIP A  55      17.750  88.560  96.535  1.00  0.00           H  
ATOM    872  HE2 HIP A  55      19.506  88.656  98.460  1.00  0.00           H  
ATOM    873  N   GLY A  56      23.279  91.218  92.059  1.00  0.00           N  
ATOM    874  CA  GLY A  56      23.859  92.018  90.963  1.00  0.00           C  
ATOM    875  C   GLY A  56      25.017  92.883  91.356  1.00  0.00           C  
ATOM    876  O   GLY A  56      25.697  93.478  90.513  1.00  0.00           O  
ATOM    877  H   GLY A  56      23.718  90.332  92.266  1.00  0.00           H  
ATOM    878  HA2 GLY A  56      24.315  91.396  90.192  1.00  0.00           H  
ATOM    879  HA3 GLY A  56      23.112  92.711  90.575  1.00  0.00           H  
ATOM    880  N   CYS A  57      25.231  93.028  92.693  1.00  0.00           N  
ATOM    881  CA  CYS A  57      26.137  94.152  93.202  1.00  0.00           C  
ATOM    882  C   CYS A  57      27.579  94.126  92.693  1.00  0.00           C  
ATOM    883  O   CYS A  57      28.153  93.057  92.564  1.00  0.00           O  
ATOM    884  CB  CYS A  57      26.163  94.088  94.747  1.00  0.00           C  
ATOM    885  SG  CYS A  57      24.477  94.071  95.429  1.00  0.00           S  
ATOM    886  H   CYS A  57      24.860  92.394  93.387  1.00  0.00           H  
ATOM    887  HA  CYS A  57      25.754  95.120  92.879  1.00  0.00           H  
ATOM    888  HB2 CYS A  57      26.566  93.129  95.071  1.00  0.00           H  
ATOM    889  HB3 CYS A  57      26.714  94.881  95.255  1.00  0.00           H  
ATOM    890  HG  CYS A  57      24.181  95.363  95.602  1.00  0.00           H  
ATOM    891  N   HIE A  58      28.187  95.333  92.520  1.00  0.00           N  
ATOM    892  CA  HIE A  58      29.493  95.511  91.966  1.00  0.00           C  
ATOM    893  C   HIE A  58      30.176  96.720  92.600  1.00  0.00           C  
ATOM    894  O   HIE A  58      31.282  96.512  93.123  1.00  0.00           O  
ATOM    895  CB  HIE A  58      29.378  95.751  90.461  1.00  0.00           C  
ATOM    896  CG  HIE A  58      30.598  96.021  89.549  1.00  0.00           C  
ATOM    897  CD2 HIE A  58      31.346  95.060  89.006  1.00  0.00           C  
ATOM    898  ND1 HIE A  58      31.227  97.242  89.462  1.00  0.00           N  
ATOM    899  CE1 HIE A  58      32.370  96.999  88.735  1.00  0.00           C  
ATOM    900  NE2 HIE A  58      32.382  95.691  88.360  1.00  0.00           N  
ATOM    901  H   HIE A  58      27.650  96.153  92.762  1.00  0.00           H  
ATOM    902  HA  HIE A  58      30.147  94.652  92.118  1.00  0.00           H  
ATOM    903  HB2 HIE A  58      28.907  94.845  90.080  1.00  0.00           H  
ATOM    904  HB3 HIE A  58      28.570  96.462  90.292  1.00  0.00           H  
ATOM    905  HD2 HIE A  58      31.089  94.015  88.905  1.00  0.00           H  
ATOM    906  HE1 HIE A  58      33.235  97.645  88.683  1.00  0.00           H  
ATOM    907  HE2 HIE A  58      33.165  95.299  87.856  1.00  0.00           H  
ATOM    908  N   ARG A  59      29.614  97.926  92.692  1.00  0.00           N  
ATOM    909  CA  ARG A  59      30.209  99.034  93.282  1.00  0.00           C  
ATOM    910  C   ARG A  59      29.928  99.095  94.810  1.00  0.00           C  
ATOM    911  O   ARG A  59      28.766  99.330  95.165  1.00  0.00           O  
ATOM    912  CB  ARG A  59      29.775 100.297  92.542  1.00  0.00           C  
ATOM    913  CG  ARG A  59      30.403 101.582  92.906  1.00  0.00           C  
ATOM    914  CD  ARG A  59      29.430 102.727  92.845  1.00  0.00           C  
ATOM    915  NE  ARG A  59      30.153 104.001  93.017  1.00  0.00           N  
ATOM    916  CZ  ARG A  59      29.851 105.279  92.768  1.00  0.00           C  
ATOM    917  NH1 ARG A  59      28.637 105.609  92.663  1.00  0.00           N1+
ATOM    918  NH2 ARG A  59      30.794 106.192  92.690  1.00  0.00           N  
ATOM    919  H   ARG A  59      28.697  98.084  92.299  1.00  0.00           H  
ATOM    920  HA  ARG A  59      31.300  99.010  93.294  1.00  0.00           H  
ATOM    921  HB2 ARG A  59      30.086 100.078  91.519  1.00  0.00           H  
ATOM    922  HB3 ARG A  59      28.690 100.370  92.599  1.00  0.00           H  
ATOM    923  HG2 ARG A  59      30.841 101.611  93.903  1.00  0.00           H  
ATOM    924  HG3 ARG A  59      31.194 101.751  92.174  1.00  0.00           H  
ATOM    925  HD2 ARG A  59      29.042 102.714  91.826  1.00  0.00           H  
ATOM    926  HD3 ARG A  59      28.591 102.646  93.536  1.00  0.00           H  
ATOM    927  HE  ARG A  59      31.141 103.877  93.186  1.00  0.00           H  
ATOM    928 HH11 ARG A  59      27.945 105.042  93.132  1.00  0.00           H  
ATOM    929 HH12 ARG A  59      28.352 106.578  92.650  1.00  0.00           H  
ATOM    930 HH21 ARG A  59      31.777 105.968  92.624  1.00  0.00           H  
ATOM    931 HH22 ARG A  59      30.531 107.100  92.333  1.00  0.00           H  
ATOM    932  N   VAL A  60      30.809  98.898  95.747  1.00  0.00           N  
ATOM    933  CA  VAL A  60      30.540  98.694  97.184  1.00  0.00           C  
ATOM    934  C   VAL A  60      31.433  99.534  98.055  1.00  0.00           C  
ATOM    935  O   VAL A  60      32.491  99.980  97.704  1.00  0.00           O  
ATOM    936  CB  VAL A  60      30.556  97.193  97.566  1.00  0.00           C  
ATOM    937  CG1 VAL A  60      29.553  96.428  96.677  1.00  0.00           C  
ATOM    938  CG2 VAL A  60      32.022  96.602  97.282  1.00  0.00           C  
ATOM    939  H   VAL A  60      31.720  98.852  95.313  1.00  0.00           H  
ATOM    940  HA  VAL A  60      29.544  98.993  97.510  1.00  0.00           H  
ATOM    941  HB  VAL A  60      30.287  97.145  98.621  1.00  0.00           H  
ATOM    942 HG11 VAL A  60      29.936  96.103  95.710  1.00  0.00           H  
ATOM    943 HG12 VAL A  60      29.317  95.547  97.273  1.00  0.00           H  
ATOM    944 HG13 VAL A  60      28.617  96.981  96.613  1.00  0.00           H  
ATOM    945 HG21 VAL A  60      32.811  96.968  97.939  1.00  0.00           H  
ATOM    946 HG22 VAL A  60      31.875  95.524  97.336  1.00  0.00           H  
ATOM    947 HG23 VAL A  60      32.321  96.789  96.251  1.00  0.00           H  
ATOM    948  N   LEU A  61      30.882  99.905  99.263  1.00  0.00           N  
ATOM    949  CA  LEU A  61      31.484 100.931 100.176  1.00  0.00           C  
ATOM    950  C   LEU A  61      31.606 100.410 101.607  1.00  0.00           C  
ATOM    951  O   LEU A  61      30.648 100.003 102.243  1.00  0.00           O  
ATOM    952  CB  LEU A  61      30.599 102.174 100.135  1.00  0.00           C  
ATOM    953  CG  LEU A  61      30.810 103.242 101.214  1.00  0.00           C  
ATOM    954  CD1 LEU A  61      32.214 103.814 101.157  1.00  0.00           C  
ATOM    955  CD2 LEU A  61      29.902 104.419 101.066  1.00  0.00           C  
ATOM    956  H   LEU A  61      29.979  99.510  99.487  1.00  0.00           H  
ATOM    957  HA  LEU A  61      32.420 101.337  99.793  1.00  0.00           H  
ATOM    958  HB2 LEU A  61      30.643 102.578  99.124  1.00  0.00           H  
ATOM    959  HB3 LEU A  61      29.617 101.712 100.241  1.00  0.00           H  
ATOM    960  HG  LEU A  61      30.772 102.795 102.207  1.00  0.00           H  
ATOM    961 HD11 LEU A  61      32.400 104.513 101.973  1.00  0.00           H  
ATOM    962 HD12 LEU A  61      32.982 103.064 101.350  1.00  0.00           H  
ATOM    963 HD13 LEU A  61      32.404 104.153 100.139  1.00  0.00           H  
ATOM    964 HD21 LEU A  61      28.982 104.188 100.530  1.00  0.00           H  
ATOM    965 HD22 LEU A  61      29.620 104.795 102.049  1.00  0.00           H  
ATOM    966 HD23 LEU A  61      30.443 105.222 100.566  1.00  0.00           H  
ATOM    967  N   ASH A  62      32.795 100.527 102.128  1.00  0.00           N  
ATOM    968  CA  ASH A  62      33.179  99.907 103.369  1.00  0.00           C  
ATOM    969  C   ASH A  62      33.581 100.909 104.453  1.00  0.00           C  
ATOM    970  O   ASH A  62      34.664 101.477 104.466  1.00  0.00           O  
ATOM    971  CB  ASH A  62      34.251  98.866 103.092  1.00  0.00           C  
ATOM    972  CG  ASH A  62      34.730  98.062 104.304  1.00  0.00           C  
ATOM    973  OD1 ASH A  62      35.934  97.734 104.520  1.00  0.00           O  
ATOM    974  OD2 ASH A  62      33.802  97.811 105.230  1.00  0.00           O  
ATOM    975  H   ASH A  62      33.556 100.933 101.604  1.00  0.00           H  
ATOM    976  HA  ASH A  62      32.281  99.424 103.758  1.00  0.00           H  
ATOM    977  HB2 ASH A  62      33.929  98.176 102.314  1.00  0.00           H  
ATOM    978  HB3 ASH A  62      35.127  99.350 102.661  1.00  0.00           H  
ATOM    979  HD2 ASH A  62      34.268  97.436 105.981  1.00  0.00           H  
ATOM    980  N   VAL A  63      32.614 101.324 105.275  1.00  0.00           N  
ATOM    981  CA  VAL A  63      32.729 102.579 106.089  1.00  0.00           C  
ATOM    982  C   VAL A  63      33.614 102.432 107.355  1.00  0.00           C  
ATOM    983  O   VAL A  63      33.971 103.484 107.941  1.00  0.00           O  
ATOM    984  CB  VAL A  63      31.402 103.352 106.405  1.00  0.00           C  
ATOM    985  CG1 VAL A  63      30.492 103.635 105.147  1.00  0.00           C  
ATOM    986  CG2 VAL A  63      30.617 102.519 107.453  1.00  0.00           C  
ATOM    987  H   VAL A  63      31.700 100.903 105.189  1.00  0.00           H  
ATOM    988  HA  VAL A  63      33.321 103.221 105.437  1.00  0.00           H  
ATOM    989  HB  VAL A  63      31.644 104.309 106.864  1.00  0.00           H  
ATOM    990 HG11 VAL A  63      30.421 102.755 104.506  1.00  0.00           H  
ATOM    991 HG12 VAL A  63      29.471 103.894 105.426  1.00  0.00           H  
ATOM    992 HG13 VAL A  63      30.924 104.528 104.695  1.00  0.00           H  
ATOM    993 HG21 VAL A  63      30.532 101.479 107.139  1.00  0.00           H  
ATOM    994 HG22 VAL A  63      31.197 102.530 108.377  1.00  0.00           H  
ATOM    995 HG23 VAL A  63      29.643 102.982 107.613  1.00  0.00           H  
ATOM    996  N   ALA A  64      33.854 101.282 107.865  1.00  0.00           N  
ATOM    997  CA  ALA A  64      34.865 100.963 108.862  1.00  0.00           C  
ATOM    998  C   ALA A  64      35.984 100.145 108.215  1.00  0.00           C  
ATOM    999  O   ALA A  64      36.286  99.013 108.636  1.00  0.00           O  
ATOM   1000  CB  ALA A  64      34.253 100.171 110.036  1.00  0.00           C  
ATOM   1001  H   ALA A  64      33.370 100.529 107.397  1.00  0.00           H  
ATOM   1002  HA  ALA A  64      35.304 101.892 109.223  1.00  0.00           H  
ATOM   1003  HB1 ALA A  64      33.969  99.292 109.456  1.00  0.00           H  
ATOM   1004  HB2 ALA A  64      34.912  99.956 110.876  1.00  0.00           H  
ATOM   1005  HB3 ALA A  64      33.375 100.733 110.358  1.00  0.00           H  
ATOM   1006  N   CYS A  65      36.601 100.736 107.186  1.00  0.00           N  
ATOM   1007  CA  CYS A  65      37.719 100.185 106.446  1.00  0.00           C  
ATOM   1008  C   CYS A  65      38.948  99.920 107.398  1.00  0.00           C  
ATOM   1009  O   CYS A  65      39.483  98.808 107.464  1.00  0.00           O  
ATOM   1010  CB  CYS A  65      38.059 101.141 105.323  1.00  0.00           C  
ATOM   1011  SG  CYS A  65      39.517 100.595 104.466  1.00  0.00           S  
ATOM   1012  H   CYS A  65      36.288 101.639 106.862  1.00  0.00           H  
ATOM   1013  HA  CYS A  65      37.353  99.284 105.954  1.00  0.00           H  
ATOM   1014  HB2 CYS A  65      37.233 101.322 104.636  1.00  0.00           H  
ATOM   1015  HB3 CYS A  65      38.323 102.080 105.810  1.00  0.00           H  
ATOM   1016  HG  CYS A  65      40.293 100.773 105.538  1.00  0.00           H  
ATOM   1017  N   GLY A  66      39.249 100.847 108.345  1.00  0.00           N  
ATOM   1018  CA  GLY A  66      40.344 100.546 109.236  1.00  0.00           C  
ATOM   1019  C   GLY A  66      41.727 100.237 108.522  1.00  0.00           C  
ATOM   1020  O   GLY A  66      42.207 100.984 107.650  1.00  0.00           O  
ATOM   1021  H   GLY A  66      38.806 101.754 108.395  1.00  0.00           H  
ATOM   1022  HA2 GLY A  66      40.515 101.292 110.013  1.00  0.00           H  
ATOM   1023  HA3 GLY A  66      40.011  99.651 109.761  1.00  0.00           H  
ATOM   1024  N   THR A  67      42.477  99.198 108.851  1.00  0.00           N  
ATOM   1025  CA  THR A  67      43.628  98.649 108.193  1.00  0.00           C  
ATOM   1026  C   THR A  67      43.279  97.889 106.935  1.00  0.00           C  
ATOM   1027  O   THR A  67      44.224  97.507 106.227  1.00  0.00           O  
ATOM   1028  CB  THR A  67      44.278  97.569 109.065  1.00  0.00           C  
ATOM   1029  CG2 THR A  67      44.754  98.223 110.385  1.00  0.00           C  
ATOM   1030  OG1 THR A  67      43.485  96.503 109.492  1.00  0.00           O  
ATOM   1031  H   THR A  67      42.085  98.611 109.573  1.00  0.00           H  
ATOM   1032  HA  THR A  67      44.353  99.432 107.969  1.00  0.00           H  
ATOM   1033  HB  THR A  67      45.168  97.237 108.531  1.00  0.00           H  
ATOM   1034  HG1 THR A  67      43.969  95.848 108.984  1.00  0.00           H  
ATOM   1035 HG21 THR A  67      45.518  97.619 110.875  1.00  0.00           H  
ATOM   1036 HG22 THR A  67      45.232  99.185 110.203  1.00  0.00           H  
ATOM   1037 HG23 THR A  67      43.953  98.355 111.113  1.00  0.00           H  
ATOM   1038  N   GLY A  68      42.041  97.759 106.509  1.00  0.00           N  
ATOM   1039  CA  GLY A  68      41.679  97.449 105.177  1.00  0.00           C  
ATOM   1040  C   GLY A  68      41.114  96.036 104.936  1.00  0.00           C  
ATOM   1041  O   GLY A  68      40.519  95.740 103.908  1.00  0.00           O  
ATOM   1042  H   GLY A  68      41.345  98.200 107.095  1.00  0.00           H  
ATOM   1043  HA2 GLY A  68      40.841  98.126 105.011  1.00  0.00           H  
ATOM   1044  HA3 GLY A  68      42.492  97.738 104.513  1.00  0.00           H  
ATOM   1045  N   VAL A  69      41.271  95.070 105.927  1.00  0.00           N  
ATOM   1046  CA  VAL A  69      40.989  93.642 105.692  1.00  0.00           C  
ATOM   1047  C   VAL A  69      39.664  93.269 105.085  1.00  0.00           C  
ATOM   1048  O   VAL A  69      39.620  92.377 104.277  1.00  0.00           O  
ATOM   1049  CB  VAL A  69      41.139  92.818 106.944  1.00  0.00           C  
ATOM   1050  CG1 VAL A  69      42.593  92.671 107.486  1.00  0.00           C  
ATOM   1051  CG2 VAL A  69      40.243  93.249 108.139  1.00  0.00           C  
ATOM   1052  H   VAL A  69      41.744  95.309 106.786  1.00  0.00           H  
ATOM   1053  HA  VAL A  69      41.722  93.168 105.039  1.00  0.00           H  
ATOM   1054  HB  VAL A  69      40.776  91.801 106.800  1.00  0.00           H  
ATOM   1055 HG11 VAL A  69      42.816  93.625 107.964  1.00  0.00           H  
ATOM   1056 HG12 VAL A  69      42.598  91.796 108.136  1.00  0.00           H  
ATOM   1057 HG13 VAL A  69      43.300  92.485 106.677  1.00  0.00           H  
ATOM   1058 HG21 VAL A  69      39.228  92.857 108.079  1.00  0.00           H  
ATOM   1059 HG22 VAL A  69      40.610  92.911 109.108  1.00  0.00           H  
ATOM   1060 HG23 VAL A  69      40.215  94.336 108.220  1.00  0.00           H  
ATOM   1061  N   ASP A  70      38.622  93.942 105.503  1.00  0.00           N  
ATOM   1062  CA  ASP A  70      37.303  93.749 104.876  1.00  0.00           C  
ATOM   1063  C   ASP A  70      37.148  94.353 103.486  1.00  0.00           C  
ATOM   1064  O   ASP A  70      36.381  93.782 102.626  1.00  0.00           O  
ATOM   1065  CB  ASP A  70      36.199  94.356 105.723  1.00  0.00           C  
ATOM   1066  CG  ASP A  70      36.302  93.968 107.199  1.00  0.00           C  
ATOM   1067  OD1 ASP A  70      36.255  94.874 108.058  1.00  0.00           O  
ATOM   1068  OD2 ASP A  70      36.326  92.742 107.503  1.00  0.00           O1-
ATOM   1069  H   ASP A  70      38.841  94.660 106.179  1.00  0.00           H  
ATOM   1070  HA  ASP A  70      37.074  92.688 104.771  1.00  0.00           H  
ATOM   1071  HB2 ASP A  70      36.152  95.437 105.589  1.00  0.00           H  
ATOM   1072  HB3 ASP A  70      35.247  93.896 105.457  1.00  0.00           H  
ATOM   1073  N   SER A  71      37.807  95.471 103.133  1.00  0.00           N  
ATOM   1074  CA  SER A  71      37.742  96.001 101.749  1.00  0.00           C  
ATOM   1075  C   SER A  71      38.535  95.157 100.815  1.00  0.00           C  
ATOM   1076  O   SER A  71      38.069  94.753  99.788  1.00  0.00           O  
ATOM   1077  CB  SER A  71      38.327  97.369 101.814  1.00  0.00           C  
ATOM   1078  OG  SER A  71      37.604  98.334 102.594  1.00  0.00           O  
ATOM   1079  H   SER A  71      38.435  95.962 103.753  1.00  0.00           H  
ATOM   1080  HA  SER A  71      36.719  95.876 101.395  1.00  0.00           H  
ATOM   1081  HB2 SER A  71      39.393  97.260 102.012  1.00  0.00           H  
ATOM   1082  HB3 SER A  71      38.267  97.730 100.787  1.00  0.00           H  
ATOM   1083  HG  SER A  71      37.331  97.961 103.436  1.00  0.00           H  
ATOM   1084  N   ILE A  72      39.801  94.891 101.184  1.00  0.00           N  
ATOM   1085  CA  ILE A  72      40.724  94.008 100.554  1.00  0.00           C  
ATOM   1086  C   ILE A  72      39.983  92.833  99.882  1.00  0.00           C  
ATOM   1087  O   ILE A  72      40.105  92.602  98.672  1.00  0.00           O  
ATOM   1088  CB  ILE A  72      41.922  93.696 101.499  1.00  0.00           C  
ATOM   1089  CG1 ILE A  72      42.852  94.938 101.654  1.00  0.00           C  
ATOM   1090  CG2 ILE A  72      42.597  92.411 101.119  1.00  0.00           C  
ATOM   1091  CD1 ILE A  72      43.940  94.845 102.789  1.00  0.00           C  
ATOM   1092  H   ILE A  72      39.922  95.240 102.125  1.00  0.00           H  
ATOM   1093  HA  ILE A  72      41.098  94.595  99.715  1.00  0.00           H  
ATOM   1094  HB  ILE A  72      41.576  93.447 102.501  1.00  0.00           H  
ATOM   1095 HG12 ILE A  72      43.344  94.967 100.682  1.00  0.00           H  
ATOM   1096 HG13 ILE A  72      42.353  95.885 101.862  1.00  0.00           H  
ATOM   1097 HG21 ILE A  72      41.955  91.596 101.454  1.00  0.00           H  
ATOM   1098 HG22 ILE A  72      42.854  92.309 100.065  1.00  0.00           H  
ATOM   1099 HG23 ILE A  72      43.521  92.313 101.689  1.00  0.00           H  
ATOM   1100 HD11 ILE A  72      44.675  95.628 102.599  1.00  0.00           H  
ATOM   1101 HD12 ILE A  72      43.461  94.944 103.764  1.00  0.00           H  
ATOM   1102 HD13 ILE A  72      44.453  93.884 102.805  1.00  0.00           H  
ATOM   1103  N   MET A  73      39.243  92.018 100.651  1.00  0.00           N  
ATOM   1104  CA  MET A  73      38.534  90.817 100.217  1.00  0.00           C  
ATOM   1105  C   MET A  73      37.478  90.931  99.077  1.00  0.00           C  
ATOM   1106  O   MET A  73      37.220  89.897  98.377  1.00  0.00           O  
ATOM   1107  CB  MET A  73      37.983  90.030 101.402  1.00  0.00           C  
ATOM   1108  CG  MET A  73      36.921  90.774 102.150  1.00  0.00           C  
ATOM   1109  SD  MET A  73      35.565  89.820 102.831  1.00  0.00           S  
ATOM   1110  CE  MET A  73      34.692  89.498 101.325  1.00  0.00           C  
ATOM   1111  H   MET A  73      39.371  92.167 101.642  1.00  0.00           H  
ATOM   1112  HA  MET A  73      39.266  90.131  99.791  1.00  0.00           H  
ATOM   1113  HB2 MET A  73      37.468  89.129 101.067  1.00  0.00           H  
ATOM   1114  HB3 MET A  73      38.783  89.803 102.106  1.00  0.00           H  
ATOM   1115  HG2 MET A  73      37.445  91.387 102.882  1.00  0.00           H  
ATOM   1116  HG3 MET A  73      36.512  91.453 101.402  1.00  0.00           H  
ATOM   1117  HE1 MET A  73      33.796  88.885 101.432  1.00  0.00           H  
ATOM   1118  HE2 MET A  73      34.439  90.462 100.884  1.00  0.00           H  
ATOM   1119  HE3 MET A  73      35.291  89.079 100.516  1.00  0.00           H  
ATOM   1120  N   LEU A  74      36.826  92.110  98.886  1.00  0.00           N  
ATOM   1121  CA  LEU A  74      35.939  92.480  97.732  1.00  0.00           C  
ATOM   1122  C   LEU A  74      36.832  92.940  96.546  1.00  0.00           C  
ATOM   1123  O   LEU A  74      36.384  92.645  95.391  1.00  0.00           O  
ATOM   1124  CB  LEU A  74      35.011  93.566  98.414  1.00  0.00           C  
ATOM   1125  CG  LEU A  74      33.908  93.101  99.351  1.00  0.00           C  
ATOM   1126  CD1 LEU A  74      33.106  94.154 100.134  1.00  0.00           C  
ATOM   1127  CD2 LEU A  74      32.853  92.422  98.432  1.00  0.00           C  
ATOM   1128  H   LEU A  74      37.085  92.850  99.524  1.00  0.00           H  
ATOM   1129  HA  LEU A  74      35.400  91.600  97.384  1.00  0.00           H  
ATOM   1130  HB2 LEU A  74      35.707  94.163  99.003  1.00  0.00           H  
ATOM   1131  HB3 LEU A  74      34.531  94.209  97.677  1.00  0.00           H  
ATOM   1132  HG  LEU A  74      34.304  92.391 100.076  1.00  0.00           H  
ATOM   1133 HD11 LEU A  74      32.577  93.674 100.958  1.00  0.00           H  
ATOM   1134 HD12 LEU A  74      33.788  94.803 100.682  1.00  0.00           H  
ATOM   1135 HD13 LEU A  74      32.436  94.719  99.486  1.00  0.00           H  
ATOM   1136 HD21 LEU A  74      32.467  93.021  97.607  1.00  0.00           H  
ATOM   1137 HD22 LEU A  74      33.249  91.521  97.964  1.00  0.00           H  
ATOM   1138 HD23 LEU A  74      32.034  92.154  99.100  1.00  0.00           H  
ATOM   1139  N   VAL A  75      38.072  93.432  96.624  1.00  0.00           N  
ATOM   1140  CA  VAL A  75      39.023  93.688  95.482  1.00  0.00           C  
ATOM   1141  C   VAL A  75      39.686  92.407  94.912  1.00  0.00           C  
ATOM   1142  O   VAL A  75      39.899  92.319  93.707  1.00  0.00           O  
ATOM   1143  CB  VAL A  75      40.114  94.762  95.942  1.00  0.00           C  
ATOM   1144  CG1 VAL A  75      40.880  95.328  94.739  1.00  0.00           C  
ATOM   1145  CG2 VAL A  75      39.555  96.013  96.661  1.00  0.00           C  
ATOM   1146  H   VAL A  75      38.481  93.647  97.522  1.00  0.00           H  
ATOM   1147  HA  VAL A  75      38.438  94.134  94.677  1.00  0.00           H  
ATOM   1148  HB  VAL A  75      40.883  94.283  96.549  1.00  0.00           H  
ATOM   1149 HG11 VAL A  75      40.189  95.840  94.070  1.00  0.00           H  
ATOM   1150 HG12 VAL A  75      41.576  96.080  95.111  1.00  0.00           H  
ATOM   1151 HG13 VAL A  75      41.420  94.578  94.160  1.00  0.00           H  
ATOM   1152 HG21 VAL A  75      40.368  96.739  96.673  1.00  0.00           H  
ATOM   1153 HG22 VAL A  75      38.777  96.410  96.011  1.00  0.00           H  
ATOM   1154 HG23 VAL A  75      38.993  95.844  97.580  1.00  0.00           H  
ATOM   1155  N   GLU A  76      39.874  91.380  95.769  1.00  0.00           N  
ATOM   1156  CA  GLU A  76      40.351  90.046  95.454  1.00  0.00           C  
ATOM   1157  C   GLU A  76      39.366  89.289  94.614  1.00  0.00           C  
ATOM   1158  O   GLU A  76      39.775  88.356  93.871  1.00  0.00           O  
ATOM   1159  CB  GLU A  76      40.587  89.256  96.790  1.00  0.00           C  
ATOM   1160  CG  GLU A  76      41.727  89.686  97.749  1.00  0.00           C  
ATOM   1161  CD  GLU A  76      43.167  89.628  97.202  1.00  0.00           C  
ATOM   1162  OE1 GLU A  76      43.416  89.489  96.016  1.00  0.00           O  
ATOM   1163  OE2 GLU A  76      44.082  89.637  98.046  1.00  0.00           O1-
ATOM   1164  H   GLU A  76      39.768  91.611  96.747  1.00  0.00           H  
ATOM   1165  HA  GLU A  76      41.234  90.023  94.816  1.00  0.00           H  
ATOM   1166  HB2 GLU A  76      39.640  89.390  97.314  1.00  0.00           H  
ATOM   1167  HB3 GLU A  76      40.643  88.196  96.543  1.00  0.00           H  
ATOM   1168  HG2 GLU A  76      41.639  90.699  98.141  1.00  0.00           H  
ATOM   1169  HG3 GLU A  76      41.626  89.056  98.631  1.00  0.00           H  
ATOM   1170  N   GLU A  77      38.106  89.620  94.640  1.00  0.00           N  
ATOM   1171  CA  GLU A  77      37.047  89.122  93.833  1.00  0.00           C  
ATOM   1172  C   GLU A  77      36.577  90.203  92.857  1.00  0.00           C  
ATOM   1173  O   GLU A  77      35.476  90.166  92.268  1.00  0.00           O  
ATOM   1174  CB  GLU A  77      36.007  88.528  94.738  1.00  0.00           C  
ATOM   1175  CG  GLU A  77      36.440  87.256  95.372  1.00  0.00           C  
ATOM   1176  CD  GLU A  77      36.219  86.113  94.359  1.00  0.00           C  
ATOM   1177  OE1 GLU A  77      35.788  86.364  93.230  1.00  0.00           O  
ATOM   1178  OE2 GLU A  77      36.684  84.920  94.646  1.00  0.00           O1-
ATOM   1179  H   GLU A  77      37.820  90.402  95.213  1.00  0.00           H  
ATOM   1180  HA  GLU A  77      37.432  88.289  93.245  1.00  0.00           H  
ATOM   1181  HB2 GLU A  77      35.802  89.303  95.477  1.00  0.00           H  
ATOM   1182  HB3 GLU A  77      35.047  88.384  94.243  1.00  0.00           H  
ATOM   1183  HG2 GLU A  77      37.491  87.326  95.653  1.00  0.00           H  
ATOM   1184  HG3 GLU A  77      35.690  87.212  96.162  1.00  0.00           H  
ATOM   1185  N   GLY A  78      37.372  91.281  92.637  1.00  0.00           N  
ATOM   1186  CA  GLY A  78      37.195  92.351  91.701  1.00  0.00           C  
ATOM   1187  C   GLY A  78      36.091  93.385  91.786  1.00  0.00           C  
ATOM   1188  O   GLY A  78      35.811  94.117  90.826  1.00  0.00           O  
ATOM   1189  H   GLY A  78      38.293  91.239  93.050  1.00  0.00           H  
ATOM   1190  HA2 GLY A  78      38.138  92.896  91.694  1.00  0.00           H  
ATOM   1191  HA3 GLY A  78      37.047  91.917  90.711  1.00  0.00           H  
ATOM   1192  N   PHE A  79      35.390  93.441  92.910  1.00  0.00           N  
ATOM   1193  CA  PHE A  79      34.393  94.470  93.149  1.00  0.00           C  
ATOM   1194  C   PHE A  79      35.006  95.900  93.001  1.00  0.00           C  
ATOM   1195  O   PHE A  79      36.218  96.145  93.235  1.00  0.00           O  
ATOM   1196  CB  PHE A  79      33.628  94.327  94.461  1.00  0.00           C  
ATOM   1197  CG  PHE A  79      32.682  93.156  94.415  1.00  0.00           C  
ATOM   1198  CD1 PHE A  79      31.293  93.474  94.705  1.00  0.00           C  
ATOM   1199  CD2 PHE A  79      33.203  91.879  94.364  1.00  0.00           C  
ATOM   1200  CE1 PHE A  79      30.419  92.442  94.656  1.00  0.00           C  
ATOM   1201  CE2 PHE A  79      32.271  90.832  94.320  1.00  0.00           C  
ATOM   1202  CZ  PHE A  79      30.891  91.112  94.436  1.00  0.00           C  
ATOM   1203  H   PHE A  79      35.808  92.931  93.676  1.00  0.00           H  
ATOM   1204  HA  PHE A  79      33.698  94.480  92.309  1.00  0.00           H  
ATOM   1205  HB2 PHE A  79      34.308  94.206  95.303  1.00  0.00           H  
ATOM   1206  HB3 PHE A  79      32.965  95.178  94.615  1.00  0.00           H  
ATOM   1207  HD1 PHE A  79      30.920  94.485  94.778  1.00  0.00           H  
ATOM   1208  HD2 PHE A  79      34.255  91.649  94.439  1.00  0.00           H  
ATOM   1209  HE1 PHE A  79      29.355  92.630  94.664  1.00  0.00           H  
ATOM   1210  HE2 PHE A  79      32.627  89.817  94.221  1.00  0.00           H  
ATOM   1211  HZ  PHE A  79      30.178  90.303  94.479  1.00  0.00           H  
ATOM   1212  N   SER A  80      34.137  96.861  92.648  1.00  0.00           N  
ATOM   1213  CA  SER A  80      34.503  98.296  92.574  1.00  0.00           C  
ATOM   1214  C   SER A  80      34.364  98.860  93.947  1.00  0.00           C  
ATOM   1215  O   SER A  80      33.319  99.352  94.373  1.00  0.00           O  
ATOM   1216  CB  SER A  80      33.705  99.046  91.578  1.00  0.00           C  
ATOM   1217  OG  SER A  80      34.124 100.400  91.484  1.00  0.00           O  
ATOM   1218  H   SER A  80      33.151  96.661  92.567  1.00  0.00           H  
ATOM   1219  HA  SER A  80      35.526  98.419  92.219  1.00  0.00           H  
ATOM   1220  HB2 SER A  80      33.742  98.600  90.585  1.00  0.00           H  
ATOM   1221  HB3 SER A  80      32.647  99.096  91.832  1.00  0.00           H  
ATOM   1222  HG  SER A  80      33.965 100.607  90.560  1.00  0.00           H  
ATOM   1223  N   VAL A  81      35.414  98.773  94.777  1.00  0.00           N  
ATOM   1224  CA  VAL A  81      35.379  99.175  96.195  1.00  0.00           C  
ATOM   1225  C   VAL A  81      35.736 100.646  96.481  1.00  0.00           C  
ATOM   1226  O   VAL A  81      36.718 101.209  95.924  1.00  0.00           O  
ATOM   1227  CB  VAL A  81      36.379  98.220  96.896  1.00  0.00           C  
ATOM   1228  CG1 VAL A  81      36.521  98.422  98.393  1.00  0.00           C  
ATOM   1229  CG2 VAL A  81      36.128  96.720  96.591  1.00  0.00           C  
ATOM   1230  H   VAL A  81      36.309  98.564  94.358  1.00  0.00           H  
ATOM   1231  HA  VAL A  81      34.378  99.012  96.592  1.00  0.00           H  
ATOM   1232  HB  VAL A  81      37.356  98.502  96.501  1.00  0.00           H  
ATOM   1233 HG11 VAL A  81      37.072  97.603  98.856  1.00  0.00           H  
ATOM   1234 HG12 VAL A  81      37.145  99.286  98.623  1.00  0.00           H  
ATOM   1235 HG13 VAL A  81      35.539  98.557  98.846  1.00  0.00           H  
ATOM   1236 HG21 VAL A  81      36.559  96.007  97.295  1.00  0.00           H  
ATOM   1237 HG22 VAL A  81      35.055  96.596  96.442  1.00  0.00           H  
ATOM   1238 HG23 VAL A  81      36.663  96.489  95.671  1.00  0.00           H  
ATOM   1239  N   THR A  82      34.967 101.299  97.365  1.00  0.00           N  
ATOM   1240  CA  THR A  82      35.256 102.593  98.016  1.00  0.00           C  
ATOM   1241  C   THR A  82      35.467 102.246  99.486  1.00  0.00           C  
ATOM   1242  O   THR A  82      34.738 101.410 100.090  1.00  0.00           O  
ATOM   1243  CB  THR A  82      34.302 103.760  97.748  1.00  0.00           C  
ATOM   1244  CG2 THR A  82      34.591 105.057  98.506  1.00  0.00           C  
ATOM   1245  OG1 THR A  82      34.343 104.050  96.379  1.00  0.00           O  
ATOM   1246  H   THR A  82      34.253 100.731  97.799  1.00  0.00           H  
ATOM   1247  HA  THR A  82      36.196 102.978  97.623  1.00  0.00           H  
ATOM   1248  HB  THR A  82      33.291 103.374  97.871  1.00  0.00           H  
ATOM   1249  HG1 THR A  82      34.092 103.231  95.945  1.00  0.00           H  
ATOM   1250 HG21 THR A  82      34.374 105.042  99.574  1.00  0.00           H  
ATOM   1251 HG22 THR A  82      35.568 105.470  98.250  1.00  0.00           H  
ATOM   1252 HG23 THR A  82      33.840 105.733  98.097  1.00  0.00           H  
ATOM   1253  N   SER A  83      36.449 102.892 100.080  1.00  0.00           N  
ATOM   1254  CA  SER A  83      36.759 102.713 101.557  1.00  0.00           C  
ATOM   1255  C   SER A  83      36.692 104.080 102.196  1.00  0.00           C  
ATOM   1256  O   SER A  83      37.008 105.053 101.550  1.00  0.00           O  
ATOM   1257  CB  SER A  83      38.156 102.130 101.734  1.00  0.00           C  
ATOM   1258  OG  SER A  83      38.309 100.799 101.342  1.00  0.00           O  
ATOM   1259  H   SER A  83      37.094 103.444  99.533  1.00  0.00           H  
ATOM   1260  HA  SER A  83      36.059 101.992 101.979  1.00  0.00           H  
ATOM   1261  HB2 SER A  83      38.726 102.688 100.992  1.00  0.00           H  
ATOM   1262  HB3 SER A  83      38.498 102.199 102.767  1.00  0.00           H  
ATOM   1263  HG  SER A  83      37.734 100.322 101.946  1.00  0.00           H  
ATOM   1264  N   VAL A  84      36.353 104.099 103.472  1.00  0.00           N  
ATOM   1265  CA  VAL A  84      36.132 105.267 104.311  1.00  0.00           C  
ATOM   1266  C   VAL A  84      36.553 104.714 105.654  1.00  0.00           C  
ATOM   1267  O   VAL A  84      36.305 103.570 106.038  1.00  0.00           O  
ATOM   1268  CB  VAL A  84      34.760 105.799 104.231  1.00  0.00           C  
ATOM   1269  CG1 VAL A  84      34.045 106.490 105.432  1.00  0.00           C  
ATOM   1270  CG2 VAL A  84      34.853 106.804 102.980  1.00  0.00           C  
ATOM   1271  H   VAL A  84      36.142 103.201 103.882  1.00  0.00           H  
ATOM   1272  HA  VAL A  84      36.884 106.033 104.121  1.00  0.00           H  
ATOM   1273  HB  VAL A  84      34.033 105.075 103.861  1.00  0.00           H  
ATOM   1274 HG11 VAL A  84      33.045 106.825 105.156  1.00  0.00           H  
ATOM   1275 HG12 VAL A  84      33.987 105.852 106.313  1.00  0.00           H  
ATOM   1276 HG13 VAL A  84      34.586 107.379 105.758  1.00  0.00           H  
ATOM   1277 HG21 VAL A  84      35.591 107.553 103.267  1.00  0.00           H  
ATOM   1278 HG22 VAL A  84      35.102 106.391 102.004  1.00  0.00           H  
ATOM   1279 HG23 VAL A  84      33.937 107.394 103.009  1.00  0.00           H  
ATOM   1280  N   ASP A  85      37.203 105.542 106.404  1.00  0.00           N  
ATOM   1281  CA  ASP A  85      37.425 105.563 107.834  1.00  0.00           C  
ATOM   1282  C   ASP A  85      37.738 107.059 108.369  1.00  0.00           C  
ATOM   1283  O   ASP A  85      37.959 107.914 107.521  1.00  0.00           O  
ATOM   1284  CB  ASP A  85      38.572 104.552 108.113  1.00  0.00           C  
ATOM   1285  CG  ASP A  85      38.483 104.148 109.558  1.00  0.00           C  
ATOM   1286  OD1 ASP A  85      38.008 103.078 109.936  1.00  0.00           O  
ATOM   1287  OD2 ASP A  85      38.849 104.964 110.439  1.00  0.00           O1-
ATOM   1288  H   ASP A  85      37.518 106.390 105.954  1.00  0.00           H  
ATOM   1289  HA  ASP A  85      36.544 105.123 108.300  1.00  0.00           H  
ATOM   1290  HB2 ASP A  85      38.562 103.704 107.429  1.00  0.00           H  
ATOM   1291  HB3 ASP A  85      39.493 105.095 107.896  1.00  0.00           H  
ATOM   1292  N   ALA A  86      37.636 107.373 109.624  1.00  0.00           N  
ATOM   1293  CA  ALA A  86      38.164 108.645 110.257  1.00  0.00           C  
ATOM   1294  C   ALA A  86      39.660 108.577 110.494  1.00  0.00           C  
ATOM   1295  O   ALA A  86      40.362 109.599 110.581  1.00  0.00           O  
ATOM   1296  CB  ALA A  86      37.355 109.019 111.531  1.00  0.00           C  
ATOM   1297  H   ALA A  86      37.325 106.664 110.273  1.00  0.00           H  
ATOM   1298  HA  ALA A  86      37.914 109.455 109.572  1.00  0.00           H  
ATOM   1299  HB1 ALA A  86      36.505 109.610 111.193  1.00  0.00           H  
ATOM   1300  HB2 ALA A  86      37.096 108.094 112.047  1.00  0.00           H  
ATOM   1301  HB3 ALA A  86      38.001 109.648 112.143  1.00  0.00           H  
ATOM   1302  N   SER A  87      40.166 107.380 110.777  1.00  0.00           N  
ATOM   1303  CA  SER A  87      41.597 107.154 111.132  1.00  0.00           C  
ATOM   1304  C   SER A  87      42.552 106.907 109.934  1.00  0.00           C  
ATOM   1305  O   SER A  87      42.703 105.758 109.455  1.00  0.00           O  
ATOM   1306  CB  SER A  87      41.661 105.997 112.211  1.00  0.00           C  
ATOM   1307  OG  SER A  87      43.039 105.745 112.629  1.00  0.00           O  
ATOM   1308  H   SER A  87      39.575 106.585 110.582  1.00  0.00           H  
ATOM   1309  HA  SER A  87      41.896 108.065 111.652  1.00  0.00           H  
ATOM   1310  HB2 SER A  87      41.136 106.271 113.127  1.00  0.00           H  
ATOM   1311  HB3 SER A  87      41.256 105.086 111.772  1.00  0.00           H  
ATOM   1312  HG  SER A  87      43.467 106.533 112.972  1.00  0.00           H  
ATOM   1313  N   ASP A  88      43.401 107.915 109.671  1.00  0.00           N  
ATOM   1314  CA  ASP A  88      44.542 107.870 108.732  1.00  0.00           C  
ATOM   1315  C   ASP A  88      45.651 106.935 109.178  1.00  0.00           C  
ATOM   1316  O   ASP A  88      46.274 106.245 108.342  1.00  0.00           O  
ATOM   1317  CB  ASP A  88      44.917 109.321 108.414  1.00  0.00           C  
ATOM   1318  CG  ASP A  88      45.524 110.081 109.550  1.00  0.00           C  
ATOM   1319  OD1 ASP A  88      46.673 110.579 109.420  1.00  0.00           O  
ATOM   1320  OD2 ASP A  88      44.971 110.173 110.674  1.00  0.00           O1-
ATOM   1321  H   ASP A  88      43.275 108.785 110.167  1.00  0.00           H  
ATOM   1322  HA  ASP A  88      44.090 107.601 107.777  1.00  0.00           H  
ATOM   1323  HB2 ASP A  88      45.619 109.255 107.583  1.00  0.00           H  
ATOM   1324  HB3 ASP A  88      43.979 109.719 108.026  1.00  0.00           H  
ATOM   1325  N   LYS A  89      45.957 106.942 110.487  1.00  0.00           N  
ATOM   1326  CA  LYS A  89      46.929 106.029 111.089  1.00  0.00           C  
ATOM   1327  C   LYS A  89      46.390 104.551 111.010  1.00  0.00           C  
ATOM   1328  O   LYS A  89      47.222 103.702 111.003  1.00  0.00           O  
ATOM   1329  CB  LYS A  89      47.151 106.366 112.567  1.00  0.00           C  
ATOM   1330  CG  LYS A  89      47.861 107.693 112.940  1.00  0.00           C  
ATOM   1331  CD  LYS A  89      47.793 108.001 114.466  1.00  0.00           C  
ATOM   1332  CE  LYS A  89      48.568 109.287 114.758  1.00  0.00           C  
ATOM   1333  NZ  LYS A  89      48.121 110.479 114.051  1.00  0.00           N1+
ATOM   1334  H   LYS A  89      45.269 107.479 110.995  1.00  0.00           H  
ATOM   1335  HA  LYS A  89      47.903 105.986 110.602  1.00  0.00           H  
ATOM   1336  HB2 LYS A  89      46.157 106.301 113.011  1.00  0.00           H  
ATOM   1337  HB3 LYS A  89      47.751 105.554 112.978  1.00  0.00           H  
ATOM   1338  HG2 LYS A  89      48.908 107.548 112.672  1.00  0.00           H  
ATOM   1339  HG3 LYS A  89      47.539 108.538 112.331  1.00  0.00           H  
ATOM   1340  HD2 LYS A  89      46.715 108.016 114.625  1.00  0.00           H  
ATOM   1341  HD3 LYS A  89      48.148 107.103 114.971  1.00  0.00           H  
ATOM   1342  HE2 LYS A  89      48.481 109.422 115.837  1.00  0.00           H  
ATOM   1343  HE3 LYS A  89      49.621 109.119 114.531  1.00  0.00           H  
ATOM   1344  HZ1 LYS A  89      48.737 111.274 114.144  1.00  0.00           H  
ATOM   1345  HZ2 LYS A  89      48.098 110.351 113.050  1.00  0.00           H  
ATOM   1346  HZ3 LYS A  89      47.213 110.741 114.408  1.00  0.00           H  
ATOM   1347  N   MET A  90      45.129 104.295 110.881  1.00  0.00           N  
ATOM   1348  CA  MET A  90      44.640 102.956 110.439  1.00  0.00           C  
ATOM   1349  C   MET A  90      44.687 102.674 108.937  1.00  0.00           C  
ATOM   1350  O   MET A  90      45.315 101.694 108.501  1.00  0.00           O  
ATOM   1351  CB  MET A  90      43.209 102.799 110.977  1.00  0.00           C  
ATOM   1352  CG  MET A  90      43.044 102.775 112.509  1.00  0.00           C  
ATOM   1353  SD  MET A  90      43.517 101.128 113.113  1.00  0.00           S  
ATOM   1354  CE  MET A  90      42.020 100.079 112.759  1.00  0.00           C  
ATOM   1355  H   MET A  90      44.542 105.117 110.890  1.00  0.00           H  
ATOM   1356  HA  MET A  90      45.213 102.158 110.910  1.00  0.00           H  
ATOM   1357  HB2 MET A  90      42.508 103.514 110.546  1.00  0.00           H  
ATOM   1358  HB3 MET A  90      42.764 101.891 110.571  1.00  0.00           H  
ATOM   1359  HG2 MET A  90      43.733 103.559 112.822  1.00  0.00           H  
ATOM   1360  HG3 MET A  90      42.026 102.937 112.865  1.00  0.00           H  
ATOM   1361  HE1 MET A  90      41.802 100.041 111.692  1.00  0.00           H  
ATOM   1362  HE2 MET A  90      41.981  99.148 113.323  1.00  0.00           H  
ATOM   1363  HE3 MET A  90      41.138 100.530 113.215  1.00  0.00           H  
ATOM   1364  N   LEU A  91      44.077 103.571 108.187  1.00  0.00           N  
ATOM   1365  CA  LEU A  91      44.030 103.528 106.725  1.00  0.00           C  
ATOM   1366  C   LEU A  91      45.402 103.397 106.075  1.00  0.00           C  
ATOM   1367  O   LEU A  91      45.425 102.801 105.004  1.00  0.00           O  
ATOM   1368  CB  LEU A  91      43.331 104.768 106.132  1.00  0.00           C  
ATOM   1369  CG  LEU A  91      41.749 104.667 106.210  1.00  0.00           C  
ATOM   1370  CD1 LEU A  91      40.946 105.932 105.921  1.00  0.00           C  
ATOM   1371  CD2 LEU A  91      41.347 103.543 105.265  1.00  0.00           C  
ATOM   1372  H   LEU A  91      43.545 104.245 108.719  1.00  0.00           H  
ATOM   1373  HA  LEU A  91      43.494 102.618 106.454  1.00  0.00           H  
ATOM   1374  HB2 LEU A  91      43.593 105.657 106.706  1.00  0.00           H  
ATOM   1375  HB3 LEU A  91      43.678 104.926 105.111  1.00  0.00           H  
ATOM   1376  HG  LEU A  91      41.469 104.381 107.224  1.00  0.00           H  
ATOM   1377 HD11 LEU A  91      40.950 106.592 106.788  1.00  0.00           H  
ATOM   1378 HD12 LEU A  91      41.198 106.457 104.999  1.00  0.00           H  
ATOM   1379 HD13 LEU A  91      39.892 105.658 105.940  1.00  0.00           H  
ATOM   1380 HD21 LEU A  91      40.262 103.556 105.163  1.00  0.00           H  
ATOM   1381 HD22 LEU A  91      41.810 103.734 104.297  1.00  0.00           H  
ATOM   1382 HD23 LEU A  91      41.609 102.584 105.713  1.00  0.00           H  
ATOM   1383  N   LYS A  92      46.527 103.799 106.676  1.00  0.00           N  
ATOM   1384  CA  LYS A  92      47.849 103.544 106.125  1.00  0.00           C  
ATOM   1385  C   LYS A  92      48.108 102.011 105.819  1.00  0.00           C  
ATOM   1386  O   LYS A  92      48.734 101.808 104.785  1.00  0.00           O  
ATOM   1387  CB  LYS A  92      48.902 104.131 107.099  1.00  0.00           C  
ATOM   1388  CG  LYS A  92      50.350 103.736 106.765  1.00  0.00           C  
ATOM   1389  CD  LYS A  92      51.232 104.739 107.532  1.00  0.00           C  
ATOM   1390  CE  LYS A  92      52.694 104.543 107.195  1.00  0.00           C  
ATOM   1391  NZ  LYS A  92      53.368 103.357 107.623  1.00  0.00           N1+
ATOM   1392  H   LYS A  92      46.436 104.334 107.528  1.00  0.00           H  
ATOM   1393  HA  LYS A  92      47.985 104.074 105.183  1.00  0.00           H  
ATOM   1394  HB2 LYS A  92      48.787 105.211 107.005  1.00  0.00           H  
ATOM   1395  HB3 LYS A  92      48.642 103.851 108.120  1.00  0.00           H  
ATOM   1396  HG2 LYS A  92      50.538 102.689 107.003  1.00  0.00           H  
ATOM   1397  HG3 LYS A  92      50.512 103.824 105.691  1.00  0.00           H  
ATOM   1398  HD2 LYS A  92      50.993 105.796 107.422  1.00  0.00           H  
ATOM   1399  HD3 LYS A  92      51.033 104.562 108.589  1.00  0.00           H  
ATOM   1400  HE2 LYS A  92      52.858 104.652 106.123  1.00  0.00           H  
ATOM   1401  HE3 LYS A  92      53.125 105.454 107.611  1.00  0.00           H  
ATOM   1402  HZ1 LYS A  92      52.930 102.472 107.415  1.00  0.00           H  
ATOM   1403  HZ2 LYS A  92      54.353 103.297 107.403  1.00  0.00           H  
ATOM   1404  HZ3 LYS A  92      53.292 103.294 108.629  1.00  0.00           H  
ATOM   1405  N   TYR A  93      47.620 101.095 106.652  1.00  0.00           N  
ATOM   1406  CA  TYR A  93      47.602  99.614 106.536  1.00  0.00           C  
ATOM   1407  C   TYR A  93      46.648  99.121 105.480  1.00  0.00           C  
ATOM   1408  O   TYR A  93      46.870  98.058 104.909  1.00  0.00           O  
ATOM   1409  CB  TYR A  93      47.406  98.947 107.956  1.00  0.00           C  
ATOM   1410  CG  TYR A  93      48.435  99.384 108.914  1.00  0.00           C  
ATOM   1411  CD1 TYR A  93      49.714  98.723 108.983  1.00  0.00           C  
ATOM   1412  CD2 TYR A  93      48.068 100.237 109.994  1.00  0.00           C  
ATOM   1413  CE1 TYR A  93      50.633  98.999 110.081  1.00  0.00           C  
ATOM   1414  CE2 TYR A  93      48.957 100.399 111.079  1.00  0.00           C  
ATOM   1415  CZ  TYR A  93      50.175  99.780 111.109  1.00  0.00           C  
ATOM   1416  OH  TYR A  93      51.076 100.014 112.119  1.00  0.00           O  
ATOM   1417  H   TYR A  93      46.962 101.445 107.334  1.00  0.00           H  
ATOM   1418  HA  TYR A  93      48.571  99.254 106.191  1.00  0.00           H  
ATOM   1419  HB2 TYR A  93      46.404  99.101 108.358  1.00  0.00           H  
ATOM   1420  HB3 TYR A  93      47.531  97.869 107.851  1.00  0.00           H  
ATOM   1421  HD1 TYR A  93      50.033  98.090 108.167  1.00  0.00           H  
ATOM   1422  HD2 TYR A  93      47.129 100.771 109.998  1.00  0.00           H  
ATOM   1423  HE1 TYR A  93      51.494  98.352 110.156  1.00  0.00           H  
ATOM   1424  HE2 TYR A  93      48.612 101.121 111.806  1.00  0.00           H  
ATOM   1425  HH  TYR A  93      51.791  99.373 112.162  1.00  0.00           H  
ATOM   1426  N   ALA A  94      45.687  99.933 105.031  1.00  0.00           N  
ATOM   1427  CA  ALA A  94      44.946  99.659 103.752  1.00  0.00           C  
ATOM   1428  C   ALA A  94      45.763 100.140 102.549  1.00  0.00           C  
ATOM   1429  O   ALA A  94      45.888  99.380 101.565  1.00  0.00           O  
ATOM   1430  CB  ALA A  94      43.610 100.444 103.708  1.00  0.00           C  
ATOM   1431  H   ALA A  94      45.571 100.847 105.445  1.00  0.00           H  
ATOM   1432  HA  ALA A  94      44.741  98.594 103.645  1.00  0.00           H  
ATOM   1433  HB1 ALA A  94      43.155 100.394 102.718  1.00  0.00           H  
ATOM   1434  HB2 ALA A  94      42.832 100.180 104.422  1.00  0.00           H  
ATOM   1435  HB3 ALA A  94      43.713 101.530 103.718  1.00  0.00           H  
ATOM   1436  N   LEU A  95      46.290 101.370 102.600  1.00  0.00           N  
ATOM   1437  CA  LEU A  95      47.016 102.061 101.516  1.00  0.00           C  
ATOM   1438  C   LEU A  95      48.228 101.212 101.066  1.00  0.00           C  
ATOM   1439  O   LEU A  95      48.601 101.251  99.929  1.00  0.00           O  
ATOM   1440  CB  LEU A  95      47.385 103.516 101.810  1.00  0.00           C  
ATOM   1441  CG  LEU A  95      46.130 104.480 101.715  1.00  0.00           C  
ATOM   1442  CD1 LEU A  95      46.138 105.732 102.611  1.00  0.00           C  
ATOM   1443  CD2 LEU A  95      46.014 104.876 100.246  1.00  0.00           C  
ATOM   1444  H   LEU A  95      46.169 101.908 103.446  1.00  0.00           H  
ATOM   1445  HA  LEU A  95      46.294 101.957 100.706  1.00  0.00           H  
ATOM   1446  HB2 LEU A  95      47.854 103.561 102.794  1.00  0.00           H  
ATOM   1447  HB3 LEU A  95      48.174 103.828 101.127  1.00  0.00           H  
ATOM   1448  HG  LEU A  95      45.296 103.885 102.084  1.00  0.00           H  
ATOM   1449 HD11 LEU A  95      46.760 106.529 102.206  1.00  0.00           H  
ATOM   1450 HD12 LEU A  95      45.174 106.240 102.611  1.00  0.00           H  
ATOM   1451 HD13 LEU A  95      46.412 105.470 103.633  1.00  0.00           H  
ATOM   1452 HD21 LEU A  95      45.949 104.024  99.570  1.00  0.00           H  
ATOM   1453 HD22 LEU A  95      45.038 105.325 100.063  1.00  0.00           H  
ATOM   1454 HD23 LEU A  95      46.772 105.604  99.957  1.00  0.00           H  
ATOM   1455  N   LYS A  96      48.895 100.529 102.016  1.00  0.00           N  
ATOM   1456  CA  LYS A  96      50.063  99.731 101.739  1.00  0.00           C  
ATOM   1457  C   LYS A  96      49.792  98.520 100.829  1.00  0.00           C  
ATOM   1458  O   LYS A  96      50.654  98.272 100.004  1.00  0.00           O  
ATOM   1459  CB  LYS A  96      50.651  99.351 103.050  1.00  0.00           C  
ATOM   1460  CG  LYS A  96      52.011  98.630 103.099  1.00  0.00           C  
ATOM   1461  CD  LYS A  96      53.209  99.508 102.703  1.00  0.00           C  
ATOM   1462  CE  LYS A  96      54.346  98.489 102.534  1.00  0.00           C  
ATOM   1463  NZ  LYS A  96      55.530  99.205 102.165  1.00  0.00           N1+
ATOM   1464  H   LYS A  96      48.374 100.520 102.881  1.00  0.00           H  
ATOM   1465  HA  LYS A  96      50.816 100.286 101.179  1.00  0.00           H  
ATOM   1466  HB2 LYS A  96      50.580 100.171 103.767  1.00  0.00           H  
ATOM   1467  HB3 LYS A  96      49.978  98.542 103.330  1.00  0.00           H  
ATOM   1468  HG2 LYS A  96      52.231  98.283 104.108  1.00  0.00           H  
ATOM   1469  HG3 LYS A  96      52.027  97.721 102.499  1.00  0.00           H  
ATOM   1470  HD2 LYS A  96      53.174 100.016 101.739  1.00  0.00           H  
ATOM   1471  HD3 LYS A  96      53.498 100.308 103.385  1.00  0.00           H  
ATOM   1472  HE2 LYS A  96      54.627  97.951 103.439  1.00  0.00           H  
ATOM   1473  HE3 LYS A  96      54.196  97.785 101.716  1.00  0.00           H  
ATOM   1474  HZ1 LYS A  96      55.410  99.665 101.273  1.00  0.00           H  
ATOM   1475  HZ2 LYS A  96      55.674  99.896 102.888  1.00  0.00           H  
ATOM   1476  HZ3 LYS A  96      56.299  98.556 102.079  1.00  0.00           H  
ATOM   1477  N   GLU A  97      48.709  97.792 100.946  1.00  0.00           N  
ATOM   1478  CA  GLU A  97      48.260  96.814  99.977  1.00  0.00           C  
ATOM   1479  C   GLU A  97      47.868  97.441  98.685  1.00  0.00           C  
ATOM   1480  O   GLU A  97      48.087  96.759  97.684  1.00  0.00           O  
ATOM   1481  CB  GLU A  97      47.178  95.892 100.633  1.00  0.00           C  
ATOM   1482  CG  GLU A  97      46.704  94.764  99.777  1.00  0.00           C  
ATOM   1483  CD  GLU A  97      47.553  93.467  99.627  1.00  0.00           C  
ATOM   1484  OE1 GLU A  97      48.441  93.201 100.429  1.00  0.00           O  
ATOM   1485  OE2 GLU A  97      47.174  92.650  98.819  1.00  0.00           O1-
ATOM   1486  H   GLU A  97      48.041  98.198 101.586  1.00  0.00           H  
ATOM   1487  HA  GLU A  97      49.150  96.216  99.785  1.00  0.00           H  
ATOM   1488  HB2 GLU A  97      47.507  95.583 101.624  1.00  0.00           H  
ATOM   1489  HB3 GLU A  97      46.321  96.560 100.730  1.00  0.00           H  
ATOM   1490  HG2 GLU A  97      45.712  94.434 100.090  1.00  0.00           H  
ATOM   1491  HG3 GLU A  97      46.537  95.178  98.782  1.00  0.00           H  
ATOM   1492  N   ARG A  98      47.183  98.610  98.599  1.00  0.00           N  
ATOM   1493  CA  ARG A  98      46.761  99.206  97.302  1.00  0.00           C  
ATOM   1494  C   ARG A  98      47.931  99.448  96.386  1.00  0.00           C  
ATOM   1495  O   ARG A  98      47.880  98.915  95.252  1.00  0.00           O  
ATOM   1496  CB  ARG A  98      45.931 100.497  97.608  1.00  0.00           C  
ATOM   1497  CG  ARG A  98      45.149 100.847  96.374  1.00  0.00           C  
ATOM   1498  CD  ARG A  98      44.357 102.092  96.482  1.00  0.00           C  
ATOM   1499  NE  ARG A  98      45.082 103.274  96.628  1.00  0.00           N  
ATOM   1500  CZ  ARG A  98      44.691 104.477  96.373  1.00  0.00           C  
ATOM   1501  NH1 ARG A  98      43.489 104.807  96.019  1.00  0.00           N1+
ATOM   1502  NH2 ARG A  98      45.578 105.466  96.307  1.00  0.00           N  
ATOM   1503  H   ARG A  98      46.967  99.063  99.476  1.00  0.00           H  
ATOM   1504  HA  ARG A  98      46.165  98.414  96.848  1.00  0.00           H  
ATOM   1505  HB2 ARG A  98      45.217 100.298  98.407  1.00  0.00           H  
ATOM   1506  HB3 ARG A  98      46.585 101.299  97.952  1.00  0.00           H  
ATOM   1507  HG2 ARG A  98      45.751 100.871  95.465  1.00  0.00           H  
ATOM   1508  HG3 ARG A  98      44.422 100.048  96.227  1.00  0.00           H  
ATOM   1509  HD2 ARG A  98      43.800 102.159  95.549  1.00  0.00           H  
ATOM   1510  HD3 ARG A  98      43.622 101.913  97.267  1.00  0.00           H  
ATOM   1511  HE  ARG A  98      46.074 103.225  96.810  1.00  0.00           H  
ATOM   1512 HH11 ARG A  98      42.815 104.109  95.734  1.00  0.00           H  
ATOM   1513 HH12 ARG A  98      43.312 105.734  95.657  1.00  0.00           H  
ATOM   1514 HH21 ARG A  98      46.564 105.279  96.418  1.00  0.00           H  
ATOM   1515 HH22 ARG A  98      45.166 106.388  96.355  1.00  0.00           H  
ATOM   1516  N   TRP A  99      48.949 100.120  96.891  1.00  0.00           N  
ATOM   1517  CA  TRP A  99      50.217 100.423  96.166  1.00  0.00           C  
ATOM   1518  C   TRP A  99      50.978  99.135  95.730  1.00  0.00           C  
ATOM   1519  O   TRP A  99      51.314  98.989  94.597  1.00  0.00           O  
ATOM   1520  CB  TRP A  99      51.144 101.320  97.131  1.00  0.00           C  
ATOM   1521  CG  TRP A  99      52.346 101.638  96.425  1.00  0.00           C  
ATOM   1522  CD1 TRP A  99      53.497 100.943  96.488  1.00  0.00           C  
ATOM   1523  CD2 TRP A  99      52.563 102.587  95.383  1.00  0.00           C  
ATOM   1524  CE2 TRP A  99      53.884 102.558  94.890  1.00  0.00           C  
ATOM   1525  CE3 TRP A  99      51.730 103.546  94.791  1.00  0.00           C  
ATOM   1526  NE1 TRP A  99      54.403 101.468  95.554  1.00  0.00           N  
ATOM   1527  CZ2 TRP A  99      54.365 103.401  93.858  1.00  0.00           C  
ATOM   1528  CZ3 TRP A  99      52.086 104.242  93.686  1.00  0.00           C  
ATOM   1529  CH2 TRP A  99      53.413 104.207  93.246  1.00  0.00           C  
ATOM   1530  H   TRP A  99      48.881 100.417  97.853  1.00  0.00           H  
ATOM   1531  HA  TRP A  99      49.970 100.987  95.268  1.00  0.00           H  
ATOM   1532  HB2 TRP A  99      50.658 102.191  97.569  1.00  0.00           H  
ATOM   1533  HB3 TRP A  99      51.273 100.799  98.081  1.00  0.00           H  
ATOM   1534  HD1 TRP A  99      53.632 100.064  97.099  1.00  0.00           H  
ATOM   1535  HE1 TRP A  99      55.250 100.984  95.291  1.00  0.00           H  
ATOM   1536  HE3 TRP A  99      50.720 103.682  95.149  1.00  0.00           H  
ATOM   1537  HZ2 TRP A  99      55.318 103.090  93.457  1.00  0.00           H  
ATOM   1538  HZ3 TRP A  99      51.349 104.894  93.239  1.00  0.00           H  
ATOM   1539  HH2 TRP A  99      53.708 104.681  92.322  1.00  0.00           H  
ATOM   1540  N   ASN A 100      51.187  98.181  96.643  1.00  0.00           N  
ATOM   1541  CA  ASN A 100      51.868  96.913  96.377  1.00  0.00           C  
ATOM   1542  C   ASN A 100      51.129  95.947  95.465  1.00  0.00           C  
ATOM   1543  O   ASN A 100      51.748  95.148  94.828  1.00  0.00           O  
ATOM   1544  CB  ASN A 100      52.104  96.219  97.698  1.00  0.00           C  
ATOM   1545  CG  ASN A 100      53.241  96.746  98.595  1.00  0.00           C  
ATOM   1546  ND2 ASN A 100      53.399  96.229  99.786  1.00  0.00           N  
ATOM   1547  OD1 ASN A 100      53.959  97.584  98.301  1.00  0.00           O  
ATOM   1548  H   ASN A 100      50.927  98.388  97.596  1.00  0.00           H  
ATOM   1549  HA  ASN A 100      52.852  97.114  95.952  1.00  0.00           H  
ATOM   1550  HB2 ASN A 100      51.184  96.108  98.273  1.00  0.00           H  
ATOM   1551  HB3 ASN A 100      52.301  95.155  97.564  1.00  0.00           H  
ATOM   1552 HD21 ASN A 100      54.288  96.413 100.230  1.00  0.00           H  
ATOM   1553 HD22 ASN A 100      52.861  95.429 100.087  1.00  0.00           H  
ATOM   1554  N   ARG A 101      49.857  96.161  95.200  1.00  0.00           N  
ATOM   1555  CA  ARG A 101      48.964  95.429  94.221  1.00  0.00           C  
ATOM   1556  C   ARG A 101      48.498  96.260  93.011  1.00  0.00           C  
ATOM   1557  O   ARG A 101      47.679  95.752  92.246  1.00  0.00           O  
ATOM   1558  CB  ARG A 101      47.813  94.991  95.052  1.00  0.00           C  
ATOM   1559  CG  ARG A 101      48.114  93.919  96.187  1.00  0.00           C  
ATOM   1560  CD  ARG A 101      48.678  92.531  95.722  1.00  0.00           C  
ATOM   1561  NE  ARG A 101      47.686  91.838  95.005  1.00  0.00           N  
ATOM   1562  CZ  ARG A 101      46.714  91.124  95.510  1.00  0.00           C  
ATOM   1563  NH1 ARG A 101      46.572  90.922  96.840  1.00  0.00           N1+
ATOM   1564  NH2 ARG A 101      45.859  90.552  94.740  1.00  0.00           N  
ATOM   1565  H   ARG A 101      49.471  96.731  95.938  1.00  0.00           H  
ATOM   1566  HA  ARG A 101      49.341  94.463  93.884  1.00  0.00           H  
ATOM   1567  HB2 ARG A 101      47.335  95.820  95.575  1.00  0.00           H  
ATOM   1568  HB3 ARG A 101      47.119  94.552  94.335  1.00  0.00           H  
ATOM   1569  HG2 ARG A 101      48.841  94.274  96.918  1.00  0.00           H  
ATOM   1570  HG3 ARG A 101      47.222  93.821  96.806  1.00  0.00           H  
ATOM   1571  HD2 ARG A 101      49.540  92.573  95.056  1.00  0.00           H  
ATOM   1572  HD3 ARG A 101      48.940  91.873  96.550  1.00  0.00           H  
ATOM   1573  HE  ARG A 101      47.726  91.862  93.996  1.00  0.00           H  
ATOM   1574 HH11 ARG A 101      47.135  91.439  97.499  1.00  0.00           H  
ATOM   1575 HH12 ARG A 101      45.876  90.292  97.213  1.00  0.00           H  
ATOM   1576 HH21 ARG A 101      46.099  90.762  93.781  1.00  0.00           H  
ATOM   1577 HH22 ARG A 101      45.137  89.958  95.123  1.00  0.00           H  
ATOM   1578  N   ARG A 102      48.888  97.545  92.875  1.00  0.00           N  
ATOM   1579  CA  ARG A 102      48.314  98.536  91.936  1.00  0.00           C  
ATOM   1580  C   ARG A 102      48.301  98.170  90.448  1.00  0.00           C  
ATOM   1581  O   ARG A 102      47.593  98.778  89.620  1.00  0.00           O  
ATOM   1582  CB  ARG A 102      49.052  99.854  92.186  1.00  0.00           C  
ATOM   1583  CG  ARG A 102      50.535  99.950  91.735  1.00  0.00           C  
ATOM   1584  CD  ARG A 102      51.149 101.361  91.988  1.00  0.00           C  
ATOM   1585  NE  ARG A 102      52.504 101.499  91.401  1.00  0.00           N  
ATOM   1586  CZ  ARG A 102      53.562 100.782  91.788  1.00  0.00           C  
ATOM   1587  NH1 ARG A 102      53.498  99.862  92.764  1.00  0.00           N1+
ATOM   1588  NH2 ARG A 102      54.738 100.942  91.304  1.00  0.00           N  
ATOM   1589  H   ARG A 102      49.457  97.962  93.598  1.00  0.00           H  
ATOM   1590  HA  ARG A 102      47.286  98.837  92.139  1.00  0.00           H  
ATOM   1591  HB2 ARG A 102      48.445 100.606  91.681  1.00  0.00           H  
ATOM   1592  HB3 ARG A 102      49.016 100.047  93.259  1.00  0.00           H  
ATOM   1593  HG2 ARG A 102      51.073  99.132  92.212  1.00  0.00           H  
ATOM   1594  HG3 ARG A 102      50.743  99.805  90.674  1.00  0.00           H  
ATOM   1595  HD2 ARG A 102      50.489 102.110  91.551  1.00  0.00           H  
ATOM   1596  HD3 ARG A 102      51.233 101.553  93.058  1.00  0.00           H  
ATOM   1597  HE  ARG A 102      52.581 102.138  90.623  1.00  0.00           H  
ATOM   1598 HH11 ARG A 102      52.578  99.746  93.164  1.00  0.00           H  
ATOM   1599 HH12 ARG A 102      54.384  99.579  93.157  1.00  0.00           H  
ATOM   1600 HH21 ARG A 102      54.960 101.624  90.592  1.00  0.00           H  
ATOM   1601 HH22 ARG A 102      55.454 100.274  91.553  1.00  0.00           H  
ATOM   1602  N   LYS A 103      48.994  97.111  90.048  1.00  0.00           N  
ATOM   1603  CA  LYS A 103      49.024  96.608  88.695  1.00  0.00           C  
ATOM   1604  C   LYS A 103      47.794  95.769  88.423  1.00  0.00           C  
ATOM   1605  O   LYS A 103      47.404  95.539  87.309  1.00  0.00           O  
ATOM   1606  CB  LYS A 103      50.341  95.871  88.357  1.00  0.00           C  
ATOM   1607  CG  LYS A 103      51.503  96.796  88.239  1.00  0.00           C  
ATOM   1608  CD  LYS A 103      51.543  97.670  87.001  1.00  0.00           C  
ATOM   1609  CE  LYS A 103      52.985  98.123  86.762  1.00  0.00           C  
ATOM   1610  NZ  LYS A 103      53.494  98.899  87.988  1.00  0.00           N1+
ATOM   1611  H   LYS A 103      49.667  96.737  90.702  1.00  0.00           H  
ATOM   1612  HA  LYS A 103      49.024  97.453  88.007  1.00  0.00           H  
ATOM   1613  HB2 LYS A 103      50.521  95.376  89.310  1.00  0.00           H  
ATOM   1614  HB3 LYS A 103      50.163  95.122  87.586  1.00  0.00           H  
ATOM   1615  HG2 LYS A 103      51.586  97.417  89.132  1.00  0.00           H  
ATOM   1616  HG3 LYS A 103      52.448  96.259  88.321  1.00  0.00           H  
ATOM   1617  HD2 LYS A 103      51.329  97.156  86.065  1.00  0.00           H  
ATOM   1618  HD3 LYS A 103      50.858  98.516  87.063  1.00  0.00           H  
ATOM   1619  HE2 LYS A 103      53.558  97.244  86.467  1.00  0.00           H  
ATOM   1620  HE3 LYS A 103      52.906  98.807  85.916  1.00  0.00           H  
ATOM   1621  HZ1 LYS A 103      53.611  98.297  88.791  1.00  0.00           H  
ATOM   1622  HZ2 LYS A 103      54.446  99.134  87.749  1.00  0.00           H  
ATOM   1623  HZ3 LYS A 103      52.960  99.735  88.182  1.00  0.00           H  
ATOM   1624  N   GLU A 104      47.233  95.113  89.363  1.00  0.00           N  
ATOM   1625  CA  GLU A 104      45.945  94.438  89.279  1.00  0.00           C  
ATOM   1626  C   GLU A 104      44.824  95.508  89.125  1.00  0.00           C  
ATOM   1627  O   GLU A 104      44.558  96.252  90.038  1.00  0.00           O  
ATOM   1628  CB  GLU A 104      45.760  93.613  90.527  1.00  0.00           C  
ATOM   1629  CG  GLU A 104      46.838  92.450  90.667  1.00  0.00           C  
ATOM   1630  CD  GLU A 104      46.536  91.436  91.730  1.00  0.00           C  
ATOM   1631  OE1 GLU A 104      47.484  91.077  92.448  1.00  0.00           O  
ATOM   1632  OE2 GLU A 104      45.320  91.241  91.944  1.00  0.00           O1-
ATOM   1633  H   GLU A 104      47.708  95.175  90.253  1.00  0.00           H  
ATOM   1634  HA  GLU A 104      45.913  93.739  88.443  1.00  0.00           H  
ATOM   1635  HB2 GLU A 104      45.786  94.182  91.456  1.00  0.00           H  
ATOM   1636  HB3 GLU A 104      44.741  93.282  90.326  1.00  0.00           H  
ATOM   1637  HG2 GLU A 104      46.981  91.967  89.701  1.00  0.00           H  
ATOM   1638  HG3 GLU A 104      47.800  92.911  90.890  1.00  0.00           H  
ATOM   1639  N   PRO A 105      44.053  95.550  87.999  1.00  0.00           N  
ATOM   1640  CA  PRO A 105      43.051  96.564  87.580  1.00  0.00           C  
ATOM   1641  C   PRO A 105      42.048  96.953  88.650  1.00  0.00           C  
ATOM   1642  O   PRO A 105      41.613  98.096  88.702  1.00  0.00           O  
ATOM   1643  CB  PRO A 105      42.319  96.063  86.381  1.00  0.00           C  
ATOM   1644  CG  PRO A 105      43.406  95.247  85.726  1.00  0.00           C  
ATOM   1645  CD  PRO A 105      44.158  94.635  86.879  1.00  0.00           C  
ATOM   1646  HA  PRO A 105      43.618  97.459  87.323  1.00  0.00           H  
ATOM   1647  HB2 PRO A 105      41.475  95.469  86.730  1.00  0.00           H  
ATOM   1648  HB3 PRO A 105      42.182  96.956  85.771  1.00  0.00           H  
ATOM   1649  HG2 PRO A 105      43.078  94.494  85.010  1.00  0.00           H  
ATOM   1650  HG3 PRO A 105      44.053  95.916  85.160  1.00  0.00           H  
ATOM   1651  HD2 PRO A 105      43.781  93.642  87.123  1.00  0.00           H  
ATOM   1652  HD3 PRO A 105      45.182  94.441  86.559  1.00  0.00           H  
ATOM   1653  N   ALA A 106      41.688  96.041  89.520  1.00  0.00           N  
ATOM   1654  CA  ALA A 106      40.697  96.353  90.578  1.00  0.00           C  
ATOM   1655  C   ALA A 106      41.371  97.124  91.699  1.00  0.00           C  
ATOM   1656  O   ALA A 106      40.689  97.937  92.291  1.00  0.00           O  
ATOM   1657  CB  ALA A 106      40.081  95.043  91.049  1.00  0.00           C  
ATOM   1658  H   ALA A 106      41.806  95.066  89.283  1.00  0.00           H  
ATOM   1659  HA  ALA A 106      39.943  97.027  90.174  1.00  0.00           H  
ATOM   1660  HB1 ALA A 106      40.885  94.481  91.522  1.00  0.00           H  
ATOM   1661  HB2 ALA A 106      39.356  95.253  91.835  1.00  0.00           H  
ATOM   1662  HB3 ALA A 106      39.617  94.447  90.262  1.00  0.00           H  
ATOM   1663  N   PHE A 107      42.681  96.904  92.069  1.00  0.00           N  
ATOM   1664  CA  PHE A 107      43.398  97.703  93.005  1.00  0.00           C  
ATOM   1665  C   PHE A 107      43.820  99.122  92.433  1.00  0.00           C  
ATOM   1666  O   PHE A 107      43.916 100.060  93.170  1.00  0.00           O  
ATOM   1667  CB  PHE A 107      44.522  96.918  93.552  1.00  0.00           C  
ATOM   1668  CG  PHE A 107      44.386  95.744  94.486  1.00  0.00           C  
ATOM   1669  CD1 PHE A 107      44.151  94.471  93.934  1.00  0.00           C  
ATOM   1670  CD2 PHE A 107      44.574  95.880  95.856  1.00  0.00           C  
ATOM   1671  CE1 PHE A 107      44.088  93.344  94.817  1.00  0.00           C  
ATOM   1672  CE2 PHE A 107      44.550  94.745  96.705  1.00  0.00           C  
ATOM   1673  CZ  PHE A 107      44.355  93.501  96.167  1.00  0.00           C  
ATOM   1674  H   PHE A 107      43.237  96.293  91.488  1.00  0.00           H  
ATOM   1675  HA  PHE A 107      42.655  98.017  93.738  1.00  0.00           H  
ATOM   1676  HB2 PHE A 107      45.091  96.465  92.740  1.00  0.00           H  
ATOM   1677  HB3 PHE A 107      45.247  97.619  93.965  1.00  0.00           H  
ATOM   1678  HD1 PHE A 107      43.955  94.297  92.886  1.00  0.00           H  
ATOM   1679  HD2 PHE A 107      44.888  96.825  96.276  1.00  0.00           H  
ATOM   1680  HE1 PHE A 107      43.900  92.361  94.411  1.00  0.00           H  
ATOM   1681  HE2 PHE A 107      44.812  94.784  97.753  1.00  0.00           H  
ATOM   1682  HZ  PHE A 107      44.408  92.660  96.843  1.00  0.00           H  
ATOM   1683  N   ASP A 108      43.933  99.131  91.133  1.00  0.00           N  
ATOM   1684  CA  ASP A 108      44.003 100.403  90.409  1.00  0.00           C  
ATOM   1685  C   ASP A 108      42.678 101.170  90.571  1.00  0.00           C  
ATOM   1686  O   ASP A 108      42.559 102.358  90.882  1.00  0.00           O  
ATOM   1687  CB  ASP A 108      44.314 100.152  88.923  1.00  0.00           C  
ATOM   1688  CG  ASP A 108      44.553 101.436  88.107  1.00  0.00           C  
ATOM   1689  OD1 ASP A 108      45.156 102.415  88.639  1.00  0.00           O  
ATOM   1690  OD2 ASP A 108      44.040 101.494  86.963  1.00  0.00           O1-
ATOM   1691  H   ASP A 108      43.940  98.257  90.627  1.00  0.00           H  
ATOM   1692  HA  ASP A 108      44.749 101.059  90.856  1.00  0.00           H  
ATOM   1693  HB2 ASP A 108      45.257  99.606  88.964  1.00  0.00           H  
ATOM   1694  HB3 ASP A 108      43.492  99.561  88.521  1.00  0.00           H  
ATOM   1695  N   LYS A 109      41.549 100.531  90.299  1.00  0.00           N  
ATOM   1696  CA  LYS A 109      40.234 101.139  90.571  1.00  0.00           C  
ATOM   1697  C   LYS A 109      39.866 101.344  92.043  1.00  0.00           C  
ATOM   1698  O   LYS A 109      38.906 102.072  92.311  1.00  0.00           O  
ATOM   1699  CB  LYS A 109      39.086 100.193  90.025  1.00  0.00           C  
ATOM   1700  CG  LYS A 109      39.185 100.092  88.540  1.00  0.00           C  
ATOM   1701  CD  LYS A 109      38.375  98.965  87.943  1.00  0.00           C  
ATOM   1702  CE  LYS A 109      38.722  98.929  86.421  1.00  0.00           C  
ATOM   1703  NZ  LYS A 109      38.014  99.975  85.651  1.00  0.00           N1+
ATOM   1704  H   LYS A 109      41.655  99.577  89.984  1.00  0.00           H  
ATOM   1705  HA  LYS A 109      40.193 102.040  89.960  1.00  0.00           H  
ATOM   1706  HB2 LYS A 109      39.237  99.204  90.457  1.00  0.00           H  
ATOM   1707  HB3 LYS A 109      38.158 100.564  90.462  1.00  0.00           H  
ATOM   1708  HG2 LYS A 109      38.833 101.029  88.109  1.00  0.00           H  
ATOM   1709  HG3 LYS A 109      40.228  99.969  88.246  1.00  0.00           H  
ATOM   1710  HD2 LYS A 109      38.794  98.040  88.340  1.00  0.00           H  
ATOM   1711  HD3 LYS A 109      37.323  99.166  88.146  1.00  0.00           H  
ATOM   1712  HE2 LYS A 109      39.796  98.942  86.243  1.00  0.00           H  
ATOM   1713  HE3 LYS A 109      38.391  97.934  86.120  1.00  0.00           H  
ATOM   1714  HZ1 LYS A 109      37.072 100.023  86.014  1.00  0.00           H  
ATOM   1715  HZ2 LYS A 109      38.453 100.881  85.578  1.00  0.00           H  
ATOM   1716  HZ3 LYS A 109      37.759  99.608  84.745  1.00  0.00           H  
ATOM   1717  N   TRP A 110      40.561 100.795  93.099  1.00  0.00           N  
ATOM   1718  CA  TRP A 110      40.102 100.850  94.513  1.00  0.00           C  
ATOM   1719  C   TRP A 110      40.323 102.259  95.117  1.00  0.00           C  
ATOM   1720  O   TRP A 110      41.468 102.678  95.073  1.00  0.00           O  
ATOM   1721  CB  TRP A 110      40.915  99.847  95.329  1.00  0.00           C  
ATOM   1722  CG  TRP A 110      40.813  99.703  96.828  1.00  0.00           C  
ATOM   1723  CD1 TRP A 110      39.795 100.165  97.594  1.00  0.00           C  
ATOM   1724  CD2 TRP A 110      41.703  99.054  97.748  1.00  0.00           C  
ATOM   1725  CE2 TRP A 110      41.173  99.208  99.085  1.00  0.00           C  
ATOM   1726  CE3 TRP A 110      42.893  98.277  97.501  1.00  0.00           C  
ATOM   1727  NE1 TRP A 110      40.019  99.881  98.924  1.00  0.00           N  
ATOM   1728  CZ2 TRP A 110      41.900  98.642 100.115  1.00  0.00           C  
ATOM   1729  CZ3 TRP A 110      43.663  97.841  98.628  1.00  0.00           C  
ATOM   1730  CH2 TRP A 110      43.215  98.105  99.944  1.00  0.00           C  
ATOM   1731  H   TRP A 110      41.412 100.308  92.859  1.00  0.00           H  
ATOM   1732  HA  TRP A 110      39.046 100.598  94.608  1.00  0.00           H  
ATOM   1733  HB2 TRP A 110      40.723  98.873  94.878  1.00  0.00           H  
ATOM   1734  HB3 TRP A 110      41.976 100.067  95.214  1.00  0.00           H  
ATOM   1735  HD1 TRP A 110      39.087 100.897  97.234  1.00  0.00           H  
ATOM   1736  HE1 TRP A 110      39.404 100.178  99.670  1.00  0.00           H  
ATOM   1737  HE3 TRP A 110      43.324  98.217  96.514  1.00  0.00           H  
ATOM   1738  HZ2 TRP A 110      41.552  98.634 101.137  1.00  0.00           H  
ATOM   1739  HZ3 TRP A 110      44.611  97.341  98.494  1.00  0.00           H  
ATOM   1740  HH2 TRP A 110      43.675  97.746 100.853  1.00  0.00           H  
ATOM   1741  N   VAL A 111      39.304 102.846  95.687  1.00  0.00           N  
ATOM   1742  CA  VAL A 111      39.220 104.234  96.144  1.00  0.00           C  
ATOM   1743  C   VAL A 111      39.259 104.221  97.645  1.00  0.00           C  
ATOM   1744  O   VAL A 111      38.498 103.571  98.288  1.00  0.00           O  
ATOM   1745  CB  VAL A 111      37.903 104.900  95.669  1.00  0.00           C  
ATOM   1746  CG1 VAL A 111      37.731 106.345  96.094  1.00  0.00           C  
ATOM   1747  CG2 VAL A 111      37.858 104.735  94.141  1.00  0.00           C  
ATOM   1748  H   VAL A 111      38.444 102.324  95.774  1.00  0.00           H  
ATOM   1749  HA  VAL A 111      40.045 104.791  95.701  1.00  0.00           H  
ATOM   1750  HB  VAL A 111      37.073 104.244  95.929  1.00  0.00           H  
ATOM   1751 HG11 VAL A 111      36.754 106.739  95.817  1.00  0.00           H  
ATOM   1752 HG12 VAL A 111      37.787 106.426  97.179  1.00  0.00           H  
ATOM   1753 HG13 VAL A 111      38.575 106.896  95.675  1.00  0.00           H  
ATOM   1754 HG21 VAL A 111      37.400 105.638  93.738  1.00  0.00           H  
ATOM   1755 HG22 VAL A 111      38.881 104.776  93.766  1.00  0.00           H  
ATOM   1756 HG23 VAL A 111      37.409 103.846  93.698  1.00  0.00           H  
ATOM   1757  N   ILE A 112      40.241 104.915  98.211  1.00  0.00           N  
ATOM   1758  CA  ILE A 112      40.452 105.105  99.609  1.00  0.00           C  
ATOM   1759  C   ILE A 112      40.185 106.589  99.964  1.00  0.00           C  
ATOM   1760  O   ILE A 112      40.749 107.424  99.291  1.00  0.00           O  
ATOM   1761  CB  ILE A 112      41.849 104.558 100.085  1.00  0.00           C  
ATOM   1762  CG1 ILE A 112      41.926 103.026  99.825  1.00  0.00           C  
ATOM   1763  CG2 ILE A 112      42.019 104.933 101.551  1.00  0.00           C  
ATOM   1764  CD1 ILE A 112      43.317 102.505  99.968  1.00  0.00           C  
ATOM   1765  H   ILE A 112      40.802 105.478  97.587  1.00  0.00           H  
ATOM   1766  HA  ILE A 112      39.685 104.569 100.168  1.00  0.00           H  
ATOM   1767  HB  ILE A 112      42.515 105.052  99.377  1.00  0.00           H  
ATOM   1768 HG12 ILE A 112      41.341 102.491 100.573  1.00  0.00           H  
ATOM   1769 HG13 ILE A 112      41.703 102.727  98.801  1.00  0.00           H  
ATOM   1770 HG21 ILE A 112      43.001 104.568 101.853  1.00  0.00           H  
ATOM   1771 HG22 ILE A 112      41.939 106.000 101.760  1.00  0.00           H  
ATOM   1772 HG23 ILE A 112      41.292 104.449 102.202  1.00  0.00           H  
ATOM   1773 HD11 ILE A 112      43.310 101.442  99.728  1.00  0.00           H  
ATOM   1774 HD12 ILE A 112      43.975 103.092  99.327  1.00  0.00           H  
ATOM   1775 HD13 ILE A 112      43.566 102.671 101.017  1.00  0.00           H  
ATOM   1776  N   GLU A 113      39.363 106.912 101.012  1.00  0.00           N  
ATOM   1777  CA  GLU A 113      39.079 108.267 101.404  1.00  0.00           C  
ATOM   1778  C   GLU A 113      39.048 108.250 102.911  1.00  0.00           C  
ATOM   1779  O   GLU A 113      38.834 107.212 103.550  1.00  0.00           O  
ATOM   1780  CB  GLU A 113      37.739 108.712 100.717  1.00  0.00           C  
ATOM   1781  CG  GLU A 113      37.772 108.924  99.201  1.00  0.00           C  
ATOM   1782  CD  GLU A 113      38.944 109.744  98.711  1.00  0.00           C  
ATOM   1783  OE1 GLU A 113      39.492 110.597  99.401  1.00  0.00           O  
ATOM   1784  OE2 GLU A 113      39.233 109.596  97.512  1.00  0.00           O1-
ATOM   1785  H   GLU A 113      38.802 106.191 101.443  1.00  0.00           H  
ATOM   1786  HA  GLU A 113      39.908 108.930 101.157  1.00  0.00           H  
ATOM   1787  HB2 GLU A 113      36.881 108.067 100.910  1.00  0.00           H  
ATOM   1788  HB3 GLU A 113      37.502 109.671 101.177  1.00  0.00           H  
ATOM   1789  HG2 GLU A 113      37.767 107.912  98.795  1.00  0.00           H  
ATOM   1790  HG3 GLU A 113      36.870 109.482  98.949  1.00  0.00           H  
ATOM   1791  N   GLU A 114      39.273 109.453 103.521  1.00  0.00           N  
ATOM   1792  CA  GLU A 114      39.039 109.602 104.921  1.00  0.00           C  
ATOM   1793  C   GLU A 114      37.836 110.544 105.132  1.00  0.00           C  
ATOM   1794  O   GLU A 114      37.728 111.616 104.549  1.00  0.00           O  
ATOM   1795  CB  GLU A 114      40.298 110.065 105.719  1.00  0.00           C  
ATOM   1796  CG  GLU A 114      40.681 111.537 105.716  1.00  0.00           C  
ATOM   1797  CD  GLU A 114      41.214 111.982 104.375  1.00  0.00           C  
ATOM   1798  OE1 GLU A 114      40.586 111.855 103.351  1.00  0.00           O  
ATOM   1799  OE2 GLU A 114      42.352 112.453 104.346  1.00  0.00           O1-
ATOM   1800  H   GLU A 114      39.521 110.279 102.996  1.00  0.00           H  
ATOM   1801  HA  GLU A 114      38.875 108.613 105.352  1.00  0.00           H  
ATOM   1802  HB2 GLU A 114      39.974 109.919 106.749  1.00  0.00           H  
ATOM   1803  HB3 GLU A 114      41.153 109.442 105.453  1.00  0.00           H  
ATOM   1804  HG2 GLU A 114      39.793 112.046 106.093  1.00  0.00           H  
ATOM   1805  HG3 GLU A 114      41.441 111.719 106.476  1.00  0.00           H  
ATOM   1806  N   ALA A 115      36.889 110.076 105.961  1.00  0.00           N  
ATOM   1807  CA  ALA A 115      35.733 110.946 106.330  1.00  0.00           C  
ATOM   1808  C   ALA A 115      34.991 110.350 107.604  1.00  0.00           C  
ATOM   1809  O   ALA A 115      34.709 109.147 107.745  1.00  0.00           O  
ATOM   1810  CB  ALA A 115      34.845 110.985 105.127  1.00  0.00           C  
ATOM   1811  H   ALA A 115      37.022 109.263 106.542  1.00  0.00           H  
ATOM   1812  HA  ALA A 115      36.070 111.959 106.548  1.00  0.00           H  
ATOM   1813  HB1 ALA A 115      35.378 111.528 104.347  1.00  0.00           H  
ATOM   1814  HB2 ALA A 115      34.691 110.017 104.650  1.00  0.00           H  
ATOM   1815  HB3 ALA A 115      33.942 111.552 105.352  1.00  0.00           H  
ATOM   1816  N   ASN A 116      34.535 111.225 108.479  1.00  0.00           N  
ATOM   1817  CA  ASN A 116      33.507 110.817 109.407  1.00  0.00           C  
ATOM   1818  C   ASN A 116      32.139 110.463 108.773  1.00  0.00           C  
ATOM   1819  O   ASN A 116      31.580 111.209 107.999  1.00  0.00           O  
ATOM   1820  CB  ASN A 116      33.416 111.939 110.381  1.00  0.00           C  
ATOM   1821  CG  ASN A 116      32.784 111.584 111.683  1.00  0.00           C  
ATOM   1822  ND2 ASN A 116      33.367 112.008 112.813  1.00  0.00           N  
ATOM   1823  OD1 ASN A 116      31.893 110.776 111.760  1.00  0.00           O  
ATOM   1824  H   ASN A 116      34.553 112.210 108.258  1.00  0.00           H  
ATOM   1825  HA  ASN A 116      33.802 109.934 109.973  1.00  0.00           H  
ATOM   1826  HB2 ASN A 116      34.418 112.297 110.618  1.00  0.00           H  
ATOM   1827  HB3 ASN A 116      32.811 112.748 109.973  1.00  0.00           H  
ATOM   1828 HD21 ASN A 116      33.095 111.621 113.705  1.00  0.00           H  
ATOM   1829 HD22 ASN A 116      34.054 112.747 112.752  1.00  0.00           H  
ATOM   1830  N   TRP A 117      31.517 109.356 109.276  1.00  0.00           N  
ATOM   1831  CA  TRP A 117      30.088 108.955 109.080  1.00  0.00           C  
ATOM   1832  C   TRP A 117      29.047 110.060 109.340  1.00  0.00           C  
ATOM   1833  O   TRP A 117      28.073 110.159 108.632  1.00  0.00           O  
ATOM   1834  CB  TRP A 117      29.829 107.831 110.111  1.00  0.00           C  
ATOM   1835  CG  TRP A 117      30.669 106.554 110.012  1.00  0.00           C  
ATOM   1836  CD1 TRP A 117      31.387 106.191 108.945  1.00  0.00           C  
ATOM   1837  CD2 TRP A 117      31.003 105.578 111.091  1.00  0.00           C  
ATOM   1838  CE2 TRP A 117      31.872 104.613 110.541  1.00  0.00           C  
ATOM   1839  CE3 TRP A 117      30.722 105.482 112.513  1.00  0.00           C  
ATOM   1840  NE1 TRP A 117      32.078 105.068 109.297  1.00  0.00           N  
ATOM   1841  CZ2 TRP A 117      32.351 103.475 111.213  1.00  0.00           C  
ATOM   1842  CZ3 TRP A 117      31.392 104.469 113.210  1.00  0.00           C  
ATOM   1843  CH2 TRP A 117      32.182 103.470 112.593  1.00  0.00           C  
ATOM   1844  H   TRP A 117      32.096 108.859 109.937  1.00  0.00           H  
ATOM   1845  HA  TRP A 117      29.902 108.627 108.057  1.00  0.00           H  
ATOM   1846  HB2 TRP A 117      29.936 108.220 111.125  1.00  0.00           H  
ATOM   1847  HB3 TRP A 117      28.805 107.499 109.942  1.00  0.00           H  
ATOM   1848  HD1 TRP A 117      31.550 106.592 107.954  1.00  0.00           H  
ATOM   1849  HE1 TRP A 117      32.857 104.731 108.750  1.00  0.00           H  
ATOM   1850  HE3 TRP A 117      30.103 106.250 112.952  1.00  0.00           H  
ATOM   1851  HZ2 TRP A 117      32.936 102.735 110.687  1.00  0.00           H  
ATOM   1852  HZ3 TRP A 117      31.327 104.366 114.283  1.00  0.00           H  
ATOM   1853  HH2 TRP A 117      32.657 102.726 113.216  1.00  0.00           H  
ATOM   1854  N   LEU A 118      29.343 110.932 110.300  1.00  0.00           N  
ATOM   1855  CA  LEU A 118      28.497 112.033 110.681  1.00  0.00           C  
ATOM   1856  C   LEU A 118      28.154 113.000 109.469  1.00  0.00           C  
ATOM   1857  O   LEU A 118      26.951 113.486 109.349  1.00  0.00           O  
ATOM   1858  CB  LEU A 118      29.135 112.729 111.827  1.00  0.00           C  
ATOM   1859  CG  LEU A 118      29.151 111.969 113.148  1.00  0.00           C  
ATOM   1860  CD1 LEU A 118      29.848 112.785 114.305  1.00  0.00           C  
ATOM   1861  CD2 LEU A 118      27.753 111.523 113.537  1.00  0.00           C  
ATOM   1862  H   LEU A 118      30.174 110.783 110.855  1.00  0.00           H  
ATOM   1863  HA  LEU A 118      27.595 111.510 110.999  1.00  0.00           H  
ATOM   1864  HB2 LEU A 118      30.126 113.008 111.471  1.00  0.00           H  
ATOM   1865  HB3 LEU A 118      28.497 113.612 111.860  1.00  0.00           H  
ATOM   1866  HG  LEU A 118      29.681 111.038 112.948  1.00  0.00           H  
ATOM   1867 HD11 LEU A 118      30.822 113.160 113.988  1.00  0.00           H  
ATOM   1868 HD12 LEU A 118      29.212 113.548 114.750  1.00  0.00           H  
ATOM   1869 HD13 LEU A 118      30.055 112.139 115.159  1.00  0.00           H  
ATOM   1870 HD21 LEU A 118      27.038 112.342 113.460  1.00  0.00           H  
ATOM   1871 HD22 LEU A 118      27.323 110.723 112.933  1.00  0.00           H  
ATOM   1872 HD23 LEU A 118      27.827 111.156 114.560  1.00  0.00           H  
ATOM   1873  N   THR A 119      29.096 113.239 108.563  1.00  0.00           N  
ATOM   1874  CA  THR A 119      28.884 114.078 107.348  1.00  0.00           C  
ATOM   1875  C   THR A 119      29.469 113.490 106.117  1.00  0.00           C  
ATOM   1876  O   THR A 119      29.808 114.164 105.154  1.00  0.00           O  
ATOM   1877  CB  THR A 119      29.510 115.491 107.497  1.00  0.00           C  
ATOM   1878  CG2 THR A 119      28.732 116.409 108.413  1.00  0.00           C  
ATOM   1879  OG1 THR A 119      30.765 115.424 108.175  1.00  0.00           O  
ATOM   1880  H   THR A 119      29.987 112.778 108.692  1.00  0.00           H  
ATOM   1881  HA  THR A 119      27.816 114.189 107.158  1.00  0.00           H  
ATOM   1882  HB  THR A 119      29.716 116.080 106.603  1.00  0.00           H  
ATOM   1883  HG1 THR A 119      31.460 115.189 107.555  1.00  0.00           H  
ATOM   1884 HG21 THR A 119      29.037 117.409 108.107  1.00  0.00           H  
ATOM   1885 HG22 THR A 119      27.667 116.362 108.189  1.00  0.00           H  
ATOM   1886 HG23 THR A 119      28.985 116.160 109.444  1.00  0.00           H  
ATOM   1887  N   LEU A 120      29.468 112.120 105.983  1.00  0.00           N  
ATOM   1888  CA  LEU A 120      30.038 111.330 104.906  1.00  0.00           C  
ATOM   1889  C   LEU A 120      29.392 111.616 103.556  1.00  0.00           C  
ATOM   1890  O   LEU A 120      30.107 111.629 102.541  1.00  0.00           O  
ATOM   1891  CB  LEU A 120      29.804 109.814 105.379  1.00  0.00           C  
ATOM   1892  CG  LEU A 120      30.394 108.771 104.389  1.00  0.00           C  
ATOM   1893  CD1 LEU A 120      31.828 109.105 103.909  1.00  0.00           C  
ATOM   1894  CD2 LEU A 120      30.372 107.415 104.978  1.00  0.00           C  
ATOM   1895  H   LEU A 120      29.083 111.581 106.746  1.00  0.00           H  
ATOM   1896  HA  LEU A 120      31.109 111.493 104.780  1.00  0.00           H  
ATOM   1897  HB2 LEU A 120      30.541 109.812 106.182  1.00  0.00           H  
ATOM   1898  HB3 LEU A 120      28.784 109.546 105.658  1.00  0.00           H  
ATOM   1899  HG  LEU A 120      29.682 108.856 103.568  1.00  0.00           H  
ATOM   1900 HD11 LEU A 120      31.860 110.031 103.336  1.00  0.00           H  
ATOM   1901 HD12 LEU A 120      32.529 109.177 104.742  1.00  0.00           H  
ATOM   1902 HD13 LEU A 120      32.162 108.256 103.314  1.00  0.00           H  
ATOM   1903 HD21 LEU A 120      29.330 107.094 104.990  1.00  0.00           H  
ATOM   1904 HD22 LEU A 120      30.985 106.705 104.424  1.00  0.00           H  
ATOM   1905 HD23 LEU A 120      30.812 107.409 105.975  1.00  0.00           H  
ATOM   1906  N   ASP A 121      28.029 111.676 103.486  1.00  0.00           N  
ATOM   1907  CA  ASP A 121      27.273 112.034 102.248  1.00  0.00           C  
ATOM   1908  C   ASP A 121      27.414 113.423 101.705  1.00  0.00           C  
ATOM   1909  O   ASP A 121      27.222 113.636 100.483  1.00  0.00           O  
ATOM   1910  CB  ASP A 121      25.774 111.582 102.343  1.00  0.00           C  
ATOM   1911  CG  ASP A 121      24.943 112.519 103.296  1.00  0.00           C  
ATOM   1912  OD1 ASP A 121      23.984 112.053 103.983  1.00  0.00           O  
ATOM   1913  OD2 ASP A 121      25.194 113.713 103.271  1.00  0.00           O1-
ATOM   1914  H   ASP A 121      27.478 111.624 104.331  1.00  0.00           H  
ATOM   1915  HA  ASP A 121      27.619 111.366 101.459  1.00  0.00           H  
ATOM   1916  HB2 ASP A 121      25.344 111.533 101.343  1.00  0.00           H  
ATOM   1917  HB3 ASP A 121      25.801 110.572 102.753  1.00  0.00           H  
ATOM   1918  N   LYS A 122      27.942 114.312 102.520  1.00  0.00           N  
ATOM   1919  CA  LYS A 122      28.458 115.613 102.017  1.00  0.00           C  
ATOM   1920  C   LYS A 122      29.988 115.648 101.778  1.00  0.00           C  
ATOM   1921  O   LYS A 122      30.456 116.360 100.875  1.00  0.00           O  
ATOM   1922  CB  LYS A 122      28.185 116.789 102.998  1.00  0.00           C  
ATOM   1923  CG  LYS A 122      26.805 116.995 103.532  1.00  0.00           C  
ATOM   1924  CD  LYS A 122      25.602 117.020 102.519  1.00  0.00           C  
ATOM   1925  CE  LYS A 122      24.336 117.495 103.180  1.00  0.00           C  
ATOM   1926  NZ  LYS A 122      23.862 116.420 104.094  1.00  0.00           N1+
ATOM   1927  H   LYS A 122      28.202 113.945 103.425  1.00  0.00           H  
ATOM   1928  HA  LYS A 122      27.985 115.969 101.101  1.00  0.00           H  
ATOM   1929  HB2 LYS A 122      28.712 116.730 103.950  1.00  0.00           H  
ATOM   1930  HB3 LYS A 122      28.501 117.721 102.529  1.00  0.00           H  
ATOM   1931  HG2 LYS A 122      26.718 116.255 104.327  1.00  0.00           H  
ATOM   1932  HG3 LYS A 122      26.758 117.999 103.954  1.00  0.00           H  
ATOM   1933  HD2 LYS A 122      25.941 117.695 101.733  1.00  0.00           H  
ATOM   1934  HD3 LYS A 122      25.323 116.077 102.047  1.00  0.00           H  
ATOM   1935  HE2 LYS A 122      24.462 118.402 103.772  1.00  0.00           H  
ATOM   1936  HE3 LYS A 122      23.520 117.661 102.476  1.00  0.00           H  
ATOM   1937  HZ1 LYS A 122      22.856 116.410 104.192  1.00  0.00           H  
ATOM   1938  HZ2 LYS A 122      24.103 115.528 103.686  1.00  0.00           H  
ATOM   1939  HZ3 LYS A 122      24.334 116.413 104.987  1.00  0.00           H  
ATOM   1940  N   ASP A 123      30.795 115.017 102.632  1.00  0.00           N  
ATOM   1941  CA  ASP A 123      32.264 115.078 102.511  1.00  0.00           C  
ATOM   1942  C   ASP A 123      32.902 114.120 101.497  1.00  0.00           C  
ATOM   1943  O   ASP A 123      34.116 114.184 101.369  1.00  0.00           O  
ATOM   1944  CB  ASP A 123      32.794 114.768 103.959  1.00  0.00           C  
ATOM   1945  CG  ASP A 123      32.642 115.846 105.068  1.00  0.00           C  
ATOM   1946  OD1 ASP A 123      32.836 115.407 106.236  1.00  0.00           O  
ATOM   1947  OD2 ASP A 123      32.369 117.077 104.781  1.00  0.00           O1-
ATOM   1948  H   ASP A 123      30.450 114.395 103.349  1.00  0.00           H  
ATOM   1949  HA  ASP A 123      32.519 116.112 102.283  1.00  0.00           H  
ATOM   1950  HB2 ASP A 123      32.375 113.812 104.272  1.00  0.00           H  
ATOM   1951  HB3 ASP A 123      33.837 114.478 103.836  1.00  0.00           H  
ATOM   1952  N   VAL A 124      32.092 113.218 100.883  1.00  0.00           N  
ATOM   1953  CA  VAL A 124      32.398 112.295  99.807  1.00  0.00           C  
ATOM   1954  C   VAL A 124      31.210 112.260  98.827  1.00  0.00           C  
ATOM   1955  O   VAL A 124      30.262 111.548  99.032  1.00  0.00           O  
ATOM   1956  CB  VAL A 124      32.893 110.959 100.373  1.00  0.00           C  
ATOM   1957  CG1 VAL A 124      33.205 109.988  99.181  1.00  0.00           C  
ATOM   1958  CG2 VAL A 124      34.195 110.961 101.148  1.00  0.00           C  
ATOM   1959  H   VAL A 124      31.126 113.217 101.176  1.00  0.00           H  
ATOM   1960  HA  VAL A 124      33.249 112.717  99.274  1.00  0.00           H  
ATOM   1961  HB  VAL A 124      32.200 110.466 101.055  1.00  0.00           H  
ATOM   1962 HG11 VAL A 124      34.046 110.406  98.625  1.00  0.00           H  
ATOM   1963 HG12 VAL A 124      33.362 108.997  99.605  1.00  0.00           H  
ATOM   1964 HG13 VAL A 124      32.293 109.966  98.586  1.00  0.00           H  
ATOM   1965 HG21 VAL A 124      34.937 111.507 100.566  1.00  0.00           H  
ATOM   1966 HG22 VAL A 124      34.061 111.504 102.083  1.00  0.00           H  
ATOM   1967 HG23 VAL A 124      34.454 109.921 101.348  1.00  0.00           H  
ATOM   1968  N   PRO A 125      31.298 112.822  97.619  1.00  0.00           N  
ATOM   1969  CA  PRO A 125      30.378 112.609  96.521  1.00  0.00           C  
ATOM   1970  C   PRO A 125      30.297 111.172  95.985  1.00  0.00           C  
ATOM   1971  O   PRO A 125      31.294 110.439  96.021  1.00  0.00           O  
ATOM   1972  CB  PRO A 125      30.706 113.534  95.423  1.00  0.00           C  
ATOM   1973  CG  PRO A 125      31.673 114.587  96.047  1.00  0.00           C  
ATOM   1974  CD  PRO A 125      32.346 113.800  97.101  1.00  0.00           C  
ATOM   1975  HA  PRO A 125      29.413 112.953  96.897  1.00  0.00           H  
ATOM   1976  HB2 PRO A 125      31.142 113.053  94.549  1.00  0.00           H  
ATOM   1977  HB3 PRO A 125      29.800 114.008  95.045  1.00  0.00           H  
ATOM   1978  HG2 PRO A 125      32.375 114.931  95.289  1.00  0.00           H  
ATOM   1979  HG3 PRO A 125      31.099 115.442  96.407  1.00  0.00           H  
ATOM   1980  HD2 PRO A 125      33.090 113.147  96.644  1.00  0.00           H  
ATOM   1981  HD3 PRO A 125      32.753 114.504  97.826  1.00  0.00           H  
ATOM   1982  N   ALA A 126      29.141 110.792  95.455  1.00  0.00           N  
ATOM   1983  CA  ALA A 126      28.841 109.480  94.863  1.00  0.00           C  
ATOM   1984  C   ALA A 126      27.576 109.370  93.827  1.00  0.00           C  
ATOM   1985  O   ALA A 126      27.363 108.220  93.457  1.00  0.00           O  
ATOM   1986  CB  ALA A 126      28.869 108.384  96.023  1.00  0.00           C  
ATOM   1987  H   ALA A 126      28.415 111.493  95.467  1.00  0.00           H  
ATOM   1988  HA  ALA A 126      29.669 109.211  94.208  1.00  0.00           H  
ATOM   1989  HB1 ALA A 126      28.579 107.428  95.588  1.00  0.00           H  
ATOM   1990  HB2 ALA A 126      29.782 108.470  96.614  1.00  0.00           H  
ATOM   1991  HB3 ALA A 126      28.053 108.639  96.700  1.00  0.00           H  
ATOM   1992  N   GLY A 127      26.869 110.419  93.514  1.00  0.00           N  
ATOM   1993  CA  GLY A 127      25.934 110.383  92.365  1.00  0.00           C  
ATOM   1994  C   GLY A 127      24.580 109.842  92.740  1.00  0.00           C  
ATOM   1995  O   GLY A 127      23.746 110.607  93.242  1.00  0.00           O  
ATOM   1996  H   GLY A 127      27.111 111.344  93.838  1.00  0.00           H  
ATOM   1997  HA2 GLY A 127      25.765 111.381  91.964  1.00  0.00           H  
ATOM   1998  HA3 GLY A 127      26.298 109.819  91.505  1.00  0.00           H  
ATOM   1999  N   ASP A 128      24.497 108.532  92.808  1.00  0.00           N  
ATOM   2000  CA  ASP A 128      23.478 107.720  93.408  1.00  0.00           C  
ATOM   2001  C   ASP A 128      23.938 106.750  94.534  1.00  0.00           C  
ATOM   2002  O   ASP A 128      23.061 106.205  95.221  1.00  0.00           O  
ATOM   2003  CB  ASP A 128      22.822 106.874  92.198  1.00  0.00           C  
ATOM   2004  CG  ASP A 128      23.867 106.064  91.346  1.00  0.00           C  
ATOM   2005  OD1 ASP A 128      23.374 105.319  90.482  1.00  0.00           O  
ATOM   2006  OD2 ASP A 128      25.071 105.894  91.563  1.00  0.00           O1-
ATOM   2007  H   ASP A 128      25.332 108.076  92.470  1.00  0.00           H  
ATOM   2008  HA  ASP A 128      22.722 108.410  93.783  1.00  0.00           H  
ATOM   2009  HB2 ASP A 128      22.091 106.178  92.610  1.00  0.00           H  
ATOM   2010  HB3 ASP A 128      22.153 107.481  91.588  1.00  0.00           H  
ATOM   2011  N   GLY A 129      25.260 106.463  94.605  1.00  0.00           N  
ATOM   2012  CA  GLY A 129      25.847 105.636  95.701  1.00  0.00           C  
ATOM   2013  C   GLY A 129      26.236 104.283  95.325  1.00  0.00           C  
ATOM   2014  O   GLY A 129      26.956 104.160  94.374  1.00  0.00           O  
ATOM   2015  H   GLY A 129      25.810 106.892  93.874  1.00  0.00           H  
ATOM   2016  HA2 GLY A 129      26.677 106.132  96.206  1.00  0.00           H  
ATOM   2017  HA3 GLY A 129      25.104 105.458  96.479  1.00  0.00           H  
ATOM   2018  N   PHE A 130      25.956 103.336  96.161  1.00  0.00           N  
ATOM   2019  CA  PHE A 130      26.612 101.964  96.192  1.00  0.00           C  
ATOM   2020  C   PHE A 130      25.628 100.764  96.352  1.00  0.00           C  
ATOM   2021  O   PHE A 130      24.621 100.859  97.096  1.00  0.00           O  
ATOM   2022  CB  PHE A 130      27.638 101.874  97.240  1.00  0.00           C  
ATOM   2023  CG  PHE A 130      28.693 102.956  97.166  1.00  0.00           C  
ATOM   2024  CD1 PHE A 130      28.408 104.188  97.722  1.00  0.00           C  
ATOM   2025  CD2 PHE A 130      29.916 102.704  96.456  1.00  0.00           C  
ATOM   2026  CE1 PHE A 130      29.293 105.283  97.569  1.00  0.00           C  
ATOM   2027  CE2 PHE A 130      30.775 103.770  96.302  1.00  0.00           C  
ATOM   2028  CZ  PHE A 130      30.474 105.007  96.812  1.00  0.00           C  
ATOM   2029  H   PHE A 130      25.487 103.634  97.005  1.00  0.00           H  
ATOM   2030  HA  PHE A 130      27.240 101.844  95.310  1.00  0.00           H  
ATOM   2031  HB2 PHE A 130      27.127 101.904  98.204  1.00  0.00           H  
ATOM   2032  HB3 PHE A 130      28.112 100.892  97.256  1.00  0.00           H  
ATOM   2033  HD1 PHE A 130      27.519 104.351  98.313  1.00  0.00           H  
ATOM   2034  HD2 PHE A 130      30.200 101.734  96.074  1.00  0.00           H  
ATOM   2035  HE1 PHE A 130      29.029 106.190  98.093  1.00  0.00           H  
ATOM   2036  HE2 PHE A 130      31.701 103.688  95.753  1.00  0.00           H  
ATOM   2037  HZ  PHE A 130      31.184 105.818  96.751  1.00  0.00           H  
ATOM   2038  N   ASP A 131      25.862  99.677  95.641  1.00  0.00           N  
ATOM   2039  CA  ASP A 131      24.995  98.546  95.654  1.00  0.00           C  
ATOM   2040  C   ASP A 131      24.914  97.916  97.076  1.00  0.00           C  
ATOM   2041  O   ASP A 131      23.820  97.407  97.387  1.00  0.00           O  
ATOM   2042  CB  ASP A 131      25.389  97.589  94.573  1.00  0.00           C  
ATOM   2043  CG  ASP A 131      25.674  98.188  93.204  1.00  0.00           C  
ATOM   2044  OD1 ASP A 131      24.876  98.966  92.588  1.00  0.00           O  
ATOM   2045  OD2 ASP A 131      26.735  97.927  92.669  1.00  0.00           O1-
ATOM   2046  H   ASP A 131      26.792  99.608  95.253  1.00  0.00           H  
ATOM   2047  HA  ASP A 131      24.002  98.928  95.420  1.00  0.00           H  
ATOM   2048  HB2 ASP A 131      26.307  97.066  94.844  1.00  0.00           H  
ATOM   2049  HB3 ASP A 131      24.609  96.829  94.558  1.00  0.00           H  
ATOM   2050  N   ALA A 132      25.942  98.101  97.882  1.00  0.00           N  
ATOM   2051  CA  ALA A 132      26.049  97.572  99.255  1.00  0.00           C  
ATOM   2052  C   ALA A 132      26.983  98.516 100.011  1.00  0.00           C  
ATOM   2053  O   ALA A 132      28.053  98.868  99.507  1.00  0.00           O  
ATOM   2054  CB  ALA A 132      26.586  96.158  99.162  1.00  0.00           C  
ATOM   2055  H   ALA A 132      26.671  98.671  97.476  1.00  0.00           H  
ATOM   2056  HA  ALA A 132      25.045  97.507  99.674  1.00  0.00           H  
ATOM   2057  HB1 ALA A 132      25.953  95.606  98.468  1.00  0.00           H  
ATOM   2058  HB2 ALA A 132      27.641  96.114  98.888  1.00  0.00           H  
ATOM   2059  HB3 ALA A 132      26.508  95.663 100.130  1.00  0.00           H  
ATOM   2060  N   VAL A 133      26.672  98.709 101.324  1.00  0.00           N  
ATOM   2061  CA  VAL A 133      27.506  99.369 102.265  1.00  0.00           C  
ATOM   2062  C   VAL A 133      27.774  98.432 103.421  1.00  0.00           C  
ATOM   2063  O   VAL A 133      26.892  97.741 103.790  1.00  0.00           O  
ATOM   2064  CB  VAL A 133      26.903 100.771 102.643  1.00  0.00           C  
ATOM   2065  CG1 VAL A 133      27.682 101.433 103.752  1.00  0.00           C  
ATOM   2066  CG2 VAL A 133      26.879 101.826 101.522  1.00  0.00           C  
ATOM   2067  H   VAL A 133      25.848  98.283 101.723  1.00  0.00           H  
ATOM   2068  HA  VAL A 133      28.403  99.606 101.693  1.00  0.00           H  
ATOM   2069  HB  VAL A 133      25.880 100.599 102.982  1.00  0.00           H  
ATOM   2070 HG11 VAL A 133      28.698 101.649 103.418  1.00  0.00           H  
ATOM   2071 HG12 VAL A 133      27.177 102.382 103.933  1.00  0.00           H  
ATOM   2072 HG13 VAL A 133      27.672 100.825 104.657  1.00  0.00           H  
ATOM   2073 HG21 VAL A 133      26.601 101.460 100.534  1.00  0.00           H  
ATOM   2074 HG22 VAL A 133      26.030 102.491 101.681  1.00  0.00           H  
ATOM   2075 HG23 VAL A 133      27.829 102.362 101.540  1.00  0.00           H  
ATOM   2076  N   ILE A 134      28.978  98.489 103.935  1.00  0.00           N  
ATOM   2077  CA  ILE A 134      29.503  97.493 104.883  1.00  0.00           C  
ATOM   2078  C   ILE A 134      30.103  98.245 106.114  1.00  0.00           C  
ATOM   2079  O   ILE A 134      31.016  99.123 105.982  1.00  0.00           O  
ATOM   2080  CB  ILE A 134      30.561  96.611 104.181  1.00  0.00           C  
ATOM   2081  CG1 ILE A 134      30.112  95.861 102.857  1.00  0.00           C  
ATOM   2082  CG2 ILE A 134      31.203  95.604 105.150  1.00  0.00           C  
ATOM   2083  CD1 ILE A 134      30.018  96.738 101.591  1.00  0.00           C  
ATOM   2084  H   ILE A 134      29.686  98.994 103.422  1.00  0.00           H  
ATOM   2085  HA  ILE A 134      28.751  96.771 105.201  1.00  0.00           H  
ATOM   2086  HB  ILE A 134      31.463  97.116 103.835  1.00  0.00           H  
ATOM   2087 HG12 ILE A 134      30.834  95.070 102.653  1.00  0.00           H  
ATOM   2088 HG13 ILE A 134      29.085  95.500 102.872  1.00  0.00           H  
ATOM   2089 HG21 ILE A 134      31.955  94.966 104.687  1.00  0.00           H  
ATOM   2090 HG22 ILE A 134      31.772  96.154 105.900  1.00  0.00           H  
ATOM   2091 HG23 ILE A 134      30.506  94.851 105.515  1.00  0.00           H  
ATOM   2092 HD11 ILE A 134      30.018  96.045 100.750  1.00  0.00           H  
ATOM   2093 HD12 ILE A 134      29.141  97.378 101.500  1.00  0.00           H  
ATOM   2094 HD13 ILE A 134      30.948  97.302 101.501  1.00  0.00           H  
ATOM   2095  N   CYS A 135      29.719  97.806 107.328  1.00  0.00           N  
ATOM   2096  CA  CYS A 135      30.279  98.135 108.563  1.00  0.00           C  
ATOM   2097  C   CYS A 135      30.468  96.913 109.443  1.00  0.00           C  
ATOM   2098  O   CYS A 135      29.567  96.456 110.142  1.00  0.00           O  
ATOM   2099  CB  CYS A 135      29.321  99.207 109.139  1.00  0.00           C  
ATOM   2100  SG  CYS A 135      29.838  99.818 110.836  1.00  0.00           S  
ATOM   2101  H   CYS A 135      28.996  97.104 107.399  1.00  0.00           H  
ATOM   2102  HA  CYS A 135      31.239  98.636 108.439  1.00  0.00           H  
ATOM   2103  HB2 CYS A 135      29.263  99.960 108.352  1.00  0.00           H  
ATOM   2104  HB3 CYS A 135      28.322  98.773 109.109  1.00  0.00           H  
ATOM   2105  HG  CYS A 135      29.457  98.721 111.497  1.00  0.00           H  
ATOM   2106  N   LEU A 136      31.705  96.451 109.548  1.00  0.00           N  
ATOM   2107  CA  LEU A 136      32.070  95.184 110.331  1.00  0.00           C  
ATOM   2108  C   LEU A 136      33.145  95.447 111.457  1.00  0.00           C  
ATOM   2109  O   LEU A 136      33.896  96.394 111.281  1.00  0.00           O  
ATOM   2110  CB  LEU A 136      32.688  94.146 109.376  1.00  0.00           C  
ATOM   2111  CG  LEU A 136      31.800  93.633 108.292  1.00  0.00           C  
ATOM   2112  CD1 LEU A 136      32.628  92.546 107.468  1.00  0.00           C  
ATOM   2113  CD2 LEU A 136      30.447  92.992 108.730  1.00  0.00           C  
ATOM   2114  H   LEU A 136      32.424  96.932 109.026  1.00  0.00           H  
ATOM   2115  HA  LEU A 136      31.174  94.773 110.800  1.00  0.00           H  
ATOM   2116  HB2 LEU A 136      33.585  94.554 108.910  1.00  0.00           H  
ATOM   2117  HB3 LEU A 136      32.989  93.289 109.978  1.00  0.00           H  
ATOM   2118  HG  LEU A 136      31.670  94.502 107.648  1.00  0.00           H  
ATOM   2119 HD11 LEU A 136      33.628  92.861 107.171  1.00  0.00           H  
ATOM   2120 HD12 LEU A 136      32.783  91.603 107.994  1.00  0.00           H  
ATOM   2121 HD13 LEU A 136      32.114  92.262 106.550  1.00  0.00           H  
ATOM   2122 HD21 LEU A 136      30.692  92.076 109.266  1.00  0.00           H  
ATOM   2123 HD22 LEU A 136      29.978  93.792 109.303  1.00  0.00           H  
ATOM   2124 HD23 LEU A 136      29.782  92.827 107.883  1.00  0.00           H  
ATOM   2125  N   GLY A 137      33.209  94.599 112.532  1.00  0.00           N  
ATOM   2126  CA  GLY A 137      34.149  94.726 113.700  1.00  0.00           C  
ATOM   2127  C   GLY A 137      33.487  95.092 115.034  1.00  0.00           C  
ATOM   2128  O   GLY A 137      34.091  95.531 115.997  1.00  0.00           O  
ATOM   2129  H   GLY A 137      32.475  93.908 112.591  1.00  0.00           H  
ATOM   2130  HA2 GLY A 137      34.561  93.758 113.986  1.00  0.00           H  
ATOM   2131  HA3 GLY A 137      34.937  95.437 113.447  1.00  0.00           H  
ATOM   2132  N   ASN A 138      32.177  94.963 115.143  1.00  0.00           N  
ATOM   2133  CA  ASN A 138      31.271  95.743 116.055  1.00  0.00           C  
ATOM   2134  C   ASN A 138      31.496  97.290 115.925  1.00  0.00           C  
ATOM   2135  O   ASN A 138      31.446  97.986 116.937  1.00  0.00           O  
ATOM   2136  CB  ASN A 138      31.450  95.297 117.517  1.00  0.00           C  
ATOM   2137  CG  ASN A 138      30.469  95.936 118.447  1.00  0.00           C  
ATOM   2138  ND2 ASN A 138      30.936  96.116 119.713  1.00  0.00           N  
ATOM   2139  OD1 ASN A 138      29.379  96.321 118.053  1.00  0.00           O  
ATOM   2140  H   ASN A 138      31.732  94.579 114.322  1.00  0.00           H  
ATOM   2141  HA  ASN A 138      30.266  95.524 115.693  1.00  0.00           H  
ATOM   2142  HB2 ASN A 138      31.281  94.223 117.582  1.00  0.00           H  
ATOM   2143  HB3 ASN A 138      32.433  95.604 117.875  1.00  0.00           H  
ATOM   2144 HD21 ASN A 138      30.399  96.540 120.457  1.00  0.00           H  
ATOM   2145 HD22 ASN A 138      31.860  95.726 119.830  1.00  0.00           H  
ATOM   2146  N   SER A 139      31.749  97.782 114.700  1.00  0.00           N  
ATOM   2147  CA  SER A 139      32.431  99.006 114.497  1.00  0.00           C  
ATOM   2148  C   SER A 139      31.577 100.330 114.620  1.00  0.00           C  
ATOM   2149  O   SER A 139      32.212 101.347 114.944  1.00  0.00           O  
ATOM   2150  CB  SER A 139      33.365  99.000 113.240  1.00  0.00           C  
ATOM   2151  OG  SER A 139      34.354  97.993 113.384  1.00  0.00           O  
ATOM   2152  H   SER A 139      31.642  97.127 113.939  1.00  0.00           H  
ATOM   2153  HA  SER A 139      33.150  99.147 115.304  1.00  0.00           H  
ATOM   2154  HB2 SER A 139      32.774  98.862 112.335  1.00  0.00           H  
ATOM   2155  HB3 SER A 139      33.885  99.957 113.221  1.00  0.00           H  
ATOM   2156  HG  SER A 139      33.962  97.287 112.864  1.00  0.00           H  
ATOM   2157  N   PHE A 140      30.233 100.230 114.551  1.00  0.00           N  
ATOM   2158  CA  PHE A 140      29.393 101.473 114.641  1.00  0.00           C  
ATOM   2159  C   PHE A 140      29.245 102.003 116.075  1.00  0.00           C  
ATOM   2160  O   PHE A 140      29.023 103.150 116.354  1.00  0.00           O  
ATOM   2161  CB  PHE A 140      27.972 101.227 113.959  1.00  0.00           C  
ATOM   2162  CG  PHE A 140      26.972 102.374 113.858  1.00  0.00           C  
ATOM   2163  CD1 PHE A 140      25.979 102.426 114.937  1.00  0.00           C  
ATOM   2164  CD2 PHE A 140      26.777 103.222 112.758  1.00  0.00           C  
ATOM   2165  CE1 PHE A 140      24.818 103.147 114.748  1.00  0.00           C  
ATOM   2166  CE2 PHE A 140      25.644 104.046 112.646  1.00  0.00           C  
ATOM   2167  CZ  PHE A 140      24.634 103.916 113.605  1.00  0.00           C  
ATOM   2168  H   PHE A 140      29.765  99.346 114.412  1.00  0.00           H  
ATOM   2169  HA  PHE A 140      29.783 102.315 114.072  1.00  0.00           H  
ATOM   2170  HB2 PHE A 140      28.185 100.911 112.938  1.00  0.00           H  
ATOM   2171  HB3 PHE A 140      27.499 100.379 114.455  1.00  0.00           H  
ATOM   2172  HD1 PHE A 140      26.082 101.710 115.739  1.00  0.00           H  
ATOM   2173  HD2 PHE A 140      27.505 103.332 111.967  1.00  0.00           H  
ATOM   2174  HE1 PHE A 140      23.998 102.927 115.414  1.00  0.00           H  
ATOM   2175  HE2 PHE A 140      25.464 104.563 111.715  1.00  0.00           H  
ATOM   2176  HZ  PHE A 140      23.675 104.403 113.524  1.00  0.00           H  
ATOM   2177  N   ALA A 141      29.654 101.143 117.032  1.00  0.00           N  
ATOM   2178  CA  ALA A 141      29.464 101.251 118.467  1.00  0.00           C  
ATOM   2179  C   ALA A 141      30.368 102.294 119.156  1.00  0.00           C  
ATOM   2180  O   ALA A 141      30.034 102.716 120.299  1.00  0.00           O  
ATOM   2181  CB  ALA A 141      29.651  99.854 119.026  1.00  0.00           C  
ATOM   2182  H   ALA A 141      29.975 100.269 116.642  1.00  0.00           H  
ATOM   2183  HA  ALA A 141      28.422 101.506 118.661  1.00  0.00           H  
ATOM   2184  HB1 ALA A 141      30.635  99.419 118.852  1.00  0.00           H  
ATOM   2185  HB2 ALA A 141      29.290  99.764 120.051  1.00  0.00           H  
ATOM   2186  HB3 ALA A 141      28.943  99.193 118.526  1.00  0.00           H  
ATOM   2187  N   HID A 142      31.471 102.884 118.588  1.00  0.00           N  
ATOM   2188  CA  HID A 142      32.216 104.070 119.127  1.00  0.00           C  
ATOM   2189  C   HID A 142      31.300 105.345 119.221  1.00  0.00           C  
ATOM   2190  O   HID A 142      31.680 106.266 119.981  1.00  0.00           O  
ATOM   2191  CB  HID A 142      33.381 104.346 118.204  1.00  0.00           C  
ATOM   2192  CG  HID A 142      34.362 103.188 118.159  1.00  0.00           C  
ATOM   2193  CD2 HID A 142      34.494 102.360 117.090  1.00  0.00           C  
ATOM   2194  ND1 HID A 142      35.135 102.760 119.246  1.00  0.00           N  
ATOM   2195  CE1 HID A 142      35.863 101.725 118.837  1.00  0.00           C  
ATOM   2196  NE2 HID A 142      35.555 101.463 117.548  1.00  0.00           N  
ATOM   2197  H   HID A 142      31.575 102.620 117.619  1.00  0.00           H  
ATOM   2198  HA  HID A 142      32.568 103.793 120.120  1.00  0.00           H  
ATOM   2199  HB2 HID A 142      33.242 104.748 117.200  1.00  0.00           H  
ATOM   2200  HB3 HID A 142      33.978 105.119 118.688  1.00  0.00           H  
ATOM   2201  HD1 HID A 142      35.275 103.226 120.132  1.00  0.00           H  
ATOM   2202  HD2 HID A 142      33.977 102.432 116.145  1.00  0.00           H  
ATOM   2203  HE1 HID A 142      36.457 101.156 119.536  1.00  0.00           H  
ATOM   2204  N   LEU A 143      30.182 105.425 118.488  1.00  0.00           N  
ATOM   2205  CA  LEU A 143      29.314 106.575 118.500  1.00  0.00           C  
ATOM   2206  C   LEU A 143      28.651 106.816 119.853  1.00  0.00           C  
ATOM   2207  O   LEU A 143      27.993 105.900 120.379  1.00  0.00           O  
ATOM   2208  CB  LEU A 143      28.222 106.462 117.378  1.00  0.00           C  
ATOM   2209  CG  LEU A 143      28.634 106.526 115.951  1.00  0.00           C  
ATOM   2210  CD1 LEU A 143      27.431 106.391 115.076  1.00  0.00           C  
ATOM   2211  CD2 LEU A 143      29.262 107.824 115.639  1.00  0.00           C  
ATOM   2212  H   LEU A 143      29.944 104.663 117.868  1.00  0.00           H  
ATOM   2213  HA  LEU A 143      29.872 107.467 118.215  1.00  0.00           H  
ATOM   2214  HB2 LEU A 143      27.706 105.513 117.530  1.00  0.00           H  
ATOM   2215  HB3 LEU A 143      27.529 107.272 117.607  1.00  0.00           H  
ATOM   2216  HG  LEU A 143      29.339 105.742 115.673  1.00  0.00           H  
ATOM   2217 HD11 LEU A 143      27.139 105.344 115.143  1.00  0.00           H  
ATOM   2218 HD12 LEU A 143      26.634 106.974 115.534  1.00  0.00           H  
ATOM   2219 HD13 LEU A 143      27.682 106.753 114.078  1.00  0.00           H  
ATOM   2220 HD21 LEU A 143      29.553 107.915 114.593  1.00  0.00           H  
ATOM   2221 HD22 LEU A 143      28.493 108.590 115.744  1.00  0.00           H  
ATOM   2222 HD23 LEU A 143      30.135 107.981 116.273  1.00  0.00           H  
ATOM   2223  N   PRO A 144      28.757 107.964 120.513  1.00  0.00           N  
ATOM   2224  CA  PRO A 144      28.202 108.225 121.805  1.00  0.00           C  
ATOM   2225  C   PRO A 144      26.724 108.639 121.662  1.00  0.00           C  
ATOM   2226  O   PRO A 144      26.343 109.464 120.835  1.00  0.00           O  
ATOM   2227  CB  PRO A 144      29.044 109.420 122.373  1.00  0.00           C  
ATOM   2228  CG  PRO A 144      29.341 110.270 121.097  1.00  0.00           C  
ATOM   2229  CD  PRO A 144      29.447 109.198 119.973  1.00  0.00           C  
ATOM   2230  HA  PRO A 144      28.322 107.333 122.419  1.00  0.00           H  
ATOM   2231  HB2 PRO A 144      28.526 110.089 123.059  1.00  0.00           H  
ATOM   2232  HB3 PRO A 144      29.972 109.084 122.835  1.00  0.00           H  
ATOM   2233  HG2 PRO A 144      28.587 111.003 120.810  1.00  0.00           H  
ATOM   2234  HG3 PRO A 144      30.252 110.867 121.158  1.00  0.00           H  
ATOM   2235  HD2 PRO A 144      28.912 109.536 119.085  1.00  0.00           H  
ATOM   2236  HD3 PRO A 144      30.498 108.973 119.800  1.00  0.00           H  
ATOM   2237  N   ASP A 145      26.019 108.231 122.713  1.00  0.00           N  
ATOM   2238  CA  ASP A 145      24.546 108.507 122.982  1.00  0.00           C  
ATOM   2239  C   ASP A 145      24.376 109.395 124.232  1.00  0.00           C  
ATOM   2240  O   ASP A 145      23.333 109.416 124.889  1.00  0.00           O  
ATOM   2241  CB  ASP A 145      23.764 107.188 122.966  1.00  0.00           C  
ATOM   2242  CG  ASP A 145      24.113 106.018 123.963  1.00  0.00           C  
ATOM   2243  OD1 ASP A 145      23.712 104.850 123.693  1.00  0.00           O  
ATOM   2244  OD2 ASP A 145      24.764 106.207 125.026  1.00  0.00           O1-
ATOM   2245  H   ASP A 145      26.424 107.656 123.438  1.00  0.00           H  
ATOM   2246  HA  ASP A 145      24.195 109.007 122.079  1.00  0.00           H  
ATOM   2247  HB2 ASP A 145      22.741 107.448 123.236  1.00  0.00           H  
ATOM   2248  HB3 ASP A 145      23.641 106.788 121.959  1.00  0.00           H  
ATOM   2249  N   SER A 146      25.332 110.244 124.553  1.00  0.00           N  
ATOM   2250  CA  SER A 146      25.407 110.842 125.925  1.00  0.00           C  
ATOM   2251  C   SER A 146      24.163 111.740 126.283  1.00  0.00           C  
ATOM   2252  O   SER A 146      23.728 111.848 127.441  1.00  0.00           O  
ATOM   2253  CB  SER A 146      26.655 111.685 125.979  1.00  0.00           C  
ATOM   2254  OG  SER A 146      26.568 112.873 125.274  1.00  0.00           O  
ATOM   2255  H   SER A 146      26.197 110.250 124.033  1.00  0.00           H  
ATOM   2256  HA  SER A 146      25.373 110.096 126.718  1.00  0.00           H  
ATOM   2257  HB2 SER A 146      26.855 111.944 127.019  1.00  0.00           H  
ATOM   2258  HB3 SER A 146      27.523 111.121 125.640  1.00  0.00           H  
ATOM   2259  HG  SER A 146      26.779 112.503 124.414  1.00  0.00           H  
ATOM   2260  N   LYS A 147      23.494 112.362 125.245  1.00  0.00           N  
ATOM   2261  CA  LYS A 147      22.427 113.386 125.473  1.00  0.00           C  
ATOM   2262  C   LYS A 147      21.077 112.704 125.774  1.00  0.00           C  
ATOM   2263  O   LYS A 147      20.023 113.281 125.532  1.00  0.00           O  
ATOM   2264  CB  LYS A 147      22.315 114.236 124.165  1.00  0.00           C  
ATOM   2265  CG  LYS A 147      23.563 115.134 124.167  1.00  0.00           C  
ATOM   2266  CD  LYS A 147      23.845 115.776 122.793  1.00  0.00           C  
ATOM   2267  CE  LYS A 147      24.027 114.884 121.636  1.00  0.00           C  
ATOM   2268  NZ  LYS A 147      24.340 115.595 120.330  1.00  0.00           N1+
ATOM   2269  H   LYS A 147      23.784 112.096 124.315  1.00  0.00           H  
ATOM   2270  HA  LYS A 147      22.589 114.025 126.340  1.00  0.00           H  
ATOM   2271  HB2 LYS A 147      22.309 113.571 123.302  1.00  0.00           H  
ATOM   2272  HB3 LYS A 147      21.342 114.726 124.122  1.00  0.00           H  
ATOM   2273  HG2 LYS A 147      23.478 115.913 124.925  1.00  0.00           H  
ATOM   2274  HG3 LYS A 147      24.491 114.609 124.398  1.00  0.00           H  
ATOM   2275  HD2 LYS A 147      22.895 116.228 122.512  1.00  0.00           H  
ATOM   2276  HD3 LYS A 147      24.704 116.436 122.924  1.00  0.00           H  
ATOM   2277  HE2 LYS A 147      24.814 114.198 121.948  1.00  0.00           H  
ATOM   2278  HE3 LYS A 147      23.203 114.182 121.512  1.00  0.00           H  
ATOM   2279  HZ1 LYS A 147      24.670 115.000 119.584  1.00  0.00           H  
ATOM   2280  HZ2 LYS A 147      23.537 115.882 119.788  1.00  0.00           H  
ATOM   2281  HZ3 LYS A 147      24.964 116.388 120.373  1.00  0.00           H  
ATOM   2282  N   GLY A 148      21.117 111.522 126.368  1.00  0.00           N  
ATOM   2283  CA  GLY A 148      20.017 110.613 126.596  1.00  0.00           C  
ATOM   2284  C   GLY A 148      19.441 109.974 125.269  1.00  0.00           C  
ATOM   2285  O   GLY A 148      18.314 109.462 125.079  1.00  0.00           O  
ATOM   2286  H   GLY A 148      22.028 111.205 126.668  1.00  0.00           H  
ATOM   2287  HA2 GLY A 148      20.380 109.762 127.173  1.00  0.00           H  
ATOM   2288  HA3 GLY A 148      19.154 111.059 127.092  1.00  0.00           H  
ATOM   2289  N   ASP A 149      20.137 110.124 124.148  1.00  0.00           N  
ATOM   2290  CA  ASP A 149      19.576 110.215 122.797  1.00  0.00           C  
ATOM   2291  C   ASP A 149      20.656 109.832 121.765  1.00  0.00           C  
ATOM   2292  O   ASP A 149      21.834 110.145 121.836  1.00  0.00           O  
ATOM   2293  CB  ASP A 149      19.150 111.592 122.472  1.00  0.00           C  
ATOM   2294  CG  ASP A 149      18.452 111.651 121.062  1.00  0.00           C  
ATOM   2295  OD1 ASP A 149      18.501 112.693 120.387  1.00  0.00           O  
ATOM   2296  OD2 ASP A 149      17.944 110.572 120.711  1.00  0.00           O1-
ATOM   2297  H   ASP A 149      21.107 110.405 124.167  1.00  0.00           H  
ATOM   2298  HA  ASP A 149      18.675 109.603 122.789  1.00  0.00           H  
ATOM   2299  HB2 ASP A 149      18.482 112.030 123.214  1.00  0.00           H  
ATOM   2300  HB3 ASP A 149      19.960 112.318 122.425  1.00  0.00           H  
ATOM   2301  N   GLN A 150      20.196 108.906 120.875  1.00  0.00           N  
ATOM   2302  CA  GLN A 150      20.918 108.329 119.723  1.00  0.00           C  
ATOM   2303  C   GLN A 150      20.980 109.297 118.534  1.00  0.00           C  
ATOM   2304  O   GLN A 150      20.789 108.975 117.379  1.00  0.00           O  
ATOM   2305  CB  GLN A 150      20.234 107.039 119.374  1.00  0.00           C  
ATOM   2306  CG  GLN A 150      20.401 106.015 120.443  1.00  0.00           C  
ATOM   2307  CD  GLN A 150      19.102 105.763 121.325  1.00  0.00           C  
ATOM   2308  NE2 GLN A 150      19.015 104.647 121.976  1.00  0.00           N  
ATOM   2309  OE1 GLN A 150      18.299 106.637 121.497  1.00  0.00           O  
ATOM   2310  H   GLN A 150      19.254 108.586 121.047  1.00  0.00           H  
ATOM   2311  HA  GLN A 150      21.933 108.018 119.972  1.00  0.00           H  
ATOM   2312  HB2 GLN A 150      19.194 107.271 119.144  1.00  0.00           H  
ATOM   2313  HB3 GLN A 150      20.697 106.679 118.456  1.00  0.00           H  
ATOM   2314  HG2 GLN A 150      20.729 105.123 119.908  1.00  0.00           H  
ATOM   2315  HG3 GLN A 150      21.222 106.306 121.098  1.00  0.00           H  
ATOM   2316 HE21 GLN A 150      18.192 104.537 122.552  1.00  0.00           H  
ATOM   2317 HE22 GLN A 150      19.534 103.849 121.637  1.00  0.00           H  
ATOM   2318  N   SER A 151      21.316 110.577 118.870  1.00  0.00           N  
ATOM   2319  CA  SER A 151      21.399 111.696 117.838  1.00  0.00           C  
ATOM   2320  C   SER A 151      22.425 111.435 116.724  1.00  0.00           C  
ATOM   2321  O   SER A 151      22.115 111.487 115.545  1.00  0.00           O  
ATOM   2322  CB  SER A 151      21.687 112.984 118.538  1.00  0.00           C  
ATOM   2323  OG  SER A 151      22.600 112.906 119.575  1.00  0.00           O  
ATOM   2324  H   SER A 151      21.530 110.860 119.816  1.00  0.00           H  
ATOM   2325  HA  SER A 151      20.425 111.755 117.351  1.00  0.00           H  
ATOM   2326  HB2 SER A 151      21.977 113.680 117.750  1.00  0.00           H  
ATOM   2327  HB3 SER A 151      20.761 113.345 118.988  1.00  0.00           H  
ATOM   2328  HG  SER A 151      23.509 113.050 119.299  1.00  0.00           H  
ATOM   2329  N   GLU A 152      23.661 111.076 117.110  1.00  0.00           N  
ATOM   2330  CA  GLU A 152      24.759 110.779 116.229  1.00  0.00           C  
ATOM   2331  C   GLU A 152      24.646 109.470 115.481  1.00  0.00           C  
ATOM   2332  O   GLU A 152      25.035 109.376 114.335  1.00  0.00           O  
ATOM   2333  CB  GLU A 152      26.107 110.903 116.993  1.00  0.00           C  
ATOM   2334  CG  GLU A 152      26.546 112.325 117.388  1.00  0.00           C  
ATOM   2335  CD  GLU A 152      25.565 113.254 118.191  1.00  0.00           C  
ATOM   2336  OE1 GLU A 152      25.243 114.328 117.691  1.00  0.00           O  
ATOM   2337  OE2 GLU A 152      25.165 112.852 119.294  1.00  0.00           O1-
ATOM   2338  H   GLU A 152      23.900 110.895 118.075  1.00  0.00           H  
ATOM   2339  HA  GLU A 152      24.814 111.446 115.369  1.00  0.00           H  
ATOM   2340  HB2 GLU A 152      26.011 110.323 117.911  1.00  0.00           H  
ATOM   2341  HB3 GLU A 152      26.913 110.368 116.491  1.00  0.00           H  
ATOM   2342  HG2 GLU A 152      27.394 112.194 118.061  1.00  0.00           H  
ATOM   2343  HG3 GLU A 152      26.835 112.775 116.438  1.00  0.00           H  
ATOM   2344  N   HIE A 153      24.135 108.458 116.177  1.00  0.00           N  
ATOM   2345  CA  HIE A 153      23.733 107.196 115.511  1.00  0.00           C  
ATOM   2346  C   HIE A 153      22.669 107.317 114.418  1.00  0.00           C  
ATOM   2347  O   HIE A 153      22.753 106.756 113.299  1.00  0.00           O  
ATOM   2348  CB  HIE A 153      23.157 106.215 116.509  1.00  0.00           C  
ATOM   2349  CG  HIE A 153      24.087 105.962 117.623  1.00  0.00           C  
ATOM   2350  CD2 HIE A 153      24.921 104.902 117.717  1.00  0.00           C  
ATOM   2351  ND1 HIE A 153      24.098 106.725 118.801  1.00  0.00           N  
ATOM   2352  CE1 HIE A 153      25.032 106.077 119.554  1.00  0.00           C  
ATOM   2353  NE2 HIE A 153      25.495 105.008 118.932  1.00  0.00           N  
ATOM   2354  H   HIE A 153      23.890 108.601 117.147  1.00  0.00           H  
ATOM   2355  HA  HIE A 153      24.602 106.751 115.027  1.00  0.00           H  
ATOM   2356  HB2 HIE A 153      22.252 106.696 116.877  1.00  0.00           H  
ATOM   2357  HB3 HIE A 153      22.938 105.240 116.074  1.00  0.00           H  
ATOM   2358  HD2 HIE A 153      25.030 104.067 117.041  1.00  0.00           H  
ATOM   2359  HE1 HIE A 153      25.244 106.267 120.596  1.00  0.00           H  
ATOM   2360  HE2 HIE A 153      26.075 104.289 119.341  1.00  0.00           H  
ATOM   2361  N   ARG A 154      21.717 108.129 114.668  1.00  0.00           N  
ATOM   2362  CA  ARG A 154      20.733 108.409 113.667  1.00  0.00           C  
ATOM   2363  C   ARG A 154      21.330 109.177 112.477  1.00  0.00           C  
ATOM   2364  O   ARG A 154      21.037 108.850 111.312  1.00  0.00           O  
ATOM   2365  CB  ARG A 154      19.583 109.201 114.178  1.00  0.00           C  
ATOM   2366  CG  ARG A 154      18.496 108.333 114.896  1.00  0.00           C  
ATOM   2367  CD  ARG A 154      17.192 109.189 115.230  1.00  0.00           C  
ATOM   2368  NE  ARG A 154      17.495 110.360 116.069  1.00  0.00           N  
ATOM   2369  CZ  ARG A 154      17.689 110.347 117.366  1.00  0.00           C  
ATOM   2370  NH1 ARG A 154      17.953 111.504 117.873  1.00  0.00           N1+
ATOM   2371  NH2 ARG A 154      17.626 109.407 118.231  1.00  0.00           N  
ATOM   2372  H   ARG A 154      21.657 108.524 115.596  1.00  0.00           H  
ATOM   2373  HA  ARG A 154      20.465 107.404 113.337  1.00  0.00           H  
ATOM   2374  HB2 ARG A 154      19.895 110.004 114.846  1.00  0.00           H  
ATOM   2375  HB3 ARG A 154      19.018 109.661 113.368  1.00  0.00           H  
ATOM   2376  HG2 ARG A 154      18.343 107.370 114.408  1.00  0.00           H  
ATOM   2377  HG3 ARG A 154      18.902 108.126 115.886  1.00  0.00           H  
ATOM   2378  HD2 ARG A 154      16.650 109.445 114.320  1.00  0.00           H  
ATOM   2379  HD3 ARG A 154      16.560 108.556 115.852  1.00  0.00           H  
ATOM   2380  HE  ARG A 154      17.746 111.218 115.597  1.00  0.00           H  
ATOM   2381 HH11 ARG A 154      18.037 112.245 117.193  1.00  0.00           H  
ATOM   2382 HH12 ARG A 154      18.115 111.594 118.866  1.00  0.00           H  
ATOM   2383 HH21 ARG A 154      17.481 108.452 117.936  1.00  0.00           H  
ATOM   2384 HH22 ARG A 154      17.556 109.722 119.187  1.00  0.00           H  
ATOM   2385  N   LEU A 155      22.199 110.125 112.826  1.00  0.00           N  
ATOM   2386  CA  LEU A 155      22.819 110.931 111.823  1.00  0.00           C  
ATOM   2387  C   LEU A 155      23.846 110.080 110.993  1.00  0.00           C  
ATOM   2388  O   LEU A 155      23.802 110.220 109.768  1.00  0.00           O  
ATOM   2389  CB  LEU A 155      23.473 112.115 112.535  1.00  0.00           C  
ATOM   2390  CG  LEU A 155      24.194 113.021 111.515  1.00  0.00           C  
ATOM   2391  CD1 LEU A 155      23.251 113.586 110.423  1.00  0.00           C  
ATOM   2392  CD2 LEU A 155      24.798 114.109 112.493  1.00  0.00           C  
ATOM   2393  H   LEU A 155      22.322 110.350 113.803  1.00  0.00           H  
ATOM   2394  HA  LEU A 155      22.071 111.342 111.145  1.00  0.00           H  
ATOM   2395  HB2 LEU A 155      22.715 112.752 112.992  1.00  0.00           H  
ATOM   2396  HB3 LEU A 155      24.170 111.779 113.303  1.00  0.00           H  
ATOM   2397  HG  LEU A 155      25.023 112.509 111.027  1.00  0.00           H  
ATOM   2398 HD11 LEU A 155      23.916 114.185 109.802  1.00  0.00           H  
ATOM   2399 HD12 LEU A 155      22.839 112.792 109.799  1.00  0.00           H  
ATOM   2400 HD13 LEU A 155      22.445 114.212 110.807  1.00  0.00           H  
ATOM   2401 HD21 LEU A 155      23.973 114.715 112.867  1.00  0.00           H  
ATOM   2402 HD22 LEU A 155      25.342 113.615 113.297  1.00  0.00           H  
ATOM   2403 HD23 LEU A 155      25.567 114.728 112.029  1.00  0.00           H  
ATOM   2404  N   ALA A 156      24.637 109.137 111.557  1.00  0.00           N  
ATOM   2405  CA  ALA A 156      25.438 108.229 110.746  1.00  0.00           C  
ATOM   2406  C   ALA A 156      24.556 107.307 109.863  1.00  0.00           C  
ATOM   2407  O   ALA A 156      24.879 107.090 108.748  1.00  0.00           O  
ATOM   2408  CB  ALA A 156      26.322 107.355 111.621  1.00  0.00           C  
ATOM   2409  H   ALA A 156      24.814 109.039 112.547  1.00  0.00           H  
ATOM   2410  HA  ALA A 156      25.940 108.840 109.996  1.00  0.00           H  
ATOM   2411  HB1 ALA A 156      26.962 108.028 112.191  1.00  0.00           H  
ATOM   2412  HB2 ALA A 156      25.753 106.794 112.363  1.00  0.00           H  
ATOM   2413  HB3 ALA A 156      26.906 106.691 110.982  1.00  0.00           H  
ATOM   2414  N   LEU A 157      23.366 106.894 110.322  1.00  0.00           N  
ATOM   2415  CA  LEU A 157      22.384 105.987 109.633  1.00  0.00           C  
ATOM   2416  C   LEU A 157      21.602 106.793 108.612  1.00  0.00           C  
ATOM   2417  O   LEU A 157      21.207 106.311 107.535  1.00  0.00           O  
ATOM   2418  CB  LEU A 157      21.393 105.304 110.499  1.00  0.00           C  
ATOM   2419  CG  LEU A 157      21.900 104.057 111.302  1.00  0.00           C  
ATOM   2420  CD1 LEU A 157      21.046 103.727 112.586  1.00  0.00           C  
ATOM   2421  CD2 LEU A 157      21.909 102.779 110.487  1.00  0.00           C  
ATOM   2422  H   LEU A 157      23.163 107.031 111.302  1.00  0.00           H  
ATOM   2423  HA  LEU A 157      22.968 105.245 109.088  1.00  0.00           H  
ATOM   2424  HB2 LEU A 157      21.044 105.976 111.283  1.00  0.00           H  
ATOM   2425  HB3 LEU A 157      20.568 105.022 109.847  1.00  0.00           H  
ATOM   2426  HG  LEU A 157      22.954 104.272 111.479  1.00  0.00           H  
ATOM   2427 HD11 LEU A 157      21.599 102.923 113.073  1.00  0.00           H  
ATOM   2428 HD12 LEU A 157      20.967 104.595 113.241  1.00  0.00           H  
ATOM   2429 HD13 LEU A 157      20.062 103.380 112.269  1.00  0.00           H  
ATOM   2430 HD21 LEU A 157      22.670 102.754 109.707  1.00  0.00           H  
ATOM   2431 HD22 LEU A 157      22.231 102.001 111.179  1.00  0.00           H  
ATOM   2432 HD23 LEU A 157      20.912 102.533 110.125  1.00  0.00           H  
ATOM   2433  N   LYS A 158      21.514 108.153 108.700  1.00  0.00           N  
ATOM   2434  CA  LYS A 158      21.039 108.981 107.633  1.00  0.00           C  
ATOM   2435  C   LYS A 158      22.047 108.982 106.505  1.00  0.00           C  
ATOM   2436  O   LYS A 158      21.637 109.033 105.398  1.00  0.00           O  
ATOM   2437  CB  LYS A 158      20.847 110.484 108.090  1.00  0.00           C  
ATOM   2438  CG  LYS A 158      19.479 110.728 108.745  1.00  0.00           C  
ATOM   2439  CD  LYS A 158      19.172 112.132 109.191  1.00  0.00           C  
ATOM   2440  CE  LYS A 158      17.659 112.232 109.470  1.00  0.00           C  
ATOM   2441  NZ  LYS A 158      16.846 111.948 108.251  1.00  0.00           N1+
ATOM   2442  H   LYS A 158      21.811 108.606 109.552  1.00  0.00           H  
ATOM   2443  HA  LYS A 158      20.112 108.511 107.307  1.00  0.00           H  
ATOM   2444  HB2 LYS A 158      21.628 110.733 108.808  1.00  0.00           H  
ATOM   2445  HB3 LYS A 158      21.027 111.146 107.243  1.00  0.00           H  
ATOM   2446  HG2 LYS A 158      18.857 110.315 107.952  1.00  0.00           H  
ATOM   2447  HG3 LYS A 158      19.355 110.022 109.565  1.00  0.00           H  
ATOM   2448  HD2 LYS A 158      19.697 112.397 110.109  1.00  0.00           H  
ATOM   2449  HD3 LYS A 158      19.464 112.757 108.346  1.00  0.00           H  
ATOM   2450  HE2 LYS A 158      17.336 111.544 110.250  1.00  0.00           H  
ATOM   2451  HE3 LYS A 158      17.491 113.248 109.827  1.00  0.00           H  
ATOM   2452  HZ1 LYS A 158      17.029 112.493 107.421  1.00  0.00           H  
ATOM   2453  HZ2 LYS A 158      16.754 110.965 108.038  1.00  0.00           H  
ATOM   2454  HZ3 LYS A 158      15.892 112.233 108.422  1.00  0.00           H  
ATOM   2455  N   ASN A 159      23.349 108.954 106.824  1.00  0.00           N  
ATOM   2456  CA  ASN A 159      24.350 109.010 105.783  1.00  0.00           C  
ATOM   2457  C   ASN A 159      24.475 107.672 105.147  1.00  0.00           C  
ATOM   2458  O   ASN A 159      24.610 107.616 103.956  1.00  0.00           O  
ATOM   2459  CB  ASN A 159      25.760 109.403 106.356  1.00  0.00           C  
ATOM   2460  CG  ASN A 159      25.951 110.904 106.746  1.00  0.00           C  
ATOM   2461  ND2 ASN A 159      25.383 111.500 107.769  1.00  0.00           N  
ATOM   2462  OD1 ASN A 159      26.631 111.627 106.037  1.00  0.00           O  
ATOM   2463  H   ASN A 159      23.550 109.037 107.810  1.00  0.00           H  
ATOM   2464  HA  ASN A 159      24.035 109.699 104.999  1.00  0.00           H  
ATOM   2465  HB2 ASN A 159      25.916 108.929 107.326  1.00  0.00           H  
ATOM   2466  HB3 ASN A 159      26.544 109.127 105.650  1.00  0.00           H  
ATOM   2467 HD21 ASN A 159      25.834 112.375 107.995  1.00  0.00           H  
ATOM   2468 HD22 ASN A 159      24.914 111.021 108.524  1.00  0.00           H  
ATOM   2469  N   ILE A 160      24.320 106.506 105.879  1.00  0.00           N  
ATOM   2470  CA  ILE A 160      24.168 105.172 105.279  1.00  0.00           C  
ATOM   2471  C   ILE A 160      22.943 105.087 104.279  1.00  0.00           C  
ATOM   2472  O   ILE A 160      23.085 104.665 103.092  1.00  0.00           O  
ATOM   2473  CB  ILE A 160      24.098 104.195 106.443  1.00  0.00           C  
ATOM   2474  CG1 ILE A 160      25.245 104.186 107.487  1.00  0.00           C  
ATOM   2475  CG2 ILE A 160      23.911 102.807 105.885  1.00  0.00           C  
ATOM   2476  CD1 ILE A 160      26.543 103.416 107.159  1.00  0.00           C  
ATOM   2477  H   ILE A 160      24.111 106.574 106.865  1.00  0.00           H  
ATOM   2478  HA  ILE A 160      25.043 104.948 104.669  1.00  0.00           H  
ATOM   2479  HB  ILE A 160      23.206 104.470 107.008  1.00  0.00           H  
ATOM   2480 HG12 ILE A 160      25.527 105.228 107.634  1.00  0.00           H  
ATOM   2481 HG13 ILE A 160      24.841 103.789 108.418  1.00  0.00           H  
ATOM   2482 HG21 ILE A 160      23.006 102.693 105.286  1.00  0.00           H  
ATOM   2483 HG22 ILE A 160      24.744 102.714 105.187  1.00  0.00           H  
ATOM   2484 HG23 ILE A 160      23.957 102.007 106.623  1.00  0.00           H  
ATOM   2485 HD11 ILE A 160      27.202 103.544 108.019  1.00  0.00           H  
ATOM   2486 HD12 ILE A 160      26.315 102.403 106.830  1.00  0.00           H  
ATOM   2487 HD13 ILE A 160      27.070 103.925 106.353  1.00  0.00           H  
ATOM   2488  N   ALA A 161      21.739 105.526 104.661  1.00  0.00           N  
ATOM   2489  CA  ALA A 161      20.612 105.768 103.723  1.00  0.00           C  
ATOM   2490  C   ALA A 161      20.974 106.683 102.518  1.00  0.00           C  
ATOM   2491  O   ALA A 161      20.617 106.398 101.388  1.00  0.00           O  
ATOM   2492  CB  ALA A 161      19.405 106.396 104.490  1.00  0.00           C  
ATOM   2493  H   ALA A 161      21.686 105.955 105.574  1.00  0.00           H  
ATOM   2494  HA  ALA A 161      20.227 104.815 103.359  1.00  0.00           H  
ATOM   2495  HB1 ALA A 161      19.127 105.902 105.422  1.00  0.00           H  
ATOM   2496  HB2 ALA A 161      19.659 107.442 104.665  1.00  0.00           H  
ATOM   2497  HB3 ALA A 161      18.508 106.285 103.880  1.00  0.00           H  
ATOM   2498  N   SER A 162      21.541 107.857 102.693  1.00  0.00           N  
ATOM   2499  CA  SER A 162      21.885 108.789 101.517  1.00  0.00           C  
ATOM   2500  C   SER A 162      22.919 108.051 100.552  1.00  0.00           C  
ATOM   2501  O   SER A 162      22.933 108.548  99.413  1.00  0.00           O  
ATOM   2502  CB  SER A 162      22.542 110.042 102.039  1.00  0.00           C  
ATOM   2503  OG  SER A 162      21.762 110.891 102.786  1.00  0.00           O  
ATOM   2504  H   SER A 162      21.761 108.142 103.637  1.00  0.00           H  
ATOM   2505  HA  SER A 162      20.984 109.059 100.966  1.00  0.00           H  
ATOM   2506  HB2 SER A 162      23.424 109.752 102.610  1.00  0.00           H  
ATOM   2507  HB3 SER A 162      22.916 110.634 101.204  1.00  0.00           H  
ATOM   2508  HG  SER A 162      22.381 111.475 103.229  1.00  0.00           H  
ATOM   2509  N   MET A 163      23.712 107.037 100.978  1.00  0.00           N  
ATOM   2510  CA  MET A 163      24.751 106.342 100.275  1.00  0.00           C  
ATOM   2511  C   MET A 163      24.432 104.963  99.650  1.00  0.00           C  
ATOM   2512  O   MET A 163      25.018 104.521  98.707  1.00  0.00           O  
ATOM   2513  CB  MET A 163      25.996 106.307 101.228  1.00  0.00           C  
ATOM   2514  CG  MET A 163      26.778 107.655 101.464  1.00  0.00           C  
ATOM   2515  SD  MET A 163      27.578 108.274  99.937  1.00  0.00           S  
ATOM   2516  CE  MET A 163      29.261 108.715 100.619  1.00  0.00           C  
ATOM   2517  H   MET A 163      23.675 106.836 101.967  1.00  0.00           H  
ATOM   2518  HA  MET A 163      24.927 106.950  99.387  1.00  0.00           H  
ATOM   2519  HB2 MET A 163      25.640 105.907 102.177  1.00  0.00           H  
ATOM   2520  HB3 MET A 163      26.686 105.650 100.700  1.00  0.00           H  
ATOM   2521  HG2 MET A 163      26.162 108.437 101.908  1.00  0.00           H  
ATOM   2522  HG3 MET A 163      27.566 107.545 102.210  1.00  0.00           H  
ATOM   2523  HE1 MET A 163      29.267 109.190 101.600  1.00  0.00           H  
ATOM   2524  HE2 MET A 163      29.825 107.785 100.682  1.00  0.00           H  
ATOM   2525  HE3 MET A 163      29.721 109.441  99.949  1.00  0.00           H  
ATOM   2526  N   VAL A 164      23.393 104.282 100.269  1.00  0.00           N  
ATOM   2527  CA  VAL A 164      22.925 103.011  99.584  1.00  0.00           C  
ATOM   2528  C   VAL A 164      22.130 103.378  98.351  1.00  0.00           C  
ATOM   2529  O   VAL A 164      21.239 104.257  98.411  1.00  0.00           O  
ATOM   2530  CB  VAL A 164      22.273 102.063 100.639  1.00  0.00           C  
ATOM   2531  CG1 VAL A 164      21.652 100.737 100.017  1.00  0.00           C  
ATOM   2532  CG2 VAL A 164      23.283 101.607 101.716  1.00  0.00           C  
ATOM   2533  H   VAL A 164      22.895 104.646 101.068  1.00  0.00           H  
ATOM   2534  HA  VAL A 164      23.840 102.527  99.242  1.00  0.00           H  
ATOM   2535  HB  VAL A 164      21.512 102.644 101.160  1.00  0.00           H  
ATOM   2536 HG11 VAL A 164      22.392 100.148  99.476  1.00  0.00           H  
ATOM   2537 HG12 VAL A 164      21.242 100.120 100.815  1.00  0.00           H  
ATOM   2538 HG13 VAL A 164      20.851 101.073  99.359  1.00  0.00           H  
ATOM   2539 HG21 VAL A 164      23.919 100.986 101.085  1.00  0.00           H  
ATOM   2540 HG22 VAL A 164      23.937 102.365 102.147  1.00  0.00           H  
ATOM   2541 HG23 VAL A 164      22.740 101.018 102.457  1.00  0.00           H  
ATOM   2542  N   ARG A 165      22.278 102.708  97.218  1.00  0.00           N  
ATOM   2543  CA  ARG A 165      21.471 102.776  96.028  1.00  0.00           C  
ATOM   2544  C   ARG A 165      19.995 102.329  96.248  1.00  0.00           C  
ATOM   2545  O   ARG A 165      19.775 101.500  97.048  1.00  0.00           O  
ATOM   2546  CB  ARG A 165      22.221 101.998  94.891  1.00  0.00           C  
ATOM   2547  CG  ARG A 165      23.107 103.000  94.073  1.00  0.00           C  
ATOM   2548  CD  ARG A 165      23.885 102.083  93.083  1.00  0.00           C  
ATOM   2549  NE  ARG A 165      24.795 102.889  92.249  1.00  0.00           N  
ATOM   2550  CZ  ARG A 165      25.673 102.528  91.446  1.00  0.00           C  
ATOM   2551  NH1 ARG A 165      26.220 103.442  90.726  1.00  0.00           N1+
ATOM   2552  NH2 ARG A 165      26.073 101.311  91.273  1.00  0.00           N  
ATOM   2553  H   ARG A 165      23.058 102.070  97.154  1.00  0.00           H  
ATOM   2554  HA  ARG A 165      21.515 103.838  95.789  1.00  0.00           H  
ATOM   2555  HB2 ARG A 165      22.852 101.232  95.344  1.00  0.00           H  
ATOM   2556  HB3 ARG A 165      21.678 101.442  94.128  1.00  0.00           H  
ATOM   2557  HG2 ARG A 165      22.529 103.721  93.494  1.00  0.00           H  
ATOM   2558  HG3 ARG A 165      23.792 103.604  94.669  1.00  0.00           H  
ATOM   2559  HD2 ARG A 165      24.465 101.329  93.613  1.00  0.00           H  
ATOM   2560  HD3 ARG A 165      23.141 101.612  92.442  1.00  0.00           H  
ATOM   2561  HE  ARG A 165      24.515 103.859  92.226  1.00  0.00           H  
ATOM   2562 HH11 ARG A 165      25.940 104.385  90.954  1.00  0.00           H  
ATOM   2563 HH12 ARG A 165      26.931 103.216  90.046  1.00  0.00           H  
ATOM   2564 HH21 ARG A 165      25.623 100.580  91.805  1.00  0.00           H  
ATOM   2565 HH22 ARG A 165      26.710 101.125  90.512  1.00  0.00           H  
ATOM   2566  N   PRO A 166      19.132 102.726  95.359  1.00  0.00           N  
ATOM   2567  CA  PRO A 166      17.723 102.277  95.382  1.00  0.00           C  
ATOM   2568  C   PRO A 166      17.674 100.756  95.178  1.00  0.00           C  
ATOM   2569  O   PRO A 166      18.343 100.158  94.381  1.00  0.00           O  
ATOM   2570  CB  PRO A 166      17.085 102.936  94.217  1.00  0.00           C  
ATOM   2571  CG  PRO A 166      18.235 103.385  93.295  1.00  0.00           C  
ATOM   2572  CD  PRO A 166      19.338 103.642  94.229  1.00  0.00           C  
ATOM   2573  HA  PRO A 166      17.286 102.547  96.344  1.00  0.00           H  
ATOM   2574  HB2 PRO A 166      16.451 102.290  93.610  1.00  0.00           H  
ATOM   2575  HB3 PRO A 166      16.530 103.822  94.524  1.00  0.00           H  
ATOM   2576  HG2 PRO A 166      18.442 102.521  92.664  1.00  0.00           H  
ATOM   2577  HG3 PRO A 166      17.965 104.317  92.800  1.00  0.00           H  
ATOM   2578  HD2 PRO A 166      20.338 103.459  93.833  1.00  0.00           H  
ATOM   2579  HD3 PRO A 166      19.265 104.647  94.645  1.00  0.00           H  
ATOM   2580  N   GLY A 167      16.914 100.054  96.044  1.00  0.00           N  
ATOM   2581  CA  GLY A 167      16.879  98.590  96.118  1.00  0.00           C  
ATOM   2582  C   GLY A 167      18.212  97.911  96.528  1.00  0.00           C  
ATOM   2583  O   GLY A 167      18.499  96.753  96.350  1.00  0.00           O  
ATOM   2584  H   GLY A 167      16.438 100.591  96.753  1.00  0.00           H  
ATOM   2585  HA2 GLY A 167      16.097  98.286  96.816  1.00  0.00           H  
ATOM   2586  HA3 GLY A 167      16.660  98.150  95.145  1.00  0.00           H  
ATOM   2587  N   GLY A 168      19.113  98.742  97.040  1.00  0.00           N  
ATOM   2588  CA  GLY A 168      20.496  98.438  97.454  1.00  0.00           C  
ATOM   2589  C   GLY A 168      20.491  97.701  98.882  1.00  0.00           C  
ATOM   2590  O   GLY A 168      19.471  97.370  99.483  1.00  0.00           O  
ATOM   2591  H   GLY A 168      18.880  99.719  96.928  1.00  0.00           H  
ATOM   2592  HA2 GLY A 168      20.928  97.706  96.772  1.00  0.00           H  
ATOM   2593  HA3 GLY A 168      21.172  99.293  97.423  1.00  0.00           H  
ATOM   2594  N   LEU A 169      21.698  97.403  99.367  1.00  0.00           N  
ATOM   2595  CA  LEU A 169      21.892  96.636 100.619  1.00  0.00           C  
ATOM   2596  C   LEU A 169      22.712  97.413 101.648  1.00  0.00           C  
ATOM   2597  O   LEU A 169      23.480  98.357 101.331  1.00  0.00           O  
ATOM   2598  CB  LEU A 169      22.599  95.247 100.389  1.00  0.00           C  
ATOM   2599  CG  LEU A 169      21.819  94.260  99.529  1.00  0.00           C  
ATOM   2600  CD1 LEU A 169      22.808  93.103  99.345  1.00  0.00           C  
ATOM   2601  CD2 LEU A 169      20.702  93.587 100.265  1.00  0.00           C  
ATOM   2602  H   LEU A 169      22.521  97.625  98.826  1.00  0.00           H  
ATOM   2603  HA  LEU A 169      20.952  96.380 101.108  1.00  0.00           H  
ATOM   2604  HB2 LEU A 169      23.603  95.408  99.997  1.00  0.00           H  
ATOM   2605  HB3 LEU A 169      22.642  94.670 101.313  1.00  0.00           H  
ATOM   2606  HG  LEU A 169      21.513  94.663  98.563  1.00  0.00           H  
ATOM   2607 HD11 LEU A 169      23.063  92.681 100.318  1.00  0.00           H  
ATOM   2608 HD12 LEU A 169      22.251  92.322  98.828  1.00  0.00           H  
ATOM   2609 HD13 LEU A 169      23.689  93.385  98.769  1.00  0.00           H  
ATOM   2610 HD21 LEU A 169      20.069  92.946  99.648  1.00  0.00           H  
ATOM   2611 HD22 LEU A 169      21.082  92.977 101.085  1.00  0.00           H  
ATOM   2612 HD23 LEU A 169      20.016  94.163 100.886  1.00  0.00           H  
ATOM   2613  N   LEU A 170      22.700  96.954 102.896  1.00  0.00           N  
ATOM   2614  CA  LEU A 170      23.559  97.333 104.022  1.00  0.00           C  
ATOM   2615  C   LEU A 170      23.856  96.050 104.854  1.00  0.00           C  
ATOM   2616  O   LEU A 170      23.051  95.112 105.104  1.00  0.00           O  
ATOM   2617  CB  LEU A 170      22.794  98.422 104.872  1.00  0.00           C  
ATOM   2618  CG  LEU A 170      23.312  98.668 106.290  1.00  0.00           C  
ATOM   2619  CD1 LEU A 170      24.662  99.395 106.344  1.00  0.00           C  
ATOM   2620  CD2 LEU A 170      22.236  99.436 107.052  1.00  0.00           C  
ATOM   2621  H   LEU A 170      21.975  96.286 103.117  1.00  0.00           H  
ATOM   2622  HA  LEU A 170      24.466  97.790 103.626  1.00  0.00           H  
ATOM   2623  HB2 LEU A 170      22.966  99.315 104.270  1.00  0.00           H  
ATOM   2624  HB3 LEU A 170      21.716  98.264 104.872  1.00  0.00           H  
ATOM   2625  HG  LEU A 170      23.372  97.700 106.788  1.00  0.00           H  
ATOM   2626 HD11 LEU A 170      24.628 100.310 105.751  1.00  0.00           H  
ATOM   2627 HD12 LEU A 170      25.022  99.694 107.328  1.00  0.00           H  
ATOM   2628 HD13 LEU A 170      25.485  98.810 105.933  1.00  0.00           H  
ATOM   2629 HD21 LEU A 170      22.475  99.785 108.057  1.00  0.00           H  
ATOM   2630 HD22 LEU A 170      21.910 100.290 106.459  1.00  0.00           H  
ATOM   2631 HD23 LEU A 170      21.329  98.848 107.191  1.00  0.00           H  
ATOM   2632  N   VAL A 171      25.141  95.949 105.253  1.00  0.00           N  
ATOM   2633  CA  VAL A 171      25.684  94.965 106.206  1.00  0.00           C  
ATOM   2634  C   VAL A 171      26.307  95.657 107.452  1.00  0.00           C  
ATOM   2635  O   VAL A 171      27.193  96.477 107.325  1.00  0.00           O  
ATOM   2636  CB  VAL A 171      26.647  93.968 105.455  1.00  0.00           C  
ATOM   2637  CG1 VAL A 171      27.148  92.934 106.449  1.00  0.00           C  
ATOM   2638  CG2 VAL A 171      25.970  93.307 104.276  1.00  0.00           C  
ATOM   2639  H   VAL A 171      25.691  96.724 104.910  1.00  0.00           H  
ATOM   2640  HA  VAL A 171      24.781  94.404 106.449  1.00  0.00           H  
ATOM   2641  HB  VAL A 171      27.461  94.549 105.021  1.00  0.00           H  
ATOM   2642 HG11 VAL A 171      27.763  93.502 107.148  1.00  0.00           H  
ATOM   2643 HG12 VAL A 171      26.321  92.468 106.986  1.00  0.00           H  
ATOM   2644 HG13 VAL A 171      27.660  92.109 105.954  1.00  0.00           H  
ATOM   2645 HG21 VAL A 171      26.613  92.546 103.834  1.00  0.00           H  
ATOM   2646 HG22 VAL A 171      25.135  92.737 104.684  1.00  0.00           H  
ATOM   2647 HG23 VAL A 171      25.727  93.933 103.418  1.00  0.00           H  
ATOM   2648  N   ILE A 172      25.754  95.346 108.630  1.00  0.00           N  
ATOM   2649  CA  ILE A 172      26.181  96.129 109.903  1.00  0.00           C  
ATOM   2650  C   ILE A 172      26.209  95.218 111.125  1.00  0.00           C  
ATOM   2651  O   ILE A 172      25.393  94.307 111.195  1.00  0.00           O  
ATOM   2652  CB  ILE A 172      25.368  97.402 110.078  1.00  0.00           C  
ATOM   2653  CG1 ILE A 172      26.047  98.371 111.060  1.00  0.00           C  
ATOM   2654  CG2 ILE A 172      23.890  97.168 110.478  1.00  0.00           C  
ATOM   2655  CD1 ILE A 172      25.325  99.735 111.319  1.00  0.00           C  
ATOM   2656  H   ILE A 172      24.982  94.697 108.664  1.00  0.00           H  
ATOM   2657  HA  ILE A 172      27.201  96.488 109.767  1.00  0.00           H  
ATOM   2658  HB  ILE A 172      25.389  97.948 109.135  1.00  0.00           H  
ATOM   2659 HG12 ILE A 172      26.108  97.871 112.026  1.00  0.00           H  
ATOM   2660 HG13 ILE A 172      27.089  98.518 110.776  1.00  0.00           H  
ATOM   2661 HG21 ILE A 172      23.817  96.594 111.402  1.00  0.00           H  
ATOM   2662 HG22 ILE A 172      23.487  98.180 110.507  1.00  0.00           H  
ATOM   2663 HG23 ILE A 172      23.371  96.664 109.663  1.00  0.00           H  
ATOM   2664 HD11 ILE A 172      25.239 100.313 110.398  1.00  0.00           H  
ATOM   2665 HD12 ILE A 172      24.339  99.725 111.784  1.00  0.00           H  
ATOM   2666 HD13 ILE A 172      25.976 100.293 111.991  1.00  0.00           H  
ATOM   2667  N   ASP A 173      27.158  95.370 111.998  1.00  0.00           N  
ATOM   2668  CA  ASP A 173      27.319  94.397 113.140  1.00  0.00           C  
ATOM   2669  C   ASP A 173      27.241  94.992 114.489  1.00  0.00           C  
ATOM   2670  O   ASP A 173      27.443  96.230 114.683  1.00  0.00           O  
ATOM   2671  CB  ASP A 173      28.532  93.475 112.912  1.00  0.00           C  
ATOM   2672  CG  ASP A 173      29.957  94.100 113.070  1.00  0.00           C  
ATOM   2673  OD1 ASP A 173      30.910  93.298 112.929  1.00  0.00           O  
ATOM   2674  OD2 ASP A 173      30.109  95.329 113.144  1.00  0.00           O1-
ATOM   2675  H   ASP A 173      27.761  96.175 111.900  1.00  0.00           H  
ATOM   2676  HA  ASP A 173      26.422  93.786 113.249  1.00  0.00           H  
ATOM   2677  HB2 ASP A 173      28.456  92.530 113.449  1.00  0.00           H  
ATOM   2678  HB3 ASP A 173      28.558  93.170 111.866  1.00  0.00           H  
ATOM   2679  N   HIE A 174      26.943  94.172 115.520  1.00  0.00           N  
ATOM   2680  CA  HIE A 174      26.742  94.472 116.935  1.00  0.00           C  
ATOM   2681  C   HIE A 174      27.294  93.459 117.995  1.00  0.00           C  
ATOM   2682  O   HIE A 174      26.978  92.277 117.764  1.00  0.00           O  
ATOM   2683  CB  HIE A 174      25.373  95.091 117.194  1.00  0.00           C  
ATOM   2684  CG  HIE A 174      25.164  95.831 118.443  1.00  0.00           C  
ATOM   2685  CD2 HIE A 174      24.121  95.611 119.295  1.00  0.00           C  
ATOM   2686  ND1 HIE A 174      25.936  96.841 119.002  1.00  0.00           N  
ATOM   2687  CE1 HIE A 174      25.499  97.013 120.252  1.00  0.00           C  
ATOM   2688  NE2 HIE A 174      24.364  96.328 120.481  1.00  0.00           N  
ATOM   2689  H   HIE A 174      26.853  93.182 115.339  1.00  0.00           H  
ATOM   2690  HA  HIE A 174      27.400  95.312 117.156  1.00  0.00           H  
ATOM   2691  HB2 HIE A 174      25.044  95.746 116.386  1.00  0.00           H  
ATOM   2692  HB3 HIE A 174      24.543  94.418 116.976  1.00  0.00           H  
ATOM   2693  HD2 HIE A 174      23.258  94.962 119.310  1.00  0.00           H  
ATOM   2694  HE1 HIE A 174      25.822  97.790 120.929  1.00  0.00           H  
ATOM   2695  HE2 HIE A 174      23.765  96.206 121.285  1.00  0.00           H  
ATOM   2696  N   ARG A 175      27.861  93.853 119.137  1.00  0.00           N  
ATOM   2697  CA  ARG A 175      28.359  92.992 120.227  1.00  0.00           C  
ATOM   2698  C   ARG A 175      27.233  92.440 121.135  1.00  0.00           C  
ATOM   2699  O   ARG A 175      26.478  93.266 121.695  1.00  0.00           O  
ATOM   2700  CB  ARG A 175      29.515  93.623 121.036  1.00  0.00           C  
ATOM   2701  CG  ARG A 175      29.970  92.865 122.299  1.00  0.00           C  
ATOM   2702  CD  ARG A 175      31.255  93.463 122.828  1.00  0.00           C  
ATOM   2703  NE  ARG A 175      32.401  92.944 122.025  1.00  0.00           N  
ATOM   2704  CZ  ARG A 175      33.186  91.972 122.333  1.00  0.00           C  
ATOM   2705  NH1 ARG A 175      32.996  91.073 123.247  1.00  0.00           N1+
ATOM   2706  NH2 ARG A 175      34.329  91.885 121.796  1.00  0.00           N  
ATOM   2707  H   ARG A 175      27.995  94.850 119.234  1.00  0.00           H  
ATOM   2708  HA  ARG A 175      28.794  92.127 119.725  1.00  0.00           H  
ATOM   2709  HB2 ARG A 175      30.364  93.819 120.382  1.00  0.00           H  
ATOM   2710  HB3 ARG A 175      29.139  94.606 121.318  1.00  0.00           H  
ATOM   2711  HG2 ARG A 175      29.174  92.966 123.037  1.00  0.00           H  
ATOM   2712  HG3 ARG A 175      30.015  91.788 122.130  1.00  0.00           H  
ATOM   2713  HD2 ARG A 175      31.293  94.552 122.809  1.00  0.00           H  
ATOM   2714  HD3 ARG A 175      31.380  93.234 123.885  1.00  0.00           H  
ATOM   2715  HE  ARG A 175      32.677  93.499 121.226  1.00  0.00           H  
ATOM   2716 HH11 ARG A 175      32.286  91.190 123.955  1.00  0.00           H  
ATOM   2717 HH12 ARG A 175      33.637  90.302 123.363  1.00  0.00           H  
ATOM   2718 HH21 ARG A 175      34.689  92.603 121.184  1.00  0.00           H  
ATOM   2719 HH22 ARG A 175      34.966  91.189 122.156  1.00  0.00           H  
ATOM   2720  N   ASN A 176      27.296  91.108 121.389  1.00  0.00           N  
ATOM   2721  CA  ASN A 176      26.487  90.511 122.429  1.00  0.00           C  
ATOM   2722  C   ASN A 176      27.188  90.618 123.750  1.00  0.00           C  
ATOM   2723  O   ASN A 176      28.424  90.338 123.722  1.00  0.00           O  
ATOM   2724  CB  ASN A 176      26.233  89.057 122.063  1.00  0.00           C  
ATOM   2725  CG  ASN A 176      25.217  88.335 122.900  1.00  0.00           C  
ATOM   2726  ND2 ASN A 176      25.533  87.074 123.336  1.00  0.00           N  
ATOM   2727  OD1 ASN A 176      24.079  88.740 123.143  1.00  0.00           O  
ATOM   2728  H   ASN A 176      28.073  90.628 120.957  1.00  0.00           H  
ATOM   2729  HA  ASN A 176      25.549  91.057 122.530  1.00  0.00           H  
ATOM   2730  HB2 ASN A 176      26.037  88.939 120.996  1.00  0.00           H  
ATOM   2731  HB3 ASN A 176      27.193  88.585 122.271  1.00  0.00           H  
ATOM   2732 HD21 ASN A 176      24.778  86.418 123.480  1.00  0.00           H  
ATOM   2733 HD22 ASN A 176      26.451  86.708 123.129  1.00  0.00           H  
ATOM   2734  N   TYR A 177      26.473  90.900 124.838  1.00  0.00           N  
ATOM   2735  CA  TYR A 177      27.095  91.086 126.219  1.00  0.00           C  
ATOM   2736  C   TYR A 177      26.505  90.143 127.312  1.00  0.00           C  
ATOM   2737  O   TYR A 177      26.944  90.153 128.480  1.00  0.00           O  
ATOM   2738  CB  TYR A 177      26.889  92.580 126.663  1.00  0.00           C  
ATOM   2739  CG  TYR A 177      27.570  93.593 125.823  1.00  0.00           C  
ATOM   2740  CD1 TYR A 177      28.908  93.926 126.148  1.00  0.00           C  
ATOM   2741  CD2 TYR A 177      27.012  94.223 124.683  1.00  0.00           C  
ATOM   2742  CE1 TYR A 177      29.600  94.904 125.373  1.00  0.00           C  
ATOM   2743  CE2 TYR A 177      27.635  95.251 123.967  1.00  0.00           C  
ATOM   2744  CZ  TYR A 177      28.940  95.571 124.253  1.00  0.00           C  
ATOM   2745  OH  TYR A 177      29.724  96.363 123.457  1.00  0.00           O  
ATOM   2746  H   TYR A 177      25.471  91.022 124.840  1.00  0.00           H  
ATOM   2747  HA  TYR A 177      28.153  90.827 126.184  1.00  0.00           H  
ATOM   2748  HB2 TYR A 177      25.828  92.806 126.769  1.00  0.00           H  
ATOM   2749  HB3 TYR A 177      27.165  92.710 127.710  1.00  0.00           H  
ATOM   2750  HD1 TYR A 177      29.369  93.471 127.012  1.00  0.00           H  
ATOM   2751  HD2 TYR A 177      26.047  93.930 124.298  1.00  0.00           H  
ATOM   2752  HE1 TYR A 177      30.579  95.268 125.643  1.00  0.00           H  
ATOM   2753  HE2 TYR A 177      27.122  95.688 123.122  1.00  0.00           H  
ATOM   2754  HH  TYR A 177      29.306  96.633 122.635  1.00  0.00           H  
ATOM   2755  N   ASP A 178      25.601  89.232 126.968  1.00  0.00           N  
ATOM   2756  CA  ASP A 178      24.916  88.236 127.920  1.00  0.00           C  
ATOM   2757  C   ASP A 178      25.806  87.218 128.689  1.00  0.00           C  
ATOM   2758  O   ASP A 178      25.473  86.853 129.786  1.00  0.00           O  
ATOM   2759  CB  ASP A 178      23.866  87.462 127.095  1.00  0.00           C  
ATOM   2760  CG  ASP A 178      22.675  88.296 126.635  1.00  0.00           C  
ATOM   2761  OD1 ASP A 178      22.504  89.520 126.954  1.00  0.00           O  
ATOM   2762  OD2 ASP A 178      21.884  87.716 125.876  1.00  0.00           O1-
ATOM   2763  H   ASP A 178      25.294  89.345 126.013  1.00  0.00           H  
ATOM   2764  HA  ASP A 178      24.319  88.799 128.636  1.00  0.00           H  
ATOM   2765  HB2 ASP A 178      24.366  87.018 126.234  1.00  0.00           H  
ATOM   2766  HB3 ASP A 178      23.385  86.733 127.747  1.00  0.00           H  
ATOM   2767  N   TYR A 179      26.985  86.820 128.170  1.00  0.00           N  
ATOM   2768  CA  TYR A 179      27.898  85.932 128.898  1.00  0.00           C  
ATOM   2769  C   TYR A 179      28.602  86.787 129.988  1.00  0.00           C  
ATOM   2770  O   TYR A 179      28.752  86.290 131.141  1.00  0.00           O  
ATOM   2771  CB  TYR A 179      28.908  85.233 127.918  1.00  0.00           C  
ATOM   2772  CG  TYR A 179      29.713  84.203 128.682  1.00  0.00           C  
ATOM   2773  CD1 TYR A 179      31.049  84.438 128.951  1.00  0.00           C  
ATOM   2774  CD2 TYR A 179      29.156  82.923 128.842  1.00  0.00           C  
ATOM   2775  CE1 TYR A 179      31.791  83.378 129.436  1.00  0.00           C  
ATOM   2776  CE2 TYR A 179      29.910  81.854 129.403  1.00  0.00           C  
ATOM   2777  CZ  TYR A 179      31.281  82.083 129.670  1.00  0.00           C  
ATOM   2778  OH  TYR A 179      32.147  81.122 130.151  1.00  0.00           O  
ATOM   2779  H   TYR A 179      27.290  87.122 127.256  1.00  0.00           H  
ATOM   2780  HA  TYR A 179      27.288  85.151 129.354  1.00  0.00           H  
ATOM   2781  HB2 TYR A 179      28.339  84.683 127.168  1.00  0.00           H  
ATOM   2782  HB3 TYR A 179      29.595  85.961 127.488  1.00  0.00           H  
ATOM   2783  HD1 TYR A 179      31.517  85.411 128.932  1.00  0.00           H  
ATOM   2784  HD2 TYR A 179      28.110  82.792 128.608  1.00  0.00           H  
ATOM   2785  HE1 TYR A 179      32.817  83.541 129.733  1.00  0.00           H  
ATOM   2786  HE2 TYR A 179      29.405  80.900 129.457  1.00  0.00           H  
ATOM   2787  HH  TYR A 179      31.930  80.236 129.850  1.00  0.00           H  
ATOM   2788  N   ILE A 180      28.997  88.046 129.737  1.00  0.00           N  
ATOM   2789  CA  ILE A 180      29.548  88.907 130.727  1.00  0.00           C  
ATOM   2790  C   ILE A 180      28.525  89.202 131.762  1.00  0.00           C  
ATOM   2791  O   ILE A 180      28.796  89.126 132.930  1.00  0.00           O  
ATOM   2792  CB  ILE A 180      30.221  90.205 130.052  1.00  0.00           C  
ATOM   2793  CG1 ILE A 180      31.123  89.811 128.875  1.00  0.00           C  
ATOM   2794  CG2 ILE A 180      31.021  90.868 131.183  1.00  0.00           C  
ATOM   2795  CD1 ILE A 180      31.710  91.059 128.093  1.00  0.00           C  
ATOM   2796  H   ILE A 180      28.833  88.400 128.806  1.00  0.00           H  
ATOM   2797  HA  ILE A 180      30.403  88.393 131.168  1.00  0.00           H  
ATOM   2798  HB  ILE A 180      29.415  90.838 129.681  1.00  0.00           H  
ATOM   2799 HG12 ILE A 180      31.960  89.170 129.149  1.00  0.00           H  
ATOM   2800 HG13 ILE A 180      30.528  89.348 128.087  1.00  0.00           H  
ATOM   2801 HG21 ILE A 180      30.291  91.030 131.976  1.00  0.00           H  
ATOM   2802 HG22 ILE A 180      31.829  90.207 131.493  1.00  0.00           H  
ATOM   2803 HG23 ILE A 180      31.360  91.847 130.846  1.00  0.00           H  
ATOM   2804 HD11 ILE A 180      32.398  91.659 128.690  1.00  0.00           H  
ATOM   2805 HD12 ILE A 180      32.202  90.748 127.172  1.00  0.00           H  
ATOM   2806 HD13 ILE A 180      30.928  91.764 127.808  1.00  0.00           H  
ATOM   2807  N   LEU A 181      27.311  89.666 131.347  1.00  0.00           N  
ATOM   2808  CA  LEU A 181      26.292  90.100 132.277  1.00  0.00           C  
ATOM   2809  C   LEU A 181      25.769  88.898 133.141  1.00  0.00           C  
ATOM   2810  O   LEU A 181      25.514  89.079 134.319  1.00  0.00           O  
ATOM   2811  CB  LEU A 181      25.179  90.858 131.585  1.00  0.00           C  
ATOM   2812  CG  LEU A 181      25.354  92.263 131.122  1.00  0.00           C  
ATOM   2813  CD1 LEU A 181      24.110  92.754 130.401  1.00  0.00           C  
ATOM   2814  CD2 LEU A 181      25.567  93.350 132.233  1.00  0.00           C  
ATOM   2815  H   LEU A 181      27.244  89.871 130.360  1.00  0.00           H  
ATOM   2816  HA  LEU A 181      26.774  90.797 132.962  1.00  0.00           H  
ATOM   2817  HB2 LEU A 181      24.790  90.221 130.792  1.00  0.00           H  
ATOM   2818  HB3 LEU A 181      24.288  90.954 132.206  1.00  0.00           H  
ATOM   2819  HG  LEU A 181      26.138  92.370 130.371  1.00  0.00           H  
ATOM   2820 HD11 LEU A 181      24.175  93.789 130.066  1.00  0.00           H  
ATOM   2821 HD12 LEU A 181      23.868  92.154 129.524  1.00  0.00           H  
ATOM   2822 HD13 LEU A 181      23.306  92.677 131.134  1.00  0.00           H  
ATOM   2823 HD21 LEU A 181      25.700  94.284 131.687  1.00  0.00           H  
ATOM   2824 HD22 LEU A 181      24.681  93.514 132.847  1.00  0.00           H  
ATOM   2825 HD23 LEU A 181      26.513  93.037 132.676  1.00  0.00           H  
ATOM   2826  N   SER A 182      25.722  87.716 132.644  1.00  0.00           N  
ATOM   2827  CA  SER A 182      25.246  86.564 133.397  1.00  0.00           C  
ATOM   2828  C   SER A 182      26.281  85.816 134.268  1.00  0.00           C  
ATOM   2829  O   SER A 182      25.912  84.898 135.024  1.00  0.00           O  
ATOM   2830  CB  SER A 182      24.339  85.658 132.486  1.00  0.00           C  
ATOM   2831  OG  SER A 182      25.121  85.037 131.517  1.00  0.00           O  
ATOM   2832  H   SER A 182      25.780  87.540 131.651  1.00  0.00           H  
ATOM   2833  HA  SER A 182      24.581  86.893 134.196  1.00  0.00           H  
ATOM   2834  HB2 SER A 182      23.795  84.880 133.022  1.00  0.00           H  
ATOM   2835  HB3 SER A 182      23.674  86.281 131.888  1.00  0.00           H  
ATOM   2836  HG  SER A 182      25.167  85.600 130.740  1.00  0.00           H  
ATOM   2837  N   THR A 183      27.575  86.041 133.975  1.00  0.00           N  
ATOM   2838  CA  THR A 183      28.692  85.351 134.705  1.00  0.00           C  
ATOM   2839  C   THR A 183      29.828  86.250 135.206  1.00  0.00           C  
ATOM   2840  O   THR A 183      30.437  85.908 136.217  1.00  0.00           O  
ATOM   2841  CB  THR A 183      29.330  84.284 133.767  1.00  0.00           C  
ATOM   2842  CG2 THR A 183      28.301  83.400 132.987  1.00  0.00           C  
ATOM   2843  OG1 THR A 183      30.182  84.689 132.757  1.00  0.00           O  
ATOM   2844  H   THR A 183      27.711  86.699 133.220  1.00  0.00           H  
ATOM   2845  HA  THR A 183      28.208  84.788 135.502  1.00  0.00           H  
ATOM   2846  HB  THR A 183      29.939  83.638 134.400  1.00  0.00           H  
ATOM   2847  HG1 THR A 183      29.699  85.071 132.021  1.00  0.00           H  
ATOM   2848 HG21 THR A 183      28.865  82.725 132.344  1.00  0.00           H  
ATOM   2849 HG22 THR A 183      27.734  82.767 133.669  1.00  0.00           H  
ATOM   2850 HG23 THR A 183      27.525  83.888 132.397  1.00  0.00           H  
ATOM   2851  N   GLY A 184      30.198  87.290 134.442  1.00  0.00           N  
ATOM   2852  CA  GLY A 184      31.410  88.123 134.749  1.00  0.00           C  
ATOM   2853  C   GLY A 184      32.713  87.540 134.234  1.00  0.00           C  
ATOM   2854  O   GLY A 184      33.750  88.195 134.163  1.00  0.00           O  
ATOM   2855  H   GLY A 184      29.784  87.473 133.537  1.00  0.00           H  
ATOM   2856  HA2 GLY A 184      31.298  89.110 134.301  1.00  0.00           H  
ATOM   2857  HA3 GLY A 184      31.618  88.149 135.818  1.00  0.00           H  
ATOM   2858  N   CYS A 185      32.627  86.283 133.768  1.00  0.00           N  
ATOM   2859  CA  CYS A 185      33.761  85.699 132.914  1.00  0.00           C  
ATOM   2860  C   CYS A 185      33.720  86.377 131.580  1.00  0.00           C  
ATOM   2861  O   CYS A 185      32.734  87.038 131.174  1.00  0.00           O  
ATOM   2862  CB  CYS A 185      33.716  84.182 132.815  1.00  0.00           C  
ATOM   2863  SG  CYS A 185      33.856  83.579 134.520  1.00  0.00           S  
ATOM   2864  H   CYS A 185      31.736  85.807 133.760  1.00  0.00           H  
ATOM   2865  HA  CYS A 185      34.741  85.938 133.328  1.00  0.00           H  
ATOM   2866  HB2 CYS A 185      32.800  83.872 132.313  1.00  0.00           H  
ATOM   2867  HB3 CYS A 185      34.571  83.869 132.216  1.00  0.00           H  
ATOM   2868  HG  CYS A 185      33.550  82.316 134.212  1.00  0.00           H  
ATOM   2869  N   ALA A 186      34.790  86.352 130.691  1.00  0.00           N  
ATOM   2870  CA  ALA A 186      34.648  86.518 129.251  1.00  0.00           C  
ATOM   2871  C   ALA A 186      34.590  85.106 128.624  1.00  0.00           C  
ATOM   2872  O   ALA A 186      34.946  84.140 129.229  1.00  0.00           O  
ATOM   2873  CB  ALA A 186      35.829  87.322 128.666  1.00  0.00           C  
ATOM   2874  H   ALA A 186      35.650  86.077 131.147  1.00  0.00           H  
ATOM   2875  HA  ALA A 186      33.739  87.049 128.968  1.00  0.00           H  
ATOM   2876  HB1 ALA A 186      35.846  88.369 128.970  1.00  0.00           H  
ATOM   2877  HB2 ALA A 186      36.746  86.835 128.994  1.00  0.00           H  
ATOM   2878  HB3 ALA A 186      35.815  87.228 127.581  1.00  0.00           H  
ATOM   2879  N   PRO A 187      34.218  85.066 127.303  1.00  0.00           N  
ATOM   2880  CA  PRO A 187      34.080  83.748 126.632  1.00  0.00           C  
ATOM   2881  C   PRO A 187      35.494  83.227 126.225  1.00  0.00           C  
ATOM   2882  O   PRO A 187      36.228  83.992 125.593  1.00  0.00           O  
ATOM   2883  CB  PRO A 187      33.090  83.927 125.495  1.00  0.00           C  
ATOM   2884  CG  PRO A 187      32.452  85.332 125.675  1.00  0.00           C  
ATOM   2885  CD  PRO A 187      33.534  86.092 126.523  1.00  0.00           C  
ATOM   2886  HA  PRO A 187      33.617  83.110 127.386  1.00  0.00           H  
ATOM   2887  HB2 PRO A 187      33.541  83.914 124.502  1.00  0.00           H  
ATOM   2888  HB3 PRO A 187      32.248  83.252 125.652  1.00  0.00           H  
ATOM   2889  HG2 PRO A 187      32.230  85.755 124.696  1.00  0.00           H  
ATOM   2890  HG3 PRO A 187      31.545  85.313 126.280  1.00  0.00           H  
ATOM   2891  HD2 PRO A 187      34.241  86.512 125.807  1.00  0.00           H  
ATOM   2892  HD3 PRO A 187      32.981  86.827 127.107  1.00  0.00           H  
ATOM   2893  N   PRO A 188      35.870  81.971 126.481  1.00  0.00           N  
ATOM   2894  CA  PRO A 188      37.214  81.420 126.114  1.00  0.00           C  
ATOM   2895  C   PRO A 188      37.333  81.220 124.581  1.00  0.00           C  
ATOM   2896  O   PRO A 188      36.393  81.518 123.798  1.00  0.00           O  
ATOM   2897  CB  PRO A 188      37.336  80.113 126.842  1.00  0.00           C  
ATOM   2898  CG  PRO A 188      35.915  79.606 126.919  1.00  0.00           C  
ATOM   2899  CD  PRO A 188      35.126  80.904 127.260  1.00  0.00           C  
ATOM   2900  HA  PRO A 188      38.084  82.002 126.419  1.00  0.00           H  
ATOM   2901  HB2 PRO A 188      37.952  79.325 126.410  1.00  0.00           H  
ATOM   2902  HB3 PRO A 188      37.602  80.241 127.891  1.00  0.00           H  
ATOM   2903  HG2 PRO A 188      35.693  79.238 125.916  1.00  0.00           H  
ATOM   2904  HG3 PRO A 188      35.750  78.815 127.650  1.00  0.00           H  
ATOM   2905  HD2 PRO A 188      34.091  80.794 126.934  1.00  0.00           H  
ATOM   2906  HD3 PRO A 188      35.275  81.090 128.323  1.00  0.00           H  
ATOM   2907  N   GLY A 189      38.429  80.646 124.067  1.00  0.00           N  
ATOM   2908  CA  GLY A 189      38.810  80.524 122.709  1.00  0.00           C  
ATOM   2909  C   GLY A 189      39.090  81.909 122.027  1.00  0.00           C  
ATOM   2910  O   GLY A 189      38.969  82.996 122.668  1.00  0.00           O  
ATOM   2911  H   GLY A 189      39.133  80.425 124.756  1.00  0.00           H  
ATOM   2912  HA2 GLY A 189      39.678  79.872 122.604  1.00  0.00           H  
ATOM   2913  HA3 GLY A 189      37.952  80.040 122.241  1.00  0.00           H  
ATOM   2914  N   LYS A 190      39.281  81.870 120.711  1.00  0.00           N  
ATOM   2915  CA  LYS A 190      39.614  83.033 119.780  1.00  0.00           C  
ATOM   2916  C   LYS A 190      38.327  83.959 119.584  1.00  0.00           C  
ATOM   2917  O   LYS A 190      37.211  83.447 119.516  1.00  0.00           O  
ATOM   2918  CB  LYS A 190      40.086  82.458 118.475  1.00  0.00           C  
ATOM   2919  CG  LYS A 190      41.547  81.766 118.487  1.00  0.00           C  
ATOM   2920  CD  LYS A 190      41.946  80.893 117.287  1.00  0.00           C  
ATOM   2921  CE  LYS A 190      41.044  79.668 117.152  1.00  0.00           C  
ATOM   2922  NZ  LYS A 190      41.574  78.640 116.266  1.00  0.00           N1+
ATOM   2923  H   LYS A 190      39.084  80.970 120.299  1.00  0.00           H  
ATOM   2924  HA  LYS A 190      40.349  83.660 120.287  1.00  0.00           H  
ATOM   2925  HB2 LYS A 190      39.306  81.728 118.254  1.00  0.00           H  
ATOM   2926  HB3 LYS A 190      39.973  83.260 117.746  1.00  0.00           H  
ATOM   2927  HG2 LYS A 190      42.313  82.530 118.622  1.00  0.00           H  
ATOM   2928  HG3 LYS A 190      41.630  81.079 119.331  1.00  0.00           H  
ATOM   2929  HD2 LYS A 190      41.899  81.400 116.323  1.00  0.00           H  
ATOM   2930  HD3 LYS A 190      42.947  80.589 117.592  1.00  0.00           H  
ATOM   2931  HE2 LYS A 190      41.050  79.213 118.141  1.00  0.00           H  
ATOM   2932  HE3 LYS A 190      40.019  79.930 116.889  1.00  0.00           H  
ATOM   2933  HZ1 LYS A 190      42.578  78.744 116.313  1.00  0.00           H  
ATOM   2934  HZ2 LYS A 190      41.461  77.671 116.527  1.00  0.00           H  
ATOM   2935  HZ3 LYS A 190      41.362  78.867 115.304  1.00  0.00           H  
ATOM   2936  N   ASN A 191      38.554  85.252 119.319  1.00  0.00           N  
ATOM   2937  CA  ASN A 191      37.515  86.122 118.731  1.00  0.00           C  
ATOM   2938  C   ASN A 191      37.561  85.853 117.181  1.00  0.00           C  
ATOM   2939  O   ASN A 191      38.656  85.666 116.632  1.00  0.00           O  
ATOM   2940  CB  ASN A 191      37.849  87.548 119.209  1.00  0.00           C  
ATOM   2941  CG  ASN A 191      36.794  88.473 118.719  1.00  0.00           C  
ATOM   2942  ND2 ASN A 191      35.841  88.697 119.534  1.00  0.00           N  
ATOM   2943  OD1 ASN A 191      36.691  88.845 117.536  1.00  0.00           O  
ATOM   2944  H   ASN A 191      39.485  85.642 119.343  1.00  0.00           H  
ATOM   2945  HA  ASN A 191      36.520  85.925 119.131  1.00  0.00           H  
ATOM   2946  HB2 ASN A 191      37.884  87.585 120.298  1.00  0.00           H  
ATOM   2947  HB3 ASN A 191      38.835  87.811 118.826  1.00  0.00           H  
ATOM   2948 HD21 ASN A 191      35.010  89.194 119.247  1.00  0.00           H  
ATOM   2949 HD22 ASN A 191      35.806  88.254 120.440  1.00  0.00           H  
ATOM   2950  N   ILE A 192      36.468  85.927 116.471  1.00  0.00           N  
ATOM   2951  CA  ILE A 192      36.387  85.570 115.017  1.00  0.00           C  
ATOM   2952  C   ILE A 192      36.868  86.689 114.021  1.00  0.00           C  
ATOM   2953  O   ILE A 192      37.364  86.418 112.902  1.00  0.00           O  
ATOM   2954  CB  ILE A 192      34.929  85.051 114.678  1.00  0.00           C  
ATOM   2955  CG1 ILE A 192      35.021  84.260 113.386  1.00  0.00           C  
ATOM   2956  CG2 ILE A 192      33.880  86.171 114.668  1.00  0.00           C  
ATOM   2957  CD1 ILE A 192      33.807  83.322 113.322  1.00  0.00           C  
ATOM   2958  H   ILE A 192      35.584  86.007 116.953  1.00  0.00           H  
ATOM   2959  HA  ILE A 192      37.091  84.754 114.857  1.00  0.00           H  
ATOM   2960  HB  ILE A 192      34.639  84.358 115.469  1.00  0.00           H  
ATOM   2961 HG12 ILE A 192      35.150  84.945 112.547  1.00  0.00           H  
ATOM   2962 HG13 ILE A 192      35.893  83.609 113.431  1.00  0.00           H  
ATOM   2963 HG21 ILE A 192      32.832  85.878 114.704  1.00  0.00           H  
ATOM   2964 HG22 ILE A 192      33.965  86.670 115.634  1.00  0.00           H  
ATOM   2965 HG23 ILE A 192      34.032  86.957 113.927  1.00  0.00           H  
ATOM   2966 HD11 ILE A 192      33.781  82.681 112.441  1.00  0.00           H  
ATOM   2967 HD12 ILE A 192      33.612  82.785 114.250  1.00  0.00           H  
ATOM   2968 HD13 ILE A 192      32.944  83.950 113.101  1.00  0.00           H  
ATOM   2969  N   TYR A 193      36.877  87.943 114.398  1.00  0.00           N  
ATOM   2970  CA  TYR A 193      37.477  89.000 113.565  1.00  0.00           C  
ATOM   2971  C   TYR A 193      39.014  89.217 113.953  1.00  0.00           C  
ATOM   2972  O   TYR A 193      39.748  89.794 113.153  1.00  0.00           O  
ATOM   2973  CB  TYR A 193      36.722  90.229 113.862  1.00  0.00           C  
ATOM   2974  CG  TYR A 193      35.273  90.276 113.380  1.00  0.00           C  
ATOM   2975  CD1 TYR A 193      34.206  90.937 114.152  1.00  0.00           C  
ATOM   2976  CD2 TYR A 193      34.968  90.018 112.025  1.00  0.00           C  
ATOM   2977  CE1 TYR A 193      32.954  91.140 113.587  1.00  0.00           C  
ATOM   2978  CE2 TYR A 193      33.737  90.334 111.505  1.00  0.00           C  
ATOM   2979  CZ  TYR A 193      32.726  90.821 112.269  1.00  0.00           C  
ATOM   2980  OH  TYR A 193      31.485  90.971 111.812  1.00  0.00           O  
ATOM   2981  H   TYR A 193      36.480  88.229 115.282  1.00  0.00           H  
ATOM   2982  HA  TYR A 193      37.368  88.779 112.503  1.00  0.00           H  
ATOM   2983  HB2 TYR A 193      36.618  90.407 114.932  1.00  0.00           H  
ATOM   2984  HB3 TYR A 193      37.268  91.084 113.462  1.00  0.00           H  
ATOM   2985  HD1 TYR A 193      34.458  91.152 115.179  1.00  0.00           H  
ATOM   2986  HD2 TYR A 193      35.758  89.768 111.334  1.00  0.00           H  
ATOM   2987  HE1 TYR A 193      32.077  91.475 114.121  1.00  0.00           H  
ATOM   2988  HE2 TYR A 193      33.527  90.162 110.459  1.00  0.00           H  
ATOM   2989  HH  TYR A 193      31.133  91.817 112.100  1.00  0.00           H  
ATOM   2990  N   TYR A 194      39.487  88.621 115.076  1.00  0.00           N  
ATOM   2991  CA  TYR A 194      40.818  88.938 115.658  1.00  0.00           C  
ATOM   2992  C   TYR A 194      41.686  87.729 116.065  1.00  0.00           C  
ATOM   2993  O   TYR A 194      42.217  87.616 117.136  1.00  0.00           O  
ATOM   2994  CB  TYR A 194      40.673  90.018 116.755  1.00  0.00           C  
ATOM   2995  CG  TYR A 194      39.804  91.211 116.306  1.00  0.00           C  
ATOM   2996  CD1 TYR A 194      38.555  91.543 116.860  1.00  0.00           C  
ATOM   2997  CD2 TYR A 194      40.218  92.017 115.196  1.00  0.00           C  
ATOM   2998  CE1 TYR A 194      37.753  92.464 116.308  1.00  0.00           C  
ATOM   2999  CE2 TYR A 194      39.375  93.009 114.642  1.00  0.00           C  
ATOM   3000  CZ  TYR A 194      38.074  93.191 115.166  1.00  0.00           C  
ATOM   3001  OH  TYR A 194      37.234  94.161 114.751  1.00  0.00           O  
ATOM   3002  H   TYR A 194      38.812  88.181 115.685  1.00  0.00           H  
ATOM   3003  HA  TYR A 194      41.377  89.434 114.865  1.00  0.00           H  
ATOM   3004  HB2 TYR A 194      40.253  89.538 117.638  1.00  0.00           H  
ATOM   3005  HB3 TYR A 194      41.689  90.371 116.932  1.00  0.00           H  
ATOM   3006  HD1 TYR A 194      38.248  91.080 117.786  1.00  0.00           H  
ATOM   3007  HD2 TYR A 194      41.227  91.999 114.813  1.00  0.00           H  
ATOM   3008  HE1 TYR A 194      36.770  92.600 116.734  1.00  0.00           H  
ATOM   3009  HE2 TYR A 194      39.752  93.660 113.866  1.00  0.00           H  
ATOM   3010  HH  TYR A 194      37.514  94.486 113.892  1.00  0.00           H  
ATOM   3011  N   LYS A 195      41.754  86.679 115.148  1.00  0.00           N  
ATOM   3012  CA  LYS A 195      42.242  85.350 115.524  1.00  0.00           C  
ATOM   3013  C   LYS A 195      43.714  85.257 115.863  1.00  0.00           C  
ATOM   3014  O   LYS A 195      44.239  84.192 116.223  1.00  0.00           O  
ATOM   3015  CB  LYS A 195      41.856  84.315 114.413  1.00  0.00           C  
ATOM   3016  CG  LYS A 195      40.327  84.359 114.035  1.00  0.00           C  
ATOM   3017  CD  LYS A 195      39.939  83.730 112.678  1.00  0.00           C  
ATOM   3018  CE  LYS A 195      40.556  82.394 112.300  1.00  0.00           C  
ATOM   3019  NZ  LYS A 195      40.241  81.944 110.887  1.00  0.00           N1+
ATOM   3020  H   LYS A 195      41.183  86.678 114.314  1.00  0.00           H  
ATOM   3021  HA  LYS A 195      41.780  85.108 116.481  1.00  0.00           H  
ATOM   3022  HB2 LYS A 195      42.553  84.608 113.628  1.00  0.00           H  
ATOM   3023  HB3 LYS A 195      42.071  83.336 114.841  1.00  0.00           H  
ATOM   3024  HG2 LYS A 195      39.726  83.849 114.788  1.00  0.00           H  
ATOM   3025  HG3 LYS A 195      39.924  85.372 114.079  1.00  0.00           H  
ATOM   3026  HD2 LYS A 195      38.871  83.518 112.711  1.00  0.00           H  
ATOM   3027  HD3 LYS A 195      40.119  84.479 111.907  1.00  0.00           H  
ATOM   3028  HE2 LYS A 195      41.635  82.490 112.415  1.00  0.00           H  
ATOM   3029  HE3 LYS A 195      40.230  81.656 113.033  1.00  0.00           H  
ATOM   3030  HZ1 LYS A 195      40.713  81.076 110.677  1.00  0.00           H  
ATOM   3031  HZ2 LYS A 195      39.239  81.825 110.860  1.00  0.00           H  
ATOM   3032  HZ3 LYS A 195      40.641  82.614 110.246  1.00  0.00           H  
ATOM   3033  N   SER A 196      44.504  86.320 115.692  1.00  0.00           N  
ATOM   3034  CA  SER A 196      45.972  86.359 115.747  1.00  0.00           C  
ATOM   3035  C   SER A 196      46.464  85.817 117.103  1.00  0.00           C  
ATOM   3036  O   SER A 196      45.964  86.232 118.180  1.00  0.00           O  
ATOM   3037  CB  SER A 196      46.375  87.821 115.632  1.00  0.00           C  
ATOM   3038  OG  SER A 196      47.724  87.940 115.740  1.00  0.00           O  
ATOM   3039  H   SER A 196      44.062  87.095 115.219  1.00  0.00           H  
ATOM   3040  HA  SER A 196      46.409  85.856 114.885  1.00  0.00           H  
ATOM   3041  HB2 SER A 196      45.982  88.217 114.696  1.00  0.00           H  
ATOM   3042  HB3 SER A 196      45.889  88.305 116.479  1.00  0.00           H  
ATOM   3043  HG  SER A 196      47.875  88.873 115.910  1.00  0.00           H  
ATOM   3044  N   ASP A 197      47.460  84.955 117.146  1.00  0.00           N  
ATOM   3045  CA  ASP A 197      48.071  84.351 118.392  1.00  0.00           C  
ATOM   3046  C   ASP A 197      48.709  85.424 119.257  1.00  0.00           C  
ATOM   3047  O   ASP A 197      48.941  85.277 120.475  1.00  0.00           O  
ATOM   3048  CB  ASP A 197      49.161  83.354 118.003  1.00  0.00           C  
ATOM   3049  CG  ASP A 197      48.665  82.022 117.486  1.00  0.00           C  
ATOM   3050  OD1 ASP A 197      49.197  81.002 118.016  1.00  0.00           O  
ATOM   3051  OD2 ASP A 197      47.802  81.947 116.609  1.00  0.00           O1-
ATOM   3052  H   ASP A 197      47.945  84.687 116.302  1.00  0.00           H  
ATOM   3053  HA  ASP A 197      47.334  83.869 119.035  1.00  0.00           H  
ATOM   3054  HB2 ASP A 197      49.768  83.919 117.296  1.00  0.00           H  
ATOM   3055  HB3 ASP A 197      49.683  83.119 118.931  1.00  0.00           H  
ATOM   3056  N   LEU A 198      49.195  86.537 118.636  1.00  0.00           N  
ATOM   3057  CA  LEU A 198      49.829  87.633 119.355  1.00  0.00           C  
ATOM   3058  C   LEU A 198      48.854  88.287 120.301  1.00  0.00           C  
ATOM   3059  O   LEU A 198      49.305  88.900 121.331  1.00  0.00           O  
ATOM   3060  CB  LEU A 198      50.491  88.557 118.328  1.00  0.00           C  
ATOM   3061  CG  LEU A 198      51.416  87.921 117.261  1.00  0.00           C  
ATOM   3062  CD1 LEU A 198      51.977  89.037 116.333  1.00  0.00           C  
ATOM   3063  CD2 LEU A 198      52.562  87.057 117.840  1.00  0.00           C  
ATOM   3064  H   LEU A 198      49.007  86.716 117.660  1.00  0.00           H  
ATOM   3065  HA  LEU A 198      50.583  87.148 119.974  1.00  0.00           H  
ATOM   3066  HB2 LEU A 198      49.726  89.109 117.782  1.00  0.00           H  
ATOM   3067  HB3 LEU A 198      51.046  89.274 118.931  1.00  0.00           H  
ATOM   3068  HG  LEU A 198      50.810  87.259 116.642  1.00  0.00           H  
ATOM   3069 HD11 LEU A 198      52.729  88.597 115.677  1.00  0.00           H  
ATOM   3070 HD12 LEU A 198      51.161  89.324 115.670  1.00  0.00           H  
ATOM   3071 HD13 LEU A 198      52.391  89.856 116.919  1.00  0.00           H  
ATOM   3072 HD21 LEU A 198      53.129  86.616 117.020  1.00  0.00           H  
ATOM   3073 HD22 LEU A 198      53.288  87.661 118.383  1.00  0.00           H  
ATOM   3074 HD23 LEU A 198      52.124  86.336 118.529  1.00  0.00           H  
ATOM   3075  N   THR A 199      47.531  88.198 120.102  1.00  0.00           N  
ATOM   3076  CA  THR A 199      46.536  88.784 121.028  1.00  0.00           C  
ATOM   3077  C   THR A 199      46.125  87.937 122.218  1.00  0.00           C  
ATOM   3078  O   THR A 199      45.359  86.935 122.066  1.00  0.00           O  
ATOM   3079  CB  THR A 199      45.262  89.002 120.245  1.00  0.00           C  
ATOM   3080  CG2 THR A 199      44.061  89.623 121.078  1.00  0.00           C  
ATOM   3081  OG1 THR A 199      45.474  89.809 119.092  1.00  0.00           O  
ATOM   3082  H   THR A 199      47.211  87.737 119.262  1.00  0.00           H  
ATOM   3083  HA  THR A 199      46.937  89.708 121.442  1.00  0.00           H  
ATOM   3084  HB  THR A 199      44.990  88.042 119.805  1.00  0.00           H  
ATOM   3085  HG1 THR A 199      44.628  89.840 118.639  1.00  0.00           H  
ATOM   3086 HG21 THR A 199      43.285  89.725 120.320  1.00  0.00           H  
ATOM   3087 HG22 THR A 199      43.809  89.005 121.940  1.00  0.00           H  
ATOM   3088 HG23 THR A 199      44.383  90.549 121.554  1.00  0.00           H  
ATOM   3089  N   LYS A 200      46.545  88.327 123.431  1.00  0.00           N  
ATOM   3090  CA  LYS A 200      46.403  87.568 124.718  1.00  0.00           C  
ATOM   3091  C   LYS A 200      45.081  87.837 125.449  1.00  0.00           C  
ATOM   3092  O   LYS A 200      44.303  88.684 125.041  1.00  0.00           O  
ATOM   3093  CB  LYS A 200      47.686  87.884 125.542  1.00  0.00           C  
ATOM   3094  CG  LYS A 200      49.059  87.602 124.900  1.00  0.00           C  
ATOM   3095  CD  LYS A 200      49.144  86.089 124.423  1.00  0.00           C  
ATOM   3096  CE  LYS A 200      50.432  85.947 123.620  1.00  0.00           C  
ATOM   3097  NZ  LYS A 200      50.510  84.664 122.960  1.00  0.00           N1+
ATOM   3098  H   LYS A 200      47.059  89.193 123.502  1.00  0.00           H  
ATOM   3099  HA  LYS A 200      46.310  86.533 124.387  1.00  0.00           H  
ATOM   3100  HB2 LYS A 200      47.713  88.948 125.780  1.00  0.00           H  
ATOM   3101  HB3 LYS A 200      47.703  87.306 126.465  1.00  0.00           H  
ATOM   3102  HG2 LYS A 200      49.252  88.289 124.075  1.00  0.00           H  
ATOM   3103  HG3 LYS A 200      49.797  87.725 125.693  1.00  0.00           H  
ATOM   3104  HD2 LYS A 200      49.106  85.397 125.265  1.00  0.00           H  
ATOM   3105  HD3 LYS A 200      48.246  85.934 123.826  1.00  0.00           H  
ATOM   3106  HE2 LYS A 200      50.485  86.697 122.830  1.00  0.00           H  
ATOM   3107  HE3 LYS A 200      51.326  85.907 124.243  1.00  0.00           H  
ATOM   3108  HZ1 LYS A 200      50.382  83.811 123.486  1.00  0.00           H  
ATOM   3109  HZ2 LYS A 200      49.970  84.608 122.109  1.00  0.00           H  
ATOM   3110  HZ3 LYS A 200      51.449  84.495 122.629  1.00  0.00           H  
ATOM   3111  N   ASP A 201      44.908  87.092 126.572  1.00  0.00           N  
ATOM   3112  CA  ASP A 201      43.647  87.023 127.352  1.00  0.00           C  
ATOM   3113  C   ASP A 201      43.095  88.319 127.879  1.00  0.00           C  
ATOM   3114  O   ASP A 201      43.847  89.101 128.498  1.00  0.00           O  
ATOM   3115  CB  ASP A 201      43.810  85.951 128.407  1.00  0.00           C  
ATOM   3116  CG  ASP A 201      43.602  84.538 127.901  1.00  0.00           C  
ATOM   3117  OD1 ASP A 201      43.043  84.357 126.798  1.00  0.00           O  
ATOM   3118  OD2 ASP A 201      44.078  83.657 128.664  1.00  0.00           O1-
ATOM   3119  H   ASP A 201      45.593  86.390 126.812  1.00  0.00           H  
ATOM   3120  HA  ASP A 201      42.935  86.712 126.588  1.00  0.00           H  
ATOM   3121  HB2 ASP A 201      44.823  86.074 128.791  1.00  0.00           H  
ATOM   3122  HB3 ASP A 201      43.149  86.099 129.261  1.00  0.00           H  
ATOM   3123  N   ILE A 202      41.823  88.556 127.566  1.00  0.00           N  
ATOM   3124  CA  ILE A 202      40.999  89.697 128.021  1.00  0.00           C  
ATOM   3125  C   ILE A 202      40.748  89.764 129.486  1.00  0.00           C  
ATOM   3126  O   ILE A 202      40.488  88.800 130.171  1.00  0.00           O  
ATOM   3127  CB  ILE A 202      39.682  89.730 127.199  1.00  0.00           C  
ATOM   3128  CG1 ILE A 202      38.888  90.980 127.344  1.00  0.00           C  
ATOM   3129  CG2 ILE A 202      38.809  88.535 127.398  1.00  0.00           C  
ATOM   3130  CD1 ILE A 202      37.506  90.976 126.653  1.00  0.00           C  
ATOM   3131  H   ILE A 202      41.342  87.866 127.008  1.00  0.00           H  
ATOM   3132  HA  ILE A 202      41.567  90.603 127.813  1.00  0.00           H  
ATOM   3133  HB  ILE A 202      39.872  89.676 126.127  1.00  0.00           H  
ATOM   3134 HG12 ILE A 202      38.687  91.107 128.408  1.00  0.00           H  
ATOM   3135 HG13 ILE A 202      39.430  91.841 126.952  1.00  0.00           H  
ATOM   3136 HG21 ILE A 202      38.128  88.562 128.250  1.00  0.00           H  
ATOM   3137 HG22 ILE A 202      38.104  88.498 126.568  1.00  0.00           H  
ATOM   3138 HG23 ILE A 202      39.366  87.598 127.363  1.00  0.00           H  
ATOM   3139 HD11 ILE A 202      37.061  91.938 126.911  1.00  0.00           H  
ATOM   3140 HD12 ILE A 202      37.576  90.817 125.577  1.00  0.00           H  
ATOM   3141 HD13 ILE A 202      36.802  90.262 127.079  1.00  0.00           H  
ATOM   3142  N   THR A 203      40.744  91.023 129.896  1.00  0.00           N  
ATOM   3143  CA  THR A 203      40.172  91.395 131.281  1.00  0.00           C  
ATOM   3144  C   THR A 203      38.885  92.279 131.094  1.00  0.00           C  
ATOM   3145  O   THR A 203      38.810  93.312 130.430  1.00  0.00           O  
ATOM   3146  CB  THR A 203      41.286  92.034 132.091  1.00  0.00           C  
ATOM   3147  CG2 THR A 203      40.680  92.472 133.447  1.00  0.00           C  
ATOM   3148  OG1 THR A 203      42.386  91.256 132.246  1.00  0.00           O  
ATOM   3149  H   THR A 203      41.034  91.680 129.186  1.00  0.00           H  
ATOM   3150  HA  THR A 203      39.935  90.471 131.809  1.00  0.00           H  
ATOM   3151  HB  THR A 203      41.498  92.927 131.503  1.00  0.00           H  
ATOM   3152  HG1 THR A 203      42.690  90.786 131.466  1.00  0.00           H  
ATOM   3153 HG21 THR A 203      39.960  91.737 133.810  1.00  0.00           H  
ATOM   3154 HG22 THR A 203      41.441  92.755 134.174  1.00  0.00           H  
ATOM   3155 HG23 THR A 203      40.077  93.364 133.277  1.00  0.00           H  
ATOM   3156  N   THR A 204      37.765  91.797 131.638  1.00  0.00           N  
ATOM   3157  CA  THR A 204      36.488  92.642 131.597  1.00  0.00           C  
ATOM   3158  C   THR A 204      35.987  93.218 132.973  1.00  0.00           C  
ATOM   3159  O   THR A 204      36.287  92.714 134.064  1.00  0.00           O  
ATOM   3160  CB  THR A 204      35.347  91.848 130.939  1.00  0.00           C  
ATOM   3161  CG2 THR A 204      35.624  91.413 129.469  1.00  0.00           C  
ATOM   3162  OG1 THR A 204      34.999  90.694 131.624  1.00  0.00           O  
ATOM   3163  H   THR A 204      37.813  90.908 132.116  1.00  0.00           H  
ATOM   3164  HA  THR A 204      36.634  93.555 131.019  1.00  0.00           H  
ATOM   3165  HB  THR A 204      34.564  92.601 130.853  1.00  0.00           H  
ATOM   3166  HG1 THR A 204      34.532  90.916 132.432  1.00  0.00           H  
ATOM   3167 HG21 THR A 204      34.686  91.190 128.961  1.00  0.00           H  
ATOM   3168 HG22 THR A 204      36.038  92.306 129.000  1.00  0.00           H  
ATOM   3169 HG23 THR A 204      36.271  90.538 129.427  1.00  0.00           H  
ATOM   3170  N   SER A 205      35.288  94.355 132.883  1.00  0.00           N  
ATOM   3171  CA  SER A 205      34.614  94.907 134.040  1.00  0.00           C  
ATOM   3172  C   SER A 205      33.316  95.686 133.671  1.00  0.00           C  
ATOM   3173  O   SER A 205      33.295  96.250 132.611  1.00  0.00           O  
ATOM   3174  CB  SER A 205      35.512  96.001 134.635  1.00  0.00           C  
ATOM   3175  OG  SER A 205      35.317  96.153 136.019  1.00  0.00           O  
ATOM   3176  H   SER A 205      35.200  94.881 132.026  1.00  0.00           H  
ATOM   3177  HA  SER A 205      34.296  94.102 134.702  1.00  0.00           H  
ATOM   3178  HB2 SER A 205      36.558  95.707 134.538  1.00  0.00           H  
ATOM   3179  HB3 SER A 205      35.344  96.937 134.101  1.00  0.00           H  
ATOM   3180  HG  SER A 205      36.192  96.213 136.410  1.00  0.00           H  
ATOM   3181  N   VAL A 206      32.235  95.680 134.463  1.00  0.00           N  
ATOM   3182  CA  VAL A 206      30.927  96.385 134.163  1.00  0.00           C  
ATOM   3183  C   VAL A 206      30.845  97.470 135.212  1.00  0.00           C  
ATOM   3184  O   VAL A 206      30.815  97.153 136.368  1.00  0.00           O  
ATOM   3185  CB  VAL A 206      29.750  95.384 134.279  1.00  0.00           C  
ATOM   3186  CG1 VAL A 206      28.551  96.111 133.738  1.00  0.00           C  
ATOM   3187  CG2 VAL A 206      29.923  94.066 133.542  1.00  0.00           C  
ATOM   3188  H   VAL A 206      32.274  95.150 135.321  1.00  0.00           H  
ATOM   3189  HA  VAL A 206      31.028  96.861 133.187  1.00  0.00           H  
ATOM   3190  HB  VAL A 206      29.620  95.194 135.344  1.00  0.00           H  
ATOM   3191 HG11 VAL A 206      28.648  96.213 132.657  1.00  0.00           H  
ATOM   3192 HG12 VAL A 206      27.589  95.609 133.841  1.00  0.00           H  
ATOM   3193 HG13 VAL A 206      28.516  97.106 134.181  1.00  0.00           H  
ATOM   3194 HG21 VAL A 206      29.020  93.492 133.753  1.00  0.00           H  
ATOM   3195 HG22 VAL A 206      30.163  94.160 132.483  1.00  0.00           H  
ATOM   3196 HG23 VAL A 206      30.713  93.514 134.053  1.00  0.00           H  
ATOM   3197  N   LEU A 207      30.842  98.741 134.813  1.00  0.00           N  
ATOM   3198  CA  LEU A 207      31.165  99.834 135.712  1.00  0.00           C  
ATOM   3199  C   LEU A 207      29.946 100.508 136.388  1.00  0.00           C  
ATOM   3200  O   LEU A 207      28.858 100.367 135.860  1.00  0.00           O  
ATOM   3201  CB  LEU A 207      31.889 100.889 134.812  1.00  0.00           C  
ATOM   3202  CG  LEU A 207      33.336 100.451 134.213  1.00  0.00           C  
ATOM   3203  CD1 LEU A 207      33.857 101.579 133.324  1.00  0.00           C  
ATOM   3204  CD2 LEU A 207      34.249  99.966 135.323  1.00  0.00           C  
ATOM   3205  H   LEU A 207      30.648  99.029 133.865  1.00  0.00           H  
ATOM   3206  HA  LEU A 207      31.781  99.413 136.507  1.00  0.00           H  
ATOM   3207  HB2 LEU A 207      31.302 101.168 133.937  1.00  0.00           H  
ATOM   3208  HB3 LEU A 207      31.964 101.849 135.325  1.00  0.00           H  
ATOM   3209  HG  LEU A 207      33.075  99.614 133.564  1.00  0.00           H  
ATOM   3210 HD11 LEU A 207      34.824 101.231 132.962  1.00  0.00           H  
ATOM   3211 HD12 LEU A 207      33.193 101.805 132.488  1.00  0.00           H  
ATOM   3212 HD13 LEU A 207      34.060 102.391 134.023  1.00  0.00           H  
ATOM   3213 HD21 LEU A 207      33.801  99.124 135.852  1.00  0.00           H  
ATOM   3214 HD22 LEU A 207      35.176  99.642 134.849  1.00  0.00           H  
ATOM   3215 HD23 LEU A 207      34.362 100.765 136.056  1.00  0.00           H  
ATOM   3216  N   THR A 208      30.185 101.212 137.485  1.00  0.00           N  
ATOM   3217  CA  THR A 208      29.185 101.964 138.251  1.00  0.00           C  
ATOM   3218  C   THR A 208      29.488 103.452 138.016  1.00  0.00           C  
ATOM   3219  O   THR A 208      30.637 103.869 138.182  1.00  0.00           O  
ATOM   3220  CB  THR A 208      29.253 101.601 139.708  1.00  0.00           C  
ATOM   3221  CG2 THR A 208      28.223 102.256 140.609  1.00  0.00           C  
ATOM   3222  OG1 THR A 208      28.994 100.248 139.842  1.00  0.00           O  
ATOM   3223  H   THR A 208      31.148 101.276 137.783  1.00  0.00           H  
ATOM   3224  HA  THR A 208      28.190 101.688 137.903  1.00  0.00           H  
ATOM   3225  HB  THR A 208      30.250 101.743 140.127  1.00  0.00           H  
ATOM   3226  HG1 THR A 208      29.723  99.628 139.763  1.00  0.00           H  
ATOM   3227 HG21 THR A 208      27.198 102.105 140.270  1.00  0.00           H  
ATOM   3228 HG22 THR A 208      28.333 101.897 141.632  1.00  0.00           H  
ATOM   3229 HG23 THR A 208      28.401 103.332 140.624  1.00  0.00           H  
ATOM   3230  N   VAL A 209      28.483 104.249 137.689  1.00  0.00           N  
ATOM   3231  CA  VAL A 209      28.642 105.705 137.589  1.00  0.00           C  
ATOM   3232  C   VAL A 209      27.293 106.343 138.045  1.00  0.00           C  
ATOM   3233  O   VAL A 209      26.225 105.933 137.668  1.00  0.00           O  
ATOM   3234  CB  VAL A 209      29.028 106.222 136.196  1.00  0.00           C  
ATOM   3235  CG1 VAL A 209      29.254 107.705 136.282  1.00  0.00           C  
ATOM   3236  CG2 VAL A 209      30.252 105.524 135.676  1.00  0.00           C  
ATOM   3237  H   VAL A 209      27.541 103.897 137.582  1.00  0.00           H  
ATOM   3238  HA  VAL A 209      29.472 106.158 138.132  1.00  0.00           H  
ATOM   3239  HB  VAL A 209      28.238 106.084 135.457  1.00  0.00           H  
ATOM   3240 HG11 VAL A 209      28.273 108.167 136.395  1.00  0.00           H  
ATOM   3241 HG12 VAL A 209      30.036 107.887 137.019  1.00  0.00           H  
ATOM   3242 HG13 VAL A 209      29.625 108.068 135.323  1.00  0.00           H  
ATOM   3243 HG21 VAL A 209      30.477 105.919 134.685  1.00  0.00           H  
ATOM   3244 HG22 VAL A 209      31.080 105.629 136.378  1.00  0.00           H  
ATOM   3245 HG23 VAL A 209      30.031 104.462 135.569  1.00  0.00           H  
ATOM   3246  N   ASN A 210      27.313 107.347 138.945  1.00  0.00           N  
ATOM   3247  CA  ASN A 210      26.117 107.849 139.681  1.00  0.00           C  
ATOM   3248  C   ASN A 210      25.227 106.808 140.430  1.00  0.00           C  
ATOM   3249  O   ASN A 210      24.007 106.808 140.326  1.00  0.00           O  
ATOM   3250  CB  ASN A 210      25.373 108.853 138.791  1.00  0.00           C  
ATOM   3251  CG  ASN A 210      26.305 109.735 138.015  1.00  0.00           C  
ATOM   3252  ND2 ASN A 210      26.155 109.625 136.753  1.00  0.00           N  
ATOM   3253  OD1 ASN A 210      27.054 110.609 138.544  1.00  0.00           O  
ATOM   3254  H   ASN A 210      28.210 107.529 139.372  1.00  0.00           H  
ATOM   3255  HA  ASN A 210      26.458 108.489 140.496  1.00  0.00           H  
ATOM   3256  HB2 ASN A 210      24.673 108.361 138.117  1.00  0.00           H  
ATOM   3257  HB3 ASN A 210      24.788 109.460 139.482  1.00  0.00           H  
ATOM   3258 HD21 ASN A 210      26.661 110.214 136.107  1.00  0.00           H  
ATOM   3259 HD22 ASN A 210      25.639 108.829 136.406  1.00  0.00           H  
ATOM   3260  N   ASN A 211      25.900 105.901 141.180  1.00  0.00           N  
ATOM   3261  CA  ASN A 211      25.350 104.676 141.836  1.00  0.00           C  
ATOM   3262  C   ASN A 211      24.764 103.608 140.818  1.00  0.00           C  
ATOM   3263  O   ASN A 211      24.718 102.498 141.223  1.00  0.00           O  
ATOM   3264  CB  ASN A 211      24.394 104.953 142.935  1.00  0.00           C  
ATOM   3265  CG  ASN A 211      24.996 105.702 144.086  1.00  0.00           C  
ATOM   3266  ND2 ASN A 211      24.394 106.811 144.425  1.00  0.00           N  
ATOM   3267  OD1 ASN A 211      25.930 105.351 144.860  1.00  0.00           O  
ATOM   3268  H   ASN A 211      26.853 106.200 141.331  1.00  0.00           H  
ATOM   3269  HA  ASN A 211      26.198 104.199 142.329  1.00  0.00           H  
ATOM   3270  HB2 ASN A 211      23.519 105.414 142.477  1.00  0.00           H  
ATOM   3271  HB3 ASN A 211      24.035 104.010 143.347  1.00  0.00           H  
ATOM   3272 HD21 ASN A 211      24.711 107.417 145.167  1.00  0.00           H  
ATOM   3273 HD22 ASN A 211      23.736 107.083 143.708  1.00  0.00           H  
ATOM   3274  N   LYS A 212      24.431 103.927 139.542  1.00  0.00           N  
ATOM   3275  CA  LYS A 212      23.848 103.018 138.553  1.00  0.00           C  
ATOM   3276  C   LYS A 212      24.892 102.334 137.641  1.00  0.00           C  
ATOM   3277  O   LYS A 212      26.099 102.724 137.638  1.00  0.00           O  
ATOM   3278  CB  LYS A 212      22.805 103.821 137.658  1.00  0.00           C  
ATOM   3279  CG  LYS A 212      21.829 104.533 138.557  1.00  0.00           C  
ATOM   3280  CD  LYS A 212      21.123 103.689 139.632  1.00  0.00           C  
ATOM   3281  CE  LYS A 212      20.006 104.507 140.291  1.00  0.00           C  
ATOM   3282  NZ  LYS A 212      18.832 104.539 139.434  1.00  0.00           N1+
ATOM   3283  H   LYS A 212      24.677 104.872 139.284  1.00  0.00           H  
ATOM   3284  HA  LYS A 212      23.325 102.227 139.091  1.00  0.00           H  
ATOM   3285  HB2 LYS A 212      23.355 104.520 137.027  1.00  0.00           H  
ATOM   3286  HB3 LYS A 212      22.303 103.087 137.027  1.00  0.00           H  
ATOM   3287  HG2 LYS A 212      22.299 105.384 139.051  1.00  0.00           H  
ATOM   3288  HG3 LYS A 212      21.145 104.987 137.840  1.00  0.00           H  
ATOM   3289  HD2 LYS A 212      20.655 102.866 139.091  1.00  0.00           H  
ATOM   3290  HD3 LYS A 212      21.719 103.226 140.420  1.00  0.00           H  
ATOM   3291  HE2 LYS A 212      19.659 103.997 141.189  1.00  0.00           H  
ATOM   3292  HE3 LYS A 212      20.368 105.517 140.488  1.00  0.00           H  
ATOM   3293  HZ1 LYS A 212      18.744 105.345 138.831  1.00  0.00           H  
ATOM   3294  HZ2 LYS A 212      18.778 103.736 138.825  1.00  0.00           H  
ATOM   3295  HZ3 LYS A 212      17.939 104.502 139.905  1.00  0.00           H  
ATOM   3296  N   ALA A 213      24.408 101.287 136.874  1.00  0.00           N  
ATOM   3297  CA  ALA A 213      25.149 100.581 135.866  1.00  0.00           C  
ATOM   3298  C   ALA A 213      25.527 101.504 134.705  1.00  0.00           C  
ATOM   3299  O   ALA A 213      24.899 102.567 134.490  1.00  0.00           O  
ATOM   3300  CB  ALA A 213      24.366  99.357 135.431  1.00  0.00           C  
ATOM   3301  H   ALA A 213      23.501 100.921 137.125  1.00  0.00           H  
ATOM   3302  HA  ALA A 213      26.096 100.418 136.380  1.00  0.00           H  
ATOM   3303  HB1 ALA A 213      23.854  98.834 136.238  1.00  0.00           H  
ATOM   3304  HB2 ALA A 213      23.610  99.602 134.685  1.00  0.00           H  
ATOM   3305  HB3 ALA A 213      24.983  98.579 134.981  1.00  0.00           H  
ATOM   3306  N   HIE A 214      26.672 101.232 134.040  1.00  0.00           N  
ATOM   3307  CA  HIE A 214      27.275 102.139 133.059  1.00  0.00           C  
ATOM   3308  C   HIE A 214      28.035 101.250 132.022  1.00  0.00           C  
ATOM   3309  O   HIE A 214      27.572 100.136 131.831  1.00  0.00           O  
ATOM   3310  CB  HIE A 214      28.205 103.058 133.868  1.00  0.00           C  
ATOM   3311  CG  HIE A 214      28.928 104.159 133.124  1.00  0.00           C  
ATOM   3312  CD2 HIE A 214      28.308 105.240 132.551  1.00  0.00           C  
ATOM   3313  ND1 HIE A 214      30.316 104.168 132.849  1.00  0.00           N  
ATOM   3314  CE1 HIE A 214      30.485 105.227 132.076  1.00  0.00           C  
ATOM   3315  NE2 HIE A 214      29.364 105.915 131.892  1.00  0.00           N  
ATOM   3316  H   HIE A 214      27.064 100.303 134.091  1.00  0.00           H  
ATOM   3317  HA  HIE A 214      26.521 102.749 132.563  1.00  0.00           H  
ATOM   3318  HB2 HIE A 214      27.644 103.550 134.663  1.00  0.00           H  
ATOM   3319  HB3 HIE A 214      28.967 102.464 134.372  1.00  0.00           H  
ATOM   3320  HD2 HIE A 214      27.246 105.414 132.647  1.00  0.00           H  
ATOM   3321  HE1 HIE A 214      31.414 105.515 131.608  1.00  0.00           H  
ATOM   3322  HE2 HIE A 214      29.387 106.770 131.356  1.00  0.00           H  
ATOM   3323  N   MET A 215      29.204 101.693 131.457  1.00  0.00           N  
ATOM   3324  CA  MET A 215      29.824 100.936 130.336  1.00  0.00           C  
ATOM   3325  C   MET A 215      30.385  99.560 130.826  1.00  0.00           C  
ATOM   3326  O   MET A 215      30.745  99.425 132.005  1.00  0.00           O  
ATOM   3327  CB  MET A 215      30.953 101.750 129.750  1.00  0.00           C  
ATOM   3328  CG  MET A 215      30.719 103.035 128.882  1.00  0.00           C  
ATOM   3329  SD  MET A 215      32.158 103.418 127.850  1.00  0.00           S  
ATOM   3330  CE  MET A 215      31.699 104.836 126.843  1.00  0.00           C  
ATOM   3331  H   MET A 215      29.445 102.669 131.551  1.00  0.00           H  
ATOM   3332  HA  MET A 215      29.016 100.821 129.612  1.00  0.00           H  
ATOM   3333  HB2 MET A 215      31.604 102.021 130.582  1.00  0.00           H  
ATOM   3334  HB3 MET A 215      31.557 101.060 129.161  1.00  0.00           H  
ATOM   3335  HG2 MET A 215      29.950 102.882 128.123  1.00  0.00           H  
ATOM   3336  HG3 MET A 215      30.581 103.906 129.525  1.00  0.00           H  
ATOM   3337  HE1 MET A 215      31.430 105.651 127.515  1.00  0.00           H  
ATOM   3338  HE2 MET A 215      32.563 105.165 126.268  1.00  0.00           H  
ATOM   3339  HE3 MET A 215      30.835 104.573 126.234  1.00  0.00           H  
ATOM   3340  N   VAL A 216      30.589  98.644 129.858  1.00  0.00           N  
ATOM   3341  CA  VAL A 216      31.448  97.489 130.029  1.00  0.00           C  
ATOM   3342  C   VAL A 216      32.788  97.897 129.351  1.00  0.00           C  
ATOM   3343  O   VAL A 216      32.774  98.244 128.177  1.00  0.00           O  
ATOM   3344  CB  VAL A 216      30.799  96.235 129.442  1.00  0.00           C  
ATOM   3345  CG1 VAL A 216      31.680  95.030 129.693  1.00  0.00           C  
ATOM   3346  CG2 VAL A 216      29.332  96.017 130.066  1.00  0.00           C  
ATOM   3347  H   VAL A 216      30.371  98.923 128.913  1.00  0.00           H  
ATOM   3348  HA  VAL A 216      31.616  97.349 131.096  1.00  0.00           H  
ATOM   3349  HB  VAL A 216      30.685  96.236 128.357  1.00  0.00           H  
ATOM   3350 HG11 VAL A 216      32.516  95.108 128.999  1.00  0.00           H  
ATOM   3351 HG12 VAL A 216      31.816  95.036 130.775  1.00  0.00           H  
ATOM   3352 HG13 VAL A 216      31.068  94.204 129.332  1.00  0.00           H  
ATOM   3353 HG21 VAL A 216      28.715  96.891 130.274  1.00  0.00           H  
ATOM   3354 HG22 VAL A 216      28.671  95.337 129.527  1.00  0.00           H  
ATOM   3355 HG23 VAL A 216      29.603  95.584 131.029  1.00  0.00           H  
ATOM   3356  N   THR A 217      33.912  97.683 130.066  1.00  0.00           N  
ATOM   3357  CA  THR A 217      35.211  97.948 129.664  1.00  0.00           C  
ATOM   3358  C   THR A 217      36.044  96.697 129.545  1.00  0.00           C  
ATOM   3359  O   THR A 217      35.904  95.739 130.374  1.00  0.00           O  
ATOM   3360  CB  THR A 217      35.859  98.984 130.550  1.00  0.00           C  
ATOM   3361  CG2 THR A 217      36.240  98.553 131.934  1.00  0.00           C  
ATOM   3362  OG1 THR A 217      36.972  99.428 130.024  1.00  0.00           O  
ATOM   3363  H   THR A 217      33.814  97.300 130.996  1.00  0.00           H  
ATOM   3364  HA  THR A 217      35.207  98.392 128.668  1.00  0.00           H  
ATOM   3365  HB  THR A 217      35.147  99.811 130.556  1.00  0.00           H  
ATOM   3366  HG1 THR A 217      36.722  99.964 129.268  1.00  0.00           H  
ATOM   3367 HG21 THR A 217      35.474  97.851 132.264  1.00  0.00           H  
ATOM   3368 HG22 THR A 217      37.172  97.989 131.886  1.00  0.00           H  
ATOM   3369 HG23 THR A 217      36.408  99.357 132.652  1.00  0.00           H  
ATOM   3370  N   LEU A 218      36.970  96.647 128.585  1.00  0.00           N  
ATOM   3371  CA  LEU A 218      37.567  95.370 128.097  1.00  0.00           C  
ATOM   3372  C   LEU A 218      39.061  95.738 127.817  1.00  0.00           C  
ATOM   3373  O   LEU A 218      39.342  96.444 126.848  1.00  0.00           O  
ATOM   3374  CB  LEU A 218      36.823  94.970 126.867  1.00  0.00           C  
ATOM   3375  CG  LEU A 218      35.231  94.965 126.745  1.00  0.00           C  
ATOM   3376  CD1 LEU A 218      34.769  94.824 125.276  1.00  0.00           C  
ATOM   3377  CD2 LEU A 218      34.539  93.870 127.515  1.00  0.00           C  
ATOM   3378  H   LEU A 218      37.010  97.458 127.984  1.00  0.00           H  
ATOM   3379  HA  LEU A 218      37.558  94.650 128.916  1.00  0.00           H  
ATOM   3380  HB2 LEU A 218      37.113  95.718 126.130  1.00  0.00           H  
ATOM   3381  HB3 LEU A 218      37.179  93.998 126.525  1.00  0.00           H  
ATOM   3382  HG  LEU A 218      34.914  95.969 127.026  1.00  0.00           H  
ATOM   3383 HD11 LEU A 218      34.988  95.790 124.821  1.00  0.00           H  
ATOM   3384 HD12 LEU A 218      35.346  94.038 124.789  1.00  0.00           H  
ATOM   3385 HD13 LEU A 218      33.688  94.694 125.308  1.00  0.00           H  
ATOM   3386 HD21 LEU A 218      34.895  92.918 127.118  1.00  0.00           H  
ATOM   3387 HD22 LEU A 218      34.717  93.981 128.584  1.00  0.00           H  
ATOM   3388 HD23 LEU A 218      33.470  93.948 127.316  1.00  0.00           H  
ATOM   3389  N   ASP A 219      39.974  95.279 128.676  1.00  0.00           N  
ATOM   3390  CA  ASP A 219      41.437  95.479 128.421  1.00  0.00           C  
ATOM   3391  C   ASP A 219      41.928  94.380 127.453  1.00  0.00           C  
ATOM   3392  O   ASP A 219      41.811  93.185 127.694  1.00  0.00           O  
ATOM   3393  CB  ASP A 219      42.223  95.566 129.727  1.00  0.00           C  
ATOM   3394  CG  ASP A 219      41.717  96.809 130.504  1.00  0.00           C  
ATOM   3395  OD1 ASP A 219      42.370  97.878 130.491  1.00  0.00           O  
ATOM   3396  OD2 ASP A 219      40.871  96.683 131.399  1.00  0.00           O1-
ATOM   3397  H   ASP A 219      39.700  94.617 129.389  1.00  0.00           H  
ATOM   3398  HA  ASP A 219      41.579  96.437 127.922  1.00  0.00           H  
ATOM   3399  HB2 ASP A 219      42.053  94.671 130.327  1.00  0.00           H  
ATOM   3400  HB3 ASP A 219      43.260  95.652 129.400  1.00  0.00           H  
ATOM   3401  N   TYR A 220      42.663  94.783 126.361  1.00  0.00           N  
ATOM   3402  CA  TYR A 220      43.322  93.922 125.326  1.00  0.00           C  
ATOM   3403  C   TYR A 220      44.821  93.864 125.545  1.00  0.00           C  
ATOM   3404  O   TYR A 220      45.395  94.806 126.146  1.00  0.00           O  
ATOM   3405  CB  TYR A 220      42.897  94.353 123.864  1.00  0.00           C  
ATOM   3406  CG  TYR A 220      41.392  94.219 123.557  1.00  0.00           C  
ATOM   3407  CD1 TYR A 220      40.590  95.295 123.860  1.00  0.00           C  
ATOM   3408  CD2 TYR A 220      40.847  93.118 122.826  1.00  0.00           C  
ATOM   3409  CE1 TYR A 220      39.234  95.319 123.418  1.00  0.00           C  
ATOM   3410  CE2 TYR A 220      39.476  93.035 122.546  1.00  0.00           C  
ATOM   3411  CZ  TYR A 220      38.707  94.186 122.798  1.00  0.00           C  
ATOM   3412  OH  TYR A 220      37.497  94.261 122.239  1.00  0.00           O  
ATOM   3413  H   TYR A 220      42.883  95.755 126.202  1.00  0.00           H  
ATOM   3414  HA  TYR A 220      43.018  92.878 125.423  1.00  0.00           H  
ATOM   3415  HB2 TYR A 220      43.168  95.365 123.564  1.00  0.00           H  
ATOM   3416  HB3 TYR A 220      43.487  93.841 123.103  1.00  0.00           H  
ATOM   3417  HD1 TYR A 220      40.927  96.188 124.368  1.00  0.00           H  
ATOM   3418  HD2 TYR A 220      41.525  92.310 122.588  1.00  0.00           H  
ATOM   3419  HE1 TYR A 220      38.645  96.193 123.657  1.00  0.00           H  
ATOM   3420  HE2 TYR A 220      39.066  92.135 122.113  1.00  0.00           H  
ATOM   3421  HH  TYR A 220      37.421  93.518 121.637  1.00  0.00           H  
ATOM   3422  N   THR A 221      45.519  92.741 125.141  1.00  0.00           N  
ATOM   3423  CA  THR A 221      46.940  92.562 125.236  1.00  0.00           C  
ATOM   3424  C   THR A 221      47.511  92.004 123.936  1.00  0.00           C  
ATOM   3425  O   THR A 221      47.084  91.025 123.410  1.00  0.00           O  
ATOM   3426  CB  THR A 221      47.461  91.710 126.404  1.00  0.00           C  
ATOM   3427  CG2 THR A 221      48.966  91.728 126.346  1.00  0.00           C  
ATOM   3428  OG1 THR A 221      47.124  92.195 127.728  1.00  0.00           O  
ATOM   3429  H   THR A 221      44.910  92.157 124.586  1.00  0.00           H  
ATOM   3430  HA  THR A 221      47.376  93.555 125.346  1.00  0.00           H  
ATOM   3431  HB  THR A 221      47.062  90.703 126.276  1.00  0.00           H  
ATOM   3432  HG1 THR A 221      46.165  92.229 127.779  1.00  0.00           H  
ATOM   3433 HG21 THR A 221      49.335  90.865 125.792  1.00  0.00           H  
ATOM   3434 HG22 THR A 221      49.385  92.674 126.000  1.00  0.00           H  
ATOM   3435 HG23 THR A 221      49.366  91.590 127.350  1.00  0.00           H  
ATOM   3436  N   VAL A 222      48.635  92.599 123.381  1.00  0.00           N  
ATOM   3437  CA  VAL A 222      49.262  92.238 122.061  1.00  0.00           C  
ATOM   3438  C   VAL A 222      50.758  92.021 122.156  1.00  0.00           C  
ATOM   3439  O   VAL A 222      51.360  92.775 122.920  1.00  0.00           O  
ATOM   3440  CB  VAL A 222      48.876  93.231 121.004  1.00  0.00           C  
ATOM   3441  CG1 VAL A 222      49.111  92.747 119.573  1.00  0.00           C  
ATOM   3442  CG2 VAL A 222      47.352  93.620 121.097  1.00  0.00           C  
ATOM   3443  H   VAL A 222      49.025  93.415 123.831  1.00  0.00           H  
ATOM   3444  HA  VAL A 222      48.848  91.261 121.809  1.00  0.00           H  
ATOM   3445  HB  VAL A 222      49.435  94.147 121.193  1.00  0.00           H  
ATOM   3446 HG11 VAL A 222      48.437  91.941 119.282  1.00  0.00           H  
ATOM   3447 HG12 VAL A 222      48.882  93.551 118.874  1.00  0.00           H  
ATOM   3448 HG13 VAL A 222      50.172  92.522 119.471  1.00  0.00           H  
ATOM   3449 HG21 VAL A 222      47.089  94.114 120.161  1.00  0.00           H  
ATOM   3450 HG22 VAL A 222      46.684  92.762 121.157  1.00  0.00           H  
ATOM   3451 HG23 VAL A 222      47.108  94.226 121.969  1.00  0.00           H  
ATOM   3452  N   GLN A 223      51.416  91.097 121.486  1.00  0.00           N  
ATOM   3453  CA  GLN A 223      52.892  90.909 121.530  1.00  0.00           C  
ATOM   3454  C   GLN A 223      53.608  91.923 120.575  1.00  0.00           C  
ATOM   3455  O   GLN A 223      54.241  91.548 119.616  1.00  0.00           O  
ATOM   3456  CB  GLN A 223      53.260  89.437 121.226  1.00  0.00           C  
ATOM   3457  CG  GLN A 223      52.789  88.509 122.371  1.00  0.00           C  
ATOM   3458  CD  GLN A 223      53.455  87.072 122.252  1.00  0.00           C  
ATOM   3459  NE2 GLN A 223      54.651  86.888 122.743  1.00  0.00           N  
ATOM   3460  OE1 GLN A 223      53.019  86.211 121.556  1.00  0.00           O  
ATOM   3461  H   GLN A 223      50.852  90.377 121.058  1.00  0.00           H  
ATOM   3462  HA  GLN A 223      53.303  91.112 122.519  1.00  0.00           H  
ATOM   3463  HB2 GLN A 223      52.860  89.093 120.272  1.00  0.00           H  
ATOM   3464  HB3 GLN A 223      54.347  89.407 121.304  1.00  0.00           H  
ATOM   3465  HG2 GLN A 223      53.036  89.007 123.309  1.00  0.00           H  
ATOM   3466  HG3 GLN A 223      51.710  88.366 122.308  1.00  0.00           H  
ATOM   3467 HE21 GLN A 223      55.079  85.992 122.551  1.00  0.00           H  
ATOM   3468 HE22 GLN A 223      55.081  87.657 123.236  1.00  0.00           H  
ATOM   3469  N   VAL A 224      53.590  93.227 120.967  1.00  0.00           N  
ATOM   3470  CA  VAL A 224      54.358  94.272 120.307  1.00  0.00           C  
ATOM   3471  C   VAL A 224      54.993  95.155 121.370  1.00  0.00           C  
ATOM   3472  O   VAL A 224      54.234  95.564 122.259  1.00  0.00           O  
ATOM   3473  CB  VAL A 224      53.416  95.174 119.419  1.00  0.00           C  
ATOM   3474  CG1 VAL A 224      54.283  95.986 118.446  1.00  0.00           C  
ATOM   3475  CG2 VAL A 224      52.435  94.449 118.551  1.00  0.00           C  
ATOM   3476  H   VAL A 224      53.017  93.571 121.723  1.00  0.00           H  
ATOM   3477  HA  VAL A 224      55.096  93.781 119.673  1.00  0.00           H  
ATOM   3478  HB  VAL A 224      52.863  95.940 119.963  1.00  0.00           H  
ATOM   3479 HG11 VAL A 224      53.738  96.574 117.708  1.00  0.00           H  
ATOM   3480 HG12 VAL A 224      54.804  96.718 119.063  1.00  0.00           H  
ATOM   3481 HG13 VAL A 224      55.041  95.299 118.072  1.00  0.00           H  
ATOM   3482 HG21 VAL A 224      53.006  93.726 117.970  1.00  0.00           H  
ATOM   3483 HG22 VAL A 224      51.741  93.945 119.223  1.00  0.00           H  
ATOM   3484 HG23 VAL A 224      51.898  95.115 117.874  1.00  0.00           H  
ATOM   3485  N   PRO A 225      56.322  95.425 121.287  1.00  0.00           N  
ATOM   3486  CA  PRO A 225      57.070  96.325 122.236  1.00  0.00           C  
ATOM   3487  C   PRO A 225      56.502  97.772 122.424  1.00  0.00           C  
ATOM   3488  O   PRO A 225      55.546  98.211 121.707  1.00  0.00           O  
ATOM   3489  CB  PRO A 225      58.502  96.269 121.770  1.00  0.00           C  
ATOM   3490  CG  PRO A 225      58.645  94.982 120.967  1.00  0.00           C  
ATOM   3491  CD  PRO A 225      57.281  94.783 120.369  1.00  0.00           C  
ATOM   3492  HA  PRO A 225      56.947  95.921 123.240  1.00  0.00           H  
ATOM   3493  HB2 PRO A 225      58.736  97.094 121.097  1.00  0.00           H  
ATOM   3494  HB3 PRO A 225      59.186  96.216 122.617  1.00  0.00           H  
ATOM   3495  HG2 PRO A 225      59.461  95.144 120.263  1.00  0.00           H  
ATOM   3496  HG3 PRO A 225      58.834  94.117 121.603  1.00  0.00           H  
ATOM   3497  HD2 PRO A 225      57.216  95.034 119.310  1.00  0.00           H  
ATOM   3498  HD3 PRO A 225      57.065  93.731 120.557  1.00  0.00           H  
ATOM   3499  N   GLY A 226      56.975  98.594 123.375  1.00  0.00           N  
ATOM   3500  CA  GLY A 226      56.503  99.975 123.641  1.00  0.00           C  
ATOM   3501  C   GLY A 226      57.240 100.658 124.805  1.00  0.00           C  
ATOM   3502  O   GLY A 226      57.372 101.866 124.806  1.00  0.00           O  
ATOM   3503  H   GLY A 226      57.708  98.208 123.952  1.00  0.00           H  
ATOM   3504  HA2 GLY A 226      56.570 100.677 122.811  1.00  0.00           H  
ATOM   3505  HA3 GLY A 226      55.418 100.048 123.718  1.00  0.00           H  
ATOM   3506  N   ALA A 227      57.795  99.854 125.751  1.00  0.00           N  
ATOM   3507  CA  ALA A 227      58.730 100.440 126.791  1.00  0.00           C  
ATOM   3508  C   ALA A 227      60.123  99.666 126.891  1.00  0.00           C  
ATOM   3509  O   ALA A 227      60.216  98.501 126.519  1.00  0.00           O  
ATOM   3510  CB  ALA A 227      57.983 100.452 128.102  1.00  0.00           C  
ATOM   3511  H   ALA A 227      57.581  98.867 125.785  1.00  0.00           H  
ATOM   3512  HA  ALA A 227      58.895 101.484 126.526  1.00  0.00           H  
ATOM   3513  HB1 ALA A 227      58.676 100.683 128.911  1.00  0.00           H  
ATOM   3514  HB2 ALA A 227      57.170 101.171 127.998  1.00  0.00           H  
ATOM   3515  HB3 ALA A 227      57.511  99.485 128.269  1.00  0.00           H  
ATOM   3516  N   GLY A 228      61.109 100.361 127.448  1.00  0.00           N  
ATOM   3517  CA  GLY A 228      62.490  99.863 127.492  1.00  0.00           C  
ATOM   3518  C   GLY A 228      63.079  99.647 126.136  1.00  0.00           C  
ATOM   3519  O   GLY A 228      62.414 100.009 125.102  1.00  0.00           O  
ATOM   3520  H   GLY A 228      60.956 101.290 127.814  1.00  0.00           H  
ATOM   3521  HA2 GLY A 228      63.168 100.532 128.021  1.00  0.00           H  
ATOM   3522  HA3 GLY A 228      62.502  98.956 128.096  1.00  0.00           H  
ATOM   3523  N   ARG A 229      64.338  99.145 126.153  1.00  0.00           N  
ATOM   3524  CA  ARG A 229      65.314  99.214 124.993  1.00  0.00           C  
ATOM   3525  C   ARG A 229      64.894  98.379 123.797  1.00  0.00           C  
ATOM   3526  O   ARG A 229      64.267  97.350 124.008  1.00  0.00           O  
ATOM   3527  CB  ARG A 229      66.701  98.855 125.502  1.00  0.00           C  
ATOM   3528  CG  ARG A 229      67.266  99.873 126.496  1.00  0.00           C  
ATOM   3529  CD  ARG A 229      68.705  99.515 126.942  1.00  0.00           C  
ATOM   3530  NE  ARG A 229      69.065 100.336 128.073  1.00  0.00           N  
ATOM   3531  CZ  ARG A 229      70.235 100.449 128.690  1.00  0.00           C  
ATOM   3532  NH1 ARG A 229      71.250  99.794 128.307  1.00  0.00           N1+
ATOM   3533  NH2 ARG A 229      70.353 101.320 129.632  1.00  0.00           N  
ATOM   3534  H   ARG A 229      64.623  98.992 127.110  1.00  0.00           H  
ATOM   3535  HA  ARG A 229      65.408 100.225 124.596  1.00  0.00           H  
ATOM   3536  HB2 ARG A 229      66.664  97.900 126.024  1.00  0.00           H  
ATOM   3537  HB3 ARG A 229      67.443  98.844 124.704  1.00  0.00           H  
ATOM   3538  HG2 ARG A 229      67.320 100.852 126.020  1.00  0.00           H  
ATOM   3539  HG3 ARG A 229      66.595 100.002 127.345  1.00  0.00           H  
ATOM   3540  HD2 ARG A 229      68.753  98.512 127.369  1.00  0.00           H  
ATOM   3541  HD3 ARG A 229      69.374  99.728 126.108  1.00  0.00           H  
ATOM   3542  HE  ARG A 229      68.354 100.932 128.474  1.00  0.00           H  
ATOM   3543 HH11 ARG A 229      71.244  99.238 127.464  1.00  0.00           H  
ATOM   3544 HH12 ARG A 229      72.154  99.991 128.712  1.00  0.00           H  
ATOM   3545 HH21 ARG A 229      69.503 101.690 130.034  1.00  0.00           H  
ATOM   3546 HH22 ARG A 229      71.237 101.487 130.092  1.00  0.00           H  
ATOM   3547  N   ASP A 230      65.383  98.697 122.577  1.00  0.00           N  
ATOM   3548  CA  ASP A 230      65.018  97.903 121.450  1.00  0.00           C  
ATOM   3549  C   ASP A 230      66.065  96.841 121.083  1.00  0.00           C  
ATOM   3550  O   ASP A 230      67.093  96.694 121.734  1.00  0.00           O  
ATOM   3551  CB  ASP A 230      64.671  98.902 120.244  1.00  0.00           C  
ATOM   3552  CG  ASP A 230      63.732 100.049 120.567  1.00  0.00           C  
ATOM   3553  OD1 ASP A 230      63.715 101.121 119.903  1.00  0.00           O  
ATOM   3554  OD2 ASP A 230      62.944  99.845 121.535  1.00  0.00           O1-
ATOM   3555  H   ASP A 230      65.947  99.510 122.375  1.00  0.00           H  
ATOM   3556  HA  ASP A 230      64.058  97.404 121.589  1.00  0.00           H  
ATOM   3557  HB2 ASP A 230      65.561  99.319 119.773  1.00  0.00           H  
ATOM   3558  HB3 ASP A 230      64.167  98.323 119.470  1.00  0.00           H  
ATOM   3559  N   GLY A 231      65.689  96.035 120.082  1.00  0.00           N  
ATOM   3560  CA  GLY A 231      66.268  94.730 119.685  1.00  0.00           C  
ATOM   3561  C   GLY A 231      65.676  93.436 120.449  1.00  0.00           C  
ATOM   3562  O   GLY A 231      65.580  92.367 119.883  1.00  0.00           O  
ATOM   3563  H   GLY A 231      64.875  96.319 119.556  1.00  0.00           H  
ATOM   3564  HA2 GLY A 231      65.879  94.525 118.688  1.00  0.00           H  
ATOM   3565  HA3 GLY A 231      67.357  94.775 119.710  1.00  0.00           H  
ATOM   3566  N   ALA A 232      65.264  93.656 121.709  1.00  0.00           N  
ATOM   3567  CA  ALA A 232      64.512  92.698 122.544  1.00  0.00           C  
ATOM   3568  C   ALA A 232      62.950  92.729 122.353  1.00  0.00           C  
ATOM   3569  O   ALA A 232      62.406  93.663 121.754  1.00  0.00           O  
ATOM   3570  CB  ALA A 232      64.865  93.083 123.981  1.00  0.00           C  
ATOM   3571  H   ALA A 232      65.391  94.564 122.133  1.00  0.00           H  
ATOM   3572  HA  ALA A 232      64.942  91.729 122.287  1.00  0.00           H  
ATOM   3573  HB1 ALA A 232      64.220  92.540 124.671  1.00  0.00           H  
ATOM   3574  HB2 ALA A 232      65.926  92.862 124.105  1.00  0.00           H  
ATOM   3575  HB3 ALA A 232      64.783  94.151 124.181  1.00  0.00           H  
ATOM   3576  N   PRO A 233      62.225  91.742 122.868  1.00  0.00           N  
ATOM   3577  CA  PRO A 233      60.801  91.543 122.538  1.00  0.00           C  
ATOM   3578  C   PRO A 233      59.911  92.241 123.640  1.00  0.00           C  
ATOM   3579  O   PRO A 233      60.418  92.734 124.663  1.00  0.00           O  
ATOM   3580  CB  PRO A 233      60.528  90.012 122.610  1.00  0.00           C  
ATOM   3581  CG  PRO A 233      61.577  89.569 123.664  1.00  0.00           C  
ATOM   3582  CD  PRO A 233      62.717  90.481 123.292  1.00  0.00           C  
ATOM   3583  HA  PRO A 233      60.387  91.976 121.628  1.00  0.00           H  
ATOM   3584  HB2 PRO A 233      59.562  89.587 122.887  1.00  0.00           H  
ATOM   3585  HB3 PRO A 233      60.800  89.526 121.673  1.00  0.00           H  
ATOM   3586  HG2 PRO A 233      61.173  89.775 124.656  1.00  0.00           H  
ATOM   3587  HG3 PRO A 233      61.845  88.523 123.529  1.00  0.00           H  
ATOM   3588  HD2 PRO A 233      63.385  90.641 124.137  1.00  0.00           H  
ATOM   3589  HD3 PRO A 233      63.272  89.900 122.555  1.00  0.00           H  
ATOM   3590  N   GLY A 234      58.562  92.259 123.539  1.00  0.00           N  
ATOM   3591  CA  GLY A 234      57.722  93.051 124.378  1.00  0.00           C  
ATOM   3592  C   GLY A 234      56.246  92.797 123.980  1.00  0.00           C  
ATOM   3593  O   GLY A 234      55.917  92.207 122.960  1.00  0.00           O  
ATOM   3594  H   GLY A 234      58.134  91.881 122.705  1.00  0.00           H  
ATOM   3595  HA2 GLY A 234      57.859  92.742 125.414  1.00  0.00           H  
ATOM   3596  HA3 GLY A 234      57.902  94.126 124.335  1.00  0.00           H  
ATOM   3597  N   PHE A 235      55.391  93.273 124.864  1.00  0.00           N  
ATOM   3598  CA  PHE A 235      53.956  93.494 124.660  1.00  0.00           C  
ATOM   3599  C   PHE A 235      53.465  94.927 125.001  1.00  0.00           C  
ATOM   3600  O   PHE A 235      54.112  95.767 125.681  1.00  0.00           O  
ATOM   3601  CB  PHE A 235      53.234  92.431 125.555  1.00  0.00           C  
ATOM   3602  CG  PHE A 235      53.260  92.647 126.999  1.00  0.00           C  
ATOM   3603  CD1 PHE A 235      54.395  92.318 127.749  1.00  0.00           C  
ATOM   3604  CD2 PHE A 235      52.162  93.181 127.656  1.00  0.00           C  
ATOM   3605  CE1 PHE A 235      54.422  92.408 129.148  1.00  0.00           C  
ATOM   3606  CE2 PHE A 235      52.188  93.390 129.060  1.00  0.00           C  
ATOM   3607  CZ  PHE A 235      53.314  92.952 129.770  1.00  0.00           C  
ATOM   3608  H   PHE A 235      55.743  93.800 125.650  1.00  0.00           H  
ATOM   3609  HA  PHE A 235      53.752  93.307 123.605  1.00  0.00           H  
ATOM   3610  HB2 PHE A 235      52.187  92.456 125.252  1.00  0.00           H  
ATOM   3611  HB3 PHE A 235      53.580  91.420 125.340  1.00  0.00           H  
ATOM   3612  HD1 PHE A 235      55.186  91.869 127.167  1.00  0.00           H  
ATOM   3613  HD2 PHE A 235      51.256  93.477 127.144  1.00  0.00           H  
ATOM   3614  HE1 PHE A 235      55.259  92.070 129.742  1.00  0.00           H  
ATOM   3615  HE2 PHE A 235      51.338  93.779 129.602  1.00  0.00           H  
ATOM   3616  HZ  PHE A 235      53.275  92.941 130.849  1.00  0.00           H  
ATOM   3617  N   SER A 236      52.306  95.265 124.392  1.00  0.00           N  
ATOM   3618  CA  SER A 236      51.553  96.471 124.619  1.00  0.00           C  
ATOM   3619  C   SER A 236      50.078  96.181 124.879  1.00  0.00           C  
ATOM   3620  O   SER A 236      49.638  95.046 124.586  1.00  0.00           O  
ATOM   3621  CB  SER A 236      51.735  97.454 123.419  1.00  0.00           C  
ATOM   3622  OG  SER A 236      53.068  97.791 123.166  1.00  0.00           O  
ATOM   3623  H   SER A 236      51.837  94.516 123.902  1.00  0.00           H  
ATOM   3624  HA  SER A 236      52.012  96.954 125.481  1.00  0.00           H  
ATOM   3625  HB2 SER A 236      51.344  96.989 122.514  1.00  0.00           H  
ATOM   3626  HB3 SER A 236      51.214  98.343 123.773  1.00  0.00           H  
ATOM   3627  HG  SER A 236      53.546  97.006 122.889  1.00  0.00           H  
ATOM   3628  N   LYS A 237      49.308  97.113 125.484  1.00  0.00           N  
ATOM   3629  CA  LYS A 237      47.956  96.993 125.942  1.00  0.00           C  
ATOM   3630  C   LYS A 237      47.108  98.165 125.433  1.00  0.00           C  
ATOM   3631  O   LYS A 237      47.644  99.226 125.253  1.00  0.00           O  
ATOM   3632  CB  LYS A 237      47.850  96.931 127.473  1.00  0.00           C  
ATOM   3633  CG  LYS A 237      48.597  95.696 127.993  1.00  0.00           C  
ATOM   3634  CD  LYS A 237      48.471  95.594 129.542  1.00  0.00           C  
ATOM   3635  CE  LYS A 237      47.013  95.478 130.029  1.00  0.00           C  
ATOM   3636  NZ  LYS A 237      46.809  94.890 131.396  1.00  0.00           N1+
ATOM   3637  H   LYS A 237      49.627  98.044 125.713  1.00  0.00           H  
ATOM   3638  HA  LYS A 237      47.552  96.098 125.471  1.00  0.00           H  
ATOM   3639  HB2 LYS A 237      48.274  97.850 127.878  1.00  0.00           H  
ATOM   3640  HB3 LYS A 237      46.801  96.837 127.755  1.00  0.00           H  
ATOM   3641  HG2 LYS A 237      48.365  94.745 127.511  1.00  0.00           H  
ATOM   3642  HG3 LYS A 237      49.636  95.915 127.743  1.00  0.00           H  
ATOM   3643  HD2 LYS A 237      48.949  94.647 129.795  1.00  0.00           H  
ATOM   3644  HD3 LYS A 237      48.997  96.381 130.082  1.00  0.00           H  
ATOM   3645  HE2 LYS A 237      46.481  96.424 129.938  1.00  0.00           H  
ATOM   3646  HE3 LYS A 237      46.384  94.941 129.319  1.00  0.00           H  
ATOM   3647  HZ1 LYS A 237      45.868  94.909 131.760  1.00  0.00           H  
ATOM   3648  HZ2 LYS A 237      47.131  93.937 131.501  1.00  0.00           H  
ATOM   3649  HZ3 LYS A 237      47.163  95.430 132.172  1.00  0.00           H  
ATOM   3650  N   PHE A 238      45.866  97.973 125.325  1.00  0.00           N  
ATOM   3651  CA  PHE A 238      44.933  99.019 125.096  1.00  0.00           C  
ATOM   3652  C   PHE A 238      43.550  98.556 125.648  1.00  0.00           C  
ATOM   3653  O   PHE A 238      43.320  97.379 125.988  1.00  0.00           O  
ATOM   3654  CB  PHE A 238      44.801  99.480 123.611  1.00  0.00           C  
ATOM   3655  CG  PHE A 238      44.223  98.508 122.696  1.00  0.00           C  
ATOM   3656  CD1 PHE A 238      45.011  97.520 122.087  1.00  0.00           C  
ATOM   3657  CD2 PHE A 238      42.822  98.589 122.493  1.00  0.00           C  
ATOM   3658  CE1 PHE A 238      44.439  96.612 121.217  1.00  0.00           C  
ATOM   3659  CE2 PHE A 238      42.227  97.637 121.670  1.00  0.00           C  
ATOM   3660  CZ  PHE A 238      43.006  96.620 121.070  1.00  0.00           C  
ATOM   3661  H   PHE A 238      45.534  97.043 125.541  1.00  0.00           H  
ATOM   3662  HA  PHE A 238      45.211  99.923 125.637  1.00  0.00           H  
ATOM   3663  HB2 PHE A 238      44.325 100.457 123.525  1.00  0.00           H  
ATOM   3664  HB3 PHE A 238      45.838  99.684 123.344  1.00  0.00           H  
ATOM   3665  HD1 PHE A 238      46.074  97.449 122.267  1.00  0.00           H  
ATOM   3666  HD2 PHE A 238      42.211  99.302 123.028  1.00  0.00           H  
ATOM   3667  HE1 PHE A 238      45.114  95.902 120.764  1.00  0.00           H  
ATOM   3668  HE2 PHE A 238      41.149  97.563 121.666  1.00  0.00           H  
ATOM   3669  HZ  PHE A 238      42.493  95.955 120.392  1.00  0.00           H  
ATOM   3670  N   ARG A 239      42.601  99.471 125.742  1.00  0.00           N  
ATOM   3671  CA  ARG A 239      41.229  99.349 126.332  1.00  0.00           C  
ATOM   3672  C   ARG A 239      40.223  99.916 125.385  1.00  0.00           C  
ATOM   3673  O   ARG A 239      40.533 100.991 124.814  1.00  0.00           O  
ATOM   3674  CB  ARG A 239      41.193 100.024 127.720  1.00  0.00           C  
ATOM   3675  CG  ARG A 239      39.805 100.168 128.311  1.00  0.00           C  
ATOM   3676  CD  ARG A 239      39.872 100.989 129.531  1.00  0.00           C  
ATOM   3677  NE  ARG A 239      40.234 100.111 130.666  1.00  0.00           N  
ATOM   3678  CZ  ARG A 239      39.856 100.107 131.926  1.00  0.00           C  
ATOM   3679  NH1 ARG A 239      39.145 101.133 132.452  1.00  0.00           N1+
ATOM   3680  NH2 ARG A 239      40.098  99.042 132.648  1.00  0.00           N  
ATOM   3681  H   ARG A 239      42.772 100.412 125.415  1.00  0.00           H  
ATOM   3682  HA  ARG A 239      41.002  98.292 126.467  1.00  0.00           H  
ATOM   3683  HB2 ARG A 239      41.845  99.583 128.476  1.00  0.00           H  
ATOM   3684  HB3 ARG A 239      41.675 100.989 127.567  1.00  0.00           H  
ATOM   3685  HG2 ARG A 239      39.211 100.686 127.558  1.00  0.00           H  
ATOM   3686  HG3 ARG A 239      39.490  99.141 128.497  1.00  0.00           H  
ATOM   3687  HD2 ARG A 239      40.572 101.783 129.270  1.00  0.00           H  
ATOM   3688  HD3 ARG A 239      38.885 101.447 129.581  1.00  0.00           H  
ATOM   3689  HE  ARG A 239      40.894  99.366 130.499  1.00  0.00           H  
ATOM   3690 HH11 ARG A 239      38.964 101.979 131.933  1.00  0.00           H  
ATOM   3691 HH12 ARG A 239      38.957 101.031 133.439  1.00  0.00           H  
ATOM   3692 HH21 ARG A 239      40.579  98.251 132.244  1.00  0.00           H  
ATOM   3693 HH22 ARG A 239      39.598  98.904 133.514  1.00  0.00           H  
ATOM   3694  N   LEU A 240      39.078  99.280 125.206  1.00  0.00           N  
ATOM   3695  CA  LEU A 240      37.912  99.749 124.531  1.00  0.00           C  
ATOM   3696  C   LEU A 240      36.754  99.529 125.542  1.00  0.00           C  
ATOM   3697  O   LEU A 240      36.720  98.557 126.287  1.00  0.00           O  
ATOM   3698  CB  LEU A 240      37.496  99.002 123.185  1.00  0.00           C  
ATOM   3699  CG  LEU A 240      38.608  99.149 122.167  1.00  0.00           C  
ATOM   3700  CD1 LEU A 240      38.419  98.193 120.970  1.00  0.00           C  
ATOM   3701  CD2 LEU A 240      38.624 100.548 121.606  1.00  0.00           C  
ATOM   3702  H   LEU A 240      38.883  98.456 125.757  1.00  0.00           H  
ATOM   3703  HA  LEU A 240      38.018 100.819 124.355  1.00  0.00           H  
ATOM   3704  HB2 LEU A 240      37.450  97.951 123.472  1.00  0.00           H  
ATOM   3705  HB3 LEU A 240      36.511  99.348 122.872  1.00  0.00           H  
ATOM   3706  HG  LEU A 240      39.611  98.871 122.492  1.00  0.00           H  
ATOM   3707 HD11 LEU A 240      38.544  97.258 121.517  1.00  0.00           H  
ATOM   3708 HD12 LEU A 240      37.389  98.262 120.620  1.00  0.00           H  
ATOM   3709 HD13 LEU A 240      39.156  98.287 120.173  1.00  0.00           H  
ATOM   3710 HD21 LEU A 240      38.825 101.323 122.347  1.00  0.00           H  
ATOM   3711 HD22 LEU A 240      39.429 100.619 120.876  1.00  0.00           H  
ATOM   3712 HD23 LEU A 240      37.635 100.670 121.163  1.00  0.00           H  
ATOM   3713  N   SER A 241      35.740 100.407 125.457  1.00  0.00           N  
ATOM   3714  CA  SER A 241      34.582 100.420 126.419  1.00  0.00           C  
ATOM   3715  C   SER A 241      33.257 100.871 125.743  1.00  0.00           C  
ATOM   3716  O   SER A 241      33.275 101.772 124.899  1.00  0.00           O  
ATOM   3717  CB  SER A 241      34.888 101.338 127.626  1.00  0.00           C  
ATOM   3718  OG  SER A 241      36.217 101.319 128.028  1.00  0.00           O  
ATOM   3719  H   SER A 241      35.817 101.164 124.792  1.00  0.00           H  
ATOM   3720  HA  SER A 241      34.503  99.411 126.823  1.00  0.00           H  
ATOM   3721  HB2 SER A 241      34.712 102.391 127.403  1.00  0.00           H  
ATOM   3722  HB3 SER A 241      34.187 101.187 128.447  1.00  0.00           H  
ATOM   3723  HG  SER A 241      36.666 102.002 127.525  1.00  0.00           H  
ATOM   3724  N   TYR A 242      32.140 100.285 126.138  1.00  0.00           N  
ATOM   3725  CA  TYR A 242      30.857 100.296 125.465  1.00  0.00           C  
ATOM   3726  C   TYR A 242      29.730 100.256 126.413  1.00  0.00           C  
ATOM   3727  O   TYR A 242      29.729  99.741 127.537  1.00  0.00           O  
ATOM   3728  CB  TYR A 242      30.793  99.070 124.456  1.00  0.00           C  
ATOM   3729  CG  TYR A 242      31.843  99.038 123.377  1.00  0.00           C  
ATOM   3730  CD1 TYR A 242      31.730  99.934 122.270  1.00  0.00           C  
ATOM   3731  CD2 TYR A 242      32.936  98.166 123.410  1.00  0.00           C  
ATOM   3732  CE1 TYR A 242      32.769  99.951 121.337  1.00  0.00           C  
ATOM   3733  CE2 TYR A 242      33.938  98.136 122.417  1.00  0.00           C  
ATOM   3734  CZ  TYR A 242      33.841  99.021 121.368  1.00  0.00           C  
ATOM   3735  OH  TYR A 242      34.749  99.133 120.380  1.00  0.00           O  
ATOM   3736  H   TYR A 242      32.402  99.489 126.704  1.00  0.00           H  
ATOM   3737  HA  TYR A 242      30.849 101.186 124.836  1.00  0.00           H  
ATOM   3738  HB2 TYR A 242      30.638  98.133 124.993  1.00  0.00           H  
ATOM   3739  HB3 TYR A 242      29.825  99.330 124.030  1.00  0.00           H  
ATOM   3740  HD1 TYR A 242      30.916 100.644 122.286  1.00  0.00           H  
ATOM   3741  HD2 TYR A 242      32.872  97.549 124.294  1.00  0.00           H  
ATOM   3742  HE1 TYR A 242      32.773 100.755 120.615  1.00  0.00           H  
ATOM   3743  HE2 TYR A 242      34.773  97.452 122.408  1.00  0.00           H  
ATOM   3744  HH  TYR A 242      34.286  99.408 119.585  1.00  0.00           H  
ATOM   3745  N   TYR A 243      28.516 100.728 125.980  1.00  0.00           N  
ATOM   3746  CA  TYR A 243      27.235 100.459 126.615  1.00  0.00           C  
ATOM   3747  C   TYR A 243      26.645  99.143 126.071  1.00  0.00           C  
ATOM   3748  O   TYR A 243      26.662  98.918 124.854  1.00  0.00           O  
ATOM   3749  CB  TYR A 243      26.276 101.610 126.423  1.00  0.00           C  
ATOM   3750  CG  TYR A 243      26.659 102.832 127.191  1.00  0.00           C  
ATOM   3751  CD1 TYR A 243      27.551 103.827 126.701  1.00  0.00           C  
ATOM   3752  CD2 TYR A 243      26.010 102.988 128.430  1.00  0.00           C  
ATOM   3753  CE1 TYR A 243      27.803 104.994 127.470  1.00  0.00           C  
ATOM   3754  CE2 TYR A 243      26.258 104.193 129.206  1.00  0.00           C  
ATOM   3755  CZ  TYR A 243      27.207 105.153 128.758  1.00  0.00           C  
ATOM   3756  OH  TYR A 243      27.371 106.295 129.449  1.00  0.00           O  
ATOM   3757  H   TYR A 243      28.517 101.236 125.107  1.00  0.00           H  
ATOM   3758  HA  TYR A 243      27.487 100.405 127.674  1.00  0.00           H  
ATOM   3759  HB2 TYR A 243      26.203 101.823 125.356  1.00  0.00           H  
ATOM   3760  HB3 TYR A 243      25.279 101.352 126.784  1.00  0.00           H  
ATOM   3761  HD1 TYR A 243      27.882 103.723 125.678  1.00  0.00           H  
ATOM   3762  HD2 TYR A 243      25.223 102.269 128.605  1.00  0.00           H  
ATOM   3763  HE1 TYR A 243      28.556 105.672 127.099  1.00  0.00           H  
ATOM   3764  HE2 TYR A 243      25.890 104.295 130.216  1.00  0.00           H  
ATOM   3765  HH  TYR A 243      26.738 106.255 130.170  1.00  0.00           H  
ATOM   3766  N   PRO A 244      26.112  98.211 126.936  1.00  0.00           N  
ATOM   3767  CA  PRO A 244      25.611  96.892 126.598  1.00  0.00           C  
ATOM   3768  C   PRO A 244      24.188  97.003 126.059  1.00  0.00           C  
ATOM   3769  O   PRO A 244      23.254  96.521 126.695  1.00  0.00           O  
ATOM   3770  CB  PRO A 244      25.722  96.008 127.819  1.00  0.00           C  
ATOM   3771  CG  PRO A 244      25.461  97.029 128.960  1.00  0.00           C  
ATOM   3772  CD  PRO A 244      26.050  98.323 128.393  1.00  0.00           C  
ATOM   3773  HA  PRO A 244      26.286  96.447 125.868  1.00  0.00           H  
ATOM   3774  HB2 PRO A 244      25.058  95.145 127.768  1.00  0.00           H  
ATOM   3775  HB3 PRO A 244      26.738  95.640 127.963  1.00  0.00           H  
ATOM   3776  HG2 PRO A 244      24.392  97.138 129.146  1.00  0.00           H  
ATOM   3777  HG3 PRO A 244      25.964  96.699 129.868  1.00  0.00           H  
ATOM   3778  HD2 PRO A 244      25.417  99.152 128.708  1.00  0.00           H  
ATOM   3779  HD3 PRO A 244      27.006  98.587 128.845  1.00  0.00           H  
ATOM   3780  N   HIE A 245      24.031  97.690 124.943  1.00  0.00           N  
ATOM   3781  CA  HIE A 245      22.761  97.625 124.243  1.00  0.00           C  
ATOM   3782  C   HIE A 245      22.362  96.238 123.664  1.00  0.00           C  
ATOM   3783  O   HIE A 245      23.125  95.439 123.139  1.00  0.00           O  
ATOM   3784  CB  HIE A 245      22.648  98.724 123.148  1.00  0.00           C  
ATOM   3785  CG  HIE A 245      23.002 100.040 123.690  1.00  0.00           C  
ATOM   3786  CD2 HIE A 245      23.457 101.055 122.910  1.00  0.00           C  
ATOM   3787  ND1 HIE A 245      22.768 100.428 124.978  1.00  0.00           N  
ATOM   3788  CE1 HIE A 245      23.218 101.701 125.003  1.00  0.00           C  
ATOM   3789  NE2 HIE A 245      23.661 102.055 123.836  1.00  0.00           N  
ATOM   3790  H   HIE A 245      24.770  98.276 124.582  1.00  0.00           H  
ATOM   3791  HA  HIE A 245      22.010  97.941 124.966  1.00  0.00           H  
ATOM   3792  HB2 HIE A 245      23.306  98.473 122.315  1.00  0.00           H  
ATOM   3793  HB3 HIE A 245      21.582  98.721 122.917  1.00  0.00           H  
ATOM   3794  HD2 HIE A 245      23.771 100.980 121.879  1.00  0.00           H  
ATOM   3795  HE1 HIE A 245      23.186 102.355 125.862  1.00  0.00           H  
ATOM   3796  HE2 HIE A 245      23.746 103.045 123.657  1.00  0.00           H  
ATOM   3797  N   CYS A 246      21.058  95.966 123.707  1.00  0.00           N  
ATOM   3798  CA  CYS A 246      20.393  94.682 123.257  1.00  0.00           C  
ATOM   3799  C   CYS A 246      20.143  94.660 121.757  1.00  0.00           C  
ATOM   3800  O   CYS A 246      19.980  95.682 121.161  1.00  0.00           O  
ATOM   3801  CB  CYS A 246      19.110  94.416 124.058  1.00  0.00           C  
ATOM   3802  SG  CYS A 246      17.854  95.690 123.841  1.00  0.00           S  
ATOM   3803  H   CYS A 246      20.406  96.472 124.289  1.00  0.00           H  
ATOM   3804  HA  CYS A 246      21.004  93.804 123.469  1.00  0.00           H  
ATOM   3805  HB2 CYS A 246      18.775  93.407 123.816  1.00  0.00           H  
ATOM   3806  HB3 CYS A 246      19.385  94.444 125.111  1.00  0.00           H  
ATOM   3807  HG  CYS A 246      16.997  95.303 124.791  1.00  0.00           H  
ATOM   3808  N   LEU A 247      20.039  93.470 121.216  1.00  0.00           N  
ATOM   3809  CA  LEU A 247      19.654  93.059 119.805  1.00  0.00           C  
ATOM   3810  C   LEU A 247      18.368  93.772 119.406  1.00  0.00           C  
ATOM   3811  O   LEU A 247      18.334  94.432 118.354  1.00  0.00           O  
ATOM   3812  CB  LEU A 247      19.599  91.575 119.608  1.00  0.00           C  
ATOM   3813  CG  LEU A 247      19.119  91.000 118.284  1.00  0.00           C  
ATOM   3814  CD1 LEU A 247      20.088  91.432 117.213  1.00  0.00           C  
ATOM   3815  CD2 LEU A 247      18.948  89.514 118.429  1.00  0.00           C  
ATOM   3816  H   LEU A 247      20.355  92.698 121.786  1.00  0.00           H  
ATOM   3817  HA  LEU A 247      20.408  93.546 119.188  1.00  0.00           H  
ATOM   3818  HB2 LEU A 247      20.529  91.083 119.894  1.00  0.00           H  
ATOM   3819  HB3 LEU A 247      18.816  91.255 120.297  1.00  0.00           H  
ATOM   3820  HG  LEU A 247      18.169  91.477 118.044  1.00  0.00           H  
ATOM   3821 HD11 LEU A 247      19.666  91.239 116.227  1.00  0.00           H  
ATOM   3822 HD12 LEU A 247      20.239  92.512 117.207  1.00  0.00           H  
ATOM   3823 HD13 LEU A 247      21.060  90.957 117.338  1.00  0.00           H  
ATOM   3824 HD21 LEU A 247      19.923  89.040 118.545  1.00  0.00           H  
ATOM   3825 HD22 LEU A 247      18.380  89.356 119.346  1.00  0.00           H  
ATOM   3826 HD23 LEU A 247      18.571  88.984 117.554  1.00  0.00           H  
ATOM   3827  N   ALA A 248      17.340  93.845 120.302  1.00  0.00           N  
ATOM   3828  CA  ALA A 248      16.108  94.619 120.016  1.00  0.00           C  
ATOM   3829  C   ALA A 248      16.232  96.143 119.870  1.00  0.00           C  
ATOM   3830  O   ALA A 248      15.400  96.737 119.175  1.00  0.00           O  
ATOM   3831  CB  ALA A 248      15.224  94.413 121.160  1.00  0.00           C  
ATOM   3832  H   ALA A 248      17.304  93.382 121.199  1.00  0.00           H  
ATOM   3833  HA  ALA A 248      15.675  94.260 119.082  1.00  0.00           H  
ATOM   3834  HB1 ALA A 248      15.645  94.791 122.090  1.00  0.00           H  
ATOM   3835  HB2 ALA A 248      14.271  94.865 120.884  1.00  0.00           H  
ATOM   3836  HB3 ALA A 248      15.063  93.342 121.291  1.00  0.00           H  
ATOM   3837  N   SER A 249      17.189  96.726 120.539  1.00  0.00           N  
ATOM   3838  CA  SER A 249      17.490  98.225 120.542  1.00  0.00           C  
ATOM   3839  C   SER A 249      18.289  98.693 119.312  1.00  0.00           C  
ATOM   3840  O   SER A 249      17.952  99.743 118.696  1.00  0.00           O  
ATOM   3841  CB  SER A 249      18.330  98.497 121.778  1.00  0.00           C  
ATOM   3842  OG  SER A 249      18.625  99.848 121.895  1.00  0.00           O  
ATOM   3843  H   SER A 249      17.779  96.081 121.045  1.00  0.00           H  
ATOM   3844  HA  SER A 249      16.490  98.646 120.648  1.00  0.00           H  
ATOM   3845  HB2 SER A 249      17.819  98.203 122.695  1.00  0.00           H  
ATOM   3846  HB3 SER A 249      19.271  97.947 121.811  1.00  0.00           H  
ATOM   3847  HG  SER A 249      19.055  99.957 122.746  1.00  0.00           H  
ATOM   3848  N   PHE A 250      19.187  97.795 118.953  1.00  0.00           N  
ATOM   3849  CA  PHE A 250      19.850  97.994 117.703  1.00  0.00           C  
ATOM   3850  C   PHE A 250      18.961  97.744 116.465  1.00  0.00           C  
ATOM   3851  O   PHE A 250      18.724  98.742 115.727  1.00  0.00           O  
ATOM   3852  CB  PHE A 250      21.126  97.102 117.761  1.00  0.00           C  
ATOM   3853  CG  PHE A 250      22.052  97.329 116.571  1.00  0.00           C  
ATOM   3854  CD1 PHE A 250      21.861  96.525 115.417  1.00  0.00           C  
ATOM   3855  CD2 PHE A 250      23.057  98.294 116.610  1.00  0.00           C  
ATOM   3856  CE1 PHE A 250      22.756  96.632 114.385  1.00  0.00           C  
ATOM   3857  CE2 PHE A 250      23.797  98.526 115.456  1.00  0.00           C  
ATOM   3858  CZ  PHE A 250      23.778  97.575 114.398  1.00  0.00           C  
ATOM   3859  H   PHE A 250      19.394  96.995 119.534  1.00  0.00           H  
ATOM   3860  HA  PHE A 250      20.150  99.041 117.727  1.00  0.00           H  
ATOM   3861  HB2 PHE A 250      21.606  97.379 118.700  1.00  0.00           H  
ATOM   3862  HB3 PHE A 250      20.726  96.094 117.869  1.00  0.00           H  
ATOM   3863  HD1 PHE A 250      21.176  95.691 115.447  1.00  0.00           H  
ATOM   3864  HD2 PHE A 250      23.298  98.898 117.471  1.00  0.00           H  
ATOM   3865  HE1 PHE A 250      22.749  95.956 113.542  1.00  0.00           H  
ATOM   3866  HE2 PHE A 250      24.444  99.391 115.447  1.00  0.00           H  
ATOM   3867  HZ  PHE A 250      24.520  97.655 113.617  1.00  0.00           H  
ATOM   3868  N   THR A 251      18.241  96.666 116.360  1.00  0.00           N  
ATOM   3869  CA  THR A 251      17.258  96.437 115.264  1.00  0.00           C  
ATOM   3870  C   THR A 251      16.190  97.518 115.268  1.00  0.00           C  
ATOM   3871  O   THR A 251      16.032  98.161 114.241  1.00  0.00           O  
ATOM   3872  CB  THR A 251      16.734  95.014 115.318  1.00  0.00           C  
ATOM   3873  CG2 THR A 251      17.759  93.965 115.004  1.00  0.00           C  
ATOM   3874  OG1 THR A 251      16.187  94.651 116.563  1.00  0.00           O  
ATOM   3875  H   THR A 251      18.279  95.867 116.976  1.00  0.00           H  
ATOM   3876  HA  THR A 251      17.731  96.458 114.282  1.00  0.00           H  
ATOM   3877  HB  THR A 251      15.926  94.861 114.602  1.00  0.00           H  
ATOM   3878  HG1 THR A 251      16.918  94.320 117.089  1.00  0.00           H  
ATOM   3879 HG21 THR A 251      17.255  93.011 114.859  1.00  0.00           H  
ATOM   3880 HG22 THR A 251      18.249  94.181 114.054  1.00  0.00           H  
ATOM   3881 HG23 THR A 251      18.550  93.923 115.753  1.00  0.00           H  
ATOM   3882  N   GLU A 252      15.607  97.822 116.442  1.00  0.00           N  
ATOM   3883  CA  GLU A 252      14.503  98.854 116.432  1.00  0.00           C  
ATOM   3884  C   GLU A 252      15.088 100.184 115.864  1.00  0.00           C  
ATOM   3885  O   GLU A 252      14.350 100.863 115.175  1.00  0.00           O  
ATOM   3886  CB  GLU A 252      13.675  98.905 117.733  1.00  0.00           C  
ATOM   3887  CG  GLU A 252      12.718 100.076 117.915  1.00  0.00           C  
ATOM   3888  CD  GLU A 252      11.528 100.099 116.922  1.00  0.00           C  
ATOM   3889  OE1 GLU A 252      11.225  99.045 116.259  1.00  0.00           O  
ATOM   3890  OE2 GLU A 252      10.814 101.114 116.804  1.00  0.00           O1-
ATOM   3891  H   GLU A 252      15.922  97.262 117.221  1.00  0.00           H  
ATOM   3892  HA  GLU A 252      13.828  98.617 115.610  1.00  0.00           H  
ATOM   3893  HB2 GLU A 252      13.210  97.921 117.805  1.00  0.00           H  
ATOM   3894  HB3 GLU A 252      14.409  99.063 118.523  1.00  0.00           H  
ATOM   3895  HG2 GLU A 252      12.238 100.106 118.893  1.00  0.00           H  
ATOM   3896  HG3 GLU A 252      13.206 101.045 117.812  1.00  0.00           H  
ATOM   3897  N   LEU A 253      16.353 100.581 116.223  1.00  0.00           N  
ATOM   3898  CA  LEU A 253      16.930 101.735 115.582  1.00  0.00           C  
ATOM   3899  C   LEU A 253      17.348 101.641 114.041  1.00  0.00           C  
ATOM   3900  O   LEU A 253      17.130 102.589 113.241  1.00  0.00           O  
ATOM   3901  CB  LEU A 253      18.072 102.106 116.567  1.00  0.00           C  
ATOM   3902  CG  LEU A 253      18.893 103.362 116.218  1.00  0.00           C  
ATOM   3903  CD1 LEU A 253      18.176 104.719 116.389  1.00  0.00           C  
ATOM   3904  CD2 LEU A 253      20.136 103.438 117.067  1.00  0.00           C  
ATOM   3905  H   LEU A 253      16.880 100.005 116.863  1.00  0.00           H  
ATOM   3906  HA  LEU A 253      16.225 102.562 115.674  1.00  0.00           H  
ATOM   3907  HB2 LEU A 253      17.586 102.194 117.538  1.00  0.00           H  
ATOM   3908  HB3 LEU A 253      18.749 101.259 116.683  1.00  0.00           H  
ATOM   3909  HG  LEU A 253      19.166 103.455 115.168  1.00  0.00           H  
ATOM   3910 HD11 LEU A 253      17.962 104.794 117.455  1.00  0.00           H  
ATOM   3911 HD12 LEU A 253      18.826 105.541 116.088  1.00  0.00           H  
ATOM   3912 HD13 LEU A 253      17.298 104.739 115.745  1.00  0.00           H  
ATOM   3913 HD21 LEU A 253      20.677 102.514 116.865  1.00  0.00           H  
ATOM   3914 HD22 LEU A 253      20.707 104.340 116.846  1.00  0.00           H  
ATOM   3915 HD23 LEU A 253      19.909 103.497 118.131  1.00  0.00           H  
ATOM   3916  N   VAL A 254      17.969 100.509 113.618  1.00  0.00           N  
ATOM   3917  CA  VAL A 254      18.560 100.458 112.309  1.00  0.00           C  
ATOM   3918  C   VAL A 254      17.501 100.512 111.251  1.00  0.00           C  
ATOM   3919  O   VAL A 254      17.709 101.265 110.232  1.00  0.00           O  
ATOM   3920  CB  VAL A 254      19.600  99.210 112.235  1.00  0.00           C  
ATOM   3921  CG1 VAL A 254      20.032  99.097 110.779  1.00  0.00           C  
ATOM   3922  CG2 VAL A 254      20.860  99.540 113.129  1.00  0.00           C  
ATOM   3923  H   VAL A 254      18.012  99.720 114.245  1.00  0.00           H  
ATOM   3924  HA  VAL A 254      19.169 101.348 112.148  1.00  0.00           H  
ATOM   3925  HB  VAL A 254      19.193  98.256 112.567  1.00  0.00           H  
ATOM   3926 HG11 VAL A 254      20.283 100.130 110.536  1.00  0.00           H  
ATOM   3927 HG12 VAL A 254      20.913  98.456 110.744  1.00  0.00           H  
ATOM   3928 HG13 VAL A 254      19.199  98.669 110.220  1.00  0.00           H  
ATOM   3929 HG21 VAL A 254      21.352 100.463 112.819  1.00  0.00           H  
ATOM   3930 HG22 VAL A 254      20.532  99.664 114.161  1.00  0.00           H  
ATOM   3931 HG23 VAL A 254      21.577  98.735 112.970  1.00  0.00           H  
ATOM   3932  N   GLN A 255      16.344  99.855 111.487  1.00  0.00           N  
ATOM   3933  CA  GLN A 255      15.197  99.785 110.641  1.00  0.00           C  
ATOM   3934  C   GLN A 255      14.456 101.182 110.606  1.00  0.00           C  
ATOM   3935  O   GLN A 255      13.768 101.486 109.573  1.00  0.00           O  
ATOM   3936  CB  GLN A 255      14.283  98.661 111.091  1.00  0.00           C  
ATOM   3937  CG  GLN A 255      15.098  97.283 111.005  1.00  0.00           C  
ATOM   3938  CD  GLN A 255      14.440  96.052 111.569  1.00  0.00           C  
ATOM   3939  NE2 GLN A 255      14.333  96.045 112.862  1.00  0.00           N  
ATOM   3940  OE1 GLN A 255      13.921  95.199 110.817  1.00  0.00           O  
ATOM   3941  H   GLN A 255      16.290  99.307 112.334  1.00  0.00           H  
ATOM   3942  HA  GLN A 255      15.565  99.623 109.628  1.00  0.00           H  
ATOM   3943  HB2 GLN A 255      14.153  98.894 112.147  1.00  0.00           H  
ATOM   3944  HB3 GLN A 255      13.395  98.561 110.468  1.00  0.00           H  
ATOM   3945  HG2 GLN A 255      15.337  97.100 109.958  1.00  0.00           H  
ATOM   3946  HG3 GLN A 255      16.066  97.471 111.468  1.00  0.00           H  
ATOM   3947 HE21 GLN A 255      13.879  95.270 113.324  1.00  0.00           H  
ATOM   3948 HE22 GLN A 255      14.613  96.842 113.415  1.00  0.00           H  
ATOM   3949  N   GLU A 256      14.507 101.970 111.680  1.00  0.00           N  
ATOM   3950  CA  GLU A 256      13.962 103.350 111.637  1.00  0.00           C  
ATOM   3951  C   GLU A 256      14.887 104.323 110.874  1.00  0.00           C  
ATOM   3952  O   GLU A 256      14.474 104.955 109.924  1.00  0.00           O  
ATOM   3953  CB  GLU A 256      13.659 103.850 113.067  1.00  0.00           C  
ATOM   3954  CG  GLU A 256      12.891 105.179 113.113  1.00  0.00           C  
ATOM   3955  CD  GLU A 256      11.606 105.149 112.361  1.00  0.00           C  
ATOM   3956  OE1 GLU A 256      11.356 106.043 111.498  1.00  0.00           O  
ATOM   3957  OE2 GLU A 256      10.782 104.253 112.513  1.00  0.00           O1-
ATOM   3958  H   GLU A 256      15.089 101.671 112.448  1.00  0.00           H  
ATOM   3959  HA  GLU A 256      13.019 103.321 111.089  1.00  0.00           H  
ATOM   3960  HB2 GLU A 256      13.155 102.957 113.434  1.00  0.00           H  
ATOM   3961  HB3 GLU A 256      14.560 103.930 113.676  1.00  0.00           H  
ATOM   3962  HG2 GLU A 256      12.613 105.383 114.146  1.00  0.00           H  
ATOM   3963  HG3 GLU A 256      13.384 106.051 112.683  1.00  0.00           H  
ATOM   3964  N   ALA A 257      16.111 104.502 111.307  1.00  0.00           N  
ATOM   3965  CA  ALA A 257      16.911 105.693 110.776  1.00  0.00           C  
ATOM   3966  C   ALA A 257      17.389 105.514 109.270  1.00  0.00           C  
ATOM   3967  O   ALA A 257      17.399 106.454 108.509  1.00  0.00           O  
ATOM   3968  CB  ALA A 257      18.084 105.915 111.722  1.00  0.00           C  
ATOM   3969  H   ALA A 257      16.540 103.987 112.062  1.00  0.00           H  
ATOM   3970  HA  ALA A 257      16.235 106.548 110.793  1.00  0.00           H  
ATOM   3971  HB1 ALA A 257      18.907 105.204 111.646  1.00  0.00           H  
ATOM   3972  HB2 ALA A 257      18.563 106.812 111.331  1.00  0.00           H  
ATOM   3973  HB3 ALA A 257      17.737 106.046 112.747  1.00  0.00           H  
ATOM   3974  N   PHE A 258      17.624 104.232 108.810  1.00  0.00           N  
ATOM   3975  CA  PHE A 258      17.797 103.846 107.376  1.00  0.00           C  
ATOM   3976  C   PHE A 258      16.605 104.318 106.491  1.00  0.00           C  
ATOM   3977  O   PHE A 258      16.778 104.934 105.427  1.00  0.00           O  
ATOM   3978  CB  PHE A 258      18.080 102.331 107.331  1.00  0.00           C  
ATOM   3979  CG  PHE A 258      18.622 101.851 105.929  1.00  0.00           C  
ATOM   3980  CD1 PHE A 258      19.706 102.498 105.317  1.00  0.00           C  
ATOM   3981  CD2 PHE A 258      18.013 100.729 105.342  1.00  0.00           C  
ATOM   3982  CE1 PHE A 258      20.310 101.872 104.293  1.00  0.00           C  
ATOM   3983  CE2 PHE A 258      18.570 100.187 104.215  1.00  0.00           C  
ATOM   3984  CZ  PHE A 258      19.760 100.697 103.739  1.00  0.00           C  
ATOM   3985  H   PHE A 258      17.589 103.494 109.500  1.00  0.00           H  
ATOM   3986  HA  PHE A 258      18.718 104.284 106.992  1.00  0.00           H  
ATOM   3987  HB2 PHE A 258      18.937 102.160 107.984  1.00  0.00           H  
ATOM   3988  HB3 PHE A 258      17.214 101.816 107.746  1.00  0.00           H  
ATOM   3989  HD1 PHE A 258      20.112 103.376 105.796  1.00  0.00           H  
ATOM   3990  HD2 PHE A 258      17.138 100.325 105.829  1.00  0.00           H  
ATOM   3991  HE1 PHE A 258      21.270 102.214 103.934  1.00  0.00           H  
ATOM   3992  HE2 PHE A 258      18.173  99.276 103.791  1.00  0.00           H  
ATOM   3993  HZ  PHE A 258      20.271 100.191 102.932  1.00  0.00           H  
ATOM   3994  N   GLY A 259      15.411 104.230 107.033  1.00  0.00           N  
ATOM   3995  CA  GLY A 259      14.116 104.634 106.357  1.00  0.00           C  
ATOM   3996  C   GLY A 259      13.462 103.444 105.567  1.00  0.00           C  
ATOM   3997  O   GLY A 259      14.086 102.481 105.127  1.00  0.00           O  
ATOM   3998  H   GLY A 259      15.403 103.839 107.963  1.00  0.00           H  
ATOM   3999  HA2 GLY A 259      13.468 104.938 107.178  1.00  0.00           H  
ATOM   4000  HA3 GLY A 259      14.274 105.506 105.722  1.00  0.00           H  
ATOM   4001  N   GLY A 260      12.149 103.501 105.328  1.00  0.00           N  
ATOM   4002  CA  GLY A 260      11.313 102.442 104.648  1.00  0.00           C  
ATOM   4003  C   GLY A 260      10.758 101.341 105.599  1.00  0.00           C  
ATOM   4004  O   GLY A 260      10.029 100.483 105.119  1.00  0.00           O  
ATOM   4005  H   GLY A 260      11.729 104.289 105.799  1.00  0.00           H  
ATOM   4006  HA2 GLY A 260      10.536 102.857 104.005  1.00  0.00           H  
ATOM   4007  HA3 GLY A 260      11.957 101.947 103.922  1.00  0.00           H  
ATOM   4008  N   ARG A 261      11.117 101.351 106.910  1.00  0.00           N  
ATOM   4009  CA  ARG A 261      10.813 100.367 107.873  1.00  0.00           C  
ATOM   4010  C   ARG A 261      11.074  98.936 107.393  1.00  0.00           C  
ATOM   4011  O   ARG A 261      10.270  98.102 107.725  1.00  0.00           O  
ATOM   4012  CB  ARG A 261       9.386 100.701 108.415  1.00  0.00           C  
ATOM   4013  CG  ARG A 261       9.574 101.502 109.717  1.00  0.00           C  
ATOM   4014  CD  ARG A 261       9.895 100.583 110.878  1.00  0.00           C  
ATOM   4015  NE  ARG A 261      10.093 101.312 112.144  1.00  0.00           N  
ATOM   4016  CZ  ARG A 261      10.375 101.005 113.409  1.00  0.00           C  
ATOM   4017  NH1 ARG A 261      10.476 102.023 114.262  1.00  0.00           N1+
ATOM   4018  NH2 ARG A 261      10.580  99.775 113.739  1.00  0.00           N  
ATOM   4019  H   ARG A 261      11.610 102.168 107.239  1.00  0.00           H  
ATOM   4020  HA  ARG A 261      11.562 100.587 108.635  1.00  0.00           H  
ATOM   4021  HB2 ARG A 261       8.861 101.361 107.724  1.00  0.00           H  
ATOM   4022  HB3 ARG A 261       8.766  99.820 108.581  1.00  0.00           H  
ATOM   4023  HG2 ARG A 261      10.429 102.144 109.511  1.00  0.00           H  
ATOM   4024  HG3 ARG A 261       8.699 102.118 109.923  1.00  0.00           H  
ATOM   4025  HD2 ARG A 261       9.033  99.921 110.957  1.00  0.00           H  
ATOM   4026  HD3 ARG A 261      10.764  99.955 110.681  1.00  0.00           H  
ATOM   4027  HE  ARG A 261      10.261 102.297 112.000  1.00  0.00           H  
ATOM   4028 HH11 ARG A 261      10.319 102.976 113.967  1.00  0.00           H  
ATOM   4029 HH12 ARG A 261      10.611 101.789 115.234  1.00  0.00           H  
ATOM   4030 HH21 ARG A 261      10.666  98.978 113.125  1.00  0.00           H  
ATOM   4031 HH22 ARG A 261      10.693  99.590 114.725  1.00  0.00           H  
ATOM   4032  N   CYS A 262      12.126  98.602 106.644  1.00  0.00           N  
ATOM   4033  CA  CYS A 262      12.444  97.384 106.001  1.00  0.00           C  
ATOM   4034  C   CYS A 262      12.894  96.315 106.996  1.00  0.00           C  
ATOM   4035  O   CYS A 262      13.226  96.682 108.133  1.00  0.00           O  
ATOM   4036  CB  CYS A 262      13.761  97.661 105.082  1.00  0.00           C  
ATOM   4037  SG  CYS A 262      13.434  98.992 103.827  1.00  0.00           S  
ATOM   4038  H   CYS A 262      12.766  99.365 106.479  1.00  0.00           H  
ATOM   4039  HA  CYS A 262      11.592  96.965 105.466  1.00  0.00           H  
ATOM   4040  HB2 CYS A 262      14.534  98.060 105.738  1.00  0.00           H  
ATOM   4041  HB3 CYS A 262      14.080  96.712 104.652  1.00  0.00           H  
ATOM   4042  HG  CYS A 262      14.206  98.425 102.896  1.00  0.00           H  
ATOM   4043  N   GLN A 263      12.683  95.049 106.624  1.00  0.00           N  
ATOM   4044  CA  GLN A 263      12.966  93.874 107.490  1.00  0.00           C  
ATOM   4045  C   GLN A 263      14.426  93.585 107.471  1.00  0.00           C  
ATOM   4046  O   GLN A 263      15.012  93.401 106.375  1.00  0.00           O  
ATOM   4047  CB  GLN A 263      12.006  92.683 107.126  1.00  0.00           C  
ATOM   4048  CG  GLN A 263      10.523  93.117 107.351  1.00  0.00           C  
ATOM   4049  CD  GLN A 263       9.498  92.040 107.018  1.00  0.00           C  
ATOM   4050  NE2 GLN A 263       8.276  92.342 107.285  1.00  0.00           N  
ATOM   4051  OE1 GLN A 263       9.707  90.959 106.495  1.00  0.00           O  
ATOM   4052  H   GLN A 263      12.202  94.934 105.743  1.00  0.00           H  
ATOM   4053  HA  GLN A 263      12.723  94.265 108.478  1.00  0.00           H  
ATOM   4054  HB2 GLN A 263      12.245  92.350 106.115  1.00  0.00           H  
ATOM   4055  HB3 GLN A 263      12.325  91.790 107.663  1.00  0.00           H  
ATOM   4056  HG2 GLN A 263      10.413  93.375 108.403  1.00  0.00           H  
ATOM   4057  HG3 GLN A 263      10.352  94.018 106.762  1.00  0.00           H  
ATOM   4058 HE21 GLN A 263       7.564  91.641 107.142  1.00  0.00           H  
ATOM   4059 HE22 GLN A 263       8.064  93.263 107.643  1.00  0.00           H  
ATOM   4060  N   HID A 264      15.055  93.575 108.591  1.00  0.00           N  
ATOM   4061  CA  HID A 264      16.380  93.002 108.766  1.00  0.00           C  
ATOM   4062  C   HID A 264      16.320  91.436 108.783  1.00  0.00           C  
ATOM   4063  O   HID A 264      15.294  90.820 108.840  1.00  0.00           O  
ATOM   4064  CB  HID A 264      17.041  93.586 110.025  1.00  0.00           C  
ATOM   4065  CG  HID A 264      16.478  92.892 111.308  1.00  0.00           C  
ATOM   4066  CD2 HID A 264      17.188  91.888 111.880  1.00  0.00           C  
ATOM   4067  ND1 HID A 264      15.164  92.810 111.813  1.00  0.00           N  
ATOM   4068  CE1 HID A 264      15.149  91.848 112.748  1.00  0.00           C  
ATOM   4069  NE2 HID A 264      16.359  91.210 112.814  1.00  0.00           N  
ATOM   4070  H   HID A 264      14.489  93.734 109.412  1.00  0.00           H  
ATOM   4071  HA  HID A 264      17.024  93.342 107.955  1.00  0.00           H  
ATOM   4072  HB2 HID A 264      18.129  93.523 109.989  1.00  0.00           H  
ATOM   4073  HB3 HID A 264      16.759  94.631 109.894  1.00  0.00           H  
ATOM   4074  HD1 HID A 264      14.436  93.467 111.576  1.00  0.00           H  
ATOM   4075  HD2 HID A 264      18.235  91.666 111.731  1.00  0.00           H  
ATOM   4076  HE1 HID A 264      14.249  91.463 113.205  1.00  0.00           H  
ATOM   4077  N   SER A 265      17.543  90.830 108.863  1.00  0.00           N  
ATOM   4078  CA  SER A 265      17.735  89.472 109.213  1.00  0.00           C  
ATOM   4079  C   SER A 265      19.169  89.451 109.960  1.00  0.00           C  
ATOM   4080  O   SER A 265      19.824  90.493 109.997  1.00  0.00           O  
ATOM   4081  CB  SER A 265      17.637  88.509 107.982  1.00  0.00           C  
ATOM   4082  OG  SER A 265      18.610  88.830 106.956  1.00  0.00           O  
ATOM   4083  H   SER A 265      18.375  91.314 108.559  1.00  0.00           H  
ATOM   4084  HA  SER A 265      16.960  89.103 109.885  1.00  0.00           H  
ATOM   4085  HB2 SER A 265      17.831  87.490 108.315  1.00  0.00           H  
ATOM   4086  HB3 SER A 265      16.658  88.567 107.506  1.00  0.00           H  
ATOM   4087  HG  SER A 265      18.399  89.666 106.533  1.00  0.00           H  
ATOM   4088  N   VAL A 266      19.518  88.368 110.704  1.00  0.00           N  
ATOM   4089  CA  VAL A 266      20.645  88.348 111.627  1.00  0.00           C  
ATOM   4090  C   VAL A 266      21.381  86.919 111.592  1.00  0.00           C  
ATOM   4091  O   VAL A 266      20.650  85.903 111.436  1.00  0.00           O  
ATOM   4092  CB  VAL A 266      20.087  88.731 113.013  1.00  0.00           C  
ATOM   4093  CG1 VAL A 266      19.229  87.804 113.794  1.00  0.00           C  
ATOM   4094  CG2 VAL A 266      21.331  88.898 114.032  1.00  0.00           C  
ATOM   4095  H   VAL A 266      18.914  87.559 110.686  1.00  0.00           H  
ATOM   4096  HA  VAL A 266      21.436  89.005 111.267  1.00  0.00           H  
ATOM   4097  HB  VAL A 266      19.531  89.662 112.905  1.00  0.00           H  
ATOM   4098 HG11 VAL A 266      18.871  88.365 114.657  1.00  0.00           H  
ATOM   4099 HG12 VAL A 266      18.320  87.629 113.220  1.00  0.00           H  
ATOM   4100 HG13 VAL A 266      19.657  86.885 114.195  1.00  0.00           H  
ATOM   4101 HG21 VAL A 266      21.875  87.979 114.255  1.00  0.00           H  
ATOM   4102 HG22 VAL A 266      22.041  89.625 113.640  1.00  0.00           H  
ATOM   4103 HG23 VAL A 266      21.087  89.252 115.033  1.00  0.00           H  
ATOM   4104  N   LEU A 267      22.722  86.876 111.710  1.00  0.00           N  
ATOM   4105  CA  LEU A 267      23.460  85.707 112.076  1.00  0.00           C  
ATOM   4106  C   LEU A 267      24.306  86.036 113.295  1.00  0.00           C  
ATOM   4107  O   LEU A 267      24.538  87.214 113.537  1.00  0.00           O  
ATOM   4108  CB  LEU A 267      24.460  85.322 111.007  1.00  0.00           C  
ATOM   4109  CG  LEU A 267      23.874  85.019 109.542  1.00  0.00           C  
ATOM   4110  CD1 LEU A 267      23.885  86.250 108.649  1.00  0.00           C  
ATOM   4111  CD2 LEU A 267      24.548  83.949 108.809  1.00  0.00           C  
ATOM   4112  H   LEU A 267      23.131  87.796 111.780  1.00  0.00           H  
ATOM   4113  HA  LEU A 267      22.864  84.811 112.244  1.00  0.00           H  
ATOM   4114  HB2 LEU A 267      25.263  86.060 110.966  1.00  0.00           H  
ATOM   4115  HB3 LEU A 267      24.992  84.399 111.239  1.00  0.00           H  
ATOM   4116  HG  LEU A 267      22.848  84.690 109.707  1.00  0.00           H  
ATOM   4117 HD11 LEU A 267      23.225  87.048 108.985  1.00  0.00           H  
ATOM   4118 HD12 LEU A 267      24.863  86.675 108.422  1.00  0.00           H  
ATOM   4119 HD13 LEU A 267      23.533  85.885 107.683  1.00  0.00           H  
ATOM   4120 HD21 LEU A 267      23.966  83.635 107.943  1.00  0.00           H  
ATOM   4121 HD22 LEU A 267      25.513  84.287 108.430  1.00  0.00           H  
ATOM   4122 HD23 LEU A 267      24.729  83.136 109.511  1.00  0.00           H  
ATOM   4123  N   GLY A 268      24.606  84.993 114.082  1.00  0.00           N  
ATOM   4124  CA  GLY A 268      25.348  85.095 115.379  1.00  0.00           C  
ATOM   4125  C   GLY A 268      26.694  84.381 115.281  1.00  0.00           C  
ATOM   4126  O   GLY A 268      26.725  83.174 115.055  1.00  0.00           O  
ATOM   4127  H   GLY A 268      24.649  84.099 113.615  1.00  0.00           H  
ATOM   4128  HA2 GLY A 268      25.508  86.158 115.555  1.00  0.00           H  
ATOM   4129  HA3 GLY A 268      24.805  84.578 116.169  1.00  0.00           H  
ATOM   4130  N   ASP A 269      27.809  85.120 115.386  1.00  0.00           N  
ATOM   4131  CA  ASP A 269      29.148  84.658 115.017  1.00  0.00           C  
ATOM   4132  C   ASP A 269      29.218  83.962 113.615  1.00  0.00           C  
ATOM   4133  O   ASP A 269      29.824  82.885 113.408  1.00  0.00           O  
ATOM   4134  CB  ASP A 269      29.821  83.795 116.107  1.00  0.00           C  
ATOM   4135  CG  ASP A 269      29.773  84.397 117.504  1.00  0.00           C  
ATOM   4136  OD1 ASP A 269      30.183  83.648 118.477  1.00  0.00           O  
ATOM   4137  OD2 ASP A 269      29.408  85.586 117.714  1.00  0.00           O1-
ATOM   4138  H   ASP A 269      27.705  86.111 115.550  1.00  0.00           H  
ATOM   4139  HA  ASP A 269      29.845  85.494 114.946  1.00  0.00           H  
ATOM   4140  HB2 ASP A 269      29.144  82.947 116.208  1.00  0.00           H  
ATOM   4141  HB3 ASP A 269      30.837  83.507 115.840  1.00  0.00           H  
ATOM   4142  N   PHE A 270      28.565  84.622 112.614  1.00  0.00           N  
ATOM   4143  CA  PHE A 270      28.403  84.030 111.267  1.00  0.00           C  
ATOM   4144  C   PHE A 270      27.582  82.774 111.095  1.00  0.00           C  
ATOM   4145  O   PHE A 270      27.201  82.413 109.966  1.00  0.00           O  
ATOM   4146  CB  PHE A 270      29.737  84.155 110.506  1.00  0.00           C  
ATOM   4147  CG  PHE A 270      30.184  85.572 110.286  1.00  0.00           C  
ATOM   4148  CD1 PHE A 270      31.277  86.113 111.006  1.00  0.00           C  
ATOM   4149  CD2 PHE A 270      29.598  86.402 109.280  1.00  0.00           C  
ATOM   4150  CE1 PHE A 270      31.674  87.467 110.812  1.00  0.00           C  
ATOM   4151  CE2 PHE A 270      30.119  87.647 108.951  1.00  0.00           C  
ATOM   4152  CZ  PHE A 270      31.184  88.152 109.677  1.00  0.00           C  
ATOM   4153  H   PHE A 270      28.157  85.528 112.791  1.00  0.00           H  
ATOM   4154  HA  PHE A 270      27.735  84.739 110.778  1.00  0.00           H  
ATOM   4155  HB2 PHE A 270      30.581  83.774 111.080  1.00  0.00           H  
ATOM   4156  HB3 PHE A 270      29.579  83.701 109.527  1.00  0.00           H  
ATOM   4157  HD1 PHE A 270      31.695  85.537 111.819  1.00  0.00           H  
ATOM   4158  HD2 PHE A 270      28.774  85.987 108.719  1.00  0.00           H  
ATOM   4159  HE1 PHE A 270      32.429  87.961 111.406  1.00  0.00           H  
ATOM   4160  HE2 PHE A 270      29.618  88.250 108.208  1.00  0.00           H  
ATOM   4161  HZ  PHE A 270      31.571  89.132 109.442  1.00  0.00           H  
ATOM   4162  N   LYS A 271      27.072  82.095 112.173  1.00  0.00           N  
ATOM   4163  CA  LYS A 271      26.328  80.859 112.199  1.00  0.00           C  
ATOM   4164  C   LYS A 271      24.830  81.068 112.009  1.00  0.00           C  
ATOM   4165  O   LYS A 271      24.334  82.152 112.343  1.00  0.00           O  
ATOM   4166  CB  LYS A 271      26.585  80.109 113.477  1.00  0.00           C  
ATOM   4167  CG  LYS A 271      28.002  79.564 113.634  1.00  0.00           C  
ATOM   4168  CD  LYS A 271      28.159  78.809 114.911  1.00  0.00           C  
ATOM   4169  CE  LYS A 271      29.622  78.890 115.376  1.00  0.00           C  
ATOM   4170  NZ  LYS A 271      30.595  78.403 114.416  1.00  0.00           N1+
ATOM   4171  H   LYS A 271      27.422  82.325 113.092  1.00  0.00           H  
ATOM   4172  HA  LYS A 271      26.634  80.199 111.387  1.00  0.00           H  
ATOM   4173  HB2 LYS A 271      26.214  80.698 114.317  1.00  0.00           H  
ATOM   4174  HB3 LYS A 271      25.942  79.229 113.461  1.00  0.00           H  
ATOM   4175  HG2 LYS A 271      28.495  79.074 112.794  1.00  0.00           H  
ATOM   4176  HG3 LYS A 271      28.538  80.502 113.782  1.00  0.00           H  
ATOM   4177  HD2 LYS A 271      27.603  79.341 115.683  1.00  0.00           H  
ATOM   4178  HD3 LYS A 271      27.734  77.806 114.880  1.00  0.00           H  
ATOM   4179  HE2 LYS A 271      29.967  79.866 115.718  1.00  0.00           H  
ATOM   4180  HE3 LYS A 271      29.680  78.250 116.257  1.00  0.00           H  
ATOM   4181  HZ1 LYS A 271      30.404  77.491 114.026  1.00  0.00           H  
ATOM   4182  HZ2 LYS A 271      30.783  79.040 113.655  1.00  0.00           H  
ATOM   4183  HZ3 LYS A 271      31.539  78.294 114.760  1.00  0.00           H  
ATOM   4184  N   PRO A 272      24.045  80.070 111.634  1.00  0.00           N  
ATOM   4185  CA  PRO A 272      22.544  80.125 111.839  1.00  0.00           C  
ATOM   4186  C   PRO A 272      22.152  80.450 113.285  1.00  0.00           C  
ATOM   4187  O   PRO A 272      22.866  80.250 114.200  1.00  0.00           O  
ATOM   4188  CB  PRO A 272      22.017  78.734 111.463  1.00  0.00           C  
ATOM   4189  CG  PRO A 272      23.093  78.337 110.358  1.00  0.00           C  
ATOM   4190  CD  PRO A 272      24.399  78.868 110.933  1.00  0.00           C  
ATOM   4191  HA  PRO A 272      22.177  80.931 111.205  1.00  0.00           H  
ATOM   4192  HB2 PRO A 272      22.128  78.092 112.336  1.00  0.00           H  
ATOM   4193  HB3 PRO A 272      21.001  78.875 111.092  1.00  0.00           H  
ATOM   4194  HG2 PRO A 272      23.114  77.277 110.105  1.00  0.00           H  
ATOM   4195  HG3 PRO A 272      22.820  78.857 109.441  1.00  0.00           H  
ATOM   4196  HD2 PRO A 272      24.732  78.144 111.676  1.00  0.00           H  
ATOM   4197  HD3 PRO A 272      25.084  79.044 110.104  1.00  0.00           H  
ATOM   4198  N   TYR A 273      20.953  81.084 113.445  1.00  0.00           N  
ATOM   4199  CA  TYR A 273      20.503  81.664 114.699  1.00  0.00           C  
ATOM   4200  C   TYR A 273      18.971  81.531 114.858  1.00  0.00           C  
ATOM   4201  O   TYR A 273      18.307  81.500 113.818  1.00  0.00           O  
ATOM   4202  CB  TYR A 273      20.867  83.129 114.645  1.00  0.00           C  
ATOM   4203  CG  TYR A 273      20.179  84.059 115.612  1.00  0.00           C  
ATOM   4204  CD1 TYR A 273      20.731  84.167 116.918  1.00  0.00           C  
ATOM   4205  CD2 TYR A 273      18.886  84.616 115.375  1.00  0.00           C  
ATOM   4206  CE1 TYR A 273      19.955  84.778 117.961  1.00  0.00           C  
ATOM   4207  CE2 TYR A 273      18.296  85.419 116.358  1.00  0.00           C  
ATOM   4208  CZ  TYR A 273      18.736  85.382 117.667  1.00  0.00           C  
ATOM   4209  OH  TYR A 273      18.003  85.824 118.760  1.00  0.00           O  
ATOM   4210  H   TYR A 273      20.465  81.368 112.609  1.00  0.00           H  
ATOM   4211  HA  TYR A 273      20.870  81.110 115.562  1.00  0.00           H  
ATOM   4212  HB2 TYR A 273      21.953  83.205 114.595  1.00  0.00           H  
ATOM   4213  HB3 TYR A 273      20.470  83.477 113.692  1.00  0.00           H  
ATOM   4214  HD1 TYR A 273      21.672  83.680 117.130  1.00  0.00           H  
ATOM   4215  HD2 TYR A 273      18.425  84.576 114.399  1.00  0.00           H  
ATOM   4216  HE1 TYR A 273      20.292  84.798 118.987  1.00  0.00           H  
ATOM   4217  HE2 TYR A 273      17.378  85.856 115.992  1.00  0.00           H  
ATOM   4218  HH  TYR A 273      17.075  86.023 118.615  1.00  0.00           H  
ATOM   4219  N   ARG A 274      18.495  81.542 116.081  1.00  0.00           N  
ATOM   4220  CA  ARG A 274      17.065  81.637 116.434  1.00  0.00           C  
ATOM   4221  C   ARG A 274      16.943  82.086 117.894  1.00  0.00           C  
ATOM   4222  O   ARG A 274      17.848  81.903 118.715  1.00  0.00           O  
ATOM   4223  CB  ARG A 274      16.303  80.262 116.310  1.00  0.00           C  
ATOM   4224  CG  ARG A 274      16.932  79.152 117.158  1.00  0.00           C  
ATOM   4225  CD  ARG A 274      16.230  77.878 116.739  1.00  0.00           C  
ATOM   4226  NE  ARG A 274      16.640  76.688 117.474  1.00  0.00           N  
ATOM   4227  CZ  ARG A 274      16.268  76.320 118.675  1.00  0.00           C  
ATOM   4228  NH1 ARG A 274      15.473  77.081 119.375  1.00  0.00           N1+
ATOM   4229  NH2 ARG A 274      16.777  75.217 119.158  1.00  0.00           N  
ATOM   4230  H   ARG A 274      19.144  81.334 116.826  1.00  0.00           H  
ATOM   4231  HA  ARG A 274      16.578  82.442 115.882  1.00  0.00           H  
ATOM   4232  HB2 ARG A 274      15.275  80.336 116.662  1.00  0.00           H  
ATOM   4233  HB3 ARG A 274      16.361  80.067 115.239  1.00  0.00           H  
ATOM   4234  HG2 ARG A 274      17.986  79.162 116.879  1.00  0.00           H  
ATOM   4235  HG3 ARG A 274      16.784  79.276 118.231  1.00  0.00           H  
ATOM   4236  HD2 ARG A 274      15.143  77.965 116.764  1.00  0.00           H  
ATOM   4237  HD3 ARG A 274      16.535  77.605 115.728  1.00  0.00           H  
ATOM   4238  HE  ARG A 274      17.356  76.093 117.082  1.00  0.00           H  
ATOM   4239 HH11 ARG A 274      15.267  77.990 118.987  1.00  0.00           H  
ATOM   4240 HH12 ARG A 274      14.955  76.710 120.158  1.00  0.00           H  
ATOM   4241 HH21 ARG A 274      17.416  74.703 118.569  1.00  0.00           H  
ATOM   4242 HH22 ARG A 274      16.581  75.078 120.139  1.00  0.00           H  
ATOM   4243  N   PRO A 275      15.883  82.838 118.283  1.00  0.00           N  
ATOM   4244  CA  PRO A 275      15.622  83.130 119.661  1.00  0.00           C  
ATOM   4245  C   PRO A 275      15.623  81.784 120.425  1.00  0.00           C  
ATOM   4246  O   PRO A 275      14.907  80.835 120.093  1.00  0.00           O  
ATOM   4247  CB  PRO A 275      14.196  83.670 119.688  1.00  0.00           C  
ATOM   4248  CG  PRO A 275      13.558  83.372 118.349  1.00  0.00           C  
ATOM   4249  CD  PRO A 275      14.815  83.254 117.428  1.00  0.00           C  
ATOM   4250  HA  PRO A 275      16.271  83.919 120.041  1.00  0.00           H  
ATOM   4251  HB2 PRO A 275      13.532  83.293 120.465  1.00  0.00           H  
ATOM   4252  HB3 PRO A 275      14.248  84.753 119.792  1.00  0.00           H  
ATOM   4253  HG2 PRO A 275      12.968  82.455 118.315  1.00  0.00           H  
ATOM   4254  HG3 PRO A 275      12.887  84.133 117.953  1.00  0.00           H  
ATOM   4255  HD2 PRO A 275      14.522  82.636 116.579  1.00  0.00           H  
ATOM   4256  HD3 PRO A 275      15.163  84.218 117.059  1.00  0.00           H  
ATOM   4257  N   GLY A 276      16.405  81.687 121.509  1.00  0.00           N  
ATOM   4258  CA  GLY A 276      16.311  80.582 122.430  1.00  0.00           C  
ATOM   4259  C   GLY A 276      17.199  79.372 122.141  1.00  0.00           C  
ATOM   4260  O   GLY A 276      17.114  78.398 122.923  1.00  0.00           O  
ATOM   4261  H   GLY A 276      16.856  82.548 121.786  1.00  0.00           H  
ATOM   4262  HA2 GLY A 276      16.669  81.006 123.369  1.00  0.00           H  
ATOM   4263  HA3 GLY A 276      15.289  80.204 122.484  1.00  0.00           H  
ATOM   4264  N   GLN A 277      18.051  79.418 121.165  1.00  0.00           N  
ATOM   4265  CA  GLN A 277      19.147  78.444 121.004  1.00  0.00           C  
ATOM   4266  C   GLN A 277      20.061  78.421 122.320  1.00  0.00           C  
ATOM   4267  O   GLN A 277      20.064  79.325 123.208  1.00  0.00           O  
ATOM   4268  CB  GLN A 277      19.976  78.653 119.734  1.00  0.00           C  
ATOM   4269  CG  GLN A 277      20.715  79.985 119.687  1.00  0.00           C  
ATOM   4270  CD  GLN A 277      21.514  80.162 118.443  1.00  0.00           C  
ATOM   4271  NE2 GLN A 277      22.598  80.903 118.490  1.00  0.00           N  
ATOM   4272  OE1 GLN A 277      21.143  79.676 117.397  1.00  0.00           O  
ATOM   4273  H   GLN A 277      18.086  80.260 120.610  1.00  0.00           H  
ATOM   4274  HA  GLN A 277      18.736  77.434 120.980  1.00  0.00           H  
ATOM   4275  HB2 GLN A 277      20.751  77.889 119.778  1.00  0.00           H  
ATOM   4276  HB3 GLN A 277      19.373  78.468 118.846  1.00  0.00           H  
ATOM   4277  HG2 GLN A 277      19.959  80.767 119.782  1.00  0.00           H  
ATOM   4278  HG3 GLN A 277      21.308  80.046 120.599  1.00  0.00           H  
ATOM   4279 HE21 GLN A 277      22.868  81.167 117.554  1.00  0.00           H  
ATOM   4280 HE22 GLN A 277      22.949  81.290 119.355  1.00  0.00           H  
ATOM   4281  N   ALA A 278      20.839  77.342 122.365  1.00  0.00           N  
ATOM   4282  CA  ALA A 278      21.847  77.192 123.410  1.00  0.00           C  
ATOM   4283  C   ALA A 278      23.094  77.993 123.100  1.00  0.00           C  
ATOM   4284  O   ALA A 278      23.724  78.646 123.960  1.00  0.00           O  
ATOM   4285  CB  ALA A 278      22.260  75.765 123.651  1.00  0.00           C  
ATOM   4286  H   ALA A 278      20.796  76.660 121.621  1.00  0.00           H  
ATOM   4287  HA  ALA A 278      21.443  77.691 124.291  1.00  0.00           H  
ATOM   4288  HB1 ALA A 278      23.105  75.686 124.336  1.00  0.00           H  
ATOM   4289  HB2 ALA A 278      21.406  75.282 124.126  1.00  0.00           H  
ATOM   4290  HB3 ALA A 278      22.488  75.263 122.710  1.00  0.00           H  
ATOM   4291  N   TYR A 279      23.513  78.026 121.833  1.00  0.00           N  
ATOM   4292  CA  TYR A 279      24.735  78.692 121.437  1.00  0.00           C  
ATOM   4293  C   TYR A 279      24.711  80.217 121.734  1.00  0.00           C  
ATOM   4294  O   TYR A 279      23.768  80.986 121.329  1.00  0.00           O  
ATOM   4295  CB  TYR A 279      25.032  78.470 119.951  1.00  0.00           C  
ATOM   4296  CG  TYR A 279      26.188  79.202 119.419  1.00  0.00           C  
ATOM   4297  CD1 TYR A 279      26.122  80.539 118.892  1.00  0.00           C  
ATOM   4298  CD2 TYR A 279      27.450  78.462 119.478  1.00  0.00           C  
ATOM   4299  CE1 TYR A 279      27.339  81.149 118.479  1.00  0.00           C  
ATOM   4300  CE2 TYR A 279      28.648  79.104 119.093  1.00  0.00           C  
ATOM   4301  CZ  TYR A 279      28.584  80.468 118.556  1.00  0.00           C  
ATOM   4302  OH  TYR A 279      29.744  81.143 118.334  1.00  0.00           O  
ATOM   4303  H   TYR A 279      23.087  77.349 121.217  1.00  0.00           H  
ATOM   4304  HA  TYR A 279      25.590  78.196 121.897  1.00  0.00           H  
ATOM   4305  HB2 TYR A 279      25.286  77.419 119.812  1.00  0.00           H  
ATOM   4306  HB3 TYR A 279      24.195  78.752 119.313  1.00  0.00           H  
ATOM   4307  HD1 TYR A 279      25.160  81.027 118.934  1.00  0.00           H  
ATOM   4308  HD2 TYR A 279      27.548  77.474 119.901  1.00  0.00           H  
ATOM   4309  HE1 TYR A 279      27.391  82.172 118.138  1.00  0.00           H  
ATOM   4310  HE2 TYR A 279      29.577  78.566 119.205  1.00  0.00           H  
ATOM   4311  HH  TYR A 279      29.705  82.095 118.444  1.00  0.00           H  
ATOM   4312  N   VAL A 280      25.762  80.711 122.440  1.00  0.00           N  
ATOM   4313  CA  VAL A 280      25.972  82.132 122.883  1.00  0.00           C  
ATOM   4314  C   VAL A 280      26.888  82.874 121.878  1.00  0.00           C  
ATOM   4315  O   VAL A 280      28.054  82.444 121.742  1.00  0.00           O  
ATOM   4316  CB  VAL A 280      26.519  82.098 124.333  1.00  0.00           C  
ATOM   4317  CG1 VAL A 280      26.549  83.445 125.066  1.00  0.00           C  
ATOM   4318  CG2 VAL A 280      25.771  81.131 125.320  1.00  0.00           C  
ATOM   4319  H   VAL A 280      26.497  80.105 122.778  1.00  0.00           H  
ATOM   4320  HA  VAL A 280      25.031  82.679 122.811  1.00  0.00           H  
ATOM   4321  HB  VAL A 280      27.567  81.808 124.392  1.00  0.00           H  
ATOM   4322 HG11 VAL A 280      26.932  83.403 126.085  1.00  0.00           H  
ATOM   4323 HG12 VAL A 280      27.216  84.067 124.469  1.00  0.00           H  
ATOM   4324 HG13 VAL A 280      25.568  83.921 125.076  1.00  0.00           H  
ATOM   4325 HG21 VAL A 280      26.199  81.319 126.305  1.00  0.00           H  
ATOM   4326 HG22 VAL A 280      24.725  81.431 125.254  1.00  0.00           H  
ATOM   4327 HG23 VAL A 280      25.886  80.087 125.029  1.00  0.00           H  
ATOM   4328  N   PRO A 281      26.411  83.831 121.091  1.00  0.00           N  
ATOM   4329  CA  PRO A 281      27.237  84.601 120.109  1.00  0.00           C  
ATOM   4330  C   PRO A 281      28.125  85.634 120.924  1.00  0.00           C  
ATOM   4331  O   PRO A 281      27.823  86.042 122.051  1.00  0.00           O  
ATOM   4332  CB  PRO A 281      26.207  85.309 119.189  1.00  0.00           C  
ATOM   4333  CG  PRO A 281      25.061  85.673 120.078  1.00  0.00           C  
ATOM   4334  CD  PRO A 281      24.997  84.444 121.038  1.00  0.00           C  
ATOM   4335  HA  PRO A 281      27.887  83.911 119.572  1.00  0.00           H  
ATOM   4336  HB2 PRO A 281      26.660  86.198 118.749  1.00  0.00           H  
ATOM   4337  HB3 PRO A 281      25.791  84.577 118.498  1.00  0.00           H  
ATOM   4338  HG2 PRO A 281      25.323  86.591 120.603  1.00  0.00           H  
ATOM   4339  HG3 PRO A 281      24.170  85.649 119.452  1.00  0.00           H  
ATOM   4340  HD2 PRO A 281      24.736  84.815 122.028  1.00  0.00           H  
ATOM   4341  HD3 PRO A 281      24.249  83.799 120.577  1.00  0.00           H  
ATOM   4342  N   CYS A 282      29.254  85.984 120.318  1.00  0.00           N  
ATOM   4343  CA  CYS A 282      30.026  87.198 120.549  1.00  0.00           C  
ATOM   4344  C   CYS A 282      29.371  88.405 119.852  1.00  0.00           C  
ATOM   4345  O   CYS A 282      29.366  89.463 120.369  1.00  0.00           O  
ATOM   4346  CB  CYS A 282      31.406  86.971 119.940  1.00  0.00           C  
ATOM   4347  SG  CYS A 282      32.582  88.273 120.432  1.00  0.00           S  
ATOM   4348  H   CYS A 282      29.362  85.497 119.439  1.00  0.00           H  
ATOM   4349  HA  CYS A 282      30.050  87.318 121.633  1.00  0.00           H  
ATOM   4350  HB2 CYS A 282      31.707  86.020 120.379  1.00  0.00           H  
ATOM   4351  HB3 CYS A 282      31.400  86.977 118.850  1.00  0.00           H  
ATOM   4352  HG  CYS A 282      32.165  89.385 119.822  1.00  0.00           H  
ATOM   4353  N   TYR A 283      28.798  88.175 118.651  1.00  0.00           N  
ATOM   4354  CA  TYR A 283      28.307  89.234 117.701  1.00  0.00           C  
ATOM   4355  C   TYR A 283      27.006  88.859 117.046  1.00  0.00           C  
ATOM   4356  O   TYR A 283      26.778  87.681 116.637  1.00  0.00           O  
ATOM   4357  CB  TYR A 283      29.433  89.469 116.646  1.00  0.00           C  
ATOM   4358  CG  TYR A 283      30.809  90.014 117.104  1.00  0.00           C  
ATOM   4359  CD1 TYR A 283      31.951  89.124 117.018  1.00  0.00           C  
ATOM   4360  CD2 TYR A 283      30.984  91.298 117.630  1.00  0.00           C  
ATOM   4361  CE1 TYR A 283      33.168  89.596 117.359  1.00  0.00           C  
ATOM   4362  CE2 TYR A 283      32.241  91.684 118.158  1.00  0.00           C  
ATOM   4363  CZ  TYR A 283      33.341  90.839 117.957  1.00  0.00           C  
ATOM   4364  OH  TYR A 283      34.597  91.269 118.331  1.00  0.00           O  
ATOM   4365  H   TYR A 283      28.877  87.228 118.308  1.00  0.00           H  
ATOM   4366  HA  TYR A 283      28.152  90.167 118.244  1.00  0.00           H  
ATOM   4367  HB2 TYR A 283      29.555  88.570 116.042  1.00  0.00           H  
ATOM   4368  HB3 TYR A 283      29.090  90.183 115.897  1.00  0.00           H  
ATOM   4369  HD1 TYR A 283      31.849  88.173 116.515  1.00  0.00           H  
ATOM   4370  HD2 TYR A 283      30.117  91.932 117.738  1.00  0.00           H  
ATOM   4371  HE1 TYR A 283      34.066  89.047 117.115  1.00  0.00           H  
ATOM   4372  HE2 TYR A 283      32.294  92.661 118.616  1.00  0.00           H  
ATOM   4373  HH  TYR A 283      34.587  92.082 118.840  1.00  0.00           H  
ATOM   4374  N   PHE A 284      26.194  89.867 116.728  1.00  0.00           N  
ATOM   4375  CA  PHE A 284      25.136  89.850 115.747  1.00  0.00           C  
ATOM   4376  C   PHE A 284      25.518  90.591 114.475  1.00  0.00           C  
ATOM   4377  O   PHE A 284      25.919  91.764 114.532  1.00  0.00           O  
ATOM   4378  CB  PHE A 284      23.879  90.362 116.290  1.00  0.00           C  
ATOM   4379  CG  PHE A 284      23.433  89.648 117.565  1.00  0.00           C  
ATOM   4380  CD1 PHE A 284      23.451  90.338 118.815  1.00  0.00           C  
ATOM   4381  CD2 PHE A 284      23.025  88.273 117.556  1.00  0.00           C  
ATOM   4382  CE1 PHE A 284      23.185  89.713 119.998  1.00  0.00           C  
ATOM   4383  CE2 PHE A 284      22.580  87.718 118.749  1.00  0.00           C  
ATOM   4384  CZ  PHE A 284      22.732  88.394 119.957  1.00  0.00           C  
ATOM   4385  H   PHE A 284      26.329  90.697 117.288  1.00  0.00           H  
ATOM   4386  HA  PHE A 284      24.854  88.819 115.538  1.00  0.00           H  
ATOM   4387  HB2 PHE A 284      23.949  91.427 116.513  1.00  0.00           H  
ATOM   4388  HB3 PHE A 284      23.183  90.259 115.458  1.00  0.00           H  
ATOM   4389  HD1 PHE A 284      23.968  91.283 118.908  1.00  0.00           H  
ATOM   4390  HD2 PHE A 284      22.908  87.748 116.619  1.00  0.00           H  
ATOM   4391  HE1 PHE A 284      23.214  90.257 120.932  1.00  0.00           H  
ATOM   4392  HE2 PHE A 284      22.120  86.742 118.800  1.00  0.00           H  
ATOM   4393  HZ  PHE A 284      22.297  87.916 120.823  1.00  0.00           H  
ATOM   4394  N   ILE A 285      25.510  89.901 113.289  1.00  0.00           N  
ATOM   4395  CA  ILE A 285      25.782  90.534 111.976  1.00  0.00           C  
ATOM   4396  C   ILE A 285      24.430  90.623 111.253  1.00  0.00           C  
ATOM   4397  O   ILE A 285      23.781  89.637 110.912  1.00  0.00           O  
ATOM   4398  CB  ILE A 285      26.837  89.737 111.148  1.00  0.00           C  
ATOM   4399  CG1 ILE A 285      28.217  89.769 111.679  1.00  0.00           C  
ATOM   4400  CG2 ILE A 285      26.921  90.178 109.705  1.00  0.00           C  
ATOM   4401  CD1 ILE A 285      28.532  88.488 112.420  1.00  0.00           C  
ATOM   4402  H   ILE A 285      25.298  88.913 113.299  1.00  0.00           H  
ATOM   4403  HA  ILE A 285      26.074  91.567 112.166  1.00  0.00           H  
ATOM   4404  HB  ILE A 285      26.417  88.732 111.177  1.00  0.00           H  
ATOM   4405 HG12 ILE A 285      28.952  89.795 110.873  1.00  0.00           H  
ATOM   4406 HG13 ILE A 285      28.348  90.676 112.268  1.00  0.00           H  
ATOM   4407 HG21 ILE A 285      25.984  89.945 109.199  1.00  0.00           H  
ATOM   4408 HG22 ILE A 285      26.893  91.267 109.660  1.00  0.00           H  
ATOM   4409 HG23 ILE A 285      27.688  89.661 109.129  1.00  0.00           H  
ATOM   4410 HD11 ILE A 285      28.367  87.609 111.795  1.00  0.00           H  
ATOM   4411 HD12 ILE A 285      29.596  88.473 112.656  1.00  0.00           H  
ATOM   4412 HD13 ILE A 285      27.945  88.407 113.334  1.00  0.00           H  
ATOM   4413  N   HID A 286      24.037  91.868 110.946  1.00  0.00           N  
ATOM   4414  CA  HID A 286      22.758  92.153 110.342  1.00  0.00           C  
ATOM   4415  C   HID A 286      22.812  92.361 108.840  1.00  0.00           C  
ATOM   4416  O   HID A 286      23.689  93.027 108.270  1.00  0.00           O  
ATOM   4417  CB  HID A 286      22.094  93.352 110.999  1.00  0.00           C  
ATOM   4418  CG  HID A 286      22.159  93.297 112.477  1.00  0.00           C  
ATOM   4419  CD2 HID A 286      21.232  92.778 113.322  1.00  0.00           C  
ATOM   4420  ND1 HID A 286      23.264  93.581 113.247  1.00  0.00           N  
ATOM   4421  CE1 HID A 286      23.020  93.270 114.553  1.00  0.00           C  
ATOM   4422  NE2 HID A 286      21.732  92.835 114.608  1.00  0.00           N  
ATOM   4423  H   HID A 286      24.570  92.705 111.133  1.00  0.00           H  
ATOM   4424  HA  HID A 286      22.260  91.189 110.443  1.00  0.00           H  
ATOM   4425  HB2 HID A 286      22.545  94.249 110.576  1.00  0.00           H  
ATOM   4426  HB3 HID A 286      21.044  93.262 110.721  1.00  0.00           H  
ATOM   4427  HD1 HID A 286      24.143  93.944 112.907  1.00  0.00           H  
ATOM   4428  HD2 HID A 286      20.237  92.473 113.034  1.00  0.00           H  
ATOM   4429  HE1 HID A 286      23.775  93.322 115.324  1.00  0.00           H  
ATOM   4430  N   VAL A 287      21.825  91.929 108.054  1.00  0.00           N  
ATOM   4431  CA  VAL A 287      21.578  92.311 106.629  1.00  0.00           C  
ATOM   4432  C   VAL A 287      20.312  93.210 106.497  1.00  0.00           C  
ATOM   4433  O   VAL A 287      19.372  92.885 107.216  1.00  0.00           O  
ATOM   4434  CB  VAL A 287      21.376  91.025 105.808  1.00  0.00           C  
ATOM   4435  CG1 VAL A 287      21.062  91.363 104.344  1.00  0.00           C  
ATOM   4436  CG2 VAL A 287      22.619  90.166 105.724  1.00  0.00           C  
ATOM   4437  H   VAL A 287      21.089  91.491 108.589  1.00  0.00           H  
ATOM   4438  HA  VAL A 287      22.460  92.782 106.196  1.00  0.00           H  
ATOM   4439  HB  VAL A 287      20.471  90.523 106.150  1.00  0.00           H  
ATOM   4440 HG11 VAL A 287      21.948  91.845 103.930  1.00  0.00           H  
ATOM   4441 HG12 VAL A 287      20.901  90.487 103.716  1.00  0.00           H  
ATOM   4442 HG13 VAL A 287      20.180  91.992 104.217  1.00  0.00           H  
ATOM   4443 HG21 VAL A 287      23.164  90.456 104.825  1.00  0.00           H  
ATOM   4444 HG22 VAL A 287      23.251  90.246 106.608  1.00  0.00           H  
ATOM   4445 HG23 VAL A 287      22.326  89.137 105.512  1.00  0.00           H  
ATOM   4446  N   LEU A 288      20.302  94.224 105.570  1.00  0.00           N  
ATOM   4447  CA  LEU A 288      19.135  95.098 105.408  1.00  0.00           C  
ATOM   4448  C   LEU A 288      19.084  95.652 103.962  1.00  0.00           C  
ATOM   4449  O   LEU A 288      19.994  96.460 103.630  1.00  0.00           O  
ATOM   4450  CB  LEU A 288      19.153  96.237 106.546  1.00  0.00           C  
ATOM   4451  CG  LEU A 288      17.892  97.087 106.640  1.00  0.00           C  
ATOM   4452  CD1 LEU A 288      16.687  96.138 106.639  1.00  0.00           C  
ATOM   4453  CD2 LEU A 288      17.860  97.906 107.995  1.00  0.00           C  
ATOM   4454  H   LEU A 288      21.149  94.546 105.125  1.00  0.00           H  
ATOM   4455  HA  LEU A 288      18.279  94.436 105.539  1.00  0.00           H  
ATOM   4456  HB2 LEU A 288      19.337  95.762 107.510  1.00  0.00           H  
ATOM   4457  HB3 LEU A 288      20.056  96.812 106.342  1.00  0.00           H  
ATOM   4458  HG  LEU A 288      17.856  97.782 105.801  1.00  0.00           H  
ATOM   4459 HD11 LEU A 288      16.760  95.356 107.394  1.00  0.00           H  
ATOM   4460 HD12 LEU A 288      15.807  96.779 106.683  1.00  0.00           H  
ATOM   4461 HD13 LEU A 288      16.677  95.611 105.685  1.00  0.00           H  
ATOM   4462 HD21 LEU A 288      18.910  98.173 108.118  1.00  0.00           H  
ATOM   4463 HD22 LEU A 288      17.150  98.732 107.944  1.00  0.00           H  
ATOM   4464 HD23 LEU A 288      17.559  97.223 108.790  1.00  0.00           H  
ATOM   4465  N   LYS A 289      18.073  95.283 103.105  1.00  0.00           N  
ATOM   4466  CA  LYS A 289      17.774  95.857 101.777  1.00  0.00           C  
ATOM   4467  C   LYS A 289      17.011  97.220 101.767  1.00  0.00           C  
ATOM   4468  O   LYS A 289      15.888  97.332 102.311  1.00  0.00           O  
ATOM   4469  CB  LYS A 289      17.074  94.802 100.960  1.00  0.00           C  
ATOM   4470  CG  LYS A 289      16.867  95.151  99.477  1.00  0.00           C  
ATOM   4471  CD  LYS A 289      16.633  93.813  98.803  1.00  0.00           C  
ATOM   4472  CE  LYS A 289      16.458  93.973  97.276  1.00  0.00           C  
ATOM   4473  NZ  LYS A 289      15.980  92.781  96.573  1.00  0.00           N1+
ATOM   4474  H   LYS A 289      17.352  94.670 103.456  1.00  0.00           H  
ATOM   4475  HA  LYS A 289      18.716  96.018 101.254  1.00  0.00           H  
ATOM   4476  HB2 LYS A 289      17.604  93.864 101.124  1.00  0.00           H  
ATOM   4477  HB3 LYS A 289      16.063  94.682 101.351  1.00  0.00           H  
ATOM   4478  HG2 LYS A 289      16.099  95.919  99.382  1.00  0.00           H  
ATOM   4479  HG3 LYS A 289      17.806  95.585  99.135  1.00  0.00           H  
ATOM   4480  HD2 LYS A 289      17.437  93.111  99.022  1.00  0.00           H  
ATOM   4481  HD3 LYS A 289      15.702  93.337  99.111  1.00  0.00           H  
ATOM   4482  HE2 LYS A 289      15.664  94.702  97.107  1.00  0.00           H  
ATOM   4483  HE3 LYS A 289      17.402  94.409  96.952  1.00  0.00           H  
ATOM   4484  HZ1 LYS A 289      15.772  92.951  95.599  1.00  0.00           H  
ATOM   4485  HZ2 LYS A 289      16.502  91.918  96.623  1.00  0.00           H  
ATOM   4486  HZ3 LYS A 289      15.183  92.424  97.081  1.00  0.00           H  
ATOM   4487  N   LYS A 290      17.501  98.176 100.987  1.00  0.00           N  
ATOM   4488  CA  LYS A 290      16.715  99.417 100.771  1.00  0.00           C  
ATOM   4489  C   LYS A 290      15.446  99.156  99.898  1.00  0.00           C  
ATOM   4490  O   LYS A 290      15.244  98.223  99.099  1.00  0.00           O  
ATOM   4491  CB  LYS A 290      17.707 100.516 100.175  1.00  0.00           C  
ATOM   4492  CG  LYS A 290      17.429 101.950 100.503  1.00  0.00           C  
ATOM   4493  CD  LYS A 290      18.459 103.046 100.135  1.00  0.00           C  
ATOM   4494  CE  LYS A 290      18.014 104.523 100.392  1.00  0.00           C  
ATOM   4495  NZ  LYS A 290      18.733 105.496  99.583  1.00  0.00           N1+
ATOM   4496  H   LYS A 290      18.374  98.021 100.504  1.00  0.00           H  
ATOM   4497  HA  LYS A 290      16.450  99.723 101.783  1.00  0.00           H  
ATOM   4498  HB2 LYS A 290      18.688 100.244 100.566  1.00  0.00           H  
ATOM   4499  HB3 LYS A 290      17.746 100.383  99.094  1.00  0.00           H  
ATOM   4500  HG2 LYS A 290      16.518 102.183  99.952  1.00  0.00           H  
ATOM   4501  HG3 LYS A 290      17.122 101.954 101.548  1.00  0.00           H  
ATOM   4502  HD2 LYS A 290      19.374 102.913 100.713  1.00  0.00           H  
ATOM   4503  HD3 LYS A 290      18.720 102.821  99.100  1.00  0.00           H  
ATOM   4504  HE2 LYS A 290      16.978 104.501 100.056  1.00  0.00           H  
ATOM   4505  HE3 LYS A 290      18.085 104.749 101.456  1.00  0.00           H  
ATOM   4506  HZ1 LYS A 290      18.265 106.380  99.725  1.00  0.00           H  
ATOM   4507  HZ2 LYS A 290      19.717 105.537  99.809  1.00  0.00           H  
ATOM   4508  HZ3 LYS A 290      18.642 105.214  98.618  1.00  0.00           H  
ATOM   4509  N   THR A 291      14.544 100.158  99.978  1.00  0.00           N  
ATOM   4510  CA  THR A 291      13.469 100.172  98.972  1.00  0.00           C  
ATOM   4511  C   THR A 291      14.139 100.687  97.609  1.00  0.00           C  
ATOM   4512  O   THR A 291      15.034 101.553  97.594  1.00  0.00           O  
ATOM   4513  CB  THR A 291      12.220 100.995  99.408  1.00  0.00           C  
ATOM   4514  CG2 THR A 291      11.735 100.548 100.813  1.00  0.00           C  
ATOM   4515  OG1 THR A 291      12.517 102.401  99.466  1.00  0.00           O  
ATOM   4516  H   THR A 291      14.727 100.964 100.561  1.00  0.00           H  
ATOM   4517  HA  THR A 291      13.129  99.157  98.771  1.00  0.00           H  
ATOM   4518  HB  THR A 291      11.473 100.882  98.622  1.00  0.00           H  
ATOM   4519  HG1 THR A 291      12.488 102.595  98.526  1.00  0.00           H  
ATOM   4520 HG21 THR A 291      10.673 100.788 100.855  1.00  0.00           H  
ATOM   4521 HG22 THR A 291      11.970  99.500 100.996  1.00  0.00           H  
ATOM   4522 HG23 THR A 291      12.263 101.144 101.557  1.00  0.00           H  
ATOM   4523  N   GLY A 292      13.577 100.230  96.472  1.00  0.00           N  
ATOM   4524  CA  GLY A 292      13.906 100.683  95.121  1.00  0.00           C  
ATOM   4525  C   GLY A 292      12.902 100.300  94.122  1.00  0.00           C  
ATOM   4526  O   GLY A 292      12.771  99.084  93.969  1.00  0.00           O  
ATOM   4527  OXT GLY A 292      12.357 101.185  93.459  1.00  0.00           O1-
ATOM   4528  H   GLY A 292      12.850  99.545  96.621  1.00  0.00           H  
ATOM   4529  HA2 GLY A 292      13.964 101.771  95.093  1.00  0.00           H  
ATOM   4530  HA3 GLY A 292      14.727 100.078  94.737  1.00  0.00           H  
ATOM   4531  N   ACT A 294      36.001  96.180 117.898  1.00  0.00           N  
ATOM   4532  CA  ACT A 294      35.221  96.054 119.274  1.00  0.00           C  
ATOM   4533  C   ACT A 294      34.467  94.709 119.658  1.00  0.00           C  
ATOM   4534  O   ACT A 294      33.305  94.662 120.038  1.00  0.00           O  
ATOM   4535  CE  ACT A 294      37.197  95.275 117.895  1.00  0.00           C  
ATOM   4536  OXT ACT A 294      35.004  93.626 119.657  1.00  0.00           O1-
ATOM   4537  HE1 ACT A 294      36.774  94.340 118.266  1.00  0.00           H  
ATOM   4538  HE2 ACT A 294      37.541  95.079 116.878  1.00  0.00           H  
ATOM   4539  HE3 ACT A 294      37.967  95.560 118.614  1.00  0.00           H  
ATOM   4540  H1  ACT A 294      34.503  96.857 119.450  1.00  0.00           H  
ATOM   4541  H3  ACT A 294      36.053  96.075 119.979  1.00  0.00           H  
ATOM   4542  H01 ACT A 294      36.221  97.187 117.882  1.00  0.00           H  
ATOM   4543  H02 ACT A 294      35.416  95.983 117.073  1.00  0.00           H  
ATOM   4544  CA' SAM A 293      37.909  96.993 111.262  1.00  0.00           C  
ATOM   4545  CB  SAM A 293      37.618  97.971 112.442  1.00  0.00           C  
ATOM   4546  CG  SAM A 293      38.873  98.711 112.930  1.00  0.00           C  
ATOM   4547  SD  SAM A 293      38.577  99.386 114.567  1.00  0.00           S  
ATOM   4548  C5' SAM A 293      37.128 100.462 114.459  1.00  0.00           C  
ATOM   4549  C4' SAM A 293      37.234 101.498 113.285  1.00  0.00           C  
ATOM   4550  O4' SAM A 293      36.089 102.301 113.286  1.00  0.00           O  
ATOM   4551  C3' SAM A 293      38.422 102.584 113.331  1.00  0.00           C  
ATOM   4552  O3' SAM A 293      39.116 102.528 112.094  1.00  0.00           O  
ATOM   4553  C2' SAM A 293      37.755 103.983 113.481  1.00  0.00           C  
ATOM   4554  O2' SAM A 293      38.442 105.171 112.969  1.00  0.00           O  
ATOM   4555  C1' SAM A 293      36.360 103.638 112.866  1.00  0.00           C  
ATOM   4556  OXT SAM A 293      39.685  95.502 112.068  1.00  0.00           O  
ATOM   4557  N1  SAM A 293      33.888 107.930 111.565  1.00  0.00           N  
ATOM   4558  C2  SAM A 293      34.637 107.114 110.803  1.00  0.00           C  
ATOM   4559  N3  SAM A 293      35.188 105.995 111.193  1.00  0.00           N  
ATOM   4560  C4  SAM A 293      34.896 105.647 112.483  1.00  0.00           C  
ATOM   4561  C5  SAM A 293      34.235 106.468 113.310  1.00  0.00           C  
ATOM   4562  C6  SAM A 293      33.624 107.588 112.724  1.00  0.00           C  
ATOM   4563  N6  SAM A 293      32.631 108.398 113.277  1.00  0.00           N  
ATOM   4564  N7  SAM A 293      34.078 106.016 114.590  1.00  0.00           N  
ATOM   4565  C8  SAM A 293      34.778 104.871 114.541  1.00  0.00           C  
ATOM   4566  N9  SAM A 293      35.352 104.600 113.276  1.00  0.00           N  
ATOM   4567  C'  SAM A 293      38.495  95.641 111.892  1.00  0.00           C  
ATOM   4568  N'  SAM A 293      36.786  96.889 110.261  1.00  0.00           N  
ATOM   4569  O'  SAM A 293      37.692  94.803 112.264  1.00  0.00           O  
ATOM   4570 HN61 SAM A 293      32.325 109.107 112.624  1.00  0.00           H  
ATOM   4571 HN62 SAM A 293      32.336 108.317 114.242  1.00  0.00           H  
ATOM   4572  HA  SAM A 293      38.767  97.436 110.753  1.00  0.00           H  
ATOM   4573  HB1 SAM A 293      37.128  97.445 113.271  1.00  0.00           H  
ATOM   4574  HB2 SAM A 293      36.990  98.799 112.088  1.00  0.00           H  
ATOM   4575  HG1 SAM A 293      39.183  99.563 112.313  1.00  0.00           H  
ATOM   4576  HG2 SAM A 293      39.661  97.958 113.056  1.00  0.00           H  
ATOM   4577 HO2' SAM A 293      38.531 105.019 112.013  1.00  0.00           H  
ATOM   4578 HO3' SAM A 293      38.579 102.913 111.379  1.00  0.00           H  
ATOM   4579  H01 SAM A 293      34.940 104.289 115.438  1.00  0.00           H  
ATOM   4580  H02 SAM A 293      37.244 101.098 112.265  1.00  0.00           H  
ATOM   4581  H03 SAM A 293      39.074 102.305 114.167  1.00  0.00           H  
ATOM   4582  H04 SAM A 293      37.612 104.222 114.542  1.00  0.00           H  
ATOM   4583  H05 SAM A 293      36.508 103.697 111.783  1.00  0.00           H  
ATOM   4584  H06 SAM A 293      34.729 107.363 109.748  1.00  0.00           H  
ATOM   4585  H07 SAM A 293      36.722  96.168 109.527  1.00  0.00           H  
ATOM   4586  H08 SAM A 293      36.730  97.803 109.788  1.00  0.00           H  
ATOM   4587  H09 SAM A 293      35.914  96.698 110.775  1.00  0.00           H  
ATOM   4588 H5'1 SAM A 293      37.104 101.015 115.405  1.00  0.00           H  
ATOM   4589 H5'2 SAM A 293      36.152  99.962 114.452  1.00  0.00           H  
END
