# Supplementary material for: Computational Investigation of GNMT-Catalyzed Methyl Transfer Reaction: Integrating MD, QM, and ML Approaches
Source: J Comput Chem. Author manuscript; Available in PMC 2026 Jun 29. (PMC13312424; doi:10.1002/jcc.70434)
Supplement: SI-3 [file NIHMS2188582-supplement-SI-3.zip › MD-frame-pdbs/clustering-P1-11795.pdb]

ATOM      1  N   VAL A   1      58.877  60.582  54.966  1.00  0.00           N0.      0
ATOM      2  H1  VAL A   1      57.895  60.372  55.071  1.00  0.00           H0.      0
ATOM      3  H2  VAL A   1      59.302  60.464  55.875  1.00  0.00           H0.      0
ATOM      4  H3  VAL A   1      59.225  59.944  54.265  1.00  0.00           H0.      0
ATOM      5  CA  VAL A   1      59.031  61.963  54.392  1.00  0.00           C0.      0
ATOM      6  HA  VAL A   1      58.165  62.046  53.736  1.00  0.00           H0.      0
ATOM      7  CB  VAL A   1      59.097  63.079  55.434  1.00  0.00           C0.      0
ATOM      8  HB  VAL A   1      60.041  63.078  55.979  1.00  0.00           H0.      0
ATOM      9  CG1 VAL A   1      58.868  64.429  54.761  1.00  0.00           C0.      0
ATOM     10 HG11 VAL A   1      57.932  64.422  54.202  1.00  0.00           H0.      0
ATOM     11 HG12 VAL A   1      58.838  65.222  55.508  1.00  0.00           H0.      0
ATOM     12 HG13 VAL A   1      59.736  64.691  54.157  1.00  0.00           H0.      0
ATOM     13  CG2 VAL A   1      58.064  62.943  56.566  1.00  0.00           C0.      0
ATOM     14 HG21 VAL A   1      58.206  61.997  57.088  1.00  0.00           H0.      0
ATOM     15 HG22 VAL A   1      58.217  63.744  57.289  1.00  0.00           H0.      0
ATOM     16 HG23 VAL A   1      57.046  63.062  56.196  1.00  0.00           H0.      0
ATOM     17  C   VAL A   1      60.283  62.016  53.465  1.00  0.00           C0.      0
ATOM     18  O   VAL A   1      60.273  62.492  52.323  1.00  0.00           O0.      0
ATOM     19  N   ASP A   2      61.381  61.570  53.950  1.00  0.00           N0.      0
ATOM     20  H   ASP A   2      61.425  61.270  54.913  1.00  0.00           H0.      0
ATOM     21  CA  ASP A   2      62.728  61.745  53.343  1.00  0.00           C0.      0
ATOM     22  HA  ASP A   2      62.884  62.771  53.010  1.00  0.00           H0.      0
ATOM     23  CB  ASP A   2      63.775  61.485  54.389  1.00  0.00           C0.      0
ATOM     24  HB2 ASP A   2      64.745  61.759  53.973  1.00  0.00           H0.      0
ATOM     25  HB3 ASP A   2      63.520  62.161  55.205  1.00  0.00           H0.      0
ATOM     26  CG  ASP A   2      63.898  60.105  54.955  1.00  0.00           C0.      0
ATOM     27  OD1 ASP A   2      64.616  60.088  55.967  1.00  0.00           O0.      0
ATOM     28  OD2 ASP A   2      63.434  59.056  54.442  1.00  0.00           O0.      0
ATOM     29  C   ASP A   2      63.017  60.911  52.075  1.00  0.00           C0.      0
ATOM     30  O   ASP A   2      64.012  61.229  51.426  1.00  0.00           O0.      0
ATOM     31  N   SER A   3      62.238  59.837  51.799  1.00  0.00           N0.      0
ATOM     32  H   SER A   3      61.419  59.649  52.359  1.00  0.00           H0.      0
ATOM     33  CA  SER A   3      62.314  58.828  50.749  1.00  0.00           C0.      0
ATOM     34  HA  SER A   3      61.537  58.124  51.047  1.00  0.00           H0.      0
ATOM     35  CB  SER A   3      61.916  59.439  49.411  1.00  0.00           C0.      0
ATOM     36  HB2 SER A   3      62.710  60.126  49.119  1.00  0.00           H0.      0
ATOM     37  HB3 SER A   3      61.981  58.617  48.698  1.00  0.00           H0.      0
ATOM     38  OG  SER A   3      60.551  59.865  49.330  1.00  0.00           O0.      0
ATOM     39  HG  SER A   3      59.996  59.092  49.203  1.00  0.00           H0.      0
ATOM     40  C   SER A   3      63.525  57.954  50.774  1.00  0.00           C0.      0
ATOM     41  O   SER A   3      63.694  57.132  49.874  1.00  0.00           O0.      0
ATOM     42  N   VAL A   4      64.427  57.975  51.794  1.00  0.00           N0.      0
ATOM     43  H   VAL A   4      64.173  58.571  52.568  1.00  0.00           H0.      0
ATOM     44  CA  VAL A   4      65.697  57.185  51.879  1.00  0.00           C0.      0
ATOM     45  HA  VAL A   4      66.206  57.332  50.926  1.00  0.00           H0.      0
ATOM     46  CB  VAL A   4      66.633  57.785  52.917  1.00  0.00           C0.      0
ATOM     47  HB  VAL A   4      66.225  57.870  53.924  1.00  0.00           H0.      0
ATOM     48  CG1 VAL A   4      67.952  57.039  53.125  1.00  0.00           C0.      0
ATOM     49 HG11 VAL A   4      68.313  56.712  52.150  1.00  0.00           H0.      0
ATOM     50 HG12 VAL A   4      68.639  57.708  53.642  1.00  0.00           H0.      0
ATOM     51 HG13 VAL A   4      67.642  56.220  53.773  1.00  0.00           H0.      0
ATOM     52  CG2 VAL A   4      67.049  59.161  52.569  1.00  0.00           C0.      0
ATOM     53 HG21 VAL A   4      67.615  59.161  51.637  1.00  0.00           H0.      0
ATOM     54 HG22 VAL A   4      66.133  59.751  52.554  1.00  0.00           H0.      0
ATOM     55 HG23 VAL A   4      67.666  59.567  53.371  1.00  0.00           H0.      0
ATOM     56  C   VAL A   4      65.439  55.666  52.127  1.00  0.00           C0.      0
ATOM     57  O   VAL A   4      64.591  55.304  52.889  1.00  0.00           O0.      0
ATOM     58  N   TYR A   5      66.219  54.735  51.552  1.00  0.00           N0.      0
ATOM     59  H   TYR A   5      66.945  55.085  50.942  1.00  0.00           H0.      0
ATOM     60  CA  TYR A   5      66.107  53.294  51.706  1.00  0.00           C0.      0
ATOM     61  HA  TYR A   5      65.051  53.026  51.726  1.00  0.00           H0.      0
ATOM     62  CB  TYR A   5      66.873  52.531  50.633  1.00  0.00           C0.      0
ATOM     63  HB2 TYR A   5      66.380  52.867  49.721  1.00  0.00           H0.      0
ATOM     64  HB3 TYR A   5      67.938  52.759  50.672  1.00  0.00           H0.      0
ATOM     65  CG  TYR A   5      66.682  51.006  50.815  1.00  0.00           C0.      0
ATOM     66  CD1 TYR A   5      65.456  50.407  50.500  1.00  0.00           C0.      0
ATOM     67  HD1 TYR A   5      64.670  51.038  50.111  1.00  0.00           H0.      0
ATOM     68  CE1 TYR A   5      65.252  49.046  50.634  1.00  0.00           C0.      0
ATOM     69  HE1 TYR A   5      64.276  48.599  50.519  1.00  0.00           H0.      0
ATOM     70  CZ  TYR A   5      66.248  48.274  51.215  1.00  0.00           C0.      0
ATOM     71  OH  TYR A   5      66.009  46.985  51.667  1.00  0.00           O0.      0
ATOM     72  HH  TYR A   5      65.265  46.572  51.222  1.00  0.00           H0.      0
ATOM     73  CE2 TYR A   5      67.415  48.907  51.730  1.00  0.00           C0.      0
ATOM     74  HE2 TYR A   5      67.989  48.232  52.348  1.00  0.00           H0.      0
ATOM     75  CD2 TYR A   5      67.651  50.250  51.548  1.00  0.00           C0.      0
ATOM     76  HD2 TYR A   5      68.524  50.700  51.998  1.00  0.00           H0.      0
ATOM     77  C   TYR A   5      66.336  52.904  53.153  1.00  0.00           C0.      0
ATOM     78  O   TYR A   5      67.362  53.328  53.665  1.00  0.00           O0.      0
ATOM     79  N   ARG A   6      65.379  52.021  53.701  1.00  0.00           N0.      0
ATOM     80  H   ARG A   6      64.485  51.902  53.247  1.00  0.00           H0.      0
ATOM     81  CA  ARG A   6      65.657  51.350  54.981  1.00  0.00           C0.      0
ATOM     82  HA  ARG A   6      66.729  51.350  55.178  1.00  0.00           H0.      0
ATOM     83  CB  ARG A   6      64.901  52.079  56.074  1.00  0.00           C0.      0
ATOM     84  HB2 ARG A   6      63.818  51.966  56.021  1.00  0.00           H0.      0
ATOM     85  HB3 ARG A   6      65.104  51.616  57.040  1.00  0.00           H0.      0
ATOM     86  CG  ARG A   6      65.286  53.557  56.229  1.00  0.00           C0.      0
ATOM     87  HG2 ARG A   6      66.275  53.631  56.683  1.00  0.00           H0.      0
ATOM     88  HG3 ARG A   6      65.156  54.039  55.260  1.00  0.00           H0.      0
ATOM     89  CD  ARG A   6      64.198  54.051  57.195  1.00  0.00           C0.      0
ATOM     90  HD2 ARG A   6      63.236  54.098  56.687  1.00  0.00           H0.      0
ATOM     91  HD3 ARG A   6      64.159  53.460  58.111  1.00  0.00           H0.      0
ATOM     92  NE  ARG A   6      64.633  55.419  57.619  1.00  0.00           N0.      0
ATOM     93  HE  ARG A   6      64.757  55.605  58.604  1.00  0.00           H0.      0
ATOM     94  CZ  ARG A   6      64.525  56.545  56.863  1.00  0.00           C0.      0
ATOM     95  NH1 ARG A   6      64.545  57.745  57.384  1.00  0.00           N0.      0
ATOM     96 HH11 ARG A   6      64.802  57.853  58.355  1.00  0.00           H0.      0
ATOM     97 HH12 ARG A   6      64.647  58.481  56.700  1.00  0.00           H0.      0
ATOM     98  NH2 ARG A   6      64.175  56.500  55.643  1.00  0.00           N0.      0
ATOM     99 HH21 ARG A   6      64.251  55.663  55.083  1.00  0.00           H0.      0
ATOM    100 HH22 ARG A   6      64.037  57.336  55.093  1.00  0.00           H0.      0
ATOM    101  C   ARG A   6      65.167  49.898  54.905  1.00  0.00           C0.      0
ATOM    102  O   ARG A   6      64.057  49.625  54.554  1.00  0.00           O0.      0
ATOM    103  N   THR A   7      65.915  48.947  55.369  1.00  0.00           N0.      0
ATOM    104  H   THR A   7      66.869  49.172  55.613  1.00  0.00           H0.      0
ATOM    105  CA  THR A   7      65.548  47.597  55.538  1.00  0.00           C0.      0
ATOM    106  HA  THR A   7      65.269  47.255  54.541  1.00  0.00           H0.      0
ATOM    107  CB  THR A   7      66.657  46.677  56.075  1.00  0.00           C0.      0
ATOM    108  HB  THR A   7      66.384  45.629  55.945  1.00  0.00           H0.      0
ATOM    109  CG2 THR A   7      67.978  46.858  55.332  1.00  0.00           C0.      0
ATOM    110 HG21 THR A   7      68.486  47.822  55.320  1.00  0.00           H0.      0
ATOM    111 HG22 THR A   7      68.623  46.072  55.724  1.00  0.00           H0.      0
ATOM    112 HG23 THR A   7      67.751  46.746  54.272  1.00  0.00           H0.      0
ATOM    113  OG1 THR A   7      66.968  47.048  57.373  1.00  0.00           O0.      0
ATOM    114  HG1 THR A   7      67.721  46.527  57.660  1.00  0.00           H0.      0
ATOM    115  C   THR A   7      64.280  47.318  56.343  1.00  0.00           C0.      0
ATOM    116  O   THR A   7      64.032  48.005  57.343  1.00  0.00           O0.      0
ATOM    117  N   ARG A   8      63.463  46.311  55.949  1.00  0.00           N0.      0
ATOM    118  H   ARG A   8      63.651  45.751  55.130  1.00  0.00           H0.      0
ATOM    119  CA  ARG A   8      62.259  45.873  56.699  1.00  0.00           C0.      0
ATOM    120  HA  ARG A   8      62.365  46.304  57.695  1.00  0.00           H0.      0
ATOM    121  CB  ARG A   8      60.947  46.520  56.236  1.00  0.00           C0.      0
ATOM    122  HB2 ARG A   8      60.200  46.355  57.012  1.00  0.00           H0.      0
ATOM    123  HB3 ARG A   8      61.180  47.583  56.184  1.00  0.00           H0.      0
ATOM    124  CG  ARG A   8      60.382  46.183  54.830  1.00  0.00           C0.      0
ATOM    125  HG2 ARG A   8      61.196  46.490  54.174  1.00  0.00           H0.      0
ATOM    126  HG3 ARG A   8      60.256  45.112  54.670  1.00  0.00           H0.      0
ATOM    127  CD  ARG A   8      59.131  46.886  54.365  1.00  0.00           C0.      0
ATOM    128  HD2 ARG A   8      59.362  47.947  54.271  1.00  0.00           H0.      0
ATOM    129  HD3 ARG A   8      58.832  46.473  53.401  1.00  0.00           H0.      0
ATOM    130  NE  ARG A   8      57.966  46.661  55.273  1.00  0.00           N0.      0
ATOM    131  HE  ARG A   8      58.072  45.810  55.807  1.00  0.00           H0.      0
ATOM    132  CZ  ARG A   8      56.726  47.098  55.160  1.00  0.00           C0.      0
ATOM    133  NH1 ARG A   8      55.801  46.610  55.858  1.00  0.00           N0.      0
ATOM    134 HH11 ARG A   8      56.066  46.093  56.684  1.00  0.00           H0.      0
ATOM    135 HH12 ARG A   8      54.870  46.981  55.726  1.00  0.00           H0.      0
ATOM    136  NH2 ARG A   8      56.320  48.140  54.520  1.00  0.00           N0.      0
ATOM    137 HH21 ARG A   8      57.057  48.697  54.111  1.00  0.00           H0.      0
ATOM    138 HH22 ARG A   8      55.563  48.670  54.929  1.00  0.00           H0.      0
ATOM    139  C   ARG A   8      62.192  44.391  56.870  1.00  0.00           C0.      0
ATOM    140  O   ARG A   8      62.160  43.637  55.861  1.00  0.00           O0.      0
ATOM    141  N   SER A   9      62.026  43.872  58.114  1.00  0.00           N0.      0
ATOM    142  H   SER A   9      61.965  44.584  58.828  1.00  0.00           H0.      0
ATOM    143  CA  SER A   9      61.851  42.495  58.467  1.00  0.00           C0.      0
ATOM    144  HA  SER A   9      62.662  41.921  58.019  1.00  0.00           H0.      0
ATOM    145  CB  SER A   9      61.781  42.454  59.937  1.00  0.00           C0.      0
ATOM    146  HB2 SER A   9      61.601  41.453  60.328  1.00  0.00           H0.      0
ATOM    147  HB3 SER A   9      62.740  42.756  60.358  1.00  0.00           H0.      0
ATOM    148  OG  SER A   9      60.790  43.412  60.479  1.00  0.00           O0.      0
ATOM    149  HG  SER A   9      61.164  44.279  60.651  1.00  0.00           H0.      0
ATOM    150  C   SER A   9      60.495  42.164  57.829  1.00  0.00           C0.      0
ATOM    151  O   SER A   9      59.464  42.811  57.987  1.00  0.00           O0.      0
ATOM    152  N   LEU A  10      60.449  41.018  57.123  1.00  0.00           N0.      0
ATOM    153  H   LEU A  10      61.287  40.480  56.956  1.00  0.00           H0.      0
ATOM    154  CA  LEU A  10      59.262  40.575  56.415  1.00  0.00           C0.      0
ATOM    155  HA  LEU A  10      58.541  41.385  56.531  1.00  0.00           H0.      0
ATOM    156  CB  LEU A  10      59.491  40.473  54.921  1.00  0.00           C0.      0
ATOM    157  HB2 LEU A  10      60.406  39.907  54.745  1.00  0.00           H0.      0
ATOM    158  HB3 LEU A  10      58.693  39.955  54.389  1.00  0.00           H0.      0
ATOM    159  CG  LEU A  10      59.661  41.754  54.145  1.00  0.00           C0.      0
ATOM    160  HG  LEU A  10      60.666  42.000  54.487  1.00  0.00           H0.      0
ATOM    161  CD1 LEU A  10      59.542  41.517  52.645  1.00  0.00           C0.      0
ATOM    162 HD11 LEU A  10      60.154  40.663  52.353  1.00  0.00           H0.      0
ATOM    163 HD12 LEU A  10      58.479  41.367  52.459  1.00  0.00           H0.      0
ATOM    164 HD13 LEU A  10      59.800  42.343  51.983  1.00  0.00           H0.      0
ATOM    165  CD2 LEU A  10      58.761  42.940  54.423  1.00  0.00           C0.      0
ATOM    166 HD21 LEU A  10      57.734  42.575  54.410  1.00  0.00           H0.      0
ATOM    167 HD22 LEU A  10      59.034  43.387  55.379  1.00  0.00           H0.      0
ATOM    168 HD23 LEU A  10      58.786  43.711  53.653  1.00  0.00           H0.      0
ATOM    169  C   LEU A  10      58.751  39.321  56.968  1.00  0.00           C0.      0
ATOM    170  O   LEU A  10      59.545  38.426  57.231  1.00  0.00           O0.      0
ATOM    171  N   GLY A  11      57.438  39.100  57.011  1.00  0.00           N0.      0
ATOM    172  H   GLY A  11      56.790  39.837  56.770  1.00  0.00           H0.      0
ATOM    173  CA  GLY A  11      56.745  37.746  57.294  1.00  0.00           C0.      0
ATOM    174  HA2 GLY A  11      57.146  37.197  58.146  1.00  0.00           H0.      0
ATOM    175  HA3 GLY A  11      55.674  37.939  57.342  1.00  0.00           H0.      0
ATOM    176  C   GLY A  11      56.859  36.808  56.111  1.00  0.00           C0.      0
ATOM    177  O   GLY A  11      57.090  37.163  54.940  1.00  0.00           O0.      0
ATOM    178  N   VAL A  12      56.449  35.578  56.328  1.00  0.00           N0.      0
ATOM    179  H   VAL A  12      56.177  35.310  57.263  1.00  0.00           H0.      0
ATOM    180  CA  VAL A  12      56.434  34.505  55.278  1.00  0.00           C0.      0
ATOM    181  HA  VAL A  12      57.392  34.405  54.768  1.00  0.00           H0.      0
ATOM    182  CB  VAL A  12      56.161  33.177  56.116  1.00  0.00           C0.      0
ATOM    183  HB  VAL A  12      55.257  33.327  56.707  1.00  0.00           H0.      0
ATOM    184  CG1 VAL A  12      55.696  32.052  55.225  1.00  0.00           C0.      0
ATOM    185 HG11 VAL A  12      55.970  31.091  55.660  1.00  0.00           H0.      0
ATOM    186 HG12 VAL A  12      54.637  32.159  54.989  1.00  0.00           H0.      0
ATOM    187 HG13 VAL A  12      56.314  32.202  54.339  1.00  0.00           H0.      0
ATOM    188  CG2 VAL A  12      57.298  32.738  56.975  1.00  0.00           C0.      0
ATOM    189 HG21 VAL A  12      58.059  32.416  56.264  1.00  0.00           H0.      0
ATOM    190 HG22 VAL A  12      57.556  33.541  57.665  1.00  0.00           H0.      0
ATOM    191 HG23 VAL A  12      56.895  31.973  57.639  1.00  0.00           H0.      0
ATOM    192  C   VAL A  12      55.422  34.803  54.185  1.00  0.00           C0.      0
ATOM    193  O   VAL A  12      55.728  34.590  53.008  1.00  0.00           O0.      0
ATOM    194  N   ALA A  13      54.312  35.350  54.542  1.00  0.00           N0.      0
ATOM    195  H   ALA A  13      54.011  35.360  55.506  1.00  0.00           H0.      0
ATOM    196  CA  ALA A  13      53.376  35.815  53.567  1.00  0.00           C0.      0
ATOM    197  HA  ALA A  13      53.181  35.009  52.860  1.00  0.00           H0.      0
ATOM    198  CB  ALA A  13      52.077  36.292  54.259  1.00  0.00           C0.      0
ATOM    199  HB1 ALA A  13      51.424  36.798  53.548  1.00  0.00           H0.      0
ATOM    200  HB2 ALA A  13      51.519  35.414  54.585  1.00  0.00           H0.      0
ATOM    201  HB3 ALA A  13      52.170  37.060  55.027  1.00  0.00           H0.      0
ATOM    202  C   ALA A  13      54.033  36.968  52.716  1.00  0.00           C0.      0
ATOM    203  O   ALA A  13      54.166  36.932  51.524  1.00  0.00           O0.      0
ATOM    204  N   ALA A  14      54.452  38.034  53.389  1.00  0.00           N0.      0
ATOM    205  H   ALA A  14      54.431  38.122  54.395  1.00  0.00           H0.      0
ATOM    206  CA  ALA A  14      55.040  39.182  52.655  1.00  0.00           C0.      0
ATOM    207  HA  ALA A  14      54.300  39.525  51.932  1.00  0.00           H0.      0
ATOM    208  CB  ALA A  14      55.427  40.274  53.674  1.00  0.00           C0.      0
ATOM    209  HB1 ALA A  14      56.086  39.860  54.437  1.00  0.00           H0.      0
ATOM    210  HB2 ALA A  14      56.007  41.049  53.174  1.00  0.00           H0.      0
ATOM    211  HB3 ALA A  14      54.537  40.747  54.088  1.00  0.00           H0.      0
ATOM    212  C   ALA A  14      56.268  38.699  51.814  1.00  0.00           C0.      0
ATOM    213  O   ALA A  14      56.373  39.187  50.686  1.00  0.00           O0.      0
ATOM    214  N   GLU A  15      57.101  37.833  52.311  1.00  0.00           N0.      0
ATOM    215  H   GLU A  15      56.997  37.598  53.288  1.00  0.00           H0.      0
ATOM    216  CA  GLU A  15      58.187  37.264  51.470  1.00  0.00           C0.      0
ATOM    217  HA  GLU A  15      58.773  38.066  51.020  1.00  0.00           H0.      0
ATOM    218  CB  GLU A  15      59.181  36.491  52.359  1.00  0.00           C0.      0
ATOM    219  HB2 GLU A  15      58.562  35.975  53.094  1.00  0.00           H0.      0
ATOM    220  HB3 GLU A  15      59.762  35.798  51.750  1.00  0.00           H0.      0
ATOM    221  CG  GLU A  15      59.988  37.568  53.149  1.00  0.00           C0.      0
ATOM    222  HG2 GLU A  15      60.389  38.318  52.468  1.00  0.00           H0.      0
ATOM    223  HG3 GLU A  15      59.349  37.946  53.947  1.00  0.00           H0.      0
ATOM    224  CD  GLU A  15      61.192  36.882  53.930  1.00  0.00           C0.      0
ATOM    225  OE1 GLU A  15      61.098  35.727  54.342  1.00  0.00           O0.      0
ATOM    226  OE2 GLU A  15      62.234  37.545  54.184  1.00  0.00           O0.      0
ATOM    227  C   GLU A  15      57.767  36.283  50.329  1.00  0.00           C0.      0
ATOM    228  O   GLU A  15      58.531  36.034  49.391  1.00  0.00           O0.      0
ATOM    229  N   GLY A  16      56.538  35.824  50.428  1.00  0.00           N0.      0
ATOM    230  H   GLY A  16      56.030  36.153  51.236  1.00  0.00           H0.      0
ATOM    231  CA  GLY A  16      55.929  35.138  49.305  1.00  0.00           C0.      0
ATOM    232  HA2 GLY A  16      56.564  34.294  49.036  1.00  0.00           H0.      0
ATOM    233  HA3 GLY A  16      54.942  34.838  49.656  1.00  0.00           H0.      0
ATOM    234  C   GLY A  16      55.702  35.971  48.015  1.00  0.00           C0.      0
ATOM    235  O   GLY A  16      55.741  35.483  46.899  1.00  0.00           O0.      0
ATOM    236  N   ILE A  17      55.456  37.272  48.133  1.00  0.00           N0.      0
ATOM    237  H   ILE A  17      55.684  37.641  49.046  1.00  0.00           H0.      0
ATOM    238  CA  ILE A  17      54.979  38.093  47.070  1.00  0.00           C0.      0
ATOM    239  HA  ILE A  17      54.127  37.611  46.590  1.00  0.00           H0.      0
ATOM    240  CB  ILE A  17      54.477  39.441  47.613  1.00  0.00           C0.      0
ATOM    241  HB  ILE A  17      55.387  39.858  48.047  1.00  0.00           H0.      0
ATOM    242  CG2 ILE A  17      54.047  40.392  46.533  1.00  0.00           C0.      0
ATOM    243 HG21 ILE A  17      54.669  40.237  45.651  1.00  0.00           H0.      0
ATOM    244 HG22 ILE A  17      52.974  40.290  46.372  1.00  0.00           H0.      0
ATOM    245 HG23 ILE A  17      54.098  41.393  46.962  1.00  0.00           H0.      0
ATOM    246  CG1 ILE A  17      53.372  39.354  48.699  1.00  0.00           C0.      0
ATOM    247 HG12 ILE A  17      52.517  38.916  48.185  1.00  0.00           H0.      0
ATOM    248 HG13 ILE A  17      53.707  38.698  49.501  1.00  0.00           H0.      0
ATOM    249  CD1 ILE A  17      52.986  40.577  49.519  1.00  0.00           C0.      0
ATOM    250 HD11 ILE A  17      52.118  40.317  50.126  1.00  0.00           H0.      0
ATOM    251 HD12 ILE A  17      53.895  40.916  50.014  1.00  0.00           H0.      0
ATOM    252 HD13 ILE A  17      52.797  41.366  48.791  1.00  0.00           H0.      0
ATOM    253  C   ILE A  17      56.229  38.348  46.087  1.00  0.00           C0.      0
ATOM    254  O   ILE A  17      57.324  38.686  46.526  1.00  0.00           O0.      0
ATOM    255  N   PRO A  18      56.118  37.983  44.799  1.00  0.00           N0.      0
ATOM    256  CD  PRO A  18      54.908  37.369  44.213  1.00  0.00           C0.      0
ATOM    257  HD2 PRO A  18      54.035  38.018  44.142  1.00  0.00           H0.      0
ATOM    258  HD3 PRO A  18      54.586  36.532  44.834  1.00  0.00           H0.      0
ATOM    259  CG  PRO A  18      55.354  36.858  42.891  1.00  0.00           C0.      0
ATOM    260  HG2 PRO A  18      54.499  36.930  42.219  1.00  0.00           H0.      0
ATOM    261  HG3 PRO A  18      55.718  35.837  43.001  1.00  0.00           H0.      0
ATOM    262  CB  PRO A  18      56.517  37.690  42.440  1.00  0.00           C0.      0
ATOM    263  HB2 PRO A  18      56.165  38.627  42.009  1.00  0.00           H0.      0
ATOM    264  HB3 PRO A  18      57.074  37.106  41.708  1.00  0.00           H0.      0
ATOM    265  CA  PRO A  18      57.184  38.059  43.777  1.00  0.00           C0.      0
ATOM    266  HA  PRO A  18      57.888  37.258  44.005  1.00  0.00           H0.      0
ATOM    267  C   PRO A  18      57.779  39.549  43.726  1.00  0.00           C0.      0
ATOM    268  O   PRO A  18      56.938  40.441  43.806  1.00  0.00           O0.      0
ATOM    269  N   ASP A  19      59.100  39.639  43.447  1.00  0.00           N0.      0
ATOM    270  H   ASP A  19      59.622  38.776  43.497  1.00  0.00           H0.      0
ATOM    271  CA  ASP A  19      59.875  40.858  43.126  1.00  0.00           C0.      0
ATOM    272  HA  ASP A  19      59.596  41.569  43.904  1.00  0.00           H0.      0
ATOM    273  CB  ASP A  19      61.349  40.532  43.332  1.00  0.00           C0.      0
ATOM    274  HB2 ASP A  19      61.929  41.454  43.302  1.00  0.00           H0.      0
ATOM    275  HB3 ASP A  19      61.585  40.098  44.304  1.00  0.00           H0.      0
ATOM    276  CG  ASP A  19      61.934  39.606  42.232  1.00  0.00           C0.      0
ATOM    277  OD1 ASP A  19      63.113  39.224  42.309  1.00  0.00           O0.      0
ATOM    278  OD2 ASP A  19      61.145  39.224  41.332  1.00  0.00           O0.      0
ATOM    279  C   ASP A  19      59.463  41.554  41.784  1.00  0.00           C0.      0
ATOM    280  O   ASP A  19      60.101  42.461  41.297  1.00  0.00           O0.      0
ATOM    281  N   GLN A  20      58.258  41.289  41.283  1.00  0.00           N0.      0
ATOM    282  H   GLN A  20      57.692  40.724  41.899  1.00  0.00           H0.      0
ATOM    283  CA  GLN A  20      57.808  41.727  39.948  1.00  0.00           C0.      0
ATOM    284  HA  GLN A  20      58.590  41.387  39.269  1.00  0.00           H0.      0
ATOM    285  CB  GLN A  20      56.577  40.920  39.563  1.00  0.00           C0.      0
ATOM    286  HB2 GLN A  20      56.481  41.053  38.485  1.00  0.00           H0.      0
ATOM    287  HB3 GLN A  20      56.804  39.867  39.733  1.00  0.00           H0.      0
ATOM    288  CG  GLN A  20      55.301  41.344  40.354  1.00  0.00           C0.      0
ATOM    289  HG2 GLN A  20      55.588  41.347  41.406  1.00  0.00           H0.      0
ATOM    290  HG3 GLN A  20      54.999  42.320  39.975  1.00  0.00           H0.      0
ATOM    291  CD  GLN A  20      54.186  40.191  40.346  1.00  0.00           C0.      0
ATOM    292  OE1 GLN A  20      53.988  39.463  39.394  1.00  0.00           O0.      0
ATOM    293  NE2 GLN A  20      53.351  40.002  41.335  1.00  0.00           N0.      0
ATOM    294 HE21 GLN A  20      52.685  39.244  41.359  1.00  0.00           H0.      0
ATOM    295 HE22 GLN A  20      53.485  40.749  42.002  1.00  0.00           H0.      0
ATOM    296  C   GLN A  20      57.713  43.222  39.700  1.00  0.00           C0.      0
ATOM    297  O   GLN A  20      57.675  43.622  38.530  1.00  0.00           O0.      0
ATOM    298  N   TYR A  21      57.769  44.067  40.755  1.00  0.00           N0.      0
ATOM    299  H   TYR A  21      57.767  43.699  41.696  1.00  0.00           H0.      0
ATOM    300  CA  TYR A  21      57.898  45.638  40.744  1.00  0.00           C0.      0
ATOM    301  HA  TYR A  21      58.057  46.090  39.765  1.00  0.00           H0.      0
ATOM    302  CB  TYR A  21      56.664  46.369  41.305  1.00  0.00           C0.      0
ATOM    303  HB2 TYR A  21      56.423  46.005  42.304  1.00  0.00           H0.      0
ATOM    304  HB3 TYR A  21      56.879  47.426  41.464  1.00  0.00           H0.      0
ATOM    305  CG  TYR A  21      55.452  46.175  40.445  1.00  0.00           C0.      0
ATOM    306  CD1 TYR A  21      54.380  45.325  40.866  1.00  0.00           C0.      0
ATOM    307  HD1 TYR A  21      54.453  44.995  41.892  1.00  0.00           H0.      0
ATOM    308  CE1 TYR A  21      53.144  45.377  40.214  1.00  0.00           C0.      0
ATOM    309  HE1 TYR A  21      52.319  44.823  40.637  1.00  0.00           H0.      0
ATOM    310  CZ  TYR A  21      53.100  46.009  38.946  1.00  0.00           C0.      0
ATOM    311  OH  TYR A  21      51.940  46.017  38.262  1.00  0.00           O0.      0
ATOM    312  HH  TYR A  21      51.356  45.311  38.549  1.00  0.00           H0.      0
ATOM    313  CE2 TYR A  21      54.216  46.759  38.435  1.00  0.00           C0.      0
ATOM    314  HE2 TYR A  21      54.159  47.249  37.475  1.00  0.00           H0.      0
ATOM    315  CD2 TYR A  21      55.378  46.859  39.250  1.00  0.00           C0.      0
ATOM    316  HD2 TYR A  21      56.172  47.515  38.923  1.00  0.00           H0.      0
ATOM    317  C   TYR A  21      59.197  46.045  41.374  1.00  0.00           C0.      0
ATOM    318  O   TYR A  21      59.572  47.200  41.230  1.00  0.00           O0.      0
ATOM    319  N   ALA A  22      59.921  45.217  42.140  1.00  0.00           N0.      0
ATOM    320  H   ALA A  22      59.587  44.276  42.288  1.00  0.00           H0.      0
ATOM    321  CA  ALA A  22      61.180  45.517  42.853  1.00  0.00           C0.      0
ATOM    322  HA  ALA A  22      61.094  46.571  43.119  1.00  0.00           H0.      0
ATOM    323  CB  ALA A  22      61.264  44.668  44.110  1.00  0.00           C0.      0
ATOM    324  HB1 ALA A  22      60.374  44.843  44.714  1.00  0.00           H0.      0
ATOM    325  HB2 ALA A  22      61.349  43.611  43.859  1.00  0.00           H0.      0
ATOM    326  HB3 ALA A  22      62.147  44.865  44.717  1.00  0.00           H0.      0
ATOM    327  C   ALA A  22      62.357  45.192  41.933  1.00  0.00           C0.      0
ATOM    328  O   ALA A  22      63.424  45.773  42.113  1.00  0.00           O0.      0
ATOM    329  N   ASP A  23      62.243  44.260  40.962  1.00  0.00           N0.      0
ATOM    330  H   ASP A  23      61.504  43.575  40.896  1.00  0.00           H0.      0
ATOM    331  CA  ASP A  23      63.266  44.129  39.893  1.00  0.00           C0.      0
ATOM    332  HA  ASP A  23      64.236  44.064  40.385  1.00  0.00           H0.      0
ATOM    333  CB  ASP A  23      63.053  42.833  39.215  1.00  0.00           C0.      0
ATOM    334  HB2 ASP A  23      63.917  42.628  38.583  1.00  0.00           H0.      0
ATOM    335  HB3 ASP A  23      62.861  42.077  39.977  1.00  0.00           H0.      0
ATOM    336  CG  ASP A  23      61.911  42.653  38.251  1.00  0.00           C0.      0
ATOM    337  OD1 ASP A  23      61.202  43.637  37.939  1.00  0.00           O0.      0
ATOM    338  OD2 ASP A  23      61.813  41.516  37.755  1.00  0.00           O0.      0
ATOM    339  C   ASP A  23      63.327  45.359  38.954  1.00  0.00           C0.      0
ATOM    340  O   ASP A  23      64.392  45.700  38.491  1.00  0.00           O0.      0
ATOM    341  N   GLY A  24      62.251  46.110  38.836  1.00  0.00           N0.      0
ATOM    342  H   GLY A  24      61.386  45.939  39.329  1.00  0.00           H0.      0
ATOM    343  CA  GLY A  24      62.156  47.225  37.939  1.00  0.00           C0.      0
ATOM    344  HA2 GLY A  24      61.460  47.963  38.338  1.00  0.00           H0.      0
ATOM    345  HA3 GLY A  24      63.089  47.756  38.130  1.00  0.00           H0.      0
ATOM    346  C   GLY A  24      61.885  47.036  36.456  1.00  0.00           C0.      0
ATOM    347  O   GLY A  24      61.692  48.025  35.777  1.00  0.00           O0.      0
ATOM    348  N   GLU A  25      61.830  45.815  35.979  1.00  0.00           N0.      0
ATOM    349  H   GLU A  25      61.847  45.080  36.672  1.00  0.00           H0.      0
ATOM    350  CA  GLU A  25      61.697  45.444  34.542  1.00  0.00           C0.      0
ATOM    351  HA  GLU A  25      62.428  46.114  34.091  1.00  0.00           H0.      0
ATOM    352  CB  GLU A  25      61.961  43.967  34.254  1.00  0.00           C0.      0
ATOM    353  HB2 GLU A  25      61.060  43.424  34.541  1.00  0.00           H0.      0
ATOM    354  HB3 GLU A  25      62.045  43.820  33.178  1.00  0.00           H0.      0
ATOM    355  CG  GLU A  25      63.263  43.465  35.017  1.00  0.00           C0.      0
ATOM    356  HG2 GLU A  25      63.177  43.777  36.058  1.00  0.00           H0.      0
ATOM    357  HG3 GLU A  25      63.139  42.383  34.962  1.00  0.00           H0.      0
ATOM    358  CD  GLU A  25      64.619  44.028  34.426  1.00  0.00           C0.      0
ATOM    359  OE1 GLU A  25      65.584  44.133  35.255  1.00  0.00           O0.      0
ATOM    360  OE2 GLU A  25      64.798  44.250  33.216  1.00  0.00           O0.      0
ATOM    361  C   GLU A  25      60.345  45.817  33.975  1.00  0.00           C0.      0
ATOM    362  O   GLU A  25      60.281  46.217  32.783  1.00  0.00           O0.      0
ATOM    363  N   ALA A  26      59.239  45.767  34.755  1.00  0.00           N0.      0
ATOM    364  H   ALA A  26      59.331  45.220  35.599  1.00  0.00           H0.      0
ATOM    365  CA  ALA A  26      57.955  46.338  34.388  1.00  0.00           C0.      0
ATOM    366  HA  ALA A  26      57.783  46.234  33.317  1.00  0.00           H0.      0
ATOM    367  CB  ALA A  26      56.907  45.604  35.228  1.00  0.00           C0.      0
ATOM    368  HB1 ALA A  26      56.813  44.547  34.977  1.00  0.00           H0.      0
ATOM    369  HB2 ALA A  26      57.178  45.580  36.284  1.00  0.00           H0.      0
ATOM    370  HB3 ALA A  26      55.915  46.041  35.119  1.00  0.00           H0.      0
ATOM    371  C   ALA A  26      57.947  47.883  34.553  1.00  0.00           C0.      0
ATOM    372  O   ALA A  26      57.373  48.613  33.705  1.00  0.00           O0.      0
ATOM    373  N   ALA A  27      58.607  48.379  35.615  1.00  0.00           N0.      0
ATOM    374  H   ALA A  27      59.181  47.751  36.158  1.00  0.00           H0.      0
ATOM    375  CA  ALA A  27      58.577  49.765  36.121  1.00  0.00           C0.      0
ATOM    376  HA  ALA A  27      57.511  49.988  36.168  1.00  0.00           H0.      0
ATOM    377  CB  ALA A  27      59.235  49.801  37.508  1.00  0.00           C0.      0
ATOM    378  HB1 ALA A  27      60.194  49.283  37.506  1.00  0.00           H0.      0
ATOM    379  HB2 ALA A  27      59.388  50.850  37.758  1.00  0.00           H0.      0
ATOM    380  HB3 ALA A  27      58.710  49.367  38.359  1.00  0.00           H0.      0
ATOM    381  C   ALA A  27      59.238  50.747  35.133  1.00  0.00           C0.      0
ATOM    382  O   ALA A  27      58.713  51.813  34.915  1.00  0.00           O0.      0
ATOM    383  N   ARG A  28      60.346  50.307  34.491  1.00  0.00           N0.      0
ATOM    384  H   ARG A  28      60.703  49.392  34.726  1.00  0.00           H0.      0
ATOM    385  CA  ARG A  28      61.044  51.108  33.398  1.00  0.00           C0.      0
ATOM    386  HA  ARG A  28      61.158  52.126  33.771  1.00  0.00           H0.      0
ATOM    387  CB  ARG A  28      62.527  50.649  33.242  1.00  0.00           C0.      0
ATOM    388  HB2 ARG A  28      63.017  51.413  32.639  1.00  0.00           H0.      0
ATOM    389  HB3 ARG A  28      62.971  50.602  34.236  1.00  0.00           H0.      0
ATOM    390  CG  ARG A  28      62.592  49.231  32.695  1.00  0.00           C0.      0
ATOM    391  HG2 ARG A  28      61.834  48.605  33.164  1.00  0.00           H0.      0
ATOM    392  HG3 ARG A  28      62.347  49.229  31.633  1.00  0.00           H0.      0
ATOM    393  CD  ARG A  28      64.052  48.685  32.879  1.00  0.00           C0.      0
ATOM    394  HD2 ARG A  28      64.791  49.172  32.243  1.00  0.00           H0.      0
ATOM    395  HD3 ARG A  28      64.379  48.739  33.917  1.00  0.00           H0.      0
ATOM    396  NE  ARG A  28      64.096  47.263  32.459  1.00  0.00           N0.      0
ATOM    397  HE  ARG A  28      63.985  46.591  33.205  1.00  0.00           H0.      0
ATOM    398  CZ  ARG A  28      64.510  46.859  31.217  1.00  0.00           C0.      0
ATOM    399  NH1 ARG A  28      64.508  47.650  30.243  1.00  0.00           N0.      0
ATOM    400 HH11 ARG A  28      64.196  48.600  30.385  1.00  0.00           H0.      0
ATOM    401 HH12 ARG A  28      64.870  47.329  29.356  1.00  0.00           H0.      0
ATOM    402  NH2 ARG A  28      64.987  45.719  30.906  1.00  0.00           N0.      0
ATOM    403 HH21 ARG A  28      65.055  45.030  31.641  1.00  0.00           H0.      0
ATOM    404 HH22 ARG A  28      65.233  45.494  29.952  1.00  0.00           H0.      0
ATOM    405  C   ARG A  28      60.329  51.192  32.006  1.00  0.00           C0.      0
ATOM    406  O   ARG A  28      60.702  51.970  31.152  1.00  0.00           O0.      0
ATOM    407  N   VAL A  29      59.126  50.521  31.928  1.00  0.00           N0.      0
ATOM    408  H   VAL A  29      58.837  50.035  32.765  1.00  0.00           H0.      0
ATOM    409  CA  VAL A  29      58.243  50.573  30.753  1.00  0.00           C0.      0
ATOM    410  HA  VAL A  29      58.627  51.383  30.133  1.00  0.00           H0.      0
ATOM    411  CB  VAL A  29      58.414  49.370  29.820  1.00  0.00           C0.      0
ATOM    412  HB  VAL A  29      57.734  49.606  29.002  1.00  0.00           H0.      0
ATOM    413  CG1 VAL A  29      59.826  49.183  29.165  1.00  0.00           C0.      0
ATOM    414 HG11 VAL A  29      60.555  48.611  29.739  1.00  0.00           H0.      0
ATOM    415 HG12 VAL A  29      59.688  48.589  28.261  1.00  0.00           H0.      0
ATOM    416 HG13 VAL A  29      60.329  50.127  28.955  1.00  0.00           H0.      0
ATOM    417  CG2 VAL A  29      58.048  48.062  30.492  1.00  0.00           C0.      0
ATOM    418 HG21 VAL A  29      58.023  47.328  29.687  1.00  0.00           H0.      0
ATOM    419 HG22 VAL A  29      58.739  47.895  31.319  1.00  0.00           H0.      0
ATOM    420 HG23 VAL A  29      57.058  48.299  30.883  1.00  0.00           H0.      0
ATOM    421  C   VAL A  29      56.792  50.843  31.040  1.00  0.00           C0.      0
ATOM    422  O   VAL A  29      56.004  50.927  30.142  1.00  0.00           O0.      0
ATOM    423  N   TRP A  30      56.452  51.169  32.302  1.00  0.00           N0.      0
ATOM    424  H   TRP A  30      57.156  51.208  33.025  1.00  0.00           H0.      0
ATOM    425  CA  TRP A  30      55.032  51.205  32.815  1.00  0.00           C0.      0
ATOM    426  HA  TRP A  30      54.488  50.269  32.689  1.00  0.00           H0.      0
ATOM    427  CB  TRP A  30      54.943  51.346  34.383  1.00  0.00           C0.      0
ATOM    428  HB2 TRP A  30      55.708  50.710  34.828  1.00  0.00           H0.      0
ATOM    429  HB3 TRP A  30      55.235  52.353  34.682  1.00  0.00           H0.      0
ATOM    430  CG  TRP A  30      53.681  50.981  35.045  1.00  0.00           C0.      0
ATOM    431  CD1 TRP A  30      53.031  51.912  35.761  1.00  0.00           C0.      0
ATOM    432  HD1 TRP A  30      53.280  52.949  35.931  1.00  0.00           H0.      0
ATOM    433  NE1 TRP A  30      51.819  51.296  36.046  1.00  0.00           N0.      0
ATOM    434  HE1 TRP A  30      51.196  51.662  36.752  1.00  0.00           H0.      0
ATOM    435  CE2 TRP A  30      51.793  49.974  35.778  1.00  0.00           C0.      0
ATOM    436  CZ2 TRP A  30      50.818  49.043  36.232  1.00  0.00           C0.      0
ATOM    437  HZ2 TRP A  30      49.947  49.399  36.762  1.00  0.00           H0.      0
ATOM    438  CH2 TRP A  30      50.955  47.750  35.710  1.00  0.00           C0.      0
ATOM    439  HH2 TRP A  30      50.211  47.022  35.997  1.00  0.00           H0.      0
ATOM    440  CZ3 TRP A  30      52.087  47.407  34.970  1.00  0.00           C0.      0
ATOM    441  HZ3 TRP A  30      51.998  46.358  34.725  1.00  0.00           H0.      0
ATOM    442  CE3 TRP A  30      53.050  48.324  34.526  1.00  0.00           C0.      0
ATOM    443  HE3 TRP A  30      53.914  48.033  33.947  1.00  0.00           H0.      0
ATOM    444  CD2 TRP A  30      52.946  49.662  34.997  1.00  0.00           C0.      0
ATOM    445  C   TRP A  30      54.203  52.357  32.209  1.00  0.00           C0.      0
ATOM    446  O   TRP A  30      53.046  52.255  31.855  1.00  0.00           O0.      0
ATOM    447  N   GLN A  31      54.919  53.455  31.910  1.00  0.00           N0.      0
ATOM    448  H   GLN A  31      55.864  53.481  32.266  1.00  0.00           H0.      0
ATOM    449  CA  GLN A  31      54.477  54.609  31.059  1.00  0.00           C0.      0
ATOM    450  HA  GLN A  31      53.603  54.934  31.624  1.00  0.00           H0.      0
ATOM    451  CB  GLN A  31      55.455  55.784  30.928  1.00  0.00           C0.      0
ATOM    452  HB2 GLN A  31      55.029  56.460  30.187  1.00  0.00           H0.      0
ATOM    453  HB3 GLN A  31      55.517  56.175  31.944  1.00  0.00           H0.      0
ATOM    454  CG  GLN A  31      56.958  55.430  30.531  1.00  0.00           C0.      0
ATOM    455  HG2 GLN A  31      57.668  55.861  31.237  1.00  0.00           H0.      0
ATOM    456  HG3 GLN A  31      57.066  54.354  30.391  1.00  0.00           H0.      0
ATOM    457  CD  GLN A  31      57.252  56.074  29.179  1.00  0.00           C0.      0
ATOM    458  OE1 GLN A  31      56.538  56.825  28.515  1.00  0.00           O0.      0
ATOM    459  NE2 GLN A  31      58.445  55.826  28.753  1.00  0.00           N0.      0
ATOM    460 HE21 GLN A  31      58.786  56.128  27.851  1.00  0.00           H0.      0
ATOM    461 HE22 GLN A  31      59.183  55.389  29.286  1.00  0.00           H0.      0
ATOM    462  C   GLN A  31      54.044  54.202  29.668  1.00  0.00           C0.      0
ATOM    463  O   GLN A  31      53.132  54.804  29.119  1.00  0.00           O0.      0
ATOM    464  N   LEU A  32      54.816  53.252  29.120  1.00  0.00           N0.      0
ATOM    465  H   LEU A  32      55.314  52.630  29.741  1.00  0.00           H0.      0
ATOM    466  CA  LEU A  32      54.549  52.642  27.852  1.00  0.00           C0.      0
ATOM    467  HA  LEU A  32      54.108  53.461  27.284  1.00  0.00           H0.      0
ATOM    468  CB  LEU A  32      55.800  52.042  27.069  1.00  0.00           C0.      0
ATOM    469  HB2 LEU A  32      56.044  51.090  27.541  1.00  0.00           H0.      0
ATOM    470  HB3 LEU A  32      55.462  51.889  26.045  1.00  0.00           H0.      0
ATOM    471  CG  LEU A  32      57.021  53.005  27.107  1.00  0.00           C0.      0
ATOM    472  HG  LEU A  32      57.068  53.326  28.148  1.00  0.00           H0.      0
ATOM    473  CD1 LEU A  32      58.297  52.226  26.660  1.00  0.00           C0.      0
ATOM    474 HD11 LEU A  32      59.175  52.780  26.992  1.00  0.00           H0.      0
ATOM    475 HD12 LEU A  32      58.336  51.249  27.142  1.00  0.00           H0.      0
ATOM    476 HD13 LEU A  32      58.375  52.210  25.573  1.00  0.00           H0.      0
ATOM    477  CD2 LEU A  32      56.876  54.336  26.257  1.00  0.00           C0.      0
ATOM    478 HD21 LEU A  32      57.718  54.999  26.458  1.00  0.00           H0.      0
ATOM    479 HD22 LEU A  32      56.878  54.164  25.180  1.00  0.00           H0.      0
ATOM    480 HD23 LEU A  32      55.950  54.827  26.556  1.00  0.00           H0.      0
ATOM    481  C   LEU A  32      53.448  51.513  27.889  1.00  0.00           C0.      0
ATOM    482  O   LEU A  32      52.663  51.462  26.890  1.00  0.00           O0.      0
ATOM    483  N   TYR A  33      53.396  50.698  28.966  1.00  0.00           N0.      0
ATOM    484  H   TYR A  33      54.123  50.758  29.665  1.00  0.00           H0.      0
ATOM    485  CA  TYR A  33      52.165  49.967  29.289  1.00  0.00           C0.      0
ATOM    486  HA  TYR A  33      51.935  49.360  28.413  1.00  0.00           H0.      0
ATOM    487  CB  TYR A  33      52.435  49.120  30.490  1.00  0.00           C0.      0
ATOM    488  HB2 TYR A  33      53.363  48.580  30.304  1.00  0.00           H0.      0
ATOM    489  HB3 TYR A  33      52.540  49.746  31.376  1.00  0.00           H0.      0
ATOM    490  CG  TYR A  33      51.402  48.112  30.798  1.00  0.00           C0.      0
ATOM    491  CD1 TYR A  33      50.600  48.245  31.933  1.00  0.00           C0.      0
ATOM    492  HD1 TYR A  33      50.809  49.038  32.635  1.00  0.00           H0.      0
ATOM    493  CE1 TYR A  33      49.568  47.325  32.159  1.00  0.00           C0.      0
ATOM    494  HE1 TYR A  33      48.978  47.355  33.063  1.00  0.00           H0.      0
ATOM    495  CZ  TYR A  33      49.352  46.346  31.228  1.00  0.00           C0.      0
ATOM    496  OH  TYR A  33      48.419  45.416  31.473  1.00  0.00           O0.      0
ATOM    497  HH  TYR A  33      48.097  45.395  32.378  1.00  0.00           H0.      0
ATOM    498  CE2 TYR A  33      49.993  46.269  30.006  1.00  0.00           C0.      0
ATOM    499  HE2 TYR A  33      49.743  45.530  29.259  1.00  0.00           H0.      0
ATOM    500  CD2 TYR A  33      51.102  47.109  29.802  1.00  0.00           C0.      0
ATOM    501  HD2 TYR A  33      51.579  47.119  28.833  1.00  0.00           H0.      0
ATOM    502  C   TYR A  33      50.898  50.867  29.353  1.00  0.00           C0.      0
ATOM    503  O   TYR A  33      49.928  50.628  28.650  1.00  0.00           O0.      0
ATOM    504  N   ILE A  34      50.876  51.912  30.110  1.00  0.00           N0.      0
ATOM    505  H   ILE A  34      51.657  52.170  30.696  1.00  0.00           H0.      0
ATOM    506  CA  ILE A  34      49.756  52.852  30.200  1.00  0.00           C0.      0
ATOM    507  HA  ILE A  34      48.887  52.206  30.326  1.00  0.00           H0.      0
ATOM    508  CB  ILE A  34      49.989  53.677  31.527  1.00  0.00           C0.      0
ATOM    509  HB  ILE A  34      51.057  53.892  31.537  1.00  0.00           H0.      0
ATOM    510  CG2 ILE A  34      49.297  55.050  31.660  1.00  0.00           C0.      0
ATOM    511 HG21 ILE A  34      49.765  55.650  30.879  1.00  0.00           H0.      0
ATOM    512 HG22 ILE A  34      48.230  55.021  31.440  1.00  0.00           H0.      0
ATOM    513 HG23 ILE A  34      49.457  55.546  32.617  1.00  0.00           H0.      0
ATOM    514  CG1 ILE A  34      49.568  52.729  32.714  1.00  0.00           C0.      0
ATOM    515 HG12 ILE A  34      48.497  52.564  32.833  1.00  0.00           H0.      0
ATOM    516 HG13 ILE A  34      50.076  51.770  32.616  1.00  0.00           H0.      0
ATOM    517  CD1 ILE A  34      50.036  53.279  34.038  1.00  0.00           C0.      0
ATOM    518 HD11 ILE A  34      49.646  52.679  34.861  1.00  0.00           H0.      0
ATOM    519 HD12 ILE A  34      51.120  53.385  34.067  1.00  0.00           H0.      0
ATOM    520 HD13 ILE A  34      49.619  54.276  34.183  1.00  0.00           H0.      0
ATOM    521  C   ILE A  34      49.438  53.713  29.034  1.00  0.00           C0.      0
ATOM    522  O   ILE A  34      48.262  54.072  28.908  1.00  0.00           O0.      0
ATOM    523  N   GLY A  35      50.371  54.041  28.184  1.00  0.00           N0.      0
ATOM    524  H   GLY A  35      51.277  53.599  28.256  1.00  0.00           H0.      0
ATOM    525  CA  GLY A  35      50.195  55.017  27.078  1.00  0.00           C0.      0
ATOM    526  HA2 GLY A  35      51.178  55.223  26.654  1.00  0.00           H0.      0
ATOM    527  HA3 GLY A  35      49.695  54.610  26.200  1.00  0.00           H0.      0
ATOM    528  C   GLY A  35      49.514  56.346  27.337  1.00  0.00           C0.      0
ATOM    529  O   GLY A  35      49.964  57.091  28.215  1.00  0.00           O0.      0
ATOM    530  N   ASP A  36      48.531  56.662  26.543  1.00  0.00           N0.      0
ATOM    531  H   ASP A  36      48.205  56.022  25.833  1.00  0.00           H0.      0
ATOM    532  CA  ASP A  36      47.805  57.985  26.517  1.00  0.00           C0.      0
ATOM    533  HA  ASP A  36      48.582  58.744  26.421  1.00  0.00           H0.      0
ATOM    534  CB  ASP A  36      46.815  58.046  25.348  1.00  0.00           C0.      0
ATOM    535  HB2 ASP A  36      47.318  57.705  24.442  1.00  0.00           H0.      0
ATOM    536  HB3 ASP A  36      46.043  57.307  25.565  1.00  0.00           H0.      0
ATOM    537  CG  ASP A  36      46.278  59.405  25.143  1.00  0.00           C0.      0
ATOM    538  OD1 ASP A  36      45.593  59.676  24.102  1.00  0.00           O0.      0
ATOM    539  OD2 ASP A  36      46.450  60.293  26.019  1.00  0.00           O0.      0
ATOM    540  C   ASP A  36      47.005  58.214  27.857  1.00  0.00           C0.      0
ATOM    541  O   ASP A  36      45.983  57.612  28.052  1.00  0.00           O0.      0
ATOM    542  N   THR A  37      47.546  59.034  28.751  1.00  0.00           N0.      0
ATOM    543  H   THR A  37      48.425  59.502  28.580  1.00  0.00           H0.      0
ATOM    544  CA  THR A  37      46.895  59.113  30.110  1.00  0.00           C0.      0
ATOM    545  HA  THR A  37      46.695  58.136  30.549  1.00  0.00           H0.      0
ATOM    546  CB  THR A  37      47.956  59.713  30.977  1.00  0.00           C0.      0
ATOM    547  HB  THR A  37      48.417  60.627  30.602  1.00  0.00           H0.      0
ATOM    548  CG2 THR A  37      47.372  60.075  32.342  1.00  0.00           C0.      0
ATOM    549 HG21 THR A  37      48.159  60.323  33.054  1.00  0.00           H0.      0
ATOM    550 HG22 THR A  37      46.806  61.005  32.299  1.00  0.00           H0.      0
ATOM    551 HG23 THR A  37      46.761  59.221  32.635  1.00  0.00           H0.      0
ATOM    552  OG1 THR A  37      49.002  58.778  31.199  1.00  0.00           O0.      0
ATOM    553  HG1 THR A  37      49.430  58.722  30.341  1.00  0.00           H0.      0
ATOM    554  C   THR A  37      45.552  59.944  30.063  1.00  0.00           C0.      0
ATOM    555  O   THR A  37      44.662  59.655  30.858  1.00  0.00           O0.      0
ATOM    556  N   ARG A  38      45.337  60.783  29.027  1.00  0.00           N0.      0
ATOM    557  H   ARG A  38      46.078  60.956  28.364  1.00  0.00           H0.      0
ATOM    558  CA  ARG A  38      44.014  61.268  28.675  1.00  0.00           C0.      0
ATOM    559  HA  ARG A  38      43.647  61.856  29.516  1.00  0.00           H0.      0
ATOM    560  CB  ARG A  38      44.194  62.263  27.501  1.00  0.00           C0.      0
ATOM    561  HB2 ARG A  38      44.223  61.634  26.611  1.00  0.00           H0.      0
ATOM    562  HB3 ARG A  38      43.316  62.889  27.341  1.00  0.00           H0.      0
ATOM    563  CG  ARG A  38      45.435  63.142  27.486  1.00  0.00           C0.      0
ATOM    564  HG2 ARG A  38      45.384  63.910  28.258  1.00  0.00           H0.      0
ATOM    565  HG3 ARG A  38      46.336  62.537  27.585  1.00  0.00           H0.      0
ATOM    566  CD  ARG A  38      45.564  63.845  26.128  1.00  0.00           C0.      0
ATOM    567  HD2 ARG A  38      44.753  64.559  25.982  1.00  0.00           H0.      0
ATOM    568  HD3 ARG A  38      46.478  64.419  26.280  1.00  0.00           H0.      0
ATOM    569  NE  ARG A  38      45.785  62.924  25.043  1.00  0.00           N0.      0
ATOM    570  HE  ARG A  38      45.957  61.962  25.297  1.00  0.00           H0.      0
ATOM    571  CZ  ARG A  38      45.528  63.113  23.774  1.00  0.00           C0.      0
ATOM    572  NH1 ARG A  38      45.216  64.294  23.273  1.00  0.00           N0.      0
ATOM    573 HH11 ARG A  38      45.046  65.087  23.874  1.00  0.00           H0.      0
ATOM    574 HH12 ARG A  38      44.946  64.368  22.302  1.00  0.00           H0.      0
ATOM    575  NH2 ARG A  38      45.635  62.096  22.983  1.00  0.00           N0.      0
ATOM    576 HH21 ARG A  38      45.617  61.205  23.459  1.00  0.00           H0.      0
ATOM    577 HH22 ARG A  38      45.369  62.244  22.020  1.00  0.00           H0.      0
ATOM    578  C   ARG A  38      42.962  60.170  28.446  1.00  0.00           C0.      0
ATOM    579  O   ARG A  38      41.750  60.322  28.739  1.00  0.00           O0.      0
ATOM    580  N   SER A  39      43.342  59.037  27.876  1.00  0.00           N0.      0
ATOM    581  H   SER A  39      44.294  59.015  27.538  1.00  0.00           H0.      0
ATOM    582  CA  SER A  39      42.366  58.054  27.488  1.00  0.00           C0.      0
ATOM    583  HA  SER A  39      41.506  58.540  27.028  1.00  0.00           H0.      0
ATOM    584  CB  SER A  39      42.944  57.143  26.398  1.00  0.00           C0.      0
ATOM    585  HB2 SER A  39      43.565  57.696  25.693  1.00  0.00           H0.      0
ATOM    586  HB3 SER A  39      43.562  56.371  26.856  1.00  0.00           H0.      0
ATOM    587  OG  SER A  39      41.887  56.568  25.709  1.00  0.00           O0.      0
ATOM    588  HG  SER A  39      42.101  56.581  24.773  1.00  0.00           H0.      0
ATOM    589  C   SER A  39      41.772  57.239  28.657  1.00  0.00           C0.      0
ATOM    590  O   SER A  39      40.603  56.864  28.591  1.00  0.00           O0.      0
ATOM    591  N   ARG A  40      42.546  56.841  29.680  1.00  0.00           N0.      0
ATOM    592  H   ARG A  40      43.525  57.038  29.524  1.00  0.00           H0.      0
ATOM    593  CA  ARG A  40      42.025  56.289  30.939  1.00  0.00           C0.      0
ATOM    594  HA  ARG A  40      41.273  55.571  30.612  1.00  0.00           H0.      0
ATOM    595  CB  ARG A  40      43.074  55.558  31.786  1.00  0.00           C0.      0
ATOM    596  HB2 ARG A  40      42.578  55.073  32.626  1.00  0.00           H0.      0
ATOM    597  HB3 ARG A  40      43.435  54.698  31.223  1.00  0.00           H0.      0
ATOM    598  CG  ARG A  40      44.345  56.405  32.062  1.00  0.00           C0.      0
ATOM    599  HG2 ARG A  40      44.663  56.608  31.040  1.00  0.00           H0.      0
ATOM    600  HG3 ARG A  40      44.032  57.215  32.722  1.00  0.00           H0.      0
ATOM    601  CD  ARG A  40      45.523  55.689  32.761  1.00  0.00           C0.      0
ATOM    602  HD2 ARG A  40      45.834  54.794  32.222  1.00  0.00           H0.      0
ATOM    603  HD3 ARG A  40      46.359  56.386  32.822  1.00  0.00           H0.      0
ATOM    604  NE  ARG A  40      45.124  55.306  34.185  1.00  0.00           N0.      0
ATOM    605  HE  ARG A  40      44.479  55.908  34.677  1.00  0.00           H0.      0
ATOM    606  CZ  ARG A  40      45.639  54.470  35.021  1.00  0.00           C0.      0
ATOM    607  NH1 ARG A  40      46.478  53.465  34.744  1.00  0.00           N0.      0
ATOM    608 HH11 ARG A  40      46.397  53.170  33.782  1.00  0.00           H0.      0
ATOM    609 HH12 ARG A  40      47.096  53.034  35.417  1.00  0.00           H0.      0
ATOM    610  NH2 ARG A  40      45.288  54.645  36.270  1.00  0.00           N0.      0
ATOM    611 HH21 ARG A  40      44.483  55.249  36.354  1.00  0.00           H0.      0
ATOM    612 HH22 ARG A  40      45.583  53.942  36.933  1.00  0.00           H0.      0
ATOM    613  C   ARG A  40      41.233  57.347  31.758  1.00  0.00           C0.      0
ATOM    614  O   ARG A  40      40.158  57.099  32.338  1.00  0.00           O0.      0
ATOM    615  N   THR A  41      41.716  58.566  31.769  1.00  0.00           N0.      0
ATOM    616  H   THR A  41      42.648  58.672  31.393  1.00  0.00           H0.      0
ATOM    617  CA  THR A  41      41.076  59.668  32.487  1.00  0.00           C0.      0
ATOM    618  HA  THR A  41      41.183  59.345  33.523  1.00  0.00           H0.      0
ATOM    619  CB  THR A  41      41.876  60.924  32.233  1.00  0.00           C0.      0
ATOM    620  HB  THR A  41      41.835  61.105  31.159  1.00  0.00           H0.      0
ATOM    621  CG2 THR A  41      41.288  62.124  32.874  1.00  0.00           C0.      0
ATOM    622 HG21 THR A  41      40.201  62.159  32.809  1.00  0.00           H0.      0
ATOM    623 HG22 THR A  41      41.545  62.194  33.931  1.00  0.00           H0.      0
ATOM    624 HG23 THR A  41      41.654  63.002  32.341  1.00  0.00           H0.      0
ATOM    625  OG1 THR A  41      43.123  60.878  32.727  1.00  0.00           O0.      0
ATOM    626  HG1 THR A  41      43.644  60.375  32.096  1.00  0.00           H0.      0
ATOM    627  C   THR A  41      39.641  59.811  32.012  1.00  0.00           C0.      0
ATOM    628  O   THR A  41      38.704  59.841  32.796  1.00  0.00           O0.      0
ATOM    629  N   ALA A  42      39.301  59.820  30.675  1.00  0.00           N0.      0
ATOM    630  H   ALA A  42      40.023  60.081  30.018  1.00  0.00           H0.      0
ATOM    631  CA  ALA A  42      37.975  59.789  30.042  1.00  0.00           C0.      0
ATOM    632  HA  ALA A  42      37.407  60.700  30.232  1.00  0.00           H0.      0
ATOM    633  CB  ALA A  42      38.148  59.739  28.487  1.00  0.00           C0.      0
ATOM    634  HB1 ALA A  42      37.200  59.892  27.972  1.00  0.00           H0.      0
ATOM    635  HB2 ALA A  42      38.867  60.462  28.103  1.00  0.00           H0.      0
ATOM    636  HB3 ALA A  42      38.624  58.798  28.212  1.00  0.00           H0.      0
ATOM    637  C   ALA A  42      37.071  58.637  30.481  1.00  0.00           C0.      0
ATOM    638  O   ALA A  42      35.914  58.770  30.736  1.00  0.00           O0.      0
ATOM    639  N   GLU A  43      37.694  57.460  30.683  1.00  0.00           N0.      0
ATOM    640  H   GLU A  43      38.686  57.384  30.510  1.00  0.00           H0.      0
ATOM    641  CA  GLU A  43      37.060  56.194  31.008  1.00  0.00           C0.      0
ATOM    642  HA  GLU A  43      36.289  56.101  30.243  1.00  0.00           H0.      0
ATOM    643  CB  GLU A  43      37.961  54.952  30.878  1.00  0.00           C0.      0
ATOM    644  HB2 GLU A  43      38.916  55.109  31.379  1.00  0.00           H0.      0
ATOM    645  HB3 GLU A  43      37.614  53.987  31.247  1.00  0.00           H0.      0
ATOM    646  CG  GLU A  43      38.225  54.686  29.313  1.00  0.00           C0.      0
ATOM    647  HG2 GLU A  43      38.392  55.629  28.794  1.00  0.00           H0.      0
ATOM    648  HG3 GLU A  43      39.132  54.081  29.343  1.00  0.00           H0.      0
ATOM    649  CD  GLU A  43      37.111  53.968  28.506  1.00  0.00           C0.      0
ATOM    650  OE1 GLU A  43      35.889  54.058  28.948  1.00  0.00           O0.      0
ATOM    651  OE2 GLU A  43      37.516  53.202  27.608  1.00  0.00           O0.      0
ATOM    652  C   GLU A  43      36.459  56.271  32.431  1.00  0.00           C0.      0
ATOM    653  O   GLU A  43      35.410  55.602  32.616  1.00  0.00           O0.      0
ATOM    654  N   TYR A  44      36.945  57.057  33.381  1.00  0.00           N0.      0
ATOM    655  H   TYR A  44      37.773  57.629  33.293  1.00  0.00           H0.      0
ATOM    656  CA  TYR A  44      36.370  56.991  34.728  1.00  0.00           C0.      0
ATOM    657  HA  TYR A  44      35.285  56.911  34.675  1.00  0.00           H0.      0
ATOM    658  CB  TYR A  44      36.833  55.730  35.477  1.00  0.00           C0.      0
ATOM    659  HB2 TYR A  44      36.245  55.476  36.359  1.00  0.00           H0.      0
ATOM    660  HB3 TYR A  44      36.738  54.850  34.841  1.00  0.00           H0.      0
ATOM    661  CG  TYR A  44      38.279  55.623  35.875  1.00  0.00           C0.      0
ATOM    662  CD1 TYR A  44      39.215  55.286  34.886  1.00  0.00           C0.      0
ATOM    663  HD1 TYR A  44      38.905  55.048  33.879  1.00  0.00           H0.      0
ATOM    664  CE1 TYR A  44      40.583  55.045  35.195  1.00  0.00           C0.      0
ATOM    665  HE1 TYR A  44      41.303  54.756  34.443  1.00  0.00           H0.      0
ATOM    666  CZ  TYR A  44      40.978  55.193  36.536  1.00  0.00           C0.      0
ATOM    667  OH  TYR A  44      42.308  55.155  36.777  1.00  0.00           O0.      0
ATOM    668  HH  TYR A  44      42.493  54.862  37.672  1.00  0.00           H0.      0
ATOM    669  CE2 TYR A  44      40.016  55.441  37.544  1.00  0.00           C0.      0
ATOM    670  HE2 TYR A  44      40.339  55.544  38.569  1.00  0.00           H0.      0
ATOM    671  CD2 TYR A  44      38.666  55.655  37.214  1.00  0.00           C0.      0
ATOM    672  HD2 TYR A  44      37.931  55.927  37.957  1.00  0.00           H0.      0
ATOM    673  C   TYR A  44      36.591  58.127  35.758  1.00  0.00           C0.      0
ATOM    674  O   TYR A  44      35.773  58.211  36.707  1.00  0.00           O0.      0
ATOM    675  N   LYS A  45      37.473  59.083  35.526  1.00  0.00           N0.      0
ATOM    676  H   LYS A  45      37.820  59.092  34.577  1.00  0.00           H0.      0
ATOM    677  CA  LYS A  45      37.542  60.341  36.274  1.00  0.00           C0.      0
ATOM    678  HA  LYS A  45      38.121  60.295  37.196  1.00  0.00           H0.      0
ATOM    679  CB  LYS A  45      38.308  61.409  35.402  1.00  0.00           C0.      0
ATOM    680  HB2 LYS A  45      39.275  61.099  35.005  1.00  0.00           H0.      0
ATOM    681  HB3 LYS A  45      37.762  61.587  34.476  1.00  0.00           H0.      0
ATOM    682  CG  LYS A  45      38.455  62.754  36.123  1.00  0.00           C0.      0
ATOM    683  HG2 LYS A  45      37.504  63.177  36.448  1.00  0.00           H0.      0
ATOM    684  HG3 LYS A  45      39.025  62.606  37.041  1.00  0.00           H0.      0
ATOM    685  CD  LYS A  45      39.312  63.718  35.353  1.00  0.00           C0.      0
ATOM    686  HD2 LYS A  45      40.322  63.543  35.724  1.00  0.00           H0.      0
ATOM    687  HD3 LYS A  45      39.335  63.685  34.263  1.00  0.00           H0.      0
ATOM    688  CE  LYS A  45      39.017  65.205  35.742  1.00  0.00           C0.      0
ATOM    689  HE2 LYS A  45      38.160  65.282  36.412  1.00  0.00           H0.      0
ATOM    690  HE3 LYS A  45      39.860  65.643  36.276  1.00  0.00           H0.      0
ATOM    691  NZ  LYS A  45      38.725  66.069  34.599  1.00  0.00           N0.      0
ATOM    692  HZ1 LYS A  45      38.788  67.030  34.904  1.00  0.00           H0.      0
ATOM    693  HZ2 LYS A  45      39.312  65.831  33.813  1.00  0.00           H0.      0
ATOM    694  HZ3 LYS A  45      37.752  66.006  34.336  1.00  0.00           H0.      0
ATOM    695  C   LYS A  45      36.192  60.978  36.656  1.00  0.00           C0.      0
ATOM    696  O   LYS A  45      35.957  61.175  37.875  1.00  0.00           O0.      0
ATOM    697  N   ALA A  46      35.199  61.085  35.736  1.00  0.00           N0.      0
ATOM    698  H   ALA A  46      35.309  60.879  34.753  1.00  0.00           H0.      0
ATOM    699  CA  ALA A  46      33.913  61.675  36.137  1.00  0.00           C0.      0
ATOM    700  HA  ALA A  46      34.258  62.551  36.686  1.00  0.00           H0.      0
ATOM    701  CB  ALA A  46      33.248  62.062  34.828  1.00  0.00           C0.      0
ATOM    702  HB1 ALA A  46      32.303  62.570  35.019  1.00  0.00           H0.      0
ATOM    703  HB2 ALA A  46      33.826  62.857  34.356  1.00  0.00           H0.      0
ATOM    704  HB3 ALA A  46      33.037  61.248  34.135  1.00  0.00           H0.      0
ATOM    705  C   ALA A  46      33.010  60.881  36.932  1.00  0.00           C0.      0
ATOM    706  O   ALA A  46      32.295  61.358  37.771  1.00  0.00           O0.      0
ATOM    707  N   TRP A  47      33.078  59.528  36.833  1.00  0.00           N0.      0
ATOM    708  H   TRP A  47      33.776  59.130  36.222  1.00  0.00           H0.      0
ATOM    709  CA  TRP A  47      32.342  58.659  37.734  1.00  0.00           C0.      0
ATOM    710  HA  TRP A  47      31.303  58.968  37.852  1.00  0.00           H0.      0
ATOM    711  CB  TRP A  47      32.235  57.231  37.089  1.00  0.00           C0.      0
ATOM    712  HB2 TRP A  47      31.662  57.335  36.168  1.00  0.00           H0.      0
ATOM    713  HB3 TRP A  47      33.220  56.815  36.877  1.00  0.00           H0.      0
ATOM    714  CG  TRP A  47      31.559  56.257  37.986  1.00  0.00           C0.      0
ATOM    715  CD1 TRP A  47      30.238  56.048  38.108  1.00  0.00           C0.      0
ATOM    716  HD1 TRP A  47      29.482  56.463  37.457  1.00  0.00           H0.      0
ATOM    717  NE1 TRP A  47      30.005  55.117  39.129  1.00  0.00           N0.      0
ATOM    718  HE1 TRP A  47      29.105  54.836  39.492  1.00  0.00           H0.      0
ATOM    719  CE2 TRP A  47      31.221  54.622  39.609  1.00  0.00           C0.      0
ATOM    720  CZ2 TRP A  47      31.487  53.716  40.682  1.00  0.00           C0.      0
ATOM    721  HZ2 TRP A  47      30.685  53.088  41.041  1.00  0.00           H0.      0
ATOM    722  CH2 TRP A  47      32.780  53.493  40.969  1.00  0.00           C0.      0
ATOM    723  HH2 TRP A  47      33.104  52.656  41.569  1.00  0.00           H0.      0
ATOM    724  CZ3 TRP A  47      33.776  54.359  40.490  1.00  0.00           C0.      0
ATOM    725  HZ3 TRP A  47      34.815  54.199  40.738  1.00  0.00           H0.      0
ATOM    726  CE3 TRP A  47      33.487  55.282  39.493  1.00  0.00           C0.      0
ATOM    727  HE3 TRP A  47      34.263  55.830  38.979  1.00  0.00           H0.      0
ATOM    728  CD2 TRP A  47      32.151  55.428  38.991  1.00  0.00           C0.      0
ATOM    729  C   TRP A  47      33.042  58.614  39.097  1.00  0.00           C0.      0
ATOM    730  O   TRP A  47      32.248  58.633  40.089  1.00  0.00           O0.      0
ATOM    731  N   LEU A  48      34.384  58.627  39.162  1.00  0.00           N0.      0
ATOM    732  H   LEU A  48      34.920  58.700  38.309  1.00  0.00           H0.      0
ATOM    733  CA  LEU A  48      35.059  58.604  40.458  1.00  0.00           C0.      0
ATOM    734  HA  LEU A  48      34.608  57.837  41.087  1.00  0.00           H0.      0
ATOM    735  CB  LEU A  48      36.520  58.324  40.146  1.00  0.00           C0.      0
ATOM    736  HB2 LEU A  48      36.546  57.414  39.546  1.00  0.00           H0.      0
ATOM    737  HB3 LEU A  48      36.894  59.028  39.402  1.00  0.00           H0.      0
ATOM    738  CG  LEU A  48      37.504  58.321  41.328  1.00  0.00           C0.      0
ATOM    739  HG  LEU A  48      37.395  59.279  41.835  1.00  0.00           H0.      0
ATOM    740  CD1 LEU A  48      37.143  57.155  42.259  1.00  0.00           C0.      0
ATOM    741 HD11 LEU A  48      38.027  56.935  42.858  1.00  0.00           H0.      0
ATOM    742 HD12 LEU A  48      36.250  57.421  42.823  1.00  0.00           H0.      0
ATOM    743 HD13 LEU A  48      36.993  56.244  41.680  1.00  0.00           H0.      0
ATOM    744  CD2 LEU A  48      38.914  58.201  40.833  1.00  0.00           C0.      0
ATOM    745 HD21 LEU A  48      39.266  59.123  40.369  1.00  0.00           H0.      0
ATOM    746 HD22 LEU A  48      39.549  57.904  41.668  1.00  0.00           H0.      0
ATOM    747 HD23 LEU A  48      38.936  57.336  40.171  1.00  0.00           H0.      0
ATOM    748  C   LEU A  48      34.834  59.909  41.240  1.00  0.00           C0.      0
ATOM    749  O   LEU A  48      34.610  59.906  42.448  1.00  0.00           O0.      0
ATOM    750  N   LEU A  49      34.919  61.060  40.581  1.00  0.00           N0.      0
ATOM    751  H   LEU A  49      35.375  61.038  39.680  1.00  0.00           H0.      0
ATOM    752  CA  LEU A  49      34.903  62.354  41.179  1.00  0.00           C0.      0
ATOM    753  HA  LEU A  49      35.469  62.356  42.111  1.00  0.00           H0.      0
ATOM    754  CB  LEU A  49      35.476  63.396  40.218  1.00  0.00           C0.      0
ATOM    755  HB2 LEU A  49      34.869  63.366  39.314  1.00  0.00           H0.      0
ATOM    756  HB3 LEU A  49      35.312  64.376  40.666  1.00  0.00           H0.      0
ATOM    757  CG  LEU A  49      36.991  63.369  39.942  1.00  0.00           C0.      0
ATOM    758  HG  LEU A  49      37.295  62.584  39.249  1.00  0.00           H0.      0
ATOM    759  CD1 LEU A  49      37.579  64.679  39.353  1.00  0.00           C0.      0
ATOM    760 HD11 LEU A  49      36.947  64.989  38.521  1.00  0.00           H0.      0
ATOM    761 HD12 LEU A  49      37.395  65.550  39.983  1.00  0.00           H0.      0
ATOM    762 HD13 LEU A  49      38.656  64.538  39.263  1.00  0.00           H0.      0
ATOM    763  CD2 LEU A  49      37.738  62.907  41.249  1.00  0.00           C0.      0
ATOM    764 HD21 LEU A  49      37.460  63.623  42.023  1.00  0.00           H0.      0
ATOM    765 HD22 LEU A  49      37.460  61.903  41.572  1.00  0.00           H0.      0
ATOM    766 HD23 LEU A  49      38.798  63.118  41.109  1.00  0.00           H0.      0
ATOM    767  C   LEU A  49      33.405  62.724  41.408  1.00  0.00           C0.      0
ATOM    768  O   LEU A  49      33.135  63.333  42.453  1.00  0.00           O0.      0
ATOM    769  N   GLY A  50      32.441  62.293  40.586  1.00  0.00           N0.      0
ATOM    770  H   GLY A  50      32.764  61.763  39.789  1.00  0.00           H0.      0
ATOM    771  CA  GLY A  50      31.030  62.441  40.820  1.00  0.00           C0.      0
ATOM    772  HA2 GLY A  50      30.756  63.491  40.920  1.00  0.00           H0.      0
ATOM    773  HA3 GLY A  50      30.495  61.859  40.069  1.00  0.00           H0.      0
ATOM    774  C   GLY A  50      30.572  61.756  42.149  1.00  0.00           C0.      0
ATOM    775  O   GLY A  50      30.020  62.409  42.980  1.00  0.00           O0.      0
ATOM    776  N   LEU A  51      31.037  60.526  42.406  1.00  0.00           N0.      0
ATOM    777  H   LEU A  51      31.516  60.036  41.663  1.00  0.00           H0.      0
ATOM    778  CA  LEU A  51      30.946  59.841  43.644  1.00  0.00           C0.      0
ATOM    779  HA  LEU A  51      29.880  59.753  43.856  1.00  0.00           H0.      0
ATOM    780  CB  LEU A  51      31.546  58.447  43.550  1.00  0.00           C0.      0
ATOM    781  HB2 LEU A  51      30.880  57.856  42.921  1.00  0.00           H0.      0
ATOM    782  HB3 LEU A  51      32.519  58.517  43.064  1.00  0.00           H0.      0
ATOM    783  CG  LEU A  51      31.642  57.615  44.836  1.00  0.00           C0.      0
ATOM    784  HG  LEU A  51      32.050  58.200  45.660  1.00  0.00           H0.      0
ATOM    785  CD1 LEU A  51      30.241  57.107  45.259  1.00  0.00           C0.      0
ATOM    786 HD11 LEU A  51      29.942  56.300  44.590  1.00  0.00           H0.      0
ATOM    787 HD12 LEU A  51      30.395  56.646  46.235  1.00  0.00           H0.      0
ATOM    788 HD13 LEU A  51      29.486  57.883  45.384  1.00  0.00           H0.      0
ATOM    789  CD2 LEU A  51      32.489  56.400  44.709  1.00  0.00           C0.      0
ATOM    790 HD21 LEU A  51      33.532  56.706  44.618  1.00  0.00           H0.      0
ATOM    791 HD22 LEU A  51      32.337  55.715  45.544  1.00  0.00           H0.      0
ATOM    792 HD23 LEU A  51      32.244  55.727  43.888  1.00  0.00           H0.      0
ATOM    793  C   LEU A  51      31.519  60.555  44.907  1.00  0.00           C0.      0
ATOM    794  O   LEU A  51      30.804  60.584  45.953  1.00  0.00           O0.      0
ATOM    795  N   LEU A  52      32.754  61.145  44.760  1.00  0.00           N0.      0
ATOM    796  H   LEU A  52      33.188  61.002  43.859  1.00  0.00           H0.      0
ATOM    797  CA  LEU A  52      33.537  61.782  45.859  1.00  0.00           C0.      0
ATOM    798  HA  LEU A  52      33.416  61.183  46.761  1.00  0.00           H0.      0
ATOM    799  CB  LEU A  52      35.064  61.986  45.566  1.00  0.00           C0.      0
ATOM    800  HB2 LEU A  52      35.197  62.369  44.555  1.00  0.00           H0.      0
ATOM    801  HB3 LEU A  52      35.439  62.632  46.360  1.00  0.00           H0.      0
ATOM    802  CG  LEU A  52      35.893  60.627  45.590  1.00  0.00           C0.      0
ATOM    803  HG  LEU A  52      35.295  59.959  44.972  1.00  0.00           H0.      0
ATOM    804  CD1 LEU A  52      37.264  60.805  44.930  1.00  0.00           C0.      0
ATOM    805 HD11 LEU A  52      37.131  61.170  43.912  1.00  0.00           H0.      0
ATOM    806 HD12 LEU A  52      37.790  61.542  45.538  1.00  0.00           H0.      0
ATOM    807 HD13 LEU A  52      37.839  59.881  44.992  1.00  0.00           H0.      0
ATOM    808  CD2 LEU A  52      36.055  60.068  47.005  1.00  0.00           C0.      0
ATOM    809 HD21 LEU A  52      35.132  59.836  47.538  1.00  0.00           H0.      0
ATOM    810 HD22 LEU A  52      36.622  59.140  46.930  1.00  0.00           H0.      0
ATOM    811 HD23 LEU A  52      36.662  60.747  47.603  1.00  0.00           H0.      0
ATOM    812  C   LEU A  52      32.967  63.188  46.167  1.00  0.00           C0.      0
ATOM    813  O   LEU A  52      32.764  63.566  47.314  1.00  0.00           O0.      0
ATOM    814  N   ARG A  53      32.503  63.890  45.093  1.00  0.00           N0.      0
ATOM    815  H   ARG A  53      32.652  63.553  44.153  1.00  0.00           H0.      0
ATOM    816  CA  ARG A  53      31.524  65.007  45.283  1.00  0.00           C0.      0
ATOM    817  HA  ARG A  53      31.893  65.667  46.068  1.00  0.00           H0.      0
ATOM    818  CB  ARG A  53      31.590  65.940  44.032  1.00  0.00           C0.      0
ATOM    819  HB2 ARG A  53      31.316  65.352  43.157  1.00  0.00           H0.      0
ATOM    820  HB3 ARG A  53      30.949  66.813  44.154  1.00  0.00           H0.      0
ATOM    821  CG  ARG A  53      32.916  66.583  43.687  1.00  0.00           C0.      0
ATOM    822  HG2 ARG A  53      32.922  67.502  44.273  1.00  0.00           H0.      0
ATOM    823  HG3 ARG A  53      33.784  65.941  43.838  1.00  0.00           H0.      0
ATOM    824  CD  ARG A  53      32.884  67.019  42.218  1.00  0.00           C0.      0
ATOM    825  HD2 ARG A  53      32.690  66.111  41.646  1.00  0.00           H0.      0
ATOM    826  HD3 ARG A  53      32.076  67.738  42.086  1.00  0.00           H0.      0
ATOM    827  NE  ARG A  53      34.226  67.633  41.781  1.00  0.00           N0.      0
ATOM    828  HE  ARG A  53      34.953  67.740  42.473  1.00  0.00           H0.      0
ATOM    829  CZ  ARG A  53      34.615  67.674  40.547  1.00  0.00           C0.      0
ATOM    830  NH1 ARG A  53      33.816  67.321  39.594  1.00  0.00           N0.      0
ATOM    831 HH11 ARG A  53      32.840  67.181  39.812  1.00  0.00           H0.      0
ATOM    832 HH12 ARG A  53      34.159  67.310  38.644  1.00  0.00           H0.      0
ATOM    833  NH2 ARG A  53      35.807  68.043  40.152  1.00  0.00           N0.      0
ATOM    834 HH21 ARG A  53      36.390  68.518  40.825  1.00  0.00           H0.      0
ATOM    835 HH22 ARG A  53      35.890  68.148  39.151  1.00  0.00           H0.      0
ATOM    836  C   ARG A  53      30.185  64.593  45.931  1.00  0.00           C0.      0
ATOM    837  O   ARG A  53      29.787  65.367  46.864  1.00  0.00           O0.      0
ATOM    838  N   GLN A  54      29.662  63.384  45.671  1.00  0.00           N0.      0
ATOM    839  H   GLN A  54      30.080  62.776  44.981  1.00  0.00           H0.      0
ATOM    840  CA  GLN A  54      28.437  63.015  46.384  1.00  0.00           C0.      0
ATOM    841  HA  GLN A  54      27.788  63.888  46.318  1.00  0.00           H0.      0
ATOM    842  CB  GLN A  54      27.684  61.879  45.641  1.00  0.00           C0.      0
ATOM    843  HB2 GLN A  54      27.221  62.284  44.741  1.00  0.00           H0.      0
ATOM    844  HB3 GLN A  54      28.345  61.107  45.247  1.00  0.00           H0.      0
ATOM    845  CG  GLN A  54      26.579  61.210  46.439  1.00  0.00           C0.      0
ATOM    846  HG2 GLN A  54      27.022  60.489  47.126  1.00  0.00           H0.      0
ATOM    847  HG3 GLN A  54      26.023  62.031  46.892  1.00  0.00           H0.      0
ATOM    848  CD  GLN A  54      25.700  60.264  45.611  1.00  0.00           C0.      0
ATOM    849  OE1 GLN A  54      25.911  60.091  44.449  1.00  0.00           O0.      0
ATOM    850  NE2 GLN A  54      24.891  59.451  46.270  1.00  0.00           N0.      0
ATOM    851 HE21 GLN A  54      24.456  58.847  45.587  1.00  0.00           H0.      0
ATOM    852 HE22 GLN A  54      24.392  59.882  47.035  1.00  0.00           H0.      0
ATOM    853  C   GLN A  54      28.602  62.663  47.897  1.00  0.00           C0.      0
ATOM    854  O   GLN A  54      27.694  63.001  48.711  1.00  0.00           O0.      0
ATOM    855  N   HIP A  55      29.762  62.097  48.307  1.00  0.00           N0.      0
ATOM    856  H   HIP A  55      30.430  61.815  47.604  1.00  0.00           H0.      0
ATOM    857  CA  HIP A  55      30.064  61.847  49.751  1.00  0.00           C0.      0
ATOM    858  HA  HIP A  55      29.127  61.814  50.307  1.00  0.00           H0.      0
ATOM    859  CB  HIP A  55      30.826  60.576  49.902  1.00  0.00           C0.      0
ATOM    860  HB2 HIP A  55      30.300  59.799  49.348  1.00  0.00           H0.      0
ATOM    861  HB3 HIP A  55      31.815  60.858  49.539  1.00  0.00           H0.      0
ATOM    862  CG  HIP A  55      30.870  60.217  51.338  1.00  0.00           C0.      0
ATOM    863  ND1 HIP A  55      29.768  60.021  52.192  1.00  0.00           N0.      0
ATOM    864  HD1 HIP A  55      28.826  59.840  51.875  1.00  0.00           H0.      0
ATOM    865  CE1 HIP A  55      30.244  60.036  53.470  1.00  0.00           C0.      0
ATOM    866  HE1 HIP A  55      29.646  60.057  54.369  1.00  0.00           H0.      0
ATOM    867  NE2 HIP A  55      31.518  60.166  53.428  1.00  0.00           N0.      0
ATOM    868  HE2 HIP A  55      32.102  60.249  54.248  1.00  0.00           H0.      0
ATOM    869  CD2 HIP A  55      31.997  60.192  52.120  1.00  0.00           C0.      0
ATOM    870  HD2 HIP A  55      33.027  60.310  51.817  1.00  0.00           H0.      0
ATOM    871  C   HIP A  55      30.745  63.105  50.399  1.00  0.00           C0.      0
ATOM    872  O   HIP A  55      31.023  63.183  51.555  1.00  0.00           O0.      0
ATOM    873  N   GLY A  56      31.013  64.017  49.491  1.00  0.00           N0.      0
ATOM    874  H   GLY A  56      30.693  63.861  48.546  1.00  0.00           H0.      0
ATOM    875  CA  GLY A  56      31.682  65.319  49.788  1.00  0.00           C0.      0
ATOM    876  HA2 GLY A  56      31.887  65.882  48.878  1.00  0.00           H0.      0
ATOM    877  HA3 GLY A  56      30.999  65.908  50.399  1.00  0.00           H0.      0
ATOM    878  C   GLY A  56      33.015  65.181  50.584  1.00  0.00           C0.      0
ATOM    879  O   GLY A  56      33.119  65.666  51.706  1.00  0.00           O0.      0
ATOM    880  N   CYS A  57      33.963  64.432  49.922  1.00  0.00           N0.      0
ATOM    881  H   CYS A  57      33.704  64.125  48.995  1.00  0.00           H0.      0
ATOM    882  CA  CYS A  57      35.256  64.084  50.590  1.00  0.00           C0.      0
ATOM    883  HA  CYS A  57      34.930  63.722  51.565  1.00  0.00           H0.      0
ATOM    884  CB  CYS A  57      35.975  62.965  49.830  1.00  0.00           C0.      0
ATOM    885  HB2 CYS A  57      35.885  63.214  48.772  1.00  0.00           H0.      0
ATOM    886  HB3 CYS A  57      37.037  62.864  50.053  1.00  0.00           H0.      0
ATOM    887  SG  CYS A  57      35.263  61.356  50.230  1.00  0.00           S0.      0
ATOM    888  HG  CYS A  57      35.651  61.408  51.507  1.00  0.00           H0.      0
ATOM    889  C   CYS A  57      36.130  65.367  50.811  1.00  0.00           C0.      0
ATOM    890  O   CYS A  57      35.964  66.378  50.066  1.00  0.00           O0.      0
ATOM    891  N   HIE A  58      37.052  65.187  51.712  1.00  0.00           N0.      0
ATOM    892  H   HIE A  58      36.891  64.466  52.401  1.00  0.00           H0.      0
ATOM    893  CA  HIE A  58      38.263  65.958  51.914  1.00  0.00           C0.      0
ATOM    894  HA  HIE A  58      38.369  66.576  51.022  1.00  0.00           H0.      0
ATOM    895  CB  HIE A  58      37.913  66.802  53.084  1.00  0.00           C0.      0
ATOM    896  HB2 HIE A  58      37.008  67.356  52.832  1.00  0.00           H0.      0
ATOM    897  HB3 HIE A  58      37.736  66.092  53.892  1.00  0.00           H0.      0
ATOM    898  CG  HIE A  58      38.927  67.756  53.589  1.00  0.00           C0.      0
ATOM    899  ND1 HIE A  58      39.738  67.542  54.715  1.00  0.00           N0.      0
ATOM    900  CE1 HIE A  58      40.514  68.617  54.746  1.00  0.00           C0.      0
ATOM    901  HE1 HIE A  58      41.098  68.910  55.605  1.00  0.00           H0.      0
ATOM    902  NE2 HIE A  58      40.085  69.524  53.836  1.00  0.00           N0.      0
ATOM    903  HE2 HIE A  58      40.430  70.473  53.820  1.00  0.00           H0.      0
ATOM    904  CD2 HIE A  58      39.033  69.033  53.132  1.00  0.00           C0.      0
ATOM    905  HD2 HIE A  58      38.483  69.583  52.382  1.00  0.00           H0.      0
ATOM    906  C   HIE A  58      39.482  65.040  52.040  1.00  0.00           C0.      0
ATOM    907  O   HIE A  58      40.424  65.216  51.298  1.00  0.00           O0.      0
ATOM    908  N   ARG A  59      39.520  64.039  52.957  1.00  0.00           N0.      0
ATOM    909  H   ARG A  59      38.675  63.791  53.452  1.00  0.00           H0.      0
ATOM    910  CA  ARG A  59      40.775  63.241  53.175  1.00  0.00           C0.      0
ATOM    911  HA  ARG A  59      41.596  63.795  52.720  1.00  0.00           H0.      0
ATOM    912  CB  ARG A  59      41.242  63.140  54.651  1.00  0.00           C0.      0
ATOM    913  HB2 ARG A  59      41.040  64.098  55.131  1.00  0.00           H0.      0
ATOM    914  HB3 ARG A  59      40.643  62.372  55.141  1.00  0.00           H0.      0
ATOM    915  CG  ARG A  59      42.720  62.882  54.836  1.00  0.00           C0.      0
ATOM    916  HG2 ARG A  59      42.995  61.895  54.466  1.00  0.00           H0.      0
ATOM    917  HG3 ARG A  59      43.198  63.723  54.333  1.00  0.00           H0.      0
ATOM    918  CD  ARG A  59      43.048  62.918  56.375  1.00  0.00           C0.      0
ATOM    919  HD2 ARG A  59      42.617  63.777  56.889  1.00  0.00           H0.      0
ATOM    920  HD3 ARG A  59      42.426  62.265  56.988  1.00  0.00           H0.      0
ATOM    921  NE  ARG A  59      44.490  62.882  56.734  1.00  0.00           N0.      0
ATOM    922  HE  ARG A  59      45.012  63.699  56.450  1.00  0.00           H0.      0
ATOM    923  CZ  ARG A  59      45.106  62.064  57.570  1.00  0.00           C0.      0
ATOM    924  NH1 ARG A  59      44.457  61.143  58.259  1.00  0.00           N0.      0
ATOM    925 HH11 ARG A  59      43.488  60.951  58.050  1.00  0.00           H0.      0
ATOM    926 HH12 ARG A  59      44.972  60.427  58.750  1.00  0.00           H0.      0
ATOM    927  NH2 ARG A  59      46.315  62.256  57.872  1.00  0.00           N0.      0
ATOM    928 HH21 ARG A  59      46.878  62.975  57.443  1.00  0.00           H0.      0
ATOM    929 HH22 ARG A  59      46.676  61.830  58.714  1.00  0.00           H0.      0
ATOM    930  C   ARG A  59      40.742  61.876  52.475  1.00  0.00           C0.      0
ATOM    931  O   ARG A  59      39.824  61.071  52.588  1.00  0.00           O0.      0
ATOM    932  N   VAL A  60      41.719  61.548  51.669  1.00  0.00           N0.      0
ATOM    933  H   VAL A  60      42.459  62.208  51.478  1.00  0.00           H0.      0
ATOM    934  CA  VAL A  60      41.787  60.288  50.859  1.00  0.00           C0.      0
ATOM    935  HA  VAL A  60      41.151  59.576  51.385  1.00  0.00           H0.      0
ATOM    936  CB  VAL A  60      41.181  60.415  49.467  1.00  0.00           C0.      0
ATOM    937  HB  VAL A  60      40.943  59.385  49.202  1.00  0.00           H0.      0
ATOM    938  CG1 VAL A  60      39.812  61.045  49.464  1.00  0.00           C0.      0
ATOM    939 HG11 VAL A  60      39.424  61.012  48.446  1.00  0.00           H0.      0
ATOM    940 HG12 VAL A  60      39.174  60.535  50.186  1.00  0.00           H0.      0
ATOM    941 HG13 VAL A  60      39.887  62.083  49.789  1.00  0.00           H0.      0
ATOM    942  CG2 VAL A  60      42.076  61.078  48.442  1.00  0.00           C0.      0
ATOM    943 HG21 VAL A  60      42.303  62.089  48.781  1.00  0.00           H0.      0
ATOM    944 HG22 VAL A  60      43.019  60.538  48.365  1.00  0.00           H0.      0
ATOM    945 HG23 VAL A  60      41.598  61.167  47.467  1.00  0.00           H0.      0
ATOM    946  C   VAL A  60      43.171  59.647  50.876  1.00  0.00           C0.      0
ATOM    947  O   VAL A  60      44.169  60.319  50.891  1.00  0.00           O0.      0
ATOM    948  N   LEU A  61      43.126  58.286  50.843  1.00  0.00           N0.      0
ATOM    949  H   LEU A  61      42.242  57.802  50.783  1.00  0.00           H0.      0
ATOM    950  CA  LEU A  61      44.403  57.568  50.704  1.00  0.00           C0.      0
ATOM    951  HA  LEU A  61      45.271  58.222  50.624  1.00  0.00           H0.      0
ATOM    952  CB  LEU A  61      44.405  56.714  52.072  1.00  0.00           C0.      0
ATOM    953  HB2 LEU A  61      44.409  57.368  52.944  1.00  0.00           H0.      0
ATOM    954  HB3 LEU A  61      43.376  56.375  52.190  1.00  0.00           H0.      0
ATOM    955  CG  LEU A  61      45.348  55.457  52.208  1.00  0.00           C0.      0
ATOM    956  HG  LEU A  61      45.025  54.679  51.516  1.00  0.00           H0.      0
ATOM    957  CD1 LEU A  61      46.820  55.753  52.021  1.00  0.00           C0.      0
ATOM    958 HD11 LEU A  61      47.141  55.930  50.995  1.00  0.00           H0.      0
ATOM    959 HD12 LEU A  61      47.083  56.669  52.551  1.00  0.00           H0.      0
ATOM    960 HD13 LEU A  61      47.501  55.023  52.457  1.00  0.00           H0.      0
ATOM    961  CD2 LEU A  61      45.201  54.774  53.585  1.00  0.00           C0.      0
ATOM    962 HD21 LEU A  61      44.127  54.666  53.732  1.00  0.00           H0.      0
ATOM    963 HD22 LEU A  61      45.720  53.815  53.564  1.00  0.00           H0.      0
ATOM    964 HD23 LEU A  61      45.638  55.271  54.451  1.00  0.00           H0.      0
ATOM    965  C   LEU A  61      44.302  56.560  49.523  1.00  0.00           C0.      0
ATOM    966  O   LEU A  61      43.269  55.863  49.434  1.00  0.00           O0.      0
ATOM    967  N   ASH A  62      45.351  56.512  48.692  1.00  0.00           N0.      0
ATOM    968  H   ASH A  62      46.071  57.216  48.764  1.00  0.00           H0.      0
ATOM    969  CA  ASH A  62      45.452  55.615  47.545  1.00  0.00           C0.      0
ATOM    970  HA  ASH A  62      44.468  55.183  47.364  1.00  0.00           H0.      0
ATOM    971  CB  ASH A  62      45.805  56.412  46.347  1.00  0.00           C0.      0
ATOM    972  HB2 ASH A  62      45.160  57.289  46.394  1.00  0.00           H0.      0
ATOM    973  HB3 ASH A  62      46.805  56.774  46.583  1.00  0.00           H0.      0
ATOM    974  CG  ASH A  62      45.749  55.595  45.082  1.00  0.00           C0.      0
ATOM    975  OD1 ASH A  62      46.231  54.497  44.930  1.00  0.00           O0.      0
ATOM    976  OD2 ASH A  62      45.492  56.352  44.012  1.00  0.00           O0.      0
ATOM    977  HD2 ASH A  62      45.816  55.992  43.183  1.00  0.00           H0.      0
ATOM    978  C   ASH A  62      46.478  54.510  47.899  1.00  0.00           C0.      0
ATOM    979  O   ASH A  62      47.692  54.721  48.035  1.00  0.00           O0.      0
ATOM    980  N   VAL A  63      46.057  53.319  48.238  1.00  0.00           N0.      0
ATOM    981  H   VAL A  63      45.061  53.150  48.230  1.00  0.00           H0.      0
ATOM    982  CA  VAL A  63      46.915  52.237  48.885  1.00  0.00           C0.      0
ATOM    983  HA  VAL A  63      47.585  52.836  49.503  1.00  0.00           H0.      0
ATOM    984  CB  VAL A  63      46.101  51.289  49.865  1.00  0.00           C0.      0
ATOM    985  HB  VAL A  63      46.799  50.505  50.159  1.00  0.00           H0.      0
ATOM    986  CG1 VAL A  63      45.678  52.007  51.133  1.00  0.00           C0.      0
ATOM    987 HG11 VAL A  63      45.367  51.232  51.833  1.00  0.00           H0.      0
ATOM    988 HG12 VAL A  63      46.392  52.692  51.591  1.00  0.00           H0.      0
ATOM    989 HG13 VAL A  63      44.860  52.666  50.843  1.00  0.00           H0.      0
ATOM    990  CG2 VAL A  63      44.914  50.586  49.277  1.00  0.00           C0.      0
ATOM    991 HG21 VAL A  63      44.374  49.935  49.964  1.00  0.00           H0.      0
ATOM    992 HG22 VAL A  63      44.147  51.294  48.967  1.00  0.00           H0.      0
ATOM    993 HG23 VAL A  63      45.220  49.978  48.425  1.00  0.00           H0.      0
ATOM    994  C   VAL A  63      47.732  51.392  47.843  1.00  0.00           C0.      0
ATOM    995  O   VAL A  63      48.693  50.696  48.183  1.00  0.00           O0.      0
ATOM    996  N   ALA A  64      47.345  51.525  46.574  1.00  0.00           N0.      0
ATOM    997  H   ALA A  64      46.512  52.044  46.333  1.00  0.00           H0.      0
ATOM    998  CA  ALA A  64      47.964  50.868  45.440  1.00  0.00           C0.      0
ATOM    999  HA  ALA A  64      48.923  50.462  45.763  1.00  0.00           H0.      0
ATOM   1000  CB  ALA A  64      47.048  49.663  44.970  1.00  0.00           C0.      0
ATOM   1001  HB1 ALA A  64      46.925  49.069  45.876  1.00  0.00           H0.      0
ATOM   1002  HB2 ALA A  64      46.117  49.966  44.491  1.00  0.00           H0.      0
ATOM   1003  HB3 ALA A  64      47.639  49.191  44.186  1.00  0.00           H0.      0
ATOM   1004  C   ALA A  64      48.394  51.912  44.405  1.00  0.00           C0.      0
ATOM   1005  O   ALA A  64      47.821  51.928  43.353  1.00  0.00           O0.      0
ATOM   1006  N   CYS A  65      49.163  52.931  44.854  1.00  0.00           N0.      0
ATOM   1007  H   CYS A  65      49.631  52.875  45.747  1.00  0.00           H0.      0
ATOM   1008  CA  CYS A  65      49.532  54.108  44.028  1.00  0.00           C0.      0
ATOM   1009  HA  CYS A  65      48.569  54.576  43.823  1.00  0.00           H0.      0
ATOM   1010  CB  CYS A  65      50.235  55.038  45.010  1.00  0.00           C0.      0
ATOM   1011  HB2 CYS A  65      49.545  55.301  45.812  1.00  0.00           H0.      0
ATOM   1012  HB3 CYS A  65      51.120  54.543  45.411  1.00  0.00           H0.      0
ATOM   1013  SG  CYS A  65      50.767  56.549  44.136  1.00  0.00           S0.      0
ATOM   1014  HG  CYS A  65      51.436  55.941  43.152  1.00  0.00           H0.      0
ATOM   1015  C   CYS A  65      50.379  53.797  42.772  1.00  0.00           C0.      0
ATOM   1016  O   CYS A  65      50.247  54.642  41.905  1.00  0.00           O0.      0
ATOM   1017  N   GLY A  66      51.264  52.817  42.685  1.00  0.00           N0.      0
ATOM   1018  H   GLY A  66      51.335  52.152  43.441  1.00  0.00           H0.      0
ATOM   1019  CA  GLY A  66      52.237  52.751  41.636  1.00  0.00           C0.      0
ATOM   1020  HA2 GLY A  66      53.054  52.076  41.889  1.00  0.00           H0.      0
ATOM   1021  HA3 GLY A  66      51.751  52.350  40.747  1.00  0.00           H0.      0
ATOM   1022  C   GLY A  66      52.933  54.132  41.349  1.00  0.00           C0.      0
ATOM   1023  O   GLY A  66      53.512  54.792  42.232  1.00  0.00           O0.      0
ATOM   1024  N   THR A  67      52.716  54.592  40.101  1.00  0.00           N0.      0
ATOM   1025  H   THR A  67      52.217  53.960  39.491  1.00  0.00           H0.      0
ATOM   1026  CA  THR A  67      53.316  55.840  39.500  1.00  0.00           C0.      0
ATOM   1027  HA  THR A  67      54.253  56.156  39.956  1.00  0.00           H0.      0
ATOM   1028  CB  THR A  67      53.658  55.539  37.967  1.00  0.00           C0.      0
ATOM   1029  HB  THR A  67      54.028  56.431  37.461  1.00  0.00           H0.      0
ATOM   1030  CG2 THR A  67      54.848  54.499  37.963  1.00  0.00           C0.      0
ATOM   1031 HG21 THR A  67      55.594  54.867  38.667  1.00  0.00           H0.      0
ATOM   1032 HG22 THR A  67      54.532  53.478  38.177  1.00  0.00           H0.      0
ATOM   1033 HG23 THR A  67      55.231  54.433  36.945  1.00  0.00           H0.      0
ATOM   1034  OG1 THR A  67      52.667  54.965  37.183  1.00  0.00           O0.      0
ATOM   1035  HG1 THR A  67      52.374  55.606  36.532  1.00  0.00           H0.      0
ATOM   1036  C   THR A  67      52.483  57.095  39.624  1.00  0.00           C0.      0
ATOM   1037  O   THR A  67      52.773  58.162  39.098  1.00  0.00           O0.      0
ATOM   1038  N   GLY A  68      51.460  57.013  40.498  1.00  0.00           N0.      0
ATOM   1039  H   GLY A  68      51.216  56.171  41.001  1.00  0.00           H0.      0
ATOM   1040  CA  GLY A  68      50.678  58.213  40.876  1.00  0.00           C0.      0
ATOM   1041  HA2 GLY A  68      50.248  57.997  41.854  1.00  0.00           H0.      0
ATOM   1042  HA3 GLY A  68      51.362  59.055  40.773  1.00  0.00           H0.      0
ATOM   1043  C   GLY A  68      49.473  58.597  40.095  1.00  0.00           C0.      0
ATOM   1044  O   GLY A  68      48.750  59.457  40.496  1.00  0.00           O0.      0
ATOM   1045  N   VAL A  69      49.311  57.971  38.936  1.00  0.00           N0.      0
ATOM   1046  H   VAL A  69      49.919  57.184  38.756  1.00  0.00           H0.      0
ATOM   1047  CA  VAL A  69      48.329  58.343  37.927  1.00  0.00           C0.      0
ATOM   1048  HA  VAL A  69      48.548  59.396  37.751  1.00  0.00           H0.      0
ATOM   1049  CB  VAL A  69      48.514  57.584  36.578  1.00  0.00           C0.      0
ATOM   1050  HB  VAL A  69      49.485  57.941  36.236  1.00  0.00           H0.      0
ATOM   1051  CG1 VAL A  69      48.559  56.018  36.673  1.00  0.00           C0.      0
ATOM   1052 HG11 VAL A  69      48.707  55.626  35.667  1.00  0.00           H0.      0
ATOM   1053 HG12 VAL A  69      49.435  55.858  37.301  1.00  0.00           H0.      0
ATOM   1054 HG13 VAL A  69      47.636  55.671  37.139  1.00  0.00           H0.      0
ATOM   1055  CG2 VAL A  69      47.577  58.039  35.444  1.00  0.00           C0.      0
ATOM   1056 HG21 VAL A  69      46.543  57.726  35.594  1.00  0.00           H0.      0
ATOM   1057 HG22 VAL A  69      47.566  59.126  35.368  1.00  0.00           H0.      0
ATOM   1058 HG23 VAL A  69      47.861  57.627  34.476  1.00  0.00           H0.      0
ATOM   1059  C   VAL A  69      46.834  58.508  38.456  1.00  0.00           C0.      0
ATOM   1060  O   VAL A  69      46.211  59.502  38.136  1.00  0.00           O0.      0
ATOM   1061  N   ASP A  70      46.280  57.519  39.163  1.00  0.00           N0.      0
ATOM   1062  H   ASP A  70      46.812  56.691  39.390  1.00  0.00           H0.      0
ATOM   1063  CA  ASP A  70      44.944  57.614  39.791  1.00  0.00           C0.      0
ATOM   1064  HA  ASP A  70      44.398  58.098  38.981  1.00  0.00           H0.      0
ATOM   1065  CB  ASP A  70      44.287  56.341  40.080  1.00  0.00           C0.      0
ATOM   1066  HB2 ASP A  70      43.253  56.531  40.368  1.00  0.00           H0.      0
ATOM   1067  HB3 ASP A  70      44.329  55.853  39.106  1.00  0.00           H0.      0
ATOM   1068  CG  ASP A  70      45.086  55.320  40.951  1.00  0.00           C0.      0
ATOM   1069  OD1 ASP A  70      46.030  55.717  41.679  1.00  0.00           O0.      0
ATOM   1070  OD2 ASP A  70      44.736  54.149  40.932  1.00  0.00           O0.      0
ATOM   1071  C   ASP A  70      44.985  58.550  40.991  1.00  0.00           C0.      0
ATOM   1072  O   ASP A  70      44.065  59.352  41.187  1.00  0.00           O0.      0
ATOM   1073  N   SER A  71      46.083  58.573  41.749  1.00  0.00           N0.      0
ATOM   1074  H   SER A  71      46.687  57.782  41.578  1.00  0.00           H0.      0
ATOM   1075  CA  SER A  71      46.226  59.549  42.837  1.00  0.00           C0.      0
ATOM   1076  HA  SER A  71      45.362  59.427  43.491  1.00  0.00           H0.      0
ATOM   1077  CB  SER A  71      47.390  59.247  43.767  1.00  0.00           C0.      0
ATOM   1078  HB2 SER A  71      47.230  59.818  44.682  1.00  0.00           H0.      0
ATOM   1079  HB3 SER A  71      47.570  58.174  43.843  1.00  0.00           H0.      0
ATOM   1080  OG  SER A  71      48.551  59.747  43.274  1.00  0.00           O0.      0
ATOM   1081  HG  SER A  71      48.530  59.581  42.329  1.00  0.00           H0.      0
ATOM   1082  C   SER A  71      46.090  61.039  42.443  1.00  0.00           C0.      0
ATOM   1083  O   SER A  71      45.430  61.813  43.189  1.00  0.00           O0.      0
ATOM   1084  N   ILE A  72      46.724  61.452  41.297  1.00  0.00           N0.      0
ATOM   1085  H   ILE A  72      47.259  60.794  40.748  1.00  0.00           H0.      0
ATOM   1086  CA  ILE A  72      46.765  62.850  40.841  1.00  0.00           C0.      0
ATOM   1087  HA  ILE A  72      47.118  63.519  41.625  1.00  0.00           H0.      0
ATOM   1088  CB  ILE A  72      47.850  62.879  39.644  1.00  0.00           C0.      0
ATOM   1089  HB  ILE A  72      47.523  62.132  38.921  1.00  0.00           H0.      0
ATOM   1090  CG2 ILE A  72      47.678  64.240  38.903  1.00  0.00           C0.      0
ATOM   1091 HG21 ILE A  72      46.680  64.409  38.498  1.00  0.00           H0.      0
ATOM   1092 HG22 ILE A  72      47.935  64.999  39.642  1.00  0.00           H0.      0
ATOM   1093 HG23 ILE A  72      48.299  64.295  38.009  1.00  0.00           H0.      0
ATOM   1094  CG1 ILE A  72      49.333  62.610  39.996  1.00  0.00           C0.      0
ATOM   1095 HG12 ILE A  72      49.801  63.532  40.342  1.00  0.00           H0.      0
ATOM   1096 HG13 ILE A  72      49.347  61.983  40.887  1.00  0.00           H0.      0
ATOM   1097  CD1 ILE A  72      50.086  61.983  38.895  1.00  0.00           C0.      0
ATOM   1098 HD11 ILE A  72      50.040  62.564  37.973  1.00  0.00           H0.      0
ATOM   1099 HD12 ILE A  72      51.087  61.659  39.181  1.00  0.00           H0.      0
ATOM   1100 HD13 ILE A  72      49.461  61.109  38.711  1.00  0.00           H0.      0
ATOM   1101  C   ILE A  72      45.389  63.437  40.415  1.00  0.00           C0.      0
ATOM   1102  O   ILE A  72      45.204  64.658  40.528  1.00  0.00           O0.      0
ATOM   1103  N   MET A  73      44.434  62.599  40.012  1.00  0.00           N0.      0
ATOM   1104  H   MET A  73      44.691  61.623  39.971  1.00  0.00           H0.      0
ATOM   1105  CA  MET A  73      43.030  62.990  39.695  1.00  0.00           C0.      0
ATOM   1106  HA  MET A  73      43.032  63.910  39.111  1.00  0.00           H0.      0
ATOM   1107  CB  MET A  73      42.181  61.864  39.018  1.00  0.00           C0.      0
ATOM   1108  HB2 MET A  73      42.019  61.017  39.684  1.00  0.00           H0.      0
ATOM   1109  HB3 MET A  73      41.232  62.352  38.794  1.00  0.00           H0.      0
ATOM   1110  CG  MET A  73      42.822  61.229  37.754  1.00  0.00           C0.      0
ATOM   1111  HG2 MET A  73      43.215  62.033  37.132  1.00  0.00           H0.      0
ATOM   1112  HG3 MET A  73      43.617  60.502  37.916  1.00  0.00           H0.      0
ATOM   1113  SD  MET A  73      41.677  60.309  36.721  1.00  0.00           S0.      0
ATOM   1114  CE  MET A  73      40.925  59.147  37.921  1.00  0.00           C0.      0
ATOM   1115  HE1 MET A  73      40.410  59.772  38.651  1.00  0.00           H0.      0
ATOM   1116  HE2 MET A  73      40.242  58.443  37.447  1.00  0.00           H0.      0
ATOM   1117  HE3 MET A  73      41.686  58.526  38.394  1.00  0.00           H0.      0
ATOM   1118  C   MET A  73      42.302  63.543  40.943  1.00  0.00           C0.      0
ATOM   1119  O   MET A  73      41.323  64.288  40.818  1.00  0.00           O0.      0
ATOM   1120  N   LEU A  74      42.786  63.191  42.165  1.00  0.00           N0.      0
ATOM   1121  H   LEU A  74      43.580  62.569  42.214  1.00  0.00           H0.      0
ATOM   1122  CA  LEU A  74      42.264  63.564  43.430  1.00  0.00           C0.      0
ATOM   1123  HA  LEU A  74      41.222  63.881  43.396  1.00  0.00           H0.      0
ATOM   1124  CB  LEU A  74      42.324  62.273  44.318  1.00  0.00           C0.      0
ATOM   1125  HB2 LEU A  74      43.312  62.051  44.720  1.00  0.00           H0.      0
ATOM   1126  HB3 LEU A  74      41.650  62.397  45.166  1.00  0.00           H0.      0
ATOM   1127  CG  LEU A  74      41.911  60.975  43.564  1.00  0.00           C0.      0
ATOM   1128  HG  LEU A  74      42.396  60.912  42.590  1.00  0.00           H0.      0
ATOM   1129  CD1 LEU A  74      42.127  59.727  44.352  1.00  0.00           C0.      0
ATOM   1130 HD11 LEU A  74      41.766  60.011  45.340  1.00  0.00           H0.      0
ATOM   1131 HD12 LEU A  74      41.600  58.887  43.899  1.00  0.00           H0.      0
ATOM   1132 HD13 LEU A  74      43.206  59.594  44.275  1.00  0.00           H0.      0
ATOM   1133  CD2 LEU A  74      40.461  61.264  43.134  1.00  0.00           C0.      0
ATOM   1134 HD21 LEU A  74      39.957  60.384  42.734  1.00  0.00           H0.      0
ATOM   1135 HD22 LEU A  74      39.930  61.604  44.023  1.00  0.00           H0.      0
ATOM   1136 HD23 LEU A  74      40.482  62.047  42.375  1.00  0.00           H0.      0
ATOM   1137  C   LEU A  74      43.118  64.692  43.992  1.00  0.00           C0.      0
ATOM   1138  O   LEU A  74      42.655  65.557  44.686  1.00  0.00           O0.      0
ATOM   1139  N   VAL A  75      44.478  64.782  43.682  1.00  0.00           N0.      0
ATOM   1140  H   VAL A  75      44.979  64.002  43.280  1.00  0.00           H0.      0
ATOM   1141  CA  VAL A  75      45.361  65.931  43.917  1.00  0.00           C0.      0
ATOM   1142  HA  VAL A  75      45.284  66.268  44.951  1.00  0.00           H0.      0
ATOM   1143  CB  VAL A  75      46.880  65.552  43.804  1.00  0.00           C0.      0
ATOM   1144  HB  VAL A  75      47.179  65.412  42.765  1.00  0.00           H0.      0
ATOM   1145  CG1 VAL A  75      47.575  66.762  44.399  1.00  0.00           C0.      0
ATOM   1146 HG11 VAL A  75      48.636  66.628  44.189  1.00  0.00           H0.      0
ATOM   1147 HG12 VAL A  75      47.305  67.625  43.790  1.00  0.00           H0.      0
ATOM   1148 HG13 VAL A  75      47.283  66.925  45.436  1.00  0.00           H0.      0
ATOM   1149  CG2 VAL A  75      47.258  64.379  44.685  1.00  0.00           C0.      0
ATOM   1150 HG21 VAL A  75      48.230  63.938  44.460  1.00  0.00           H0.      0
ATOM   1151 HG22 VAL A  75      47.248  64.511  45.767  1.00  0.00           H0.      0
ATOM   1152 HG23 VAL A  75      46.503  63.595  44.622  1.00  0.00           H0.      0
ATOM   1153  C   VAL A  75      44.858  67.167  43.109  1.00  0.00           C0.      0
ATOM   1154  O   VAL A  75      44.759  68.238  43.720  1.00  0.00           O0.      0
ATOM   1155  N   GLU A  76      44.470  66.978  41.810  1.00  0.00           N0.      0
ATOM   1156  H   GLU A  76      44.740  66.137  41.320  1.00  0.00           H0.      0
ATOM   1157  CA  GLU A  76      43.906  68.016  40.912  1.00  0.00           C0.      0
ATOM   1158  HA  GLU A  76      44.502  68.928  40.950  1.00  0.00           H0.      0
ATOM   1159  CB  GLU A  76      44.083  67.600  39.467  1.00  0.00           C0.      0
ATOM   1160  HB2 GLU A  76      43.731  66.571  39.532  1.00  0.00           H0.      0
ATOM   1161  HB3 GLU A  76      43.522  68.243  38.788  1.00  0.00           H0.      0
ATOM   1162  CG  GLU A  76      45.591  67.509  38.988  1.00  0.00           C0.      0
ATOM   1163  HG2 GLU A  76      46.206  67.508  39.888  1.00  0.00           H0.      0
ATOM   1164  HG3 GLU A  76      45.686  66.641  38.335  1.00  0.00           H0.      0
ATOM   1165  CD  GLU A  76      45.996  68.717  38.133  1.00  0.00           C0.      0
ATOM   1166  OE1 GLU A  76      46.605  68.531  37.056  1.00  0.00           O0.      0
ATOM   1167  OE2 GLU A  76      45.688  69.867  38.483  1.00  0.00           O0.      0
ATOM   1168  C   GLU A  76      42.478  68.454  41.353  1.00  0.00           C0.      0
ATOM   1169  O   GLU A  76      42.203  69.640  41.371  1.00  0.00           O0.      0
ATOM   1170  N   GLU A  77      41.607  67.527  41.733  1.00  0.00           N0.      0
ATOM   1171  H   GLU A  77      41.944  66.581  41.625  1.00  0.00           H0.      0
ATOM   1172  CA  GLU A  77      40.338  67.859  42.523  1.00  0.00           C0.      0
ATOM   1173  HA  GLU A  77      39.847  68.648  41.953  1.00  0.00           H0.      0
ATOM   1174  CB  GLU A  77      39.242  66.754  42.530  1.00  0.00           C0.      0
ATOM   1175  HB2 GLU A  77      38.930  66.735  41.486  1.00  0.00           H0.      0
ATOM   1176  HB3 GLU A  77      39.666  65.779  42.773  1.00  0.00           H0.      0
ATOM   1177  CG  GLU A  77      38.024  66.854  43.344  1.00  0.00           C0.      0
ATOM   1178  HG2 GLU A  77      37.409  66.010  43.033  1.00  0.00           H0.      0
ATOM   1179  HG3 GLU A  77      38.325  66.763  44.388  1.00  0.00           H0.      0
ATOM   1180  CD  GLU A  77      37.219  68.199  43.175  1.00  0.00           C0.      0
ATOM   1181  OE1 GLU A  77      36.178  68.286  43.813  1.00  0.00           O0.      0
ATOM   1182  OE2 GLU A  77      37.522  69.090  42.344  1.00  0.00           O0.      0
ATOM   1183  C   GLU A  77      40.603  68.602  43.871  1.00  0.00           C0.      0
ATOM   1184  O   GLU A  77      39.729  69.217  44.494  1.00  0.00           O0.      0
ATOM   1185  N   GLY A  78      41.841  68.626  44.452  1.00  0.00           N0.      0
ATOM   1186  H   GLY A  78      42.535  68.027  44.030  1.00  0.00           H0.      0
ATOM   1187  CA  GLY A  78      42.116  69.452  45.641  1.00  0.00           C0.      0
ATOM   1188  HA2 GLY A  78      43.180  69.667  45.537  1.00  0.00           H0.      0
ATOM   1189  HA3 GLY A  78      41.585  70.387  45.462  1.00  0.00           H0.      0
ATOM   1190  C   GLY A  78      41.698  68.801  46.918  1.00  0.00           C0.      0
ATOM   1191  O   GLY A  78      41.421  69.475  47.918  1.00  0.00           O0.      0
ATOM   1192  N   PHE A  79      41.623  67.470  46.946  1.00  0.00           N0.      0
ATOM   1193  H   PHE A  79      41.926  67.070  46.070  1.00  0.00           H0.      0
ATOM   1194  CA  PHE A  79      41.468  66.627  48.155  1.00  0.00           C0.      0
ATOM   1195  HA  PHE A  79      40.707  67.064  48.801  1.00  0.00           H0.      0
ATOM   1196  CB  PHE A  79      41.016  65.202  47.870  1.00  0.00           C0.      0
ATOM   1197  HB2 PHE A  79      41.732  64.844  47.131  1.00  0.00           H0.      0
ATOM   1198  HB3 PHE A  79      40.993  64.694  48.834  1.00  0.00           H0.      0
ATOM   1199  CG  PHE A  79      39.658  64.985  47.250  1.00  0.00           C0.      0
ATOM   1200  CD1 PHE A  79      38.488  65.599  47.768  1.00  0.00           C0.      0
ATOM   1201  HD1 PHE A  79      38.546  66.187  48.672  1.00  0.00           H0.      0
ATOM   1202  CE1 PHE A  79      37.234  65.337  47.217  1.00  0.00           C0.      0
ATOM   1203  HE1 PHE A  79      36.324  65.644  47.709  1.00  0.00           H0.      0
ATOM   1204  CZ  PHE A  79      37.084  64.635  46.055  1.00  0.00           C0.      0
ATOM   1205  HZ  PHE A  79      36.074  64.509  45.692  1.00  0.00           H0.      0
ATOM   1206  CE2 PHE A  79      38.231  64.157  45.327  1.00  0.00           C0.      0
ATOM   1207  HE2 PHE A  79      38.181  63.727  44.338  1.00  0.00           H0.      0
ATOM   1208  CD2 PHE A  79      39.484  64.362  45.967  1.00  0.00           C0.      0
ATOM   1209  HD2 PHE A  79      40.420  64.078  45.509  1.00  0.00           H0.      0
ATOM   1210  C   PHE A  79      42.851  66.658  48.815  1.00  0.00           C0.      0
ATOM   1211  O   PHE A  79      43.951  66.836  48.226  1.00  0.00           O0.      0
ATOM   1212  N   SER A  80      42.816  66.246  50.067  1.00  0.00           N0.      0
ATOM   1213  H   SER A  80      41.891  66.147  50.459  1.00  0.00           H0.      0
ATOM   1214  CA  SER A  80      43.912  65.969  50.949  1.00  0.00           C0.      0
ATOM   1215  HA  SER A  80      44.745  66.580  50.602  1.00  0.00           H0.      0
ATOM   1216  CB  SER A  80      43.550  66.284  52.452  1.00  0.00           C0.      0
ATOM   1217  HB2 SER A  80      43.251  67.332  52.467  1.00  0.00           H0.      0
ATOM   1218  HB3 SER A  80      42.656  65.745  52.764  1.00  0.00           H0.      0
ATOM   1219  OG  SER A  80      44.644  66.116  53.312  1.00  0.00           O0.      0
ATOM   1220  HG  SER A  80      44.238  65.788  54.118  1.00  0.00           H0.      0
ATOM   1221  C   SER A  80      44.310  64.518  50.698  1.00  0.00           C0.      0
ATOM   1222  O   SER A  80      43.805  63.594  51.252  1.00  0.00           O0.      0
ATOM   1223  N   VAL A  81      45.232  64.326  49.786  1.00  0.00           N0.      0
ATOM   1224  H   VAL A  81      45.737  65.125  49.431  1.00  0.00           H0.      0
ATOM   1225  CA  VAL A  81      45.640  63.017  49.327  1.00  0.00           C0.      0
ATOM   1226  HA  VAL A  81      44.860  62.279  49.512  1.00  0.00           H0.      0
ATOM   1227  CB  VAL A  81      45.904  62.971  47.822  1.00  0.00           C0.      0
ATOM   1228  HB  VAL A  81      46.763  63.608  47.611  1.00  0.00           H0.      0
ATOM   1229  CG1 VAL A  81      46.085  61.485  47.367  1.00  0.00           C0.      0
ATOM   1230 HG11 VAL A  81      47.120  61.150  47.298  1.00  0.00           H0.      0
ATOM   1231 HG12 VAL A  81      45.490  60.816  47.989  1.00  0.00           H0.      0
ATOM   1232 HG13 VAL A  81      45.703  61.373  46.353  1.00  0.00           H0.      0
ATOM   1233  CG2 VAL A  81      44.687  63.576  47.099  1.00  0.00           C0.      0
ATOM   1234 HG21 VAL A  81      44.457  64.579  47.461  1.00  0.00           H0.      0
ATOM   1235 HG22 VAL A  81      44.888  63.547  46.028  1.00  0.00           H0.      0
ATOM   1236 HG23 VAL A  81      43.796  63.024  47.398  1.00  0.00           H0.      0
ATOM   1237  C   VAL A  81      46.877  62.515  50.037  1.00  0.00           C0.      0
ATOM   1238  O   VAL A  81      47.900  63.171  50.033  1.00  0.00           O0.      0
ATOM   1239  N   THR A  82      46.797  61.290  50.555  1.00  0.00           N0.      0
ATOM   1240  H   THR A  82      45.885  60.884  50.707  1.00  0.00           H0.      0
ATOM   1241  CA  THR A  82      47.891  60.408  50.886  1.00  0.00           C0.      0
ATOM   1242  HA  THR A  82      48.832  60.958  50.899  1.00  0.00           H0.      0
ATOM   1243  CB  THR A  82      47.731  59.811  52.286  1.00  0.00           C0.      0
ATOM   1244  HB  THR A  82      46.738  59.371  52.374  1.00  0.00           H0.      0
ATOM   1245  CG2 THR A  82      48.848  58.899  52.775  1.00  0.00           C0.      0
ATOM   1246 HG21 THR A  82      48.616  58.546  53.780  1.00  0.00           H0.      0
ATOM   1247 HG22 THR A  82      48.960  58.025  52.134  1.00  0.00           H0.      0
ATOM   1248 HG23 THR A  82      49.786  59.448  52.685  1.00  0.00           H0.      0
ATOM   1249  OG1 THR A  82      47.755  60.932  53.217  1.00  0.00           O0.      0
ATOM   1250  HG1 THR A  82      46.943  61.395  52.999  1.00  0.00           H0.      0
ATOM   1251  C   THR A  82      48.041  59.316  49.759  1.00  0.00           C0.      0
ATOM   1252  O   THR A  82      47.084  58.897  49.176  1.00  0.00           O0.      0
ATOM   1253  N   SER A  83      49.242  58.936  49.431  1.00  0.00           N0.      0
ATOM   1254  H   SER A  83      50.039  59.380  49.864  1.00  0.00           H0.      0
ATOM   1255  CA  SER A  83      49.759  57.999  48.439  1.00  0.00           C0.      0
ATOM   1256  HA  SER A  83      48.901  57.433  48.076  1.00  0.00           H0.      0
ATOM   1257  CB  SER A  83      50.370  58.651  47.193  1.00  0.00           C0.      0
ATOM   1258  HB2 SER A  83      51.174  59.324  47.489  1.00  0.00           H0.      0
ATOM   1259  HB3 SER A  83      50.867  57.812  46.706  1.00  0.00           H0.      0
ATOM   1260  OG  SER A  83      49.409  59.204  46.366  1.00  0.00           O0.      0
ATOM   1261  HG  SER A  83      49.765  59.227  45.475  1.00  0.00           H0.      0
ATOM   1262  C   SER A  83      50.678  56.962  49.072  1.00  0.00           C0.      0
ATOM   1263  O   SER A  83      51.666  57.304  49.652  1.00  0.00           O0.      0
ATOM   1264  N   VAL A  84      50.400  55.707  48.864  1.00  0.00           N0.      0
ATOM   1265  H   VAL A  84      49.505  55.345  48.566  1.00  0.00           H0.      0
ATOM   1266  CA  VAL A  84      51.301  54.616  49.250  1.00  0.00           C0.      0
ATOM   1267  HA  VAL A  84      52.310  55.029  49.268  1.00  0.00           H0.      0
ATOM   1268  CB  VAL A  84      51.107  54.095  50.711  1.00  0.00           C0.      0
ATOM   1269  HB  VAL A  84      51.941  53.430  50.937  1.00  0.00           H0.      0
ATOM   1270  CG1 VAL A  84      51.057  55.248  51.751  1.00  0.00           C0.      0
ATOM   1271 HG11 VAL A  84      51.078  54.853  52.767  1.00  0.00           H0.      0
ATOM   1272 HG12 VAL A  84      52.002  55.787  51.682  1.00  0.00           H0.      0
ATOM   1273 HG13 VAL A  84      50.216  55.939  51.694  1.00  0.00           H0.      0
ATOM   1274  CG2 VAL A  84      49.875  53.315  50.944  1.00  0.00           C0.      0
ATOM   1275 HG21 VAL A  84      48.985  53.940  50.871  1.00  0.00           H0.      0
ATOM   1276 HG22 VAL A  84      49.947  52.472  50.256  1.00  0.00           H0.      0
ATOM   1277 HG23 VAL A  84      49.929  53.001  51.986  1.00  0.00           H0.      0
ATOM   1278  C   VAL A  84      51.512  53.407  48.285  1.00  0.00           C0.      0
ATOM   1279  O   VAL A  84      50.630  53.017  47.577  1.00  0.00           O0.      0
ATOM   1280  N   ASP A  85      52.627  52.694  48.449  1.00  0.00           N0.      0
ATOM   1281  H   ASP A  85      53.237  53.177  49.094  1.00  0.00           H0.      0
ATOM   1282  CA  ASP A  85      53.026  51.498  47.668  1.00  0.00           C0.      0
ATOM   1283  HA  ASP A  85      52.157  50.840  47.645  1.00  0.00           H0.      0
ATOM   1284  CB  ASP A  85      53.305  51.904  46.235  1.00  0.00           C0.      0
ATOM   1285  HB2 ASP A  85      52.620  52.630  45.797  1.00  0.00           H0.      0
ATOM   1286  HB3 ASP A  85      54.331  52.271  46.210  1.00  0.00           H0.      0
ATOM   1287  CG  ASP A  85      53.205  50.708  45.235  1.00  0.00           C0.      0
ATOM   1288  OD1 ASP A  85      52.142  50.687  44.517  1.00  0.00           O0.      0
ATOM   1289  OD2 ASP A  85      54.060  49.792  45.234  1.00  0.00           O0.      0
ATOM   1290  C   ASP A  85      54.213  50.799  48.293  1.00  0.00           C0.      0
ATOM   1291  O   ASP A  85      54.953  51.443  48.988  1.00  0.00           O0.      0
ATOM   1292  N   ALA A  86      54.383  49.422  48.102  1.00  0.00           N0.      0
ATOM   1293  H   ALA A  86      53.708  48.979  47.496  1.00  0.00           H0.      0
ATOM   1294  CA  ALA A  86      55.597  48.665  48.495  1.00  0.00           C0.      0
ATOM   1295  HA  ALA A  86      55.895  48.805  49.534  1.00  0.00           H0.      0
ATOM   1296  CB  ALA A  86      55.237  47.207  48.457  1.00  0.00           C0.      0
ATOM   1297  HB1 ALA A  86      55.078  47.020  47.395  1.00  0.00           H0.      0
ATOM   1298  HB2 ALA A  86      55.982  46.536  48.886  1.00  0.00           H0.      0
ATOM   1299  HB3 ALA A  86      54.280  47.031  48.947  1.00  0.00           H0.      0
ATOM   1300  C   ALA A  86      56.835  48.932  47.587  1.00  0.00           C0.      0
ATOM   1301  O   ALA A  86      57.972  48.935  48.131  1.00  0.00           O0.      0
ATOM   1302  N   SER A  87      56.667  49.119  46.318  1.00  0.00           N0.      0
ATOM   1303  H   SER A  87      55.777  49.232  45.854  1.00  0.00           H0.      0
ATOM   1304  CA  SER A  87      57.821  49.276  45.431  1.00  0.00           C0.      0
ATOM   1305  HA  SER A  87      58.552  48.624  45.910  1.00  0.00           H0.      0
ATOM   1306  CB  SER A  87      57.372  48.823  44.100  1.00  0.00           C0.      0
ATOM   1307  HB2 SER A  87      57.224  47.743  44.105  1.00  0.00           H0.      0
ATOM   1308  HB3 SER A  87      56.426  49.248  43.765  1.00  0.00           H0.      0
ATOM   1309  OG  SER A  87      58.361  49.009  43.101  1.00  0.00           O0.      0
ATOM   1310  HG  SER A  87      58.889  48.210  43.037  1.00  0.00           H0.      0
ATOM   1311  C   SER A  87      58.419  50.677  45.287  1.00  0.00           C0.      0
ATOM   1312  O   SER A  87      57.776  51.567  44.808  1.00  0.00           O0.      0
ATOM   1313  N   ASP A  88      59.659  50.869  45.722  1.00  0.00           N0.      0
ATOM   1314  H   ASP A  88      60.317  50.137  45.948  1.00  0.00           H0.      0
ATOM   1315  CA  ASP A  88      60.128  52.205  45.569  1.00  0.00           C0.      0
ATOM   1316  HA  ASP A  88      59.391  52.943  45.886  1.00  0.00           H0.      0
ATOM   1317  CB  ASP A  88      61.261  52.549  46.525  1.00  0.00           C0.      0
ATOM   1318  HB2 ASP A  88      61.159  53.602  46.787  1.00  0.00           H0.      0
ATOM   1319  HB3 ASP A  88      61.201  51.965  47.443  1.00  0.00           H0.      0
ATOM   1320  CG  ASP A  88      62.627  52.333  45.861  1.00  0.00           C0.      0
ATOM   1321  OD1 ASP A  88      62.897  51.176  45.497  1.00  0.00           O0.      0
ATOM   1322  OD2 ASP A  88      63.469  53.263  45.757  1.00  0.00           O0.      0
ATOM   1323  C   ASP A  88      60.392  52.593  44.126  1.00  0.00           C0.      0
ATOM   1324  O   ASP A  88      60.316  53.769  43.794  1.00  0.00           O0.      0
ATOM   1325  N   LYS A  89      60.725  51.636  43.253  1.00  0.00           N0.      0
ATOM   1326  H   LYS A  89      60.726  50.705  43.645  1.00  0.00           H0.      0
ATOM   1327  CA  LYS A  89      60.921  51.781  41.814  1.00  0.00           C0.      0
ATOM   1328  HA  LYS A  89      61.709  52.526  41.698  1.00  0.00           H0.      0
ATOM   1329  CB  LYS A  89      61.329  50.403  41.173  1.00  0.00           C0.      0
ATOM   1330  HB2 LYS A  89      60.787  49.636  41.726  1.00  0.00           H0.      0
ATOM   1331  HB3 LYS A  89      61.027  50.413  40.126  1.00  0.00           H0.      0
ATOM   1332  CG  LYS A  89      62.849  50.367  41.388  1.00  0.00           C0.      0
ATOM   1333  HG2 LYS A  89      63.418  51.154  40.893  1.00  0.00           H0.      0
ATOM   1334  HG3 LYS A  89      63.067  50.559  42.439  1.00  0.00           H0.      0
ATOM   1335  CD  LYS A  89      63.637  49.026  40.967  1.00  0.00           C0.      0
ATOM   1336  HD2 LYS A  89      62.856  48.265  40.972  1.00  0.00           H0.      0
ATOM   1337  HD3 LYS A  89      64.030  49.182  39.963  1.00  0.00           H0.      0
ATOM   1338  CE  LYS A  89      64.778  48.731  41.967  1.00  0.00           C0.      0
ATOM   1339  HE2 LYS A  89      65.475  49.565  42.053  1.00  0.00           H0.      0
ATOM   1340  HE3 LYS A  89      64.370  48.437  42.934  1.00  0.00           H0.      0
ATOM   1341  NZ  LYS A  89      65.537  47.528  41.505  1.00  0.00           N0.      0
ATOM   1342  HZ1 LYS A  89      64.987  46.734  41.801  1.00  0.00           H0.      0
ATOM   1343  HZ2 LYS A  89      65.786  47.460  40.528  1.00  0.00           H0.      0
ATOM   1344  HZ3 LYS A  89      66.342  47.393  42.099  1.00  0.00           H0.      0
ATOM   1345  C   LYS A  89      59.642  52.333  41.051  1.00  0.00           C0.      0
ATOM   1346  O   LYS A  89      59.824  52.999  40.081  1.00  0.00           O0.      0
ATOM   1347  N   MET A  90      58.476  51.970  41.536  1.00  0.00           N0.      0
ATOM   1348  H   MET A  90      58.562  51.215  42.201  1.00  0.00           H0.      0
ATOM   1349  CA  MET A  90      57.205  52.450  41.014  1.00  0.00           C0.      0
ATOM   1350  HA  MET A  90      57.326  52.624  39.945  1.00  0.00           H0.      0
ATOM   1351  CB  MET A  90      56.110  51.405  41.346  1.00  0.00           C0.      0
ATOM   1352  HB2 MET A  90      56.133  51.272  42.427  1.00  0.00           H0.      0
ATOM   1353  HB3 MET A  90      55.158  51.843  41.044  1.00  0.00           H0.      0
ATOM   1354  CG  MET A  90      56.245  50.113  40.550  1.00  0.00           C0.      0
ATOM   1355  HG2 MET A  90      57.242  49.676  40.615  1.00  0.00           H0.      0
ATOM   1356  HG3 MET A  90      55.594  49.355  40.983  1.00  0.00           H0.      0
ATOM   1357  SD  MET A  90      55.807  50.164  38.793  1.00  0.00           S0.      0
ATOM   1358  CE  MET A  90      54.052  49.878  38.735  1.00  0.00           C0.      0
ATOM   1359  HE1 MET A  90      53.711  49.502  37.771  1.00  0.00           H0.      0
ATOM   1360  HE2 MET A  90      53.731  49.127  39.458  1.00  0.00           H0.      0
ATOM   1361  HE3 MET A  90      53.607  50.836  39.005  1.00  0.00           H0.      0
ATOM   1362  C   MET A  90      56.844  53.795  41.641  1.00  0.00           C0.      0
ATOM   1363  O   MET A  90      56.606  54.846  41.002  1.00  0.00           O0.      0
ATOM   1364  N   LEU A  91      56.963  53.856  42.949  1.00  0.00           N0.      0
ATOM   1365  H   LEU A  91      57.267  53.025  43.436  1.00  0.00           H0.      0
ATOM   1366  CA  LEU A  91      56.546  55.017  43.747  1.00  0.00           C0.      0
ATOM   1367  HA  LEU A  91      55.514  55.088  43.401  1.00  0.00           H0.      0
ATOM   1368  CB  LEU A  91      56.515  54.610  45.261  1.00  0.00           C0.      0
ATOM   1369  HB2 LEU A  91      56.195  53.575  45.376  1.00  0.00           H0.      0
ATOM   1370  HB3 LEU A  91      57.553  54.550  45.588  1.00  0.00           H0.      0
ATOM   1371  CG  LEU A  91      55.817  55.610  46.167  1.00  0.00           C0.      0
ATOM   1372  HG  LEU A  91      56.182  56.622  45.993  1.00  0.00           H0.      0
ATOM   1373  CD1 LEU A  91      54.343  55.683  45.960  1.00  0.00           C0.      0
ATOM   1374 HD11 LEU A  91      53.769  56.222  46.714  1.00  0.00           H0.      0
ATOM   1375 HD12 LEU A  91      54.113  56.237  45.050  1.00  0.00           H0.      0
ATOM   1376 HD13 LEU A  91      53.893  54.696  45.853  1.00  0.00           H0.      0
ATOM   1377  CD2 LEU A  91      55.995  55.156  47.622  1.00  0.00           C0.      0
ATOM   1378 HD21 LEU A  91      55.555  55.937  48.242  1.00  0.00           H0.      0
ATOM   1379 HD22 LEU A  91      55.329  54.319  47.834  1.00  0.00           H0.      0
ATOM   1380 HD23 LEU A  91      57.008  54.991  47.990  1.00  0.00           H0.      0
ATOM   1381  C   LEU A  91      57.354  56.313  43.490  1.00  0.00           C0.      0
ATOM   1382  O   LEU A  91      56.908  57.459  43.623  1.00  0.00           O0.      0
ATOM   1383  N   LYS A  92      58.595  56.134  42.960  1.00  0.00           N0.      0
ATOM   1384  H   LYS A  92      58.841  55.179  42.743  1.00  0.00           H0.      0
ATOM   1385  CA  LYS A  92      59.567  57.084  42.350  1.00  0.00           C0.      0
ATOM   1386  HA  LYS A  92      60.022  57.678  43.142  1.00  0.00           H0.      0
ATOM   1387  CB  LYS A  92      60.646  56.388  41.550  1.00  0.00           C0.      0
ATOM   1388  HB2 LYS A  92      60.954  55.497  42.098  1.00  0.00           H0.      0
ATOM   1389  HB3 LYS A  92      60.174  56.004  40.645  1.00  0.00           H0.      0
ATOM   1390  CG  LYS A  92      61.880  57.202  41.080  1.00  0.00           C0.      0
ATOM   1391  HG2 LYS A  92      61.584  58.030  40.436  1.00  0.00           H0.      0
ATOM   1392  HG3 LYS A  92      62.258  57.640  42.004  1.00  0.00           H0.      0
ATOM   1393  CD  LYS A  92      62.899  56.277  40.410  1.00  0.00           C0.      0
ATOM   1394  HD2 LYS A  92      63.134  55.512  41.149  1.00  0.00           H0.      0
ATOM   1395  HD3 LYS A  92      62.591  55.881  39.442  1.00  0.00           H0.      0
ATOM   1396  CE  LYS A  92      64.184  57.104  40.132  1.00  0.00           C0.      0
ATOM   1397  HE2 LYS A  92      64.825  56.546  39.449  1.00  0.00           H0.      0
ATOM   1398  HE3 LYS A  92      63.887  58.054  39.688  1.00  0.00           H0.      0
ATOM   1399  NZ  LYS A  92      65.085  57.448  41.292  1.00  0.00           N0.      0
ATOM   1400  HZ1 LYS A  92      64.827  58.107  42.012  1.00  0.00           H0.      0
ATOM   1401  HZ2 LYS A  92      65.428  56.622  41.762  1.00  0.00           H0.      0
ATOM   1402  HZ3 LYS A  92      65.876  58.000  40.995  1.00  0.00           H0.      0
ATOM   1403  C   LYS A  92      58.890  58.091  41.378  1.00  0.00           C0.      0
ATOM   1404  O   LYS A  92      59.286  59.205  41.292  1.00  0.00           O0.      0
ATOM   1405  N   TYR A  93      57.862  57.759  40.609  1.00  0.00           N0.      0
ATOM   1406  H   TYR A  93      57.563  56.797  40.534  1.00  0.00           H0.      0
ATOM   1407  CA  TYR A  93      57.206  58.709  39.700  1.00  0.00           C0.      0
ATOM   1408  HA  TYR A  93      58.049  59.348  39.436  1.00  0.00           H0.      0
ATOM   1409  CB  TYR A  93      56.756  58.014  38.468  1.00  0.00           C0.      0
ATOM   1410  HB2 TYR A  93      56.052  57.219  38.713  1.00  0.00           H0.      0
ATOM   1411  HB3 TYR A  93      56.205  58.777  37.917  1.00  0.00           H0.      0
ATOM   1412  CG  TYR A  93      57.950  57.478  37.646  1.00  0.00           C0.      0
ATOM   1413  CD1 TYR A  93      58.576  58.300  36.704  1.00  0.00           C0.      0
ATOM   1414  HD1 TYR A  93      58.195  59.278  36.449  1.00  0.00           H0.      0
ATOM   1415  CE1 TYR A  93      59.835  57.866  36.139  1.00  0.00           C0.      0
ATOM   1416  HE1 TYR A  93      60.371  58.507  35.454  1.00  0.00           H0.      0
ATOM   1417  CZ  TYR A  93      60.317  56.609  36.470  1.00  0.00           C0.      0
ATOM   1418  OH  TYR A  93      61.550  56.228  36.065  1.00  0.00           O0.      0
ATOM   1419  HH  TYR A  93      62.184  55.733  36.589  1.00  0.00           H0.      0
ATOM   1420  CE2 TYR A  93      59.673  55.839  37.451  1.00  0.00           C0.      0
ATOM   1421  HE2 TYR A  93      60.112  54.902  37.761  1.00  0.00           H0.      0
ATOM   1422  CD2 TYR A  93      58.530  56.263  38.072  1.00  0.00           C0.      0
ATOM   1423  HD2 TYR A  93      58.143  55.681  38.896  1.00  0.00           H0.      0
ATOM   1424  C   TYR A  93      56.126  59.623  40.392  1.00  0.00           C0.      0
ATOM   1425  O   TYR A  93      56.034  60.817  40.048  1.00  0.00           O0.      0
ATOM   1426  N   ALA A  94      55.444  59.129  41.408  1.00  0.00           N0.      0
ATOM   1427  H   ALA A  94      55.462  58.150  41.653  1.00  0.00           H0.      0
ATOM   1428  CA  ALA A  94      54.737  59.982  42.320  1.00  0.00           C0.      0
ATOM   1429  HA  ALA A  94      54.036  60.596  41.756  1.00  0.00           H0.      0
ATOM   1430  CB  ALA A  94      53.918  59.145  43.366  1.00  0.00           C0.      0
ATOM   1431  HB1 ALA A  94      53.356  58.326  42.917  1.00  0.00           H0.      0
ATOM   1432  HB2 ALA A  94      54.602  58.748  44.117  1.00  0.00           H0.      0
ATOM   1433  HB3 ALA A  94      53.355  59.807  44.024  1.00  0.00           H0.      0
ATOM   1434  C   ALA A  94      55.694  60.988  42.988  1.00  0.00           C0.      0
ATOM   1435  O   ALA A  94      55.449  62.200  42.975  1.00  0.00           O0.      0
ATOM   1436  N   LEU A  95      56.901  60.621  43.319  1.00  0.00           N0.      0
ATOM   1437  H   LEU A  95      57.157  59.644  43.336  1.00  0.00           H0.      0
ATOM   1438  CA  LEU A  95      57.818  61.538  43.876  1.00  0.00           C0.      0
ATOM   1439  HA  LEU A  95      57.266  62.126  44.610  1.00  0.00           H0.      0
ATOM   1440  CB  LEU A  95      58.971  60.752  44.488  1.00  0.00           C0.      0
ATOM   1441  HB2 LEU A  95      59.392  60.150  43.683  1.00  0.00           H0.      0
ATOM   1442  HB3 LEU A  95      59.757  61.440  44.800  1.00  0.00           H0.      0
ATOM   1443  CG  LEU A  95      58.585  59.753  45.621  1.00  0.00           C0.      0
ATOM   1444  HG  LEU A  95      57.639  59.238  45.456  1.00  0.00           H0.      0
ATOM   1445  CD1 LEU A  95      59.723  58.861  46.070  1.00  0.00           C0.      0
ATOM   1446 HD11 LEU A  95      60.058  58.286  45.206  1.00  0.00           H0.      0
ATOM   1447 HD12 LEU A  95      60.527  59.512  46.414  1.00  0.00           H0.      0
ATOM   1448 HD13 LEU A  95      59.417  58.199  46.881  1.00  0.00           H0.      0
ATOM   1449  CD2 LEU A  95      58.260  60.524  46.914  1.00  0.00           C0.      0
ATOM   1450 HD21 LEU A  95      57.899  59.903  47.733  1.00  0.00           H0.      0
ATOM   1451 HD22 LEU A  95      59.145  61.094  47.199  1.00  0.00           H0.      0
ATOM   1452 HD23 LEU A  95      57.470  61.253  46.730  1.00  0.00           H0.      0
ATOM   1453  C   LEU A  95      58.295  62.600  42.874  1.00  0.00           C0.      0
ATOM   1454  O   LEU A  95      58.215  63.765  43.224  1.00  0.00           O0.      0
ATOM   1455  N   LYS A  96      58.788  62.248  41.702  1.00  0.00           N0.      0
ATOM   1456  H   LYS A  96      58.598  61.277  41.497  1.00  0.00           H0.      0
ATOM   1457  CA  LYS A  96      59.107  63.189  40.636  1.00  0.00           C0.      0
ATOM   1458  HA  LYS A  96      59.927  63.855  40.903  1.00  0.00           H0.      0
ATOM   1459  CB  LYS A  96      59.534  62.265  39.548  1.00  0.00           C0.      0
ATOM   1460  HB2 LYS A  96      60.475  61.774  39.794  1.00  0.00           H0.      0
ATOM   1461  HB3 LYS A  96      58.765  61.537  39.289  1.00  0.00           H0.      0
ATOM   1462  CG  LYS A  96      59.950  62.993  38.239  1.00  0.00           C0.      0
ATOM   1463  HG2 LYS A  96      60.244  62.131  37.640  1.00  0.00           H0.      0
ATOM   1464  HG3 LYS A  96      59.108  63.477  37.743  1.00  0.00           H0.      0
ATOM   1465  CD  LYS A  96      61.099  64.013  38.382  1.00  0.00           C0.      0
ATOM   1466  HD2 LYS A  96      60.795  64.797  39.075  1.00  0.00           H0.      0
ATOM   1467  HD3 LYS A  96      61.957  63.483  38.795  1.00  0.00           H0.      0
ATOM   1468  CE  LYS A  96      61.416  64.494  36.980  1.00  0.00           C0.      0
ATOM   1469  HE2 LYS A  96      62.445  64.848  37.035  1.00  0.00           H0.      0
ATOM   1470  HE3 LYS A  96      61.364  63.626  36.323  1.00  0.00           H0.      0
ATOM   1471  NZ  LYS A  96      60.494  65.575  36.578  1.00  0.00           N0.      0
ATOM   1472  HZ1 LYS A  96      59.503  65.435  36.711  1.00  0.00           H0.      0
ATOM   1473  HZ2 LYS A  96      60.642  66.450  37.061  1.00  0.00           H0.      0
ATOM   1474  HZ3 LYS A  96      60.480  65.710  35.577  1.00  0.00           H0.      0
ATOM   1475  C   LYS A  96      57.945  64.069  40.228  1.00  0.00           C0.      0
ATOM   1476  O   LYS A  96      58.175  65.255  40.088  1.00  0.00           O0.      0
ATOM   1477  N   GLU A  97      56.687  63.590  40.217  1.00  0.00           N0.      0
ATOM   1478  H   GLU A  97      56.568  62.657  40.585  1.00  0.00           H0.      0
ATOM   1479  CA  GLU A  97      55.595  64.567  40.121  1.00  0.00           C0.      0
ATOM   1480  HA  GLU A  97      55.627  64.999  39.121  1.00  0.00           H0.      0
ATOM   1481  CB  GLU A  97      54.266  63.812  40.159  1.00  0.00           C0.      0
ATOM   1482  HB2 GLU A  97      54.464  62.996  39.464  1.00  0.00           H0.      0
ATOM   1483  HB3 GLU A  97      53.981  63.484  41.159  1.00  0.00           H0.      0
ATOM   1484  CG  GLU A  97      53.052  64.677  39.751  1.00  0.00           C0.      0
ATOM   1485  HG2 GLU A  97      52.164  64.061  39.896  1.00  0.00           H0.      0
ATOM   1486  HG3 GLU A  97      52.894  65.594  40.319  1.00  0.00           H0.      0
ATOM   1487  CD  GLU A  97      52.990  64.959  38.211  1.00  0.00           C0.      0
ATOM   1488  OE1 GLU A  97      52.206  65.774  37.736  1.00  0.00           O0.      0
ATOM   1489  OE2 GLU A  97      53.792  64.362  37.467  1.00  0.00           O0.      0
ATOM   1490  C   GLU A  97      55.595  65.619  41.264  1.00  0.00           C0.      0
ATOM   1491  O   GLU A  97      55.452  66.854  41.010  1.00  0.00           O0.      0
ATOM   1492  N   ARG A  98      55.725  65.177  42.488  1.00  0.00           N0.      0
ATOM   1493  H   ARG A  98      55.917  64.207  42.694  1.00  0.00           H0.      0
ATOM   1494  CA  ARG A  98      55.329  66.000  43.665  1.00  0.00           C0.      0
ATOM   1495  HA  ARG A  98      54.457  66.600  43.404  1.00  0.00           H0.      0
ATOM   1496  CB  ARG A  98      54.928  65.170  44.851  1.00  0.00           C0.      0
ATOM   1497  HB2 ARG A  98      54.182  64.393  44.686  1.00  0.00           H0.      0
ATOM   1498  HB3 ARG A  98      55.912  64.773  45.101  1.00  0.00           H0.      0
ATOM   1499  CG  ARG A  98      54.388  65.961  46.042  1.00  0.00           C0.      0
ATOM   1500  HG2 ARG A  98      55.028  66.810  46.282  1.00  0.00           H0.      0
ATOM   1501  HG3 ARG A  98      53.399  66.373  45.840  1.00  0.00           H0.      0
ATOM   1502  CD  ARG A  98      54.283  65.148  47.303  1.00  0.00           C0.      0
ATOM   1503  HD2 ARG A  98      53.963  65.762  48.144  1.00  0.00           H0.      0
ATOM   1504  HD3 ARG A  98      53.528  64.364  47.239  1.00  0.00           H0.      0
ATOM   1505  NE  ARG A  98      55.613  64.599  47.708  1.00  0.00           N0.      0
ATOM   1506  HE  ARG A  98      56.403  64.690  47.087  1.00  0.00           H0.      0
ATOM   1507  CZ  ARG A  98      55.812  64.084  48.916  1.00  0.00           C0.      0
ATOM   1508  NH1 ARG A  98      54.904  63.888  49.767  1.00  0.00           N0.      0
ATOM   1509 HH11 ARG A  98      54.024  64.358  49.606  1.00  0.00           H0.      0
ATOM   1510 HH12 ARG A  98      55.181  63.667  50.712  1.00  0.00           H0.      0
ATOM   1511  NH2 ARG A  98      57.018  63.636  49.282  1.00  0.00           N0.      0
ATOM   1512 HH21 ARG A  98      57.795  63.986  48.740  1.00  0.00           H0.      0
ATOM   1513 HH22 ARG A  98      57.078  62.942  50.014  1.00  0.00           H0.      0
ATOM   1514  C   ARG A  98      56.480  66.990  44.085  1.00  0.00           C0.      0
ATOM   1515  O   ARG A  98      56.282  68.076  44.530  1.00  0.00           O0.      0
ATOM   1516  N   TRP A  99      57.749  66.534  43.873  1.00  0.00           N0.      0
ATOM   1517  H   TRP A  99      57.842  65.595  43.513  1.00  0.00           H0.      0
ATOM   1518  CA  TRP A  99      58.934  67.388  44.033  1.00  0.00           C0.      0
ATOM   1519  HA  TRP A  99      58.981  67.737  45.064  1.00  0.00           H0.      0
ATOM   1520  CB  TRP A  99      60.098  66.453  43.783  1.00  0.00           C0.      0
ATOM   1521  HB2 TRP A  99      60.113  65.539  44.376  1.00  0.00           H0.      0
ATOM   1522  HB3 TRP A  99      60.017  66.131  42.745  1.00  0.00           H0.      0
ATOM   1523  CG  TRP A  99      61.457  67.069  43.863  1.00  0.00           C0.      0
ATOM   1524  CD1 TRP A  99      62.264  67.177  44.954  1.00  0.00           C0.      0
ATOM   1525  HD1 TRP A  99      61.961  66.771  45.908  1.00  0.00           H0.      0
ATOM   1526  NE1 TRP A  99      63.375  67.918  44.691  1.00  0.00           N0.      0
ATOM   1527  HE1 TRP A  99      64.147  68.055  45.329  1.00  0.00           H0.      0
ATOM   1528  CE2 TRP A  99      63.336  68.321  43.382  1.00  0.00           C0.      0
ATOM   1529  CZ2 TRP A  99      64.276  69.038  42.594  1.00  0.00           C0.      0
ATOM   1530  HZ2 TRP A  99      65.260  69.239  42.991  1.00  0.00           H0.      0
ATOM   1531  CH2 TRP A  99      63.962  69.415  41.286  1.00  0.00           C0.      0
ATOM   1532  HH2 TRP A  99      64.563  70.045  40.648  1.00  0.00           H0.      0
ATOM   1533  CZ3 TRP A  99      62.759  68.897  40.757  1.00  0.00           C0.      0
ATOM   1534  HZ3 TRP A  99      62.513  69.040  39.715  1.00  0.00           H0.      0
ATOM   1535  CE3 TRP A  99      61.862  68.102  41.471  1.00  0.00           C0.      0
ATOM   1536  HE3 TRP A  99      61.007  67.738  40.921  1.00  0.00           H0.      0
ATOM   1537  CD2 TRP A  99      62.154  67.776  42.785  1.00  0.00           C0.      0
ATOM   1538  C   TRP A  99      58.859  68.609  43.057  1.00  0.00           C0.      0
ATOM   1539  O   TRP A  99      59.204  69.740  43.490  1.00  0.00           O0.      0
ATOM   1540  N   ASN A 100      58.406  68.325  41.785  1.00  0.00           N0.      0
ATOM   1541  H   ASN A 100      57.942  67.438  41.649  1.00  0.00           H0.      0
ATOM   1542  CA  ASN A 100      58.237  69.494  40.882  1.00  0.00           C0.      0
ATOM   1543  HA  ASN A 100      59.049  70.205  41.031  1.00  0.00           H0.      0
ATOM   1544  CB  ASN A 100      58.190  68.988  39.439  1.00  0.00           C0.      0
ATOM   1545  HB2 ASN A 100      57.562  68.097  39.439  1.00  0.00           H0.      0
ATOM   1546  HB3 ASN A 100      57.851  69.874  38.903  1.00  0.00           H0.      0
ATOM   1547  CG  ASN A 100      59.488  68.645  38.695  1.00  0.00           C0.      0
ATOM   1548  OD1 ASN A 100      59.927  67.516  38.673  1.00  0.00           O0.      0
ATOM   1549  ND2 ASN A 100      60.133  69.560  38.007  1.00  0.00           N0.      0
ATOM   1550 HD21 ASN A 100      61.046  69.413  37.603  1.00  0.00           H0.      0
ATOM   1551 HD22 ASN A 100      59.846  70.524  38.101  1.00  0.00           H0.      0
ATOM   1552  C   ASN A 100      57.013  70.390  41.156  1.00  0.00           C0.      0
ATOM   1553  O   ASN A 100      57.210  71.588  41.307  1.00  0.00           O0.      0
ATOM   1554  N   ARG A 101      55.820  69.892  41.349  1.00  0.00           N0.      0
ATOM   1555  H   ARG A 101      55.636  68.901  41.413  1.00  0.00           H0.      0
ATOM   1556  CA  ARG A 101      54.561  70.696  41.340  1.00  0.00           C0.      0
ATOM   1557  HA  ARG A 101      54.783  71.582  40.745  1.00  0.00           H0.      0
ATOM   1558  CB  ARG A 101      53.430  69.910  40.757  1.00  0.00           C0.      0
ATOM   1559  HB2 ARG A 101      53.172  69.125  41.468  1.00  0.00           H0.      0
ATOM   1560  HB3 ARG A 101      52.494  70.464  40.830  1.00  0.00           H0.      0
ATOM   1561  CG  ARG A 101      53.683  69.457  39.330  1.00  0.00           C0.      0
ATOM   1562  HG2 ARG A 101      53.761  70.312  38.658  1.00  0.00           H0.      0
ATOM   1563  HG3 ARG A 101      54.669  68.997  39.262  1.00  0.00           H0.      0
ATOM   1564  CD  ARG A 101      52.532  68.671  38.770  1.00  0.00           C0.      0
ATOM   1565  HD2 ARG A 101      52.866  68.427  37.762  1.00  0.00           H0.      0
ATOM   1566  HD3 ARG A 101      52.287  67.783  39.353  1.00  0.00           H0.      0
ATOM   1567  NE  ARG A 101      51.305  69.440  38.607  1.00  0.00           N0.      0
ATOM   1568  HE  ARG A 101      51.252  70.312  39.112  1.00  0.00           H0.      0
ATOM   1569  CZ  ARG A 101      50.208  68.975  38.037  1.00  0.00           C0.      0
ATOM   1570  NH1 ARG A 101      50.186  67.838  37.418  1.00  0.00           N0.      0
ATOM   1571 HH11 ARG A 101      50.994  67.236  37.483  1.00  0.00           H0.      0
ATOM   1572 HH12 ARG A 101      49.321  67.500  37.020  1.00  0.00           H0.      0
ATOM   1573  NH2 ARG A 101      49.127  69.698  37.962  1.00  0.00           N0.      0
ATOM   1574 HH21 ARG A 101      49.133  70.660  38.271  1.00  0.00           H0.      0
ATOM   1575 HH22 ARG A 101      48.261  69.405  37.533  1.00  0.00           H0.      0
ATOM   1576  C   ARG A 101      54.114  71.205  42.715  1.00  0.00           C0.      0
ATOM   1577  O   ARG A 101      52.977  71.604  42.815  1.00  0.00           O0.      0
ATOM   1578  N   ARG A 102      55.016  71.128  43.700  1.00  0.00           N0.      0
ATOM   1579  H   ARG A 102      55.928  70.764  43.463  1.00  0.00           H0.      0
ATOM   1580  CA  ARG A 102      54.794  71.610  45.085  1.00  0.00           C0.      0
ATOM   1581  HA  ARG A 102      53.944  71.075  45.509  1.00  0.00           H0.      0
ATOM   1582  CB  ARG A 102      56.054  71.359  45.992  1.00  0.00           C0.      0
ATOM   1583  HB2 ARG A 102      56.696  70.568  45.605  1.00  0.00           H0.      0
ATOM   1584  HB3 ARG A 102      56.640  72.275  45.922  1.00  0.00           H0.      0
ATOM   1585  CG  ARG A 102      55.802  71.080  47.547  1.00  0.00           C0.      0
ATOM   1586  HG2 ARG A 102      56.789  71.140  48.004  1.00  0.00           H0.      0
ATOM   1587  HG3 ARG A 102      55.169  71.792  48.077  1.00  0.00           H0.      0
ATOM   1588  CD  ARG A 102      55.255  69.700  47.809  1.00  0.00           C0.      0
ATOM   1589  HD2 ARG A 102      54.179  69.854  47.737  1.00  0.00           H0.      0
ATOM   1590  HD3 ARG A 102      55.649  68.970  47.102  1.00  0.00           H0.      0
ATOM   1591  NE  ARG A 102      55.644  69.234  49.169  1.00  0.00           N0.      0
ATOM   1592  HE  ARG A 102      56.528  69.550  49.542  1.00  0.00           H0.      0
ATOM   1593  CZ  ARG A 102      54.958  68.425  49.932  1.00  0.00           C0.      0
ATOM   1594  NH1 ARG A 102      53.822  67.846  49.583  1.00  0.00           N0.      0
ATOM   1595 HH11 ARG A 102      53.284  68.073  48.759  1.00  0.00           H0.      0
ATOM   1596 HH12 ARG A 102      53.503  67.053  50.121  1.00  0.00           H0.      0
ATOM   1597  NH2 ARG A 102      55.351  68.047  51.094  1.00  0.00           N0.      0
ATOM   1598 HH21 ARG A 102      56.030  68.599  51.597  1.00  0.00           H0.      0
ATOM   1599 HH22 ARG A 102      54.659  67.579  51.662  1.00  0.00           H0.      0
ATOM   1600  C   ARG A 102      54.340  73.091  45.296  1.00  0.00           C0.      0
ATOM   1601  O   ARG A 102      53.661  73.299  46.279  1.00  0.00           O0.      0
ATOM   1602  N   LYS A 103      54.562  73.992  44.346  1.00  0.00           N0.      0
ATOM   1603  H   LYS A 103      55.164  73.712  43.585  1.00  0.00           H0.      0
ATOM   1604  CA  LYS A 103      53.865  75.222  44.323  1.00  0.00           C0.      0
ATOM   1605  HA  LYS A 103      54.134  75.680  45.275  1.00  0.00           H0.      0
ATOM   1606  CB  LYS A 103      54.391  76.002  43.101  1.00  0.00           C0.      0
ATOM   1607  HB2 LYS A 103      53.752  76.868  42.928  1.00  0.00           H0.      0
ATOM   1608  HB3 LYS A 103      55.414  76.374  43.147  1.00  0.00           H0.      0
ATOM   1609  CG  LYS A 103      54.188  75.188  41.832  1.00  0.00           C0.      0
ATOM   1610  HG2 LYS A 103      54.917  74.377  41.845  1.00  0.00           H0.      0
ATOM   1611  HG3 LYS A 103      53.159  74.848  41.723  1.00  0.00           H0.      0
ATOM   1612  CD  LYS A 103      54.543  76.000  40.505  1.00  0.00           C0.      0
ATOM   1613  HD2 LYS A 103      53.910  76.863  40.294  1.00  0.00           H0.      0
ATOM   1614  HD3 LYS A 103      55.550  76.390  40.653  1.00  0.00           H0.      0
ATOM   1615  CE  LYS A 103      54.403  74.964  39.414  1.00  0.00           C0.      0
ATOM   1616  HE2 LYS A 103      55.281  74.326  39.515  1.00  0.00           H0.      0
ATOM   1617  HE3 LYS A 103      53.447  74.440  39.429  1.00  0.00           H0.      0
ATOM   1618  NZ  LYS A 103      54.421  75.585  38.113  1.00  0.00           N0.      0
ATOM   1619  HZ1 LYS A 103      53.723  76.311  38.038  1.00  0.00           H0.      0
ATOM   1620  HZ2 LYS A 103      55.344  75.981  38.012  1.00  0.00           H0.      0
ATOM   1621  HZ3 LYS A 103      54.190  74.966  37.349  1.00  0.00           H0.      0
ATOM   1622  C   LYS A 103      52.311  75.197  44.424  1.00  0.00           C0.      0
ATOM   1623  O   LYS A 103      51.792  76.213  44.859  1.00  0.00           O0.      0
ATOM   1624  N   GLU A 104      51.638  74.107  43.948  1.00  0.00           N0.      0
ATOM   1625  H   GLU A 104      52.125  73.314  43.556  1.00  0.00           H0.      0
ATOM   1626  CA  GLU A 104      50.163  74.150  43.903  1.00  0.00           C0.      0
ATOM   1627  HA  GLU A 104      49.909  75.137  43.515  1.00  0.00           H0.      0
ATOM   1628  CB  GLU A 104      49.588  73.292  42.738  1.00  0.00           C0.      0
ATOM   1629  HB2 GLU A 104      49.719  72.257  43.052  1.00  0.00           H0.      0
ATOM   1630  HB3 GLU A 104      48.523  73.494  42.626  1.00  0.00           H0.      0
ATOM   1631  CG  GLU A 104      50.174  73.560  41.299  1.00  0.00           C0.      0
ATOM   1632  HG2 GLU A 104      50.005  74.635  41.226  1.00  0.00           H0.      0
ATOM   1633  HG3 GLU A 104      51.233  73.315  41.219  1.00  0.00           H0.      0
ATOM   1634  CD  GLU A 104      49.453  72.813  40.156  1.00  0.00           C0.      0
ATOM   1635  OE1 GLU A 104      50.056  72.081  39.324  1.00  0.00           O0.      0
ATOM   1636  OE2 GLU A 104      48.228  73.208  40.032  1.00  0.00           O0.      0
ATOM   1637  C   GLU A 104      49.544  73.754  45.293  1.00  0.00           C0.      0
ATOM   1638  O   GLU A 104      50.032  72.767  45.857  1.00  0.00           O0.      0
ATOM   1639  N   PRO A 105      48.543  74.381  45.867  1.00  0.00           N0.      0
ATOM   1640  CD  PRO A 105      47.999  75.623  45.360  1.00  0.00           C0.      0
ATOM   1641  HD2 PRO A 105      47.308  75.450  44.534  1.00  0.00           H0.      0
ATOM   1642  HD3 PRO A 105      48.711  76.386  45.048  1.00  0.00           H0.      0
ATOM   1643  CG  PRO A 105      47.180  76.296  46.475  1.00  0.00           C0.      0
ATOM   1644  HG2 PRO A 105      46.194  76.547  46.085  1.00  0.00           H0.      0
ATOM   1645  HG3 PRO A 105      47.705  77.142  46.921  1.00  0.00           H0.      0
ATOM   1646  CB  PRO A 105      46.895  75.122  47.441  1.00  0.00           C0.      0
ATOM   1647  HB2 PRO A 105      45.988  74.599  47.138  1.00  0.00           H0.      0
ATOM   1648  HB3 PRO A 105      46.894  75.648  48.396  1.00  0.00           H0.      0
ATOM   1649  CA  PRO A 105      48.102  74.248  47.267  1.00  0.00           C0.      0
ATOM   1650  HA  PRO A 105      48.834  74.609  47.989  1.00  0.00           H0.      0
ATOM   1651  C   PRO A 105      47.796  72.814  47.731  1.00  0.00           C0.      0
ATOM   1652  O   PRO A 105      48.066  72.466  48.880  1.00  0.00           O0.      0
ATOM   1653  N   ALA A 106      47.276  72.026  46.781  1.00  0.00           N0.      0
ATOM   1654  H   ALA A 106      47.147  72.351  45.833  1.00  0.00           H0.      0
ATOM   1655  CA  ALA A 106      46.964  70.645  47.074  1.00  0.00           C0.      0
ATOM   1656  HA  ALA A 106      46.539  70.600  48.076  1.00  0.00           H0.      0
ATOM   1657  CB  ALA A 106      45.846  70.162  46.122  1.00  0.00           C0.      0
ATOM   1658  HB1 ALA A 106      45.377  69.201  46.331  1.00  0.00           H0.      0
ATOM   1659  HB2 ALA A 106      45.041  70.897  46.080  1.00  0.00           H0.      0
ATOM   1660  HB3 ALA A 106      46.184  70.094  45.088  1.00  0.00           H0.      0
ATOM   1661  C   ALA A 106      48.233  69.691  46.901  1.00  0.00           C0.      0
ATOM   1662  O   ALA A 106      48.320  68.625  47.520  1.00  0.00           O0.      0
ATOM   1663  N   PHE A 107      49.139  70.072  46.086  1.00  0.00           N0.      0
ATOM   1664  H   PHE A 107      49.173  70.964  45.614  1.00  0.00           H0.      0
ATOM   1665  CA  PHE A 107      50.400  69.302  45.965  1.00  0.00           C0.      0
ATOM   1666  HA  PHE A 107      50.202  68.230  45.948  1.00  0.00           H0.      0
ATOM   1667  CB  PHE A 107      51.100  69.623  44.633  1.00  0.00           C0.      0
ATOM   1668  HB2 PHE A 107      51.208  70.708  44.628  1.00  0.00           H0.      0
ATOM   1669  HB3 PHE A 107      52.099  69.188  44.660  1.00  0.00           H0.      0
ATOM   1670  CG  PHE A 107      50.422  69.121  43.417  1.00  0.00           C0.      0
ATOM   1671  CD1 PHE A 107      49.154  69.681  42.988  1.00  0.00           C0.      0
ATOM   1672  HD1 PHE A 107      48.671  70.443  43.582  1.00  0.00           H0.      0
ATOM   1673  CE1 PHE A 107      48.403  69.095  41.898  1.00  0.00           C0.      0
ATOM   1674  HE1 PHE A 107      47.444  69.541  41.682  1.00  0.00           H0.      0
ATOM   1675  CZ  PHE A 107      48.945  67.922  41.318  1.00  0.00           C0.      0
ATOM   1676  HZ  PHE A 107      48.363  67.486  40.519  1.00  0.00           H0.      0
ATOM   1677  CE2 PHE A 107      50.215  67.429  41.684  1.00  0.00           C0.      0
ATOM   1678  HE2 PHE A 107      50.668  66.634  41.110  1.00  0.00           H0.      0
ATOM   1679  CD2 PHE A 107      50.898  68.005  42.738  1.00  0.00           C0.      0
ATOM   1680  HD2 PHE A 107      51.819  67.516  43.015  1.00  0.00           H0.      0
ATOM   1681  C   PHE A 107      51.240  69.610  47.189  1.00  0.00           C0.      0
ATOM   1682  O   PHE A 107      51.936  68.712  47.673  1.00  0.00           O0.      0
ATOM   1683  N   ASP A 108      51.102  70.834  47.759  1.00  0.00           N0.      0
ATOM   1684  H   ASP A 108      50.762  71.592  47.185  1.00  0.00           H0.      0
ATOM   1685  CA  ASP A 108      51.787  71.120  49.084  1.00  0.00           C0.      0
ATOM   1686  HA  ASP A 108      52.847  70.908  48.944  1.00  0.00           H0.      0
ATOM   1687  CB  ASP A 108      51.670  72.620  49.351  1.00  0.00           C0.      0
ATOM   1688  HB2 ASP A 108      51.871  73.256  48.489  1.00  0.00           H0.      0
ATOM   1689  HB3 ASP A 108      50.653  72.709  49.732  1.00  0.00           H0.      0
ATOM   1690  CG  ASP A 108      52.580  72.945  50.564  1.00  0.00           C0.      0
ATOM   1691  OD1 ASP A 108      52.130  73.708  51.487  1.00  0.00           O0.      0
ATOM   1692  OD2 ASP A 108      53.768  72.534  50.512  1.00  0.00           O0.      0
ATOM   1693  C   ASP A 108      51.227  70.278  50.290  1.00  0.00           C0.      0
ATOM   1694  O   ASP A 108      52.010  69.721  51.088  1.00  0.00           O0.      0
ATOM   1695  N   LYS A 109      49.940  70.039  50.309  1.00  0.00           N0.      0
ATOM   1696  H   LYS A 109      49.316  70.622  49.769  1.00  0.00           H0.      0
ATOM   1697  CA  LYS A 109      49.230  69.097  51.136  1.00  0.00           C0.      0
ATOM   1698  HA  LYS A 109      49.533  69.306  52.162  1.00  0.00           H0.      0
ATOM   1699  CB  LYS A 109      47.775  69.456  51.057  1.00  0.00           C0.      0
ATOM   1700  HB2 LYS A 109      47.764  70.546  51.077  1.00  0.00           H0.      0
ATOM   1701  HB3 LYS A 109      47.383  69.119  50.098  1.00  0.00           H0.      0
ATOM   1702  CG  LYS A 109      46.987  68.892  52.249  1.00  0.00           C0.      0
ATOM   1703  HG2 LYS A 109      46.805  67.851  51.982  1.00  0.00           H0.      0
ATOM   1704  HG3 LYS A 109      47.538  68.908  53.189  1.00  0.00           H0.      0
ATOM   1705  CD  LYS A 109      45.546  69.469  52.442  1.00  0.00           C0.      0
ATOM   1706  HD2 LYS A 109      44.950  68.976  51.674  1.00  0.00           H0.      0
ATOM   1707  HD3 LYS A 109      45.134  69.200  53.415  1.00  0.00           H0.      0
ATOM   1708  CE  LYS A 109      45.505  70.958  52.316  1.00  0.00           C0.      0
ATOM   1709  HE2 LYS A 109      46.189  71.258  53.110  1.00  0.00           H0.      0
ATOM   1710  HE3 LYS A 109      45.742  71.321  51.316  1.00  0.00           H0.      0
ATOM   1711  NZ  LYS A 109      44.189  71.515  52.617  1.00  0.00           N0.      0
ATOM   1712  HZ1 LYS A 109      43.817  71.365  53.544  1.00  0.00           H0.      0
ATOM   1713  HZ2 LYS A 109      44.170  72.506  52.422  1.00  0.00           H0.      0
ATOM   1714  HZ3 LYS A 109      43.533  71.282  51.884  1.00  0.00           H0.      0
ATOM   1715  C   LYS A 109      49.435  67.591  50.827  1.00  0.00           C0.      0
ATOM   1716  O   LYS A 109      49.009  66.716  51.603  1.00  0.00           O0.      0
ATOM   1717  N   TRP A 110      50.043  67.188  49.683  1.00  0.00           N0.      0
ATOM   1718  H   TRP A 110      50.505  67.916  49.156  1.00  0.00           H0.      0
ATOM   1719  CA  TRP A 110      50.106  65.801  49.139  1.00  0.00           C0.      0
ATOM   1720  HA  TRP A 110      49.195  65.256  49.388  1.00  0.00           H0.      0
ATOM   1721  CB  TRP A 110      50.391  65.763  47.580  1.00  0.00           C0.      0
ATOM   1722  HB2 TRP A 110      49.690  66.414  47.058  1.00  0.00           H0.      0
ATOM   1723  HB3 TRP A 110      51.333  66.312  47.598  1.00  0.00           H0.      0
ATOM   1724  CG  TRP A 110      50.425  64.393  46.740  1.00  0.00           C0.      0
ATOM   1725  CD1 TRP A 110      49.807  63.295  47.158  1.00  0.00           C0.      0
ATOM   1726  HD1 TRP A 110      49.468  63.097  48.165  1.00  0.00           H0.      0
ATOM   1727  NE1 TRP A 110      50.044  62.255  46.166  1.00  0.00           N0.      0
ATOM   1728  HE1 TRP A 110      49.739  61.297  46.261  1.00  0.00           H0.      0
ATOM   1729  CE2 TRP A 110      50.599  62.767  45.012  1.00  0.00           C0.      0
ATOM   1730  CZ2 TRP A 110      51.040  62.157  43.793  1.00  0.00           C0.      0
ATOM   1731  HZ2 TRP A 110      50.975  61.111  43.532  1.00  0.00           H0.      0
ATOM   1732  CH2 TRP A 110      51.823  62.918  42.909  1.00  0.00           C0.      0
ATOM   1733  HH2 TRP A 110      52.192  62.483  41.991  1.00  0.00           H0.      0
ATOM   1734  CZ3 TRP A 110      51.973  64.278  43.159  1.00  0.00           C0.      0
ATOM   1735  HZ3 TRP A 110      52.555  64.929  42.522  1.00  0.00           H0.      0
ATOM   1736  CE3 TRP A 110      51.442  64.827  44.392  1.00  0.00           C0.      0
ATOM   1737  HE3 TRP A 110      51.642  65.865  44.614  1.00  0.00           H0.      0
ATOM   1738  CD2 TRP A 110      50.848  64.046  45.356  1.00  0.00           C0.      0
ATOM   1739  C   TRP A 110      51.163  64.935  49.843  1.00  0.00           C0.      0
ATOM   1740  O   TRP A 110      52.307  65.394  49.989  1.00  0.00           O0.      0
ATOM   1741  N   VAL A 111      50.862  63.722  50.389  1.00  0.00           N0.      0
ATOM   1742  H   VAL A 111      49.921  63.376  50.273  1.00  0.00           H0.      0
ATOM   1743  CA  VAL A 111      51.795  62.838  51.190  1.00  0.00           C0.      0
ATOM   1744  HA  VAL A 111      52.764  63.311  51.352  1.00  0.00           H0.      0
ATOM   1745  CB  VAL A 111      51.186  62.591  52.625  1.00  0.00           C0.      0
ATOM   1746  HB  VAL A 111      50.106  62.478  52.536  1.00  0.00           H0.      0
ATOM   1747  CG1 VAL A 111      51.777  61.348  53.246  1.00  0.00           C0.      0
ATOM   1748 HG11 VAL A 111      51.775  60.473  52.595  1.00  0.00           H0.      0
ATOM   1749 HG12 VAL A 111      52.815  61.487  53.548  1.00  0.00           H0.      0
ATOM   1750 HG13 VAL A 111      51.256  61.173  54.187  1.00  0.00           H0.      0
ATOM   1751  CG2 VAL A 111      51.483  63.743  53.573  1.00  0.00           C0.      0
ATOM   1752 HG21 VAL A 111      50.818  64.530  53.217  1.00  0.00           H0.      0
ATOM   1753 HG22 VAL A 111      51.235  63.494  54.605  1.00  0.00           H0.      0
ATOM   1754 HG23 VAL A 111      52.549  63.972  53.563  1.00  0.00           H0.      0
ATOM   1755  C   VAL A 111      51.941  61.618  50.308  1.00  0.00           C0.      0
ATOM   1756  O   VAL A 111      51.010  61.200  49.515  1.00  0.00           O0.      0
ATOM   1757  N   ILE A 112      53.097  61.014  50.303  1.00  0.00           N0.      0
ATOM   1758  H   ILE A 112      53.779  61.463  50.898  1.00  0.00           H0.      0
ATOM   1759  CA  ILE A 112      53.578  59.859  49.540  1.00  0.00           C0.      0
ATOM   1760  HA  ILE A 112      52.805  59.170  49.201  1.00  0.00           H0.      0
ATOM   1761  CB  ILE A 112      54.386  60.382  48.371  1.00  0.00           C0.      0
ATOM   1762  HB  ILE A 112      55.127  61.133  48.646  1.00  0.00           H0.      0
ATOM   1763  CG2 ILE A 112      55.005  59.188  47.632  1.00  0.00           C0.      0
ATOM   1764 HG21 ILE A 112      55.699  58.614  48.245  1.00  0.00           H0.      0
ATOM   1765 HG22 ILE A 112      54.237  58.490  47.297  1.00  0.00           H0.      0
ATOM   1766 HG23 ILE A 112      55.630  59.495  46.793  1.00  0.00           H0.      0
ATOM   1767  CG1 ILE A 112      53.533  61.028  47.267  1.00  0.00           C0.      0
ATOM   1768 HG12 ILE A 112      52.942  60.273  46.750  1.00  0.00           H0.      0
ATOM   1769 HG13 ILE A 112      53.088  61.921  47.706  1.00  0.00           H0.      0
ATOM   1770  CD1 ILE A 112      54.280  61.696  46.147  1.00  0.00           C0.      0
ATOM   1771 HD11 ILE A 112      53.634  62.317  45.527  1.00  0.00           H0.      0
ATOM   1772 HD12 ILE A 112      54.932  62.474  46.545  1.00  0.00           H0.      0
ATOM   1773 HD13 ILE A 112      54.914  61.033  45.558  1.00  0.00           H0.      0
ATOM   1774  C   ILE A 112      54.561  59.070  50.474  1.00  0.00           C0.      0
ATOM   1775  O   ILE A 112      55.499  59.657  50.955  1.00  0.00           O0.      0
ATOM   1776  N   GLU A 113      54.341  57.793  50.738  1.00  0.00           N0.      0
ATOM   1777  H   GLU A 113      53.470  57.389  50.422  1.00  0.00           H0.      0
ATOM   1778  CA  GLU A 113      55.198  56.960  51.639  1.00  0.00           C0.      0
ATOM   1779  HA  GLU A 113      56.213  57.353  51.697  1.00  0.00           H0.      0
ATOM   1780  CB  GLU A 113      54.732  57.090  53.104  1.00  0.00           C0.      0
ATOM   1781  HB2 GLU A 113      53.680  56.819  53.193  1.00  0.00           H0.      0
ATOM   1782  HB3 GLU A 113      55.216  56.320  53.706  1.00  0.00           H0.      0
ATOM   1783  CG  GLU A 113      54.877  58.423  53.846  1.00  0.00           C0.      0
ATOM   1784  HG2 GLU A 113      54.193  59.162  53.429  1.00  0.00           H0.      0
ATOM   1785  HG3 GLU A 113      54.592  58.379  54.897  1.00  0.00           H0.      0
ATOM   1786  CD  GLU A 113      56.280  59.134  53.774  1.00  0.00           C0.      0
ATOM   1787  OE1 GLU A 113      57.318  58.464  53.986  1.00  0.00           O0.      0
ATOM   1788  OE2 GLU A 113      56.312  60.369  53.575  1.00  0.00           O0.      0
ATOM   1789  C   GLU A 113      55.225  55.459  51.171  1.00  0.00           C0.      0
ATOM   1790  O   GLU A 113      54.257  54.852  50.614  1.00  0.00           O0.      0
ATOM   1791  N   GLU A 114      56.298  54.807  51.511  1.00  0.00           N0.      0
ATOM   1792  H   GLU A 114      57.160  55.295  51.709  1.00  0.00           H0.      0
ATOM   1793  CA  GLU A 114      56.353  53.332  51.384  1.00  0.00           C0.      0
ATOM   1794  HA  GLU A 114      55.960  53.032  50.412  1.00  0.00           H0.      0
ATOM   1795  CB  GLU A 114      57.835  52.899  51.474  1.00  0.00           C0.      0
ATOM   1796  HB2 GLU A 114      58.442  53.459  50.763  1.00  0.00           H0.      0
ATOM   1797  HB3 GLU A 114      58.241  53.230  52.430  1.00  0.00           H0.      0
ATOM   1798  CG  GLU A 114      57.992  51.427  51.244  1.00  0.00           C0.      0
ATOM   1799  HG2 GLU A 114      57.218  51.089  50.556  1.00  0.00           H0.      0
ATOM   1800  HG3 GLU A 114      58.891  51.268  50.649  1.00  0.00           H0.      0
ATOM   1801  CD  GLU A 114      57.952  50.473  52.435  1.00  0.00           C0.      0
ATOM   1802  OE1 GLU A 114      57.713  49.289  52.264  1.00  0.00           O0.      0
ATOM   1803  OE2 GLU A 114      58.375  50.882  53.593  1.00  0.00           O0.      0
ATOM   1804  C   GLU A 114      55.272  52.682  52.351  1.00  0.00           C0.      0
ATOM   1805  O   GLU A 114      55.122  53.132  53.525  1.00  0.00           O0.      0
ATOM   1806  N   ALA A 115      54.633  51.530  51.992  1.00  0.00           N0.      0
ATOM   1807  H   ALA A 115      54.874  51.184  51.074  1.00  0.00           H0.      0
ATOM   1808  CA  ALA A 115      53.888  50.684  52.965  1.00  0.00           C0.      0
ATOM   1809  HA  ALA A 115      54.288  50.763  53.976  1.00  0.00           H0.      0
ATOM   1810  CB  ALA A 115      52.437  51.206  53.072  1.00  0.00           C0.      0
ATOM   1811  HB1 ALA A 115      51.983  51.115  52.085  1.00  0.00           H0.      0
ATOM   1812  HB2 ALA A 115      51.962  50.533  53.785  1.00  0.00           H0.      0
ATOM   1813  HB3 ALA A 115      52.423  52.234  53.435  1.00  0.00           H0.      0
ATOM   1814  C   ALA A 115      53.839  49.209  52.385  1.00  0.00           C0.      0
ATOM   1815  O   ALA A 115      54.210  49.002  51.215  1.00  0.00           O0.      0
ATOM   1816  N   ASN A 116      53.392  48.280  53.289  1.00  0.00           N0.      0
ATOM   1817  H   ASN A 116      53.080  48.659  54.171  1.00  0.00           H0.      0
ATOM   1818  CA  ASN A 116      52.818  47.011  52.806  1.00  0.00           C0.      0
ATOM   1819  HA  ASN A 116      52.958  46.982  51.725  1.00  0.00           H0.      0
ATOM   1820  CB  ASN A 116      53.621  45.808  53.386  1.00  0.00           C0.      0
ATOM   1821  HB2 ASN A 116      54.672  46.087  53.467  1.00  0.00           H0.      0
ATOM   1822  HB3 ASN A 116      53.335  45.705  54.433  1.00  0.00           H0.      0
ATOM   1823  CG  ASN A 116      53.442  44.514  52.602  1.00  0.00           C0.      0
ATOM   1824  OD1 ASN A 116      52.371  43.935  52.490  1.00  0.00           O0.      0
ATOM   1825  ND2 ASN A 116      54.456  44.073  51.933  1.00  0.00           N0.      0
ATOM   1826 HD21 ASN A 116      54.355  43.186  51.460  1.00  0.00           H0.      0
ATOM   1827 HD22 ASN A 116      55.375  44.455  52.103  1.00  0.00           H0.      0
ATOM   1828  C   ASN A 116      51.294  46.936  53.166  1.00  0.00           C0.      0
ATOM   1829  O   ASN A 116      50.824  47.326  54.232  1.00  0.00           O0.      0
ATOM   1830  N   TRP A 117      50.534  46.303  52.261  1.00  0.00           N0.      0
ATOM   1831  H   TRP A 117      50.944  46.089  51.363  1.00  0.00           H0.      0
ATOM   1832  CA  TRP A 117      49.140  46.034  52.409  1.00  0.00           C0.      0
ATOM   1833  HA  TRP A 117      48.585  46.957  52.575  1.00  0.00           H0.      0
ATOM   1834  CB  TRP A 117      48.630  45.146  51.268  1.00  0.00           C0.      0
ATOM   1835  HB2 TRP A 117      49.295  44.304  51.075  1.00  0.00           H0.      0
ATOM   1836  HB3 TRP A 117      47.668  44.729  51.566  1.00  0.00           H0.      0
ATOM   1837  CG  TRP A 117      48.492  45.975  49.943  1.00  0.00           C0.      0
ATOM   1838  CD1 TRP A 117      48.394  47.314  49.899  1.00  0.00           C0.      0
ATOM   1839  HD1 TRP A 117      48.406  48.038  50.700  1.00  0.00           H0.      0
ATOM   1840  NE1 TRP A 117      48.474  47.686  48.606  1.00  0.00           N0.      0
ATOM   1841  HE1 TRP A 117      48.465  48.662  48.346  1.00  0.00           H0.      0
ATOM   1842  CE2 TRP A 117      48.489  46.671  47.734  1.00  0.00           C0.      0
ATOM   1843  CZ2 TRP A 117      48.668  46.619  46.340  1.00  0.00           C0.      0
ATOM   1844  HZ2 TRP A 117      48.553  47.504  45.731  1.00  0.00           H0.      0
ATOM   1845  CH2 TRP A 117      48.520  45.377  45.746  1.00  0.00           C0.      0
ATOM   1846  HH2 TRP A 117      48.534  45.276  44.671  1.00  0.00           H0.      0
ATOM   1847  CZ3 TRP A 117      48.463  44.166  46.512  1.00  0.00           C0.      0
ATOM   1848  HZ3 TRP A 117      48.346  43.220  46.003  1.00  0.00           H0.      0
ATOM   1849  CE3 TRP A 117      48.465  44.279  47.942  1.00  0.00           C0.      0
ATOM   1850  HE3 TRP A 117      48.521  43.402  48.570  1.00  0.00           H0.      0
ATOM   1851  CD2 TRP A 117      48.451  45.550  48.556  1.00  0.00           C0.      0
ATOM   1852  C   TRP A 117      48.894  45.232  53.662  1.00  0.00           C0.      0
ATOM   1853  O   TRP A 117      47.890  45.421  54.380  1.00  0.00           O0.      0
ATOM   1854  N   LEU A 118      49.837  44.285  54.036  1.00  0.00           N0.      0
ATOM   1855  H   LEU A 118      50.573  44.177  53.352  1.00  0.00           H0.      0
ATOM   1856  CA  LEU A 118      49.900  43.470  55.258  1.00  0.00           C0.      0
ATOM   1857  HA  LEU A 118      48.895  43.048  55.251  1.00  0.00           H0.      0
ATOM   1858  CB  LEU A 118      50.721  42.212  55.021  1.00  0.00           C0.      0
ATOM   1859  HB2 LEU A 118      51.748  42.567  55.100  1.00  0.00           H0.      0
ATOM   1860  HB3 LEU A 118      50.591  41.508  55.843  1.00  0.00           H0.      0
ATOM   1861  CG  LEU A 118      50.449  41.424  53.720  1.00  0.00           C0.      0
ATOM   1862  HG  LEU A 118      50.220  42.078  52.878  1.00  0.00           H0.      0
ATOM   1863  CD1 LEU A 118      51.592  40.464  53.344  1.00  0.00           C0.      0
ATOM   1864 HD11 LEU A 118      51.374  39.837  52.480  1.00  0.00           H0.      0
ATOM   1865 HD12 LEU A 118      52.445  41.053  53.004  1.00  0.00           H0.      0
ATOM   1866 HD13 LEU A 118      51.885  39.918  54.241  1.00  0.00           H0.      0
ATOM   1867  CD2 LEU A 118      49.278  40.488  53.940  1.00  0.00           C0.      0
ATOM   1868 HD21 LEU A 118      48.883  40.057  53.020  1.00  0.00           H0.      0
ATOM   1869 HD22 LEU A 118      49.585  39.598  54.490  1.00  0.00           H0.      0
ATOM   1870 HD23 LEU A 118      48.555  41.043  54.537  1.00  0.00           H0.      0
ATOM   1871  C   LEU A 118      50.161  44.181  56.584  1.00  0.00           C0.      0
ATOM   1872  O   LEU A 118      49.955  43.641  57.642  1.00  0.00           O0.      0
ATOM   1873  N   THR A 119      50.551  45.503  56.513  1.00  0.00           N0.      0
ATOM   1874  H   THR A 119      50.498  45.840  55.563  1.00  0.00           H0.      0
ATOM   1875  CA  THR A 119      51.026  46.319  57.656  1.00  0.00           C0.      0
ATOM   1876  HA  THR A 119      50.672  45.851  58.574  1.00  0.00           H0.      0
ATOM   1877  CB  THR A 119      52.541  46.334  57.795  1.00  0.00           C0.      0
ATOM   1878  HB  THR A 119      52.900  46.863  58.678  1.00  0.00           H0.      0
ATOM   1879  CG2 THR A 119      53.334  44.965  57.740  1.00  0.00           C0.      0
ATOM   1880 HG21 THR A 119      54.411  45.066  57.871  1.00  0.00           H0.      0
ATOM   1881 HG22 THR A 119      53.059  44.300  58.559  1.00  0.00           H0.      0
ATOM   1882 HG23 THR A 119      53.141  44.508  56.770  1.00  0.00           H0.      0
ATOM   1883  OG1 THR A 119      53.170  46.901  56.628  1.00  0.00           O0.      0
ATOM   1884  HG1 THR A 119      53.555  47.741  56.889  1.00  0.00           H0.      0
ATOM   1885  C   THR A 119      50.430  47.721  57.659  1.00  0.00           C0.      0
ATOM   1886  O   THR A 119      50.953  48.586  58.352  1.00  0.00           O0.      0
ATOM   1887  N   LEU A 120      49.426  47.991  56.837  1.00  0.00           N0.      0
ATOM   1888  H   LEU A 120      49.107  47.240  56.242  1.00  0.00           H0.      0
ATOM   1889  CA  LEU A 120      49.062  49.296  56.303  1.00  0.00           C0.      0
ATOM   1890  HA  LEU A 120      49.947  49.576  55.732  1.00  0.00           H0.      0
ATOM   1891  CB  LEU A 120      47.841  49.195  55.393  1.00  0.00           C0.      0
ATOM   1892  HB2 LEU A 120      48.142  48.540  54.575  1.00  0.00           H0.      0
ATOM   1893  HB3 LEU A 120      47.024  48.822  56.010  1.00  0.00           H0.      0
ATOM   1894  CG  LEU A 120      47.443  50.586  54.848  1.00  0.00           C0.      0
ATOM   1895  HG  LEU A 120      47.420  51.285  55.684  1.00  0.00           H0.      0
ATOM   1896  CD1 LEU A 120      48.359  51.127  53.817  1.00  0.00           C0.      0
ATOM   1897 HD11 LEU A 120      49.191  51.636  54.303  1.00  0.00           H0.      0
ATOM   1898 HD12 LEU A 120      48.662  50.297  53.178  1.00  0.00           H0.      0
ATOM   1899 HD13 LEU A 120      47.789  51.887  53.284  1.00  0.00           H0.      0
ATOM   1900  CD2 LEU A 120      46.029  50.509  54.328  1.00  0.00           C0.      0
ATOM   1901 HD21 LEU A 120      45.678  51.517  54.110  1.00  0.00           H0.      0
ATOM   1902 HD22 LEU A 120      45.902  49.852  53.468  1.00  0.00           H0.      0
ATOM   1903 HD23 LEU A 120      45.353  50.021  55.030  1.00  0.00           H0.      0
ATOM   1904  C   LEU A 120      48.950  50.360  57.415  1.00  0.00           C0.      0
ATOM   1905  O   LEU A 120      49.544  51.396  57.384  1.00  0.00           O0.      0
ATOM   1906  N   ASP A 121      48.309  49.973  58.552  1.00  0.00           N0.      0
ATOM   1907  H   ASP A 121      48.151  48.993  58.740  1.00  0.00           H0.      0
ATOM   1908  CA  ASP A 121      48.061  50.880  59.635  1.00  0.00           C0.      0
ATOM   1909  HA  ASP A 121      47.657  51.800  59.214  1.00  0.00           H0.      0
ATOM   1910  CB  ASP A 121      46.828  50.364  60.451  1.00  0.00           C0.      0
ATOM   1911  HB2 ASP A 121      46.423  51.094  61.152  1.00  0.00           H0.      0
ATOM   1912  HB3 ASP A 121      46.060  50.100  59.724  1.00  0.00           H0.      0
ATOM   1913  CG  ASP A 121      47.096  48.997  61.284  1.00  0.00           C0.      0
ATOM   1914  OD1 ASP A 121      47.889  48.225  60.798  1.00  0.00           O0.      0
ATOM   1915  OD2 ASP A 121      46.532  48.726  62.388  1.00  0.00           O0.      0
ATOM   1916  C   ASP A 121      49.235  51.150  60.608  1.00  0.00           C0.      0
ATOM   1917  O   ASP A 121      49.241  52.156  61.313  1.00  0.00           O0.      0
ATOM   1918  N   LYS A 122      50.280  50.377  60.455  1.00  0.00           N0.      0
ATOM   1919  H   LYS A 122      50.211  49.691  59.717  1.00  0.00           H0.      0
ATOM   1920  CA  LYS A 122      51.612  50.672  61.013  1.00  0.00           C0.      0
ATOM   1921  HA  LYS A 122      51.498  51.403  61.814  1.00  0.00           H0.      0
ATOM   1922  CB  LYS A 122      52.193  49.361  61.609  1.00  0.00           C0.      0
ATOM   1923  HB2 LYS A 122      51.873  48.488  61.040  1.00  0.00           H0.      0
ATOM   1924  HB3 LYS A 122      53.283  49.366  61.611  1.00  0.00           H0.      0
ATOM   1925  CG  LYS A 122      51.693  49.054  63.130  1.00  0.00           C0.      0
ATOM   1926  HG2 LYS A 122      52.273  48.248  63.581  1.00  0.00           H0.      0
ATOM   1927  HG3 LYS A 122      51.947  49.911  63.753  1.00  0.00           H0.      0
ATOM   1928  CD  LYS A 122      50.224  48.608  63.485  1.00  0.00           C0.      0
ATOM   1929  HD2 LYS A 122      50.110  48.498  64.563  1.00  0.00           H0.      0
ATOM   1930  HD3 LYS A 122      49.560  49.399  63.136  1.00  0.00           H0.      0
ATOM   1931  CE  LYS A 122      49.911  47.323  62.739  1.00  0.00           C0.      0
ATOM   1932  HE2 LYS A 122      49.920  47.508  61.665  1.00  0.00           H0.      0
ATOM   1933  HE3 LYS A 122      50.689  46.621  63.039  1.00  0.00           H0.      0
ATOM   1934  NZ  LYS A 122      48.578  46.902  63.137  1.00  0.00           N0.      0
ATOM   1935  HZ1 LYS A 122      48.516  45.908  62.971  1.00  0.00           H0.      0
ATOM   1936  HZ2 LYS A 122      48.349  46.999  64.116  1.00  0.00           H0.      0
ATOM   1937  HZ3 LYS A 122      47.921  47.473  62.624  1.00  0.00           H0.      0
ATOM   1938  C   LYS A 122      52.634  51.412  60.087  1.00  0.00           C0.      0
ATOM   1939  O   LYS A 122      53.596  51.888  60.630  1.00  0.00           O0.      0
ATOM   1940  N   ASP A 123      52.356  51.591  58.808  1.00  0.00           N0.      0
ATOM   1941  H   ASP A 123      51.465  51.290  58.442  1.00  0.00           H0.      0
ATOM   1942  CA  ASP A 123      53.195  52.352  57.843  1.00  0.00           C0.      0
ATOM   1943  HA  ASP A 123      54.125  52.674  58.311  1.00  0.00           H0.      0
ATOM   1944  CB  ASP A 123      53.581  51.426  56.654  1.00  0.00           C0.      0
ATOM   1945  HB2 ASP A 123      52.648  51.182  56.146  1.00  0.00           H0.      0
ATOM   1946  HB3 ASP A 123      54.137  52.081  55.984  1.00  0.00           H0.      0
ATOM   1947  CG  ASP A 123      54.399  50.148  56.835  1.00  0.00           C0.      0
ATOM   1948  OD1 ASP A 123      54.355  49.160  56.079  1.00  0.00           O0.      0
ATOM   1949  OD2 ASP A 123      55.061  50.095  57.879  1.00  0.00           O0.      0
ATOM   1950  C   ASP A 123      52.584  53.690  57.383  1.00  0.00           C0.      0
ATOM   1951  O   ASP A 123      53.359  54.577  57.104  1.00  0.00           O0.      0
ATOM   1952  N   VAL A 124      51.269  53.821  57.298  1.00  0.00           N0.      0
ATOM   1953  H   VAL A 124      50.725  52.979  57.426  1.00  0.00           H0.      0
ATOM   1954  CA  VAL A 124      50.537  55.064  57.056  1.00  0.00           C0.      0
ATOM   1955  HA  VAL A 124      50.920  55.382  56.086  1.00  0.00           H0.      0
ATOM   1956  CB  VAL A 124      49.056  54.703  56.692  1.00  0.00           C0.      0
ATOM   1957  HB  VAL A 124      48.724  53.883  57.328  1.00  0.00           H0.      0
ATOM   1958  CG1 VAL A 124      48.102  55.919  56.897  1.00  0.00           C0.      0
ATOM   1959 HG11 VAL A 124      47.160  55.745  56.377  1.00  0.00           H0.      0
ATOM   1960 HG12 VAL A 124      47.871  56.029  57.957  1.00  0.00           H0.      0
ATOM   1961 HG13 VAL A 124      48.491  56.884  56.573  1.00  0.00           H0.      0
ATOM   1962  CG2 VAL A 124      48.906  54.320  55.228  1.00  0.00           C0.      0
ATOM   1963 HG21 VAL A 124      49.216  55.162  54.609  1.00  0.00           H0.      0
ATOM   1964 HG22 VAL A 124      49.604  53.534  54.939  1.00  0.00           H0.      0
ATOM   1965 HG23 VAL A 124      47.850  54.159  55.011  1.00  0.00           H0.      0
ATOM   1966  C   VAL A 124      50.681  56.227  58.060  1.00  0.00           C0.      0
ATOM   1967  O   VAL A 124      50.355  56.008  59.215  1.00  0.00           O0.      0
ATOM   1968  N   PRO A 125      51.000  57.381  57.611  1.00  0.00           N0.      0
ATOM   1969  CD  PRO A 125      51.587  57.751  56.306  1.00  0.00           C0.      0
ATOM   1970  HD2 PRO A 125      50.803  57.864  55.558  1.00  0.00           H0.      0
ATOM   1971  HD3 PRO A 125      52.325  57.037  55.941  1.00  0.00           H0.      0
ATOM   1972  CG  PRO A 125      52.352  59.069  56.621  1.00  0.00           C0.      0
ATOM   1973  HG2 PRO A 125      52.511  59.747  55.782  1.00  0.00           H0.      0
ATOM   1974  HG3 PRO A 125      53.332  58.715  56.942  1.00  0.00           H0.      0
ATOM   1975  CB  PRO A 125      51.494  59.796  57.714  1.00  0.00           C0.      0
ATOM   1976  HB2 PRO A 125      50.617  60.297  57.305  1.00  0.00           H0.      0
ATOM   1977  HB3 PRO A 125      52.031  60.460  58.392  1.00  0.00           H0.      0
ATOM   1978  CA  PRO A 125      51.015  58.601  58.480  1.00  0.00           C0.      0
ATOM   1979  HA  PRO A 125      51.743  58.448  59.276  1.00  0.00           H0.      0
ATOM   1980  C   PRO A 125      49.794  58.912  59.309  1.00  0.00           C0.      0
ATOM   1981  O   PRO A 125      48.700  58.474  59.046  1.00  0.00           O0.      0
ATOM   1982  N   ALA A 126      50.069  59.579  60.401  1.00  0.00           N0.      0
ATOM   1983  H   ALA A 126      51.048  59.622  60.648  1.00  0.00           H0.      0
ATOM   1984  CA  ALA A 126      49.147  59.926  61.556  1.00  0.00           C0.      0
ATOM   1985  HA  ALA A 126      48.685  58.977  61.828  1.00  0.00           H0.      0
ATOM   1986  CB  ALA A 126      50.018  60.457  62.666  1.00  0.00           C0.      0
ATOM   1987  HB1 ALA A 126      50.615  61.307  62.333  1.00  0.00           H0.      0
ATOM   1988  HB2 ALA A 126      49.412  60.808  63.502  1.00  0.00           H0.      0
ATOM   1989  HB3 ALA A 126      50.645  59.608  62.935  1.00  0.00           H0.      0
ATOM   1990  C   ALA A 126      47.934  60.814  61.210  1.00  0.00           C0.      0
ATOM   1991  O   ALA A 126      47.957  61.464  60.192  1.00  0.00           O0.      0
ATOM   1992  N   GLY A 127      46.867  60.806  62.070  1.00  0.00           N0.      0
ATOM   1993  H   GLY A 127      46.908  60.106  62.797  1.00  0.00           H0.      0
ATOM   1994  CA  GLY A 127      45.626  61.516  61.875  1.00  0.00           C0.      0
ATOM   1995  HA2 GLY A 127      45.694  62.549  62.217  1.00  0.00           H0.      0
ATOM   1996  HA3 GLY A 127      45.412  61.420  60.810  1.00  0.00           H0.      0
ATOM   1997  C   GLY A 127      44.477  60.810  62.617  1.00  0.00           C0.      0
ATOM   1998  O   GLY A 127      44.573  60.441  63.796  1.00  0.00           O0.      0
ATOM   1999  N   ASP A 128      43.294  60.667  61.984  1.00  0.00           N0.      0
ATOM   2000  H   ASP A 128      43.313  61.085  61.065  1.00  0.00           H0.      0
ATOM   2001  CA  ASP A 128      41.987  60.109  62.376  1.00  0.00           C0.      0
ATOM   2002  HA  ASP A 128      42.201  59.500  63.254  1.00  0.00           H0.      0
ATOM   2003  CB  ASP A 128      41.022  61.217  62.825  1.00  0.00           C0.      0
ATOM   2004  HB2 ASP A 128      40.012  60.867  63.040  1.00  0.00           H0.      0
ATOM   2005  HB3 ASP A 128      41.456  61.599  63.749  1.00  0.00           H0.      0
ATOM   2006  CG  ASP A 128      40.806  62.407  61.891  1.00  0.00           C0.      0
ATOM   2007  OD1 ASP A 128      40.179  63.408  62.354  1.00  0.00           O0.      0
ATOM   2008  OD2 ASP A 128      41.143  62.342  60.681  1.00  0.00           O0.      0
ATOM   2009  C   ASP A 128      41.332  59.232  61.290  1.00  0.00           C0.      0
ATOM   2010  O   ASP A 128      40.112  59.126  61.321  1.00  0.00           O0.      0
ATOM   2011  N   GLY A 129      42.068  58.766  60.276  1.00  0.00           N0.      0
ATOM   2012  H   GLY A 129      43.053  58.968  60.365  1.00  0.00           H0.      0
ATOM   2013  CA  GLY A 129      41.654  58.034  59.162  1.00  0.00           C0.      0
ATOM   2014  HA2 GLY A 129      42.498  57.369  58.976  1.00  0.00           H0.      0
ATOM   2015  HA3 GLY A 129      40.689  57.553  59.321  1.00  0.00           H0.      0
ATOM   2016  C   GLY A 129      41.498  58.946  57.980  1.00  0.00           C0.      0
ATOM   2017  O   GLY A 129      42.027  59.983  57.793  1.00  0.00           O0.      0
ATOM   2018  N   PHE A 130      40.646  58.487  57.078  1.00  0.00           N0.      0
ATOM   2019  H   PHE A 130      40.121  57.637  57.227  1.00  0.00           H0.      0
ATOM   2020  CA  PHE A 130      40.392  58.974  55.760  1.00  0.00           C0.      0
ATOM   2021  HA  PHE A 130      40.647  60.031  55.684  1.00  0.00           H0.      0
ATOM   2022  CB  PHE A 130      41.273  58.126  54.777  1.00  0.00           C0.      0
ATOM   2023  HB2 PHE A 130      41.058  57.058  54.748  1.00  0.00           H0.      0
ATOM   2024  HB3 PHE A 130      41.043  58.387  53.744  1.00  0.00           H0.      0
ATOM   2025  CG  PHE A 130      42.756  58.307  55.106  1.00  0.00           C0.      0
ATOM   2026  CD1 PHE A 130      43.476  57.520  56.059  1.00  0.00           C0.      0
ATOM   2027  HD1 PHE A 130      42.948  56.686  56.498  1.00  0.00           H0.      0
ATOM   2028  CE1 PHE A 130      44.774  57.766  56.334  1.00  0.00           C0.      0
ATOM   2029  HE1 PHE A 130      45.303  57.081  56.980  1.00  0.00           H0.      0
ATOM   2030  CZ  PHE A 130      45.486  58.852  55.653  1.00  0.00           C0.      0
ATOM   2031  HZ  PHE A 130      46.507  59.115  55.886  1.00  0.00           H0.      0
ATOM   2032  CE2 PHE A 130      44.823  59.610  54.699  1.00  0.00           C0.      0
ATOM   2033  HE2 PHE A 130      45.470  60.348  54.248  1.00  0.00           H0.      0
ATOM   2034  CD2 PHE A 130      43.399  59.355  54.452  1.00  0.00           C0.      0
ATOM   2035  HD2 PHE A 130      42.797  59.978  53.807  1.00  0.00           H0.      0
ATOM   2036  C   PHE A 130      38.896  58.855  55.360  1.00  0.00           C0.      0
ATOM   2037  O   PHE A 130      38.205  57.953  55.790  1.00  0.00           O0.      0
ATOM   2038  N   ASP A 131      38.361  59.754  54.493  1.00  0.00           N0.      0
ATOM   2039  H   ASP A 131      39.008  60.373  54.027  1.00  0.00           H0.      0
ATOM   2040  CA  ASP A 131      36.982  59.644  54.082  1.00  0.00           C0.      0
ATOM   2041  HA  ASP A 131      36.269  59.317  54.840  1.00  0.00           H0.      0
ATOM   2042  CB  ASP A 131      36.536  60.973  53.516  1.00  0.00           C0.      0
ATOM   2043  HB2 ASP A 131      37.119  61.156  52.613  1.00  0.00           H0.      0
ATOM   2044  HB3 ASP A 131      35.475  61.000  53.266  1.00  0.00           H0.      0
ATOM   2045  CG  ASP A 131      36.617  62.125  54.494  1.00  0.00           C0.      0
ATOM   2046  OD1 ASP A 131      36.741  63.276  53.980  1.00  0.00           O0.      0
ATOM   2047  OD2 ASP A 131      36.380  62.055  55.728  1.00  0.00           O0.      0
ATOM   2048  C   ASP A 131      36.805  58.626  52.900  1.00  0.00           C0.      0
ATOM   2049  O   ASP A 131      35.611  58.314  52.531  1.00  0.00           O0.      0
ATOM   2050  N   ALA A 132      37.854  58.226  52.211  1.00  0.00           N0.      0
ATOM   2051  H   ALA A 132      38.760  58.606  52.447  1.00  0.00           H0.      0
ATOM   2052  CA  ALA A 132      37.936  57.349  51.098  1.00  0.00           C0.      0
ATOM   2053  HA  ALA A 132      37.177  56.571  51.183  1.00  0.00           H0.      0
ATOM   2054  CB  ALA A 132      37.649  58.023  49.745  1.00  0.00           C0.      0
ATOM   2055  HB1 ALA A 132      36.628  58.394  49.658  1.00  0.00           H0.      0
ATOM   2056  HB2 ALA A 132      38.443  58.740  49.534  1.00  0.00           H0.      0
ATOM   2057  HB3 ALA A 132      37.691  57.303  48.927  1.00  0.00           H0.      0
ATOM   2058  C   ALA A 132      39.309  56.650  51.188  1.00  0.00           C0.      0
ATOM   2059  O   ALA A 132      40.345  57.243  51.205  1.00  0.00           O0.      0
ATOM   2060  N   VAL A 133      39.234  55.320  51.041  1.00  0.00           N0.      0
ATOM   2061  H   VAL A 133      38.291  54.960  51.023  1.00  0.00           H0.      0
ATOM   2062  CA  VAL A 133      40.337  54.532  50.526  1.00  0.00           C0.      0
ATOM   2063  HA  VAL A 133      41.205  55.181  50.409  1.00  0.00           H0.      0
ATOM   2064  CB  VAL A 133      40.637  53.379  51.501  1.00  0.00           C0.      0
ATOM   2065  HB  VAL A 133      39.742  52.833  51.799  1.00  0.00           H0.      0
ATOM   2066  CG1 VAL A 133      41.690  52.356  50.970  1.00  0.00           C0.      0
ATOM   2067 HG11 VAL A 133      41.910  51.566  51.688  1.00  0.00           H0.      0
ATOM   2068 HG12 VAL A 133      41.372  51.889  50.038  1.00  0.00           H0.      0
ATOM   2069 HG13 VAL A 133      42.627  52.902  50.855  1.00  0.00           H0.      0
ATOM   2070  CG2 VAL A 133      41.200  54.105  52.739  1.00  0.00           C0.      0
ATOM   2071 HG21 VAL A 133      41.542  53.445  53.537  1.00  0.00           H0.      0
ATOM   2072 HG22 VAL A 133      42.013  54.763  52.434  1.00  0.00           H0.      0
ATOM   2073 HG23 VAL A 133      40.497  54.816  53.173  1.00  0.00           H0.      0
ATOM   2074  C   VAL A 133      40.133  54.021  49.125  1.00  0.00           C0.      0
ATOM   2075  O   VAL A 133      38.999  53.474  48.911  1.00  0.00           O0.      0
ATOM   2076  N   ILE A 134      41.146  54.084  48.129  1.00  0.00           N0.      0
ATOM   2077  H   ILE A 134      42.054  54.306  48.512  1.00  0.00           H0.      0
ATOM   2078  CA  ILE A 134      41.094  53.727  46.733  1.00  0.00           C0.      0
ATOM   2079  HA  ILE A 134      40.174  53.173  46.547  1.00  0.00           H0.      0
ATOM   2080  CB  ILE A 134      41.181  55.007  45.905  1.00  0.00           C0.      0
ATOM   2081  HB  ILE A 134      41.980  55.576  46.379  1.00  0.00           H0.      0
ATOM   2082  CG2 ILE A 134      41.640  54.848  44.419  1.00  0.00           C0.      0
ATOM   2083 HG21 ILE A 134      40.956  54.357  43.727  1.00  0.00           H0.      0
ATOM   2084 HG22 ILE A 134      41.828  55.870  44.090  1.00  0.00           H0.      0
ATOM   2085 HG23 ILE A 134      42.648  54.436  44.451  1.00  0.00           H0.      0
ATOM   2086  CG1 ILE A 134      39.809  55.814  46.005  1.00  0.00           C0.      0
ATOM   2087 HG12 ILE A 134      39.273  55.828  45.056  1.00  0.00           H0.      0
ATOM   2088 HG13 ILE A 134      39.129  55.446  46.773  1.00  0.00           H0.      0
ATOM   2089  CD1 ILE A 134      40.064  57.295  46.397  1.00  0.00           C0.      0
ATOM   2090 HD11 ILE A 134      40.795  57.774  45.746  1.00  0.00           H0.      0
ATOM   2091 HD12 ILE A 134      39.165  57.883  46.214  1.00  0.00           H0.      0
ATOM   2092 HD13 ILE A 134      40.418  57.379  47.424  1.00  0.00           H0.      0
ATOM   2093  C   ILE A 134      42.190  52.794  46.371  1.00  0.00           C0.      0
ATOM   2094  O   ILE A 134      43.333  53.081  46.681  1.00  0.00           O0.      0
ATOM   2095  N   CYS A 135      41.893  51.725  45.624  1.00  0.00           N0.      0
ATOM   2096  H   CYS A 135      40.918  51.459  45.625  1.00  0.00           H0.      0
ATOM   2097  CA  CYS A 135      42.745  50.605  45.171  1.00  0.00           C0.      0
ATOM   2098  HA  CYS A 135      43.702  51.071  44.939  1.00  0.00           H0.      0
ATOM   2099  CB  CYS A 135      42.870  49.636  46.292  1.00  0.00           C0.      0
ATOM   2100  HB2 CYS A 135      43.343  50.066  47.174  1.00  0.00           H0.      0
ATOM   2101  HB3 CYS A 135      41.861  49.318  46.555  1.00  0.00           H0.      0
ATOM   2102  SG  CYS A 135      43.899  48.167  45.926  1.00  0.00           S0.      0
ATOM   2103  HG  CYS A 135      42.835  47.459  45.536  1.00  0.00           H0.      0
ATOM   2104  C   CYS A 135      42.317  50.044  43.858  1.00  0.00           C0.      0
ATOM   2105  O   CYS A 135      41.591  49.054  43.817  1.00  0.00           O0.      0
ATOM   2106  N   LEU A 136      42.680  50.726  42.785  1.00  0.00           N0.      0
ATOM   2107  H   LEU A 136      43.310  51.497  42.953  1.00  0.00           H0.      0
ATOM   2108  CA  LEU A 136      42.214  50.620  41.396  1.00  0.00           C0.      0
ATOM   2109  HA  LEU A 136      41.631  49.712  41.248  1.00  0.00           H0.      0
ATOM   2110  CB  LEU A 136      41.397  51.832  40.864  1.00  0.00           C0.      0
ATOM   2111  HB2 LEU A 136      42.000  52.704  41.115  1.00  0.00           H0.      0
ATOM   2112  HB3 LEU A 136      41.179  51.742  39.800  1.00  0.00           H0.      0
ATOM   2113  CG  LEU A 136      40.115  51.989  41.639  1.00  0.00           C0.      0
ATOM   2114  HG  LEU A 136      40.345  51.950  42.704  1.00  0.00           H0.      0
ATOM   2115  CD1 LEU A 136      39.366  53.303  41.361  1.00  0.00           C0.      0
ATOM   2116 HD11 LEU A 136      40.114  54.093  41.303  1.00  0.00           H0.      0
ATOM   2117 HD12 LEU A 136      38.858  53.316  40.396  1.00  0.00           H0.      0
ATOM   2118 HD13 LEU A 136      38.521  53.417  42.041  1.00  0.00           H0.      0
ATOM   2119  CD2 LEU A 136      39.001  50.847  41.344  1.00  0.00           C0.      0
ATOM   2120 HD21 LEU A 136      39.335  49.854  41.642  1.00  0.00           H0.      0
ATOM   2121 HD22 LEU A 136      38.065  50.936  41.895  1.00  0.00           H0.      0
ATOM   2122 HD23 LEU A 136      38.834  50.852  40.267  1.00  0.00           H0.      0
ATOM   2123  C   LEU A 136      43.369  50.172  40.477  1.00  0.00           C0.      0
ATOM   2124  O   LEU A 136      44.552  50.417  40.699  1.00  0.00           O0.      0
ATOM   2125  N   GLY A 137      42.897  49.624  39.389  1.00  0.00           N0.      0
ATOM   2126  H   GLY A 137      41.907  49.590  39.196  1.00  0.00           H0.      0
ATOM   2127  CA  GLY A 137      43.828  49.189  38.282  1.00  0.00           C0.      0
ATOM   2128  HA2 GLY A 137      43.409  49.356  37.290  1.00  0.00           H0.      0
ATOM   2129  HA3 GLY A 137      44.761  49.738  38.406  1.00  0.00           H0.      0
ATOM   2130  C   GLY A 137      44.265  47.694  38.361  1.00  0.00           C0.      0
ATOM   2131  O   GLY A 137      45.188  47.322  37.631  1.00  0.00           O0.      0
ATOM   2132  N   ASN A 138      43.438  46.919  39.009  1.00  0.00           N0.      0
ATOM   2133  H   ASN A 138      42.684  47.429  39.448  1.00  0.00           H0.      0
ATOM   2134  CA  ASN A 138      43.633  45.456  39.240  1.00  0.00           C0.      0
ATOM   2135  HA  ASN A 138      42.881  45.225  39.995  1.00  0.00           H0.      0
ATOM   2136  CB  ASN A 138      43.369  44.692  37.850  1.00  0.00           C0.      0
ATOM   2137  HB2 ASN A 138      42.336  44.893  37.566  1.00  0.00           H0.      0
ATOM   2138  HB3 ASN A 138      44.054  45.133  37.127  1.00  0.00           H0.      0
ATOM   2139  CG  ASN A 138      43.489  43.202  37.969  1.00  0.00           C0.      0
ATOM   2140  OD1 ASN A 138      42.664  42.558  38.689  1.00  0.00           O0.      0
ATOM   2141  ND2 ASN A 138      44.317  42.556  37.201  1.00  0.00           N0.      0
ATOM   2142 HD21 ASN A 138      44.433  41.553  37.240  1.00  0.00           H0.      0
ATOM   2143 HD22 ASN A 138      45.019  43.144  36.775  1.00  0.00           H0.      0
ATOM   2144  C   ASN A 138      45.045  45.224  39.901  1.00  0.00           C0.      0
ATOM   2145  O   ASN A 138      45.834  44.351  39.505  1.00  0.00           O0.      0
ATOM   2146  N   SER A 139      45.160  45.958  41.016  1.00  0.00           N0.      0
ATOM   2147  H   SER A 139      44.481  46.623  41.357  1.00  0.00           H0.      0
ATOM   2148  CA  SER A 139      46.427  45.901  41.744  1.00  0.00           C0.      0
ATOM   2149  HA  SER A 139      47.285  45.577  41.156  1.00  0.00           H0.      0
ATOM   2150  CB  SER A 139      46.741  47.186  42.524  1.00  0.00           C0.      0
ATOM   2151  HB2 SER A 139      45.998  47.255  43.319  1.00  0.00           H0.      0
ATOM   2152  HB3 SER A 139      47.715  47.069  43.000  1.00  0.00           H0.      0
ATOM   2153  OG  SER A 139      46.583  48.310  41.722  1.00  0.00           O0.      0
ATOM   2154  HG  SER A 139      45.647  48.514  41.652  1.00  0.00           H0.      0
ATOM   2155  C   SER A 139      46.218  44.846  42.799  1.00  0.00           C0.      0
ATOM   2156  O   SER A 139      47.088  44.002  42.982  1.00  0.00           O0.      0
ATOM   2157  N   PHE A 140      45.118  44.819  43.548  1.00  0.00           N0.      0
ATOM   2158  H   PHE A 140      44.278  45.293  43.250  1.00  0.00           H0.      0
ATOM   2159  CA  PHE A 140      45.035  44.033  44.793  1.00  0.00           C0.      0
ATOM   2160  HA  PHE A 140      45.846  44.372  45.438  1.00  0.00           H0.      0
ATOM   2161  CB  PHE A 140      43.709  44.340  45.502  1.00  0.00           C0.      0
ATOM   2162  HB2 PHE A 140      43.683  45.416  45.678  1.00  0.00           H0.      0
ATOM   2163  HB3 PHE A 140      42.930  44.146  44.765  1.00  0.00           H0.      0
ATOM   2164  CG  PHE A 140      43.421  43.696  46.864  1.00  0.00           C0.      0
ATOM   2165  CD1 PHE A 140      44.446  43.795  47.811  1.00  0.00           C0.      0
ATOM   2166  HD1 PHE A 140      45.365  44.336  47.641  1.00  0.00           H0.      0
ATOM   2167  CE1 PHE A 140      44.313  43.257  49.099  1.00  0.00           C0.      0
ATOM   2168  HE1 PHE A 140      45.148  43.367  49.774  1.00  0.00           H0.      0
ATOM   2169  CZ  PHE A 140      43.148  42.533  49.371  1.00  0.00           C0.      0
ATOM   2170  HZ  PHE A 140      43.127  42.081  50.351  1.00  0.00           H0.      0
ATOM   2171  CE2 PHE A 140      42.101  42.485  48.470  1.00  0.00           C0.      0
ATOM   2172  HE2 PHE A 140      41.198  41.935  48.686  1.00  0.00           H0.      0
ATOM   2173  CD2 PHE A 140      42.255  43.055  47.168  1.00  0.00           C0.      0
ATOM   2174  HD2 PHE A 140      41.424  42.882  46.501  1.00  0.00           H0.      0
ATOM   2175  C   PHE A 140      45.203  42.513  44.590  1.00  0.00           C0.      0
ATOM   2176  O   PHE A 140      45.666  41.788  45.445  1.00  0.00           O0.      0
ATOM   2177  N   ALA A 141      44.823  41.975  43.433  1.00  0.00           N0.      0
ATOM   2178  H   ALA A 141      44.411  42.598  42.753  1.00  0.00           H0.      0
ATOM   2179  CA  ALA A 141      45.150  40.550  43.000  1.00  0.00           C0.      0
ATOM   2180  HA  ALA A 141      44.562  39.800  43.528  1.00  0.00           H0.      0
ATOM   2181  CB  ALA A 141      44.634  40.367  41.523  1.00  0.00           C0.      0
ATOM   2182  HB1 ALA A 141      44.488  39.309  41.305  1.00  0.00           H0.      0
ATOM   2183  HB2 ALA A 141      43.633  40.798  41.497  1.00  0.00           H0.      0
ATOM   2184  HB3 ALA A 141      45.322  40.833  40.817  1.00  0.00           H0.      0
ATOM   2185  C   ALA A 141      46.664  40.198  42.928  1.00  0.00           C0.      0
ATOM   2186  O   ALA A 141      46.936  39.036  42.780  1.00  0.00           O0.      0
ATOM   2187  N   HID A 142      47.584  41.123  42.932  1.00  0.00           N0.      0
ATOM   2188  H   HID A 142      47.265  42.070  42.786  1.00  0.00           H0.      0
ATOM   2189  CA  HID A 142      49.022  40.849  43.105  1.00  0.00           C0.      0
ATOM   2190  HA  HID A 142      49.310  40.108  42.360  1.00  0.00           H0.      0
ATOM   2191  CB  HID A 142      49.889  42.019  42.757  1.00  0.00           C0.      0
ATOM   2192  HB2 HID A 142      49.533  42.885  43.316  1.00  0.00           H0.      0
ATOM   2193  HB3 HID A 142      50.924  41.768  42.990  1.00  0.00           H0.      0
ATOM   2194  CG  HID A 142      49.752  42.547  41.303  1.00  0.00           C0.      0
ATOM   2195  ND1 HID A 142      50.058  41.795  40.178  1.00  0.00           N0.      0
ATOM   2196  HD1 HID A 142      50.064  40.789  40.089  1.00  0.00           H0.      0
ATOM   2197  CE1 HID A 142      50.057  42.644  39.196  1.00  0.00           C0.      0
ATOM   2198  HE1 HID A 142      50.272  42.452  38.156  1.00  0.00           H0.      0
ATOM   2199  NE2 HID A 142      49.750  43.925  39.549  1.00  0.00           N0.      0
ATOM   2200  CD2 HID A 142      49.442  43.836  40.899  1.00  0.00           C0.      0
ATOM   2201  HD2 HID A 142      49.168  44.672  41.525  1.00  0.00           H0.      0
ATOM   2202  C   HID A 142      49.307  40.274  44.526  1.00  0.00           C0.      0
ATOM   2203  O   HID A 142      50.468  40.013  44.726  1.00  0.00           O0.      0
ATOM   2204  N   LEU A 143      48.352  40.177  45.555  1.00  0.00           N0.      0
ATOM   2205  H   LEU A 143      47.395  40.437  45.362  1.00  0.00           H0.      0
ATOM   2206  CA  LEU A 143      48.592  39.490  46.836  1.00  0.00           C0.      0
ATOM   2207  HA  LEU A 143      49.628  39.526  47.170  1.00  0.00           H0.      0
ATOM   2208  CB  LEU A 143      47.640  40.179  47.894  1.00  0.00           C0.      0
ATOM   2209  HB2 LEU A 143      47.839  41.250  47.873  1.00  0.00           H0.      0
ATOM   2210  HB3 LEU A 143      46.599  40.121  47.578  1.00  0.00           H0.      0
ATOM   2211  CG  LEU A 143      47.827  39.594  49.325  1.00  0.00           C0.      0
ATOM   2212  HG  LEU A 143      47.813  38.509  49.223  1.00  0.00           H0.      0
ATOM   2213  CD1 LEU A 143      49.227  39.977  49.829  1.00  0.00           C0.      0
ATOM   2214 HD11 LEU A 143      49.254  41.066  49.834  1.00  0.00           H0.      0
ATOM   2215 HD12 LEU A 143      49.418  39.655  50.853  1.00  0.00           H0.      0
ATOM   2216 HD13 LEU A 143      50.098  39.573  49.312  1.00  0.00           H0.      0
ATOM   2217  CD2 LEU A 143      46.742  40.131  50.253  1.00  0.00           C0.      0
ATOM   2218 HD21 LEU A 143      45.968  39.367  50.325  1.00  0.00           H0.      0
ATOM   2219 HD22 LEU A 143      47.082  40.320  51.271  1.00  0.00           H0.      0
ATOM   2220 HD23 LEU A 143      46.400  41.101  49.893  1.00  0.00           H0.      0
ATOM   2221  C   LEU A 143      48.100  38.035  46.785  1.00  0.00           C0.      0
ATOM   2222  O   LEU A 143      46.878  37.799  46.506  1.00  0.00           O0.      0
ATOM   2223  N   PRO A 144      48.955  36.984  46.945  1.00  0.00           N0.      0
ATOM   2224  CD  PRO A 144      50.383  37.047  47.100  1.00  0.00           C0.      0
ATOM   2225  HD2 PRO A 144      50.694  37.239  48.126  1.00  0.00           H0.      0
ATOM   2226  HD3 PRO A 144      50.958  37.614  46.367  1.00  0.00           H0.      0
ATOM   2227  CG  PRO A 144      50.780  35.603  46.895  1.00  0.00           C0.      0
ATOM   2228  HG2 PRO A 144      51.038  35.090  47.822  1.00  0.00           H0.      0
ATOM   2229  HG3 PRO A 144      51.605  35.445  46.200  1.00  0.00           H0.      0
ATOM   2230  CB  PRO A 144      49.599  34.889  46.331  1.00  0.00           C0.      0
ATOM   2231  HB2 PRO A 144      49.590  33.879  46.741  1.00  0.00           H0.      0
ATOM   2232  HB3 PRO A 144      49.521  34.927  45.244  1.00  0.00           H0.      0
ATOM   2233  CA  PRO A 144      48.444  35.623  46.998  1.00  0.00           C0.      0
ATOM   2234  HA  PRO A 144      47.511  35.481  46.454  1.00  0.00           H0.      0
ATOM   2235  C   PRO A 144      48.228  35.218  48.456  1.00  0.00           C0.      0
ATOM   2236  O   PRO A 144      48.420  35.970  49.343  1.00  0.00           O0.      0
ATOM   2237  N   ASP A 145      47.856  33.977  48.672  1.00  0.00           N0.      0
ATOM   2238  H   ASP A 145      47.775  33.208  48.022  1.00  0.00           H0.      0
ATOM   2239  CA  ASP A 145      47.782  33.444  50.074  1.00  0.00           C0.      0
ATOM   2240  HA  ASP A 145      47.607  34.317  50.703  1.00  0.00           H0.      0
ATOM   2241  CB  ASP A 145      46.590  32.493  50.235  1.00  0.00           C0.      0
ATOM   2242  HB2 ASP A 145      46.659  32.016  51.212  1.00  0.00           H0.      0
ATOM   2243  HB3 ASP A 145      45.674  33.081  50.162  1.00  0.00           H0.      0
ATOM   2244  CG  ASP A 145      46.400  31.472  49.162  1.00  0.00           C0.      0
ATOM   2245  OD1 ASP A 145      47.459  30.931  48.707  1.00  0.00           O0.      0
ATOM   2246  OD2 ASP A 145      45.291  31.104  48.787  1.00  0.00           O0.      0
ATOM   2247  C   ASP A 145      49.159  32.977  50.578  1.00  0.00           C0.      0
ATOM   2248  O   ASP A 145      50.067  32.702  49.807  1.00  0.00           O0.      0
ATOM   2249  N   SER A 146      49.324  32.770  51.914  1.00  0.00           N0.      0
ATOM   2250  H   SER A 146      48.625  33.085  52.572  1.00  0.00           H0.      0
ATOM   2251  CA  SER A 146      50.544  32.259  52.516  1.00  0.00           C0.      0
ATOM   2252  HA  SER A 146      51.414  32.549  51.926  1.00  0.00           H0.      0
ATOM   2253  CB  SER A 146      50.676  32.752  53.910  1.00  0.00           C0.      0
ATOM   2254  HB2 SER A 146      50.420  33.812  53.916  1.00  0.00           H0.      0
ATOM   2255  HB3 SER A 146      49.880  32.324  54.520  1.00  0.00           H0.      0
ATOM   2256  OG  SER A 146      52.006  32.511  54.350  1.00  0.00           O0.      0
ATOM   2257  HG  SER A 146      52.035  32.901  55.226  1.00  0.00           H0.      0
ATOM   2258  C   SER A 146      50.421  30.679  52.677  1.00  0.00           C0.      0
ATOM   2259  O   SER A 146      51.432  30.001  52.698  1.00  0.00           O0.      0
ATOM   2260  N   LYS A 147      49.165  30.123  52.742  1.00  0.00           N0.      0
ATOM   2261  H   LYS A 147      48.402  30.767  52.891  1.00  0.00           H0.      0
ATOM   2262  CA  LYS A 147      48.949  28.686  53.048  1.00  0.00           C0.      0
ATOM   2263  HA  LYS A 147      49.918  28.199  52.936  1.00  0.00           H0.      0
ATOM   2264  CB  LYS A 147      48.468  28.570  54.500  1.00  0.00           C0.      0
ATOM   2265  HB2 LYS A 147      47.589  29.213  54.531  1.00  0.00           H0.      0
ATOM   2266  HB3 LYS A 147      48.298  27.522  54.749  1.00  0.00           H0.      0
ATOM   2267  CG  LYS A 147      49.462  29.151  55.586  1.00  0.00           C0.      0
ATOM   2268  HG2 LYS A 147      49.669  30.203  55.386  1.00  0.00           H0.      0
ATOM   2269  HG3 LYS A 147      48.921  29.161  56.532  1.00  0.00           H0.      0
ATOM   2270  CD  LYS A 147      50.614  28.196  55.851  1.00  0.00           C0.      0
ATOM   2271  HD2 LYS A 147      50.261  27.198  56.109  1.00  0.00           H0.      0
ATOM   2272  HD3 LYS A 147      51.231  28.203  54.951  1.00  0.00           H0.      0
ATOM   2273  CE  LYS A 147      51.359  28.762  57.091  1.00  0.00           C0.      0
ATOM   2274  HE2 LYS A 147      51.630  29.818  57.079  1.00  0.00           H0.      0
ATOM   2275  HE3 LYS A 147      50.753  28.686  57.993  1.00  0.00           H0.      0
ATOM   2276  NZ  LYS A 147      52.695  28.111  57.235  1.00  0.00           N0.      0
ATOM   2277  HZ1 LYS A 147      53.208  28.493  58.016  1.00  0.00           H0.      0
ATOM   2278  HZ2 LYS A 147      52.641  27.106  57.328  1.00  0.00           H0.      0
ATOM   2279  HZ3 LYS A 147      53.225  28.358  56.411  1.00  0.00           H0.      0
ATOM   2280  C   LYS A 147      47.785  28.201  52.193  1.00  0.00           C0.      0
ATOM   2281  O   LYS A 147      48.014  27.179  51.456  1.00  0.00           O0.      0
ATOM   2282  N   GLY A 148      46.581  28.795  52.200  1.00  0.00           N0.      0
ATOM   2283  H   GLY A 148      46.326  29.286  53.045  1.00  0.00           H0.      0
ATOM   2284  CA  GLY A 148      45.556  28.247  51.324  1.00  0.00           C0.      0
ATOM   2285  HA2 GLY A 148      45.672  28.503  50.271  1.00  0.00           H0.      0
ATOM   2286  HA3 GLY A 148      45.583  27.167  51.468  1.00  0.00           H0.      0
ATOM   2287  C   GLY A 148      44.079  28.724  51.412  1.00  0.00           C0.      0
ATOM   2288  O   GLY A 148      43.209  28.410  50.713  1.00  0.00           O0.      0
ATOM   2289  N   ASP A 149      43.747  29.484  52.414  1.00  0.00           N0.      0
ATOM   2290  H   ASP A 149      44.492  29.771  53.033  1.00  0.00           H0.      0
ATOM   2291  CA  ASP A 149      42.555  30.378  52.566  1.00  0.00           C0.      0
ATOM   2292  HA  ASP A 149      41.760  30.227  51.835  1.00  0.00           H0.      0
ATOM   2293  CB  ASP A 149      41.944  30.059  53.985  1.00  0.00           C0.      0
ATOM   2294  HB2 ASP A 149      41.814  28.977  54.022  1.00  0.00           H0.      0
ATOM   2295  HB3 ASP A 149      42.643  30.345  54.771  1.00  0.00           H0.      0
ATOM   2296  CG  ASP A 149      40.570  30.750  54.240  1.00  0.00           C0.      0
ATOM   2297  OD1 ASP A 149      40.040  30.804  55.344  1.00  0.00           O0.      0
ATOM   2298  OD2 ASP A 149      39.844  31.125  53.296  1.00  0.00           O0.      0
ATOM   2299  C   ASP A 149      42.952  31.867  52.529  1.00  0.00           C0.      0
ATOM   2300  O   ASP A 149      44.107  32.307  52.731  1.00  0.00           O0.      0
ATOM   2301  N   GLN A 150      41.861  32.698  52.405  1.00  0.00           N0.      0
ATOM   2302  H   GLN A 150      40.923  32.357  52.254  1.00  0.00           H0.      0
ATOM   2303  CA  GLN A 150      41.855  34.134  52.214  1.00  0.00           C0.      0
ATOM   2304  HA  GLN A 150      42.648  34.515  51.570  1.00  0.00           H0.      0
ATOM   2305  CB  GLN A 150      40.531  34.518  51.458  1.00  0.00           C0.      0
ATOM   2306  HB2 GLN A 150      39.715  34.066  52.022  1.00  0.00           H0.      0
ATOM   2307  HB3 GLN A 150      40.605  35.601  51.360  1.00  0.00           H0.      0
ATOM   2308  CG  GLN A 150      40.547  34.007  50.030  1.00  0.00           C0.      0
ATOM   2309  HG2 GLN A 150      41.312  34.547  49.471  1.00  0.00           H0.      0
ATOM   2310  HG3 GLN A 150      40.801  32.947  50.032  1.00  0.00           H0.      0
ATOM   2311  CD  GLN A 150      39.108  34.026  49.345  1.00  0.00           C0.      0
ATOM   2312  OE1 GLN A 150      38.136  34.517  49.832  1.00  0.00           O0.      0
ATOM   2313  NE2 GLN A 150      38.883  33.553  48.135  1.00  0.00           N0.      0
ATOM   2314 HE21 GLN A 150      38.005  33.681  47.652  1.00  0.00           H0.      0
ATOM   2315 HE22 GLN A 150      39.607  33.041  47.652  1.00  0.00           H0.      0
ATOM   2316  C   GLN A 150      42.097  34.953  53.480  1.00  0.00           C0.      0
ATOM   2317  O   GLN A 150      41.749  36.165  53.460  1.00  0.00           O0.      0
ATOM   2318  N   SER A 151      42.806  34.428  54.469  1.00  0.00           N0.      0
ATOM   2319  H   SER A 151      43.286  33.560  54.277  1.00  0.00           H0.      0
ATOM   2320  CA  SER A 151      43.302  35.136  55.665  1.00  0.00           C0.      0
ATOM   2321  HA  SER A 151      42.555  35.544  56.346  1.00  0.00           H0.      0
ATOM   2322  CB  SER A 151      44.053  34.052  56.528  1.00  0.00           C0.      0
ATOM   2323  HB2 SER A 151      44.380  34.527  57.453  1.00  0.00           H0.      0
ATOM   2324  HB3 SER A 151      43.287  33.317  56.775  1.00  0.00           H0.      0
ATOM   2325  OG  SER A 151      45.084  33.455  55.800  1.00  0.00           O0.      0
ATOM   2326  HG  SER A 151      45.841  34.046  55.801  1.00  0.00           H0.      0
ATOM   2327  C   SER A 151      44.260  36.365  55.358  1.00  0.00           C0.      0
ATOM   2328  O   SER A 151      43.985  37.447  55.942  1.00  0.00           O0.      0
ATOM   2329  N   GLU A 152      45.164  36.258  54.380  1.00  0.00           N0.      0
ATOM   2330  H   GLU A 152      45.367  35.309  54.102  1.00  0.00           H0.      0
ATOM   2331  CA  GLU A 152      46.188  37.347  54.025  1.00  0.00           C0.      0
ATOM   2332  HA  GLU A 152      46.661  37.553  54.985  1.00  0.00           H0.      0
ATOM   2333  CB  GLU A 152      47.286  36.837  53.126  1.00  0.00           C0.      0
ATOM   2334  HB2 GLU A 152      46.819  36.243  52.341  1.00  0.00           H0.      0
ATOM   2335  HB3 GLU A 152      47.817  37.703  52.733  1.00  0.00           H0.      0
ATOM   2336  CG  GLU A 152      48.443  36.073  53.839  1.00  0.00           C0.      0
ATOM   2337  HG2 GLU A 152      49.175  35.709  53.118  1.00  0.00           H0.      0
ATOM   2338  HG3 GLU A 152      48.936  36.740  54.546  1.00  0.00           H0.      0
ATOM   2339  CD  GLU A 152      47.936  34.841  54.558  1.00  0.00           C0.      0
ATOM   2340  OE1 GLU A 152      47.390  34.958  55.669  1.00  0.00           O0.      0
ATOM   2341  OE2 GLU A 152      47.903  33.663  54.079  1.00  0.00           O0.      0
ATOM   2342  C   GLU A 152      45.531  38.640  53.510  1.00  0.00           C0.      0
ATOM   2343  O   GLU A 152      45.783  39.761  53.969  1.00  0.00           O0.      0
ATOM   2344  N   HIE A 153      44.539  38.401  52.698  1.00  0.00           N0.      0
ATOM   2345  H   HIE A 153      44.391  37.440  52.423  1.00  0.00           H0.      0
ATOM   2346  CA  HIE A 153      43.558  39.341  52.187  1.00  0.00           C0.      0
ATOM   2347  HA  HIE A 153      44.115  40.100  51.638  1.00  0.00           H0.      0
ATOM   2348  CB  HIE A 153      42.751  38.569  51.147  1.00  0.00           C0.      0
ATOM   2349  HB2 HIE A 153      42.171  37.772  51.612  1.00  0.00           H0.      0
ATOM   2350  HB3 HIE A 153      42.111  39.220  50.552  1.00  0.00           H0.      0
ATOM   2351  CG  HIE A 153      43.645  37.761  50.205  1.00  0.00           C0.      0
ATOM   2352  ND1 HIE A 153      44.215  36.538  50.428  1.00  0.00           N0.      0
ATOM   2353  CE1 HIE A 153      44.973  36.259  49.346  1.00  0.00           C0.      0
ATOM   2354  HE1 HIE A 153      45.469  35.331  49.103  1.00  0.00           H0.      0
ATOM   2355  NE2 HIE A 153      44.848  37.227  48.431  1.00  0.00           N0.      0
ATOM   2356  HE2 HIE A 153      45.237  37.113  47.506  1.00  0.00           H0.      0
ATOM   2357  CD2 HIE A 153      44.031  38.183  49.013  1.00  0.00           C0.      0
ATOM   2358  HD2 HIE A 153      43.666  39.119  48.616  1.00  0.00           H0.      0
ATOM   2359  C   HIE A 153      42.598  39.924  53.264  1.00  0.00           C0.      0
ATOM   2360  O   HIE A 153      42.257  41.073  53.171  1.00  0.00           O0.      0
ATOM   2361  N   ARG A 154      42.158  39.107  54.275  1.00  0.00           N0.      0
ATOM   2362  H   ARG A 154      42.524  38.166  54.284  1.00  0.00           H0.      0
ATOM   2363  CA  ARG A 154      41.463  39.587  55.441  1.00  0.00           C0.      0
ATOM   2364  HA  ARG A 154      40.635  40.182  55.054  1.00  0.00           H0.      0
ATOM   2365  CB  ARG A 154      40.867  38.471  56.335  1.00  0.00           C0.      0
ATOM   2366  HB2 ARG A 154      41.593  37.773  56.753  1.00  0.00           H0.      0
ATOM   2367  HB3 ARG A 154      40.482  38.924  57.248  1.00  0.00           H0.      0
ATOM   2368  CG  ARG A 154      39.827  37.617  55.700  1.00  0.00           C0.      0
ATOM   2369  HG2 ARG A 154      38.826  38.045  55.647  1.00  0.00           H0.      0
ATOM   2370  HG3 ARG A 154      40.085  37.440  54.656  1.00  0.00           H0.      0
ATOM   2371  CD  ARG A 154      39.603  36.309  56.432  1.00  0.00           C0.      0
ATOM   2372  HD2 ARG A 154      40.589  35.921  56.686  1.00  0.00           H0.      0
ATOM   2373  HD3 ARG A 154      39.019  36.452  57.341  1.00  0.00           H0.      0
ATOM   2374  NE  ARG A 154      38.834  35.297  55.649  1.00  0.00           N0.      0
ATOM   2375  HE  ARG A 154      38.005  35.690  55.225  1.00  0.00           H0.      0
ATOM   2376  CZ  ARG A 154      39.232  34.005  55.479  1.00  0.00           C0.      0
ATOM   2377  NH1 ARG A 154      38.718  33.238  54.548  1.00  0.00           N0.      0
ATOM   2378 HH11 ARG A 154      38.038  33.566  53.877  1.00  0.00           H0.      0
ATOM   2379 HH12 ARG A 154      39.063  32.320  54.309  1.00  0.00           H0.      0
ATOM   2380  NH2 ARG A 154      40.148  33.463  56.226  1.00  0.00           N0.      0
ATOM   2381 HH21 ARG A 154      40.555  33.888  57.047  1.00  0.00           H0.      0
ATOM   2382 HH22 ARG A 154      40.036  32.464  56.129  1.00  0.00           H0.      0
ATOM   2383  C   ARG A 154      42.177  40.519  56.339  1.00  0.00           C0.      0
ATOM   2384  O   ARG A 154      41.721  41.589  56.591  1.00  0.00           O0.      0
ATOM   2385  N   LEU A 155      43.360  40.129  56.803  1.00  0.00           N0.      0
ATOM   2386  H   LEU A 155      43.652  39.183  56.604  1.00  0.00           H0.      0
ATOM   2387  CA  LEU A 155      44.340  41.069  57.497  1.00  0.00           C0.      0
ATOM   2388  HA  LEU A 155      43.991  41.223  58.518  1.00  0.00           H0.      0
ATOM   2389  CB  LEU A 155      45.720  40.423  57.744  1.00  0.00           C0.      0
ATOM   2390  HB2 LEU A 155      45.626  39.610  58.463  1.00  0.00           H0.      0
ATOM   2391  HB3 LEU A 155      45.913  39.981  56.767  1.00  0.00           H0.      0
ATOM   2392  CG  LEU A 155      46.920  41.306  58.247  1.00  0.00           C0.      0
ATOM   2393  HG  LEU A 155      47.070  42.191  57.629  1.00  0.00           H0.      0
ATOM   2394  CD1 LEU A 155      46.474  41.894  59.601  1.00  0.00           C0.      0
ATOM   2395 HD11 LEU A 155      47.240  42.632  59.839  1.00  0.00           H0.      0
ATOM   2396 HD12 LEU A 155      45.515  42.412  59.624  1.00  0.00           H0.      0
ATOM   2397 HD13 LEU A 155      46.463  41.143  60.391  1.00  0.00           H0.      0
ATOM   2398  CD2 LEU A 155      48.153  40.559  58.429  1.00  0.00           C0.      0
ATOM   2399 HD21 LEU A 155      48.927  41.235  58.793  1.00  0.00           H0.      0
ATOM   2400 HD22 LEU A 155      48.000  39.827  59.222  1.00  0.00           H0.      0
ATOM   2401 HD23 LEU A 155      48.339  40.077  57.469  1.00  0.00           H0.      0
ATOM   2402  C   LEU A 155      44.523  42.334  56.743  1.00  0.00           C0.      0
ATOM   2403  O   LEU A 155      44.404  43.396  57.273  1.00  0.00           O0.      0
ATOM   2404  N   ALA A 156      44.805  42.254  55.490  1.00  0.00           N0.      0
ATOM   2405  H   ALA A 156      44.945  41.371  55.020  1.00  0.00           H0.      0
ATOM   2406  CA  ALA A 156      45.072  43.437  54.740  1.00  0.00           C0.      0
ATOM   2407  HA  ALA A 156      45.877  44.023  55.184  1.00  0.00           H0.      0
ATOM   2408  CB  ALA A 156      45.617  42.986  53.359  1.00  0.00           C0.      0
ATOM   2409  HB1 ALA A 156      44.953  42.269  52.876  1.00  0.00           H0.      0
ATOM   2410  HB2 ALA A 156      45.654  43.843  52.687  1.00  0.00           H0.      0
ATOM   2411  HB3 ALA A 156      46.629  42.602  53.491  1.00  0.00           H0.      0
ATOM   2412  C   ALA A 156      43.825  44.251  54.631  1.00  0.00           C0.      0
ATOM   2413  O   ALA A 156      43.964  45.450  54.692  1.00  0.00           O0.      0
ATOM   2414  N   LEU A 157      42.624  43.708  54.529  1.00  0.00           N0.      0
ATOM   2415  H   LEU A 157      42.506  42.738  54.272  1.00  0.00           H0.      0
ATOM   2416  CA  LEU A 157      41.402  44.541  54.558  1.00  0.00           C0.      0
ATOM   2417  HA  LEU A 157      41.653  45.425  53.971  1.00  0.00           H0.      0
ATOM   2418  CB  LEU A 157      40.304  43.802  53.911  1.00  0.00           C0.      0
ATOM   2419  HB2 LEU A 157      40.323  42.812  54.366  1.00  0.00           H0.      0
ATOM   2420  HB3 LEU A 157      39.388  44.349  54.134  1.00  0.00           H0.      0
ATOM   2421  CG  LEU A 157      40.313  43.683  52.377  1.00  0.00           C0.      0
ATOM   2422  HG  LEU A 157      41.302  43.466  51.974  1.00  0.00           H0.      0
ATOM   2423  CD1 LEU A 157      39.373  42.523  52.000  1.00  0.00           C0.      0
ATOM   2424 HD11 LEU A 157      39.091  42.684  50.960  1.00  0.00           H0.      0
ATOM   2425 HD12 LEU A 157      39.819  41.554  52.226  1.00  0.00           H0.      0
ATOM   2426 HD13 LEU A 157      38.424  42.420  52.525  1.00  0.00           H0.      0
ATOM   2427  CD2 LEU A 157      39.678  44.954  51.658  1.00  0.00           C0.      0
ATOM   2428 HD21 LEU A 157      40.184  45.878  51.940  1.00  0.00           H0.      0
ATOM   2429 HD22 LEU A 157      39.674  44.772  50.584  1.00  0.00           H0.      0
ATOM   2430 HD23 LEU A 157      38.652  45.064  52.008  1.00  0.00           H0.      0
ATOM   2431  C   LEU A 157      40.948  45.147  55.922  1.00  0.00           C0.      0
ATOM   2432  O   LEU A 157      40.158  46.134  55.996  1.00  0.00           O0.      0
ATOM   2433  N   LYS A 158      41.446  44.593  57.014  1.00  0.00           N0.      0
ATOM   2434  H   LYS A 158      41.844  43.686  56.811  1.00  0.00           H0.      0
ATOM   2435  CA  LYS A 158      41.198  45.063  58.360  1.00  0.00           C0.      0
ATOM   2436  HA  LYS A 158      40.199  45.481  58.487  1.00  0.00           H0.      0
ATOM   2437  CB  LYS A 158      41.487  43.793  59.212  1.00  0.00           C0.      0
ATOM   2438  HB2 LYS A 158      42.440  43.365  58.903  1.00  0.00           H0.      0
ATOM   2439  HB3 LYS A 158      41.682  44.091  60.242  1.00  0.00           H0.      0
ATOM   2440  CG  LYS A 158      40.343  42.783  59.158  1.00  0.00           C0.      0
ATOM   2441  HG2 LYS A 158      39.413  43.221  59.519  1.00  0.00           H0.      0
ATOM   2442  HG3 LYS A 158      40.327  42.615  58.081  1.00  0.00           H0.      0
ATOM   2443  CD  LYS A 158      40.737  41.551  59.995  1.00  0.00           C0.      0
ATOM   2444  HD2 LYS A 158      41.589  41.025  59.564  1.00  0.00           H0.      0
ATOM   2445  HD3 LYS A 158      40.953  41.852  61.020  1.00  0.00           H0.      0
ATOM   2446  CE  LYS A 158      39.503  40.634  59.971  1.00  0.00           C0.      0
ATOM   2447  HE2 LYS A 158      38.714  41.267  60.378  1.00  0.00           H0.      0
ATOM   2448  HE3 LYS A 158      39.242  40.456  58.928  1.00  0.00           H0.      0
ATOM   2449  NZ  LYS A 158      39.626  39.494  60.898  1.00  0.00           N0.      0
ATOM   2450  HZ1 LYS A 158      39.222  38.714  60.399  1.00  0.00           H0.      0
ATOM   2451  HZ2 LYS A 158      40.602  39.269  61.025  1.00  0.00           H0.      0
ATOM   2452  HZ3 LYS A 158      39.278  39.593  61.841  1.00  0.00           H0.      0
ATOM   2453  C   LYS A 158      42.299  46.098  58.723  1.00  0.00           C0.      0
ATOM   2454  O   LYS A 158      41.951  46.992  59.482  1.00  0.00           O0.      0
ATOM   2455  N   ASN A 159      43.482  46.029  58.133  1.00  0.00           N0.      0
ATOM   2456  H   ASN A 159      43.683  45.179  57.626  1.00  0.00           H0.      0
ATOM   2457  CA  ASN A 159      44.444  47.148  58.198  1.00  0.00           C0.      0
ATOM   2458  HA  ASN A 159      44.526  47.399  59.255  1.00  0.00           H0.      0
ATOM   2459  CB  ASN A 159      45.785  46.751  57.507  1.00  0.00           C0.      0
ATOM   2460  HB2 ASN A 159      45.724  46.744  56.418  1.00  0.00           H0.      0
ATOM   2461  HB3 ASN A 159      46.496  47.557  57.689  1.00  0.00           H0.      0
ATOM   2462  CG  ASN A 159      46.484  45.513  57.994  1.00  0.00           C0.      0
ATOM   2463  OD1 ASN A 159      46.374  45.219  59.205  1.00  0.00           O0.      0
ATOM   2464  ND2 ASN A 159      47.212  44.835  57.154  1.00  0.00           N0.      0
ATOM   2465 HD21 ASN A 159      47.787  44.095  57.532  1.00  0.00           H0.      0
ATOM   2466 HD22 ASN A 159      47.267  45.235  56.229  1.00  0.00           H0.      0
ATOM   2467  C   ASN A 159      43.782  48.424  57.550  1.00  0.00           C0.      0
ATOM   2468  O   ASN A 159      44.014  49.593  57.949  1.00  0.00           O0.      0
ATOM   2469  N   ILE A 160      43.151  48.206  56.388  1.00  0.00           N0.      0
ATOM   2470  H   ILE A 160      43.253  47.236  56.126  1.00  0.00           H0.      0
ATOM   2471  CA  ILE A 160      42.427  49.157  55.497  1.00  0.00           C0.      0
ATOM   2472  HA  ILE A 160      43.042  50.007  55.200  1.00  0.00           H0.      0
ATOM   2473  CB  ILE A 160      42.041  48.514  54.230  1.00  0.00           C0.      0
ATOM   2474  HB  ILE A 160      41.685  47.491  54.352  1.00  0.00           H0.      0
ATOM   2475  CG2 ILE A 160      40.931  49.275  53.472  1.00  0.00           C0.      0
ATOM   2476 HG21 ILE A 160      40.667  48.812  52.521  1.00  0.00           H0.      0
ATOM   2477 HG22 ILE A 160      40.019  49.376  54.060  1.00  0.00           H0.      0
ATOM   2478 HG23 ILE A 160      41.222  50.323  53.394  1.00  0.00           H0.      0
ATOM   2479  CG1 ILE A 160      43.307  48.481  53.305  1.00  0.00           C0.      0
ATOM   2480 HG12 ILE A 160      43.598  49.501  53.055  1.00  0.00           H0.      0
ATOM   2481 HG13 ILE A 160      44.106  48.019  53.884  1.00  0.00           H0.      0
ATOM   2482  CD1 ILE A 160      43.215  47.653  51.963  1.00  0.00           C0.      0
ATOM   2483 HD11 ILE A 160      42.281  47.936  51.479  1.00  0.00           H0.      0
ATOM   2484 HD12 ILE A 160      44.109  47.873  51.380  1.00  0.00           H0.      0
ATOM   2485 HD13 ILE A 160      43.164  46.635  52.351  1.00  0.00           H0.      0
ATOM   2486  C   ILE A 160      41.227  49.702  56.346  1.00  0.00           C0.      0
ATOM   2487  O   ILE A 160      40.984  50.877  56.359  1.00  0.00           O0.      0
ATOM   2488  N   ALA A 161      40.404  48.802  56.907  1.00  0.00           N0.      0
ATOM   2489  H   ALA A 161      40.597  47.820  56.768  1.00  0.00           H0.      0
ATOM   2490  CA  ALA A 161      39.222  49.224  57.719  1.00  0.00           C0.      0
ATOM   2491  HA  ALA A 161      38.560  49.731  57.017  1.00  0.00           H0.      0
ATOM   2492  CB  ALA A 161      38.443  48.060  58.234  1.00  0.00           C0.      0
ATOM   2493  HB1 ALA A 161      38.106  47.573  57.319  1.00  0.00           H0.      0
ATOM   2494  HB2 ALA A 161      39.056  47.489  58.933  1.00  0.00           H0.      0
ATOM   2495  HB3 ALA A 161      37.533  48.462  58.679  1.00  0.00           H0.      0
ATOM   2496  C   ALA A 161      39.613  50.196  58.832  1.00  0.00           C0.      0
ATOM   2497  O   ALA A 161      38.983  51.290  58.968  1.00  0.00           O0.      0
ATOM   2498  N   SER A 162      40.718  49.923  59.546  1.00  0.00           N0.      0
ATOM   2499  H   SER A 162      41.217  49.064  59.359  1.00  0.00           H0.      0
ATOM   2500  CA  SER A 162      41.218  50.840  60.565  1.00  0.00           C0.      0
ATOM   2501  HA  SER A 162      40.425  50.959  61.304  1.00  0.00           H0.      0
ATOM   2502  CB  SER A 162      42.480  50.282  61.277  1.00  0.00           C0.      0
ATOM   2503  HB2 SER A 162      43.293  50.172  60.559  1.00  0.00           H0.      0
ATOM   2504  HB3 SER A 162      42.721  51.039  62.023  1.00  0.00           H0.      0
ATOM   2505  OG  SER A 162      42.157  49.034  61.872  1.00  0.00           O0.      0
ATOM   2506  HG  SER A 162      42.957  48.527  61.719  1.00  0.00           H0.      0
ATOM   2507  C   SER A 162      41.634  52.240  60.089  1.00  0.00           C0.      0
ATOM   2508  O   SER A 162      41.929  53.151  60.834  1.00  0.00           O0.      0
ATOM   2509  N   MET A 163      41.600  52.520  58.787  1.00  0.00           N0.      0
ATOM   2510  H   MET A 163      41.274  51.739  58.236  1.00  0.00           H0.      0
ATOM   2511  CA  MET A 163      42.032  53.674  58.035  1.00  0.00           C0.      0
ATOM   2512  HA  MET A 163      42.667  54.220  58.733  1.00  0.00           H0.      0
ATOM   2513  CB  MET A 163      42.891  53.328  56.872  1.00  0.00           C0.      0
ATOM   2514  HB2 MET A 163      42.312  52.628  56.270  1.00  0.00           H0.      0
ATOM   2515  HB3 MET A 163      43.054  54.273  56.353  1.00  0.00           H0.      0
ATOM   2516  CG  MET A 163      44.245  52.653  57.190  1.00  0.00           C0.      0
ATOM   2517  HG2 MET A 163      44.217  51.891  57.969  1.00  0.00           H0.      0
ATOM   2518  HG3 MET A 163      44.533  52.141  56.271  1.00  0.00           H0.      0
ATOM   2519  SD  MET A 163      45.525  53.830  57.600  1.00  0.00           S0.      0
ATOM   2520  CE  MET A 163      45.333  54.172  59.400  1.00  0.00           C0.      0
ATOM   2521  HE1 MET A 163      45.179  53.328  60.072  1.00  0.00           H0.      0
ATOM   2522  HE2 MET A 163      46.156  54.792  59.754  1.00  0.00           H0.      0
ATOM   2523  HE3 MET A 163      44.427  54.771  59.499  1.00  0.00           H0.      0
ATOM   2524  C   MET A 163      40.805  54.519  57.641  1.00  0.00           C0.      0
ATOM   2525  O   MET A 163      40.872  55.748  57.609  1.00  0.00           O0.      0
ATOM   2526  N   VAL A 164      39.680  53.880  57.439  1.00  0.00           N0.      0
ATOM   2527  H   VAL A 164      39.665  52.903  57.695  1.00  0.00           H0.      0
ATOM   2528  CA  VAL A 164      38.468  54.493  57.034  1.00  0.00           C0.      0
ATOM   2529  HA  VAL A 164      38.813  55.324  56.419  1.00  0.00           H0.      0
ATOM   2530  CB  VAL A 164      37.565  53.683  56.118  1.00  0.00           C0.      0
ATOM   2531  HB  VAL A 164      37.242  52.806  56.679  1.00  0.00           H0.      0
ATOM   2532  CG1 VAL A 164      36.294  54.367  55.678  1.00  0.00           C0.      0
ATOM   2533 HG11 VAL A 164      36.504  55.214  55.025  1.00  0.00           H0.      0
ATOM   2534 HG12 VAL A 164      35.821  53.636  55.021  1.00  0.00           H0.      0
ATOM   2535 HG13 VAL A 164      35.664  54.546  56.549  1.00  0.00           H0.      0
ATOM   2536  CG2 VAL A 164      38.313  53.186  54.885  1.00  0.00           C0.      0
ATOM   2537 HG21 VAL A 164      38.659  54.060  54.333  1.00  0.00           H0.      0
ATOM   2538 HG22 VAL A 164      39.191  52.634  55.221  1.00  0.00           H0.      0
ATOM   2539 HG23 VAL A 164      37.607  52.613  54.286  1.00  0.00           H0.      0
ATOM   2540  C   VAL A 164      37.710  55.075  58.204  1.00  0.00           C0.      0
ATOM   2541  O   VAL A 164      37.382  54.478  59.273  1.00  0.00           O0.      0
ATOM   2542  N   ARG A 165      37.465  56.409  58.117  1.00  0.00           N0.      0
ATOM   2543  H   ARG A 165      37.682  56.878  57.249  1.00  0.00           H0.      0
ATOM   2544  CA  ARG A 165      36.595  57.103  59.132  1.00  0.00           C0.      0
ATOM   2545  HA  ARG A 165      37.022  57.014  60.131  1.00  0.00           H0.      0
ATOM   2546  CB  ARG A 165      36.412  58.594  58.772  1.00  0.00           C0.      0
ATOM   2547  HB2 ARG A 165      36.064  58.727  57.748  1.00  0.00           H0.      0
ATOM   2548  HB3 ARG A 165      35.649  58.963  59.458  1.00  0.00           H0.      0
ATOM   2549  CG  ARG A 165      37.801  59.449  59.003  1.00  0.00           C0.      0
ATOM   2550  HG2 ARG A 165      37.758  59.715  60.059  1.00  0.00           H0.      0
ATOM   2551  HG3 ARG A 165      38.623  58.798  58.706  1.00  0.00           H0.      0
ATOM   2552  CD  ARG A 165      37.686  60.683  58.091  1.00  0.00           C0.      0
ATOM   2553  HD2 ARG A 165      37.550  60.293  57.083  1.00  0.00           H0.      0
ATOM   2554  HD3 ARG A 165      36.765  61.181  58.395  1.00  0.00           H0.      0
ATOM   2555  NE  ARG A 165      38.910  61.522  58.265  1.00  0.00           N0.      0
ATOM   2556  HE  ARG A 165      39.610  61.301  58.959  1.00  0.00           H0.      0
ATOM   2557  CZ  ARG A 165      39.099  62.758  57.831  1.00  0.00           C0.      0
ATOM   2558  NH1 ARG A 165      40.092  63.465  58.315  1.00  0.00           N0.      0
ATOM   2559 HH11 ARG A 165      40.483  63.079  59.163  1.00  0.00           H0.      0
ATOM   2560 HH12 ARG A 165      40.085  64.460  58.144  1.00  0.00           H0.      0
ATOM   2561  NH2 ARG A 165      38.271  63.398  57.050  1.00  0.00           N0.      0
ATOM   2562 HH21 ARG A 165      37.460  62.907  56.701  1.00  0.00           H0.      0
ATOM   2563 HH22 ARG A 165      38.328  64.391  56.877  1.00  0.00           H0.      0
ATOM   2564  C   ARG A 165      35.147  56.439  59.166  1.00  0.00           C0.      0
ATOM   2565  O   ARG A 165      34.723  55.915  58.172  1.00  0.00           O0.      0
ATOM   2566  N   PRO A 166      34.423  56.435  60.323  1.00  0.00           N0.      0
ATOM   2567  CD  PRO A 166      34.841  57.035  61.632  1.00  0.00           C0.      0
ATOM   2568  HD2 PRO A 166      35.377  57.964  61.439  1.00  0.00           H0.      0
ATOM   2569  HD3 PRO A 166      35.464  56.395  62.257  1.00  0.00           H0.      0
ATOM   2570  CG  PRO A 166      33.483  57.265  62.366  1.00  0.00           C0.      0
ATOM   2571  HG2 PRO A 166      32.944  58.079  61.882  1.00  0.00           H0.      0
ATOM   2572  HG3 PRO A 166      33.535  57.284  63.455  1.00  0.00           H0.      0
ATOM   2573  CB  PRO A 166      32.710  56.003  61.925  1.00  0.00           C0.      0
ATOM   2574  HB2 PRO A 166      31.648  56.090  62.156  1.00  0.00           H0.      0
ATOM   2575  HB3 PRO A 166      33.004  55.109  62.476  1.00  0.00           H0.      0
ATOM   2576  CA  PRO A 166      33.106  55.876  60.443  1.00  0.00           C0.      0
ATOM   2577  HA  PRO A 166      33.049  54.824  60.160  1.00  0.00           H0.      0
ATOM   2578  C   PRO A 166      32.231  56.757  59.493  1.00  0.00           C0.      0
ATOM   2579  O   PRO A 166      32.341  58.001  59.523  1.00  0.00           O0.      0
ATOM   2580  N   GLY A 167      31.476  56.207  58.581  1.00  0.00           N0.      0
ATOM   2581  H   GLY A 167      31.415  55.199  58.557  1.00  0.00           H0.      0
ATOM   2582  CA  GLY A 167      30.839  56.889  57.388  1.00  0.00           C0.      0
ATOM   2583  HA2 GLY A 167      29.929  56.355  57.115  1.00  0.00           H0.      0
ATOM   2584  HA3 GLY A 167      30.431  57.848  57.705  1.00  0.00           H0.      0
ATOM   2585  C   GLY A 167      31.695  57.191  56.134  1.00  0.00           C0.      0
ATOM   2586  O   GLY A 167      31.148  57.713  55.174  1.00  0.00           O0.      0
ATOM   2587  N   GLY A 168      32.974  56.736  56.104  1.00  0.00           N0.      0
ATOM   2588  H   GLY A 168      33.407  56.389  56.948  1.00  0.00           H0.      0
ATOM   2589  CA  GLY A 168      33.904  56.845  54.945  1.00  0.00           C0.      0
ATOM   2590  HA2 GLY A 168      33.781  57.750  54.350  1.00  0.00           H0.      0
ATOM   2591  HA3 GLY A 168      34.935  56.901  55.294  1.00  0.00           H0.      0
ATOM   2592  C   GLY A 168      33.776  55.722  53.940  1.00  0.00           C0.      0
ATOM   2593  O   GLY A 168      33.174  54.695  54.246  1.00  0.00           O0.      0
ATOM   2594  N   LEU A 169      34.353  55.865  52.691  1.00  0.00           N0.      0
ATOM   2595  H   LEU A 169      34.810  56.754  52.543  1.00  0.00           H0.      0
ATOM   2596  CA  LEU A 169      34.260  54.889  51.603  1.00  0.00           C0.      0
ATOM   2597  HA  LEU A 169      33.338  54.313  51.689  1.00  0.00           H0.      0
ATOM   2598  CB  LEU A 169      34.199  55.666  50.255  1.00  0.00           C0.      0
ATOM   2599  HB2 LEU A 169      35.098  56.262  50.098  1.00  0.00           H0.      0
ATOM   2600  HB3 LEU A 169      34.040  54.995  49.410  1.00  0.00           H0.      0
ATOM   2601  CG  LEU A 169      33.021  56.652  50.160  1.00  0.00           C0.      0
ATOM   2602  HG  LEU A 169      33.157  57.397  50.944  1.00  0.00           H0.      0
ATOM   2603  CD1 LEU A 169      33.076  57.432  48.857  1.00  0.00           C0.      0
ATOM   2604 HD11 LEU A 169      32.907  56.816  47.974  1.00  0.00           H0.      0
ATOM   2605 HD12 LEU A 169      32.272  58.168  48.879  1.00  0.00           H0.      0
ATOM   2606 HD13 LEU A 169      34.011  57.947  48.637  1.00  0.00           H0.      0
ATOM   2607  CD2 LEU A 169      31.667  55.904  50.093  1.00  0.00           C0.      0
ATOM   2608 HD21 LEU A 169      31.302  55.626  51.082  1.00  0.00           H0.      0
ATOM   2609 HD22 LEU A 169      30.866  56.392  49.537  1.00  0.00           H0.      0
ATOM   2610 HD23 LEU A 169      31.687  54.918  49.628  1.00  0.00           H0.      0
ATOM   2611  C   LEU A 169      35.418  53.943  51.492  1.00  0.00           C0.      0
ATOM   2612  O   LEU A 169      36.505  54.241  52.002  1.00  0.00           O0.      0
ATOM   2613  N   LEU A 170      35.277  52.883  50.757  1.00  0.00           N0.      0
ATOM   2614  H   LEU A 170      34.340  52.545  50.587  1.00  0.00           H0.      0
ATOM   2615  CA  LEU A 170      36.253  51.971  50.308  1.00  0.00           C0.      0
ATOM   2616  HA  LEU A 170      37.218  52.477  50.289  1.00  0.00           H0.      0
ATOM   2617  CB  LEU A 170      36.369  50.669  51.175  1.00  0.00           C0.      0
ATOM   2618  HB2 LEU A 170      36.790  51.031  52.113  1.00  0.00           H0.      0
ATOM   2619  HB3 LEU A 170      35.338  50.314  51.191  1.00  0.00           H0.      0
ATOM   2620  CG  LEU A 170      37.189  49.464  50.729  1.00  0.00           C0.      0
ATOM   2621  HG  LEU A 170      36.877  48.970  49.809  1.00  0.00           H0.      0
ATOM   2622  CD1 LEU A 170      38.679  49.950  50.584  1.00  0.00           C0.      0
ATOM   2623 HD11 LEU A 170      39.288  49.084  50.326  1.00  0.00           H0.      0
ATOM   2624 HD12 LEU A 170      38.849  50.692  49.804  1.00  0.00           H0.      0
ATOM   2625 HD13 LEU A 170      39.102  50.362  51.500  1.00  0.00           H0.      0
ATOM   2626  CD2 LEU A 170      37.109  48.347  51.760  1.00  0.00           C0.      0
ATOM   2627 HD21 LEU A 170      37.750  47.549  51.386  1.00  0.00           H0.      0
ATOM   2628 HD22 LEU A 170      37.600  48.633  52.690  1.00  0.00           H0.      0
ATOM   2629 HD23 LEU A 170      36.083  48.014  51.912  1.00  0.00           H0.      0
ATOM   2630  C   LEU A 170      35.871  51.697  48.854  1.00  0.00           C0.      0
ATOM   2631  O   LEU A 170      34.762  51.312  48.577  1.00  0.00           O0.      0
ATOM   2632  N   VAL A 171      36.808  51.824  47.902  1.00  0.00           N0.      0
ATOM   2633  H   VAL A 171      37.713  52.163  48.195  1.00  0.00           H0.      0
ATOM   2634  CA  VAL A 171      36.685  51.446  46.454  1.00  0.00           C0.      0
ATOM   2635  HA  VAL A 171      35.785  50.851  46.303  1.00  0.00           H0.      0
ATOM   2636  CB  VAL A 171      36.408  52.636  45.524  1.00  0.00           C0.      0
ATOM   2637  HB  VAL A 171      37.336  53.206  45.475  1.00  0.00           H0.      0
ATOM   2638  CG1 VAL A 171      36.088  52.289  44.052  1.00  0.00           C0.      0
ATOM   2639 HG11 VAL A 171      35.879  53.229  43.542  1.00  0.00           H0.      0
ATOM   2640 HG12 VAL A 171      36.911  51.773  43.559  1.00  0.00           H0.      0
ATOM   2641 HG13 VAL A 171      35.209  51.657  43.921  1.00  0.00           H0.      0
ATOM   2642  CG2 VAL A 171      35.324  53.571  46.081  1.00  0.00           C0.      0
ATOM   2643 HG21 VAL A 171      35.126  54.449  45.468  1.00  0.00           H0.      0
ATOM   2644 HG22 VAL A 171      34.402  53.024  46.282  1.00  0.00           H0.      0
ATOM   2645 HG23 VAL A 171      35.655  53.955  47.046  1.00  0.00           H0.      0
ATOM   2646  C   VAL A 171      37.845  50.584  45.944  1.00  0.00           C0.      0
ATOM   2647  O   VAL A 171      39.006  51.008  45.819  1.00  0.00           O0.      0
ATOM   2648  N   ILE A 172      37.497  49.369  45.540  1.00  0.00           N0.      0
ATOM   2649  H   ILE A 172      36.523  49.111  45.611  1.00  0.00           H0.      0
ATOM   2650  CA  ILE A 172      38.493  48.334  45.325  1.00  0.00           C0.      0
ATOM   2651  HA  ILE A 172      39.387  48.810  44.923  1.00  0.00           H0.      0
ATOM   2652  CB  ILE A 172      38.940  47.692  46.581  1.00  0.00           C0.      0
ATOM   2653  HB  ILE A 172      39.430  48.423  47.224  1.00  0.00           H0.      0
ATOM   2654  CG2 ILE A 172      37.731  47.213  47.439  1.00  0.00           C0.      0
ATOM   2655 HG21 ILE A 172      38.068  46.890  48.423  1.00  0.00           H0.      0
ATOM   2656 HG22 ILE A 172      36.989  47.978  47.668  1.00  0.00           H0.      0
ATOM   2657 HG23 ILE A 172      37.246  46.417  46.873  1.00  0.00           H0.      0
ATOM   2658  CG1 ILE A 172      39.943  46.579  46.371  1.00  0.00           C0.      0
ATOM   2659 HG12 ILE A 172      39.390  45.690  46.067  1.00  0.00           H0.      0
ATOM   2660 HG13 ILE A 172      40.709  46.874  45.654  1.00  0.00           H0.      0
ATOM   2661  CD1 ILE A 172      40.725  46.231  47.630  1.00  0.00           C0.      0
ATOM   2662 HD11 ILE A 172      40.136  45.696  48.376  1.00  0.00           H0.      0
ATOM   2663 HD12 ILE A 172      41.530  45.536  47.390  1.00  0.00           H0.      0
ATOM   2664 HD13 ILE A 172      41.242  47.092  48.052  1.00  0.00           H0.      0
ATOM   2665  C   ILE A 172      38.169  47.363  44.173  1.00  0.00           C0.      0
ATOM   2666  O   ILE A 172      37.113  46.756  44.262  1.00  0.00           O0.      0
ATOM   2667  N   ASP A 173      39.016  47.126  43.144  1.00  0.00           N0.      0
ATOM   2668  H   ASP A 173      39.994  47.353  43.251  1.00  0.00           H0.      0
ATOM   2669  CA  ASP A 173      38.685  46.270  41.904  1.00  0.00           C0.      0
ATOM   2670  HA  ASP A 173      37.627  46.006  41.919  1.00  0.00           H0.      0
ATOM   2671  CB  ASP A 173      38.870  47.087  40.612  1.00  0.00           C0.      0
ATOM   2672  HB2 ASP A 173      38.371  46.593  39.778  1.00  0.00           H0.      0
ATOM   2673  HB3 ASP A 173      38.425  48.076  40.720  1.00  0.00           H0.      0
ATOM   2674  CG  ASP A 173      40.247  47.474  40.146  1.00  0.00           C0.      0
ATOM   2675  OD1 ASP A 173      40.383  48.251  39.174  1.00  0.00           O0.      0
ATOM   2676  OD2 ASP A 173      41.242  47.051  40.758  1.00  0.00           O0.      0
ATOM   2677  C   ASP A 173      39.456  44.874  41.822  1.00  0.00           C0.      0
ATOM   2678  O   ASP A 173      40.549  44.694  42.415  1.00  0.00           O0.      0
ATOM   2679  N   HIE A 174      38.941  44.025  40.958  1.00  0.00           N0.      0
ATOM   2680  H   HIE A 174      37.989  44.114  40.634  1.00  0.00           H0.      0
ATOM   2681  CA  HIE A 174      39.612  42.860  40.324  1.00  0.00           C0.      0
ATOM   2682  HA  HIE A 174      40.669  43.102  40.212  1.00  0.00           H0.      0
ATOM   2683  CB  HIE A 174      39.416  41.645  41.204  1.00  0.00           C0.      0
ATOM   2684  HB2 HIE A 174      39.791  40.738  40.730  1.00  0.00           H0.      0
ATOM   2685  HB3 HIE A 174      40.037  41.890  42.065  1.00  0.00           H0.      0
ATOM   2686  CG  HIE A 174      38.051  41.349  41.794  1.00  0.00           C0.      0
ATOM   2687  ND1 HIE A 174      37.184  40.398  41.261  1.00  0.00           N0.      0
ATOM   2688  CE1 HIE A 174      36.014  40.526  41.906  1.00  0.00           C0.      0
ATOM   2689  HE1 HIE A 174      35.174  39.962  41.526  1.00  0.00           H0.      0
ATOM   2690  NE2 HIE A 174      36.056  41.570  42.700  1.00  0.00           N0.      0
ATOM   2691  HE2 HIE A 174      35.308  41.782  43.345  1.00  0.00           H0.      0
ATOM   2692  CD2 HIE A 174      37.341  42.049  42.798  1.00  0.00           C0.      0
ATOM   2693  HD2 HIE A 174      37.640  42.901  43.391  1.00  0.00           H0.      0
ATOM   2694  C   HIE A 174      39.164  42.668  38.891  1.00  0.00           C0.      0
ATOM   2695  O   HIE A 174      38.112  43.159  38.472  1.00  0.00           O0.      0
ATOM   2696  N   ARG A 175      39.940  42.006  38.037  1.00  0.00           N0.      0
ATOM   2697  H   ARG A 175      40.812  41.711  38.455  1.00  0.00           H0.      0
ATOM   2698  CA  ARG A 175      39.622  41.553  36.663  1.00  0.00           C0.      0
ATOM   2699  HA  ARG A 175      38.963  42.314  36.246  1.00  0.00           H0.      0
ATOM   2700  CB  ARG A 175      40.966  41.409  35.994  1.00  0.00           C0.      0
ATOM   2701  HB2 ARG A 175      41.388  42.414  35.970  1.00  0.00           H0.      0
ATOM   2702  HB3 ARG A 175      41.600  40.807  36.644  1.00  0.00           H0.      0
ATOM   2703  CG  ARG A 175      40.949  40.972  34.525  1.00  0.00           C0.      0
ATOM   2704  HG2 ARG A 175      40.466  40.003  34.398  1.00  0.00           H0.      0
ATOM   2705  HG3 ARG A 175      40.470  41.709  33.879  1.00  0.00           H0.      0
ATOM   2706  CD  ARG A 175      42.355  40.966  33.973  1.00  0.00           C0.      0
ATOM   2707  HD2 ARG A 175      42.794  40.071  34.415  1.00  0.00           H0.      0
ATOM   2708  HD3 ARG A 175      42.373  40.725  32.910  1.00  0.00           H0.      0
ATOM   2709  NE  ARG A 175      43.205  42.110  34.056  1.00  0.00           N0.      0
ATOM   2710  HE  ARG A 175      43.738  42.173  34.911  1.00  0.00           H0.      0
ATOM   2711  CZ  ARG A 175      43.257  43.226  33.334  1.00  0.00           C0.      0
ATOM   2712  NH1 ARG A 175      42.703  43.290  32.167  1.00  0.00           N0.      0
ATOM   2713 HH11 ARG A 175      42.460  42.413  31.729  1.00  0.00           H0.      0
ATOM   2714 HH12 ARG A 175      42.868  44.071  31.547  1.00  0.00           H0.      0
ATOM   2715  NH2 ARG A 175      43.861  44.342  33.768  1.00  0.00           N0.      0
ATOM   2716 HH21 ARG A 175      44.521  44.293  34.531  1.00  0.00           H0.      0
ATOM   2717 HH22 ARG A 175      43.502  45.228  33.443  1.00  0.00           H0.      0
ATOM   2718  C   ARG A 175      38.705  40.269  36.683  1.00  0.00           C0.      0
ATOM   2719  O   ARG A 175      38.863  39.472  37.609  1.00  0.00           O0.      0
ATOM   2720  N   ASN A 176      37.884  40.062  35.654  1.00  0.00           N0.      0
ATOM   2721  H   ASN A 176      37.779  40.717  34.892  1.00  0.00           H0.      0
ATOM   2722  CA  ASN A 176      37.108  38.863  35.403  1.00  0.00           C0.      0
ATOM   2723  HA  ASN A 176      36.467  38.595  36.243  1.00  0.00           H0.      0
ATOM   2724  CB  ASN A 176      36.186  39.355  34.254  1.00  0.00           C0.      0
ATOM   2725  HB2 ASN A 176      35.467  40.078  34.639  1.00  0.00           H0.      0
ATOM   2726  HB3 ASN A 176      36.729  39.832  33.439  1.00  0.00           H0.      0
ATOM   2727  CG  ASN A 176      35.233  38.306  33.728  1.00  0.00           C0.      0
ATOM   2728  OD1 ASN A 176      34.911  37.352  34.374  1.00  0.00           O0.      0
ATOM   2729  ND2 ASN A 176      34.869  38.445  32.528  1.00  0.00           N0.      0
ATOM   2730 HD21 ASN A 176      34.088  37.867  32.253  1.00  0.00           H0.      0
ATOM   2731 HD22 ASN A 176      35.043  39.366  32.151  1.00  0.00           H0.      0
ATOM   2732  C   ASN A 176      38.050  37.734  34.965  1.00  0.00           C0.      0
ATOM   2733  O   ASN A 176      38.231  37.492  33.801  1.00  0.00           O0.      0
ATOM   2734  N   TYR A 177      38.717  37.108  35.875  1.00  0.00           N0.      0
ATOM   2735  H   TYR A 177      38.522  37.487  36.791  1.00  0.00           H0.      0
ATOM   2736  CA  TYR A 177      39.634  35.983  35.726  1.00  0.00           C0.      0
ATOM   2737  HA  TYR A 177      40.364  36.046  34.919  1.00  0.00           H0.      0
ATOM   2738  CB  TYR A 177      40.481  35.727  37.030  1.00  0.00           C0.      0
ATOM   2739  HB2 TYR A 177      39.798  35.379  37.805  1.00  0.00           H0.      0
ATOM   2740  HB3 TYR A 177      41.083  34.840  36.833  1.00  0.00           H0.      0
ATOM   2741  CG  TYR A 177      41.367  36.863  37.414  1.00  0.00           C0.      0
ATOM   2742  CD1 TYR A 177      42.628  37.003  36.766  1.00  0.00           C0.      0
ATOM   2743  HD1 TYR A 177      42.944  36.366  35.953  1.00  0.00           H0.      0
ATOM   2744  CE1 TYR A 177      43.493  38.055  37.163  1.00  0.00           C0.      0
ATOM   2745  HE1 TYR A 177      44.462  38.197  36.709  1.00  0.00           H0.      0
ATOM   2746  CZ  TYR A 177      43.066  38.951  38.155  1.00  0.00           C0.      0
ATOM   2747  OH  TYR A 177      43.887  39.921  38.567  1.00  0.00           O0.      0
ATOM   2748  HH  TYR A 177      43.414  40.612  39.036  1.00  0.00           H0.      0
ATOM   2749  CE2 TYR A 177      41.793  38.845  38.740  1.00  0.00           C0.      0
ATOM   2750  HE2 TYR A 177      41.565  39.600  39.478  1.00  0.00           H0.      0
ATOM   2751  CD2 TYR A 177      40.963  37.768  38.411  1.00  0.00           C0.      0
ATOM   2752  HD2 TYR A 177      40.018  37.601  38.907  1.00  0.00           H0.      0
ATOM   2753  C   TYR A 177      38.888  34.668  35.364  1.00  0.00           C0.      0
ATOM   2754  O   TYR A 177      39.350  33.815  34.611  1.00  0.00           O0.      0
ATOM   2755  N   ASP A 178      37.638  34.632  35.851  1.00  0.00           N0.      0
ATOM   2756  H   ASP A 178      37.342  35.360  36.486  1.00  0.00           H0.      0
ATOM   2757  CA  ASP A 178      36.804  33.433  35.567  1.00  0.00           C0.      0
ATOM   2758  HA  ASP A 178      37.266  32.543  35.995  1.00  0.00           H0.      0
ATOM   2759  CB  ASP A 178      35.447  33.580  36.200  1.00  0.00           C0.      0
ATOM   2760  HB2 ASP A 178      35.541  33.798  37.263  1.00  0.00           H0.      0
ATOM   2761  HB3 ASP A 178      35.021  34.428  35.664  1.00  0.00           H0.      0
ATOM   2762  CG  ASP A 178      34.577  32.296  35.966  1.00  0.00           C0.      0
ATOM   2763  OD1 ASP A 178      34.955  31.250  36.485  1.00  0.00           O0.      0
ATOM   2764  OD2 ASP A 178      33.519  32.437  35.244  1.00  0.00           O0.      0
ATOM   2765  C   ASP A 178      36.633  33.025  34.023  1.00  0.00           C0.      0
ATOM   2766  O   ASP A 178      36.775  31.838  33.605  1.00  0.00           O0.      0
ATOM   2767  N   TYR A 179      36.533  34.132  33.257  1.00  0.00           N0.      0
ATOM   2768  H   TYR A 179      36.246  35.026  33.629  1.00  0.00           H0.      0
ATOM   2769  CA  TYR A 179      36.546  34.099  31.790  1.00  0.00           C0.      0
ATOM   2770  HA  TYR A 179      35.963  33.252  31.426  1.00  0.00           H0.      0
ATOM   2771  CB  TYR A 179      36.013  35.467  31.228  1.00  0.00           C0.      0
ATOM   2772  HB2 TYR A 179      34.998  35.644  31.583  1.00  0.00           H0.      0
ATOM   2773  HB3 TYR A 179      36.609  36.303  31.595  1.00  0.00           H0.      0
ATOM   2774  CG  TYR A 179      35.902  35.399  29.688  1.00  0.00           C0.      0
ATOM   2775  CD1 TYR A 179      37.014  35.623  28.812  1.00  0.00           C0.      0
ATOM   2776  HD1 TYR A 179      37.911  35.862  29.365  1.00  0.00           H0.      0
ATOM   2777  CE1 TYR A 179      36.869  35.696  27.456  1.00  0.00           C0.      0
ATOM   2778  HE1 TYR A 179      37.596  35.879  26.679  1.00  0.00           H0.      0
ATOM   2779  CZ  TYR A 179      35.554  35.594  26.912  1.00  0.00           C0.      0
ATOM   2780  OH  TYR A 179      35.347  35.761  25.535  1.00  0.00           O0.      0
ATOM   2781  HH  TYR A 179      34.668  35.184  25.179  1.00  0.00           H0.      0
ATOM   2782  CE2 TYR A 179      34.459  35.309  27.768  1.00  0.00           C0.      0
ATOM   2783  HE2 TYR A 179      33.577  35.007  27.223  1.00  0.00           H0.      0
ATOM   2784  CD2 TYR A 179      34.679  35.131  29.122  1.00  0.00           C0.      0
ATOM   2785  HD2 TYR A 179      33.847  34.865  29.757  1.00  0.00           H0.      0
ATOM   2786  C   TYR A 179      37.967  33.806  31.295  1.00  0.00           C0.      0
ATOM   2787  O   TYR A 179      38.152  32.927  30.374  1.00  0.00           O0.      0
ATOM   2788  N   ILE A 180      39.064  34.415  31.809  1.00  0.00           N0.      0
ATOM   2789  H   ILE A 180      38.999  35.117  32.532  1.00  0.00           H0.      0
ATOM   2790  CA  ILE A 180      40.403  34.040  31.426  1.00  0.00           C0.      0
ATOM   2791  HA  ILE A 180      40.468  34.209  30.351  1.00  0.00           H0.      0
ATOM   2792  CB  ILE A 180      41.376  35.007  32.168  1.00  0.00           C0.      0
ATOM   2793  HB  ILE A 180      41.268  34.874  33.244  1.00  0.00           H0.      0
ATOM   2794  CG2 ILE A 180      42.921  34.726  31.799  1.00  0.00           C0.      0
ATOM   2795 HG21 ILE A 180      43.453  35.598  32.178  1.00  0.00           H0.      0
ATOM   2796 HG22 ILE A 180      43.271  33.849  32.344  1.00  0.00           H0.      0
ATOM   2797 HG23 ILE A 180      42.971  34.475  30.739  1.00  0.00           H0.      0
ATOM   2798  CG1 ILE A 180      41.107  36.515  31.793  1.00  0.00           C0.      0
ATOM   2799 HG12 ILE A 180      41.339  36.743  30.753  1.00  0.00           H0.      0
ATOM   2800 HG13 ILE A 180      40.049  36.753  31.906  1.00  0.00           H0.      0
ATOM   2801  CD1 ILE A 180      41.750  37.604  32.718  1.00  0.00           C0.      0
ATOM   2802 HD11 ILE A 180      42.645  37.981  32.222  1.00  0.00           H0.      0
ATOM   2803 HD12 ILE A 180      41.055  38.443  32.768  1.00  0.00           H0.      0
ATOM   2804 HD13 ILE A 180      41.883  37.218  33.729  1.00  0.00           H0.      0
ATOM   2805  C   ILE A 180      40.741  32.552  31.706  1.00  0.00           C0.      0
ATOM   2806  O   ILE A 180      41.569  32.054  30.955  1.00  0.00           O0.      0
ATOM   2807  N   LEU A 181      40.316  31.897  32.768  1.00  0.00           N0.      0
ATOM   2808  H   LEU A 181      39.851  32.451  33.473  1.00  0.00           H0.      0
ATOM   2809  CA  LEU A 181      40.590  30.467  33.033  1.00  0.00           C0.      0
ATOM   2810  HA  LEU A 181      41.628  30.192  32.841  1.00  0.00           H0.      0
ATOM   2811  CB  LEU A 181      40.198  30.295  34.489  1.00  0.00           C0.      0
ATOM   2812  HB2 LEU A 181      39.163  30.614  34.616  1.00  0.00           H0.      0
ATOM   2813  HB3 LEU A 181      40.212  29.235  34.744  1.00  0.00           H0.      0
ATOM   2814  CG  LEU A 181      41.097  31.025  35.500  1.00  0.00           C0.      0
ATOM   2815  HG  LEU A 181      41.076  32.103  35.341  1.00  0.00           H0.      0
ATOM   2816  CD1 LEU A 181      40.714  30.848  36.923  1.00  0.00           C0.      0
ATOM   2817 HD11 LEU A 181      41.376  31.356  37.623  1.00  0.00           H0.      0
ATOM   2818 HD12 LEU A 181      39.715  31.261  37.064  1.00  0.00           H0.      0
ATOM   2819 HD13 LEU A 181      40.675  29.812  37.261  1.00  0.00           H0.      0
ATOM   2820  CD2 LEU A 181      42.594  30.685  35.299  1.00  0.00           C0.      0
ATOM   2821 HD21 LEU A 181      43.168  31.278  36.012  1.00  0.00           H0.      0
ATOM   2822 HD22 LEU A 181      42.823  29.620  35.298  1.00  0.00           H0.      0
ATOM   2823 HD23 LEU A 181      42.925  31.082  34.339  1.00  0.00           H0.      0
ATOM   2824  C   LEU A 181      39.746  29.617  32.197  1.00  0.00           C0.      0
ATOM   2825  O   LEU A 181      40.278  28.656  31.647  1.00  0.00           O0.      0
ATOM   2826  N   SER A 182      38.469  29.968  32.013  1.00  0.00           N0.      0
ATOM   2827  H   SER A 182      38.220  30.877  32.375  1.00  0.00           H0.      0
ATOM   2828  CA  SER A 182      37.498  29.042  31.337  1.00  0.00           C0.      0
ATOM   2829  HA  SER A 182      37.731  28.022  31.641  1.00  0.00           H0.      0
ATOM   2830  CB  SER A 182      36.101  29.325  31.804  1.00  0.00           C0.      0
ATOM   2831  HB2 SER A 182      35.423  28.589  31.373  1.00  0.00           H0.      0
ATOM   2832  HB3 SER A 182      35.976  29.229  32.883  1.00  0.00           H0.      0
ATOM   2833  OG  SER A 182      35.643  30.601  31.426  1.00  0.00           O0.      0
ATOM   2834  HG  SER A 182      35.888  31.179  32.152  1.00  0.00           H0.      0
ATOM   2835  C   SER A 182      37.628  29.104  29.794  1.00  0.00           C0.      0
ATOM   2836  O   SER A 182      37.505  28.028  29.170  1.00  0.00           O0.      0
ATOM   2837  N   THR A 183      37.788  30.308  29.180  1.00  0.00           N0.      0
ATOM   2838  H   THR A 183      37.853  31.156  29.725  1.00  0.00           H0.      0
ATOM   2839  CA  THR A 183      37.991  30.488  27.731  1.00  0.00           C0.      0
ATOM   2840  HA  THR A 183      37.490  29.632  27.281  1.00  0.00           H0.      0
ATOM   2841  CB  THR A 183      37.461  31.792  27.226  1.00  0.00           C0.      0
ATOM   2842  HB  THR A 183      37.462  31.891  26.140  1.00  0.00           H0.      0
ATOM   2843  CG2 THR A 183      35.991  32.045  27.517  1.00  0.00           C0.      0
ATOM   2844 HG21 THR A 183      35.480  31.086  27.600  1.00  0.00           H0.      0
ATOM   2845 HG22 THR A 183      35.756  32.576  28.439  1.00  0.00           H0.      0
ATOM   2846 HG23 THR A 183      35.539  32.544  26.660  1.00  0.00           H0.      0
ATOM   2847  OG1 THR A 183      38.252  32.807  27.739  1.00  0.00           O0.      0
ATOM   2848  HG1 THR A 183      38.089  32.951  28.674  1.00  0.00           H0.      0
ATOM   2849  C   THR A 183      39.499  30.315  27.360  1.00  0.00           C0.      0
ATOM   2850  O   THR A 183      39.806  29.541  26.467  1.00  0.00           O0.      0
ATOM   2851  N   GLY A 184      40.293  30.881  28.285  1.00  0.00           N0.      0
ATOM   2852  H   GLY A 184      39.879  31.272  29.120  1.00  0.00           H0.      0
ATOM   2853  CA  GLY A 184      41.774  30.908  28.184  1.00  0.00           C0.      0
ATOM   2854  HA2 GLY A 184      42.244  30.940  29.166  1.00  0.00           H0.      0
ATOM   2855  HA3 GLY A 184      42.099  30.154  27.467  1.00  0.00           H0.      0
ATOM   2856  C   GLY A 184      42.190  32.272  27.478  1.00  0.00           C0.      0
ATOM   2857  O   GLY A 184      43.378  32.608  27.387  1.00  0.00           O0.      0
ATOM   2858  N   CYS A 185      41.218  32.975  26.872  1.00  0.00           N0.      0
ATOM   2859  H   CYS A 185      40.279  32.603  26.863  1.00  0.00           H0.      0
ATOM   2860  CA  CYS A 185      41.368  34.267  26.218  1.00  0.00           C0.      0
ATOM   2861  HA  CYS A 185      42.445  34.419  26.145  1.00  0.00           H0.      0
ATOM   2862  CB  CYS A 185      40.752  34.109  24.782  1.00  0.00           C0.      0
ATOM   2863  HB2 CYS A 185      41.128  34.864  24.092  1.00  0.00           H0.      0
ATOM   2864  HB3 CYS A 185      41.002  33.115  24.411  1.00  0.00           H0.      0
ATOM   2865  SG  CYS A 185      38.943  34.081  24.867  1.00  0.00           S0.      0
ATOM   2866  HG  CYS A 185      38.611  33.776  26.125  1.00  0.00           H0.      0
ATOM   2867  C   CYS A 185      40.766  35.415  26.913  1.00  0.00           C0.      0
ATOM   2868  O   CYS A 185      40.230  35.266  28.019  1.00  0.00           O0.      0
ATOM   2869  N   ALA A 186      40.858  36.621  26.330  1.00  0.00           N0.      0
ATOM   2870  H   ALA A 186      41.602  36.609  25.647  1.00  0.00           H0.      0
ATOM   2871  CA  ALA A 186      40.528  37.925  26.884  1.00  0.00           C0.      0
ATOM   2872  HA  ALA A 186      41.083  38.044  27.814  1.00  0.00           H0.      0
ATOM   2873  CB  ALA A 186      41.029  39.060  25.859  1.00  0.00           C0.      0
ATOM   2874  HB1 ALA A 186      40.677  40.053  26.140  1.00  0.00           H0.      0
ATOM   2875  HB2 ALA A 186      42.108  39.044  25.707  1.00  0.00           H0.      0
ATOM   2876  HB3 ALA A 186      40.528  38.955  24.897  1.00  0.00           H0.      0
ATOM   2877  C   ALA A 186      38.979  38.146  27.023  1.00  0.00           C0.      0
ATOM   2878  O   ALA A 186      38.257  38.171  26.031  1.00  0.00           O0.      0
ATOM   2879  N   PRO A 187      38.391  38.523  28.160  1.00  0.00           N0.      0
ATOM   2880  CD  PRO A 187      39.017  38.568  29.453  1.00  0.00           C0.      0
ATOM   2881  HD2 PRO A 187      40.079  38.811  29.450  1.00  0.00           H0.      0
ATOM   2882  HD3 PRO A 187      39.001  37.546  29.831  1.00  0.00           H0.      0
ATOM   2883  CG  PRO A 187      38.155  39.402  30.398  1.00  0.00           C0.      0
ATOM   2884  HG2 PRO A 187      38.539  40.417  30.496  1.00  0.00           H0.      0
ATOM   2885  HG3 PRO A 187      38.247  38.900  31.362  1.00  0.00           H0.      0
ATOM   2886  CB  PRO A 187      36.699  39.294  29.738  1.00  0.00           C0.      0
ATOM   2887  HB2 PRO A 187      36.141  40.230  29.771  1.00  0.00           H0.      0
ATOM   2888  HB3 PRO A 187      36.080  38.562  30.257  1.00  0.00           H0.      0
ATOM   2889  CA  PRO A 187      36.972  38.945  28.264  1.00  0.00           C0.      0
ATOM   2890  HA  PRO A 187      36.302  38.151  27.935  1.00  0.00           H0.      0
ATOM   2891  C   PRO A 187      36.716  40.275  27.364  1.00  0.00           C0.      0
ATOM   2892  O   PRO A 187      37.530  41.203  27.450  1.00  0.00           O0.      0
ATOM   2893  N   PRO A 188      35.599  40.341  26.626  1.00  0.00           N0.      0
ATOM   2894  CD  PRO A 188      34.539  39.315  26.511  1.00  0.00           C0.      0
ATOM   2895  HD2 PRO A 188      34.021  39.221  27.465  1.00  0.00           H0.      0
ATOM   2896  HD3 PRO A 188      34.953  38.353  26.209  1.00  0.00           H0.      0
ATOM   2897  CG  PRO A 188      33.651  39.928  25.393  1.00  0.00           C0.      0
ATOM   2898  HG2 PRO A 188      32.867  40.515  25.872  1.00  0.00           H0.      0
ATOM   2899  HG3 PRO A 188      33.144  39.129  24.851  1.00  0.00           H0.      0
ATOM   2900  CB  PRO A 188      34.506  40.859  24.605  1.00  0.00           C0.      0
ATOM   2901  HB2 PRO A 188      33.963  41.587  24.002  1.00  0.00           H0.      0
ATOM   2902  HB3 PRO A 188      35.356  40.449  24.060  1.00  0.00           H0.      0
ATOM   2903  CA  PRO A 188      35.270  41.450  25.711  1.00  0.00           C0.      0
ATOM   2904  HA  PRO A 188      36.188  41.725  25.191  1.00  0.00           H0.      0
ATOM   2905  C   PRO A 188      34.702  42.776  26.346  1.00  0.00           C0.      0
ATOM   2906  O   PRO A 188      33.959  43.518  25.678  1.00  0.00           O0.      0
ATOM   2907  N   GLY A 189      35.213  43.141  27.539  1.00  0.00           N0.      0
ATOM   2908  H   GLY A 189      36.031  42.628  27.834  1.00  0.00           H0.      0
ATOM   2909  CA  GLY A 189      34.901  44.331  28.298  1.00  0.00           C0.      0
ATOM   2910  HA2 GLY A 189      33.919  44.695  27.993  1.00  0.00           H0.      0
ATOM   2911  HA3 GLY A 189      34.812  44.055  29.348  1.00  0.00           H0.      0
ATOM   2912  C   GLY A 189      35.861  45.380  27.979  1.00  0.00           C0.      0
ATOM   2913  O   GLY A 189      36.762  45.221  27.118  1.00  0.00           O0.      0
ATOM   2914  N   LYS A 190      35.683  46.538  28.520  1.00  0.00           N0.      0
ATOM   2915  H   LYS A 190      34.809  46.631  29.019  1.00  0.00           H0.      0
ATOM   2916  CA  LYS A 190      36.465  47.731  28.383  1.00  0.00           C0.      0
ATOM   2917  HA  LYS A 190      36.714  47.937  27.342  1.00  0.00           H0.      0
ATOM   2918  CB  LYS A 190      35.847  48.932  29.078  1.00  0.00           C0.      0
ATOM   2919  HB2 LYS A 190      35.337  48.448  29.911  1.00  0.00           H0.      0
ATOM   2920  HB3 LYS A 190      36.654  49.634  29.291  1.00  0.00           H0.      0
ATOM   2921  CG  LYS A 190      34.736  49.612  28.201  1.00  0.00           C0.      0
ATOM   2922  HG2 LYS A 190      35.211  49.992  27.297  1.00  0.00           H0.      0
ATOM   2923  HG3 LYS A 190      33.942  48.941  27.873  1.00  0.00           H0.      0
ATOM   2924  CD  LYS A 190      34.197  50.746  28.967  1.00  0.00           C0.      0
ATOM   2925  HD2 LYS A 190      33.711  50.304  29.837  1.00  0.00           H0.      0
ATOM   2926  HD3 LYS A 190      35.036  51.359  29.296  1.00  0.00           H0.      0
ATOM   2927  CE  LYS A 190      33.225  51.667  28.137  1.00  0.00           C0.      0
ATOM   2928  HE2 LYS A 190      32.680  51.023  27.446  1.00  0.00           H0.      0
ATOM   2929  HE3 LYS A 190      32.386  51.980  28.758  1.00  0.00           H0.      0
ATOM   2930  NZ  LYS A 190      33.927  52.771  27.500  1.00  0.00           N0.      0
ATOM   2931  HZ1 LYS A 190      34.584  53.234  28.111  1.00  0.00           H0.      0
ATOM   2932  HZ2 LYS A 190      34.421  52.544  26.649  1.00  0.00           H0.      0
ATOM   2933  HZ3 LYS A 190      33.215  53.445  27.261  1.00  0.00           H0.      0
ATOM   2934  C   LYS A 190      37.853  47.417  29.000  1.00  0.00           C0.      0
ATOM   2935  O   LYS A 190      37.975  46.670  29.958  1.00  0.00           O0.      0
ATOM   2936  N   ASN A 191      38.852  48.131  28.529  1.00  0.00           N0.      0
ATOM   2937  H   ASN A 191      38.739  48.797  27.778  1.00  0.00           H0.      0
ATOM   2938  CA  ASN A 191      40.266  48.143  28.959  1.00  0.00           C0.      0
ATOM   2939  HA  ASN A 191      40.456  47.128  29.307  1.00  0.00           H0.      0
ATOM   2940  CB  ASN A 191      41.058  48.524  27.734  1.00  0.00           C0.      0
ATOM   2941  HB2 ASN A 191      40.820  47.799  26.957  1.00  0.00           H0.      0
ATOM   2942  HB3 ASN A 191      40.875  49.512  27.312  1.00  0.00           H0.      0
ATOM   2943  CG  ASN A 191      42.561  48.445  28.014  1.00  0.00           C0.      0
ATOM   2944  OD1 ASN A 191      43.036  49.064  28.964  1.00  0.00           O0.      0
ATOM   2945  ND2 ASN A 191      43.327  47.685  27.265  1.00  0.00           N0.      0
ATOM   2946 HD21 ASN A 191      44.318  47.773  27.439  1.00  0.00           H0.      0
ATOM   2947 HD22 ASN A 191      42.989  47.381  26.363  1.00  0.00           H0.      0
ATOM   2948  C   ASN A 191      40.508  49.144  30.140  1.00  0.00           C0.      0
ATOM   2949  O   ASN A 191      41.364  48.774  30.994  1.00  0.00           O0.      0
ATOM   2950  N   ILE A 192      39.797  50.284  30.118  1.00  0.00           N0.      0
ATOM   2951  H   ILE A 192      39.077  50.451  29.430  1.00  0.00           H0.      0
ATOM   2952  CA  ILE A 192      39.818  51.344  31.134  1.00  0.00           C0.      0
ATOM   2953  HA  ILE A 192      39.190  52.139  30.732  1.00  0.00           H0.      0
ATOM   2954  CB  ILE A 192      39.233  50.815  32.516  1.00  0.00           C0.      0
ATOM   2955  HB  ILE A 192      39.885  50.033  32.905  1.00  0.00           H0.      0
ATOM   2956  CG2 ILE A 192      39.132  51.969  33.504  1.00  0.00           C0.      0
ATOM   2957 HG21 ILE A 192      40.122  52.409  33.616  1.00  0.00           H0.      0
ATOM   2958 HG22 ILE A 192      38.427  52.734  33.177  1.00  0.00           H0.      0
ATOM   2959 HG23 ILE A 192      38.810  51.627  34.488  1.00  0.00           H0.      0
ATOM   2960  CG1 ILE A 192      37.860  50.122  32.428  1.00  0.00           C0.      0
ATOM   2961 HG12 ILE A 192      37.950  49.172  31.901  1.00  0.00           H0.      0
ATOM   2962 HG13 ILE A 192      37.441  49.984  33.425  1.00  0.00           H0.      0
ATOM   2963  CD1 ILE A 192      36.670  50.841  31.725  1.00  0.00           C0.      0
ATOM   2964 HD11 ILE A 192      36.497  51.826  32.158  1.00  0.00           H0.      0
ATOM   2965 HD12 ILE A 192      36.940  50.983  30.679  1.00  0.00           H0.      0
ATOM   2966 HD13 ILE A 192      35.805  50.195  31.877  1.00  0.00           H0.      0
ATOM   2967  C   ILE A 192      41.238  51.922  31.401  1.00  0.00           C0.      0
ATOM   2968  O   ILE A 192      41.369  53.127  31.160  1.00  0.00           O0.      0
ATOM   2969  N   TYR A 193      42.251  51.153  31.825  1.00  0.00           N0.      0
ATOM   2970  H   TYR A 193      42.066  50.163  31.900  1.00  0.00           H0.      0
ATOM   2971  CA  TYR A 193      43.428  51.661  32.530  1.00  0.00           C0.      0
ATOM   2972  HA  TYR A 193      43.282  52.730  32.680  1.00  0.00           H0.      0
ATOM   2973  CB  TYR A 193      43.510  51.079  33.911  1.00  0.00           C0.      0
ATOM   2974  HB2 TYR A 193      43.997  50.135  33.667  1.00  0.00           H0.      0
ATOM   2975  HB3 TYR A 193      44.314  51.674  34.345  1.00  0.00           H0.      0
ATOM   2976  CG  TYR A 193      42.362  50.972  34.931  1.00  0.00           C0.      0
ATOM   2977  CD1 TYR A 193      41.716  49.763  35.048  1.00  0.00           C0.      0
ATOM   2978  HD1 TYR A 193      41.878  49.019  34.282  1.00  0.00           H0.      0
ATOM   2979  CE1 TYR A 193      40.807  49.471  36.052  1.00  0.00           C0.      0
ATOM   2980  HE1 TYR A 193      40.369  48.485  36.097  1.00  0.00           H0.      0
ATOM   2981  CZ  TYR A 193      40.513  50.486  36.965  1.00  0.00           C0.      0
ATOM   2982  OH  TYR A 193      39.623  50.271  37.964  1.00  0.00           O0.      0
ATOM   2983  HH  TYR A 193      39.778  49.396  38.329  1.00  0.00           H0.      0
ATOM   2984  CE2 TYR A 193      41.201  51.745  36.898  1.00  0.00           C0.      0
ATOM   2985  HE2 TYR A 193      41.040  52.423  37.723  1.00  0.00           H0.      0
ATOM   2986  CD2 TYR A 193      42.223  51.942  35.962  1.00  0.00           C0.      0
ATOM   2987  HD2 TYR A 193      42.802  52.843  35.825  1.00  0.00           H0.      0
ATOM   2988  C   TYR A 193      44.772  51.494  31.718  1.00  0.00           C0.      0
ATOM   2989  O   TYR A 193      45.742  52.157  32.110  1.00  0.00           O0.      0
ATOM   2990  N   TYR A 194      44.754  50.781  30.565  1.00  0.00           N0.      0
ATOM   2991  H   TYR A 194      43.946  50.252  30.269  1.00  0.00           H0.      0
ATOM   2992  CA  TYR A 194      45.989  50.336  29.974  1.00  0.00           C0.      0
ATOM   2993  HA  TYR A 194      46.783  51.060  30.159  1.00  0.00           H0.      0
ATOM   2994  CB  TYR A 194      46.479  49.011  30.605  1.00  0.00           C0.      0
ATOM   2995  HB2 TYR A 194      45.756  48.209  30.456  1.00  0.00           H0.      0
ATOM   2996  HB3 TYR A 194      47.420  48.673  30.170  1.00  0.00           H0.      0
ATOM   2997  CG  TYR A 194      46.692  48.993  32.126  1.00  0.00           C0.      0
ATOM   2998  CD1 TYR A 194      45.795  48.259  33.049  1.00  0.00           C0.      0
ATOM   2999  HD1 TYR A 194      45.005  47.686  32.586  1.00  0.00           H0.      0
ATOM   3000  CE1 TYR A 194      45.856  48.371  34.429  1.00  0.00           C0.      0
ATOM   3001  HE1 TYR A 194      45.129  47.888  35.065  1.00  0.00           H0.      0
ATOM   3002  CZ  TYR A 194      46.830  49.295  35.003  1.00  0.00           C0.      0
ATOM   3003  OH  TYR A 194      46.959  49.397  36.312  1.00  0.00           O0.      0
ATOM   3004  HH  TYR A 194      46.222  48.980  36.765  1.00  0.00           H0.      0
ATOM   3005  CE2 TYR A 194      47.686  50.002  34.143  1.00  0.00           C0.      0
ATOM   3006  HE2 TYR A 194      48.310  50.732  34.636  1.00  0.00           H0.      0
ATOM   3007  CD2 TYR A 194      47.541  49.902  32.709  1.00  0.00           C0.      0
ATOM   3008  HD2 TYR A 194      48.103  50.573  32.076  1.00  0.00           H0.      0
ATOM   3009  C   TYR A 194      45.956  50.313  28.392  1.00  0.00           C0.      0
ATOM   3010  O   TYR A 194      46.366  49.351  27.745  1.00  0.00           O0.      0
ATOM   3011  N   LYS A 195      45.327  51.372  27.826  1.00  0.00           N0.      0
ATOM   3012  H   LYS A 195      44.991  52.071  28.472  1.00  0.00           H0.      0
ATOM   3013  CA  LYS A 195      44.878  51.418  26.456  1.00  0.00           C0.      0
ATOM   3014  HA  LYS A 195      44.488  50.442  26.166  1.00  0.00           H0.      0
ATOM   3015  CB  LYS A 195      43.788  52.464  26.317  1.00  0.00           C0.      0
ATOM   3016  HB2 LYS A 195      44.210  53.456  26.475  1.00  0.00           H0.      0
ATOM   3017  HB3 LYS A 195      43.370  52.439  25.310  1.00  0.00           H0.      0
ATOM   3018  CG  LYS A 195      42.592  52.250  27.344  1.00  0.00           C0.      0
ATOM   3019  HG2 LYS A 195      42.007  51.382  27.040  1.00  0.00           H0.      0
ATOM   3020  HG3 LYS A 195      43.013  52.169  28.346  1.00  0.00           H0.      0
ATOM   3021  CD  LYS A 195      41.619  53.414  27.370  1.00  0.00           C0.      0
ATOM   3022  HD2 LYS A 195      41.178  53.538  28.359  1.00  0.00           H0.      0
ATOM   3023  HD3 LYS A 195      42.210  54.314  27.203  1.00  0.00           H0.      0
ATOM   3024  CE  LYS A 195      40.531  53.433  26.259  1.00  0.00           C0.      0
ATOM   3025  HE2 LYS A 195      41.003  53.527  25.281  1.00  0.00           H0.      0
ATOM   3026  HE3 LYS A 195      39.936  52.525  26.359  1.00  0.00           H0.      0
ATOM   3027  NZ  LYS A 195      39.577  54.587  26.237  1.00  0.00           N0.      0
ATOM   3028  HZ1 LYS A 195      39.225  54.723  25.301  1.00  0.00           H0.      0
ATOM   3029  HZ2 LYS A 195      38.778  54.348  26.807  1.00  0.00           H0.      0
ATOM   3030  HZ3 LYS A 195      39.977  55.480  26.489  1.00  0.00           H0.      0
ATOM   3031  C   LYS A 195      46.067  51.706  25.422  1.00  0.00           C0.      0
ATOM   3032  O   LYS A 195      45.858  52.275  24.364  1.00  0.00           O0.      0
ATOM   3033  N   SER A 196      47.260  51.330  25.752  1.00  0.00           N0.      0
ATOM   3034  H   SER A 196      47.410  51.139  26.732  1.00  0.00           H0.      0
ATOM   3035  CA  SER A 196      48.433  51.510  24.921  1.00  0.00           C0.      0
ATOM   3036  HA  SER A 196      48.441  52.574  24.689  1.00  0.00           H0.      0
ATOM   3037  CB  SER A 196      49.746  51.148  25.613  1.00  0.00           C0.      0
ATOM   3038  HB2 SER A 196      49.621  51.596  26.599  1.00  0.00           H0.      0
ATOM   3039  HB3 SER A 196      49.805  50.059  25.597  1.00  0.00           H0.      0
ATOM   3040  OG  SER A 196      50.864  51.792  24.995  1.00  0.00           O0.      0
ATOM   3041  HG  SER A 196      51.636  51.571  25.521  1.00  0.00           H0.      0
ATOM   3042  C   SER A 196      48.422  50.813  23.581  1.00  0.00           C0.      0
ATOM   3043  O   SER A 196      48.240  49.614  23.591  1.00  0.00           O0.      0
ATOM   3044  N   ASP A 197      48.727  51.480  22.472  1.00  0.00           N0.      0
ATOM   3045  H   ASP A 197      48.923  52.466  22.568  1.00  0.00           H0.      0
ATOM   3046  CA  ASP A 197      49.082  50.733  21.224  1.00  0.00           C0.      0
ATOM   3047  HA  ASP A 197      48.342  49.978  20.959  1.00  0.00           H0.      0
ATOM   3048  CB  ASP A 197      49.312  51.651  20.062  1.00  0.00           C0.      0
ATOM   3049  HB2 ASP A 197      50.052  52.364  20.426  1.00  0.00           H0.      0
ATOM   3050  HB3 ASP A 197      49.842  51.176  19.237  1.00  0.00           H0.      0
ATOM   3051  CG  ASP A 197      48.018  52.271  19.471  1.00  0.00           C0.      0
ATOM   3052  OD1 ASP A 197      46.885  51.730  19.730  1.00  0.00           O0.      0
ATOM   3053  OD2 ASP A 197      48.098  53.181  18.622  1.00  0.00           O0.      0
ATOM   3054  C   ASP A 197      50.435  49.977  21.401  1.00  0.00           C0.      0
ATOM   3055  O   ASP A 197      50.644  49.025  20.615  1.00  0.00           O0.      0
ATOM   3056  N   LEU A 198      51.396  50.305  22.339  1.00  0.00           N0.      0
ATOM   3057  H   LEU A 198      51.113  51.007  23.008  1.00  0.00           H0.      0
ATOM   3058  CA  LEU A 198      52.838  49.881  22.237  1.00  0.00           C0.      0
ATOM   3059  HA  LEU A 198      53.163  49.841  21.198  1.00  0.00           H0.      0
ATOM   3060  CB  LEU A 198      53.765  50.787  23.079  1.00  0.00           C0.      0
ATOM   3061  HB2 LEU A 198      53.406  50.689  24.103  1.00  0.00           H0.      0
ATOM   3062  HB3 LEU A 198      54.788  50.421  23.160  1.00  0.00           H0.      0
ATOM   3063  CG  LEU A 198      53.662  52.251  22.629  1.00  0.00           C0.      0
ATOM   3064  HG  LEU A 198      52.633  52.612  22.630  1.00  0.00           H0.      0
ATOM   3065  CD1 LEU A 198      54.414  53.159  23.620  1.00  0.00           C0.      0
ATOM   3066 HD11 LEU A 198      54.249  54.170  23.247  1.00  0.00           H0.      0
ATOM   3067 HD12 LEU A 198      53.978  53.057  24.614  1.00  0.00           H0.      0
ATOM   3068 HD13 LEU A 198      55.480  52.942  23.557  1.00  0.00           H0.      0
ATOM   3069  CD2 LEU A 198      54.210  52.461  21.220  1.00  0.00           C0.      0
ATOM   3070 HD21 LEU A 198      54.476  53.503  21.043  1.00  0.00           H0.      0
ATOM   3071 HD22 LEU A 198      55.121  51.873  21.110  1.00  0.00           H0.      0
ATOM   3072 HD23 LEU A 198      53.432  52.162  20.517  1.00  0.00           H0.      0
ATOM   3073  C   LEU A 198      52.988  48.417  22.765  1.00  0.00           C0.      0
ATOM   3074  O   LEU A 198      53.999  47.821  22.466  1.00  0.00           O0.      0
ATOM   3075  N   THR A 199      52.061  47.862  23.551  1.00  0.00           N0.      0
ATOM   3076  H   THR A 199      51.247  48.400  23.810  1.00  0.00           H0.      0
ATOM   3077  CA  THR A 199      52.079  46.582  24.166  1.00  0.00           C0.      0
ATOM   3078  HA  THR A 199      53.050  46.502  24.654  1.00  0.00           H0.      0
ATOM   3079  CB  THR A 199      51.031  46.579  25.241  1.00  0.00           C0.      0
ATOM   3080  HB  THR A 199      50.086  46.500  24.705  1.00  0.00           H0.      0
ATOM   3081  CG2 THR A 199      51.024  45.375  26.149  1.00  0.00           C0.      0
ATOM   3082 HG21 THR A 199      50.311  45.549  26.955  1.00  0.00           H0.      0
ATOM   3083 HG22 THR A 199      50.877  44.389  25.707  1.00  0.00           H0.      0
ATOM   3084 HG23 THR A 199      51.957  45.299  26.708  1.00  0.00           H0.      0
ATOM   3085  OG1 THR A 199      51.029  47.756  25.985  1.00  0.00           O0.      0
ATOM   3086  HG1 THR A 199      50.129  47.779  26.319  1.00  0.00           H0.      0
ATOM   3087  C   THR A 199      51.688  45.553  23.158  1.00  0.00           C0.      0
ATOM   3088  O   THR A 199      50.655  45.731  22.507  1.00  0.00           O0.      0
ATOM   3089  N   LYS A 200      52.482  44.479  23.044  1.00  0.00           N0.      0
ATOM   3090  H   LYS A 200      53.227  44.447  23.725  1.00  0.00           H0.      0
ATOM   3091  CA  LYS A 200      52.312  43.297  22.166  1.00  0.00           C0.      0
ATOM   3092  HA  LYS A 200      51.237  43.317  21.983  1.00  0.00           H0.      0
ATOM   3093  CB  LYS A 200      53.007  43.464  20.844  1.00  0.00           C0.      0
ATOM   3094  HB2 LYS A 200      52.585  42.721  20.167  1.00  0.00           H0.      0
ATOM   3095  HB3 LYS A 200      52.544  44.308  20.334  1.00  0.00           H0.      0
ATOM   3096  CG  LYS A 200      54.549  43.525  20.784  1.00  0.00           C0.      0
ATOM   3097  HG2 LYS A 200      54.804  44.320  21.485  1.00  0.00           H0.      0
ATOM   3098  HG3 LYS A 200      54.937  42.588  21.183  1.00  0.00           H0.      0
ATOM   3099  CD  LYS A 200      55.234  43.838  19.420  1.00  0.00           C0.      0
ATOM   3100  HD2 LYS A 200      55.174  44.907  19.213  1.00  0.00           H0.      0
ATOM   3101  HD3 LYS A 200      56.287  43.695  19.662  1.00  0.00           H0.      0
ATOM   3102  CE  LYS A 200      54.637  43.064  18.283  1.00  0.00           C0.      0
ATOM   3103  HE2 LYS A 200      53.547  43.079  18.289  1.00  0.00           H0.      0
ATOM   3104  HE3 LYS A 200      54.820  43.565  17.332  1.00  0.00           H0.      0
ATOM   3105  NZ  LYS A 200      55.229  41.697  18.222  1.00  0.00           N0.      0
ATOM   3106  HZ1 LYS A 200      54.838  41.117  18.951  1.00  0.00           H0.      0
ATOM   3107  HZ2 LYS A 200      54.936  41.372  17.312  1.00  0.00           H0.      0
ATOM   3108  HZ3 LYS A 200      56.236  41.772  18.221  1.00  0.00           H0.      0
ATOM   3109  C   LYS A 200      52.631  41.972  22.790  1.00  0.00           C0.      0
ATOM   3110  O   LYS A 200      53.113  41.829  23.857  1.00  0.00           O0.      0
ATOM   3111  N   ASP A 201      52.281  40.916  22.041  1.00  0.00           N0.      0
ATOM   3112  H   ASP A 201      51.602  41.075  21.310  1.00  0.00           H0.      0
ATOM   3113  CA  ASP A 201      52.692  39.522  22.379  1.00  0.00           C0.      0
ATOM   3114  HA  ASP A 201      52.138  38.981  21.612  1.00  0.00           H0.      0
ATOM   3115  CB  ASP A 201      54.124  39.317  22.076  1.00  0.00           C0.      0
ATOM   3116  HB2 ASP A 201      54.647  39.957  22.786  1.00  0.00           H0.      0
ATOM   3117  HB3 ASP A 201      54.331  38.276  22.323  1.00  0.00           H0.      0
ATOM   3118  CG  ASP A 201      54.580  39.572  20.684  1.00  0.00           C0.      0
ATOM   3119  OD1 ASP A 201      53.653  39.812  19.875  1.00  0.00           O0.      0
ATOM   3120  OD2 ASP A 201      55.803  39.545  20.439  1.00  0.00           O0.      0
ATOM   3121  C   ASP A 201      52.166  38.922  23.695  1.00  0.00           C0.      0
ATOM   3122  O   ASP A 201      52.734  37.973  24.327  1.00  0.00           O0.      0
ATOM   3123  N   ILE A 202      51.039  39.526  24.203  1.00  0.00           N0.      0
ATOM   3124  H   ILE A 202      50.521  40.141  23.592  1.00  0.00           H0.      0
ATOM   3125  CA  ILE A 202      50.461  39.120  25.497  1.00  0.00           C0.      0
ATOM   3126  HA  ILE A 202      51.247  39.354  26.215  1.00  0.00           H0.      0
ATOM   3127  CB  ILE A 202      49.277  40.156  25.869  1.00  0.00           C0.      0
ATOM   3128  HB  ILE A 202      48.345  39.864  25.383  1.00  0.00           H0.      0
ATOM   3129  CG2 ILE A 202      49.133  39.944  27.387  1.00  0.00           C0.      0
ATOM   3130 HG21 ILE A 202      50.050  39.874  27.972  1.00  0.00           H0.      0
ATOM   3131 HG22 ILE A 202      48.618  40.714  27.963  1.00  0.00           H0.      0
ATOM   3132 HG23 ILE A 202      48.408  39.144  27.531  1.00  0.00           H0.      0
ATOM   3133  CG1 ILE A 202      49.686  41.650  25.683  1.00  0.00           C0.      0
ATOM   3134 HG12 ILE A 202      50.341  41.972  26.493  1.00  0.00           H0.      0
ATOM   3135 HG13 ILE A 202      50.122  41.733  24.687  1.00  0.00           H0.      0
ATOM   3136  CD1 ILE A 202      48.400  42.554  25.578  1.00  0.00           C0.      0
ATOM   3137 HD11 ILE A 202      47.690  41.951  25.012  1.00  0.00           H0.      0
ATOM   3138 HD12 ILE A 202      48.065  42.863  26.568  1.00  0.00           H0.      0
ATOM   3139 HD13 ILE A 202      48.692  43.408  24.967  1.00  0.00           H0.      0
ATOM   3140  C   ILE A 202      49.960  37.663  25.567  1.00  0.00           C0.      0
ATOM   3141  O   ILE A 202      49.131  37.208  24.753  1.00  0.00           O0.      0
ATOM   3142  N   THR A 203      50.536  36.922  26.481  1.00  0.00           N0.      0
ATOM   3143  H   THR A 203      51.218  37.385  27.064  1.00  0.00           H0.      0
ATOM   3144  CA  THR A 203      50.710  35.459  26.439  1.00  0.00           C0.      0
ATOM   3145  HA  THR A 203      49.933  35.066  25.784  1.00  0.00           H0.      0
ATOM   3146  CB  THR A 203      52.082  35.018  25.915  1.00  0.00           C0.      0
ATOM   3147  HB  THR A 203      52.834  35.758  26.189  1.00  0.00           H0.      0
ATOM   3148  CG2 THR A 203      52.416  33.552  26.150  1.00  0.00           C0.      0
ATOM   3149 HG21 THR A 203      52.518  33.487  27.234  1.00  0.00           H0.      0
ATOM   3150 HG22 THR A 203      51.652  32.839  25.840  1.00  0.00           H0.      0
ATOM   3151 HG23 THR A 203      53.414  33.367  25.752  1.00  0.00           H0.      0
ATOM   3152  OG1 THR A 203      52.012  35.282  24.531  1.00  0.00           O0.      0
ATOM   3153  HG1 THR A 203      52.201  36.189  24.279  1.00  0.00           H0.      0
ATOM   3154  C   THR A 203      50.444  34.874  27.846  1.00  0.00           C0.      0
ATOM   3155  O   THR A 203      50.869  35.462  28.838  1.00  0.00           O0.      0
ATOM   3156  N   THR A 204      49.637  33.831  27.870  1.00  0.00           N0.      0
ATOM   3157  H   THR A 204      49.283  33.414  27.020  1.00  0.00           H0.      0
ATOM   3158  CA  THR A 204      49.073  33.432  29.191  1.00  0.00           C0.      0
ATOM   3159  HA  THR A 204      49.217  34.259  29.887  1.00  0.00           H0.      0
ATOM   3160  CB  THR A 204      47.588  33.020  29.104  1.00  0.00           C0.      0
ATOM   3161  HB  THR A 204      47.540  32.242  28.342  1.00  0.00           H0.      0
ATOM   3162  CG2 THR A 204      46.785  32.650  30.374  1.00  0.00           C0.      0
ATOM   3163 HG21 THR A 204      46.939  33.424  31.125  1.00  0.00           H0.      0
ATOM   3164 HG22 THR A 204      45.741  32.448  30.134  1.00  0.00           H0.      0
ATOM   3165 HG23 THR A 204      47.123  31.702  30.792  1.00  0.00           H0.      0
ATOM   3166  OG1 THR A 204      46.848  34.094  28.608  1.00  0.00           O0.      0
ATOM   3167  HG1 THR A 204      47.059  34.338  27.704  1.00  0.00           H0.      0
ATOM   3168  C   THR A 204      49.821  32.201  29.672  1.00  0.00           C0.      0
ATOM   3169  O   THR A 204      50.038  31.247  28.942  1.00  0.00           O0.      0
ATOM   3170  N   SER A 205      50.049  32.153  30.981  1.00  0.00           N0.      0
ATOM   3171  H   SER A 205      50.023  32.992  31.543  1.00  0.00           H0.      0
ATOM   3172  CA  SER A 205      50.374  30.877  31.720  1.00  0.00           C0.      0
ATOM   3173  HA  SER A 205      50.125  30.035  31.076  1.00  0.00           H0.      0
ATOM   3174  CB  SER A 205      51.827  30.792  31.982  1.00  0.00           C0.      0
ATOM   3175  HB2 SER A 205      52.207  31.014  30.985  1.00  0.00           H0.      0
ATOM   3176  HB3 SER A 205      52.044  31.620  32.657  1.00  0.00           H0.      0
ATOM   3177  OG  SER A 205      52.279  29.527  32.397  1.00  0.00           O0.      0
ATOM   3178  HG  SER A 205      52.233  28.982  31.608  1.00  0.00           H0.      0
ATOM   3179  C   SER A 205      49.695  30.808  33.088  1.00  0.00           C0.      0
ATOM   3180  O   SER A 205      49.266  31.803  33.605  1.00  0.00           O0.      0
ATOM   3181  N   VAL A 206      49.348  29.579  33.561  1.00  0.00           N0.      0
ATOM   3182  H   VAL A 206      49.737  28.792  33.062  1.00  0.00           H0.      0
ATOM   3183  CA  VAL A 206      48.445  29.242  34.751  1.00  0.00           C0.      0
ATOM   3184  HA  VAL A 206      48.457  30.115  35.403  1.00  0.00           H0.      0
ATOM   3185  CB  VAL A 206      47.010  29.007  34.317  1.00  0.00           C0.      0
ATOM   3186  HB  VAL A 206      46.925  28.069  33.769  1.00  0.00           H0.      0
ATOM   3187  CG1 VAL A 206      46.029  28.962  35.521  1.00  0.00           C0.      0
ATOM   3188 HG11 VAL A 206      46.336  28.190  36.226  1.00  0.00           H0.      0
ATOM   3189 HG12 VAL A 206      46.040  29.918  36.045  1.00  0.00           H0.      0
ATOM   3190 HG13 VAL A 206      45.025  28.713  35.176  1.00  0.00           H0.      0
ATOM   3191  CG2 VAL A 206      46.505  30.013  33.248  1.00  0.00           C0.      0
ATOM   3192 HG21 VAL A 206      46.620  31.008  33.678  1.00  0.00           H0.      0
ATOM   3193 HG22 VAL A 206      47.139  29.844  32.378  1.00  0.00           H0.      0
ATOM   3194 HG23 VAL A 206      45.472  29.800  32.973  1.00  0.00           H0.      0
ATOM   3195  C   VAL A 206      48.916  28.097  35.621  1.00  0.00           C0.      0
ATOM   3196  O   VAL A 206      48.911  26.967  35.191  1.00  0.00           O0.      0
ATOM   3197  N   LEU A 207      49.211  28.387  36.921  1.00  0.00           N0.      0
ATOM   3198  H   LEU A 207      49.023  29.308  37.289  1.00  0.00           H0.      0
ATOM   3199  CA  LEU A 207      49.704  27.472  37.913  1.00  0.00           C0.      0
ATOM   3200  HA  LEU A 207      50.010  26.577  37.372  1.00  0.00           H0.      0
ATOM   3201  CB  LEU A 207      50.778  28.146  38.780  1.00  0.00           C0.      0
ATOM   3202  HB2 LEU A 207      51.585  28.467  38.122  1.00  0.00           H0.      0
ATOM   3203  HB3 LEU A 207      50.409  29.007  39.338  1.00  0.00           H0.      0
ATOM   3204  CG  LEU A 207      51.446  27.140  39.724  1.00  0.00           C0.      0
ATOM   3205  HG  LEU A 207      51.349  26.085  39.471  1.00  0.00           H0.      0
ATOM   3206  CD1 LEU A 207      52.947  27.444  39.926  1.00  0.00           C0.      0
ATOM   3207 HD11 LEU A 207      53.319  26.693  40.623  1.00  0.00           H0.      0
ATOM   3208 HD12 LEU A 207      53.502  27.380  38.989  1.00  0.00           H0.      0
ATOM   3209 HD13 LEU A 207      53.257  28.404  40.339  1.00  0.00           H0.      0
ATOM   3210  CD2 LEU A 207      50.987  27.345  41.197  1.00  0.00           C0.      0
ATOM   3211 HD21 LEU A 207      50.977  28.407  41.439  1.00  0.00           H0.      0
ATOM   3212 HD22 LEU A 207      49.961  26.981  41.248  1.00  0.00           H0.      0
ATOM   3213 HD23 LEU A 207      51.644  26.826  41.895  1.00  0.00           H0.      0
ATOM   3214  C   LEU A 207      48.609  26.905  38.824  1.00  0.00           C0.      0
ATOM   3215  O   LEU A 207      47.751  27.686  39.346  1.00  0.00           O0.      0
ATOM   3216  N   THR A 208      48.645  25.603  39.004  1.00  0.00           N0.      0
ATOM   3217  H   THR A 208      49.487  25.122  38.720  1.00  0.00           H0.      0
ATOM   3218  CA  THR A 208      47.633  24.757  39.669  1.00  0.00           C0.      0
ATOM   3219  HA  THR A 208      46.771  25.331  40.006  1.00  0.00           H0.      0
ATOM   3220  CB  THR A 208      47.006  23.703  38.713  1.00  0.00           C0.      0
ATOM   3221  HB  THR A 208      46.161  23.225  39.208  1.00  0.00           H0.      0
ATOM   3222  CG2 THR A 208      46.419  24.292  37.420  1.00  0.00           C0.      0
ATOM   3223 HG21 THR A 208      45.979  23.495  36.820  1.00  0.00           H0.      0
ATOM   3224 HG22 THR A 208      45.569  24.908  37.711  1.00  0.00           H0.      0
ATOM   3225 HG23 THR A 208      47.160  24.816  36.815  1.00  0.00           H0.      0
ATOM   3226  OG1 THR A 208      47.937  22.639  38.307  1.00  0.00           O0.      0
ATOM   3227  HG1 THR A 208      47.655  22.234  37.484  1.00  0.00           H0.      0
ATOM   3228  C   THR A 208      48.333  24.054  40.954  1.00  0.00           C0.      0
ATOM   3229  O   THR A 208      49.501  23.718  40.941  1.00  0.00           O0.      0
ATOM   3230  N   VAL A 209      47.496  23.885  41.991  1.00  0.00           N0.      0
ATOM   3231  H   VAL A 209      46.548  24.234  42.005  1.00  0.00           H0.      0
ATOM   3232  CA  VAL A 209      47.894  23.127  43.213  1.00  0.00           C0.      0
ATOM   3233  HA  VAL A 209      48.483  22.257  42.923  1.00  0.00           H0.      0
ATOM   3234  CB  VAL A 209      48.695  24.013  44.260  1.00  0.00           C0.      0
ATOM   3235  HB  VAL A 209      48.775  23.438  45.183  1.00  0.00           H0.      0
ATOM   3236  CG1 VAL A 209      50.139  24.363  43.817  1.00  0.00           C0.      0
ATOM   3237 HG11 VAL A 209      50.560  23.460  43.376  1.00  0.00           H0.      0
ATOM   3238 HG12 VAL A 209      50.055  25.162  43.080  1.00  0.00           H0.      0
ATOM   3239 HG13 VAL A 209      50.703  24.724  44.677  1.00  0.00           H0.      0
ATOM   3240  CG2 VAL A 209      47.981  25.317  44.585  1.00  0.00           C0.      0
ATOM   3241 HG21 VAL A 209      48.345  26.134  43.962  1.00  0.00           H0.      0
ATOM   3242 HG22 VAL A 209      46.941  25.183  44.285  1.00  0.00           H0.      0
ATOM   3243 HG23 VAL A 209      48.162  25.585  45.626  1.00  0.00           H0.      0
ATOM   3244  C   VAL A 209      46.613  22.517  43.781  1.00  0.00           C0.      0
ATOM   3245  O   VAL A 209      45.590  23.157  43.576  1.00  0.00           O0.      0
ATOM   3246  N   ASN A 210      46.672  21.347  44.424  1.00  0.00           N0.      0
ATOM   3247  H   ASN A 210      47.587  20.926  44.494  1.00  0.00           H0.      0
ATOM   3248  CA  ASN A 210      45.576  20.713  45.123  1.00  0.00           C0.      0
ATOM   3249  HA  ASN A 210      45.833  19.696  45.418  1.00  0.00           H0.      0
ATOM   3250  CB  ASN A 210      45.252  21.441  46.454  1.00  0.00           C0.      0
ATOM   3251  HB2 ASN A 210      45.143  22.512  46.282  1.00  0.00           H0.      0
ATOM   3252  HB3 ASN A 210      44.415  21.040  47.027  1.00  0.00           H0.      0
ATOM   3253  CG  ASN A 210      46.416  21.281  47.507  1.00  0.00           C0.      0
ATOM   3254  OD1 ASN A 210      46.955  20.205  47.771  1.00  0.00           O0.      0
ATOM   3255  ND2 ASN A 210      46.922  22.328  48.146  1.00  0.00           N0.      0
ATOM   3256 HD21 ASN A 210      47.649  22.336  48.847  1.00  0.00           H0.      0
ATOM   3257 HD22 ASN A 210      46.323  23.138  48.088  1.00  0.00           H0.      0
ATOM   3258  C   ASN A 210      44.304  20.622  44.154  1.00  0.00           C0.      0
ATOM   3259  O   ASN A 210      43.109  20.717  44.571  1.00  0.00           O0.      0
ATOM   3260  N   ASN A 211      44.573  20.469  42.811  1.00  0.00           N0.      0
ATOM   3261  H   ASN A 211      45.539  20.328  42.552  1.00  0.00           H0.      0
ATOM   3262  CA  ASN A 211      43.696  20.414  41.654  1.00  0.00           C0.      0
ATOM   3263  HA  ASN A 211      44.362  20.382  40.792  1.00  0.00           H0.      0
ATOM   3264  CB  ASN A 211      42.955  19.017  41.671  1.00  0.00           C0.      0
ATOM   3265  HB2 ASN A 211      42.294  18.944  42.534  1.00  0.00           H0.      0
ATOM   3266  HB3 ASN A 211      42.324  18.972  40.783  1.00  0.00           H0.      0
ATOM   3267  CG  ASN A 211      43.808  17.780  41.690  1.00  0.00           C0.      0
ATOM   3268  OD1 ASN A 211      44.072  17.124  42.654  1.00  0.00           O0.      0
ATOM   3269  ND2 ASN A 211      44.293  17.375  40.522  1.00  0.00           N0.      0
ATOM   3270 HD21 ASN A 211      44.832  16.523  40.587  1.00  0.00           H0.      0
ATOM   3271 HD22 ASN A 211      43.998  17.734  39.625  1.00  0.00           H0.      0
ATOM   3272  C   ASN A 211      42.774  21.611  41.514  1.00  0.00           C0.      0
ATOM   3273  O   ASN A 211      41.663  21.467  41.043  1.00  0.00           O0.      0
ATOM   3274  N   LYS A 212      43.307  22.791  41.823  1.00  0.00           N0.      0
ATOM   3275  H   LYS A 212      44.220  22.749  42.254  1.00  0.00           H0.      0
ATOM   3276  CA  LYS A 212      42.670  24.133  41.623  1.00  0.00           C0.      0
ATOM   3277  HA  LYS A 212      42.072  24.037  40.716  1.00  0.00           H0.      0
ATOM   3278  CB  LYS A 212      41.760  24.555  42.837  1.00  0.00           C0.      0
ATOM   3279  HB2 LYS A 212      42.254  24.304  43.776  1.00  0.00           H0.      0
ATOM   3280  HB3 LYS A 212      41.559  25.626  42.869  1.00  0.00           H0.      0
ATOM   3281  CG  LYS A 212      40.413  23.785  42.888  1.00  0.00           C0.      0
ATOM   3282  HG2 LYS A 212      39.981  23.423  41.955  1.00  0.00           H0.      0
ATOM   3283  HG3 LYS A 212      40.645  22.871  43.435  1.00  0.00           H0.      0
ATOM   3284  CD  LYS A 212      39.390  24.738  43.545  1.00  0.00           C0.      0
ATOM   3285  HD2 LYS A 212      39.903  25.308  44.319  1.00  0.00           H0.      0
ATOM   3286  HD3 LYS A 212      38.927  25.415  42.826  1.00  0.00           H0.      0
ATOM   3287  CE  LYS A 212      38.280  23.978  44.253  1.00  0.00           C0.      0
ATOM   3288  HE2 LYS A 212      37.734  23.278  43.621  1.00  0.00           H0.      0
ATOM   3289  HE3 LYS A 212      38.765  23.576  45.143  1.00  0.00           H0.      0
ATOM   3290  NZ  LYS A 212      37.255  24.936  44.774  1.00  0.00           N0.      0
ATOM   3291  HZ1 LYS A 212      36.608  25.140  44.025  1.00  0.00           H0.      0
ATOM   3292  HZ2 LYS A 212      36.763  24.506  45.544  1.00  0.00           H0.      0
ATOM   3293  HZ3 LYS A 212      37.642  25.782  45.166  1.00  0.00           H0.      0
ATOM   3294  C   LYS A 212      43.612  25.225  41.131  1.00  0.00           C0.      0
ATOM   3295  O   LYS A 212      44.779  25.225  41.552  1.00  0.00           O0.      0
ATOM   3296  N   ALA A 213      43.222  26.115  40.135  1.00  0.00           N0.      0
ATOM   3297  H   ALA A 213      42.351  25.867  39.689  1.00  0.00           H0.      0
ATOM   3298  CA  ALA A 213      44.074  27.210  39.634  1.00  0.00           C0.      0
ATOM   3299  HA  ALA A 213      45.037  26.752  39.408  1.00  0.00           H0.      0
ATOM   3300  CB  ALA A 213      43.523  27.839  38.341  1.00  0.00           C0.      0
ATOM   3301  HB1 ALA A 213      42.503  28.197  38.478  1.00  0.00           H0.      0
ATOM   3302  HB2 ALA A 213      44.086  28.739  38.092  1.00  0.00           H0.      0
ATOM   3303  HB3 ALA A 213      43.468  27.063  37.577  1.00  0.00           H0.      0
ATOM   3304  C   ALA A 213      44.345  28.240  40.751  1.00  0.00           C0.      0
ATOM   3305  O   ALA A 213      43.445  28.652  41.499  1.00  0.00           O0.      0
ATOM   3306  N   HIE A 214      45.555  28.760  40.934  1.00  0.00           N0.      0
ATOM   3307  H   HIE A 214      46.279  28.314  40.389  1.00  0.00           H0.      0
ATOM   3308  CA  HIE A 214      45.934  29.586  42.078  1.00  0.00           C0.      0
ATOM   3309  HA  HIE A 214      45.113  29.911  42.717  1.00  0.00           H0.      0
ATOM   3310  CB  HIE A 214      46.786  28.677  43.095  1.00  0.00           C0.      0
ATOM   3311  HB2 HIE A 214      46.792  27.631  42.788  1.00  0.00           H0.      0
ATOM   3312  HB3 HIE A 214      47.854  28.860  42.975  1.00  0.00           H0.      0
ATOM   3313  CG  HIE A 214      46.314  28.762  44.564  1.00  0.00           C0.      0
ATOM   3314  ND1 HIE A 214      45.221  27.951  45.043  1.00  0.00           N0.      0
ATOM   3315  CE1 HIE A 214      44.971  28.347  46.362  1.00  0.00           C0.      0
ATOM   3316  HE1 HIE A 214      44.111  28.177  46.993  1.00  0.00           H0.      0
ATOM   3317  NE2 HIE A 214      45.847  29.371  46.650  1.00  0.00           N0.      0
ATOM   3318  HE2 HIE A 214      45.872  29.860  47.534  1.00  0.00           H0.      0
ATOM   3319  CD2 HIE A 214      46.653  29.645  45.557  1.00  0.00           C0.      0
ATOM   3320  HD2 HIE A 214      47.455  30.357  45.422  1.00  0.00           H0.      0
ATOM   3321  C   HIE A 214      46.666  30.859  41.621  1.00  0.00           C0.      0
ATOM   3322  O   HIE A 214      46.597  31.886  42.298  1.00  0.00           O0.      0
ATOM   3323  N   MET A 215      47.482  30.757  40.548  1.00  0.00           N0.      0
ATOM   3324  H   MET A 215      47.403  29.878  40.057  1.00  0.00           H0.      0
ATOM   3325  CA  MET A 215      48.293  31.874  39.987  1.00  0.00           C0.      0
ATOM   3326  HA  MET A 215      47.905  32.822  40.361  1.00  0.00           H0.      0
ATOM   3327  CB  MET A 215      49.732  31.694  40.392  1.00  0.00           C0.      0
ATOM   3328  HB2 MET A 215      49.740  31.374  41.433  1.00  0.00           H0.      0
ATOM   3329  HB3 MET A 215      50.244  30.835  39.957  1.00  0.00           H0.      0
ATOM   3330  CG  MET A 215      50.695  32.823  40.048  1.00  0.00           C0.      0
ATOM   3331  HG2 MET A 215      51.160  32.547  39.101  1.00  0.00           H0.      0
ATOM   3332  HG3 MET A 215      50.110  33.741  39.980  1.00  0.00           H0.      0
ATOM   3333  SD  MET A 215      51.950  32.899  41.325  1.00  0.00           S0.      0
ATOM   3334  CE  MET A 215      52.893  31.348  41.064  1.00  0.00           C0.      0
ATOM   3335  HE1 MET A 215      53.048  31.275  39.987  1.00  0.00           H0.      0
ATOM   3336  HE2 MET A 215      53.776  31.284  41.698  1.00  0.00           H0.      0
ATOM   3337  HE3 MET A 215      52.258  30.503  41.333  1.00  0.00           H0.      0
ATOM   3338  C   MET A 215      48.162  32.052  38.453  1.00  0.00           C0.      0
ATOM   3339  O   MET A 215      48.583  31.075  37.798  1.00  0.00           O0.      0
ATOM   3340  N   VAL A 216      47.414  33.072  38.008  1.00  0.00           N0.      0
ATOM   3341  H   VAL A 216      47.050  33.740  38.672  1.00  0.00           H0.      0
ATOM   3342  CA  VAL A 216      47.562  33.513  36.657  1.00  0.00           C0.      0
ATOM   3343  HA  VAL A 216      47.651  32.667  35.976  1.00  0.00           H0.      0
ATOM   3344  CB  VAL A 216      46.430  34.389  36.115  1.00  0.00           C0.      0
ATOM   3345  HB  VAL A 216      46.233  35.151  36.869  1.00  0.00           H0.      0
ATOM   3346  CG1 VAL A 216      46.617  34.981  34.726  1.00  0.00           C0.      0
ATOM   3347 HG11 VAL A 216      45.684  35.404  34.355  1.00  0.00           H0.      0
ATOM   3348 HG12 VAL A 216      47.295  35.831  34.655  1.00  0.00           H0.      0
ATOM   3349 HG13 VAL A 216      46.838  34.267  33.932  1.00  0.00           H0.      0
ATOM   3350  CG2 VAL A 216      45.152  33.423  35.983  1.00  0.00           C0.      0
ATOM   3351 HG21 VAL A 216      44.361  34.023  35.532  1.00  0.00           H0.      0
ATOM   3352 HG22 VAL A 216      45.432  32.634  35.285  1.00  0.00           H0.      0
ATOM   3353 HG23 VAL A 216      44.897  33.168  37.012  1.00  0.00           H0.      0
ATOM   3354  C   VAL A 216      48.870  34.168  36.473  1.00  0.00           C0.      0
ATOM   3355  O   VAL A 216      49.385  34.728  37.464  1.00  0.00           O0.      0
ATOM   3356  N   THR A 217      49.545  34.128  35.288  1.00  0.00           N0.      0
ATOM   3357  H   THR A 217      49.221  33.480  34.585  1.00  0.00           H0.      0
ATOM   3358  CA  THR A 217      50.764  34.917  34.919  1.00  0.00           C0.      0
ATOM   3359  HA  THR A 217      50.782  35.799  35.559  1.00  0.00           H0.      0
ATOM   3360  CB  THR A 217      51.996  34.050  35.186  1.00  0.00           C0.      0
ATOM   3361  HB  THR A 217      51.888  33.031  34.815  1.00  0.00           H0.      0
ATOM   3362  CG2 THR A 217      53.259  34.730  34.528  1.00  0.00           C0.      0
ATOM   3363 HG21 THR A 217      53.496  35.660  35.045  1.00  0.00           H0.      0
ATOM   3364 HG22 THR A 217      54.206  34.194  34.588  1.00  0.00           H0.      0
ATOM   3365 HG23 THR A 217      53.203  34.733  33.440  1.00  0.00           H0.      0
ATOM   3366  OG1 THR A 217      52.254  33.984  36.630  1.00  0.00           O0.      0
ATOM   3367  HG1 THR A 217      51.626  33.334  36.955  1.00  0.00           H0.      0
ATOM   3368  C   THR A 217      50.506  35.381  33.430  1.00  0.00           C0.      0
ATOM   3369  O   THR A 217      50.348  34.530  32.538  1.00  0.00           O0.      0
ATOM   3370  N   LEU A 218      50.582  36.672  33.199  1.00  0.00           N0.      0
ATOM   3371  H   LEU A 218      50.828  37.392  33.863  1.00  0.00           H0.      0
ATOM   3372  CA  LEU A 218      50.762  37.187  31.805  1.00  0.00           C0.      0
ATOM   3373  HA  LEU A 218      50.479  36.394  31.114  1.00  0.00           H0.      0
ATOM   3374  CB  LEU A 218      49.755  38.298  31.779  1.00  0.00           C0.      0
ATOM   3375  HB2 LEU A 218      50.091  39.108  32.426  1.00  0.00           H0.      0
ATOM   3376  HB3 LEU A 218      49.789  38.771  30.798  1.00  0.00           H0.      0
ATOM   3377  CG  LEU A 218      48.297  37.867  31.989  1.00  0.00           C0.      0
ATOM   3378  HG  LEU A 218      48.191  37.509  33.013  1.00  0.00           H0.      0
ATOM   3379  CD1 LEU A 218      47.415  39.006  31.578  1.00  0.00           C0.      0
ATOM   3380 HD11 LEU A 218      47.520  39.244  30.520  1.00  0.00           H0.      0
ATOM   3381 HD12 LEU A 218      46.369  38.732  31.723  1.00  0.00           H0.      0
ATOM   3382 HD13 LEU A 218      47.641  39.906  32.149  1.00  0.00           H0.      0
ATOM   3383  CD2 LEU A 218      47.849  36.750  31.036  1.00  0.00           C0.      0
ATOM   3384 HD21 LEU A 218      46.874  36.329  31.281  1.00  0.00           H0.      0
ATOM   3385 HD22 LEU A 218      47.947  37.146  30.026  1.00  0.00           H0.      0
ATOM   3386 HD23 LEU A 218      48.516  35.898  31.174  1.00  0.00           H0.      0
ATOM   3387  C   LEU A 218      52.239  37.613  31.620  1.00  0.00           C0.      0
ATOM   3388  O   LEU A 218      52.918  38.239  32.440  1.00  0.00           O0.      0
ATOM   3389  N   ASP A 219      52.669  37.351  30.399  1.00  0.00           N0.      0
ATOM   3390  H   ASP A 219      51.994  36.893  29.804  1.00  0.00           H0.      0
ATOM   3391  CA  ASP A 219      54.000  37.628  29.719  1.00  0.00           C0.      0
ATOM   3392  HA  ASP A 219      54.686  37.850  30.536  1.00  0.00           H0.      0
ATOM   3393  CB  ASP A 219      54.428  36.307  29.114  1.00  0.00           C0.      0
ATOM   3394  HB2 ASP A 219      54.373  35.623  29.961  1.00  0.00           H0.      0
ATOM   3395  HB3 ASP A 219      53.844  36.110  28.214  1.00  0.00           H0.      0
ATOM   3396  CG  ASP A 219      55.890  36.294  28.615  1.00  0.00           C0.      0
ATOM   3397  OD1 ASP A 219      56.847  36.196  29.414  1.00  0.00           O0.      0
ATOM   3398  OD2 ASP A 219      56.021  36.425  27.375  1.00  0.00           O0.      0
ATOM   3399  C   ASP A 219      53.760  38.717  28.701  1.00  0.00           C0.      0
ATOM   3400  O   ASP A 219      52.809  38.646  27.942  1.00  0.00           O0.      0
ATOM   3401  N   TYR A 220      54.497  39.817  28.673  1.00  0.00           N0.      0
ATOM   3402  H   TYR A 220      55.258  39.935  29.327  1.00  0.00           H0.      0
ATOM   3403  CA  TYR A 220      54.163  41.032  27.957  1.00  0.00           C0.      0
ATOM   3404  HA  TYR A 220      53.461  40.893  27.135  1.00  0.00           H0.      0
ATOM   3405  CB  TYR A 220      53.693  42.193  28.907  1.00  0.00           C0.      0
ATOM   3406  HB2 TYR A 220      54.543  42.595  29.458  1.00  0.00           H0.      0
ATOM   3407  HB3 TYR A 220      53.320  42.993  28.268  1.00  0.00           H0.      0
ATOM   3408  CG  TYR A 220      52.550  41.894  29.830  1.00  0.00           C0.      0
ATOM   3409  CD1 TYR A 220      52.798  41.478  31.140  1.00  0.00           C0.      0
ATOM   3410  HD1 TYR A 220      53.808  41.236  31.438  1.00  0.00           H0.      0
ATOM   3411  CE1 TYR A 220      51.776  41.386  32.043  1.00  0.00           C0.      0
ATOM   3412  HE1 TYR A 220      51.982  40.951  33.009  1.00  0.00           H0.      0
ATOM   3413  CZ  TYR A 220      50.457  41.756  31.704  1.00  0.00           C0.      0
ATOM   3414  OH  TYR A 220      49.532  41.813  32.695  1.00  0.00           O0.      0
ATOM   3415  HH  TYR A 220      48.672  42.139  32.421  1.00  0.00           H0.      0
ATOM   3416  CE2 TYR A 220      50.191  42.167  30.381  1.00  0.00           C0.      0
ATOM   3417  HE2 TYR A 220      49.178  42.439  30.123  1.00  0.00           H0.      0
ATOM   3418  CD2 TYR A 220      51.280  42.218  29.427  1.00  0.00           C0.      0
ATOM   3419  HD2 TYR A 220      51.112  42.627  28.442  1.00  0.00           H0.      0
ATOM   3420  C   TYR A 220      55.379  41.532  27.144  1.00  0.00           C0.      0
ATOM   3421  O   TYR A 220      56.541  41.500  27.605  1.00  0.00           O0.      0
ATOM   3422  N   THR A 221      55.055  42.125  26.034  1.00  0.00           N0.      0
ATOM   3423  H   THR A 221      54.081  42.239  25.791  1.00  0.00           H0.      0
ATOM   3424  CA  THR A 221      56.030  42.911  25.292  1.00  0.00           C0.      0
ATOM   3425  HA  THR A 221      57.039  42.961  25.701  1.00  0.00           H0.      0
ATOM   3426  CB  THR A 221      56.289  42.268  23.940  1.00  0.00           C0.      0
ATOM   3427  HB  THR A 221      55.348  42.238  23.391  1.00  0.00           H0.      0
ATOM   3428  CG2 THR A 221      57.272  43.053  23.059  1.00  0.00           C0.      0
ATOM   3429 HG21 THR A 221      57.584  42.675  22.085  1.00  0.00           H0.      0
ATOM   3430 HG22 THR A 221      56.809  44.011  22.823  1.00  0.00           H0.      0
ATOM   3431 HG23 THR A 221      58.195  43.227  23.613  1.00  0.00           H0.      0
ATOM   3432  OG1 THR A 221      56.950  41.024  24.082  1.00  0.00           O0.      0
ATOM   3433  HG1 THR A 221      56.261  40.496  24.492  1.00  0.00           H0.      0
ATOM   3434  C   THR A 221      55.584  44.339  25.073  1.00  0.00           C0.      0
ATOM   3435  O   THR A 221      54.368  44.583  25.021  1.00  0.00           O0.      0
ATOM   3436  N   VAL A 222      56.519  45.251  25.145  1.00  0.00           N0.      0
ATOM   3437  H   VAL A 222      57.485  44.971  25.232  1.00  0.00           H0.      0
ATOM   3438  CA  VAL A 222      56.173  46.666  24.779  1.00  0.00           C0.      0
ATOM   3439  HA  VAL A 222      55.255  46.702  24.193  1.00  0.00           H0.      0
ATOM   3440  CB  VAL A 222      55.879  47.496  26.079  1.00  0.00           C0.      0
ATOM   3441  HB  VAL A 222      55.013  47.049  26.568  1.00  0.00           H0.      0
ATOM   3442  CG1 VAL A 222      56.981  47.493  27.139  1.00  0.00           C0.      0
ATOM   3443 HG11 VAL A 222      57.277  46.451  27.268  1.00  0.00           H0.      0
ATOM   3444 HG12 VAL A 222      57.836  48.123  26.894  1.00  0.00           H0.      0
ATOM   3445 HG13 VAL A 222      56.496  47.834  28.053  1.00  0.00           H0.      0
ATOM   3446  CG2 VAL A 222      55.371  48.911  25.665  1.00  0.00           C0.      0
ATOM   3447 HG21 VAL A 222      54.617  48.918  24.878  1.00  0.00           H0.      0
ATOM   3448 HG22 VAL A 222      54.804  49.390  26.463  1.00  0.00           H0.      0
ATOM   3449 HG23 VAL A 222      56.176  49.517  25.249  1.00  0.00           H0.      0
ATOM   3450  C   VAL A 222      57.323  47.284  24.042  1.00  0.00           C0.      0
ATOM   3451  O   VAL A 222      58.465  46.878  24.282  1.00  0.00           O0.      0
ATOM   3452  N   GLN A 223      56.946  48.146  23.128  1.00  0.00           N0.      0
ATOM   3453  H   GLN A 223      55.949  48.248  23.004  1.00  0.00           H0.      0
ATOM   3454  CA  GLN A 223      57.833  48.964  22.249  1.00  0.00           C0.      0
ATOM   3455  HA  GLN A 223      58.714  48.422  21.905  1.00  0.00           H0.      0
ATOM   3456  CB  GLN A 223      57.019  49.364  20.962  1.00  0.00           C0.      0
ATOM   3457  HB2 GLN A 223      56.755  48.409  20.508  1.00  0.00           H0.      0
ATOM   3458  HB3 GLN A 223      56.045  49.706  21.312  1.00  0.00           H0.      0
ATOM   3459  CG  GLN A 223      57.676  50.425  20.100  1.00  0.00           C0.      0
ATOM   3460  HG2 GLN A 223      57.643  51.386  20.615  1.00  0.00           H0.      0
ATOM   3461  HG3 GLN A 223      58.714  50.157  19.901  1.00  0.00           H0.      0
ATOM   3462  CD  GLN A 223      57.095  50.491  18.720  1.00  0.00           C0.      0
ATOM   3463  OE1 GLN A 223      56.300  49.690  18.306  1.00  0.00           O0.      0
ATOM   3464  NE2 GLN A 223      57.216  51.551  17.873  1.00  0.00           N0.      0
ATOM   3465 HE21 GLN A 223      56.740  51.521  16.982  1.00  0.00           H0.      0
ATOM   3466 HE22 GLN A 223      57.985  52.182  18.045  1.00  0.00           H0.      0
ATOM   3467  C   GLN A 223      58.458  50.141  23.005  1.00  0.00           C0.      0
ATOM   3468  O   GLN A 223      57.713  50.876  23.710  1.00  0.00           O0.      0
ATOM   3469  N   VAL A 224      59.786  50.366  22.810  1.00  0.00           N0.      0
ATOM   3470  H   VAL A 224      60.219  49.743  22.144  1.00  0.00           H0.      0
ATOM   3471  CA  VAL A 224      60.444  51.588  23.238  1.00  0.00           C0.      0
ATOM   3472  HA  VAL A 224      59.783  51.955  24.023  1.00  0.00           H0.      0
ATOM   3473  CB  VAL A 224      61.886  51.338  23.791  1.00  0.00           C0.      0
ATOM   3474  HB  VAL A 224      62.533  51.050  22.963  1.00  0.00           H0.      0
ATOM   3475  CG1 VAL A 224      62.461  52.562  24.488  1.00  0.00           C0.      0
ATOM   3476 HG11 VAL A 224      61.857  52.747  25.376  1.00  0.00           H0.      0
ATOM   3477 HG12 VAL A 224      63.489  52.245  24.668  1.00  0.00           H0.      0
ATOM   3478 HG13 VAL A 224      62.472  53.423  23.820  1.00  0.00           H0.      0
ATOM   3479  CG2 VAL A 224      61.990  50.133  24.715  1.00  0.00           C0.      0
ATOM   3480 HG21 VAL A 224      61.574  49.215  24.299  1.00  0.00           H0.      0
ATOM   3481 HG22 VAL A 224      63.036  49.826  24.726  1.00  0.00           H0.      0
ATOM   3482 HG23 VAL A 224      61.578  50.286  25.712  1.00  0.00           H0.      0
ATOM   3483  C   VAL A 224      60.389  52.567  21.994  1.00  0.00           C0.      0
ATOM   3484  O   VAL A 224      60.861  52.270  20.884  1.00  0.00           O0.      0
ATOM   3485  N   PRO A 225      59.753  53.802  22.148  1.00  0.00           N0.      0
ATOM   3486  CD  PRO A 225      59.082  54.238  23.413  1.00  0.00           C0.      0
ATOM   3487  HD2 PRO A 225      59.730  54.457  24.261  1.00  0.00           H0.      0
ATOM   3488  HD3 PRO A 225      58.395  53.453  23.729  1.00  0.00           H0.      0
ATOM   3489  CG  PRO A 225      58.284  55.516  23.035  1.00  0.00           C0.      0
ATOM   3490  HG2 PRO A 225      58.037  56.195  23.851  1.00  0.00           H0.      0
ATOM   3491  HG3 PRO A 225      57.379  55.281  22.475  1.00  0.00           H0.      0
ATOM   3492  CB  PRO A 225      59.190  56.161  22.076  1.00  0.00           C0.      0
ATOM   3493  HB2 PRO A 225      59.836  56.724  22.749  1.00  0.00           H0.      0
ATOM   3494  HB3 PRO A 225      58.614  56.801  21.408  1.00  0.00           H0.      0
ATOM   3495  CA  PRO A 225      59.794  55.020  21.276  1.00  0.00           C0.      0
ATOM   3496  HA  PRO A 225      59.147  54.886  20.409  1.00  0.00           H0.      0
ATOM   3497  C   PRO A 225      61.227  55.432  20.765  1.00  0.00           C0.      0
ATOM   3498  O   PRO A 225      62.220  55.102  21.462  1.00  0.00           O0.      0
ATOM   3499  N   GLY A 226      61.249  56.114  19.586  1.00  0.00           N0.      0
ATOM   3500  H   GLY A 226      60.386  56.324  19.106  1.00  0.00           H0.      0
ATOM   3501  CA  GLY A 226      62.476  56.462  18.912  1.00  0.00           C0.      0
ATOM   3502  HA2 GLY A 226      63.051  55.570  18.665  1.00  0.00           H0.      0
ATOM   3503  HA3 GLY A 226      62.373  57.011  17.976  1.00  0.00           H0.      0
ATOM   3504  C   GLY A 226      63.376  57.285  19.792  1.00  0.00           C0.      0
ATOM   3505  O   GLY A 226      63.059  58.407  20.157  1.00  0.00           O0.      0
ATOM   3506  N   ALA A 227      64.563  56.732  20.162  1.00  0.00           N0.      0
ATOM   3507  H   ALA A 227      64.844  55.833  19.795  1.00  0.00           H0.      0
ATOM   3508  CA  ALA A 227      65.508  57.508  20.971  1.00  0.00           C0.      0
ATOM   3509  HA  ALA A 227      65.354  58.584  20.897  1.00  0.00           H0.      0
ATOM   3510  CB  ALA A 227      65.162  56.984  22.376  1.00  0.00           C0.      0
ATOM   3511  HB1 ALA A 227      65.528  55.975  22.569  1.00  0.00           H0.      0
ATOM   3512  HB2 ALA A 227      65.676  57.713  23.003  1.00  0.00           H0.      0
ATOM   3513  HB3 ALA A 227      64.096  56.898  22.586  1.00  0.00           H0.      0
ATOM   3514  C   ALA A 227      66.987  57.235  20.569  1.00  0.00           C0.      0
ATOM   3515  O   ALA A 227      67.203  56.307  19.800  1.00  0.00           O0.      0
ATOM   3516  N   GLY A 228      68.041  57.791  21.162  1.00  0.00           N0.      0
ATOM   3517  H   GLY A 228      67.815  58.589  21.738  1.00  0.00           H0.      0
ATOM   3518  CA  GLY A 228      69.419  57.460  20.872  1.00  0.00           C0.      0
ATOM   3519  HA2 GLY A 228      70.066  57.649  21.729  1.00  0.00           H0.      0
ATOM   3520  HA3 GLY A 228      69.495  56.395  20.652  1.00  0.00           H0.      0
ATOM   3521  C   GLY A 228      69.989  58.209  19.708  1.00  0.00           C0.      0
ATOM   3522  O   GLY A 228      69.279  58.768  18.845  1.00  0.00           O0.      0
ATOM   3523  N   ARG A 229      71.300  58.109  19.477  1.00  0.00           N0.      0
ATOM   3524  H   ARG A 229      71.734  57.332  19.955  1.00  0.00           H0.      0
ATOM   3525  CA  ARG A 229      72.002  58.877  18.416  1.00  0.00           C0.      0
ATOM   3526  HA  ARG A 229      71.875  59.948  18.576  1.00  0.00           H0.      0
ATOM   3527  CB  ARG A 229      73.530  58.595  18.532  1.00  0.00           C0.      0
ATOM   3528  HB2 ARG A 229      73.730  57.525  18.596  1.00  0.00           H0.      0
ATOM   3529  HB3 ARG A 229      74.055  58.995  17.665  1.00  0.00           H0.      0
ATOM   3530  CG  ARG A 229      74.126  59.274  19.784  1.00  0.00           C0.      0
ATOM   3531  HG2 ARG A 229      74.291  60.346  19.674  1.00  0.00           H0.      0
ATOM   3532  HG3 ARG A 229      73.422  59.091  20.595  1.00  0.00           H0.      0
ATOM   3533  CD  ARG A 229      75.492  58.638  20.163  1.00  0.00           C0.      0
ATOM   3534  HD2 ARG A 229      75.321  57.582  20.372  1.00  0.00           H0.      0
ATOM   3535  HD3 ARG A 229      76.094  58.614  19.255  1.00  0.00           H0.      0
ATOM   3536  NE  ARG A 229      76.267  59.225  21.267  1.00  0.00           N0.      0
ATOM   3537  HE  ARG A 229      76.383  60.227  21.218  1.00  0.00           H0.      0
ATOM   3538  CZ  ARG A 229      76.769  58.802  22.382  1.00  0.00           C0.      0
ATOM   3539  NH1 ARG A 229      76.712  57.556  22.802  1.00  0.00           N0.      0
ATOM   3540 HH11 ARG A 229      76.351  56.815  22.218  1.00  0.00           H0.      0
ATOM   3541 HH12 ARG A 229      77.285  57.223  23.564  1.00  0.00           H0.      0
ATOM   3542  NH2 ARG A 229      77.348  59.688  23.182  1.00  0.00           N0.      0
ATOM   3543 HH21 ARG A 229      77.309  60.662  22.917  1.00  0.00           H0.      0
ATOM   3544 HH22 ARG A 229      77.693  59.452  24.102  1.00  0.00           H0.      0
ATOM   3545  C   ARG A 229      71.544  58.544  17.027  1.00  0.00           C0.      0
ATOM   3546  O   ARG A 229      71.626  59.384  16.041  1.00  0.00           O0.      0
ATOM   3547  N   ASP A 230      70.967  57.332  16.751  1.00  0.00           N0.      0
ATOM   3548  H   ASP A 230      70.958  56.685  17.527  1.00  0.00           H0.      0
ATOM   3549  CA  ASP A 230      70.365  56.984  15.461  1.00  0.00           C0.      0
ATOM   3550  HA  ASP A 230      70.833  57.659  14.745  1.00  0.00           H0.      0
ATOM   3551  CB  ASP A 230      70.645  55.545  15.078  1.00  0.00           C0.      0
ATOM   3552  HB2 ASP A 230      70.438  55.383  14.020  1.00  0.00           H0.      0
ATOM   3553  HB3 ASP A 230      71.727  55.419  15.095  1.00  0.00           H0.      0
ATOM   3554  CG  ASP A 230      70.207  54.468  16.060  1.00  0.00           C0.      0
ATOM   3555  OD1 ASP A 230      69.605  54.774  17.107  1.00  0.00           O0.      0
ATOM   3556  OD2 ASP A 230      70.606  53.339  15.693  1.00  0.00           O0.      0
ATOM   3557  C   ASP A 230      68.786  57.284  15.409  1.00  0.00           C0.      0
ATOM   3558  O   ASP A 230      68.146  57.151  14.393  1.00  0.00           O0.      0
ATOM   3559  N   GLY A 231      68.223  57.607  16.550  1.00  0.00           N0.      0
ATOM   3560  H   GLY A 231      68.891  57.750  17.294  1.00  0.00           H0.      0
ATOM   3561  CA  GLY A 231      66.815  57.863  16.874  1.00  0.00           C0.      0
ATOM   3562  HA2 GLY A 231      66.862  58.296  17.873  1.00  0.00           H0.      0
ATOM   3563  HA3 GLY A 231      66.423  58.528  16.105  1.00  0.00           H0.      0
ATOM   3564  C   GLY A 231      65.883  56.609  16.806  1.00  0.00           C0.      0
ATOM   3565  O   GLY A 231      64.699  56.858  16.778  1.00  0.00           O0.      0
ATOM   3566  N   ALA A 232      66.522  55.395  16.657  1.00  0.00           N0.      0
ATOM   3567  H   ALA A 232      67.532  55.396  16.663  1.00  0.00           H0.      0
ATOM   3568  CA  ALA A 232      65.869  54.138  16.359  1.00  0.00           C0.      0
ATOM   3569  HA  ALA A 232      65.316  54.290  15.432  1.00  0.00           H0.      0
ATOM   3570  CB  ALA A 232      66.937  53.102  16.090  1.00  0.00           C0.      0
ATOM   3571  HB1 ALA A 232      67.625  53.447  15.319  1.00  0.00           H0.      0
ATOM   3572  HB2 ALA A 232      67.530  52.992  16.998  1.00  0.00           H0.      0
ATOM   3573  HB3 ALA A 232      66.631  52.065  15.958  1.00  0.00           H0.      0
ATOM   3574  C   ALA A 232      64.846  53.702  17.488  1.00  0.00           C0.      0
ATOM   3575  O   ALA A 232      65.172  53.969  18.687  1.00  0.00           O0.      0
ATOM   3576  N   PRO A 233      63.674  53.136  17.197  1.00  0.00           N0.      0
ATOM   3577  CD  PRO A 233      63.140  52.892  15.908  1.00  0.00           C0.      0
ATOM   3578  HD2 PRO A 233      63.846  52.488  15.182  1.00  0.00           H0.      0
ATOM   3579  HD3 PRO A 233      62.758  53.826  15.496  1.00  0.00           H0.      0
ATOM   3580  CG  PRO A 233      62.070  51.870  16.042  1.00  0.00           C0.      0
ATOM   3581  HG2 PRO A 233      62.478  50.860  16.081  1.00  0.00           H0.      0
ATOM   3582  HG3 PRO A 233      61.444  51.896  15.150  1.00  0.00           H0.      0
ATOM   3583  CB  PRO A 233      61.553  52.340  17.374  1.00  0.00           C0.      0
ATOM   3584  HB2 PRO A 233      60.887  51.570  17.764  1.00  0.00           H0.      0
ATOM   3585  HB3 PRO A 233      60.950  53.231  17.199  1.00  0.00           H0.      0
ATOM   3586  CA  PRO A 233      62.807  52.590  18.187  1.00  0.00           C0.      0
ATOM   3587  HA  PRO A 233      62.707  53.284  19.021  1.00  0.00           H0.      0
ATOM   3588  C   PRO A 233      63.368  51.250  18.752  1.00  0.00           C0.      0
ATOM   3589  O   PRO A 233      64.529  50.902  18.485  1.00  0.00           O0.      0
ATOM   3590  N   GLY A 234      62.735  50.676  19.740  1.00  0.00           N0.      0
ATOM   3591  H   GLY A 234      61.960  51.201  20.117  1.00  0.00           H0.      0
ATOM   3592  CA  GLY A 234      63.181  49.412  20.383  1.00  0.00           C0.      0
ATOM   3593  HA2 GLY A 234      63.718  48.890  19.590  1.00  0.00           H0.      0
ATOM   3594  HA3 GLY A 234      63.902  49.636  21.169  1.00  0.00           H0.      0
ATOM   3595  C   GLY A 234      62.119  48.588  21.025  1.00  0.00           C0.      0
ATOM   3596  O   GLY A 234      60.916  48.814  20.760  1.00  0.00           O0.      0
ATOM   3597  N   PHE A 235      62.533  47.668  21.878  1.00  0.00           N0.      0
ATOM   3598  H   PHE A 235      63.516  47.444  21.937  1.00  0.00           H0.      0
ATOM   3599  CA  PHE A 235      61.581  46.847  22.643  1.00  0.00           C0.      0
ATOM   3600  HA  PHE A 235      60.626  47.354  22.783  1.00  0.00           H0.      0
ATOM   3601  CB  PHE A 235      61.256  45.520  21.894  1.00  0.00           C0.      0
ATOM   3602  HB2 PHE A 235      62.137  44.884  21.981  1.00  0.00           H0.      0
ATOM   3603  HB3 PHE A 235      60.395  45.136  22.441  1.00  0.00           H0.      0
ATOM   3604  CG  PHE A 235      60.827  45.703  20.417  1.00  0.00           C0.      0
ATOM   3605  CD1 PHE A 235      61.753  45.862  19.349  1.00  0.00           C0.      0
ATOM   3606  HD1 PHE A 235      62.747  46.195  19.609  1.00  0.00           H0.      0
ATOM   3607  CE1 PHE A 235      61.386  45.560  18.006  1.00  0.00           C0.      0
ATOM   3608  HE1 PHE A 235      62.049  45.800  17.188  1.00  0.00           H0.      0
ATOM   3609  CZ  PHE A 235      60.116  44.999  17.683  1.00  0.00           C0.      0
ATOM   3610  HZ  PHE A 235      59.890  44.635  16.691  1.00  0.00           H0.      0
ATOM   3611  CE2 PHE A 235      59.164  45.024  18.688  1.00  0.00           C0.      0
ATOM   3612  HE2 PHE A 235      58.150  44.745  18.442  1.00  0.00           H0.      0
ATOM   3613  CD2 PHE A 235      59.503  45.427  20.019  1.00  0.00           C0.      0
ATOM   3614  HD2 PHE A 235      58.760  45.376  20.801  1.00  0.00           H0.      0
ATOM   3615  C   PHE A 235      62.042  46.505  24.054  1.00  0.00           C0.      0
ATOM   3616  O   PHE A 235      63.184  46.609  24.356  1.00  0.00           O0.      0
ATOM   3617  N   SER A 236      61.114  45.972  24.848  1.00  0.00           N0.      0
ATOM   3618  H   SER A 236      60.147  45.948  24.557  1.00  0.00           H0.      0
ATOM   3619  CA  SER A 236      61.358  45.333  26.148  1.00  0.00           C0.      0
ATOM   3620  HA  SER A 236      62.222  44.669  26.119  1.00  0.00           H0.      0
ATOM   3621  CB  SER A 236      61.589  46.447  27.255  1.00  0.00           C0.      0
ATOM   3622  HB2 SER A 236      61.359  47.364  26.713  1.00  0.00           H0.      0
ATOM   3623  HB3 SER A 236      60.826  46.270  28.013  1.00  0.00           H0.      0
ATOM   3624  OG  SER A 236      62.826  46.509  27.862  1.00  0.00           O0.      0
ATOM   3625  HG  SER A 236      62.997  47.437  28.042  1.00  0.00           H0.      0
ATOM   3626  C   SER A 236      60.205  44.355  26.588  1.00  0.00           C0.      0
ATOM   3627  O   SER A 236      59.094  44.351  25.963  1.00  0.00           O0.      0
ATOM   3628  N   LYS A 237      60.546  43.567  27.534  1.00  0.00           N0.      0
ATOM   3629  H   LYS A 237      61.475  43.632  27.924  1.00  0.00           H0.      0
ATOM   3630  CA  LYS A 237      59.649  42.517  28.126  1.00  0.00           C0.      0
ATOM   3631  HA  LYS A 237      58.647  42.741  27.760  1.00  0.00           H0.      0
ATOM   3632  CB  LYS A 237      60.022  41.083  27.581  1.00  0.00           C0.      0
ATOM   3633  HB2 LYS A 237      61.079  40.864  27.736  1.00  0.00           H0.      0
ATOM   3634  HB3 LYS A 237      59.477  40.399  28.231  1.00  0.00           H0.      0
ATOM   3635  CG  LYS A 237      59.555  40.857  26.058  1.00  0.00           C0.      0
ATOM   3636  HG2 LYS A 237      58.555  41.290  26.088  1.00  0.00           H0.      0
ATOM   3637  HG3 LYS A 237      60.113  41.512  25.388  1.00  0.00           H0.      0
ATOM   3638  CD  LYS A 237      59.563  39.388  25.604  1.00  0.00           C0.      0
ATOM   3639  HD2 LYS A 237      59.354  39.385  24.534  1.00  0.00           H0.      0
ATOM   3640  HD3 LYS A 237      60.566  38.970  25.690  1.00  0.00           H0.      0
ATOM   3641  CE  LYS A 237      58.538  38.643  26.509  1.00  0.00           C0.      0
ATOM   3642  HE2 LYS A 237      58.892  38.861  27.516  1.00  0.00           H0.      0
ATOM   3643  HE3 LYS A 237      57.588  39.111  26.249  1.00  0.00           H0.      0
ATOM   3644  NZ  LYS A 237      58.362  37.271  26.123  1.00  0.00           N0.      0
ATOM   3645  HZ1 LYS A 237      57.527  36.862  26.517  1.00  0.00           H0.      0
ATOM   3646  HZ2 LYS A 237      58.226  37.203  25.125  1.00  0.00           H0.      0
ATOM   3647  HZ3 LYS A 237      59.167  36.696  26.330  1.00  0.00           H0.      0
ATOM   3648  C   LYS A 237      59.496  42.524  29.646  1.00  0.00           C0.      0
ATOM   3649  O   LYS A 237      60.500  42.745  30.336  1.00  0.00           O0.      0
ATOM   3650  N   PHE A 238      58.295  42.211  30.112  1.00  0.00           N0.      0
ATOM   3651  H   PHE A 238      57.512  42.082  29.488  1.00  0.00           H0.      0
ATOM   3652  CA  PHE A 238      58.080  41.942  31.466  1.00  0.00           C0.      0
ATOM   3653  HA  PHE A 238      58.968  41.497  31.915  1.00  0.00           H0.      0
ATOM   3654  CB  PHE A 238      57.708  43.254  32.196  1.00  0.00           C0.      0
ATOM   3655  HB2 PHE A 238      57.647  43.169  33.281  1.00  0.00           H0.      0
ATOM   3656  HB3 PHE A 238      58.547  43.933  32.040  1.00  0.00           H0.      0
ATOM   3657  CG  PHE A 238      56.469  43.985  31.735  1.00  0.00           C0.      0
ATOM   3658  CD1 PHE A 238      56.554  44.981  30.750  1.00  0.00           C0.      0
ATOM   3659  HD1 PHE A 238      57.516  45.189  30.308  1.00  0.00           H0.      0
ATOM   3660  CE1 PHE A 238      55.409  45.601  30.257  1.00  0.00           C0.      0
ATOM   3661  HE1 PHE A 238      55.419  46.353  29.482  1.00  0.00           H0.      0
ATOM   3662  CZ  PHE A 238      54.158  45.308  30.808  1.00  0.00           C0.      0
ATOM   3663  HZ  PHE A 238      53.301  45.836  30.418  1.00  0.00           H0.      0
ATOM   3664  CE2 PHE A 238      54.084  44.326  31.816  1.00  0.00           C0.      0
ATOM   3665  HE2 PHE A 238      53.152  44.079  32.303  1.00  0.00           H0.      0
ATOM   3666  CD2 PHE A 238      55.247  43.677  32.237  1.00  0.00           C0.      0
ATOM   3667  HD2 PHE A 238      55.189  43.013  33.087  1.00  0.00           H0.      0
ATOM   3668  C   PHE A 238      57.026  40.824  31.617  1.00  0.00           C0.      0
ATOM   3669  O   PHE A 238      56.363  40.348  30.710  1.00  0.00           O0.      0
ATOM   3670  N   ARG A 239      56.889  40.328  32.826  1.00  0.00           N0.      0
ATOM   3671  H   ARG A 239      57.447  40.676  33.593  1.00  0.00           H0.      0
ATOM   3672  CA  ARG A 239      55.794  39.476  33.215  1.00  0.00           C0.      0
ATOM   3673  HA  ARG A 239      54.971  39.764  32.562  1.00  0.00           H0.      0
ATOM   3674  CB  ARG A 239      56.192  38.025  33.027  1.00  0.00           C0.      0
ATOM   3675  HB2 ARG A 239      55.279  37.474  33.254  1.00  0.00           H0.      0
ATOM   3676  HB3 ARG A 239      56.455  37.754  32.005  1.00  0.00           H0.      0
ATOM   3677  CG  ARG A 239      57.297  37.616  33.980  1.00  0.00           C0.      0
ATOM   3678  HG2 ARG A 239      57.763  36.743  33.523  1.00  0.00           H0.      0
ATOM   3679  HG3 ARG A 239      58.063  38.376  34.138  1.00  0.00           H0.      0
ATOM   3680  CD  ARG A 239      56.709  37.043  35.316  1.00  0.00           C0.      0
ATOM   3681  HD2 ARG A 239      55.935  37.686  35.736  1.00  0.00           H0.      0
ATOM   3682  HD3 ARG A 239      56.275  36.070  35.085  1.00  0.00           H0.      0
ATOM   3683  NE  ARG A 239      57.634  36.706  36.310  1.00  0.00           N0.      0
ATOM   3684  HE  ARG A 239      58.039  35.781  36.340  1.00  0.00           H0.      0
ATOM   3685  CZ  ARG A 239      58.142  37.541  37.221  1.00  0.00           C0.      0
ATOM   3686  NH1 ARG A 239      57.927  38.855  37.264  1.00  0.00           N0.      0
ATOM   3687 HH11 ARG A 239      57.420  39.266  36.494  1.00  0.00           H0.      0
ATOM   3688 HH12 ARG A 239      58.443  39.407  37.934  1.00  0.00           H0.      0
ATOM   3689  NH2 ARG A 239      59.060  37.134  38.051  1.00  0.00           N0.      0
ATOM   3690 HH21 ARG A 239      59.289  36.151  38.087  1.00  0.00           H0.      0
ATOM   3691 HH22 ARG A 239      59.482  37.787  38.695  1.00  0.00           H0.      0
ATOM   3692  C   ARG A 239      55.247  39.794  34.685  1.00  0.00           C0.      0
ATOM   3693  O   ARG A 239      56.049  40.199  35.498  1.00  0.00           O0.      0
ATOM   3694  N   LEU A 240      54.003  39.398  34.976  1.00  0.00           N0.      0
ATOM   3695  H   LEU A 240      53.590  38.768  34.303  1.00  0.00           H0.      0
ATOM   3696  CA  LEU A 240      53.307  39.676  36.195  1.00  0.00           C0.      0
ATOM   3697  HA  LEU A 240      54.020  39.803  37.010  1.00  0.00           H0.      0
ATOM   3698  CB  LEU A 240      52.497  40.904  36.044  1.00  0.00           C0.      0
ATOM   3699  HB2 LEU A 240      51.877  40.753  35.161  1.00  0.00           H0.      0
ATOM   3700  HB3 LEU A 240      51.871  41.021  36.928  1.00  0.00           H0.      0
ATOM   3701  CG  LEU A 240      53.318  42.239  35.951  1.00  0.00           C0.      0
ATOM   3702  HG  LEU A 240      53.969  42.166  35.080  1.00  0.00           H0.      0
ATOM   3703  CD1 LEU A 240      52.334  43.368  35.555  1.00  0.00           C0.      0
ATOM   3704 HD11 LEU A 240      51.468  43.505  36.202  1.00  0.00           H0.      0
ATOM   3705 HD12 LEU A 240      52.986  44.237  35.460  1.00  0.00           H0.      0
ATOM   3706 HD13 LEU A 240      51.880  43.061  34.613  1.00  0.00           H0.      0
ATOM   3707  CD2 LEU A 240      53.972  42.686  37.254  1.00  0.00           C0.      0
ATOM   3708 HD21 LEU A 240      53.437  42.270  38.107  1.00  0.00           H0.      0
ATOM   3709 HD22 LEU A 240      54.987  42.308  37.136  1.00  0.00           H0.      0
ATOM   3710 HD23 LEU A 240      54.061  43.769  37.339  1.00  0.00           H0.      0
ATOM   3711  C   LEU A 240      52.281  38.510  36.507  1.00  0.00           C0.      0
ATOM   3712  O   LEU A 240      51.672  37.930  35.583  1.00  0.00           O0.      0
ATOM   3713  N   SER A 241      52.206  38.188  37.778  1.00  0.00           N0.      0
ATOM   3714  H   SER A 241      52.868  38.645  38.389  1.00  0.00           H0.      0
ATOM   3715  CA  SER A 241      51.295  37.215  38.345  1.00  0.00           C0.      0
ATOM   3716  HA  SER A 241      50.894  36.560  37.571  1.00  0.00           H0.      0
ATOM   3717  CB  SER A 241      52.101  36.410  39.341  1.00  0.00           C0.      0
ATOM   3718  HB2 SER A 241      52.498  37.000  40.168  1.00  0.00           H0.      0
ATOM   3719  HB3 SER A 241      51.403  35.743  39.848  1.00  0.00           H0.      0
ATOM   3720  OG  SER A 241      53.219  35.785  38.671  1.00  0.00           O0.      0
ATOM   3721  HG  SER A 241      52.916  35.125  38.042  1.00  0.00           H0.      0
ATOM   3722  C   SER A 241      50.070  37.779  39.018  1.00  0.00           C0.      0
ATOM   3723  O   SER A 241      50.021  38.978  39.354  1.00  0.00           O0.      0
ATOM   3724  N   TYR A 242      49.029  37.021  39.103  1.00  0.00           N0.      0
ATOM   3725  H   TYR A 242      49.053  36.071  38.762  1.00  0.00           H0.      0
ATOM   3726  CA  TYR A 242      47.649  37.560  39.545  1.00  0.00           C0.      0
ATOM   3727  HA  TYR A 242      47.778  38.336  40.301  1.00  0.00           H0.      0
ATOM   3728  CB  TYR A 242      46.865  38.119  38.369  1.00  0.00           C0.      0
ATOM   3729  HB2 TYR A 242      46.639  37.357  37.622  1.00  0.00           H0.      0
ATOM   3730  HB3 TYR A 242      45.862  38.394  38.694  1.00  0.00           H0.      0
ATOM   3731  CG  TYR A 242      47.541  39.294  37.588  1.00  0.00           C0.      0
ATOM   3732  CD1 TYR A 242      47.283  40.569  38.045  1.00  0.00           C0.      0
ATOM   3733  HD1 TYR A 242      46.802  40.704  39.003  1.00  0.00           H0.      0
ATOM   3734  CE1 TYR A 242      47.710  41.686  37.280  1.00  0.00           C0.      0
ATOM   3735  HE1 TYR A 242      47.582  42.720  37.567  1.00  0.00           H0.      0
ATOM   3736  CZ  TYR A 242      48.415  41.440  36.094  1.00  0.00           C0.      0
ATOM   3737  OH  TYR A 242      48.974  42.460  35.423  1.00  0.00           O0.      0
ATOM   3738  HH  TYR A 242      49.592  42.213  34.731  1.00  0.00           H0.      0
ATOM   3739  CE2 TYR A 242      48.644  40.128  35.587  1.00  0.00           C0.      0
ATOM   3740  HE2 TYR A 242      49.248  40.033  34.697  1.00  0.00           H0.      0
ATOM   3741  CD2 TYR A 242      48.284  39.060  36.358  1.00  0.00           C0.      0
ATOM   3742  HD2 TYR A 242      48.361  38.044  36.001  1.00  0.00           H0.      0
ATOM   3743  C   TYR A 242      46.923  36.368  40.210  1.00  0.00           C0.      0
ATOM   3744  O   TYR A 242      46.688  35.338  39.640  1.00  0.00           O0.      0
ATOM   3745  N   TYR A 243      46.393  36.658  41.428  1.00  0.00           N0.      0
ATOM   3746  H   TYR A 243      46.551  37.521  41.928  1.00  0.00           H0.      0
ATOM   3747  CA  TYR A 243      45.530  35.683  42.110  1.00  0.00           C0.      0
ATOM   3748  HA  TYR A 243      45.990  34.709  41.943  1.00  0.00           H0.      0
ATOM   3749  CB  TYR A 243      45.527  36.042  43.618  1.00  0.00           C0.      0
ATOM   3750  HB2 TYR A 243      46.503  36.202  44.075  1.00  0.00           H0.      0
ATOM   3751  HB3 TYR A 243      45.068  37.026  43.713  1.00  0.00           H0.      0
ATOM   3752  CG  TYR A 243      44.807  35.131  44.626  1.00  0.00           C0.      0
ATOM   3753  CD1 TYR A 243      43.677  35.605  45.351  1.00  0.00           C0.      0
ATOM   3754  HD1 TYR A 243      43.216  36.478  44.914  1.00  0.00           H0.      0
ATOM   3755  CE1 TYR A 243      43.184  34.865  46.438  1.00  0.00           C0.      0
ATOM   3756  HE1 TYR A 243      42.350  35.196  47.039  1.00  0.00           H0.      0
ATOM   3757  CZ  TYR A 243      43.917  33.798  46.903  1.00  0.00           C0.      0
ATOM   3758  OH  TYR A 243      43.570  33.121  48.057  1.00  0.00           O0.      0
ATOM   3759  HH  TYR A 243      44.199  32.417  48.228  1.00  0.00           H0.      0
ATOM   3760  CE2 TYR A 243      45.083  33.335  46.215  1.00  0.00           C0.      0
ATOM   3761  HE2 TYR A 243      45.674  32.494  46.546  1.00  0.00           H0.      0
ATOM   3762  CD2 TYR A 243      45.535  33.966  45.030  1.00  0.00           C0.      0
ATOM   3763  HD2 TYR A 243      46.491  33.744  44.579  1.00  0.00           H0.      0
ATOM   3764  C   TYR A 243      44.075  35.730  41.659  1.00  0.00           C0.      0
ATOM   3765  O   TYR A 243      43.421  36.773  41.839  1.00  0.00           O0.      0
ATOM   3766  N   PRO A 244      43.586  34.572  41.158  1.00  0.00           N0.      0
ATOM   3767  CD  PRO A 244      44.204  33.262  41.167  1.00  0.00           C0.      0
ATOM   3768  HD2 PRO A 244      44.312  32.964  42.210  1.00  0.00           H0.      0
ATOM   3769  HD3 PRO A 244      45.163  33.327  40.653  1.00  0.00           H0.      0
ATOM   3770  CG  PRO A 244      43.214  32.276  40.535  1.00  0.00           C0.      0
ATOM   3771  HG2 PRO A 244      42.508  31.820  41.229  1.00  0.00           H0.      0
ATOM   3772  HG3 PRO A 244      43.769  31.602  39.883  1.00  0.00           H0.      0
ATOM   3773  CB  PRO A 244      42.427  33.303  39.632  1.00  0.00           C0.      0
ATOM   3774  HB2 PRO A 244      41.436  32.940  39.358  1.00  0.00           H0.      0
ATOM   3775  HB3 PRO A 244      42.929  33.642  38.726  1.00  0.00           H0.      0
ATOM   3776  CA  PRO A 244      42.319  34.563  40.472  1.00  0.00           C0.      0
ATOM   3777  HA  PRO A 244      42.301  35.488  39.895  1.00  0.00           H0.      0
ATOM   3778  C   PRO A 244      41.077  34.528  41.518  1.00  0.00           C0.      0
ATOM   3779  O   PRO A 244      40.387  33.465  41.659  1.00  0.00           O0.      0
ATOM   3780  N   HIE A 245      40.660  35.674  42.069  1.00  0.00           N0.      0
ATOM   3781  H   HIE A 245      41.196  36.483  41.791  1.00  0.00           H0.      0
ATOM   3782  CA  HIE A 245      39.399  35.894  42.672  1.00  0.00           C0.      0
ATOM   3783  HA  HIE A 245      39.319  35.340  43.608  1.00  0.00           H0.      0
ATOM   3784  CB  HIE A 245      39.320  37.366  43.218  1.00  0.00           C0.      0
ATOM   3785  HB2 HIE A 245      39.616  38.053  42.425  1.00  0.00           H0.      0
ATOM   3786  HB3 HIE A 245      38.324  37.543  43.624  1.00  0.00           H0.      0
ATOM   3787  CG  HIE A 245      40.323  37.656  44.282  1.00  0.00           C0.      0
ATOM   3788  ND1 HIE A 245      40.023  37.203  45.550  1.00  0.00           N0.      0
ATOM   3789  CE1 HIE A 245      41.023  37.678  46.370  1.00  0.00           C0.      0
ATOM   3790  HE1 HIE A 245      41.039  37.537  47.440  1.00  0.00           H0.      0
ATOM   3791  NE2 HIE A 245      41.873  38.434  45.637  1.00  0.00           N0.      0
ATOM   3792  HE2 HIE A 245      42.771  38.773  45.952  1.00  0.00           H0.      0
ATOM   3793  CD2 HIE A 245      41.449  38.436  44.294  1.00  0.00           C0.      0
ATOM   3794  HD2 HIE A 245      41.934  38.938  43.469  1.00  0.00           H0.      0
ATOM   3795  C   HIE A 245      38.215  35.548  41.830  1.00  0.00           C0.      0
ATOM   3796  O   HIE A 245      38.210  35.817  40.596  1.00  0.00           O0.      0
ATOM   3797  N   CYS A 246      37.113  35.007  42.397  1.00  0.00           N0.      0
ATOM   3798  H   CYS A 246      37.167  34.516  43.278  1.00  0.00           H0.      0
ATOM   3799  CA  CYS A 246      35.805  34.928  41.786  1.00  0.00           C0.      0
ATOM   3800  HA  CYS A 246      35.759  35.070  40.706  1.00  0.00           H0.      0
ATOM   3801  CB  CYS A 246      35.311  33.485  42.005  1.00  0.00           C0.      0
ATOM   3802  HB2 CYS A 246      35.160  33.276  43.064  1.00  0.00           H0.      0
ATOM   3803  HB3 CYS A 246      34.377  33.237  41.501  1.00  0.00           H0.      0
ATOM   3804  SG  CYS A 246      36.601  32.219  41.635  1.00  0.00           S0.      0
ATOM   3805  HG  CYS A 246      36.881  32.702  40.422  1.00  0.00           H0.      0
ATOM   3806  C   CYS A 246      34.884  35.998  42.372  1.00  0.00           C0.      0
ATOM   3807  O   CYS A 246      35.039  36.232  43.538  1.00  0.00           O0.      0
ATOM   3808  N   LEU A 247      33.969  36.571  41.579  1.00  0.00           N0.      0
ATOM   3809  H   LEU A 247      33.888  36.260  40.621  1.00  0.00           H0.      0
ATOM   3810  CA  LEU A 247      33.210  37.801  42.012  1.00  0.00           C0.      0
ATOM   3811  HA  LEU A 247      33.946  38.554  42.295  1.00  0.00           H0.      0
ATOM   3812  CB  LEU A 247      32.414  38.341  40.869  1.00  0.00           C0.      0
ATOM   3813  HB2 LEU A 247      33.092  38.733  40.110  1.00  0.00           H0.      0
ATOM   3814  HB3 LEU A 247      31.922  37.449  40.482  1.00  0.00           H0.      0
ATOM   3815  CG  LEU A 247      31.257  39.322  41.235  1.00  0.00           C0.      0
ATOM   3816  HG  LEU A 247      30.686  39.200  42.156  1.00  0.00           H0.      0
ATOM   3817  CD1 LEU A 247      32.004  40.635  41.528  1.00  0.00           C0.      0
ATOM   3818 HD11 LEU A 247      31.204  41.328  41.789  1.00  0.00           H0.      0
ATOM   3819 HD12 LEU A 247      32.820  40.555  42.246  1.00  0.00           H0.      0
ATOM   3820 HD13 LEU A 247      32.403  41.080  40.616  1.00  0.00           H0.      0
ATOM   3821  CD2 LEU A 247      30.300  39.489  40.062  1.00  0.00           C0.      0
ATOM   3822 HD21 LEU A 247      29.541  38.718  39.924  1.00  0.00           H0.      0
ATOM   3823 HD22 LEU A 247      29.968  40.526  40.110  1.00  0.00           H0.      0
ATOM   3824 HD23 LEU A 247      30.833  39.369  39.119  1.00  0.00           H0.      0
ATOM   3825  C   LEU A 247      32.358  37.559  43.296  1.00  0.00           C0.      0
ATOM   3826  O   LEU A 247      32.438  38.291  44.276  1.00  0.00           O0.      0
ATOM   3827  N   ALA A 248      31.660  36.418  43.342  1.00  0.00           N0.      0
ATOM   3828  H   ALA A 248      31.635  35.856  42.503  1.00  0.00           H0.      0
ATOM   3829  CA  ALA A 248      30.907  35.861  44.444  1.00  0.00           C0.      0
ATOM   3830  HA  ALA A 248      30.145  36.570  44.766  1.00  0.00           H0.      0
ATOM   3831  CB  ALA A 248      30.188  34.672  43.997  1.00  0.00           C0.      0
ATOM   3832  HB1 ALA A 248      30.874  33.845  43.813  1.00  0.00           H0.      0
ATOM   3833  HB2 ALA A 248      29.587  34.328  44.838  1.00  0.00           H0.      0
ATOM   3834  HB3 ALA A 248      29.519  34.921  43.173  1.00  0.00           H0.      0
ATOM   3835  C   ALA A 248      31.784  35.535  45.711  1.00  0.00           C0.      0
ATOM   3836  O   ALA A 248      31.258  35.666  46.799  1.00  0.00           O0.      0
ATOM   3837  N   SER A 249      33.077  35.151  45.576  1.00  0.00           N0.      0
ATOM   3838  H   SER A 249      33.427  35.099  44.630  1.00  0.00           H0.      0
ATOM   3839  CA  SER A 249      33.934  34.913  46.718  1.00  0.00           C0.      0
ATOM   3840  HA  SER A 249      33.290  34.478  47.483  1.00  0.00           H0.      0
ATOM   3841  CB  SER A 249      35.010  33.932  46.431  1.00  0.00           C0.      0
ATOM   3842  HB2 SER A 249      35.718  34.354  45.718  1.00  0.00           H0.      0
ATOM   3843  HB3 SER A 249      35.559  33.693  47.342  1.00  0.00           H0.      0
ATOM   3844  OG  SER A 249      34.558  32.717  45.885  1.00  0.00           O0.      0
ATOM   3845  HG  SER A 249      34.025  32.274  46.550  1.00  0.00           H0.      0
ATOM   3846  C   SER A 249      34.453  36.252  47.309  1.00  0.00           C0.      0
ATOM   3847  O   SER A 249      34.520  36.440  48.560  1.00  0.00           O0.      0
ATOM   3848  N   PHE A 250      34.646  37.282  46.482  1.00  0.00           N0.      0
ATOM   3849  H   PHE A 250      34.841  37.106  45.507  1.00  0.00           H0.      0
ATOM   3850  CA  PHE A 250      35.021  38.647  46.941  1.00  0.00           C0.      0
ATOM   3851  HA  PHE A 250      35.920  38.472  47.532  1.00  0.00           H0.      0
ATOM   3852  CB  PHE A 250      35.523  39.414  45.692  1.00  0.00           C0.      0
ATOM   3853  HB2 PHE A 250      36.064  38.672  45.104  1.00  0.00           H0.      0
ATOM   3854  HB3 PHE A 250      34.736  39.761  45.023  1.00  0.00           H0.      0
ATOM   3855  CG  PHE A 250      36.514  40.546  46.055  1.00  0.00           C0.      0
ATOM   3856  CD1 PHE A 250      37.883  40.280  46.124  1.00  0.00           C0.      0
ATOM   3857  HD1 PHE A 250      38.237  39.306  45.819  1.00  0.00           H0.      0
ATOM   3858  CE1 PHE A 250      38.708  41.314  46.470  1.00  0.00           C0.      0
ATOM   3859  HE1 PHE A 250      39.776  41.155  46.429  1.00  0.00           H0.      0
ATOM   3860  CZ  PHE A 250      38.220  42.638  46.649  1.00  0.00           C0.      0
ATOM   3861  HZ  PHE A 250      38.956  43.428  46.659  1.00  0.00           H0.      0
ATOM   3862  CE2 PHE A 250      36.871  42.929  46.654  1.00  0.00           C0.      0
ATOM   3863  HE2 PHE A 250      36.452  43.878  46.952  1.00  0.00           H0.      0
ATOM   3864  CD2 PHE A 250      35.969  41.825  46.402  1.00  0.00           C0.      0
ATOM   3865  HD2 PHE A 250      34.895  41.929  46.436  1.00  0.00           H0.      0
ATOM   3866  C   PHE A 250      33.849  39.375  47.538  1.00  0.00           C0.      0
ATOM   3867  O   PHE A 250      34.093  40.127  48.513  1.00  0.00           O0.      0
ATOM   3868  N   THR A 251      32.629  39.073  47.161  1.00  0.00           N0.      0
ATOM   3869  H   THR A 251      32.526  38.471  46.357  1.00  0.00           H0.      0
ATOM   3870  CA  THR A 251      31.476  39.617  47.790  1.00  0.00           C0.      0
ATOM   3871  HA  THR A 251      31.520  40.698  47.927  1.00  0.00           H0.      0
ATOM   3872  CB  THR A 251      30.327  39.300  46.825  1.00  0.00           C0.      0
ATOM   3873  HB  THR A 251      30.321  38.216  46.706  1.00  0.00           H0.      0
ATOM   3874  CG2 THR A 251      29.002  39.798  47.467  1.00  0.00           C0.      0
ATOM   3875 HG21 THR A 251      28.792  39.099  48.276  1.00  0.00           H0.      0
ATOM   3876 HG22 THR A 251      29.102  40.802  47.879  1.00  0.00           H0.      0
ATOM   3877 HG23 THR A 251      28.271  39.677  46.667  1.00  0.00           H0.      0
ATOM   3878  OG1 THR A 251      30.425  39.898  45.495  1.00  0.00           O0.      0
ATOM   3879  HG1 THR A 251      31.066  39.464  44.928  1.00  0.00           H0.      0
ATOM   3880  C   THR A 251      31.193  39.001  49.167  1.00  0.00           C0.      0
ATOM   3881  O   THR A 251      30.701  39.665  50.079  1.00  0.00           O0.      0
ATOM   3882  N   GLU A 252      31.718  37.844  49.476  1.00  0.00           N0.      0
ATOM   3883  H   GLU A 252      32.043  37.311  48.682  1.00  0.00           H0.      0
ATOM   3884  CA  GLU A 252      31.780  37.183  50.838  1.00  0.00           C0.      0
ATOM   3885  HA  GLU A 252      30.923  37.534  51.412  1.00  0.00           H0.      0
ATOM   3886  CB  GLU A 252      31.823  35.656  50.684  1.00  0.00           C0.      0
ATOM   3887  HB2 GLU A 252      31.409  35.399  49.709  1.00  0.00           H0.      0
ATOM   3888  HB3 GLU A 252      32.877  35.386  50.626  1.00  0.00           H0.      0
ATOM   3889  CG  GLU A 252      30.985  34.854  51.721  1.00  0.00           C0.      0
ATOM   3890  HG2 GLU A 252      30.966  33.783  51.519  1.00  0.00           H0.      0
ATOM   3891  HG3 GLU A 252      31.301  35.044  52.746  1.00  0.00           H0.      0
ATOM   3892  CD  GLU A 252      29.520  35.321  51.616  1.00  0.00           C0.      0
ATOM   3893  OE1 GLU A 252      29.025  36.185  52.388  1.00  0.00           O0.      0
ATOM   3894  OE2 GLU A 252      28.726  34.822  50.749  1.00  0.00           O0.      0
ATOM   3895  C   GLU A 252      32.976  37.642  51.693  1.00  0.00           C0.      0
ATOM   3896  O   GLU A 252      32.875  37.840  52.889  1.00  0.00           O0.      0
ATOM   3897  N   LEU A 253      34.045  37.974  51.075  1.00  0.00           N0.      0
ATOM   3898  H   LEU A 253      34.136  37.787  50.087  1.00  0.00           H0.      0
ATOM   3899  CA  LEU A 253      35.256  38.483  51.666  1.00  0.00           C0.      0
ATOM   3900  HA  LEU A 253      35.490  37.858  52.527  1.00  0.00           H0.      0
ATOM   3901  CB  LEU A 253      36.379  38.312  50.686  1.00  0.00           C0.      0
ATOM   3902  HB2 LEU A 253      36.525  37.255  50.463  1.00  0.00           H0.      0
ATOM   3903  HB3 LEU A 253      36.116  38.787  49.741  1.00  0.00           H0.      0
ATOM   3904  CG  LEU A 253      37.792  38.788  51.068  1.00  0.00           C0.      0
ATOM   3905  HG  LEU A 253      37.839  39.863  51.243  1.00  0.00           H0.      0
ATOM   3906  CD1 LEU A 253      38.240  38.049  52.330  1.00  0.00           C0.      0
ATOM   3907 HD11 LEU A 253      37.772  38.548  53.178  1.00  0.00           H0.      0
ATOM   3908 HD12 LEU A 253      38.035  36.983  52.235  1.00  0.00           H0.      0
ATOM   3909 HD13 LEU A 253      39.294  38.276  52.491  1.00  0.00           H0.      0
ATOM   3910  CD2 LEU A 253      38.788  38.344  49.990  1.00  0.00           C0.      0
ATOM   3911 HD21 LEU A 253      38.532  38.787  49.028  1.00  0.00           H0.      0
ATOM   3912 HD22 LEU A 253      39.797  38.650  50.265  1.00  0.00           H0.      0
ATOM   3913 HD23 LEU A 253      38.842  37.267  49.826  1.00  0.00           H0.      0
ATOM   3914  C   LEU A 253      35.122  39.981  52.097  1.00  0.00           C0.      0
ATOM   3915  O   LEU A 253      35.154  40.226  53.308  1.00  0.00           O0.      0
ATOM   3916  N   VAL A 254      35.022  40.898  51.148  1.00  0.00           N0.      0
ATOM   3917  H   VAL A 254      35.001  40.678  50.162  1.00  0.00           H0.      0
ATOM   3918  CA  VAL A 254      34.963  42.329  51.401  1.00  0.00           C0.      0
ATOM   3919  HA  VAL A 254      35.953  42.555  51.796  1.00  0.00           H0.      0
ATOM   3920  CB  VAL A 254      34.948  43.130  50.057  1.00  0.00           C0.      0
ATOM   3921  HB  VAL A 254      35.648  42.585  49.424  1.00  0.00           H0.      0
ATOM   3922  CG1 VAL A 254      33.600  43.288  49.329  1.00  0.00           C0.      0
ATOM   3923 HG11 VAL A 254      33.026  44.062  49.838  1.00  0.00           H0.      0
ATOM   3924 HG12 VAL A 254      33.729  43.596  48.292  1.00  0.00           H0.      0
ATOM   3925 HG13 VAL A 254      33.114  42.314  49.274  1.00  0.00           H0.      0
ATOM   3926  CG2 VAL A 254      35.717  44.445  50.168  1.00  0.00           C0.      0
ATOM   3927 HG21 VAL A 254      35.598  45.130  49.328  1.00  0.00           H0.      0
ATOM   3928 HG22 VAL A 254      35.527  45.039  51.062  1.00  0.00           H0.      0
ATOM   3929 HG23 VAL A 254      36.775  44.207  50.278  1.00  0.00           H0.      0
ATOM   3930  C   VAL A 254      33.943  42.793  52.457  1.00  0.00           C0.      0
ATOM   3931  O   VAL A 254      34.343  43.540  53.347  1.00  0.00           O0.      0
ATOM   3932  N   GLN A 255      32.675  42.374  52.319  1.00  0.00           N0.      0
ATOM   3933  H   GLN A 255      32.475  41.701  51.593  1.00  0.00           H0.      0
ATOM   3934  CA  GLN A 255      31.695  42.656  53.361  1.00  0.00           C0.      0
ATOM   3935  HA  GLN A 255      31.717  43.742  53.453  1.00  0.00           H0.      0
ATOM   3936  CB  GLN A 255      30.357  42.040  52.815  1.00  0.00           C0.      0
ATOM   3937  HB2 GLN A 255      30.408  40.952  52.763  1.00  0.00           H0.      0
ATOM   3938  HB3 GLN A 255      29.524  42.103  53.515  1.00  0.00           H0.      0
ATOM   3939  CG  GLN A 255      29.797  42.664  51.476  1.00  0.00           C0.      0
ATOM   3940  HG2 GLN A 255      29.801  43.734  51.683  1.00  0.00           H0.      0
ATOM   3941  HG3 GLN A 255      30.434  42.414  50.627  1.00  0.00           H0.      0
ATOM   3942  CD  GLN A 255      28.413  42.057  51.182  1.00  0.00           C0.      0
ATOM   3943  OE1 GLN A 255      27.335  42.607  51.516  1.00  0.00           O0.      0
ATOM   3944  NE2 GLN A 255      28.319  40.786  50.908  1.00  0.00           N0.      0
ATOM   3945 HE21 GLN A 255      27.469  40.267  51.076  1.00  0.00           H0.      0
ATOM   3946 HE22 GLN A 255      29.197  40.340  50.681  1.00  0.00           H0.      0
ATOM   3947  C   GLN A 255      32.117  42.159  54.769  1.00  0.00           C0.      0
ATOM   3948  O   GLN A 255      31.973  42.919  55.735  1.00  0.00           O0.      0
ATOM   3949  N   GLU A 256      32.608  40.938  54.905  1.00  0.00           N0.      0
ATOM   3950  H   GLU A 256      32.757  40.328  54.115  1.00  0.00           H0.      0
ATOM   3951  CA  GLU A 256      33.052  40.397  56.192  1.00  0.00           C0.      0
ATOM   3952  HA  GLU A 256      32.309  40.649  56.949  1.00  0.00           H0.      0
ATOM   3953  CB  GLU A 256      33.207  38.877  56.100  1.00  0.00           C0.      0
ATOM   3954  HB2 GLU A 256      32.190  38.505  55.971  1.00  0.00           H0.      0
ATOM   3955  HB3 GLU A 256      33.769  38.646  55.195  1.00  0.00           H0.      0
ATOM   3956  CG  GLU A 256      33.856  38.011  57.239  1.00  0.00           C0.      0
ATOM   3957  HG2 GLU A 256      33.974  37.009  56.826  1.00  0.00           H0.      0
ATOM   3958  HG3 GLU A 256      34.800  38.490  57.499  1.00  0.00           H0.      0
ATOM   3959  CD  GLU A 256      33.016  37.982  58.545  1.00  0.00           C0.      0
ATOM   3960  OE1 GLU A 256      31.991  38.646  58.770  1.00  0.00           O0.      0
ATOM   3961  OE2 GLU A 256      33.409  37.130  59.394  1.00  0.00           O0.      0
ATOM   3962  C   GLU A 256      34.325  41.178  56.754  1.00  0.00           C0.      0
ATOM   3963  O   GLU A 256      34.349  41.610  57.898  1.00  0.00           O0.      0
ATOM   3964  N   ALA A 257      35.401  41.298  55.937  1.00  0.00           N0.      0
ATOM   3965  H   ALA A 257      35.281  40.896  55.018  1.00  0.00           H0.      0
ATOM   3966  CA  ALA A 257      36.649  41.848  56.373  1.00  0.00           C0.      0
ATOM   3967  HA  ALA A 257      36.927  41.249  57.239  1.00  0.00           H0.      0
ATOM   3968  CB  ALA A 257      37.591  41.722  55.170  1.00  0.00           C0.      0
ATOM   3969  HB1 ALA A 257      37.263  42.352  54.343  1.00  0.00           H0.      0
ATOM   3970  HB2 ALA A 257      38.580  42.093  55.439  1.00  0.00           H0.      0
ATOM   3971  HB3 ALA A 257      37.701  40.716  54.766  1.00  0.00           H0.      0
ATOM   3972  C   ALA A 257      36.635  43.285  56.876  1.00  0.00           C0.      0
ATOM   3973  O   ALA A 257      37.104  43.679  57.962  1.00  0.00           O0.      0
ATOM   3974  N   PHE A 258      35.876  44.134  56.067  1.00  0.00           N0.      0
ATOM   3975  H   PHE A 258      35.426  43.692  55.279  1.00  0.00           H0.      0
ATOM   3976  CA  PHE A 258      35.616  45.535  56.478  1.00  0.00           C0.      0
ATOM   3977  HA  PHE A 258      36.581  45.966  56.745  1.00  0.00           H0.      0
ATOM   3978  CB  PHE A 258      34.861  46.231  55.335  1.00  0.00           C0.      0
ATOM   3979  HB2 PHE A 258      35.161  45.859  54.355  1.00  0.00           H0.      0
ATOM   3980  HB3 PHE A 258      33.827  45.903  55.438  1.00  0.00           H0.      0
ATOM   3981  CG  PHE A 258      34.987  47.772  55.203  1.00  0.00           C0.      0
ATOM   3982  CD1 PHE A 258      33.868  48.478  54.756  1.00  0.00           C0.      0
ATOM   3983  HD1 PHE A 258      32.966  47.887  54.688  1.00  0.00           H0.      0
ATOM   3984  CE1 PHE A 258      33.867  49.896  54.537  1.00  0.00           C0.      0
ATOM   3985  HE1 PHE A 258      32.992  50.348  54.095  1.00  0.00           H0.      0
ATOM   3986  CZ  PHE A 258      35.130  50.532  54.607  1.00  0.00           C0.      0
ATOM   3987  HZ  PHE A 258      35.130  51.553  54.257  1.00  0.00           H0.      0
ATOM   3988  CE2 PHE A 258      36.260  49.783  55.058  1.00  0.00           C0.      0
ATOM   3989  HE2 PHE A 258      37.200  50.293  55.206  1.00  0.00           H0.      0
ATOM   3990  CD2 PHE A 258      36.108  48.466  55.418  1.00  0.00           C0.      0
ATOM   3991  HD2 PHE A 258      36.982  47.946  55.782  1.00  0.00           H0.      0
ATOM   3992  C   PHE A 258      34.851  45.690  57.791  1.00  0.00           C0.      0
ATOM   3993  O   PHE A 258      35.088  46.616  58.574  1.00  0.00           O0.      0
ATOM   3994  N   GLY A 259      33.914  44.728  58.086  1.00  0.00           N0.      0
ATOM   3995  H   GLY A 259      33.642  44.033  57.404  1.00  0.00           H0.      0
ATOM   3996  CA  GLY A 259      33.197  44.596  59.354  1.00  0.00           C0.      0
ATOM   3997  HA2 GLY A 259      32.799  43.583  59.290  1.00  0.00           H0.      0
ATOM   3998  HA3 GLY A 259      33.899  44.486  60.181  1.00  0.00           H0.      0
ATOM   3999  C   GLY A 259      32.102  45.641  59.617  1.00  0.00           C0.      0
ATOM   4000  O   GLY A 259      31.797  46.573  58.846  1.00  0.00           O0.      0
ATOM   4001  N   GLY A 260      31.403  45.487  60.733  1.00  0.00           N0.      0
ATOM   4002  H   GLY A 260      31.516  44.609  61.219  1.00  0.00           H0.      0
ATOM   4003  CA  GLY A 260      30.327  46.397  61.134  1.00  0.00           C0.      0
ATOM   4004  HA2 GLY A 260      29.997  46.279  62.167  1.00  0.00           H0.      0
ATOM   4005  HA3 GLY A 260      30.693  47.408  60.956  1.00  0.00           H0.      0
ATOM   4006  C   GLY A 260      29.076  46.189  60.286  1.00  0.00           C0.      0
ATOM   4007  O   GLY A 260      28.983  45.261  59.514  1.00  0.00           O0.      0
ATOM   4008  N   ARG A 261      28.221  47.244  60.380  1.00  0.00           N0.      0
ATOM   4009  H   ARG A 261      28.395  47.929  61.102  1.00  0.00           H0.      0
ATOM   4010  CA  ARG A 261      27.048  47.400  59.464  1.00  0.00           C0.      0
ATOM   4011  HA  ARG A 261      26.770  46.356  59.319  1.00  0.00           H0.      0
ATOM   4012  CB  ARG A 261      25.856  47.956  60.305  1.00  0.00           C0.      0
ATOM   4013  HB2 ARG A 261      25.913  47.563  61.320  1.00  0.00           H0.      0
ATOM   4014  HB3 ARG A 261      26.057  49.023  60.403  1.00  0.00           H0.      0
ATOM   4015  CG  ARG A 261      24.501  47.659  59.685  1.00  0.00           C0.      0
ATOM   4016  HG2 ARG A 261      24.358  48.479  58.980  1.00  0.00           H0.      0
ATOM   4017  HG3 ARG A 261      24.397  46.705  59.168  1.00  0.00           H0.      0
ATOM   4018  CD  ARG A 261      23.418  47.692  60.697  1.00  0.00           C0.      0
ATOM   4019  HD2 ARG A 261      22.495  47.645  60.118  1.00  0.00           H0.      0
ATOM   4020  HD3 ARG A 261      23.614  46.877  61.394  1.00  0.00           H0.      0
ATOM   4021  NE  ARG A 261      23.463  48.976  61.461  1.00  0.00           N0.      0
ATOM   4022  HE  ARG A 261      23.983  49.747  61.067  1.00  0.00           H0.      0
ATOM   4023  CZ  ARG A 261      22.818  49.303  62.545  1.00  0.00           C0.      0
ATOM   4024  NH1 ARG A 261      22.731  50.516  62.802  1.00  0.00           N0.      0
ATOM   4025 HH11 ARG A 261      22.897  51.222  62.099  1.00  0.00           H0.      0
ATOM   4026 HH12 ARG A 261      22.043  50.703  63.518  1.00  0.00           H0.      0
ATOM   4027  NH2 ARG A 261      22.334  48.438  63.430  1.00  0.00           N0.      0
ATOM   4028 HH21 ARG A 261      22.633  47.476  63.359  1.00  0.00           H0.      0
ATOM   4029 HH22 ARG A 261      22.029  48.691  64.359  1.00  0.00           H0.      0
ATOM   4030  C   ARG A 261      27.383  48.167  58.141  1.00  0.00           C0.      0
ATOM   4031  O   ARG A 261      26.562  48.990  57.801  1.00  0.00           O0.      0
ATOM   4032  N   CYS A 262      28.507  48.048  57.523  1.00  0.00           N0.      0
ATOM   4033  H   CYS A 262      29.253  47.445  57.839  1.00  0.00           H0.      0
ATOM   4034  CA  CYS A 262      28.860  48.650  56.239  1.00  0.00           C0.      0
ATOM   4035  HA  CYS A 262      28.856  49.740  56.232  1.00  0.00           H0.      0
ATOM   4036  CB  CYS A 262      30.191  48.194  55.766  1.00  0.00           C0.      0
ATOM   4037  HB2 CYS A 262      30.402  48.790  54.878  1.00  0.00           H0.      0
ATOM   4038  HB3 CYS A 262      30.935  48.546  56.480  1.00  0.00           H0.      0
ATOM   4039  SG  CYS A 262      30.454  46.421  55.580  1.00  0.00           S0.      0
ATOM   4040  HG  CYS A 262      29.945  45.973  56.731  1.00  0.00           H0.      0
ATOM   4041  C   CYS A 262      27.805  48.485  55.127  1.00  0.00           C0.      0
ATOM   4042  O   CYS A 262      27.194  47.419  54.976  1.00  0.00           O0.      0
ATOM   4043  N   GLN A 263      27.699  49.458  54.206  1.00  0.00           N0.      0
ATOM   4044  H   GLN A 263      28.207  50.291  54.465  1.00  0.00           H0.      0
ATOM   4045  CA  GLN A 263      27.001  49.281  52.913  1.00  0.00           C0.      0
ATOM   4046  HA  GLN A 263      26.051  48.749  52.971  1.00  0.00           H0.      0
ATOM   4047  CB  GLN A 263      26.584  50.641  52.310  1.00  0.00           C0.      0
ATOM   4048  HB2 GLN A 263      27.427  51.311  52.145  1.00  0.00           H0.      0
ATOM   4049  HB3 GLN A 263      26.064  50.476  51.366  1.00  0.00           H0.      0
ATOM   4050  CG  GLN A 263      25.578  51.457  53.218  1.00  0.00           C0.      0
ATOM   4051  HG2 GLN A 263      24.756  50.813  53.530  1.00  0.00           H0.      0
ATOM   4052  HG3 GLN A 263      26.221  51.788  54.034  1.00  0.00           H0.      0
ATOM   4053  CD  GLN A 263      25.059  52.737  52.504  1.00  0.00           C0.      0
ATOM   4054  OE1 GLN A 263      25.581  53.283  51.556  1.00  0.00           O0.      0
ATOM   4055  NE2 GLN A 263      23.931  53.280  52.936  1.00  0.00           N0.      0
ATOM   4056 HE21 GLN A 263      23.533  53.963  52.307  1.00  0.00           H0.      0
ATOM   4057 HE22 GLN A 263      23.425  52.879  53.712  1.00  0.00           H0.      0
ATOM   4058  C   GLN A 263      27.916  48.582  51.886  1.00  0.00           C0.      0
ATOM   4059  O   GLN A 263      29.118  48.482  52.109  1.00  0.00           O0.      0
ATOM   4060  N   HID A 264      27.397  48.016  50.799  1.00  0.00           N0.      0
ATOM   4061  H   HID A 264      26.388  47.990  50.822  1.00  0.00           H0.      0
ATOM   4062  CA  HID A 264      28.098  47.427  49.635  1.00  0.00           C0.      0
ATOM   4063  HA  HID A 264      29.045  47.950  49.500  1.00  0.00           H0.      0
ATOM   4064  CB  HID A 264      28.435  45.939  49.918  1.00  0.00           C0.      0
ATOM   4065  HB2 HID A 264      29.074  45.807  50.790  1.00  0.00           H0.      0
ATOM   4066  HB3 HID A 264      27.507  45.443  50.202  1.00  0.00           H0.      0
ATOM   4067  CG  HID A 264      29.064  45.109  48.753  1.00  0.00           C0.      0
ATOM   4068  ND1 HID A 264      28.348  44.336  47.882  1.00  0.00           N0.      0
ATOM   4069  HD1 HID A 264      27.367  44.500  47.705  1.00  0.00           H0.      0
ATOM   4070  CE1 HID A 264      29.100  43.544  47.205  1.00  0.00           C0.      0
ATOM   4071  HE1 HID A 264      28.703  42.837  46.491  1.00  0.00           H0.      0
ATOM   4072  NE2 HID A 264      30.313  43.599  47.642  1.00  0.00           N0.      0
ATOM   4073  CD2 HID A 264      30.354  44.638  48.577  1.00  0.00           C0.      0
ATOM   4074  HD2 HID A 264      31.241  44.897  49.137  1.00  0.00           H0.      0
ATOM   4075  C   HID A 264      27.294  47.550  48.322  1.00  0.00           C0.      0
ATOM   4076  O   HID A 264      26.105  47.482  48.112  1.00  0.00           O0.      0
ATOM   4077  N   SER A 265      28.110  47.796  47.270  1.00  0.00           N0.      0
ATOM   4078  H   SER A 265      29.104  47.898  47.421  1.00  0.00           H0.      0
ATOM   4079  CA  SER A 265      27.637  47.899  45.920  1.00  0.00           C0.      0
ATOM   4080  HA  SER A 265      26.756  47.274  45.775  1.00  0.00           H0.      0
ATOM   4081  CB  SER A 265      27.323  49.405  45.528  1.00  0.00           C0.      0
ATOM   4082  HB2 SER A 265      26.455  49.756  46.086  1.00  0.00           H0.      0
ATOM   4083  HB3 SER A 265      28.266  49.921  45.711  1.00  0.00           H0.      0
ATOM   4084  OG  SER A 265      27.143  49.623  44.160  1.00  0.00           O0.      0
ATOM   4085  HG  SER A 265      26.514  50.338  44.041  1.00  0.00           H0.      0
ATOM   4086  C   SER A 265      28.775  47.302  44.947  1.00  0.00           C0.      0
ATOM   4087  O   SER A 265      29.912  47.310  45.321  1.00  0.00           O0.      0
ATOM   4088  N   VAL A 266      28.428  47.028  43.698  1.00  0.00           N0.      0
ATOM   4089  H   VAL A 266      27.455  47.055  43.428  1.00  0.00           H0.      0
ATOM   4090  CA  VAL A 266      29.270  46.352  42.745  1.00  0.00           C0.      0
ATOM   4091  HA  VAL A 266      30.288  46.601  43.047  1.00  0.00           H0.      0
ATOM   4092  CB  VAL A 266      28.976  44.803  42.734  1.00  0.00           C0.      0
ATOM   4093  HB  VAL A 266      27.949  44.810  42.368  1.00  0.00           H0.      0
ATOM   4094  CG1 VAL A 266      29.875  44.105  41.576  1.00  0.00           C0.      0
ATOM   4095 HG11 VAL A 266      30.921  44.405  41.621  1.00  0.00           H0.      0
ATOM   4096 HG12 VAL A 266      29.704  43.032  41.669  1.00  0.00           H0.      0
ATOM   4097 HG13 VAL A 266      29.501  44.385  40.591  1.00  0.00           H0.      0
ATOM   4098  CG2 VAL A 266      28.988  44.000  44.053  1.00  0.00           C0.      0
ATOM   4099 HG21 VAL A 266      28.591  42.997  43.893  1.00  0.00           H0.      0
ATOM   4100 HG22 VAL A 266      30.000  43.898  44.445  1.00  0.00           H0.      0
ATOM   4101 HG23 VAL A 266      28.307  44.484  44.754  1.00  0.00           H0.      0
ATOM   4102  C   VAL A 266      29.039  46.882  41.334  1.00  0.00           C0.      0
ATOM   4103  O   VAL A 266      27.960  47.243  40.989  1.00  0.00           O0.      0
ATOM   4104  N   LEU A 267      30.125  47.033  40.608  1.00  0.00           N0.      0
ATOM   4105  H   LEU A 267      31.001  46.900  41.093  1.00  0.00           H0.      0
ATOM   4106  CA  LEU A 267      30.055  47.591  39.258  1.00  0.00           C0.      0
ATOM   4107  HA  LEU A 267      29.007  47.631  38.960  1.00  0.00           H0.      0
ATOM   4108  CB  LEU A 267      30.491  49.031  39.128  1.00  0.00           C0.      0
ATOM   4109  HB2 LEU A 267      31.532  49.111  39.441  1.00  0.00           H0.      0
ATOM   4110  HB3 LEU A 267      30.467  49.320  38.077  1.00  0.00           H0.      0
ATOM   4111  CG  LEU A 267      29.643  50.134  39.781  1.00  0.00           C0.      0
ATOM   4112  HG  LEU A 267      28.627  49.744  39.839  1.00  0.00           H0.      0
ATOM   4113  CD1 LEU A 267      29.976  50.483  41.239  1.00  0.00           C0.      0
ATOM   4114 HD11 LEU A 267      29.409  51.371  41.517  1.00  0.00           H0.      0
ATOM   4115 HD12 LEU A 267      29.721  49.613  41.843  1.00  0.00           H0.      0
ATOM   4116 HD13 LEU A 267      31.041  50.637  41.412  1.00  0.00           H0.      0
ATOM   4117  CD2 LEU A 267      29.554  51.330  38.882  1.00  0.00           C0.      0
ATOM   4118 HD21 LEU A 267      29.250  52.242  39.397  1.00  0.00           H0.      0
ATOM   4119 HD22 LEU A 267      30.561  51.462  38.484  1.00  0.00           H0.      0
ATOM   4120 HD23 LEU A 267      28.970  51.159  37.978  1.00  0.00           H0.      0
ATOM   4121  C   LEU A 267      30.829  46.683  38.291  1.00  0.00           C0.      0
ATOM   4122  O   LEU A 267      31.673  45.959  38.708  1.00  0.00           O0.      0
ATOM   4123  N   GLY A 268      30.467  46.760  37.037  1.00  0.00           N0.      0
ATOM   4124  H   GLY A 268      29.685  47.286  36.673  1.00  0.00           H0.      0
ATOM   4125  CA  GLY A 268      31.105  45.985  35.963  1.00  0.00           C0.      0
ATOM   4126  HA2 GLY A 268      31.957  45.404  36.318  1.00  0.00           H0.      0
ATOM   4127  HA3 GLY A 268      30.473  45.211  35.527  1.00  0.00           H0.      0
ATOM   4128  C   GLY A 268      31.536  46.916  34.786  1.00  0.00           C0.      0
ATOM   4129  O   GLY A 268      30.701  47.545  34.118  1.00  0.00           O0.      0
ATOM   4130  N   ASP A 269      32.806  47.046  34.498  1.00  0.00           N0.      0
ATOM   4131  H   ASP A 269      33.333  46.436  35.106  1.00  0.00           H0.      0
ATOM   4132  CA  ASP A 269      33.406  48.108  33.703  1.00  0.00           C0.      0
ATOM   4133  HA  ASP A 269      34.459  48.050  33.977  1.00  0.00           H0.      0
ATOM   4134  CB  ASP A 269      33.393  47.749  32.186  1.00  0.00           C0.      0
ATOM   4135  HB2 ASP A 269      32.358  47.514  31.939  1.00  0.00           H0.      0
ATOM   4136  HB3 ASP A 269      33.682  48.575  31.536  1.00  0.00           H0.      0
ATOM   4137  CG  ASP A 269      34.142  46.419  31.834  1.00  0.00           C0.      0
ATOM   4138  OD1 ASP A 269      34.821  45.916  32.759  1.00  0.00           O0.      0
ATOM   4139  OD2 ASP A 269      33.937  45.993  30.667  1.00  0.00           O0.      0
ATOM   4140  C   ASP A 269      32.820  49.501  34.054  1.00  0.00           C0.      0
ATOM   4141  O   ASP A 269      32.555  50.318  33.121  1.00  0.00           O0.      0
ATOM   4142  N   PHE A 270      32.704  49.753  35.340  1.00  0.00           N0.      0
ATOM   4143  H   PHE A 270      33.053  49.145  36.066  1.00  0.00           H0.      0
ATOM   4144  CA  PHE A 270      32.048  51.002  35.898  1.00  0.00           C0.      0
ATOM   4145  HA  PHE A 270      31.891  50.816  36.961  1.00  0.00           H0.      0
ATOM   4146  CB  PHE A 270      33.068  52.179  35.716  1.00  0.00           C0.      0
ATOM   4147  HB2 PHE A 270      33.201  52.252  34.636  1.00  0.00           H0.      0
ATOM   4148  HB3 PHE A 270      32.673  53.139  36.047  1.00  0.00           H0.      0
ATOM   4149  CG  PHE A 270      34.305  51.950  36.495  1.00  0.00           C0.      0
ATOM   4150  CD1 PHE A 270      35.435  51.299  35.901  1.00  0.00           C0.      0
ATOM   4151  HD1 PHE A 270      35.340  50.922  34.894  1.00  0.00           H0.      0
ATOM   4152  CE1 PHE A 270      36.683  51.300  36.586  1.00  0.00           C0.      0
ATOM   4153  HE1 PHE A 270      37.596  50.923  36.149  1.00  0.00           H0.      0
ATOM   4154  CZ  PHE A 270      36.620  51.508  37.977  1.00  0.00           C0.      0
ATOM   4155  HZ  PHE A 270      37.547  51.396  38.519  1.00  0.00           H0.      0
ATOM   4156  CE2 PHE A 270      35.543  52.123  38.564  1.00  0.00           C0.      0
ATOM   4157  HE2 PHE A 270      35.593  52.259  39.635  1.00  0.00           H0.      0
ATOM   4158  CD2 PHE A 270      34.403  52.408  37.798  1.00  0.00           C0.      0
ATOM   4159  HD2 PHE A 270      33.611  53.040  38.171  1.00  0.00           H0.      0
ATOM   4160  C   PHE A 270      30.665  51.308  35.357  1.00  0.00           C0.      0
ATOM   4161  O   PHE A 270      30.141  52.398  35.543  1.00  0.00           O0.      0
ATOM   4162  N   LYS A 271      30.000  50.370  34.649  1.00  0.00           N0.      0
ATOM   4163  H   LYS A 271      30.440  49.483  34.451  1.00  0.00           H0.      0
ATOM   4164  CA  LYS A 271      28.506  50.418  34.439  1.00  0.00           C0.      0
ATOM   4165  HA  LYS A 271      28.061  51.406  34.560  1.00  0.00           H0.      0
ATOM   4166  CB  LYS A 271      28.174  49.941  32.965  1.00  0.00           C0.      0
ATOM   4167  HB2 LYS A 271      28.265  48.856  33.007  1.00  0.00           H0.      0
ATOM   4168  HB3 LYS A 271      27.141  50.177  32.708  1.00  0.00           H0.      0
ATOM   4169  CG  LYS A 271      28.991  50.337  31.717  1.00  0.00           C0.      0
ATOM   4170  HG2 LYS A 271      28.190  50.598  31.026  1.00  0.00           H0.      0
ATOM   4171  HG3 LYS A 271      29.443  51.323  31.828  1.00  0.00           H0.      0
ATOM   4172  CD  LYS A 271      29.990  49.220  31.244  1.00  0.00           C0.      0
ATOM   4173  HD2 LYS A 271      30.791  49.086  31.970  1.00  0.00           H0.      0
ATOM   4174  HD3 LYS A 271      29.508  48.245  31.178  1.00  0.00           H0.      0
ATOM   4175  CE  LYS A 271      30.518  49.526  29.841  1.00  0.00           C0.      0
ATOM   4176  HE2 LYS A 271      30.900  50.546  29.880  1.00  0.00           H0.      0
ATOM   4177  HE3 LYS A 271      31.365  48.903  29.554  1.00  0.00           H0.      0
ATOM   4178  NZ  LYS A 271      29.430  49.394  28.835  1.00  0.00           N0.      0
ATOM   4179  HZ1 LYS A 271      29.800  49.443  27.896  1.00  0.00           H0.      0
ATOM   4180  HZ2 LYS A 271      29.049  48.460  28.890  1.00  0.00           H0.      0
ATOM   4181  HZ3 LYS A 271      28.677  50.052  28.976  1.00  0.00           H0.      0
ATOM   4182  C   LYS A 271      27.782  49.583  35.479  1.00  0.00           C0.      0
ATOM   4183  O   LYS A 271      28.409  48.774  36.136  1.00  0.00           O0.      0
ATOM   4184  N   PRO A 272      26.471  49.812  35.660  1.00  0.00           N0.      0
ATOM   4185  CD  PRO A 272      25.632  50.845  35.112  1.00  0.00           C0.      0
ATOM   4186  HD2 PRO A 272      25.809  50.976  34.045  1.00  0.00           H0.      0
ATOM   4187  HD3 PRO A 272      25.781  51.794  35.627  1.00  0.00           H0.      0
ATOM   4188  CG  PRO A 272      24.165  50.355  35.122  1.00  0.00           C0.      0
ATOM   4189  HG2 PRO A 272      24.012  49.725  34.247  1.00  0.00           H0.      0
ATOM   4190  HG3 PRO A 272      23.448  51.176  35.154  1.00  0.00           H0.      0
ATOM   4191  CB  PRO A 272      24.153  49.622  36.470  1.00  0.00           C0.      0
ATOM   4192  HB2 PRO A 272      23.376  48.863  36.567  1.00  0.00           H0.      0
ATOM   4193  HB3 PRO A 272      24.038  50.299  37.316  1.00  0.00           H0.      0
ATOM   4194  CA  PRO A 272      25.621  49.073  36.538  1.00  0.00           C0.      0
ATOM   4195  HA  PRO A 272      26.034  49.101  37.547  1.00  0.00           H0.      0
ATOM   4196  C   PRO A 272      25.644  47.630  36.154  1.00  0.00           C0.      0
ATOM   4197  O   PRO A 272      25.602  47.249  34.992  1.00  0.00           O0.      0
ATOM   4198  N   TYR A 273      25.883  46.824  37.200  1.00  0.00           N0.      0
ATOM   4199  H   TYR A 273      25.955  47.260  38.108  1.00  0.00           H0.      0
ATOM   4200  CA  TYR A 273      26.087  45.376  37.164  1.00  0.00           C0.      0
ATOM   4201  HA  TYR A 273      26.396  44.979  36.197  1.00  0.00           H0.      0
ATOM   4202  CB  TYR A 273      27.072  44.911  38.311  1.00  0.00           C0.      0
ATOM   4203  HB2 TYR A 273      28.093  45.261  38.159  1.00  0.00           H0.      0
ATOM   4204  HB3 TYR A 273      26.809  45.455  39.219  1.00  0.00           H0.      0
ATOM   4205  CG  TYR A 273      27.104  43.416  38.518  1.00  0.00           C0.      0
ATOM   4206  CD1 TYR A 273      27.390  42.613  37.422  1.00  0.00           C0.      0
ATOM   4207  HD1 TYR A 273      27.655  43.054  36.473  1.00  0.00           H0.      0
ATOM   4208  CE1 TYR A 273      27.194  41.215  37.538  1.00  0.00           C0.      0
ATOM   4209  HE1 TYR A 273      27.340  40.500  36.741  1.00  0.00           H0.      0
ATOM   4210  CZ  TYR A 273      26.664  40.636  38.734  1.00  0.00           C0.      0
ATOM   4211  OH  TYR A 273      26.597  39.312  38.873  1.00  0.00           O0.      0
ATOM   4212  HH  TYR A 273      26.716  38.947  39.753  1.00  0.00           H0.      0
ATOM   4213  CE2 TYR A 273      26.482  41.423  39.880  1.00  0.00           C0.      0
ATOM   4214  HE2 TYR A 273      26.241  40.915  40.802  1.00  0.00           H0.      0
ATOM   4215  CD2 TYR A 273      26.663  42.844  39.752  1.00  0.00           C0.      0
ATOM   4216  HD2 TYR A 273      26.559  43.426  40.656  1.00  0.00           H0.      0
ATOM   4217  C   TYR A 273      24.702  44.731  37.395  1.00  0.00           C0.      0
ATOM   4218  O   TYR A 273      23.866  45.262  38.112  1.00  0.00           O0.      0
ATOM   4219  N   ARG A 274      24.436  43.617  36.782  1.00  0.00           N0.      0
ATOM   4220  H   ARG A 274      25.144  43.345  36.116  1.00  0.00           H0.      0
ATOM   4221  CA  ARG A 274      23.423  42.576  37.140  1.00  0.00           C0.      0
ATOM   4222  HA  ARG A 274      23.049  42.697  38.156  1.00  0.00           H0.      0
ATOM   4223  CB  ARG A 274      22.248  42.880  36.221  1.00  0.00           C0.      0
ATOM   4224  HB2 ARG A 274      21.713  43.779  36.530  1.00  0.00           H0.      0
ATOM   4225  HB3 ARG A 274      22.618  43.114  35.223  1.00  0.00           H0.      0
ATOM   4226  CG  ARG A 274      21.130  41.806  36.134  1.00  0.00           C0.      0
ATOM   4227  HG2 ARG A 274      21.574  40.903  35.714  1.00  0.00           H0.      0
ATOM   4228  HG3 ARG A 274      20.708  41.567  37.110  1.00  0.00           H0.      0
ATOM   4229  CD  ARG A 274      19.999  42.245  35.286  1.00  0.00           C0.      0
ATOM   4230  HD2 ARG A 274      19.413  41.334  35.165  1.00  0.00           H0.      0
ATOM   4231  HD3 ARG A 274      19.336  42.952  35.784  1.00  0.00           H0.      0
ATOM   4232  NE  ARG A 274      20.404  42.891  34.002  1.00  0.00           N0.      0
ATOM   4233  HE  ARG A 274      20.704  43.852  34.084  1.00  0.00           H0.      0
ATOM   4234  CZ  ARG A 274      20.433  42.230  32.781  1.00  0.00           C0.      0
ATOM   4235  NH1 ARG A 274      20.029  40.968  32.618  1.00  0.00           N0.      0
ATOM   4236 HH11 ARG A 274      19.839  40.399  33.431  1.00  0.00           H0.      0
ATOM   4237 HH12 ARG A 274      20.110  40.510  31.721  1.00  0.00           H0.      0
ATOM   4238  NH2 ARG A 274      20.717  42.820  31.637  1.00  0.00           N0.      0
ATOM   4239 HH21 ARG A 274      21.107  43.751  31.621  1.00  0.00           H0.      0
ATOM   4240 HH22 ARG A 274      20.615  42.289  30.784  1.00  0.00           H0.      0
ATOM   4241  C   ARG A 274      23.827  41.108  36.942  1.00  0.00           C0.      0
ATOM   4242  O   ARG A 274      24.546  40.797  35.962  1.00  0.00           O0.      0
ATOM   4243  N   PRO A 275      23.379  40.183  37.779  1.00  0.00           N0.      0
ATOM   4244  CD  PRO A 275      22.761  40.332  39.066  1.00  0.00           C0.      0
ATOM   4245  HD2 PRO A 275      21.680  40.423  38.951  1.00  0.00           H0.      0
ATOM   4246  HD3 PRO A 275      23.210  41.107  39.687  1.00  0.00           H0.      0
ATOM   4247  CG  PRO A 275      23.046  39.046  39.920  1.00  0.00           C0.      0
ATOM   4248  HG2 PRO A 275      22.225  38.832  40.604  1.00  0.00           H0.      0
ATOM   4249  HG3 PRO A 275      24.020  38.936  40.396  1.00  0.00           H0.      0
ATOM   4250  CB  PRO A 275      23.013  38.053  38.801  1.00  0.00           C0.      0
ATOM   4251  HB2 PRO A 275      21.962  37.849  38.597  1.00  0.00           H0.      0
ATOM   4252  HB3 PRO A 275      23.555  37.118  38.945  1.00  0.00           H0.      0
ATOM   4253  CA  PRO A 275      23.566  38.763  37.536  1.00  0.00           C0.      0
ATOM   4254  HA  PRO A 275      24.631  38.578  37.397  1.00  0.00           H0.      0
ATOM   4255  C   PRO A 275      22.817  38.179  36.229  1.00  0.00           C0.      0
ATOM   4256  O   PRO A 275      21.620  38.106  36.276  1.00  0.00           O0.      0
ATOM   4257  N   GLY A 276      23.476  37.591  35.264  1.00  0.00           N0.      0
ATOM   4258  H   GLY A 276      24.483  37.577  35.349  1.00  0.00           H0.      0
ATOM   4259  CA  GLY A 276      22.877  37.198  33.960  1.00  0.00           C0.      0
ATOM   4260  HA2 GLY A 276      23.540  36.468  33.495  1.00  0.00           H0.      0
ATOM   4261  HA3 GLY A 276      21.897  36.732  34.060  1.00  0.00           H0.      0
ATOM   4262  C   GLY A 276      22.661  38.336  32.959  1.00  0.00           C0.      0
ATOM   4263  O   GLY A 276      21.754  38.312  32.137  1.00  0.00           O0.      0
ATOM   4264  N   GLN A 277      23.542  39.368  33.016  1.00  0.00           N0.      0
ATOM   4265  H   GLN A 277      24.224  39.391  33.760  1.00  0.00           H0.      0
ATOM   4266  CA  GLN A 277      23.801  40.395  31.952  1.00  0.00           C0.      0
ATOM   4267  HA  GLN A 277      22.808  40.716  31.636  1.00  0.00           H0.      0
ATOM   4268  CB  GLN A 277      24.666  41.557  32.484  1.00  0.00           C0.      0
ATOM   4269  HB2 GLN A 277      24.635  42.277  31.667  1.00  0.00           H0.      0
ATOM   4270  HB3 GLN A 277      24.071  42.103  33.216  1.00  0.00           H0.      0
ATOM   4271  CG  GLN A 277      26.072  41.413  33.069  1.00  0.00           C0.      0
ATOM   4272  HG2 GLN A 277      26.227  40.768  33.934  1.00  0.00           H0.      0
ATOM   4273  HG3 GLN A 277      26.810  41.138  32.315  1.00  0.00           H0.      0
ATOM   4274  CD  GLN A 277      26.579  42.772  33.529  1.00  0.00           C0.      0
ATOM   4275  OE1 GLN A 277      25.951  43.422  34.336  1.00  0.00           O0.      0
ATOM   4276  NE2 GLN A 277      27.742  43.173  33.115  1.00  0.00           N0.      0
ATOM   4277 HE21 GLN A 277      28.089  44.105  33.290  1.00  0.00           H0.      0
ATOM   4278 HE22 GLN A 277      28.200  42.652  32.381  1.00  0.00           H0.      0
ATOM   4279  C   GLN A 277      24.427  39.815  30.707  1.00  0.00           C0.      0
ATOM   4280  O   GLN A 277      25.467  39.141  30.713  1.00  0.00           O0.      0
ATOM   4281  N   ALA A 278      23.978  40.273  29.562  1.00  0.00           N0.      0
ATOM   4282  H   ALA A 278      23.180  40.885  29.658  1.00  0.00           H0.      0
ATOM   4283  CA  ALA A 278      24.575  40.127  28.225  1.00  0.00           C0.      0
ATOM   4284  HA  ALA A 278      24.546  39.074  27.947  1.00  0.00           H0.      0
ATOM   4285  CB  ALA A 278      23.609  40.688  27.129  1.00  0.00           C0.      0
ATOM   4286  HB1 ALA A 278      24.060  40.704  26.137  1.00  0.00           H0.      0
ATOM   4287  HB2 ALA A 278      22.692  40.102  27.176  1.00  0.00           H0.      0
ATOM   4288  HB3 ALA A 278      23.392  41.715  27.424  1.00  0.00           H0.      0
ATOM   4289  C   ALA A 278      26.031  40.653  28.091  1.00  0.00           C0.      0
ATOM   4290  O   ALA A 278      26.872  40.051  27.505  1.00  0.00           O0.      0
ATOM   4291  N   TYR A 279      26.281  41.830  28.644  1.00  0.00           N0.      0
ATOM   4292  H   TYR A 279      25.552  42.387  29.066  1.00  0.00           H0.      0
ATOM   4293  CA  TYR A 279      27.601  42.508  28.588  1.00  0.00           C0.      0
ATOM   4294  HA  TYR A 279      27.883  42.498  27.535  1.00  0.00           H0.      0
ATOM   4295  CB  TYR A 279      27.339  43.930  29.007  1.00  0.00           C0.      0
ATOM   4296  HB2 TYR A 279      26.729  44.324  28.194  1.00  0.00           H0.      0
ATOM   4297  HB3 TYR A 279      26.840  43.900  29.975  1.00  0.00           H0.      0
ATOM   4298  CG  TYR A 279      28.612  44.847  29.068  1.00  0.00           C0.      0
ATOM   4299  CD1 TYR A 279      29.478  44.836  30.180  1.00  0.00           C0.      0
ATOM   4300  HD1 TYR A 279      29.345  44.277  31.094  1.00  0.00           H0.      0
ATOM   4301  CE1 TYR A 279      30.673  45.534  30.132  1.00  0.00           C0.      0
ATOM   4302  HE1 TYR A 279      31.305  45.612  31.004  1.00  0.00           H0.      0
ATOM   4303  CZ  TYR A 279      30.990  46.172  28.953  1.00  0.00           C0.      0
ATOM   4304  OH  TYR A 279      32.186  46.744  28.896  1.00  0.00           O0.      0
ATOM   4305  HH  TYR A 279      32.764  46.233  29.468  1.00  0.00           H0.      0
ATOM   4306  CE2 TYR A 279      30.201  46.113  27.811  1.00  0.00           C0.      0
ATOM   4307  HE2 TYR A 279      30.559  46.549  26.890  1.00  0.00           H0.      0
ATOM   4308  CD2 TYR A 279      28.956  45.472  27.848  1.00  0.00           C0.      0
ATOM   4309  HD2 TYR A 279      28.326  45.396  26.974  1.00  0.00           H0.      0
ATOM   4310  C   TYR A 279      28.611  41.811  29.506  1.00  0.00           C0.      0
ATOM   4311  O   TYR A 279      28.476  41.804  30.757  1.00  0.00           O0.      0
ATOM   4312  N   VAL A 280      29.696  41.271  29.022  1.00  0.00           N0.      0
ATOM   4313  H   VAL A 280      29.775  41.377  28.021  1.00  0.00           H0.      0
ATOM   4314  CA  VAL A 280      30.837  40.627  29.738  1.00  0.00           C0.      0
ATOM   4315  HA  VAL A 280      30.517  40.194  30.685  1.00  0.00           H0.      0
ATOM   4316  CB  VAL A 280      31.498  39.553  28.925  1.00  0.00           C0.      0
ATOM   4317  HB  VAL A 280      31.720  39.853  27.900  1.00  0.00           H0.      0
ATOM   4318  CG1 VAL A 280      32.786  39.004  29.496  1.00  0.00           C0.      0
ATOM   4319 HG11 VAL A 280      33.134  38.120  28.962  1.00  0.00           H0.      0
ATOM   4320 HG12 VAL A 280      33.571  39.748  29.627  1.00  0.00           H0.      0
ATOM   4321 HG13 VAL A 280      32.543  38.581  30.471  1.00  0.00           H0.      0
ATOM   4322  CG2 VAL A 280      30.477  38.389  28.837  1.00  0.00           C0.      0
ATOM   4323 HG21 VAL A 280      29.651  38.784  28.246  1.00  0.00           H0.      0
ATOM   4324 HG22 VAL A 280      30.910  37.571  28.260  1.00  0.00           H0.      0
ATOM   4325 HG23 VAL A 280      30.166  37.959  29.789  1.00  0.00           H0.      0
ATOM   4326  C   VAL A 280      31.841  41.752  30.072  1.00  0.00           C0.      0
ATOM   4327  O   VAL A 280      32.559  42.249  29.153  1.00  0.00           O0.      0
ATOM   4328  N   PRO A 281      31.952  42.154  31.334  1.00  0.00           N0.      0
ATOM   4329  CD  PRO A 281      31.199  41.778  32.542  1.00  0.00           C0.      0
ATOM   4330  HD2 PRO A 281      31.590  40.828  32.906  1.00  0.00           H0.      0
ATOM   4331  HD3 PRO A 281      30.133  41.693  32.332  1.00  0.00           H0.      0
ATOM   4332  CG  PRO A 281      31.268  42.856  33.587  1.00  0.00           C0.      0
ATOM   4333  HG2 PRO A 281      31.066  42.440  34.574  1.00  0.00           H0.      0
ATOM   4334  HG3 PRO A 281      30.587  43.626  33.223  1.00  0.00           H0.      0
ATOM   4335  CB  PRO A 281      32.678  43.316  33.285  1.00  0.00           C0.      0
ATOM   4336  HB2 PRO A 281      33.353  42.814  33.977  1.00  0.00           H0.      0
ATOM   4337  HB3 PRO A 281      32.761  44.383  33.489  1.00  0.00           H0.      0
ATOM   4338  CA  PRO A 281      33.015  43.042  31.833  1.00  0.00           C0.      0
ATOM   4339  HA  PRO A 281      32.948  43.965  31.257  1.00  0.00           H0.      0
ATOM   4340  C   PRO A 281      34.495  42.536  31.770  1.00  0.00           C0.      0
ATOM   4341  O   PRO A 281      34.782  41.327  31.978  1.00  0.00           O0.      0
ATOM   4342  N   CYS A 282      35.403  43.479  31.797  1.00  0.00           N0.      0
ATOM   4343  H   CYS A 282      35.148  44.433  31.585  1.00  0.00           H0.      0
ATOM   4344  CA  CYS A 282      36.842  43.058  32.100  1.00  0.00           C0.      0
ATOM   4345  HA  CYS A 282      36.998  42.006  31.861  1.00  0.00           H0.      0
ATOM   4346  CB  CYS A 282      37.694  43.809  31.044  1.00  0.00           C0.      0
ATOM   4347  HB2 CYS A 282      37.232  43.682  30.065  1.00  0.00           H0.      0
ATOM   4348  HB3 CYS A 282      37.660  44.886  31.209  1.00  0.00           H0.      0
ATOM   4349  SG  CYS A 282      39.417  43.390  31.006  1.00  0.00           S0.      0
ATOM   4350  HG  CYS A 282      39.597  43.619  32.310  1.00  0.00           H0.      0
ATOM   4351  C   CYS A 282      37.160  43.266  33.589  1.00  0.00           C0.      0
ATOM   4352  O   CYS A 282      38.129  42.691  34.016  1.00  0.00           O0.      0
ATOM   4353  N   TYR A 283      36.391  44.102  34.272  1.00  0.00           N0.      0
ATOM   4354  H   TYR A 283      35.725  44.671  33.771  1.00  0.00           H0.      0
ATOM   4355  CA  TYR A 283      36.647  44.546  35.740  1.00  0.00           C0.      0
ATOM   4356  HA  TYR A 283      37.322  43.833  36.215  1.00  0.00           H0.      0
ATOM   4357  CB  TYR A 283      37.285  45.909  35.774  1.00  0.00           C0.      0
ATOM   4358  HB2 TYR A 283      36.582  46.594  35.302  1.00  0.00           H0.      0
ATOM   4359  HB3 TYR A 283      37.445  46.117  36.832  1.00  0.00           H0.      0
ATOM   4360  CG  TYR A 283      38.589  46.007  34.944  1.00  0.00           C0.      0
ATOM   4361  CD1 TYR A 283      38.552  46.264  33.563  1.00  0.00           C0.      0
ATOM   4362  HD1 TYR A 283      37.586  46.294  33.080  1.00  0.00           H0.      0
ATOM   4363  CE1 TYR A 283      39.681  46.439  32.811  1.00  0.00           C0.      0
ATOM   4364  HE1 TYR A 283      39.650  46.742  31.775  1.00  0.00           H0.      0
ATOM   4365  CZ  TYR A 283      40.912  46.360  33.457  1.00  0.00           C0.      0
ATOM   4366  OH  TYR A 283      42.054  46.737  32.798  1.00  0.00           O0.      0
ATOM   4367  HH  TYR A 283      41.897  47.049  31.904  1.00  0.00           H0.      0
ATOM   4368  CE2 TYR A 283      40.971  46.119  34.833  1.00  0.00           C0.      0
ATOM   4369  HE2 TYR A 283      41.936  46.240  35.302  1.00  0.00           H0.      0
ATOM   4370  CD2 TYR A 283      39.824  45.884  35.562  1.00  0.00           C0.      0
ATOM   4371  HD2 TYR A 283      39.822  45.818  36.640  1.00  0.00           H0.      0
ATOM   4372  C   TYR A 283      35.390  44.613  36.567  1.00  0.00           C0.      0
ATOM   4373  O   TYR A 283      34.345  45.159  36.107  1.00  0.00           O0.      0
ATOM   4374  N   PHE A 284      35.517  44.122  37.811  1.00  0.00           N0.      0
ATOM   4375  H   PHE A 284      36.458  43.937  38.131  1.00  0.00           H0.      0
ATOM   4376  CA  PHE A 284      34.515  44.087  38.886  1.00  0.00           C0.      0
ATOM   4377  HA  PHE A 284      33.650  44.659  38.549  1.00  0.00           H0.      0
ATOM   4378  CB  PHE A 284      33.996  42.728  39.306  1.00  0.00           C0.      0
ATOM   4379  HB2 PHE A 284      34.777  42.055  39.660  1.00  0.00           H0.      0
ATOM   4380  HB3 PHE A 284      33.386  43.009  40.164  1.00  0.00           H0.      0
ATOM   4381  CG  PHE A 284      33.202  41.993  38.263  1.00  0.00           C0.      0
ATOM   4382  CD1 PHE A 284      33.746  40.893  37.589  1.00  0.00           C0.      0
ATOM   4383  HD1 PHE A 284      34.793  40.639  37.666  1.00  0.00           H0.      0
ATOM   4384  CE1 PHE A 284      32.973  40.099  36.749  1.00  0.00           C0.      0
ATOM   4385  HE1 PHE A 284      33.398  39.219  36.288  1.00  0.00           H0.      0
ATOM   4386  CZ  PHE A 284      31.560  40.346  36.667  1.00  0.00           C0.      0
ATOM   4387  HZ  PHE A 284      30.909  39.829  35.978  1.00  0.00           H0.      0
ATOM   4388  CE2 PHE A 284      31.052  41.477  37.338  1.00  0.00           C0.      0
ATOM   4389  HE2 PHE A 284      29.983  41.569  37.214  1.00  0.00           H0.      0
ATOM   4390  CD2 PHE A 284      31.857  42.355  38.145  1.00  0.00           C0.      0
ATOM   4391  HD2 PHE A 284      31.518  43.185  38.747  1.00  0.00           H0.      0
ATOM   4392  C   PHE A 284      35.023  45.006  40.052  1.00  0.00           C0.      0
ATOM   4393  O   PHE A 284      36.084  44.675  40.577  1.00  0.00           O0.      0
ATOM   4394  N   ILE A 285      34.303  46.069  40.384  1.00  0.00           N0.      0
ATOM   4395  H   ILE A 285      33.375  46.157  39.995  1.00  0.00           H0.      0
ATOM   4396  CA  ILE A 285      34.692  47.078  41.403  1.00  0.00           C0.      0
ATOM   4397  HA  ILE A 285      35.589  46.740  41.922  1.00  0.00           H0.      0
ATOM   4398  CB  ILE A 285      34.903  48.409  40.732  1.00  0.00           C0.      0
ATOM   4399  HB  ILE A 285      33.906  48.744  40.449  1.00  0.00           H0.      0
ATOM   4400  CG2 ILE A 285      35.328  49.508  41.685  1.00  0.00           C0.      0
ATOM   4401 HG21 ILE A 285      36.353  49.360  42.023  1.00  0.00           H0.      0
ATOM   4402 HG22 ILE A 285      35.341  50.413  41.078  1.00  0.00           H0.      0
ATOM   4403 HG23 ILE A 285      34.629  49.717  42.495  1.00  0.00           H0.      0
ATOM   4404  CG1 ILE A 285      35.745  48.314  39.484  1.00  0.00           C0.      0
ATOM   4405 HG12 ILE A 285      36.368  49.208  39.475  1.00  0.00           H0.      0
ATOM   4406 HG13 ILE A 285      36.342  47.407  39.573  1.00  0.00           H0.      0
ATOM   4407  CD1 ILE A 285      34.895  48.263  38.163  1.00  0.00           C0.      0
ATOM   4408 HD11 ILE A 285      35.487  48.180  37.252  1.00  0.00           H0.      0
ATOM   4409 HD12 ILE A 285      34.199  47.424  38.168  1.00  0.00           H0.      0
ATOM   4410 HD13 ILE A 285      34.357  49.212  38.168  1.00  0.00           H0.      0
ATOM   4411  C   ILE A 285      33.669  47.051  42.508  1.00  0.00           C0.      0
ATOM   4412  O   ILE A 285      32.505  47.230  42.160  1.00  0.00           O0.      0
ATOM   4413  N   HID A 286      34.176  46.875  43.726  1.00  0.00           N0.      0
ATOM   4414  H   HID A 286      35.178  46.773  43.790  1.00  0.00           H0.      0
ATOM   4415  CA  HID A 286      33.476  46.964  44.948  1.00  0.00           C0.      0
ATOM   4416  HA  HID A 286      32.407  46.885  44.747  1.00  0.00           H0.      0
ATOM   4417  CB  HID A 286      33.783  45.830  45.929  1.00  0.00           C0.      0
ATOM   4418  HB2 HID A 286      34.871  45.836  45.997  1.00  0.00           H0.      0
ATOM   4419  HB3 HID A 286      33.247  46.051  46.852  1.00  0.00           H0.      0
ATOM   4420  CG  HID A 286      33.512  44.399  45.339  1.00  0.00           C0.      0
ATOM   4421  ND1 HID A 286      32.511  43.535  45.667  1.00  0.00           N0.      0
ATOM   4422  HD1 HID A 286      31.902  43.549  46.472  1.00  0.00           H0.      0
ATOM   4423  CE1 HID A 286      32.637  42.459  44.821  1.00  0.00           C0.      0
ATOM   4424  HE1 HID A 286      31.963  41.627  44.962  1.00  0.00           H0.      0
ATOM   4425  NE2 HID A 286      33.641  42.634  43.979  1.00  0.00           N0.      0
ATOM   4426  CD2 HID A 286      34.246  43.872  44.287  1.00  0.00           C0.      0
ATOM   4427  HD2 HID A 286      35.092  44.258  43.737  1.00  0.00           H0.      0
ATOM   4428  C   HID A 286      33.617  48.416  45.517  1.00  0.00           C0.      0
ATOM   4429  O   HID A 286      34.714  48.859  45.982  1.00  0.00           O0.      0
ATOM   4430  N   VAL A 287      32.505  48.997  45.786  1.00  0.00           N0.      0
ATOM   4431  H   VAL A 287      31.661  48.473  45.606  1.00  0.00           H0.      0
ATOM   4432  CA  VAL A 287      32.261  50.262  46.461  1.00  0.00           C0.      0
ATOM   4433  HA  VAL A 287      33.179  50.809  46.678  1.00  0.00           H0.      0
ATOM   4434  CB  VAL A 287      31.498  51.198  45.454  1.00  0.00           C0.      0
ATOM   4435  HB  VAL A 287      30.500  50.840  45.201  1.00  0.00           H0.      0
ATOM   4436  CG1 VAL A 287      31.267  52.561  46.088  1.00  0.00           C0.      0
ATOM   4437 HG11 VAL A 287      32.190  52.975  46.494  1.00  0.00           H0.      0
ATOM   4438 HG12 VAL A 287      30.792  53.226  45.367  1.00  0.00           H0.      0
ATOM   4439 HG13 VAL A 287      30.627  52.433  46.961  1.00  0.00           H0.      0
ATOM   4440  CG2 VAL A 287      32.149  51.406  44.178  1.00  0.00           C0.      0
ATOM   4441 HG21 VAL A 287      33.127  51.779  44.481  1.00  0.00           H0.      0
ATOM   4442 HG22 VAL A 287      32.199  50.474  43.614  1.00  0.00           H0.      0
ATOM   4443 HG23 VAL A 287      31.521  52.087  43.602  1.00  0.00           H0.      0
ATOM   4444  C   VAL A 287      31.519  50.102  47.791  1.00  0.00           C0.      0
ATOM   4445  O   VAL A 287      30.372  49.791  47.799  1.00  0.00           O0.      0
ATOM   4446  N   LEU A 288      32.213  50.202  48.922  1.00  0.00           N0.      0
ATOM   4447  H   LEU A 288      33.106  50.674  48.941  1.00  0.00           H0.      0
ATOM   4448  CA  LEU A 288      31.575  50.141  50.256  1.00  0.00           C0.      0
ATOM   4449  HA  LEU A 288      30.513  49.902  50.190  1.00  0.00           H0.      0
ATOM   4450  CB  LEU A 288      32.282  49.166  51.215  1.00  0.00           C0.      0
ATOM   4451  HB2 LEU A 288      33.298  49.552  51.293  1.00  0.00           H0.      0
ATOM   4452  HB3 LEU A 288      31.732  49.162  52.156  1.00  0.00           H0.      0
ATOM   4453  CG  LEU A 288      32.300  47.689  50.677  1.00  0.00           C0.      0
ATOM   4454  HG  LEU A 288      31.369  47.578  50.120  1.00  0.00           H0.      0
ATOM   4455  CD1 LEU A 288      33.591  47.380  49.797  1.00  0.00           C0.      0
ATOM   4456 HD11 LEU A 288      34.493  47.434  50.406  1.00  0.00           H0.      0
ATOM   4457 HD12 LEU A 288      33.558  46.373  49.382  1.00  0.00           H0.      0
ATOM   4458 HD13 LEU A 288      33.608  48.087  48.967  1.00  0.00           H0.      0
ATOM   4459  CD2 LEU A 288      32.181  46.609  51.712  1.00  0.00           C0.      0
ATOM   4460 HD21 LEU A 288      31.404  46.870  52.430  1.00  0.00           H0.      0
ATOM   4461 HD22 LEU A 288      31.860  45.657  51.290  1.00  0.00           H0.      0
ATOM   4462 HD23 LEU A 288      33.072  46.382  52.298  1.00  0.00           H0.      0
ATOM   4463  C   LEU A 288      31.582  51.549  50.918  1.00  0.00           C0.      0
ATOM   4464  O   LEU A 288      32.358  52.391  50.474  1.00  0.00           O0.      0
ATOM   4465  N   LYS A 289      30.754  51.745  51.909  1.00  0.00           N0.      0
ATOM   4466  H   LYS A 289      30.044  51.043  52.061  1.00  0.00           H0.      0
ATOM   4467  CA  LYS A 289      30.820  52.850  52.900  1.00  0.00           C0.      0
ATOM   4468  HA  LYS A 289      31.689  53.499  52.799  1.00  0.00           H0.      0
ATOM   4469  CB  LYS A 289      29.610  53.726  52.669  1.00  0.00           C0.      0
ATOM   4470  HB2 LYS A 289      29.800  54.137  51.677  1.00  0.00           H0.      0
ATOM   4471  HB3 LYS A 289      28.732  53.081  52.706  1.00  0.00           H0.      0
ATOM   4472  CG  LYS A 289      29.531  54.903  53.617  1.00  0.00           C0.      0
ATOM   4473  HG2 LYS A 289      29.543  54.636  54.673  1.00  0.00           H0.      0
ATOM   4474  HG3 LYS A 289      30.390  55.570  53.542  1.00  0.00           H0.      0
ATOM   4475  CD  LYS A 289      28.193  55.627  53.451  1.00  0.00           C0.      0
ATOM   4476  HD2 LYS A 289      28.252  55.934  52.407  1.00  0.00           H0.      0
ATOM   4477  HD3 LYS A 289      27.325  54.992  53.629  1.00  0.00           H0.      0
ATOM   4478  CE  LYS A 289      28.076  56.877  54.353  1.00  0.00           C0.      0
ATOM   4479  HE2 LYS A 289      28.988  57.109  54.903  1.00  0.00           H0.      0
ATOM   4480  HE3 LYS A 289      27.937  57.732  53.692  1.00  0.00           H0.      0
ATOM   4481  NZ  LYS A 289      27.005  56.779  55.455  1.00  0.00           N0.      0
ATOM   4482  HZ1 LYS A 289      27.254  57.467  56.152  1.00  0.00           H0.      0
ATOM   4483  HZ2 LYS A 289      26.077  56.926  55.085  1.00  0.00           H0.      0
ATOM   4484  HZ3 LYS A 289      27.086  55.870  55.887  1.00  0.00           H0.      0
ATOM   4485  C   LYS A 289      30.832  52.173  54.337  1.00  0.00           C0.      0
ATOM   4486  O   LYS A 289      30.062  51.259  54.475  1.00  0.00           O0.      0
ATOM   4487  N   LYS A 290      31.646  52.643  55.293  1.00  0.00           N0.      0
ATOM   4488  H   LYS A 290      32.203  53.427  54.983  1.00  0.00           H0.      0
ATOM   4489  CA  LYS A 290      31.661  52.212  56.704  1.00  0.00           C0.      0
ATOM   4490  HA  LYS A 290      31.670  51.123  56.744  1.00  0.00           H0.      0
ATOM   4491  CB  LYS A 290      32.947  52.724  57.366  1.00  0.00           C0.      0
ATOM   4492  HB2 LYS A 290      33.654  52.989  56.580  1.00  0.00           H0.      0
ATOM   4493  HB3 LYS A 290      32.672  53.628  57.909  1.00  0.00           H0.      0
ATOM   4494  CG  LYS A 290      33.598  51.696  58.326  1.00  0.00           C0.      0
ATOM   4495  HG2 LYS A 290      32.785  51.236  58.888  1.00  0.00           H0.      0
ATOM   4496  HG3 LYS A 290      34.210  50.992  57.762  1.00  0.00           H0.      0
ATOM   4497  CD  LYS A 290      34.476  52.448  59.415  1.00  0.00           C0.      0
ATOM   4498  HD2 LYS A 290      35.109  53.195  58.935  1.00  0.00           H0.      0
ATOM   4499  HD3 LYS A 290      33.823  52.967  60.117  1.00  0.00           H0.      0
ATOM   4500  CE  LYS A 290      35.418  51.436  60.012  1.00  0.00           C0.      0
ATOM   4501  HE2 LYS A 290      34.849  50.888  60.763  1.00  0.00           H0.      0
ATOM   4502  HE3 LYS A 290      35.736  50.730  59.245  1.00  0.00           H0.      0
ATOM   4503  NZ  LYS A 290      36.594  52.131  60.512  1.00  0.00           N0.      0
ATOM   4504  HZ1 LYS A 290      36.920  52.797  59.826  1.00  0.00           H0.      0
ATOM   4505  HZ2 LYS A 290      36.459  52.600  61.397  1.00  0.00           H0.      0
ATOM   4506  HZ3 LYS A 290      37.281  51.431  60.753  1.00  0.00           H0.      0
ATOM   4507  C   LYS A 290      30.448  52.783  57.554  1.00  0.00           C0.      0
ATOM   4508  O   LYS A 290      29.939  53.853  57.261  1.00  0.00           O0.      0
ATOM   4509  N   THR A 291      30.078  52.083  58.594  1.00  0.00           N0.      0
ATOM   4510  H   THR A 291      30.560  51.211  58.763  1.00  0.00           H0.      0
ATOM   4511  CA  THR A 291      29.050  52.515  59.571  1.00  0.00           C0.      0
ATOM   4512  HA  THR A 291      28.259  52.990  58.990  1.00  0.00           H0.      0
ATOM   4513  CB  THR A 291      28.344  51.380  60.374  1.00  0.00           C0.      0
ATOM   4514  HB  THR A 291      28.166  50.553  59.687  1.00  0.00           H0.      0
ATOM   4515  CG2 THR A 291      29.318  50.945  61.523  1.00  0.00           C0.      0
ATOM   4516 HG21 THR A 291      30.261  50.649  61.064  1.00  0.00           H0.      0
ATOM   4517 HG22 THR A 291      29.541  51.785  62.181  1.00  0.00           H0.      0
ATOM   4518 HG23 THR A 291      29.039  50.011  62.009  1.00  0.00           H0.      0
ATOM   4519  OG1 THR A 291      27.146  51.772  61.112  1.00  0.00           O0.      0
ATOM   4520  HG1 THR A 291      26.553  52.176  60.475  1.00  0.00           H0.      0
ATOM   4521  C   THR A 291      29.511  53.672  60.423  1.00  0.00           C0.      0
ATOM   4522  O   THR A 291      30.727  53.671  60.719  1.00  0.00           O0.      0
ATOM   4523  N   GLY A 292      28.687  54.600  60.781  1.00  0.00           N0.      0
ATOM   4524  H   GLY A 292      27.722  54.540  60.489  1.00  0.00           H0.      0
ATOM   4525  CA  GLY A 292      29.066  55.843  61.474  1.00  0.00           C0.      0
ATOM   4526  HA2 GLY A 292      29.395  55.594  62.483  1.00  0.00           H0.      0
ATOM   4527  HA3 GLY A 292      29.813  56.381  60.889  1.00  0.00           H0.      0
ATOM   4528  C   GLY A 292      27.843  56.775  61.604  1.00  0.00           C0.      0
ATOM   4529  O   GLY A 292      28.088  57.923  62.031  1.00  0.00           O0.      0
ATOM   4530  OXT GLY A 292      26.702  56.377  61.333  1.00  0.00           O0.      0
ATOM   4531  CA' SAM A 293      47.817  52.031  39.389  1.00  0.00           C0.      0
ATOM   4532  CB  SAM A 293      48.488  50.705  39.158  1.00  0.00           C0.      0
ATOM   4533  CG  SAM A 293      49.327  50.155  40.370  1.00  0.00           C0.      0
ATOM   4534  SD  SAM A 293      50.442  48.735  39.776  1.00  0.00           S0.      0
ATOM   4535  C5' SAM A 293      50.188  47.503  41.120  1.00  0.00           C0.      0
ATOM   4536  C4' SAM A 293      50.904  48.013  42.426  1.00  0.00           C0.      0
ATOM   4537  O4' SAM A 293      50.612  47.113  43.548  1.00  0.00           O0.      0
ATOM   4538  C3' SAM A 293      52.447  48.152  42.358  1.00  0.00           C0.      0
ATOM   4539  O3' SAM A 293      52.897  49.477  42.436  1.00  0.00           O0.      0
ATOM   4540  C2' SAM A 293      53.020  47.241  43.393  1.00  0.00           C0.      0
ATOM   4541  O2' SAM A 293      54.181  47.602  43.990  1.00  0.00           O0.      0
ATOM   4542  C1' SAM A 293      51.828  47.259  44.376  1.00  0.00           C0.      0
ATOM   4543  OXT SAM A 293      45.912  52.503  38.033  1.00  0.00           O0.      0
ATOM   4544  N1  SAM A 293      51.800  46.218  49.410  1.00  0.00           N0.      0
ATOM   4545  C2  SAM A 293      51.802  47.370  48.797  1.00  0.00           C0.      0
[truncated: 6,254,513 more chars]
