# Supplementary material for: Computational Investigation of GNMT-Catalyzed Methyl Transfer Reaction: Integrating MD, QM, and ML Approaches
Source: J Comput Chem. Author manuscript; Available in PMC 2026 Jun 29. (PMC13312424; doi:10.1002/jcc.70434)
Supplement: SI-3 [file NIHMS2188582-supplement-SI-3.zip › MD-frame-pdbs/clustering-R1-2492.pdb]

ATOM      1  N   VAL A   1      56.119  69.597  34.951  1.00  0.00           N0.      0
ATOM      2  H1  VAL A   1      55.750  68.753  35.364  1.00  0.00           H0.      0
ATOM      3  H2  VAL A   1      56.802  69.919  35.623  1.00  0.00           H0.      0
ATOM      4  H3  VAL A   1      56.613  69.388  34.095  1.00  0.00           H0.      0
ATOM      5  CA  VAL A   1      55.070  70.600  34.834  1.00  0.00           C0.      0
ATOM      6  HA  VAL A   1      55.654  71.464  34.518  1.00  0.00           H0.      0
ATOM      7  CB  VAL A   1      53.943  70.179  33.878  1.00  0.00           C0.      0
ATOM      8  HB  VAL A   1      53.320  69.441  34.384  1.00  0.00           H0.      0
ATOM      9  CG1 VAL A   1      53.045  71.354  33.500  1.00  0.00           C0.      0
ATOM     10 HG11 VAL A   1      52.224  70.940  32.915  1.00  0.00           H0.      0
ATOM     11 HG12 VAL A   1      52.518  71.731  34.376  1.00  0.00           H0.      0
ATOM     12 HG13 VAL A   1      53.564  72.156  32.974  1.00  0.00           H0.      0
ATOM     13  CG2 VAL A   1      54.639  69.701  32.640  1.00  0.00           C0.      0
ATOM     14 HG21 VAL A   1      55.023  68.689  32.769  1.00  0.00           H0.      0
ATOM     15 HG22 VAL A   1      53.895  69.774  31.846  1.00  0.00           H0.      0
ATOM     16 HG23 VAL A   1      55.414  70.381  32.285  1.00  0.00           H0.      0
ATOM     17  C   VAL A   1      54.530  70.893  36.243  1.00  0.00           C0.      0
ATOM     18  O   VAL A   1      54.167  69.906  36.943  1.00  0.00           O0.      0
ATOM     19  N   ASP A   2      54.680  72.090  36.757  1.00  0.00           N0.      0
ATOM     20  H   ASP A   2      54.967  72.873  36.187  1.00  0.00           H0.      0
ATOM     21  CA  ASP A   2      54.524  72.406  38.185  1.00  0.00           C0.      0
ATOM     22  HA  ASP A   2      55.032  71.643  38.774  1.00  0.00           H0.      0
ATOM     23  CB  ASP A   2      55.221  73.692  38.506  1.00  0.00           C0.      0
ATOM     24  HB2 ASP A   2      54.699  74.518  38.023  1.00  0.00           H0.      0
ATOM     25  HB3 ASP A   2      55.081  73.829  39.578  1.00  0.00           H0.      0
ATOM     26  CG  ASP A   2      56.675  73.794  38.046  1.00  0.00           C0.      0
ATOM     27  OD1 ASP A   2      57.186  74.950  38.244  1.00  0.00           O0.      0
ATOM     28  OD2 ASP A   2      57.271  72.802  37.623  1.00  0.00           O0.      0
ATOM     29  C   ASP A   2      53.061  72.335  38.656  1.00  0.00           C0.      0
ATOM     30  O   ASP A   2      52.097  72.490  37.885  1.00  0.00           O0.      0
ATOM     31  N   SER A   3      52.896  72.203  39.961  1.00  0.00           N0.      0
ATOM     32  H   SER A   3      53.717  72.016  40.518  1.00  0.00           H0.      0
ATOM     33  CA  SER A   3      51.526  72.023  40.577  1.00  0.00           C0.      0
ATOM     34  HA  SER A   3      51.051  71.236  39.991  1.00  0.00           H0.      0
ATOM     35  CB  SER A   3      51.739  71.719  42.104  1.00  0.00           C0.      0
ATOM     36  HB2 SER A   3      52.161  72.627  42.535  1.00  0.00           H0.      0
ATOM     37  HB3 SER A   3      50.794  71.490  42.597  1.00  0.00           H0.      0
ATOM     38  OG  SER A   3      52.679  70.681  42.278  1.00  0.00           O0.      0
ATOM     39  HG  SER A   3      53.515  71.120  42.452  1.00  0.00           H0.      0
ATOM     40  C   SER A   3      50.550  73.178  40.440  1.00  0.00           C0.      0
ATOM     41  O   SER A   3      49.332  72.998  40.702  1.00  0.00           O0.      0
ATOM     42  N   VAL A   4      51.183  74.320  40.095  1.00  0.00           N0.      0
ATOM     43  H   VAL A   4      52.185  74.366  40.212  1.00  0.00           H0.      0
ATOM     44  CA  VAL A   4      50.508  75.586  39.749  1.00  0.00           C0.      0
ATOM     45  HA  VAL A   4      49.687  75.651  40.463  1.00  0.00           H0.      0
ATOM     46  CB  VAL A   4      51.391  76.842  39.837  1.00  0.00           C0.      0
ATOM     47  HB  VAL A   4      51.773  76.803  40.857  1.00  0.00           H0.      0
ATOM     48  CG1 VAL A   4      52.576  76.788  38.827  1.00  0.00           C0.      0
ATOM     49 HG11 VAL A   4      53.319  77.541  39.089  1.00  0.00           H0.      0
ATOM     50 HG12 VAL A   4      53.090  75.827  38.793  1.00  0.00           H0.      0
ATOM     51 HG13 VAL A   4      52.250  77.011  37.812  1.00  0.00           H0.      0
ATOM     52  CG2 VAL A   4      50.667  78.148  39.737  1.00  0.00           C0.      0
ATOM     53 HG21 VAL A   4      49.943  78.192  40.551  1.00  0.00           H0.      0
ATOM     54 HG22 VAL A   4      51.360  78.981  39.858  1.00  0.00           H0.      0
ATOM     55 HG23 VAL A   4      50.163  78.360  38.795  1.00  0.00           H0.      0
ATOM     56  C   VAL A   4      49.896  75.473  38.335  1.00  0.00           C0.      0
ATOM     57  O   VAL A   4      48.865  76.115  38.079  1.00  0.00           O0.      0
ATOM     58  N   TYR A   5      50.442  74.714  37.395  1.00  0.00           N0.      0
ATOM     59  H   TYR A   5      51.295  74.242  37.659  1.00  0.00           H0.      0
ATOM     60  CA  TYR A   5      50.010  74.634  35.960  1.00  0.00           C0.      0
ATOM     61  HA  TYR A   5      49.352  75.478  35.753  1.00  0.00           H0.      0
ATOM     62  CB  TYR A   5      51.205  74.804  35.008  1.00  0.00           C0.      0
ATOM     63  HB2 TYR A   5      51.956  74.032  35.178  1.00  0.00           H0.      0
ATOM     64  HB3 TYR A   5      50.814  74.719  33.994  1.00  0.00           H0.      0
ATOM     65  CG  TYR A   5      51.956  76.141  35.150  1.00  0.00           C0.      0
ATOM     66  CD1 TYR A   5      51.197  77.320  35.039  1.00  0.00           C0.      0
ATOM     67  HD1 TYR A   5      50.145  77.334  34.798  1.00  0.00           H0.      0
ATOM     68  CE1 TYR A   5      51.790  78.527  35.231  1.00  0.00           C0.      0
ATOM     69  HE1 TYR A   5      51.263  79.468  35.293  1.00  0.00           H0.      0
ATOM     70  CZ  TYR A   5      53.110  78.600  35.639  1.00  0.00           C0.      0
ATOM     71  OH  TYR A   5      53.674  79.804  35.915  1.00  0.00           O0.      0
ATOM     72  HH  TYR A   5      52.997  80.422  35.631  1.00  0.00           H0.      0
ATOM     73  CE2 TYR A   5      53.885  77.400  35.907  1.00  0.00           C0.      0
ATOM     74  HE2 TYR A   5      54.826  77.598  36.398  1.00  0.00           H0.      0
ATOM     75  CD2 TYR A   5      53.294  76.191  35.611  1.00  0.00           C0.      0
ATOM     76  HD2 TYR A   5      53.690  75.227  35.897  1.00  0.00           H0.      0
ATOM     77  C   TYR A   5      49.136  73.361  35.731  1.00  0.00           C0.      0
ATOM     78  O   TYR A   5      48.236  73.302  34.861  1.00  0.00           O0.      0
ATOM     79  N   ARG A   6      49.463  72.337  36.502  1.00  0.00           N0.      0
ATOM     80  H   ARG A   6      50.179  72.454  37.205  1.00  0.00           H0.      0
ATOM     81  CA  ARG A   6      48.406  71.433  36.993  1.00  0.00           C0.      0
ATOM     82  HA  ARG A   6      48.066  70.978  36.062  1.00  0.00           H0.      0
ATOM     83  CB  ARG A   6      48.963  70.399  37.880  1.00  0.00           C0.      0
ATOM     84  HB2 ARG A   6      49.445  70.855  38.745  1.00  0.00           H0.      0
ATOM     85  HB3 ARG A   6      48.239  69.647  38.195  1.00  0.00           H0.      0
ATOM     86  CG  ARG A   6      50.010  69.487  37.203  1.00  0.00           C0.      0
ATOM     87  HG2 ARG A   6      49.453  68.915  36.461  1.00  0.00           H0.      0
ATOM     88  HG3 ARG A   6      50.835  70.065  36.786  1.00  0.00           H0.      0
ATOM     89  CD  ARG A   6      50.663  68.535  38.203  1.00  0.00           C0.      0
ATOM     90  HD2 ARG A   6      51.612  68.992  38.484  1.00  0.00           H0.      0
ATOM     91  HD3 ARG A   6      50.063  68.255  39.069  1.00  0.00           H0.      0
ATOM     92  NE  ARG A   6      51.050  67.376  37.413  1.00  0.00           N0.      0
ATOM     93  HE  ARG A   6      51.046  67.396  36.403  1.00  0.00           H0.      0
ATOM     94  CZ  ARG A   6      51.498  66.212  37.934  1.00  0.00           C0.      0
ATOM     95  NH1 ARG A   6      51.686  65.228  37.156  1.00  0.00           N0.      0
ATOM     96 HH11 ARG A   6      51.737  65.264  36.148  1.00  0.00           H0.      0
ATOM     97 HH12 ARG A   6      52.007  64.361  37.562  1.00  0.00           H0.      0
ATOM     98  NH2 ARG A   6      51.579  66.015  39.158  1.00  0.00           N0.      0
ATOM     99 HH21 ARG A   6      51.429  66.847  39.711  1.00  0.00           H0.      0
ATOM    100 HH22 ARG A   6      51.783  65.109  39.555  1.00  0.00           H0.      0
ATOM    101  C   ARG A   6      47.207  72.155  37.547  1.00  0.00           C0.      0
ATOM    102  O   ARG A   6      47.377  73.268  38.054  1.00  0.00           O0.      0
ATOM    103  N   THR A   7      46.035  71.553  37.535  1.00  0.00           N0.      0
ATOM    104  H   THR A   7      46.018  70.560  37.350  1.00  0.00           H0.      0
ATOM    105  CA  THR A   7      44.909  72.080  38.339  1.00  0.00           C0.      0
ATOM    106  HA  THR A   7      44.832  73.153  38.162  1.00  0.00           H0.      0
ATOM    107  CB  THR A   7      43.508  71.458  37.918  1.00  0.00           C0.      0
ATOM    108  HB  THR A   7      42.780  72.052  38.470  1.00  0.00           H0.      0
ATOM    109  CG2 THR A   7      43.225  71.785  36.398  1.00  0.00           C0.      0
ATOM    110 HG21 THR A   7      43.083  72.866  36.373  1.00  0.00           H0.      0
ATOM    111 HG22 THR A   7      44.081  71.412  35.837  1.00  0.00           H0.      0
ATOM    112 HG23 THR A   7      42.287  71.293  36.143  1.00  0.00           H0.      0
ATOM    113  OG1 THR A   7      43.570  70.072  38.207  1.00  0.00           O0.      0
ATOM    114  HG1 THR A   7      42.666  69.815  38.011  1.00  0.00           H0.      0
ATOM    115  C   THR A   7      45.019  71.799  39.790  1.00  0.00           C0.      0
ATOM    116  O   THR A   7      44.328  72.443  40.580  1.00  0.00           O0.      0
ATOM    117  N   ARG A   8      46.037  71.041  40.277  1.00  0.00           N0.      0
ATOM    118  H   ARG A   8      46.609  70.601  39.571  1.00  0.00           H0.      0
ATOM    119  CA  ARG A   8      46.184  70.691  41.701  1.00  0.00           C0.      0
ATOM    120  HA  ARG A   8      45.267  70.169  41.974  1.00  0.00           H0.      0
ATOM    121  CB  ARG A   8      47.404  69.750  41.819  1.00  0.00           C0.      0
ATOM    122  HB2 ARG A   8      48.267  70.266  41.399  1.00  0.00           H0.      0
ATOM    123  HB3 ARG A   8      47.446  69.533  42.886  1.00  0.00           H0.      0
ATOM    124  CG  ARG A   8      47.091  68.488  41.035  1.00  0.00           C0.      0
ATOM    125  HG2 ARG A   8      46.167  68.075  41.440  1.00  0.00           H0.      0
ATOM    126  HG3 ARG A   8      46.971  68.610  39.958  1.00  0.00           H0.      0
ATOM    127  CD  ARG A   8      48.271  67.571  41.215  1.00  0.00           C0.      0
ATOM    128  HD2 ARG A   8      49.265  67.964  41.002  1.00  0.00           H0.      0
ATOM    129  HD3 ARG A   8      48.266  67.435  42.296  1.00  0.00           H0.      0
ATOM    130  NE  ARG A   8      48.223  66.236  40.575  1.00  0.00           N0.      0
ATOM    131  HE  ARG A   8      47.753  66.210  39.682  1.00  0.00           H0.      0
ATOM    132  CZ  ARG A   8      49.051  65.270  40.893  1.00  0.00           C0.      0
ATOM    133  NH1 ARG A   8      49.057  64.209  40.158  1.00  0.00           N0.      0
ATOM    134 HH11 ARG A   8      48.292  64.002  39.532  1.00  0.00           H0.      0
ATOM    135 HH12 ARG A   8      49.911  63.671  40.161  1.00  0.00           H0.      0
ATOM    136  NH2 ARG A   8      50.024  65.264  41.820  1.00  0.00           N0.      0
ATOM    137 HH21 ARG A   8      50.228  65.968  42.515  1.00  0.00           H0.      0
ATOM    138 HH22 ARG A   8      50.580  64.421  41.849  1.00  0.00           H0.      0
ATOM    139  C   ARG A   8      46.197  71.848  42.763  1.00  0.00           C0.      0
ATOM    140  O   ARG A   8      46.727  72.947  42.626  1.00  0.00           O0.      0
ATOM    141  N   SER A   9      45.543  71.477  43.919  1.00  0.00           N0.      0
ATOM    142  H   SER A   9      45.154  70.545  43.937  1.00  0.00           H0.      0
ATOM    143  CA  SER A   9      45.492  72.305  45.126  1.00  0.00           C0.      0
ATOM    144  HA  SER A   9      45.169  73.299  44.817  1.00  0.00           H0.      0
ATOM    145  CB  SER A   9      44.550  71.755  46.121  1.00  0.00           C0.      0
ATOM    146  HB2 SER A   9      43.565  71.863  45.666  1.00  0.00           H0.      0
ATOM    147  HB3 SER A   9      44.844  70.732  46.357  1.00  0.00           H0.      0
ATOM    148  OG  SER A   9      44.416  72.376  47.293  1.00  0.00           O0.      0
ATOM    149  HG  SER A   9      44.300  73.321  47.169  1.00  0.00           H0.      0
ATOM    150  C   SER A   9      46.925  72.437  45.818  1.00  0.00           C0.      0
ATOM    151  O   SER A   9      47.715  71.474  45.868  1.00  0.00           O0.      0
ATOM    152  N   LEU A  10      47.157  73.535  46.508  1.00  0.00           N0.      0
ATOM    153  H   LEU A  10      46.453  74.233  46.700  1.00  0.00           H0.      0
ATOM    154  CA  LEU A  10      48.333  73.696  47.409  1.00  0.00           C0.      0
ATOM    155  HA  LEU A  10      48.870  72.752  47.505  1.00  0.00           H0.      0
ATOM    156  CB  LEU A  10      49.322  74.559  46.646  1.00  0.00           C0.      0
ATOM    157  HB2 LEU A  10      48.813  75.483  46.371  1.00  0.00           H0.      0
ATOM    158  HB3 LEU A  10      50.034  74.979  47.356  1.00  0.00           H0.      0
ATOM    159  CG  LEU A  10      49.981  73.893  45.432  1.00  0.00           C0.      0
ATOM    160  HG  LEU A  10      49.486  73.031  44.984  1.00  0.00           H0.      0
ATOM    161  CD1 LEU A  10      50.258  74.850  44.329  1.00  0.00           C0.      0
ATOM    162 HD11 LEU A  10      49.388  75.430  44.022  1.00  0.00           H0.      0
ATOM    163 HD12 LEU A  10      51.040  75.591  44.494  1.00  0.00           H0.      0
ATOM    164 HD13 LEU A  10      50.505  74.320  43.409  1.00  0.00           H0.      0
ATOM    165  CD2 LEU A  10      51.321  73.304  45.901  1.00  0.00           C0.      0
ATOM    166 HD21 LEU A  10      51.114  72.653  46.751  1.00  0.00           H0.      0
ATOM    167 HD22 LEU A  10      51.779  72.872  45.012  1.00  0.00           H0.      0
ATOM    168 HD23 LEU A  10      52.021  74.084  46.203  1.00  0.00           H0.      0
ATOM    169  C   LEU A  10      47.964  74.268  48.755  1.00  0.00           C0.      0
ATOM    170  O   LEU A  10      46.807  74.541  49.071  1.00  0.00           O0.      0
ATOM    171  N   GLY A  11      48.944  74.389  49.617  1.00  0.00           N0.      0
ATOM    172  H   GLY A  11      49.881  74.107  49.369  1.00  0.00           H0.      0
ATOM    173  CA  GLY A  11      48.744  74.705  51.011  1.00  0.00           C0.      0
ATOM    174  HA2 GLY A  11      49.471  75.513  51.097  1.00  0.00           H0.      0
ATOM    175  HA3 GLY A  11      47.710  74.995  51.200  1.00  0.00           H0.      0
ATOM    176  C   GLY A  11      49.245  73.624  51.873  1.00  0.00           C0.      0
ATOM    177  O   GLY A  11      49.716  72.553  51.427  1.00  0.00           O0.      0
ATOM    178  N   VAL A  12      48.991  73.840  53.192  1.00  0.00           N0.      0
ATOM    179  H   VAL A  12      48.587  74.758  53.317  1.00  0.00           H0.      0
ATOM    180  CA  VAL A  12      49.334  73.026  54.285  1.00  0.00           C0.      0
ATOM    181  HA  VAL A  12      50.337  72.641  54.102  1.00  0.00           H0.      0
ATOM    182  CB  VAL A  12      49.543  73.801  55.571  1.00  0.00           C0.      0
ATOM    183  HB  VAL A  12      49.926  73.063  56.276  1.00  0.00           H0.      0
ATOM    184  CG1 VAL A  12      50.645  74.845  55.406  1.00  0.00           C0.      0
ATOM    185 HG11 VAL A  12      51.377  74.376  54.748  1.00  0.00           H0.      0
ATOM    186 HG12 VAL A  12      50.287  75.721  54.866  1.00  0.00           H0.      0
ATOM    187 HG13 VAL A  12      51.110  75.106  56.357  1.00  0.00           H0.      0
ATOM    188  CG2 VAL A  12      48.307  74.400  56.219  1.00  0.00           C0.      0
ATOM    189 HG21 VAL A  12      47.631  73.584  56.477  1.00  0.00           H0.      0
ATOM    190 HG22 VAL A  12      48.461  74.946  57.150  1.00  0.00           H0.      0
ATOM    191 HG23 VAL A  12      47.821  75.060  55.501  1.00  0.00           H0.      0
ATOM    192  C   VAL A  12      48.384  71.926  54.482  1.00  0.00           C0.      0
ATOM    193  O   VAL A  12      48.809  71.031  55.190  1.00  0.00           O0.      0
ATOM    194  N   ALA A  13      47.188  71.931  53.930  1.00  0.00           N0.      0
ATOM    195  H   ALA A  13      46.855  72.714  53.386  1.00  0.00           H0.      0
ATOM    196  CA  ALA A  13      46.180  70.875  54.145  1.00  0.00           C0.      0
ATOM    197  HA  ALA A  13      46.687  69.976  54.497  1.00  0.00           H0.      0
ATOM    198  CB  ALA A  13      45.280  71.388  55.287  1.00  0.00           C0.      0
ATOM    199  HB1 ALA A  13      44.334  70.859  55.175  1.00  0.00           H0.      0
ATOM    200  HB2 ALA A  13      45.750  71.128  56.236  1.00  0.00           H0.      0
ATOM    201  HB3 ALA A  13      45.204  72.469  55.177  1.00  0.00           H0.      0
ATOM    202  C   ALA A  13      45.529  70.521  52.850  1.00  0.00           C0.      0
ATOM    203  O   ALA A  13      44.322  70.230  52.777  1.00  0.00           O0.      0
ATOM    204  N   ALA A  14      46.327  70.494  51.764  1.00  0.00           N0.      0
ATOM    205  H   ALA A  14      47.324  70.655  51.777  1.00  0.00           H0.      0
ATOM    206  CA  ALA A  14      45.761  70.456  50.462  1.00  0.00           C0.      0
ATOM    207  HA  ALA A  14      44.928  71.158  50.464  1.00  0.00           H0.      0
ATOM    208  CB  ALA A  14      46.802  70.915  49.433  1.00  0.00           C0.      0
ATOM    209  HB1 ALA A  14      46.432  70.945  48.408  1.00  0.00           H0.      0
ATOM    210  HB2 ALA A  14      47.321  71.845  49.668  1.00  0.00           H0.      0
ATOM    211  HB3 ALA A  14      47.680  70.269  49.433  1.00  0.00           H0.      0
ATOM    212  C   ALA A  14      45.163  69.058  50.096  1.00  0.00           C0.      0
ATOM    213  O   ALA A  14      44.418  68.872  49.189  1.00  0.00           O0.      0
ATOM    214  N   GLU A  15      45.648  68.006  50.709  1.00  0.00           N0.      0
ATOM    215  H   GLU A  15      46.347  68.093  51.433  1.00  0.00           H0.      0
ATOM    216  CA  GLU A  15      45.220  66.567  50.489  1.00  0.00           C0.      0
ATOM    217  HA  GLU A  15      44.710  66.544  49.527  1.00  0.00           H0.      0
ATOM    218  CB  GLU A  15      46.411  65.675  50.515  1.00  0.00           C0.      0
ATOM    219  HB2 GLU A  15      46.103  64.749  50.031  1.00  0.00           H0.      0
ATOM    220  HB3 GLU A  15      47.185  65.981  49.811  1.00  0.00           H0.      0
ATOM    221  CG  GLU A  15      46.987  65.315  51.914  1.00  0.00           C0.      0
ATOM    222  HG2 GLU A  15      46.300  65.260  52.759  1.00  0.00           H0.      0
ATOM    223  HG3 GLU A  15      47.548  64.383  51.840  1.00  0.00           H0.      0
ATOM    224  CD  GLU A  15      48.008  66.320  52.370  1.00  0.00           C0.      0
ATOM    225  OE1 GLU A  15      47.555  67.482  52.691  1.00  0.00           O0.      0
ATOM    226  OE2 GLU A  15      49.186  66.013  52.528  1.00  0.00           O0.      0
ATOM    227  C   GLU A  15      44.074  66.077  51.426  1.00  0.00           C0.      0
ATOM    228  O   GLU A  15      43.583  64.960  51.325  1.00  0.00           O0.      0
ATOM    229  N   GLY A  16      43.787  66.861  52.445  1.00  0.00           N0.      0
ATOM    230  H   GLY A  16      44.341  67.657  52.726  1.00  0.00           H0.      0
ATOM    231  CA  GLY A  16      42.901  66.382  53.528  1.00  0.00           C0.      0
ATOM    232  HA2 GLY A  16      42.630  67.211  54.182  1.00  0.00           H0.      0
ATOM    233  HA3 GLY A  16      41.997  65.997  53.056  1.00  0.00           H0.      0
ATOM    234  C   GLY A  16      43.497  65.418  54.500  1.00  0.00           C0.      0
ATOM    235  O   GLY A  16      44.430  65.767  55.140  1.00  0.00           O0.      0
ATOM    236  N   ILE A  17      43.028  64.139  54.590  1.00  0.00           N0.      0
ATOM    237  H   ILE A  17      42.360  63.862  53.885  1.00  0.00           H0.      0
ATOM    238  CA  ILE A  17      43.771  63.045  55.222  1.00  0.00           C0.      0
ATOM    239  HA  ILE A  17      43.839  63.355  56.264  1.00  0.00           H0.      0
ATOM    240  CB  ILE A  17      42.996  61.697  55.347  1.00  0.00           C0.      0
ATOM    241  HB  ILE A  17      42.650  61.562  54.322  1.00  0.00           H0.      0
ATOM    242  CG2 ILE A  17      43.889  60.486  55.789  1.00  0.00           C0.      0
ATOM    243 HG21 ILE A  17      44.579  60.259  54.977  1.00  0.00           H0.      0
ATOM    244 HG22 ILE A  17      44.461  60.735  56.683  1.00  0.00           H0.      0
ATOM    245 HG23 ILE A  17      43.343  59.573  56.026  1.00  0.00           H0.      0
ATOM    246  CG1 ILE A  17      41.778  61.684  56.379  1.00  0.00           C0.      0
ATOM    247 HG12 ILE A  17      41.574  60.655  56.672  1.00  0.00           H0.      0
ATOM    248 HG13 ILE A  17      42.013  62.231  57.292  1.00  0.00           H0.      0
ATOM    249  CD1 ILE A  17      40.523  62.296  55.748  1.00  0.00           C0.      0
ATOM    250 HD11 ILE A  17      39.685  62.341  56.444  1.00  0.00           H0.      0
ATOM    251 HD12 ILE A  17      40.692  63.320  55.413  1.00  0.00           H0.      0
ATOM    252 HD13 ILE A  17      40.153  61.600  54.995  1.00  0.00           H0.      0
ATOM    253  C   ILE A  17      45.122  62.788  54.594  1.00  0.00           C0.      0
ATOM    254  O   ILE A  17      45.156  62.526  53.398  1.00  0.00           O0.      0
ATOM    255  N   PRO A  18      46.235  62.778  55.327  1.00  0.00           N0.      0
ATOM    256  CD  PRO A  18      46.385  63.219  56.702  1.00  0.00           C0.      0
ATOM    257  HD2 PRO A  18      46.127  62.383  57.352  1.00  0.00           H0.      0
ATOM    258  HD3 PRO A  18      45.745  64.083  56.874  1.00  0.00           H0.      0
ATOM    259  CG  PRO A  18      47.867  63.570  56.839  1.00  0.00           C0.      0
ATOM    260  HG2 PRO A  18      48.144  63.491  57.890  1.00  0.00           H0.      0
ATOM    261  HG3 PRO A  18      47.928  64.630  56.595  1.00  0.00           H0.      0
ATOM    262  CB  PRO A  18      48.606  62.545  55.916  1.00  0.00           C0.      0
ATOM    263  HB2 PRO A  18      48.785  61.577  56.385  1.00  0.00           H0.      0
ATOM    264  HB3 PRO A  18      49.514  62.984  55.503  1.00  0.00           H0.      0
ATOM    265  CA  PRO A  18      47.553  62.543  54.740  1.00  0.00           C0.      0
ATOM    266  HA  PRO A  18      47.797  63.428  54.152  1.00  0.00           H0.      0
ATOM    267  C   PRO A  18      47.711  61.234  54.029  1.00  0.00           C0.      0
ATOM    268  O   PRO A  18      47.048  60.220  54.363  1.00  0.00           O0.      0
ATOM    269  N   ASP A  19      48.618  61.156  53.040  1.00  0.00           N0.      0
ATOM    270  H   ASP A  19      49.215  61.959  52.899  1.00  0.00           H0.      0
ATOM    271  CA  ASP A  19      48.821  60.038  52.200  1.00  0.00           C0.      0
ATOM    272  HA  ASP A  19      47.905  59.458  52.087  1.00  0.00           H0.      0
ATOM    273  CB  ASP A  19      49.429  60.583  50.846  1.00  0.00           C0.      0
ATOM    274  HB2 ASP A  19      48.726  61.323  50.463  1.00  0.00           H0.      0
ATOM    275  HB3 ASP A  19      50.265  61.271  50.973  1.00  0.00           H0.      0
ATOM    276  CG  ASP A  19      49.888  59.568  49.803  1.00  0.00           C0.      0
ATOM    277  OD1 ASP A  19      49.576  58.356  49.871  1.00  0.00           O0.      0
ATOM    278  OD2 ASP A  19      50.533  60.145  48.884  1.00  0.00           O0.      0
ATOM    279  C   ASP A  19      49.827  59.079  52.837  1.00  0.00           C0.      0
ATOM    280  O   ASP A  19      50.954  59.409  53.250  1.00  0.00           O0.      0
ATOM    281  N   GLN A  20      49.399  57.812  52.826  1.00  0.00           N0.      0
ATOM    282  H   GLN A  20      48.504  57.657  52.385  1.00  0.00           H0.      0
ATOM    283  CA  GLN A  20      50.138  56.679  53.386  1.00  0.00           C0.      0
ATOM    284  HA  GLN A  20      50.524  56.971  54.362  1.00  0.00           H0.      0
ATOM    285  CB  GLN A  20      49.215  55.435  53.651  1.00  0.00           C0.      0
ATOM    286  HB2 GLN A  20      49.817  54.692  54.174  1.00  0.00           H0.      0
ATOM    287  HB3 GLN A  20      48.327  55.802  54.166  1.00  0.00           H0.      0
ATOM    288  CG  GLN A  20      48.780  54.767  52.340  1.00  0.00           C0.      0
ATOM    289  HG2 GLN A  20      48.732  55.567  51.601  1.00  0.00           H0.      0
ATOM    290  HG3 GLN A  20      49.547  54.100  51.948  1.00  0.00           H0.      0
ATOM    291  CD  GLN A  20      47.495  53.920  52.328  1.00  0.00           C0.      0
ATOM    292  OE1 GLN A  20      47.541  52.745  52.405  1.00  0.00           O0.      0
ATOM    293  NE2 GLN A  20      46.347  54.437  51.895  1.00  0.00           N0.      0
ATOM    294 HE21 GLN A  20      45.537  53.853  52.044  1.00  0.00           H0.      0
ATOM    295 HE22 GLN A  20      46.316  55.446  51.929  1.00  0.00           H0.      0
ATOM    296  C   GLN A  20      51.352  56.353  52.533  1.00  0.00           C0.      0
ATOM    297  O   GLN A  20      52.291  55.755  53.073  1.00  0.00           O0.      0
ATOM    298  N   TYR A  21      51.456  56.573  51.217  1.00  0.00           N0.      0
ATOM    299  H   TYR A  21      50.848  57.298  50.862  1.00  0.00           H0.      0
ATOM    300  CA  TYR A  21      52.602  56.147  50.395  1.00  0.00           C0.      0
ATOM    301  HA  TYR A  21      52.960  55.187  50.766  1.00  0.00           H0.      0
ATOM    302  CB  TYR A  21      52.252  55.860  48.920  1.00  0.00           C0.      0
ATOM    303  HB2 TYR A  21      51.653  56.659  48.484  1.00  0.00           H0.      0
ATOM    304  HB3 TYR A  21      53.114  55.600  48.306  1.00  0.00           H0.      0
ATOM    305  CG  TYR A  21      51.411  54.559  48.783  1.00  0.00           C0.      0
ATOM    306  CD1 TYR A  21      49.986  54.586  48.755  1.00  0.00           C0.      0
ATOM    307  HD1 TYR A  21      49.548  55.572  48.795  1.00  0.00           H0.      0
ATOM    308  CE1 TYR A  21      49.202  53.401  48.832  1.00  0.00           C0.      0
ATOM    309  HE1 TYR A  21      48.144  53.540  48.999  1.00  0.00           H0.      0
ATOM    310  CZ  TYR A  21      49.930  52.165  48.772  1.00  0.00           C0.      0
ATOM    311  OH  TYR A  21      49.167  51.009  48.722  1.00  0.00           O0.      0
ATOM    312  HH  TYR A  21      48.258  51.161  48.991  1.00  0.00           H0.      0
ATOM    313  CE2 TYR A  21      51.371  52.137  48.733  1.00  0.00           C0.      0
ATOM    314  HE2 TYR A  21      51.845  51.168  48.794  1.00  0.00           H0.      0
ATOM    315  CD2 TYR A  21      52.058  53.326  48.777  1.00  0.00           C0.      0
ATOM    316  HD2 TYR A  21      53.121  53.275  48.956  1.00  0.00           H0.      0
ATOM    317  C   TYR A  21      53.874  57.081  50.471  1.00  0.00           C0.      0
ATOM    318  O   TYR A  21      54.972  56.660  50.041  1.00  0.00           O0.      0
ATOM    319  N   ALA A  22      53.665  58.275  51.098  1.00  0.00           N0.      0
ATOM    320  H   ALA A  22      52.833  58.445  51.645  1.00  0.00           H0.      0
ATOM    321  CA  ALA A  22      54.595  59.403  50.975  1.00  0.00           C0.      0
ATOM    322  HA  ALA A  22      54.944  59.483  49.946  1.00  0.00           H0.      0
ATOM    323  CB  ALA A  22      53.941  60.638  51.459  1.00  0.00           C0.      0
ATOM    324  HB1 ALA A  22      52.974  60.855  51.006  1.00  0.00           H0.      0
ATOM    325  HB2 ALA A  22      53.823  60.485  52.532  1.00  0.00           H0.      0
ATOM    326  HB3 ALA A  22      54.591  61.481  51.224  1.00  0.00           H0.      0
ATOM    327  C   ALA A  22      55.884  59.268  51.755  1.00  0.00           C0.      0
ATOM    328  O   ALA A  22      56.961  59.554  51.244  1.00  0.00           O0.      0
ATOM    329  N   ASP A  23      55.914  58.668  52.956  1.00  0.00           N0.      0
ATOM    330  H   ASP A  23      55.008  58.495  53.368  1.00  0.00           H0.      0
ATOM    331  CA  ASP A  23      57.177  58.347  53.708  1.00  0.00           C0.      0
ATOM    332  HA  ASP A  23      57.804  59.228  53.567  1.00  0.00           H0.      0
ATOM    333  CB  ASP A  23      57.019  58.081  55.193  1.00  0.00           C0.      0
ATOM    334  HB2 ASP A  23      57.984  58.110  55.699  1.00  0.00           H0.      0
ATOM    335  HB3 ASP A  23      56.442  58.885  55.649  1.00  0.00           H0.      0
ATOM    336  CG  ASP A  23      56.437  56.710  55.673  1.00  0.00           C0.      0
ATOM    337  OD1 ASP A  23      55.801  55.978  54.804  1.00  0.00           O0.      0
ATOM    338  OD2 ASP A  23      56.618  56.270  56.848  1.00  0.00           O0.      0
ATOM    339  C   ASP A  23      57.961  57.206  53.069  1.00  0.00           C0.      0
ATOM    340  O   ASP A  23      58.976  56.845  53.634  1.00  0.00           O0.      0
ATOM    341  N   GLY A  24      57.459  56.615  52.002  1.00  0.00           N0.      0
ATOM    342  H   GLY A  24      56.634  57.007  51.571  1.00  0.00           H0.      0
ATOM    343  CA  GLY A  24      58.135  55.511  51.257  1.00  0.00           C0.      0
ATOM    344  HA2 GLY A  24      57.878  55.371  50.207  1.00  0.00           H0.      0
ATOM    345  HA3 GLY A  24      59.162  55.866  51.171  1.00  0.00           H0.      0
ATOM    346  C   GLY A  24      58.306  54.210  52.052  1.00  0.00           C0.      0
ATOM    347  O   GLY A  24      58.869  53.277  51.497  1.00  0.00           O0.      0
ATOM    348  N   GLU A  25      57.885  54.037  53.305  1.00  0.00           N0.      0
ATOM    349  H   GLU A  25      57.451  54.864  53.690  1.00  0.00           H0.      0
ATOM    350  CA  GLU A  25      58.055  52.849  54.129  1.00  0.00           C0.      0
ATOM    351  HA  GLU A  25      59.128  52.726  54.276  1.00  0.00           H0.      0
ATOM    352  CB  GLU A  25      57.513  53.036  55.527  1.00  0.00           C0.      0
ATOM    353  HB2 GLU A  25      57.783  54.079  55.691  1.00  0.00           H0.      0
ATOM    354  HB3 GLU A  25      56.427  53.097  55.601  1.00  0.00           H0.      0
ATOM    355  CG  GLU A  25      58.024  52.145  56.695  1.00  0.00           C0.      0
ATOM    356  HG2 GLU A  25      57.523  52.490  57.600  1.00  0.00           H0.      0
ATOM    357  HG3 GLU A  25      57.701  51.127  56.478  1.00  0.00           H0.      0
ATOM    358  CD  GLU A  25      59.529  52.235  56.901  1.00  0.00           C0.      0
ATOM    359  OE1 GLU A  25      60.147  51.182  56.969  1.00  0.00           O0.      0
ATOM    360  OE2 GLU A  25      60.060  53.342  56.902  1.00  0.00           O0.      0
ATOM    361  C   GLU A  25      57.511  51.517  53.651  1.00  0.00           C0.      0
ATOM    362  O   GLU A  25      57.957  50.459  54.074  1.00  0.00           O0.      0
ATOM    363  N   ALA A  26      56.466  51.559  52.818  1.00  0.00           N0.      0
ATOM    364  H   ALA A  26      56.130  52.498  52.659  1.00  0.00           H0.      0
ATOM    365  CA  ALA A  26      55.877  50.400  52.108  1.00  0.00           C0.      0
ATOM    366  HA  ALA A  26      55.839  49.496  52.716  1.00  0.00           H0.      0
ATOM    367  CB  ALA A  26      54.453  50.700  51.544  1.00  0.00           C0.      0
ATOM    368  HB1 ALA A  26      54.503  51.557  50.873  1.00  0.00           H0.      0
ATOM    369  HB2 ALA A  26      54.045  49.759  51.175  1.00  0.00           H0.      0
ATOM    370  HB3 ALA A  26      53.887  50.999  52.426  1.00  0.00           H0.      0
ATOM    371  C   ALA A  26      56.748  50.135  50.789  1.00  0.00           C0.      0
ATOM    372  O   ALA A  26      57.103  48.967  50.434  1.00  0.00           O0.      0
ATOM    373  N   ALA A  27      57.126  51.244  50.072  1.00  0.00           N0.      0
ATOM    374  H   ALA A  27      56.639  52.109  50.255  1.00  0.00           H0.      0
ATOM    375  CA  ALA A  27      58.019  51.180  48.882  1.00  0.00           C0.      0
ATOM    376  HA  ALA A  27      57.593  50.448  48.196  1.00  0.00           H0.      0
ATOM    377  CB  ALA A  27      58.002  52.548  48.175  1.00  0.00           C0.      0
ATOM    378  HB1 ALA A  27      56.984  52.721  47.827  1.00  0.00           H0.      0
ATOM    379  HB2 ALA A  27      58.136  53.345  48.906  1.00  0.00           H0.      0
ATOM    380  HB3 ALA A  27      58.737  52.629  47.375  1.00  0.00           H0.      0
ATOM    381  C   ALA A  27      59.504  50.717  49.256  1.00  0.00           C0.      0
ATOM    382  O   ALA A  27      60.221  50.063  48.450  1.00  0.00           O0.      0
ATOM    383  N   ARG A  28      59.953  50.733  50.530  1.00  0.00           N0.      0
ATOM    384  H   ARG A  28      59.485  51.157  51.318  1.00  0.00           H0.      0
ATOM    385  CA  ARG A  28      61.256  50.076  50.933  1.00  0.00           C0.      0
ATOM    386  HA  ARG A  28      62.002  50.500  50.262  1.00  0.00           H0.      0
ATOM    387  CB  ARG A  28      61.586  50.486  52.418  1.00  0.00           C0.      0
ATOM    388  HB2 ARG A  28      60.872  50.098  53.145  1.00  0.00           H0.      0
ATOM    389  HB3 ARG A  28      62.551  50.032  52.643  1.00  0.00           H0.      0
ATOM    390  CG  ARG A  28      61.818  52.009  52.653  1.00  0.00           C0.      0
ATOM    391  HG2 ARG A  28      62.548  52.428  51.961  1.00  0.00           H0.      0
ATOM    392  HG3 ARG A  28      60.829  52.418  52.449  1.00  0.00           H0.      0
ATOM    393  CD  ARG A  28      62.198  52.342  54.124  1.00  0.00           C0.      0
ATOM    394  HD2 ARG A  28      62.355  53.419  54.178  1.00  0.00           H0.      0
ATOM    395  HD3 ARG A  28      61.369  52.092  54.786  1.00  0.00           H0.      0
ATOM    396  NE  ARG A  28      63.474  51.753  54.593  1.00  0.00           N0.      0
ATOM    397  HE  ARG A  28      64.219  51.660  53.918  1.00  0.00           H0.      0
ATOM    398  CZ  ARG A  28      63.678  51.135  55.768  1.00  0.00           C0.      0
ATOM    399  NH1 ARG A  28      62.844  51.092  56.795  1.00  0.00           N0.      0
ATOM    400 HH11 ARG A  28      61.933  51.467  56.569  1.00  0.00           H0.      0
ATOM    401 HH12 ARG A  28      63.093  50.590  57.635  1.00  0.00           H0.      0
ATOM    402  NH2 ARG A  28      64.813  50.605  56.051  1.00  0.00           N0.      0
ATOM    403 HH21 ARG A  28      65.549  50.655  55.361  1.00  0.00           H0.      0
ATOM    404 HH22 ARG A  28      64.908  50.049  56.889  1.00  0.00           H0.      0
ATOM    405  C   ARG A  28      61.255  48.504  50.818  1.00  0.00           C0.      0
ATOM    406  O   ARG A  28      62.375  47.946  50.959  1.00  0.00           O0.      0
ATOM    407  N   VAL A  29      60.070  47.907  50.679  1.00  0.00           N0.      0
ATOM    408  H   VAL A  29      59.285  48.538  50.749  1.00  0.00           H0.      0
ATOM    409  CA  VAL A  29      59.839  46.403  50.773  1.00  0.00           C0.      0
ATOM    410  HA  VAL A  29      60.792  45.920  50.559  1.00  0.00           H0.      0
ATOM    411  CB  VAL A  29      59.508  46.088  52.269  1.00  0.00           C0.      0
ATOM    412  HB  VAL A  29      59.433  45.004  52.358  1.00  0.00           H0.      0
ATOM    413  CG1 VAL A  29      60.744  46.341  53.196  1.00  0.00           C0.      0
ATOM    414 HG11 VAL A  29      60.700  47.423  53.328  1.00  0.00           H0.      0
ATOM    415 HG12 VAL A  29      60.513  45.774  54.097  1.00  0.00           H0.      0
ATOM    416 HG13 VAL A  29      61.657  45.965  52.735  1.00  0.00           H0.      0
ATOM    417  CG2 VAL A  29      58.274  46.821  52.882  1.00  0.00           C0.      0
ATOM    418 HG21 VAL A  29      58.104  46.453  53.894  1.00  0.00           H0.      0
ATOM    419 HG22 VAL A  29      58.368  47.906  52.825  1.00  0.00           H0.      0
ATOM    420 HG23 VAL A  29      57.420  46.448  52.318  1.00  0.00           H0.      0
ATOM    421  C   VAL A  29      58.781  45.836  49.817  1.00  0.00           C0.      0
ATOM    422  O   VAL A  29      58.603  44.617  49.936  1.00  0.00           O0.      0
ATOM    423  N   TRP A  30      58.141  46.651  48.934  1.00  0.00           N0.      0
ATOM    424  H   TRP A  30      58.482  47.593  48.800  1.00  0.00           H0.      0
ATOM    425  CA  TRP A  30      56.972  46.203  48.147  1.00  0.00           C0.      0
ATOM    426  HA  TRP A  30      56.114  46.026  48.795  1.00  0.00           H0.      0
ATOM    427  CB  TRP A  30      56.488  47.422  47.293  1.00  0.00           C0.      0
ATOM    428  HB2 TRP A  30      56.450  48.268  47.979  1.00  0.00           H0.      0
ATOM    429  HB3 TRP A  30      57.190  47.609  46.480  1.00  0.00           H0.      0
ATOM    430  CG  TRP A  30      55.096  47.178  46.633  1.00  0.00           C0.      0
ATOM    431  CD1 TRP A  30      54.824  46.568  45.429  1.00  0.00           C0.      0
ATOM    432  HD1 TRP A  30      55.588  46.218  44.751  1.00  0.00           H0.      0
ATOM    433  NE1 TRP A  30      53.440  46.499  45.272  1.00  0.00           N0.      0
ATOM    434  HE1 TRP A  30      53.004  46.363  44.372  1.00  0.00           H0.      0
ATOM    435  CE2 TRP A  30      52.809  47.013  46.345  1.00  0.00           C0.      0
ATOM    436  CZ2 TRP A  30      51.443  47.220  46.639  1.00  0.00           C0.      0
ATOM    437  HZ2 TRP A  30      50.755  46.868  45.885  1.00  0.00           H0.      0
ATOM    438  CH2 TRP A  30      51.044  47.868  47.828  1.00  0.00           C0.      0
ATOM    439  HH2 TRP A  30      50.019  48.127  48.046  1.00  0.00           H0.      0
ATOM    440  CZ3 TRP A  30      52.074  48.246  48.698  1.00  0.00           C0.      0
ATOM    441  HZ3 TRP A  30      51.735  48.669  49.633  1.00  0.00           H0.      0
ATOM    442  CE3 TRP A  30      53.408  48.074  48.437  1.00  0.00           C0.      0
ATOM    443  HE3 TRP A  30      54.064  48.516  49.173  1.00  0.00           H0.      0
ATOM    444  CD2 TRP A  30      53.809  47.446  47.216  1.00  0.00           C0.      0
ATOM    445  C   TRP A  30      57.125  44.915  47.288  1.00  0.00           C0.      0
ATOM    446  O   TRP A  30      56.233  44.102  47.141  1.00  0.00           O0.      0
ATOM    447  N   GLN A  31      58.283  44.781  46.742  1.00  0.00           N0.      0
ATOM    448  H   GLN A  31      58.974  45.491  46.939  1.00  0.00           H0.      0
ATOM    449  CA  GLN A  31      58.622  43.481  46.071  1.00  0.00           C0.      0
ATOM    450  HA  GLN A  31      57.764  43.246  45.440  1.00  0.00           H0.      0
ATOM    451  CB  GLN A  31      59.955  43.601  45.289  1.00  0.00           C0.      0
ATOM    452  HB2 GLN A  31      59.807  44.426  44.592  1.00  0.00           H0.      0
ATOM    453  HB3 GLN A  31      60.775  43.848  45.964  1.00  0.00           H0.      0
ATOM    454  CG  GLN A  31      60.283  42.393  44.380  1.00  0.00           C0.      0
ATOM    455  HG2 GLN A  31      61.273  42.523  43.942  1.00  0.00           H0.      0
ATOM    456  HG3 GLN A  31      60.216  41.470  44.955  1.00  0.00           H0.      0
ATOM    457  CD  GLN A  31      59.362  42.268  43.183  1.00  0.00           C0.      0
ATOM    458  OE1 GLN A  31      59.528  42.814  42.155  1.00  0.00           O0.      0
ATOM    459  NE2 GLN A  31      58.256  41.543  43.408  1.00  0.00           N0.      0
ATOM    460 HE21 GLN A  31      57.628  41.529  42.616  1.00  0.00           H0.      0
ATOM    461 HE22 GLN A  31      58.145  40.968  44.231  1.00  0.00           H0.      0
ATOM    462  C   GLN A  31      58.815  42.266  47.027  1.00  0.00           C0.      0
ATOM    463  O   GLN A  31      58.437  41.146  46.698  1.00  0.00           O0.      0
ATOM    464  N   LEU A  32      59.302  42.461  48.266  1.00  0.00           N0.      0
ATOM    465  H   LEU A  32      59.686  43.346  48.565  1.00  0.00           H0.      0
ATOM    466  CA  LEU A  32      59.240  41.369  49.270  1.00  0.00           C0.      0
ATOM    467  HA  LEU A  32      59.731  40.456  48.934  1.00  0.00           H0.      0
ATOM    468  CB  LEU A  32      59.901  41.682  50.630  1.00  0.00           C0.      0
ATOM    469  HB2 LEU A  32      59.405  42.582  50.993  1.00  0.00           H0.      0
ATOM    470  HB3 LEU A  32      59.818  40.890  51.375  1.00  0.00           H0.      0
ATOM    471  CG  LEU A  32      61.384  42.032  50.408  1.00  0.00           C0.      0
ATOM    472  HG  LEU A  32      61.502  42.634  49.508  1.00  0.00           H0.      0
ATOM    473  CD1 LEU A  32      61.903  42.934  51.456  1.00  0.00           C0.      0
ATOM    474 HD11 LEU A  32      61.206  43.759  51.600  1.00  0.00           H0.      0
ATOM    475 HD12 LEU A  32      62.026  42.439  52.419  1.00  0.00           H0.      0
ATOM    476 HD13 LEU A  32      62.898  43.265  51.158  1.00  0.00           H0.      0
ATOM    477  CD2 LEU A  32      62.312  40.842  50.168  1.00  0.00           C0.      0
ATOM    478 HD21 LEU A  32      62.530  40.365  51.124  1.00  0.00           H0.      0
ATOM    479 HD22 LEU A  32      61.869  40.131  49.471  1.00  0.00           H0.      0
ATOM    480 HD23 LEU A  32      63.326  41.172  49.943  1.00  0.00           H0.      0
ATOM    481  C   LEU A  32      57.745  41.096  49.560  1.00  0.00           C0.      0
ATOM    482  O   LEU A  32      57.393  39.916  49.553  1.00  0.00           O0.      0
ATOM    483  N   TYR A  33      56.908  42.129  49.729  1.00  0.00           N0.      0
ATOM    484  H   TYR A  33      57.252  43.054  49.516  1.00  0.00           H0.      0
ATOM    485  CA  TYR A  33      55.471  42.069  50.031  1.00  0.00           C0.      0
ATOM    486  HA  TYR A  33      55.491  41.370  50.867  1.00  0.00           H0.      0
ATOM    487  CB  TYR A  33      54.948  43.459  50.390  1.00  0.00           C0.      0
ATOM    488  HB2 TYR A  33      55.518  43.739  51.276  1.00  0.00           H0.      0
ATOM    489  HB3 TYR A  33      55.226  44.113  49.564  1.00  0.00           H0.      0
ATOM    490  CG  TYR A  33      53.468  43.455  50.555  1.00  0.00           C0.      0
ATOM    491  CD1 TYR A  33      52.662  44.313  49.758  1.00  0.00           C0.      0
ATOM    492  HD1 TYR A  33      53.034  45.142  49.174  1.00  0.00           H0.      0
ATOM    493  CE1 TYR A  33      51.323  44.464  49.847  1.00  0.00           C0.      0
ATOM    494  HE1 TYR A  33      50.776  45.206  49.285  1.00  0.00           H0.      0
ATOM    495  CZ  TYR A  33      50.727  43.776  50.899  1.00  0.00           C0.      0
ATOM    496  OH  TYR A  33      49.409  43.991  51.249  1.00  0.00           O0.      0
ATOM    497  HH  TYR A  33      49.028  44.737  50.780  1.00  0.00           H0.      0
ATOM    498  CE2 TYR A  33      51.421  42.887  51.707  1.00  0.00           C0.      0
ATOM    499  HE2 TYR A  33      51.034  42.329  52.546  1.00  0.00           H0.      0
ATOM    500  CD2 TYR A  33      52.837  42.741  51.512  1.00  0.00           C0.      0
ATOM    501  HD2 TYR A  33      53.366  42.204  52.285  1.00  0.00           H0.      0
ATOM    502  C   TYR A  33      54.669  41.391  48.923  1.00  0.00           C0.      0
ATOM    503  O   TYR A  33      53.743  40.590  49.262  1.00  0.00           O0.      0
ATOM    504  N   ILE A  34      54.975  41.578  47.643  1.00  0.00           N0.      0
ATOM    505  H   ILE A  34      55.772  42.162  47.434  1.00  0.00           H0.      0
ATOM    506  CA  ILE A  34      54.400  40.779  46.501  1.00  0.00           C0.      0
ATOM    507  HA  ILE A  34      53.337  40.960  46.662  1.00  0.00           H0.      0
ATOM    508  CB  ILE A  34      54.809  41.427  45.124  1.00  0.00           C0.      0
ATOM    509  HB  ILE A  34      55.756  41.905  45.375  1.00  0.00           H0.      0
ATOM    510  CG2 ILE A  34      54.833  40.528  43.852  1.00  0.00           C0.      0
ATOM    511 HG21 ILE A  34      55.574  39.735  43.958  1.00  0.00           H0.      0
ATOM    512 HG22 ILE A  34      53.813  40.143  43.854  1.00  0.00           H0.      0
ATOM    513 HG23 ILE A  34      55.095  41.057  42.936  1.00  0.00           H0.      0
ATOM    514  CG1 ILE A  34      53.876  42.561  44.949  1.00  0.00           C0.      0
ATOM    515 HG12 ILE A  34      52.903  42.075  44.867  1.00  0.00           H0.      0
ATOM    516 HG13 ILE A  34      53.867  43.228  45.811  1.00  0.00           H0.      0
ATOM    517  CD1 ILE A  34      54.037  43.512  43.664  1.00  0.00           C0.      0
ATOM    518 HD11 ILE A  34      54.731  44.322  43.888  1.00  0.00           H0.      0
ATOM    519 HD12 ILE A  34      54.336  42.917  42.800  1.00  0.00           H0.      0
ATOM    520 HD13 ILE A  34      53.126  44.079  43.479  1.00  0.00           H0.      0
ATOM    521  C   ILE A  34      54.944  39.367  46.603  1.00  0.00           C0.      0
ATOM    522  O   ILE A  34      54.129  38.439  46.536  1.00  0.00           O0.      0
ATOM    523  N   GLY A  35      56.254  39.232  46.824  1.00  0.00           N0.      0
ATOM    524  H   GLY A  35      56.793  40.066  46.639  1.00  0.00           H0.      0
ATOM    525  CA  GLY A  35      57.022  38.014  46.693  1.00  0.00           C0.      0
ATOM    526  HA2 GLY A  35      57.896  38.009  47.344  1.00  0.00           H0.      0
ATOM    527  HA3 GLY A  35      56.454  37.140  47.012  1.00  0.00           H0.      0
ATOM    528  C   GLY A  35      57.530  37.948  45.258  1.00  0.00           C0.      0
ATOM    529  O   GLY A  35      57.779  38.979  44.588  1.00  0.00           O0.      0
ATOM    530  N   ASP A  36      57.764  36.756  44.796  1.00  0.00           N0.      0
ATOM    531  H   ASP A  36      57.610  35.988  45.433  1.00  0.00           H0.      0
ATOM    532  CA  ASP A  36      58.179  36.565  43.408  1.00  0.00           C0.      0
ATOM    533  HA  ASP A  36      59.049  37.202  43.244  1.00  0.00           H0.      0
ATOM    534  CB  ASP A  36      58.529  35.101  43.265  1.00  0.00           C0.      0
ATOM    535  HB2 ASP A  36      59.355  34.884  43.942  1.00  0.00           H0.      0
ATOM    536  HB3 ASP A  36      57.595  34.586  43.488  1.00  0.00           H0.      0
ATOM    537  CG  ASP A  36      59.006  34.663  41.900  1.00  0.00           C0.      0
ATOM    538  OD1 ASP A  36      59.385  33.457  41.823  1.00  0.00           O0.      0
ATOM    539  OD2 ASP A  36      59.206  35.395  40.875  1.00  0.00           O0.      0
ATOM    540  C   ASP A  36      57.165  37.001  42.398  1.00  0.00           C0.      0
ATOM    541  O   ASP A  36      56.049  36.468  42.284  1.00  0.00           O0.      0
ATOM    542  N   THR A  37      57.528  37.986  41.527  1.00  0.00           N0.      0
ATOM    543  H   THR A  37      58.437  38.405  41.660  1.00  0.00           H0.      0
ATOM    544  CA  THR A  37      56.589  38.498  40.506  1.00  0.00           C0.      0
ATOM    545  HA  THR A  37      55.671  38.764  41.032  1.00  0.00           H0.      0
ATOM    546  CB  THR A  37      57.160  39.700  39.804  1.00  0.00           C0.      0
ATOM    547  HB  THR A  37      58.142  39.375  39.462  1.00  0.00           H0.      0
ATOM    548  CG2 THR A  37      56.382  40.277  38.609  1.00  0.00           C0.      0
ATOM    549 HG21 THR A  37      56.863  41.175  38.221  1.00  0.00           H0.      0
ATOM    550 HG22 THR A  37      56.361  39.614  37.745  1.00  0.00           H0.      0
ATOM    551 HG23 THR A  37      55.393  40.605  38.931  1.00  0.00           H0.      0
ATOM    552  OG1 THR A  37      57.376  40.735  40.733  1.00  0.00           O0.      0
ATOM    553  HG1 THR A  37      58.148  41.161  40.352  1.00  0.00           H0.      0
ATOM    554  C   THR A  37      56.159  37.428  39.514  1.00  0.00           C0.      0
ATOM    555  O   THR A  37      55.084  37.527  38.902  1.00  0.00           O0.      0
ATOM    556  N   ARG A  38      56.948  36.278  39.395  1.00  0.00           N0.      0
ATOM    557  H   ARG A  38      57.699  36.210  40.068  1.00  0.00           H0.      0
ATOM    558  CA  ARG A  38      56.612  35.004  38.626  1.00  0.00           C0.      0
ATOM    559  HA  ARG A  38      56.262  35.311  37.640  1.00  0.00           H0.      0
ATOM    560  CB  ARG A  38      57.795  34.068  38.377  1.00  0.00           C0.      0
ATOM    561  HB2 ARG A  38      58.094  33.825  39.396  1.00  0.00           H0.      0
ATOM    562  HB3 ARG A  38      57.573  33.103  37.923  1.00  0.00           H0.      0
ATOM    563  CG  ARG A  38      58.961  34.777  37.632  1.00  0.00           C0.      0
ATOM    564  HG2 ARG A  38      58.777  35.070  36.599  1.00  0.00           H0.      0
ATOM    565  HG3 ARG A  38      59.279  35.687  38.141  1.00  0.00           H0.      0
ATOM    566  CD  ARG A  38      60.185  33.806  37.689  1.00  0.00           C0.      0
ATOM    567  HD2 ARG A  38      59.846  32.834  37.330  1.00  0.00           H0.      0
ATOM    568  HD3 ARG A  38      60.951  34.210  37.026  1.00  0.00           H0.      0
ATOM    569  NE  ARG A  38      60.694  33.612  39.060  1.00  0.00           N0.      0
ATOM    570  HE  ARG A  38      60.108  34.047  39.758  1.00  0.00           H0.      0
ATOM    571  CZ  ARG A  38      61.706  32.894  39.548  1.00  0.00           C0.      0
ATOM    572  NH1 ARG A  38      62.664  32.344  38.861  1.00  0.00           N0.      0
ATOM    573 HH11 ARG A  38      62.577  32.311  37.855  1.00  0.00           H0.      0
ATOM    574 HH12 ARG A  38      63.481  31.913  39.269  1.00  0.00           H0.      0
ATOM    575  NH2 ARG A  38      61.771  32.785  40.839  1.00  0.00           N0.      0
ATOM    576 HH21 ARG A  38      61.090  33.265  41.410  1.00  0.00           H0.      0
ATOM    577 HH22 ARG A  38      62.301  32.121  41.384  1.00  0.00           H0.      0
ATOM    578  C   ARG A  38      55.484  34.171  39.231  1.00  0.00           C0.      0
ATOM    579  O   ARG A  38      54.532  33.835  38.545  1.00  0.00           O0.      0
ATOM    580  N   SER A  39      55.422  34.054  40.543  1.00  0.00           N0.      0
ATOM    581  H   SER A  39      56.195  34.407  41.089  1.00  0.00           H0.      0
ATOM    582  CA  SER A  39      54.271  33.623  41.314  1.00  0.00           C0.      0
ATOM    583  HA  SER A  39      53.936  32.691  40.857  1.00  0.00           H0.      0
ATOM    584  CB  SER A  39      54.593  33.345  42.783  1.00  0.00           C0.      0
ATOM    585  HB2 SER A  39      54.703  34.321  43.256  1.00  0.00           H0.      0
ATOM    586  HB3 SER A  39      53.705  32.870  43.201  1.00  0.00           H0.      0
ATOM    587  OG  SER A  39      55.723  32.473  42.984  1.00  0.00           O0.      0
ATOM    588  HG  SER A  39      55.353  31.616  43.211  1.00  0.00           H0.      0
ATOM    589  C   SER A  39      53.059  34.597  41.188  1.00  0.00           C0.      0
ATOM    590  O   SER A  39      51.935  34.163  40.980  1.00  0.00           O0.      0
ATOM    591  N   ARG A  40      53.251  35.896  41.349  1.00  0.00           N0.      0
ATOM    592  H   ARG A  40      54.188  36.227  41.531  1.00  0.00           H0.      0
ATOM    593  CA  ARG A  40      52.165  36.841  41.047  1.00  0.00           C0.      0
ATOM    594  HA  ARG A  40      51.305  36.518  41.634  1.00  0.00           H0.      0
ATOM    595  CB  ARG A  40      52.538  38.387  41.405  1.00  0.00           C0.      0
ATOM    596  HB2 ARG A  40      52.754  38.351  42.473  1.00  0.00           H0.      0
ATOM    597  HB3 ARG A  40      53.456  38.685  40.900  1.00  0.00           H0.      0
ATOM    598  CG  ARG A  40      51.395  39.343  41.208  1.00  0.00           C0.      0
ATOM    599  HG2 ARG A  40      51.379  39.579  40.144  1.00  0.00           H0.      0
ATOM    600  HG3 ARG A  40      50.449  39.104  41.694  1.00  0.00           H0.      0
ATOM    601  CD  ARG A  40      51.729  40.648  41.895  1.00  0.00           C0.      0
ATOM    602  HD2 ARG A  40      51.590  40.675  42.976  1.00  0.00           H0.      0
ATOM    603  HD3 ARG A  40      52.737  41.023  41.717  1.00  0.00           H0.      0
ATOM    604  NE  ARG A  40      50.896  41.686  41.328  1.00  0.00           N0.      0
ATOM    605  HE  ARG A  40      50.771  41.794  40.332  1.00  0.00           H0.      0
ATOM    606  CZ  ARG A  40      50.397  42.751  41.902  1.00  0.00           C0.      0
ATOM    607  NH1 ARG A  40      50.430  43.009  43.183  1.00  0.00           N0.      0
ATOM    608 HH11 ARG A  40      50.667  42.249  43.805  1.00  0.00           H0.      0
ATOM    609 HH12 ARG A  40      50.147  43.903  43.556  1.00  0.00           H0.      0
ATOM    610  NH2 ARG A  40      49.814  43.583  41.134  1.00  0.00           N0.      0
ATOM    611 HH21 ARG A  40      49.954  43.530  40.135  1.00  0.00           H0.      0
ATOM    612 HH22 ARG A  40      49.511  44.440  41.573  1.00  0.00           H0.      0
ATOM    613  C   ARG A  40      51.632  36.846  39.611  1.00  0.00           C0.      0
ATOM    614  O   ARG A  40      50.410  36.928  39.325  1.00  0.00           O0.      0
ATOM    615  N   THR A  41      52.529  36.628  38.591  1.00  0.00           N0.      0
ATOM    616  H   THR A  41      53.502  36.658  38.860  1.00  0.00           H0.      0
ATOM    617  CA  THR A  41      52.114  36.554  37.170  1.00  0.00           C0.      0
ATOM    618  HA  THR A  41      51.591  37.466  36.881  1.00  0.00           H0.      0
ATOM    619  CB  THR A  41      53.389  36.390  36.322  1.00  0.00           C0.      0
ATOM    620  HB  THR A  41      54.017  35.548  36.614  1.00  0.00           H0.      0
ATOM    621  CG2 THR A  41      53.082  36.449  34.812  1.00  0.00           C0.      0
ATOM    622 HG21 THR A  41      52.321  35.725  34.522  1.00  0.00           H0.      0
ATOM    623 HG22 THR A  41      52.663  37.421  34.552  1.00  0.00           H0.      0
ATOM    624 HG23 THR A  41      53.970  36.222  34.222  1.00  0.00           H0.      0
ATOM    625  OG1 THR A  41      54.098  37.606  36.494  1.00  0.00           O0.      0
ATOM    626  HG1 THR A  41      54.450  37.444  37.372  1.00  0.00           H0.      0
ATOM    627  C   THR A  41      51.136  35.368  36.935  1.00  0.00           C0.      0
ATOM    628  O   THR A  41      50.086  35.511  36.272  1.00  0.00           O0.      0
ATOM    629  N   ALA A  42      51.391  34.203  37.530  1.00  0.00           N0.      0
ATOM    630  H   ALA A  42      52.143  34.216  38.205  1.00  0.00           H0.      0
ATOM    631  CA  ALA A  42      50.854  32.928  37.236  1.00  0.00           C0.      0
ATOM    632  HA  ALA A  42      51.033  32.850  36.163  1.00  0.00           H0.      0
ATOM    633  CB  ALA A  42      51.617  31.886  38.023  1.00  0.00           C0.      0
ATOM    634  HB1 ALA A  42      51.286  31.740  39.051  1.00  0.00           H0.      0
ATOM    635  HB2 ALA A  42      51.373  30.953  37.515  1.00  0.00           H0.      0
ATOM    636  HB3 ALA A  42      52.696  32.042  38.046  1.00  0.00           H0.      0
ATOM    637  C   ALA A  42      49.284  32.934  37.587  1.00  0.00           C0.      0
ATOM    638  O   ALA A  42      48.568  31.964  37.203  1.00  0.00           O0.      0
ATOM    639  N   GLU A  43      48.819  33.962  38.272  1.00  0.00           N0.      0
ATOM    640  H   GLU A  43      49.461  34.718  38.462  1.00  0.00           H0.      0
ATOM    641  CA  GLU A  43      47.405  33.959  38.725  1.00  0.00           C0.      0
ATOM    642  HA  GLU A  43      47.060  32.956  38.978  1.00  0.00           H0.      0
ATOM    643  CB  GLU A  43      47.338  34.718  40.109  1.00  0.00           C0.      0
ATOM    644  HB2 GLU A  43      48.016  34.301  40.853  1.00  0.00           H0.      0
ATOM    645  HB3 GLU A  43      47.719  35.727  39.951  1.00  0.00           H0.      0
ATOM    646  CG  GLU A  43      45.899  34.906  40.594  1.00  0.00           C0.      0
ATOM    647  HG2 GLU A  43      46.005  35.611  41.418  1.00  0.00           H0.      0
ATOM    648  HG3 GLU A  43      45.213  35.281  39.834  1.00  0.00           H0.      0
ATOM    649  CD  GLU A  43      45.363  33.608  41.211  1.00  0.00           C0.      0
ATOM    650  OE1 GLU A  43      46.060  32.950  41.995  1.00  0.00           O0.      0
ATOM    651  OE2 GLU A  43      44.134  33.320  41.037  1.00  0.00           O0.      0
ATOM    652  C   GLU A  43      46.395  34.576  37.709  1.00  0.00           C0.      0
ATOM    653  O   GLU A  43      45.277  34.080  37.372  1.00  0.00           O0.      0
ATOM    654  N   TYR A  44      46.898  35.601  36.997  1.00  0.00           N0.      0
ATOM    655  H   TYR A  44      47.672  36.079  37.438  1.00  0.00           H0.      0
ATOM    656  CA  TYR A  44      46.029  36.361  36.019  1.00  0.00           C0.      0
ATOM    657  HA  TYR A  44      45.205  35.705  35.739  1.00  0.00           H0.      0
ATOM    658  CB  TYR A  44      45.492  37.586  36.707  1.00  0.00           C0.      0
ATOM    659  HB2 TYR A  44      44.874  38.146  36.004  1.00  0.00           H0.      0
ATOM    660  HB3 TYR A  44      44.713  37.273  37.403  1.00  0.00           H0.      0
ATOM    661  CG  TYR A  44      46.405  38.528  37.396  1.00  0.00           C0.      0
ATOM    662  CD1 TYR A  44      46.988  39.548  36.589  1.00  0.00           C0.      0
ATOM    663  HD1 TYR A  44      46.646  39.717  35.579  1.00  0.00           H0.      0
ATOM    664  CE1 TYR A  44      47.761  40.511  37.206  1.00  0.00           C0.      0
ATOM    665  HE1 TYR A  44      48.102  41.400  36.696  1.00  0.00           H0.      0
ATOM    666  CZ  TYR A  44      48.095  40.304  38.624  1.00  0.00           C0.      0
ATOM    667  OH  TYR A  44      48.731  41.310  39.346  1.00  0.00           O0.      0
ATOM    668  HH  TYR A  44      49.197  42.047  38.946  1.00  0.00           H0.      0
ATOM    669  CE2 TYR A  44      47.640  39.215  39.359  1.00  0.00           C0.      0
ATOM    670  HE2 TYR A  44      48.015  39.113  40.366  1.00  0.00           H0.      0
ATOM    671  CD2 TYR A  44      46.856  38.302  38.708  1.00  0.00           C0.      0
ATOM    672  HD2 TYR A  44      46.391  37.471  39.218  1.00  0.00           H0.      0
ATOM    673  C   TYR A  44      46.609  36.765  34.595  1.00  0.00           C0.      0
ATOM    674  O   TYR A  44      45.815  37.283  33.850  1.00  0.00           O0.      0
ATOM    675  N   LYS A  45      47.889  36.530  34.230  1.00  0.00           N0.      0
ATOM    676  H   LYS A  45      48.463  36.013  34.880  1.00  0.00           H0.      0
ATOM    677  CA  LYS A  45      48.406  36.821  32.914  1.00  0.00           C0.      0
ATOM    678  HA  LYS A  45      48.248  37.888  32.761  1.00  0.00           H0.      0
ATOM    679  CB  LYS A  45      49.965  36.453  32.816  1.00  0.00           C0.      0
ATOM    680  HB2 LYS A  45      50.497  37.003  33.592  1.00  0.00           H0.      0
ATOM    681  HB3 LYS A  45      50.167  35.409  33.055  1.00  0.00           H0.      0
ATOM    682  CG  LYS A  45      50.577  36.833  31.498  1.00  0.00           C0.      0
ATOM    683  HG2 LYS A  45      49.853  36.368  30.830  1.00  0.00           H0.      0
ATOM    684  HG3 LYS A  45      50.482  37.907  31.337  1.00  0.00           H0.      0
ATOM    685  CD  LYS A  45      51.983  36.246  31.299  1.00  0.00           C0.      0
ATOM    686  HD2 LYS A  45      52.538  36.803  32.054  1.00  0.00           H0.      0
ATOM    687  HD3 LYS A  45      51.965  35.160  31.392  1.00  0.00           H0.      0
ATOM    688  CE  LYS A  45      52.677  36.490  29.952  1.00  0.00           C0.      0
ATOM    689  HE2 LYS A  45      52.082  36.046  29.154  1.00  0.00           H0.      0
ATOM    690  HE3 LYS A  45      52.640  37.567  29.787  1.00  0.00           H0.      0
ATOM    691  NZ  LYS A  45      54.042  36.010  29.940  1.00  0.00           N0.      0
ATOM    692  HZ1 LYS A  45      54.341  36.003  28.975  1.00  0.00           H0.      0
ATOM    693  HZ2 LYS A  45      54.662  36.627  30.444  1.00  0.00           H0.      0
ATOM    694  HZ3 LYS A  45      54.101  35.068  30.298  1.00  0.00           H0.      0
ATOM    695  C   LYS A  45      47.570  36.158  31.845  1.00  0.00           C0.      0
ATOM    696  O   LYS A  45      47.053  36.798  30.936  1.00  0.00           O0.      0
ATOM    697  N   ALA A  46      47.479  34.845  31.926  1.00  0.00           N0.      0
ATOM    698  H   ALA A  46      47.870  34.430  32.760  1.00  0.00           H0.      0
ATOM    699  CA  ALA A  46      46.669  34.074  30.951  1.00  0.00           C0.      0
ATOM    700  HA  ALA A  46      47.059  34.134  29.935  1.00  0.00           H0.      0
ATOM    701  CB  ALA A  46      46.899  32.546  31.361  1.00  0.00           C0.      0
ATOM    702  HB1 ALA A  46      47.916  32.252  31.102  1.00  0.00           H0.      0
ATOM    703  HB2 ALA A  46      46.964  32.417  32.441  1.00  0.00           H0.      0
ATOM    704  HB3 ALA A  46      46.176  31.966  30.786  1.00  0.00           H0.      0
ATOM    705  C   ALA A  46      45.162  34.410  31.017  1.00  0.00           C0.      0
ATOM    706  O   ALA A  46      44.440  34.192  30.048  1.00  0.00           O0.      0
ATOM    707  N   TRP A  47      44.697  34.872  32.176  1.00  0.00           N0.      0
ATOM    708  H   TRP A  47      45.296  34.833  32.988  1.00  0.00           H0.      0
ATOM    709  CA  TRP A  47      43.307  35.468  32.159  1.00  0.00           C0.      0
ATOM    710  HA  TRP A  47      42.601  34.822  31.638  1.00  0.00           H0.      0
ATOM    711  CB  TRP A  47      42.753  35.569  33.627  1.00  0.00           C0.      0
ATOM    712  HB2 TRP A  47      42.727  34.549  34.011  1.00  0.00           H0.      0
ATOM    713  HB3 TRP A  47      43.503  36.062  34.245  1.00  0.00           H0.      0
ATOM    714  CG  TRP A  47      41.417  36.186  33.815  1.00  0.00           C0.      0
ATOM    715  CD1 TRP A  47      40.265  35.505  33.452  1.00  0.00           C0.      0
ATOM    716  HD1 TRP A  47      40.215  34.533  32.985  1.00  0.00           H0.      0
ATOM    717  NE1 TRP A  47      39.241  36.357  33.698  1.00  0.00           N0.      0
ATOM    718  HE1 TRP A  47      38.293  36.109  33.452  1.00  0.00           H0.      0
ATOM    719  CE2 TRP A  47      39.658  37.688  34.016  1.00  0.00           C0.      0
ATOM    720  CZ2 TRP A  47      38.981  38.931  34.198  1.00  0.00           C0.      0
ATOM    721  HZ2 TRP A  47      37.906  38.901  34.107  1.00  0.00           H0.      0
ATOM    722  CH2 TRP A  47      39.696  40.111  34.513  1.00  0.00           C0.      0
ATOM    723  HH2 TRP A  47      39.121  41.007  34.692  1.00  0.00           H0.      0
ATOM    724  CZ3 TRP A  47      41.067  39.964  34.608  1.00  0.00           C0.      0
ATOM    725  HZ3 TRP A  47      41.587  40.882  34.837  1.00  0.00           H0.      0
ATOM    726  CE3 TRP A  47      41.767  38.769  34.326  1.00  0.00           C0.      0
ATOM    727  HE3 TRP A  47      42.837  38.631  34.368  1.00  0.00           H0.      0
ATOM    728  CD2 TRP A  47      41.021  37.574  34.084  1.00  0.00           C0.      0
ATOM    729  C   TRP A  47      43.206  36.885  31.507  1.00  0.00           C0.      0
ATOM    730  O   TRP A  47      42.279  37.125  30.643  1.00  0.00           O0.      0
ATOM    731  N   LEU A  48      44.074  37.825  31.874  1.00  0.00           N0.      0
ATOM    732  H   LEU A  48      44.741  37.628  32.607  1.00  0.00           H0.      0
ATOM    733  CA  LEU A  48      44.103  39.217  31.316  1.00  0.00           C0.      0
ATOM    734  HA  LEU A  48      43.105  39.641  31.430  1.00  0.00           H0.      0
ATOM    735  CB  LEU A  48      45.055  39.980  32.217  1.00  0.00           C0.      0
ATOM    736  HB2 LEU A  48      44.563  40.047  33.187  1.00  0.00           H0.      0
ATOM    737  HB3 LEU A  48      46.042  39.525  32.301  1.00  0.00           H0.      0
ATOM    738  CG  LEU A  48      45.294  41.401  31.700  1.00  0.00           C0.      0
ATOM    739  HG  LEU A  48      45.742  41.338  30.708  1.00  0.00           H0.      0
ATOM    740  CD1 LEU A  48      44.076  42.307  31.702  1.00  0.00           C0.      0
ATOM    741 HD11 LEU A  48      43.295  41.886  31.068  1.00  0.00           H0.      0
ATOM    742 HD12 LEU A  48      43.761  42.262  32.744  1.00  0.00           H0.      0
ATOM    743 HD13 LEU A  48      44.269  43.353  31.463  1.00  0.00           H0.      0
ATOM    744  CD2 LEU A  48      46.286  41.995  32.625  1.00  0.00           C0.      0
ATOM    745 HD21 LEU A  48      46.009  41.961  33.679  1.00  0.00           H0.      0
ATOM    746 HD22 LEU A  48      47.189  41.384  32.615  1.00  0.00           H0.      0
ATOM    747 HD23 LEU A  48      46.398  43.029  32.301  1.00  0.00           H0.      0
ATOM    748  C   LEU A  48      44.359  39.262  29.802  1.00  0.00           C0.      0
ATOM    749  O   LEU A  48      43.665  39.921  29.063  1.00  0.00           O0.      0
ATOM    750  N   LEU A  49      45.425  38.558  29.399  1.00  0.00           N0.      0
ATOM    751  H   LEU A  49      46.033  38.083  30.052  1.00  0.00           H0.      0
ATOM    752  CA  LEU A  49      45.646  38.275  27.958  1.00  0.00           C0.      0
ATOM    753  HA  LEU A  49      45.816  39.265  27.534  1.00  0.00           H0.      0
ATOM    754  CB  LEU A  49      46.866  37.421  27.629  1.00  0.00           C0.      0
ATOM    755  HB2 LEU A  49      46.653  36.469  28.115  1.00  0.00           H0.      0
ATOM    756  HB3 LEU A  49      46.876  37.213  26.559  1.00  0.00           H0.      0
ATOM    757  CG  LEU A  49      48.260  37.920  28.098  1.00  0.00           C0.      0
ATOM    758  HG  LEU A  49      48.406  37.916  29.178  1.00  0.00           H0.      0
ATOM    759  CD1 LEU A  49      49.298  36.950  27.705  1.00  0.00           C0.      0
ATOM    760 HD11 LEU A  49      49.427  36.797  26.633  1.00  0.00           H0.      0
ATOM    761 HD12 LEU A  49      50.281  37.175  28.119  1.00  0.00           H0.      0
ATOM    762 HD13 LEU A  49      49.068  35.939  28.039  1.00  0.00           H0.      0
ATOM    763  CD2 LEU A  49      48.663  39.252  27.442  1.00  0.00           C0.      0
ATOM    764 HD21 LEU A  49      48.893  39.130  26.384  1.00  0.00           H0.      0
ATOM    765 HD22 LEU A  49      47.996  40.112  27.506  1.00  0.00           H0.      0
ATOM    766 HD23 LEU A  49      49.647  39.463  27.860  1.00  0.00           H0.      0
ATOM    767  C   LEU A  49      44.418  37.660  27.267  1.00  0.00           C0.      0
ATOM    768  O   LEU A  49      44.184  37.968  26.117  1.00  0.00           O0.      0
ATOM    769  N   GLY A  50      43.647  36.817  27.947  1.00  0.00           N0.      0
ATOM    770  H   GLY A  50      43.823  36.663  28.930  1.00  0.00           H0.      0
ATOM    771  CA  GLY A  50      42.470  36.192  27.460  1.00  0.00           C0.      0
ATOM    772  HA2 GLY A  50      42.628  35.627  26.542  1.00  0.00           H0.      0
ATOM    773  HA3 GLY A  50      42.192  35.522  28.274  1.00  0.00           H0.      0
ATOM    774  C   GLY A  50      41.302  37.220  27.342  1.00  0.00           C0.      0
ATOM    775  O   GLY A  50      40.601  37.107  26.386  1.00  0.00           O0.      0
ATOM    776  N   LEU A  51      41.156  38.219  28.189  1.00  0.00           N0.      0
ATOM    777  H   LEU A  51      41.789  38.301  28.972  1.00  0.00           H0.      0
ATOM    778  CA  LEU A  51      40.331  39.425  28.032  1.00  0.00           C0.      0
ATOM    779  HA  LEU A  51      39.299  39.137  27.830  1.00  0.00           H0.      0
ATOM    780  CB  LEU A  51      40.452  40.283  29.336  1.00  0.00           C0.      0
ATOM    781  HB2 LEU A  51      40.099  39.672  30.168  1.00  0.00           H0.      0
ATOM    782  HB3 LEU A  51      41.475  40.604  29.531  1.00  0.00           H0.      0
ATOM    783  CG  LEU A  51      39.560  41.586  29.283  1.00  0.00           C0.      0
ATOM    784  HG  LEU A  51      38.699  41.467  28.625  1.00  0.00           H0.      0
ATOM    785  CD1 LEU A  51      38.921  41.714  30.637  1.00  0.00           C0.      0
ATOM    786 HD11 LEU A  51      38.236  40.885  30.816  1.00  0.00           H0.      0
ATOM    787 HD12 LEU A  51      39.663  41.855  31.424  1.00  0.00           H0.      0
ATOM    788 HD13 LEU A  51      38.289  42.602  30.622  1.00  0.00           H0.      0
ATOM    789  CD2 LEU A  51      40.380  42.881  28.949  1.00  0.00           C0.      0
ATOM    790 HD21 LEU A  51      40.850  42.718  27.978  1.00  0.00           H0.      0
ATOM    791 HD22 LEU A  51      39.785  43.794  28.931  1.00  0.00           H0.      0
ATOM    792 HD23 LEU A  51      41.196  43.057  29.649  1.00  0.00           H0.      0
ATOM    793  C   LEU A  51      40.672  40.224  26.764  1.00  0.00           C0.      0
ATOM    794  O   LEU A  51      39.816  40.336  25.956  1.00  0.00           O0.      0
ATOM    795  N   LEU A  52      41.933  40.594  26.531  1.00  0.00           N0.      0
ATOM    796  H   LEU A  52      42.577  40.315  27.258  1.00  0.00           H0.      0
ATOM    797  CA  LEU A  52      42.349  41.384  25.378  1.00  0.00           C0.      0
ATOM    798  HA  LEU A  52      41.880  42.366  25.316  1.00  0.00           H0.      0
ATOM    799  CB  LEU A  52      43.927  41.566  25.600  1.00  0.00           C0.      0
ATOM    800  HB2 LEU A  52      44.332  40.603  25.912  1.00  0.00           H0.      0
ATOM    801  HB3 LEU A  52      44.386  41.842  24.650  1.00  0.00           H0.      0
ATOM    802  CG  LEU A  52      44.397  42.460  26.793  1.00  0.00           C0.      0
ATOM    803  HG  LEU A  52      43.845  42.218  27.702  1.00  0.00           H0.      0
ATOM    804  CD1 LEU A  52      45.881  42.338  26.851  1.00  0.00           C0.      0
ATOM    805 HD11 LEU A  52      46.277  42.268  25.837  1.00  0.00           H0.      0
ATOM    806 HD12 LEU A  52      46.323  43.068  27.528  1.00  0.00           H0.      0
ATOM    807 HD13 LEU A  52      46.019  41.367  27.326  1.00  0.00           H0.      0
ATOM    808  CD2 LEU A  52      44.141  43.949  26.448  1.00  0.00           C0.      0
ATOM    809 HD21 LEU A  52      44.607  44.177  25.490  1.00  0.00           H0.      0
ATOM    810 HD22 LEU A  52      43.071  44.108  26.313  1.00  0.00           H0.      0
ATOM    811 HD23 LEU A  52      44.590  44.560  27.231  1.00  0.00           H0.      0
ATOM    812  C   LEU A  52      42.013  40.601  24.070  1.00  0.00           C0.      0
ATOM    813  O   LEU A  52      41.388  41.273  23.220  1.00  0.00           O0.      0
ATOM    814  N   ARG A  53      42.327  39.265  24.043  1.00  0.00           N0.      0
ATOM    815  H   ARG A  53      42.682  38.760  24.842  1.00  0.00           H0.      0
ATOM    816  CA  ARG A  53      42.362  38.458  22.812  1.00  0.00           C0.      0
ATOM    817  HA  ARG A  53      42.962  38.917  22.026  1.00  0.00           H0.      0
ATOM    818  CB  ARG A  53      43.100  37.015  23.119  1.00  0.00           C0.      0
ATOM    819  HB2 ARG A  53      44.075  37.392  23.427  1.00  0.00           H0.      0
ATOM    820  HB3 ARG A  53      42.729  36.476  23.991  1.00  0.00           H0.      0
ATOM    821  CG  ARG A  53      43.175  36.008  21.943  1.00  0.00           C0.      0
ATOM    822  HG2 ARG A  53      43.688  35.090  22.229  1.00  0.00           H0.      0
ATOM    823  HG3 ARG A  53      42.154  35.647  21.816  1.00  0.00           H0.      0
ATOM    824  CD  ARG A  53      43.716  36.452  20.556  1.00  0.00           C0.      0
ATOM    825  HD2 ARG A  53      44.721  36.847  20.703  1.00  0.00           H0.      0
ATOM    826  HD3 ARG A  53      43.926  35.555  19.974  1.00  0.00           H0.      0
ATOM    827  NE  ARG A  53      42.735  37.397  19.897  1.00  0.00           N0.      0
ATOM    828  HE  ARG A  53      41.809  37.423  20.300  1.00  0.00           H0.      0
ATOM    829  CZ  ARG A  53      43.016  38.241  18.914  1.00  0.00           C0.      0
ATOM    830  NH1 ARG A  53      44.043  38.125  18.203  1.00  0.00           N0.      0
ATOM    831 HH11 ARG A  53      44.806  37.552  18.533  1.00  0.00           H0.      0
ATOM    832 HH12 ARG A  53      44.260  38.805  17.488  1.00  0.00           H0.      0
ATOM    833  NH2 ARG A  53      42.197  39.141  18.579  1.00  0.00           N0.      0
ATOM    834 HH21 ARG A  53      41.357  39.370  19.091  1.00  0.00           H0.      0
ATOM    835 HH22 ARG A  53      42.429  39.817  17.864  1.00  0.00           H0.      0
ATOM    836  C   ARG A  53      40.983  38.346  22.247  1.00  0.00           C0.      0
ATOM    837  O   ARG A  53      40.810  38.844  21.137  1.00  0.00           O0.      0
ATOM    838  N   GLN A  54      39.987  38.015  23.143  1.00  0.00           N0.      0
ATOM    839  H   GLN A  54      40.253  37.837  24.101  1.00  0.00           H0.      0
ATOM    840  CA  GLN A  54      38.558  37.863  22.800  1.00  0.00           C0.      0
ATOM    841  HA  GLN A  54      38.365  37.054  22.095  1.00  0.00           H0.      0
ATOM    842  CB  GLN A  54      37.749  37.553  24.099  1.00  0.00           C0.      0
ATOM    843  HB2 GLN A  54      37.943  38.329  24.839  1.00  0.00           H0.      0
ATOM    844  HB3 GLN A  54      36.682  37.665  23.909  1.00  0.00           H0.      0
ATOM    845  CG  GLN A  54      37.979  36.239  24.746  1.00  0.00           C0.      0
ATOM    846  HG2 GLN A  54      37.645  35.418  24.111  1.00  0.00           H0.      0
ATOM    847  HG3 GLN A  54      39.037  36.103  24.970  1.00  0.00           H0.      0
ATOM    848  CD  GLN A  54      37.292  36.098  26.110  1.00  0.00           C0.      0
ATOM    849  OE1 GLN A  54      36.224  35.533  26.246  1.00  0.00           O0.      0
ATOM    850  NE2 GLN A  54      37.793  36.631  27.196  1.00  0.00           N0.      0
ATOM    851 HE21 GLN A  54      37.258  36.468  28.038  1.00  0.00           H0.      0
ATOM    852 HE22 GLN A  54      38.582  37.260  27.163  1.00  0.00           H0.      0
ATOM    853  C   GLN A  54      38.012  39.174  22.155  1.00  0.00           C0.      0
ATOM    854  O   GLN A  54      36.952  39.167  21.542  1.00  0.00           O0.      0
ATOM    855  N   HIP A  55      38.613  40.381  22.510  1.00  0.00           N0.      0
ATOM    856  H   HIP A  55      39.503  40.320  22.984  1.00  0.00           H0.      0
ATOM    857  CA  HIP A  55      38.168  41.739  22.094  1.00  0.00           C0.      0
ATOM    858  HA  HIP A  55      37.222  41.638  21.563  1.00  0.00           H0.      0
ATOM    859  CB  HIP A  55      37.748  42.489  23.405  1.00  0.00           C0.      0
ATOM    860  HB2 HIP A  55      38.594  42.517  24.092  1.00  0.00           H0.      0
ATOM    861  HB3 HIP A  55      37.355  43.474  23.154  1.00  0.00           H0.      0
ATOM    862  CG  HIP A  55      36.738  41.677  24.256  1.00  0.00           C0.      0
ATOM    863  ND1 HIP A  55      35.481  41.167  23.869  1.00  0.00           N0.      0
ATOM    864  HD1 HIP A  55      35.034  41.267  22.968  1.00  0.00           H0.      0
ATOM    865  CE1 HIP A  55      34.921  40.533  24.944  1.00  0.00           C0.      0
ATOM    866  HE1 HIP A  55      33.869  40.310  25.042  1.00  0.00           H0.      0
ATOM    867  NE2 HIP A  55      35.836  40.555  25.965  1.00  0.00           N0.      0
ATOM    868  HE2 HIP A  55      35.878  40.224  26.919  1.00  0.00           H0.      0
ATOM    869  CD2 HIP A  55      36.958  41.286  25.529  1.00  0.00           C0.      0
ATOM    870  HD2 HIP A  55      37.800  41.582  26.137  1.00  0.00           H0.      0
ATOM    871  C   HIP A  55      39.113  42.545  21.199  1.00  0.00           C0.      0
ATOM    872  O   HIP A  55      38.819  43.732  20.923  1.00  0.00           O0.      0
ATOM    873  N   GLY A  56      40.179  41.918  20.705  1.00  0.00           N0.      0
ATOM    874  H   GLY A  56      40.447  40.977  20.954  1.00  0.00           H0.      0
ATOM    875  CA  GLY A  56      41.120  42.453  19.704  1.00  0.00           C0.      0
ATOM    876  HA2 GLY A  56      41.926  41.721  19.646  1.00  0.00           H0.      0
ATOM    877  HA3 GLY A  56      40.627  42.674  18.757  1.00  0.00           H0.      0
ATOM    878  C   GLY A  56      41.908  43.758  20.246  1.00  0.00           C0.      0
ATOM    879  O   GLY A  56      42.375  44.595  19.450  1.00  0.00           O0.      0
ATOM    880  N   CYS A  57      41.984  43.969  21.585  1.00  0.00           N0.      0
ATOM    881  H   CYS A  57      41.755  43.257  22.264  1.00  0.00           H0.      0
ATOM    882  CA  CYS A  57      42.575  45.163  22.124  1.00  0.00           C0.      0
ATOM    883  HA  CYS A  57      42.200  46.087  21.683  1.00  0.00           H0.      0
ATOM    884  CB  CYS A  57      42.289  45.052  23.629  1.00  0.00           C0.      0
ATOM    885  HB2 CYS A  57      42.771  44.140  23.981  1.00  0.00           H0.      0
ATOM    886  HB3 CYS A  57      42.678  45.891  24.205  1.00  0.00           H0.      0
ATOM    887  SG  CYS A  57      40.489  44.816  23.946  1.00  0.00           S0.      0
ATOM    888  HG  CYS A  57      40.527  45.124  25.245  1.00  0.00           H0.      0
ATOM    889  C   CYS A  57      44.077  45.113  21.960  1.00  0.00           C0.      0
ATOM    890  O   CYS A  57      44.681  44.037  21.885  1.00  0.00           O0.      0
ATOM    891  N   HIE A  58      44.721  46.248  21.828  1.00  0.00           N0.      0
ATOM    892  H   HIE A  58      44.220  47.125  21.860  1.00  0.00           H0.      0
ATOM    893  CA  HIE A  58      46.184  46.284  21.605  1.00  0.00           C0.      0
ATOM    894  HA  HIE A  58      46.580  45.342  21.985  1.00  0.00           H0.      0
ATOM    895  CB  HIE A  58      46.628  46.339  20.165  1.00  0.00           C0.      0
ATOM    896  HB2 HIE A  58      46.254  45.412  19.730  1.00  0.00           H0.      0
ATOM    897  HB3 HIE A  58      46.170  47.242  19.761  1.00  0.00           H0.      0
ATOM    898  CG  HIE A  58      48.159  46.418  19.894  1.00  0.00           C0.      0
ATOM    899  ND1 HIE A  58      49.062  45.426  20.108  1.00  0.00           N0.      0
ATOM    900  CE1 HIE A  58      50.299  45.817  19.789  1.00  0.00           C0.      0
ATOM    901  HE1 HIE A  58      51.190  45.208  19.831  1.00  0.00           H0.      0
ATOM    902  NE2 HIE A  58      50.270  47.117  19.415  1.00  0.00           N0.      0
ATOM    903  HE2 HIE A  58      50.987  47.747  19.084  1.00  0.00           H0.      0
ATOM    904  CD2 HIE A  58      48.911  47.446  19.456  1.00  0.00           C0.      0
ATOM    905  HD2 HIE A  58      48.489  48.426  19.291  1.00  0.00           H0.      0
ATOM    906  C   HIE A  58      46.774  47.445  22.381  1.00  0.00           C0.      0
ATOM    907  O   HIE A  58      47.883  47.367  22.833  1.00  0.00           O0.      0
ATOM    908  N   ARG A  59      46.049  48.590  22.449  1.00  0.00           N0.      0
ATOM    909  H   ARG A  59      45.088  48.477  22.162  1.00  0.00           H0.      0
ATOM    910  CA  ARG A  59      46.476  49.765  23.203  1.00  0.00           C0.      0
ATOM    911  HA  ARG A  59      47.560  49.654  23.189  1.00  0.00           H0.      0
ATOM    912  CB  ARG A  59      46.113  51.112  22.511  1.00  0.00           C0.      0
ATOM    913  HB2 ARG A  59      46.361  50.964  21.461  1.00  0.00           H0.      0
ATOM    914  HB3 ARG A  59      45.069  51.359  22.704  1.00  0.00           H0.      0
ATOM    915  CG  ARG A  59      47.070  52.208  23.012  1.00  0.00           C0.      0
ATOM    916  HG2 ARG A  59      47.063  52.043  24.089  1.00  0.00           H0.      0
ATOM    917  HG3 ARG A  59      48.093  52.024  22.684  1.00  0.00           H0.      0
ATOM    918  CD  ARG A  59      46.593  53.572  22.541  1.00  0.00           C0.      0
ATOM    919  HD2 ARG A  59      46.531  53.484  21.457  1.00  0.00           H0.      0
ATOM    920  HD3 ARG A  59      45.574  53.800  22.853  1.00  0.00           H0.      0
ATOM    921  NE  ARG A  59      47.451  54.664  22.885  1.00  0.00           N0.      0
ATOM    922  HE  ARG A  59      48.435  54.526  22.705  1.00  0.00           H0.      0
ATOM    923  CZ  ARG A  59      47.227  55.833  23.494  1.00  0.00           C0.      0
ATOM    924  NH1 ARG A  59      46.064  56.282  23.903  1.00  0.00           N0.      0
ATOM    925 HH11 ARG A  59      45.282  55.678  23.693  1.00  0.00           H0.      0
ATOM    926 HH12 ARG A  59      45.897  57.260  24.093  1.00  0.00           H0.      0
ATOM    927  NH2 ARG A  59      48.190  56.703  23.598  1.00  0.00           N0.      0
ATOM    928 HH21 ARG A  59      48.969  56.448  23.008  1.00  0.00           H0.      0
ATOM    929 HH22 ARG A  59      48.026  57.629  23.966  1.00  0.00           H0.      0
ATOM    930  C   ARG A  59      45.941  49.644  24.677  1.00  0.00           C0.      0
ATOM    931  O   ARG A  59      44.714  49.648  24.844  1.00  0.00           O0.      0
ATOM    932  N   VAL A  60      46.880  49.492  25.617  1.00  0.00           N0.      0
ATOM    933  H   VAL A  60      47.850  49.645  25.378  1.00  0.00           H0.      0
ATOM    934  CA  VAL A  60      46.573  49.230  26.980  1.00  0.00           C0.      0
ATOM    935  HA  VAL A  60      45.506  49.038  27.088  1.00  0.00           H0.      0
ATOM    936  CB  VAL A  60      47.296  47.958  27.459  1.00  0.00           C0.      0
ATOM    937  HB  VAL A  60      48.346  48.023  27.174  1.00  0.00           H0.      0
ATOM    938  CG1 VAL A  60      47.359  47.714  28.975  1.00  0.00           C0.      0
ATOM    939 HG11 VAL A  60      46.356  47.747  29.400  1.00  0.00           H0.      0
ATOM    940 HG12 VAL A  60      47.860  46.772  29.197  1.00  0.00           H0.      0
ATOM    941 HG13 VAL A  60      47.990  48.473  29.437  1.00  0.00           H0.      0
ATOM    942  CG2 VAL A  60      46.704  46.734  26.684  1.00  0.00           C0.      0
ATOM    943 HG21 VAL A  60      46.801  46.872  25.607  1.00  0.00           H0.      0
ATOM    944 HG22 VAL A  60      47.302  45.876  26.991  1.00  0.00           H0.      0
ATOM    945 HG23 VAL A  60      45.662  46.635  26.990  1.00  0.00           H0.      0
ATOM    946  C   VAL A  60      46.995  50.441  27.837  1.00  0.00           C0.      0
ATOM    947  O   VAL A  60      48.094  51.019  27.682  1.00  0.00           O0.      0
ATOM    948  N   LEU A  61      46.148  50.759  28.820  1.00  0.00           N0.      0
ATOM    949  H   LEU A  61      45.274  50.265  28.930  1.00  0.00           H0.      0
ATOM    950  CA  LEU A  61      46.444  51.608  29.973  1.00  0.00           C0.      0
ATOM    951  HA  LEU A  61      47.442  52.005  29.786  1.00  0.00           H0.      0
ATOM    952  CB  LEU A  61      45.437  52.736  30.031  1.00  0.00           C0.      0
ATOM    953  HB2 LEU A  61      45.519  53.315  29.111  1.00  0.00           H0.      0
ATOM    954  HB3 LEU A  61      44.418  52.361  30.132  1.00  0.00           H0.      0
ATOM    955  CG  LEU A  61      45.660  53.672  31.248  1.00  0.00           C0.      0
ATOM    956  HG  LEU A  61      45.680  53.124  32.190  1.00  0.00           H0.      0
ATOM    957  CD1 LEU A  61      46.976  54.529  31.201  1.00  0.00           C0.      0
ATOM    958 HD11 LEU A  61      47.111  55.025  32.162  1.00  0.00           H0.      0
ATOM    959 HD12 LEU A  61      47.871  53.906  31.171  1.00  0.00           H0.      0
ATOM    960 HD13 LEU A  61      46.964  55.183  30.330  1.00  0.00           H0.      0
ATOM    961  CD2 LEU A  61      44.527  54.731  31.264  1.00  0.00           C0.      0
ATOM    962 HD21 LEU A  61      44.771  55.243  32.195  1.00  0.00           H0.      0
ATOM    963 HD22 LEU A  61      44.540  55.334  30.356  1.00  0.00           H0.      0
ATOM    964 HD23 LEU A  61      43.534  54.288  31.186  1.00  0.00           H0.      0
ATOM    965  C   LEU A  61      46.459  50.822  31.294  1.00  0.00           C0.      0
ATOM    966  O   LEU A  61      45.491  50.156  31.599  1.00  0.00           O0.      0
ATOM    967  N   ASH A  62      47.440  51.094  32.133  1.00  0.00           N0.      0
ATOM    968  H   ASH A  62      48.248  51.533  31.715  1.00  0.00           H0.      0
ATOM    969  CA  ASH A  62      47.508  50.681  33.555  1.00  0.00           C0.      0
ATOM    970  HA  ASH A  62      46.573  50.155  33.752  1.00  0.00           H0.      0
ATOM    971  CB  ASH A  62      48.767  49.892  33.930  1.00  0.00           C0.      0
ATOM    972  HB2 ASH A  62      48.738  49.073  33.211  1.00  0.00           H0.      0
ATOM    973  HB3 ASH A  62      49.631  50.541  33.793  1.00  0.00           H0.      0
ATOM    974  CG  ASH A  62      48.853  49.238  35.321  1.00  0.00           C0.      0
ATOM    975  OD1 ASH A  62      49.776  48.487  35.678  1.00  0.00           O0.      0
ATOM    976  OD2 ASH A  62      47.720  49.303  36.070  1.00  0.00           O0.      0
ATOM    977  HD2 ASH A  62      47.876  48.858  36.906  1.00  0.00           H0.      0
ATOM    978  C   ASH A  62      47.376  51.953  34.397  1.00  0.00           C0.      0
ATOM    979  O   ASH A  62      48.343  52.791  34.375  1.00  0.00           O0.      0
ATOM    980  N   VAL A  63      46.200  52.140  34.955  1.00  0.00           N0.      0
ATOM    981  H   VAL A  63      45.496  51.429  34.816  1.00  0.00           H0.      0
ATOM    982  CA  VAL A  63      45.796  53.369  35.674  1.00  0.00           C0.      0
ATOM    983  HA  VAL A  63      46.497  54.150  35.378  1.00  0.00           H0.      0
ATOM    984  CB  VAL A  63      44.331  53.769  35.342  1.00  0.00           C0.      0
ATOM    985  HB  VAL A  63      44.139  53.555  34.290  1.00  0.00           H0.      0
ATOM    986  CG1 VAL A  63      43.294  53.140  36.209  1.00  0.00           C0.      0
ATOM    987 HG11 VAL A  63      43.397  52.055  36.214  1.00  0.00           H0.      0
ATOM    988 HG12 VAL A  63      43.526  53.466  37.223  1.00  0.00           H0.      0
ATOM    989 HG13 VAL A  63      42.307  53.410  35.832  1.00  0.00           H0.      0
ATOM    990  CG2 VAL A  63      44.159  55.252  35.509  1.00  0.00           C0.      0
ATOM    991 HG21 VAL A  63      43.156  55.527  35.184  1.00  0.00           H0.      0
ATOM    992 HG22 VAL A  63      44.443  55.545  36.520  1.00  0.00           H0.      0
ATOM    993 HG23 VAL A  63      44.778  55.759  34.769  1.00  0.00           H0.      0
ATOM    994  C   VAL A  63      46.206  53.332  37.202  1.00  0.00           C0.      0
ATOM    995  O   VAL A  63      46.207  54.361  37.873  1.00  0.00           O0.      0
ATOM    996  N   ALA A  64      46.502  52.166  37.657  1.00  0.00           N0.      0
ATOM    997  H   ALA A  64      46.257  51.376  37.077  1.00  0.00           H0.      0
ATOM    998  CA  ALA A  64      47.291  52.023  38.905  1.00  0.00           C0.      0
ATOM    999  HA  ALA A  64      47.697  52.978  39.238  1.00  0.00           H0.      0
ATOM   1000  CB  ALA A  64      46.457  51.377  39.960  1.00  0.00           C0.      0
ATOM   1001  HB1 ALA A  64      45.547  51.957  40.115  1.00  0.00           H0.      0
ATOM   1002  HB2 ALA A  64      46.117  50.367  39.732  1.00  0.00           H0.      0
ATOM   1003  HB3 ALA A  64      47.089  51.448  40.845  1.00  0.00           H0.      0
ATOM   1004  C   ALA A  64      48.552  51.094  38.638  1.00  0.00           C0.      0
ATOM   1005  O   ALA A  64      48.613  49.875  38.867  1.00  0.00           O0.      0
ATOM   1006  N   CYS A  65      49.609  51.739  38.101  1.00  0.00           N0.      0
ATOM   1007  H   CYS A  65      49.590  52.739  37.958  1.00  0.00           H0.      0
ATOM   1008  CA  CYS A  65      50.937  51.160  37.943  1.00  0.00           C0.      0
ATOM   1009  HA  CYS A  65      50.890  50.289  37.288  1.00  0.00           H0.      0
ATOM   1010  CB  CYS A  65      51.841  52.188  37.223  1.00  0.00           C0.      0
ATOM   1011  HB2 CYS A  65      51.360  52.661  36.367  1.00  0.00           H0.      0
ATOM   1012  HB3 CYS A  65      52.024  52.996  37.932  1.00  0.00           H0.      0
ATOM   1013  SG  CYS A  65      53.507  51.600  36.872  1.00  0.00           S0.      0
ATOM   1014  HG  CYS A  65      53.962  52.036  38.049  1.00  0.00           H0.      0
ATOM   1015  C   CYS A  65      51.629  50.575  39.165  1.00  0.00           C0.      0
ATOM   1016  O   CYS A  65      52.166  49.478  39.067  1.00  0.00           O0.      0
ATOM   1017  N   GLY A  66      51.689  51.210  40.296  1.00  0.00           N0.      0
ATOM   1018  H   GLY A  66      51.267  52.127  40.307  1.00  0.00           H0.      0
ATOM   1019  CA  GLY A  66      52.578  50.766  41.391  1.00  0.00           C0.      0
ATOM   1020  HA2 GLY A  66      52.446  51.291  42.337  1.00  0.00           H0.      0
ATOM   1021  HA3 GLY A  66      52.219  49.791  41.720  1.00  0.00           H0.      0
ATOM   1022  C   GLY A  66      54.008  50.692  41.004  1.00  0.00           C0.      0
ATOM   1023  O   GLY A  66      54.501  51.491  40.174  1.00  0.00           O0.      0
ATOM   1024  N   THR A  67      54.701  49.639  41.443  1.00  0.00           N0.      0
ATOM   1025  H   THR A  67      54.130  48.878  41.781  1.00  0.00           H0.      0
ATOM   1026  CA  THR A  67      56.121  49.341  41.134  1.00  0.00           C0.      0
ATOM   1027  HA  THR A  67      56.766  50.212  41.251  1.00  0.00           H0.      0
ATOM   1028  CB  THR A  67      56.703  48.226  42.010  1.00  0.00           C0.      0
ATOM   1029  HB  THR A  67      57.699  48.084  41.592  1.00  0.00           H0.      0
ATOM   1030  CG2 THR A  67      56.812  48.641  43.480  1.00  0.00           C0.      0
ATOM   1031 HG21 THR A  67      55.799  48.819  43.841  1.00  0.00           H0.      0
ATOM   1032 HG22 THR A  67      57.300  47.913  44.128  1.00  0.00           H0.      0
ATOM   1033 HG23 THR A  67      57.415  49.526  43.684  1.00  0.00           H0.      0
ATOM   1034  OG1 THR A  67      55.879  47.067  41.990  1.00  0.00           O0.      0
ATOM   1035  HG1 THR A  67      56.413  46.341  42.323  1.00  0.00           H0.      0
ATOM   1036  C   THR A  67      56.281  48.845  39.661  1.00  0.00           C0.      0
ATOM   1037  O   THR A  67      57.393  48.478  39.267  1.00  0.00           O0.      0
ATOM   1038  N   GLY A  68      55.226  48.817  38.804  1.00  0.00           N0.      0
ATOM   1039  H   GLY A  68      54.394  49.220  39.210  1.00  0.00           H0.      0
ATOM   1040  CA  GLY A  68      55.277  48.389  37.367  1.00  0.00           C0.      0
ATOM   1041  HA2 GLY A  68      54.701  49.137  36.821  1.00  0.00           H0.      0
ATOM   1042  HA3 GLY A  68      56.321  48.476  37.065  1.00  0.00           H0.      0
ATOM   1043  C   GLY A  68      54.892  46.926  37.020  1.00  0.00           C0.      0
ATOM   1044  O   GLY A  68      54.772  46.524  35.837  1.00  0.00           O0.      0
ATOM   1045  N   VAL A  69      54.653  46.086  38.052  1.00  0.00           N0.      0
ATOM   1046  H   VAL A  69      54.668  46.531  38.958  1.00  0.00           H0.      0
ATOM   1047  CA  VAL A  69      54.624  44.662  37.984  1.00  0.00           C0.      0
ATOM   1048  HA  VAL A  69      55.592  44.349  37.594  1.00  0.00           H0.      0
ATOM   1049  CB  VAL A  69      54.422  44.017  39.365  1.00  0.00           C0.      0
ATOM   1050  HB  VAL A  69      54.325  42.937  39.253  1.00  0.00           H0.      0
ATOM   1051  CG1 VAL A  69      55.717  44.072  40.176  1.00  0.00           C0.      0
ATOM   1052 HG11 VAL A  69      55.995  45.126  40.199  1.00  0.00           H0.      0
ATOM   1053 HG12 VAL A  69      55.658  43.631  41.171  1.00  0.00           H0.      0
ATOM   1054 HG13 VAL A  69      56.393  43.412  39.633  1.00  0.00           H0.      0
ATOM   1055  CG2 VAL A  69      53.224  44.498  40.220  1.00  0.00           C0.      0
ATOM   1056 HG21 VAL A  69      53.085  43.810  41.053  1.00  0.00           H0.      0
ATOM   1057 HG22 VAL A  69      53.693  45.402  40.610  1.00  0.00           H0.      0
ATOM   1058 HG23 VAL A  69      52.280  44.690  39.711  1.00  0.00           H0.      0
ATOM   1059  C   VAL A  69      53.580  43.982  37.031  1.00  0.00           C0.      0
ATOM   1060  O   VAL A  69      53.878  42.956  36.422  1.00  0.00           O0.      0
ATOM   1061  N   ASP A  70      52.435  44.683  36.788  1.00  0.00           N0.      0
ATOM   1062  H   ASP A  70      52.382  45.657  37.051  1.00  0.00           H0.      0
ATOM   1063  CA  ASP A  70      51.359  44.330  35.881  1.00  0.00           C0.      0
ATOM   1064  HA  ASP A  70      51.311  43.251  35.732  1.00  0.00           H0.      0
ATOM   1065  CB  ASP A  70      50.069  44.762  36.545  1.00  0.00           C0.      0
ATOM   1066  HB2 ASP A  70      49.832  45.805  36.335  1.00  0.00           H0.      0
ATOM   1067  HB3 ASP A  70      49.345  44.201  35.954  1.00  0.00           H0.      0
ATOM   1068  CG  ASP A  70      49.975  44.400  38.008  1.00  0.00           C0.      0
ATOM   1069  OD1 ASP A  70      49.637  45.258  38.873  1.00  0.00           O0.      0
ATOM   1070  OD2 ASP A  70      50.223  43.250  38.434  1.00  0.00           O0.      0
ATOM   1071  C   ASP A  70      51.519  44.910  34.491  1.00  0.00           C0.      0
ATOM   1072  O   ASP A  70      51.084  44.306  33.507  1.00  0.00           O0.      0
ATOM   1073  N   SER A  71      52.105  46.125  34.327  1.00  0.00           N0.      0
ATOM   1074  H   SER A  71      52.392  46.688  35.115  1.00  0.00           H0.      0
ATOM   1075  CA  SER A  71      52.592  46.721  33.025  1.00  0.00           C0.      0
ATOM   1076  HA  SER A  71      51.712  46.816  32.388  1.00  0.00           H0.      0
ATOM   1077  CB  SER A  71      52.991  48.170  33.206  1.00  0.00           C0.      0
ATOM   1078  HB2 SER A  71      53.788  48.217  33.948  1.00  0.00           H0.      0
ATOM   1079  HB3 SER A  71      53.255  48.577  32.230  1.00  0.00           H0.      0
ATOM   1080  OG  SER A  71      51.888  48.955  33.588  1.00  0.00           O0.      0
ATOM   1081  HG  SER A  71      51.344  48.408  34.160  1.00  0.00           H0.      0
ATOM   1082  C   SER A  71      53.748  45.843  32.375  1.00  0.00           C0.      0
ATOM   1083  O   SER A  71      53.850  45.529  31.187  1.00  0.00           O0.      0
ATOM   1084  N   ILE A  72      54.631  45.225  33.193  1.00  0.00           N0.      0
ATOM   1085  H   ILE A  72      54.571  45.489  34.165  1.00  0.00           H0.      0
ATOM   1086  CA  ILE A  72      55.700  44.359  32.685  1.00  0.00           C0.      0
ATOM   1087  HA  ILE A  72      56.132  44.819  31.796  1.00  0.00           H0.      0
ATOM   1088  CB  ILE A  72      56.821  44.221  33.703  1.00  0.00           C0.      0
ATOM   1089  HB  ILE A  72      56.343  43.792  34.584  1.00  0.00           H0.      0
ATOM   1090  CG2 ILE A  72      57.977  43.277  33.226  1.00  0.00           C0.      0
ATOM   1091 HG21 ILE A  72      58.262  43.557  32.212  1.00  0.00           H0.      0
ATOM   1092 HG22 ILE A  72      58.931  43.381  33.742  1.00  0.00           H0.      0
ATOM   1093 HG23 ILE A  72      57.784  42.242  33.508  1.00  0.00           H0.      0
ATOM   1094  CG1 ILE A  72      57.482  45.666  33.927  1.00  0.00           C0.      0
ATOM   1095 HG12 ILE A  72      57.970  46.001  33.012  1.00  0.00           H0.      0
ATOM   1096 HG13 ILE A  72      56.671  46.356  34.160  1.00  0.00           H0.      0
ATOM   1097  CD1 ILE A  72      58.616  45.871  34.970  1.00  0.00           C0.      0
ATOM   1098 HD11 ILE A  72      58.231  45.680  35.972  1.00  0.00           H0.      0
ATOM   1099 HD12 ILE A  72      59.479  45.247  34.741  1.00  0.00           H0.      0
ATOM   1100 HD13 ILE A  72      58.918  46.918  34.933  1.00  0.00           H0.      0
ATOM   1101  C   ILE A  72      55.310  43.027  32.092  1.00  0.00           C0.      0
ATOM   1102  O   ILE A  72      55.830  42.646  31.033  1.00  0.00           O0.      0
ATOM   1103  N   MET A  73      54.346  42.306  32.617  1.00  0.00           N0.      0
ATOM   1104  H   MET A  73      53.990  42.616  33.510  1.00  0.00           H0.      0
ATOM   1105  CA  MET A  73      53.726  41.073  31.976  1.00  0.00           C0.      0
ATOM   1106  HA  MET A  73      54.550  40.359  31.968  1.00  0.00           H0.      0
ATOM   1107  CB  MET A  73      52.736  40.256  32.956  1.00  0.00           C0.      0
ATOM   1108  HB2 MET A  73      52.524  39.284  32.511  1.00  0.00           H0.      0
ATOM   1109  HB3 MET A  73      53.207  40.024  33.911  1.00  0.00           H0.      0
ATOM   1110  CG  MET A  73      51.365  41.037  33.125  1.00  0.00           C0.      0
ATOM   1111  HG2 MET A  73      51.563  41.861  33.811  1.00  0.00           H0.      0
ATOM   1112  HG3 MET A  73      51.010  41.374  32.151  1.00  0.00           H0.      0
ATOM   1113  SD  MET A  73      49.980  40.013  33.655  1.00  0.00           S0.      0
ATOM   1114  CE  MET A  73      50.653  39.684  35.310  1.00  0.00           C0.      0
ATOM   1115  HE1 MET A  73      50.587  40.598  35.900  1.00  0.00           H0.      0
ATOM   1116  HE2 MET A  73      50.123  38.821  35.714  1.00  0.00           H0.      0
ATOM   1117  HE3 MET A  73      51.720  39.466  35.270  1.00  0.00           H0.      0
ATOM   1118  C   MET A  73      53.162  41.384  30.620  1.00  0.00           C0.      0
ATOM   1119  O   MET A  73      53.109  40.408  29.834  1.00  0.00           O0.      0
ATOM   1120  N   LEU A  74      52.790  42.682  30.341  1.00  0.00           N0.      0
ATOM   1121  H   LEU A  74      52.901  43.418  31.024  1.00  0.00           H0.      0
ATOM   1122  CA  LEU A  74      52.122  43.152  29.097  1.00  0.00           C0.      0
ATOM   1123  HA  LEU A  74      51.717  42.386  28.436  1.00  0.00           H0.      0
ATOM   1124  CB  LEU A  74      50.984  44.059  29.443  1.00  0.00           C0.      0
ATOM   1125  HB2 LEU A  74      51.399  44.945  29.923  1.00  0.00           H0.      0
ATOM   1126  HB3 LEU A  74      50.482  44.435  28.552  1.00  0.00           H0.      0
ATOM   1127  CG  LEU A  74      49.841  43.530  30.377  1.00  0.00           C0.      0
ATOM   1128  HG  LEU A  74      50.241  43.230  31.346  1.00  0.00           H0.      0
ATOM   1129  CD1 LEU A  74      48.715  44.505  30.624  1.00  0.00           C0.      0
ATOM   1130 HD11 LEU A  74      48.177  44.751  29.709  1.00  0.00           H0.      0
ATOM   1131 HD12 LEU A  74      48.084  43.943  31.312  1.00  0.00           H0.      0
ATOM   1132 HD13 LEU A  74      49.145  45.398  31.076  1.00  0.00           H0.      0
ATOM   1133  CD2 LEU A  74      49.244  42.269  29.713  1.00  0.00           C0.      0
ATOM   1134 HD21 LEU A  74      48.266  41.965  30.086  1.00  0.00           H0.      0
ATOM   1135 HD22 LEU A  74      49.060  42.452  28.655  1.00  0.00           H0.      0
ATOM   1136 HD23 LEU A  74      49.880  41.456  30.062  1.00  0.00           H0.      0
ATOM   1137  C   LEU A  74      53.073  43.873  28.135  1.00  0.00           C0.      0
ATOM   1138  O   LEU A  74      52.929  43.701  26.907  1.00  0.00           O0.      0
ATOM   1139  N   VAL A  75      54.167  44.491  28.615  1.00  0.00           N0.      0
ATOM   1140  H   VAL A  75      54.337  44.577  29.607  1.00  0.00           H0.      0
ATOM   1141  CA  VAL A  75      55.311  44.873  27.770  1.00  0.00           C0.      0
ATOM   1142  HA  VAL A  75      54.841  45.292  26.880  1.00  0.00           H0.      0
ATOM   1143  CB  VAL A  75      56.202  45.915  28.440  1.00  0.00           C0.      0
ATOM   1144  HB  VAL A  75      56.691  45.507  29.325  1.00  0.00           H0.      0
ATOM   1145  CG1 VAL A  75      57.353  46.388  27.605  1.00  0.00           C0.      0
ATOM   1146 HG11 VAL A  75      57.987  45.530  27.383  1.00  0.00           H0.      0
ATOM   1147 HG12 VAL A  75      56.832  46.902  26.797  1.00  0.00           H0.      0
ATOM   1148 HG13 VAL A  75      57.985  47.109  28.124  1.00  0.00           H0.      0
ATOM   1149  CG2 VAL A  75      55.520  47.239  28.879  1.00  0.00           C0.      0
ATOM   1150 HG21 VAL A  75      56.159  47.833  29.532  1.00  0.00           H0.      0
ATOM   1151 HG22 VAL A  75      55.307  47.910  28.047  1.00  0.00           H0.      0
ATOM   1152 HG23 VAL A  75      54.631  46.905  29.416  1.00  0.00           H0.      0
ATOM   1153  C   VAL A  75      56.065  43.579  27.336  1.00  0.00           C0.      0
ATOM   1154  O   VAL A  75      56.322  43.378  26.159  1.00  0.00           O0.      0
ATOM   1155  N   GLU A  76      56.252  42.545  28.171  1.00  0.00           N0.      0
ATOM   1156  H   GLU A  76      55.867  42.545  29.105  1.00  0.00           H0.      0
ATOM   1157  CA  GLU A  76      56.894  41.303  27.669  1.00  0.00           C0.      0
ATOM   1158  HA  GLU A  76      57.798  41.462  27.079  1.00  0.00           H0.      0
ATOM   1159  CB  GLU A  76      57.147  40.331  28.848  1.00  0.00           C0.      0
ATOM   1160  HB2 GLU A  76      56.198  40.114  29.339  1.00  0.00           H0.      0
ATOM   1161  HB3 GLU A  76      57.352  39.334  28.457  1.00  0.00           H0.      0
ATOM   1162  CG  GLU A  76      58.270  40.635  29.808  1.00  0.00           C0.      0
ATOM   1163  HG2 GLU A  76      58.129  41.623  30.247  1.00  0.00           H0.      0
ATOM   1164  HG3 GLU A  76      58.139  39.909  30.611  1.00  0.00           H0.      0
ATOM   1165  CD  GLU A  76      59.629  40.377  29.234  1.00  0.00           C0.      0
ATOM   1166  OE1 GLU A  76      59.959  40.707  28.024  1.00  0.00           O0.      0
ATOM   1167  OE2 GLU A  76      60.535  39.885  29.959  1.00  0.00           O0.      0
ATOM   1168  C   GLU A  76      55.959  40.598  26.616  1.00  0.00           C0.      0
ATOM   1169  O   GLU A  76      56.534  39.829  25.851  1.00  0.00           O0.      0
ATOM   1170  N   GLU A  77      54.644  40.880  26.649  1.00  0.00           N0.      0
ATOM   1171  H   GLU A  77      54.277  41.385  27.443  1.00  0.00           H0.      0
ATOM   1172  CA  GLU A  77      53.727  40.308  25.663  1.00  0.00           C0.      0
ATOM   1173  HA  GLU A  77      54.211  39.406  25.286  1.00  0.00           H0.      0
ATOM   1174  CB  GLU A  77      52.449  39.734  26.325  1.00  0.00           C0.      0
ATOM   1175  HB2 GLU A  77      51.862  40.450  26.900  1.00  0.00           H0.      0
ATOM   1176  HB3 GLU A  77      51.768  39.446  25.524  1.00  0.00           H0.      0
ATOM   1177  CG  GLU A  77      52.870  38.514  27.213  1.00  0.00           C0.      0
ATOM   1178  HG2 GLU A  77      53.747  38.896  27.734  1.00  0.00           H0.      0
ATOM   1179  HG3 GLU A  77      52.057  38.405  27.931  1.00  0.00           H0.      0
ATOM   1180  CD  GLU A  77      53.086  37.213  26.507  1.00  0.00           C0.      0
ATOM   1181  OE1 GLU A  77      52.565  36.213  27.073  1.00  0.00           O0.      0
ATOM   1182  OE2 GLU A  77      53.866  37.094  25.549  1.00  0.00           O0.      0
ATOM   1183  C   GLU A  77      53.430  41.247  24.536  1.00  0.00           C0.      0
ATOM   1184  O   GLU A  77      52.625  40.984  23.646  1.00  0.00           O0.      0
ATOM   1185  N   GLY A  78      54.177  42.305  24.420  1.00  0.00           N0.      0
ATOM   1186  H   GLY A  78      54.924  42.313  25.101  1.00  0.00           H0.      0
ATOM   1187  CA  GLY A  78      54.393  43.107  23.240  1.00  0.00           C0.      0
ATOM   1188  HA2 GLY A  78      55.417  43.476  23.299  1.00  0.00           H0.      0
ATOM   1189  HA3 GLY A  78      54.331  42.388  22.422  1.00  0.00           H0.      0
ATOM   1190  C   GLY A  78      53.388  44.197  23.000  1.00  0.00           C0.      0
ATOM   1191  O   GLY A  78      53.449  44.772  21.899  1.00  0.00           O0.      0
ATOM   1192  N   PHE A  79      52.495  44.471  23.945  1.00  0.00           N0.      0
ATOM   1193  H   PHE A  79      52.589  43.915  24.783  1.00  0.00           H0.      0
ATOM   1194  CA  PHE A  79      51.348  45.414  23.842  1.00  0.00           C0.      0
ATOM   1195  HA  PHE A  79      50.943  45.261  22.841  1.00  0.00           H0.      0
ATOM   1196  CB  PHE A  79      50.353  45.225  24.962  1.00  0.00           C0.      0
ATOM   1197  HB2 PHE A  79      50.885  45.224  25.913  1.00  0.00           H0.      0
ATOM   1198  HB3 PHE A  79      49.620  46.031  24.933  1.00  0.00           H0.      0
ATOM   1199  CG  PHE A  79      49.642  43.931  24.827  1.00  0.00           C0.      0
ATOM   1200  CD1 PHE A  79      50.149  42.704  25.224  1.00  0.00           C0.      0
ATOM   1201  HD1 PHE A  79      50.997  42.652  25.890  1.00  0.00           H0.      0
ATOM   1202  CE1 PHE A  79      49.539  41.517  24.802  1.00  0.00           C0.      0
ATOM   1203  HE1 PHE A  79      49.996  40.561  25.014  1.00  0.00           H0.      0
ATOM   1204  CZ  PHE A  79      48.294  41.530  24.108  1.00  0.00           C0.      0
ATOM   1205  HZ  PHE A  79      47.786  40.619  23.831  1.00  0.00           H0.      0
ATOM   1206  CE2 PHE A  79      47.729  42.766  23.845  1.00  0.00           C0.      0
ATOM   1207  HE2 PHE A  79      46.847  42.912  23.240  1.00  0.00           H0.      0
ATOM   1208  CD2 PHE A  79      48.395  43.961  24.095  1.00  0.00           C0.      0
ATOM   1209  HD2 PHE A  79      47.885  44.898  23.924  1.00  0.00           H0.      0
ATOM   1210  C   PHE A  79      51.831  46.938  23.837  1.00  0.00           C0.      0
ATOM   1211  O   PHE A  79      52.929  47.262  24.298  1.00  0.00           O0.      0
ATOM   1212  N   SER A  80      51.083  47.849  23.194  1.00  0.00           N0.      0
ATOM   1213  H   SER A  80      50.193  47.509  22.860  1.00  0.00           H0.      0
ATOM   1214  CA  SER A  80      51.275  49.268  23.356  1.00  0.00           C0.      0
ATOM   1215  HA  SER A  80      52.336  49.446  23.179  1.00  0.00           H0.      0
ATOM   1216  CB  SER A  80      50.546  49.997  22.243  1.00  0.00           C0.      0
ATOM   1217  HB2 SER A  80      50.935  49.763  21.252  1.00  0.00           H0.      0
ATOM   1218  HB3 SER A  80      49.526  49.619  22.300  1.00  0.00           H0.      0
ATOM   1219  OG  SER A  80      50.605  51.381  22.529  1.00  0.00           O0.      0
ATOM   1220  HG  SER A  80      50.207  51.858  21.797  1.00  0.00           H0.      0
ATOM   1221  C   SER A  80      50.818  49.582  24.811  1.00  0.00           C0.      0
ATOM   1222  O   SER A  80      49.655  49.707  25.029  1.00  0.00           O0.      0
ATOM   1223  N   VAL A  81      51.716  49.665  25.802  1.00  0.00           N0.      0
ATOM   1224  H   VAL A  81      52.648  49.341  25.584  1.00  0.00           H0.      0
ATOM   1225  CA  VAL A  81      51.352  49.951  27.189  1.00  0.00           C0.      0
ATOM   1226  HA  VAL A  81      50.272  49.976  27.331  1.00  0.00           H0.      0
ATOM   1227  CB  VAL A  81      52.021  49.007  28.172  1.00  0.00           C0.      0
ATOM   1228  HB  VAL A  81      53.090  49.212  28.121  1.00  0.00           H0.      0
ATOM   1229  CG1 VAL A  81      51.763  49.268  29.607  1.00  0.00           C0.      0
ATOM   1230 HG11 VAL A  81      52.357  48.599  30.230  1.00  0.00           H0.      0
ATOM   1231 HG12 VAL A  81      52.022  50.247  30.012  1.00  0.00           H0.      0
ATOM   1232 HG13 VAL A  81      50.740  49.002  29.872  1.00  0.00           H0.      0
ATOM   1233  CG2 VAL A  81      51.793  47.487  27.869  1.00  0.00           C0.      0
ATOM   1234 HG21 VAL A  81      52.097  47.133  26.884  1.00  0.00           H0.      0
ATOM   1235 HG22 VAL A  81      52.207  46.824  28.629  1.00  0.00           H0.      0
ATOM   1236 HG23 VAL A  81      50.714  47.350  27.805  1.00  0.00           H0.      0
ATOM   1237  C   VAL A  81      51.722  51.419  27.630  1.00  0.00           C0.      0
ATOM   1238  O   VAL A  81      52.795  51.928  27.271  1.00  0.00           O0.      0
ATOM   1239  N   THR A  82      50.831  52.014  28.356  1.00  0.00           N0.      0
ATOM   1240  H   THR A  82      49.875  51.694  28.295  1.00  0.00           H0.      0
ATOM   1241  CA  THR A  82      51.026  53.249  29.055  1.00  0.00           C0.      0
ATOM   1242  HA  THR A  82      52.023  53.655  28.886  1.00  0.00           H0.      0
ATOM   1243  CB  THR A  82      50.094  54.314  28.573  1.00  0.00           C0.      0
ATOM   1244  HB  THR A  82      49.032  54.129  28.731  1.00  0.00           H0.      0
ATOM   1245  CG2 THR A  82      50.328  55.759  29.215  1.00  0.00           C0.      0
ATOM   1246 HG21 THR A  82      50.222  55.648  30.294  1.00  0.00           H0.      0
ATOM   1247 HG22 THR A  82      51.361  56.031  28.995  1.00  0.00           H0.      0
ATOM   1248 HG23 THR A  82      49.719  56.502  28.701  1.00  0.00           H0.      0
ATOM   1249  OG1 THR A  82      50.266  54.452  27.212  1.00  0.00           O0.      0
ATOM   1250  HG1 THR A  82      49.920  53.758  26.647  1.00  0.00           H0.      0
ATOM   1251  C   THR A  82      50.834  53.021  30.555  1.00  0.00           C0.      0
ATOM   1252  O   THR A  82      49.898  52.244  30.882  1.00  0.00           O0.      0
ATOM   1253  N   SER A  83      51.568  53.630  31.409  1.00  0.00           N0.      0
ATOM   1254  H   SER A  83      52.286  54.210  30.998  1.00  0.00           H0.      0
ATOM   1255  CA  SER A  83      51.398  53.453  32.876  1.00  0.00           C0.      0
ATOM   1256  HA  SER A  83      50.492  52.885  33.085  1.00  0.00           H0.      0
ATOM   1257  CB  SER A  83      52.628  52.669  33.379  1.00  0.00           C0.      0
ATOM   1258  HB2 SER A  83      53.442  53.308  33.037  1.00  0.00           H0.      0
ATOM   1259  HB3 SER A  83      52.661  52.580  34.465  1.00  0.00           H0.      0
ATOM   1260  OG  SER A  83      52.880  51.373  32.863  1.00  0.00           O0.      0
ATOM   1261  HG  SER A  83      52.253  50.723  33.190  1.00  0.00           H0.      0
ATOM   1262  C   SER A  83      51.292  54.807  33.632  1.00  0.00           C0.      0
ATOM   1263  O   SER A  83      52.130  55.665  33.462  1.00  0.00           O0.      0
ATOM   1264  N   VAL A  84      50.320  54.904  34.604  1.00  0.00           N0.      0
ATOM   1265  H   VAL A  84      49.683  54.124  34.686  1.00  0.00           H0.      0
ATOM   1266  CA  VAL A  84      50.203  56.001  35.583  1.00  0.00           C0.      0
ATOM   1267  HA  VAL A  84      51.197  56.446  35.635  1.00  0.00           H0.      0
ATOM   1268  CB  VAL A  84      49.179  57.101  35.171  1.00  0.00           C0.      0
ATOM   1269  HB  VAL A  84      49.094  57.796  36.006  1.00  0.00           H0.      0
ATOM   1270  CG1 VAL A  84      49.636  57.948  33.923  1.00  0.00           C0.      0
ATOM   1271 HG11 VAL A  84      49.372  57.542  32.947  1.00  0.00           H0.      0
ATOM   1272 HG12 VAL A  84      49.096  58.895  33.913  1.00  0.00           H0.      0
ATOM   1273 HG13 VAL A  84      50.710  58.064  34.072  1.00  0.00           H0.      0
ATOM   1274  CG2 VAL A  84      47.725  56.659  34.956  1.00  0.00           C0.      0
ATOM   1275 HG21 VAL A  84      47.660  56.068  34.042  1.00  0.00           H0.      0
ATOM   1276 HG22 VAL A  84      47.457  55.976  35.762  1.00  0.00           H0.      0
ATOM   1277 HG23 VAL A  84      47.065  57.526  34.948  1.00  0.00           H0.      0
ATOM   1278  C   VAL A  84      49.946  55.463  36.994  1.00  0.00           C0.      0
ATOM   1279  O   VAL A  84      49.362  54.407  37.243  1.00  0.00           O0.      0
ATOM   1280  N   ASP A  85      50.338  56.249  37.961  1.00  0.00           N0.      0
ATOM   1281  H   ASP A  85      50.612  57.188  37.709  1.00  0.00           H0.      0
ATOM   1282  CA  ASP A  85      49.951  56.226  39.394  1.00  0.00           C0.      0
ATOM   1283  HA  ASP A  85      48.923  55.940  39.616  1.00  0.00           H0.      0
ATOM   1284  CB  ASP A  85      50.792  55.024  39.908  1.00  0.00           C0.      0
ATOM   1285  HB2 ASP A  85      50.567  54.153  39.292  1.00  0.00           H0.      0
ATOM   1286  HB3 ASP A  85      51.871  55.167  39.864  1.00  0.00           H0.      0
ATOM   1287  CG  ASP A  85      50.427  54.635  41.326  1.00  0.00           C0.      0
ATOM   1288  OD1 ASP A  85      50.006  53.460  41.526  1.00  0.00           O0.      0
ATOM   1289  OD2 ASP A  85      50.459  55.507  42.214  1.00  0.00           O0.      0
ATOM   1290  C   ASP A  85      50.266  57.657  40.048  1.00  0.00           C0.      0
ATOM   1291  O   ASP A  85      50.751  58.514  39.381  1.00  0.00           O0.      0
ATOM   1292  N   ALA A  86      49.768  57.942  41.212  1.00  0.00           N0.      0
ATOM   1293  H   ALA A  86      49.387  57.197  41.777  1.00  0.00           H0.      0
ATOM   1294  CA  ALA A  86      50.029  59.216  41.915  1.00  0.00           C0.      0
ATOM   1295  HA  ALA A  86      49.991  60.028  41.189  1.00  0.00           H0.      0
ATOM   1296  CB  ALA A  86      48.949  59.242  43.019  1.00  0.00           C0.      0
ATOM   1297  HB1 ALA A  86      49.036  60.181  43.567  1.00  0.00           H0.      0
ATOM   1298  HB2 ALA A  86      48.010  59.149  42.473  1.00  0.00           H0.      0
ATOM   1299  HB3 ALA A  86      49.102  58.292  43.532  1.00  0.00           H0.      0
ATOM   1300  C   ALA A  86      51.447  59.212  42.563  1.00  0.00           C0.      0
ATOM   1301  O   ALA A  86      52.025  60.285  42.704  1.00  0.00           O0.      0
ATOM   1302  N   SER A  87      51.895  58.050  43.026  1.00  0.00           N0.      0
ATOM   1303  H   SER A  87      51.392  57.212  42.771  1.00  0.00           H0.      0
ATOM   1304  CA  SER A  87      53.163  57.934  43.777  1.00  0.00           C0.      0
ATOM   1305  HA  SER A  87      53.174  58.846  44.373  1.00  0.00           H0.      0
ATOM   1306  CB  SER A  87      53.072  56.639  44.600  1.00  0.00           C0.      0
ATOM   1307  HB2 SER A  87      52.214  56.805  45.252  1.00  0.00           H0.      0
ATOM   1308  HB3 SER A  87      52.944  55.763  43.964  1.00  0.00           H0.      0
ATOM   1309  OG  SER A  87      54.169  56.523  45.478  1.00  0.00           O0.      0
ATOM   1310  HG  SER A  87      54.006  57.003  46.293  1.00  0.00           H0.      0
ATOM   1311  C   SER A  87      54.320  57.974  42.842  1.00  0.00           C0.      0
ATOM   1312  O   SER A  87      54.720  56.932  42.293  1.00  0.00           O0.      0
ATOM   1313  N   ASP A  88      55.057  59.073  42.774  1.00  0.00           N0.      0
ATOM   1314  H   ASP A  88      54.738  59.802  43.395  1.00  0.00           H0.      0
ATOM   1315  CA  ASP A  88      56.432  59.313  42.175  1.00  0.00           C0.      0
ATOM   1316  HA  ASP A  88      56.298  59.145  41.106  1.00  0.00           H0.      0
ATOM   1317  CB  ASP A  88      56.930  60.823  42.410  1.00  0.00           C0.      0
ATOM   1318  HB2 ASP A  88      57.863  61.071  41.903  1.00  0.00           H0.      0
ATOM   1319  HB3 ASP A  88      56.179  61.506  42.012  1.00  0.00           H0.      0
ATOM   1320  CG  ASP A  88      57.089  61.146  43.885  1.00  0.00           C0.      0
ATOM   1321  OD1 ASP A  88      56.350  60.621  44.758  1.00  0.00           O0.      0
ATOM   1322  OD2 ASP A  88      57.945  61.993  44.232  1.00  0.00           O0.      0
ATOM   1323  C   ASP A  88      57.444  58.290  42.725  1.00  0.00           C0.      0
ATOM   1324  O   ASP A  88      58.306  57.779  42.053  1.00  0.00           O0.      0
ATOM   1325  N   LYS A  89      57.235  57.866  44.014  1.00  0.00           N0.      0
ATOM   1326  H   LYS A  89      56.375  58.191  44.431  1.00  0.00           H0.      0
ATOM   1327  CA  LYS A  89      58.088  56.884  44.755  1.00  0.00           C0.      0
ATOM   1328  HA  LYS A  89      59.136  57.102  44.547  1.00  0.00           H0.      0
ATOM   1329  CB  LYS A  89      57.901  56.981  46.328  1.00  0.00           C0.      0
ATOM   1330  HB2 LYS A  89      56.841  57.076  46.563  1.00  0.00           H0.      0
ATOM   1331  HB3 LYS A  89      58.312  56.102  46.823  1.00  0.00           H0.      0
ATOM   1332  CG  LYS A  89      58.561  58.215  46.896  1.00  0.00           C0.      0
ATOM   1333  HG2 LYS A  89      59.487  58.442  46.368  1.00  0.00           H0.      0
ATOM   1334  HG3 LYS A  89      57.923  59.097  46.855  1.00  0.00           H0.      0
ATOM   1335  CD  LYS A  89      58.887  58.230  48.401  1.00  0.00           C0.      0
ATOM   1336  HD2 LYS A  89      57.954  58.008  48.918  1.00  0.00           H0.      0
ATOM   1337  HD3 LYS A  89      59.661  57.505  48.652  1.00  0.00           H0.      0
ATOM   1338  CE  LYS A  89      59.345  59.648  48.848  1.00  0.00           C0.      0
ATOM   1339  HE2 LYS A  89      60.268  59.850  48.305  1.00  0.00           H0.      0
ATOM   1340  HE3 LYS A  89      58.598  60.371  48.522  1.00  0.00           H0.      0
ATOM   1341  NZ  LYS A  89      59.562  59.791  50.339  1.00  0.00           N0.      0
ATOM   1342  HZ1 LYS A  89      60.248  59.131  50.676  1.00  0.00           H0.      0
ATOM   1343  HZ2 LYS A  89      59.985  60.692  50.509  1.00  0.00           H0.      0
ATOM   1344  HZ3 LYS A  89      58.715  59.691  50.880  1.00  0.00           H0.      0
ATOM   1345  C   LYS A  89      57.893  55.482  44.230  1.00  0.00           C0.      0
ATOM   1346  O   LYS A  89      58.857  54.749  44.334  1.00  0.00           O0.      0
ATOM   1347  N   MET A  90      56.618  55.088  43.875  1.00  0.00           N0.      0
ATOM   1348  H   MET A  90      55.838  55.713  44.020  1.00  0.00           H0.      0
ATOM   1349  CA  MET A  90      56.300  53.854  43.239  1.00  0.00           C0.      0
ATOM   1350  HA  MET A  90      56.921  53.102  43.727  1.00  0.00           H0.      0
ATOM   1351  CB  MET A  90      54.797  53.528  43.556  1.00  0.00           C0.      0
ATOM   1352  HB2 MET A  90      54.271  54.419  43.212  1.00  0.00           H0.      0
ATOM   1353  HB3 MET A  90      54.430  52.705  42.943  1.00  0.00           H0.      0
ATOM   1354  CG  MET A  90      54.610  53.424  45.065  1.00  0.00           C0.      0
ATOM   1355  HG2 MET A  90      55.216  54.157  45.598  1.00  0.00           H0.      0
ATOM   1356  HG3 MET A  90      53.588  53.622  45.390  1.00  0.00           H0.      0
ATOM   1357  SD  MET A  90      55.151  51.971  45.907  1.00  0.00           S0.      0
ATOM   1358  CE  MET A  90      54.086  50.781  45.129  1.00  0.00           C0.      0
ATOM   1359  HE1 MET A  90      54.164  49.866  45.716  1.00  0.00           H0.      0
ATOM   1360  HE2 MET A  90      53.034  51.067  45.130  1.00  0.00           H0.      0
ATOM   1361  HE3 MET A  90      54.337  50.551  44.094  1.00  0.00           H0.      0
ATOM   1362  C   MET A  90      56.620  53.703  41.749  1.00  0.00           C0.      0
ATOM   1363  O   MET A  90      57.179  52.666  41.206  1.00  0.00           O0.      0
ATOM   1364  N   LEU A  91      56.450  54.788  41.058  1.00  0.00           N0.      0
ATOM   1365  H   LEU A  91      56.069  55.566  41.577  1.00  0.00           H0.      0
ATOM   1366  CA  LEU A  91      56.709  54.927  39.648  1.00  0.00           C0.      0
ATOM   1367  HA  LEU A  91      56.383  54.005  39.167  1.00  0.00           H0.      0
ATOM   1368  CB  LEU A  91      56.089  56.113  39.088  1.00  0.00           C0.      0
ATOM   1369  HB2 LEU A  91      56.300  56.920  39.790  1.00  0.00           H0.      0
ATOM   1370  HB3 LEU A  91      56.592  56.400  38.164  1.00  0.00           H0.      0
ATOM   1371  CG  LEU A  91      54.580  55.974  39.033  1.00  0.00           C0.      0
ATOM   1372  HG  LEU A  91      54.245  55.582  39.993  1.00  0.00           H0.      0
ATOM   1373  CD1 LEU A  91      53.952  57.339  38.729  1.00  0.00           C0.      0
ATOM   1374 HD11 LEU A  91      54.137  57.963  39.603  1.00  0.00           H0.      0
ATOM   1375 HD12 LEU A  91      54.366  57.732  37.800  1.00  0.00           H0.      0
ATOM   1376 HD13 LEU A  91      52.869  57.240  38.661  1.00  0.00           H0.      0
ATOM   1377  CD2 LEU A  91      54.091  55.006  37.952  1.00  0.00           C0.      0
ATOM   1378 HD21 LEU A  91      54.454  55.301  36.968  1.00  0.00           H0.      0
ATOM   1379 HD22 LEU A  91      54.462  54.011  38.196  1.00  0.00           H0.      0
ATOM   1380 HD23 LEU A  91      53.008  54.883  37.942  1.00  0.00           H0.      0
ATOM   1381  C   LEU A  91      58.203  54.903  39.297  1.00  0.00           C0.      0
ATOM   1382  O   LEU A  91      58.569  54.275  38.303  1.00  0.00           O0.      0
ATOM   1383  N   LYS A  92      59.107  55.231  40.316  1.00  0.00           N0.      0
ATOM   1384  H   LYS A  92      58.743  55.782  41.081  1.00  0.00           H0.      0
ATOM   1385  CA  LYS A  92      60.523  55.127  40.260  1.00  0.00           C0.      0
ATOM   1386  HA  LYS A  92      60.702  55.817  39.436  1.00  0.00           H0.      0
ATOM   1387  CB  LYS A  92      61.214  55.649  41.647  1.00  0.00           C0.      0
ATOM   1388  HB2 LYS A  92      60.728  56.548  42.027  1.00  0.00           H0.      0
ATOM   1389  HB3 LYS A  92      61.029  54.795  42.298  1.00  0.00           H0.      0
ATOM   1390  CG  LYS A  92      62.743  55.742  41.503  1.00  0.00           C0.      0
ATOM   1391  HG2 LYS A  92      63.171  55.907  42.491  1.00  0.00           H0.      0
ATOM   1392  HG3 LYS A  92      63.120  54.758  41.222  1.00  0.00           H0.      0
ATOM   1393  CD  LYS A  92      63.221  56.846  40.551  1.00  0.00           C0.      0
ATOM   1394  HD2 LYS A  92      62.739  56.531  39.625  1.00  0.00           H0.      0
ATOM   1395  HD3 LYS A  92      62.778  57.818  40.770  1.00  0.00           H0.      0
ATOM   1396  CE  LYS A  92      64.760  56.874  40.407  1.00  0.00           C0.      0
ATOM   1397  HE2 LYS A  92      65.129  57.009  41.423  1.00  0.00           H0.      0
ATOM   1398  HE3 LYS A  92      65.160  55.919  40.066  1.00  0.00           H0.      0
ATOM   1399  NZ  LYS A  92      65.171  58.080  39.635  1.00  0.00           N0.      0
ATOM   1400  HZ1 LYS A  92      64.627  58.890  39.897  1.00  0.00           H0.      0
ATOM   1401  HZ2 LYS A  92      66.158  58.285  39.686  1.00  0.00           H0.      0
ATOM   1402  HZ3 LYS A  92      64.976  57.909  38.659  1.00  0.00           H0.      0
ATOM   1403  C   LYS A  92      60.954  53.715  39.833  1.00  0.00           C0.      0
ATOM   1404  O   LYS A  92      61.754  53.621  38.936  1.00  0.00           O0.      0
ATOM   1405  N   TYR A  93      60.484  52.622  40.467  1.00  0.00           N0.      0
ATOM   1406  H   TYR A  93      59.787  52.796  41.177  1.00  0.00           H0.      0
ATOM   1407  CA  TYR A  93      60.766  51.272  40.046  1.00  0.00           C0.      0
ATOM   1408  HA  TYR A  93      61.821  51.006  40.100  1.00  0.00           H0.      0
ATOM   1409  CB  TYR A  93      60.036  50.320  41.007  1.00  0.00           C0.      0
ATOM   1410  HB2 TYR A  93      58.950  50.409  40.965  1.00  0.00           H0.      0
ATOM   1411  HB3 TYR A  93      60.256  49.283  40.751  1.00  0.00           H0.      0
ATOM   1412  CG  TYR A  93      60.556  50.561  42.423  1.00  0.00           C0.      0
ATOM   1413  CD1 TYR A  93      59.756  51.055  43.487  1.00  0.00           C0.      0
ATOM   1414  HD1 TYR A  93      58.815  51.525  43.240  1.00  0.00           H0.      0
ATOM   1415  CE1 TYR A  93      60.293  51.185  44.777  1.00  0.00           C0.      0
ATOM   1416  HE1 TYR A  93      59.683  51.640  45.543  1.00  0.00           H0.      0
ATOM   1417  CZ  TYR A  93      61.510  50.621  45.110  1.00  0.00           C0.      0
ATOM   1418  OH  TYR A  93      61.994  50.621  46.356  1.00  0.00           O0.      0
ATOM   1419  HH  TYR A  93      61.328  50.874  46.999  1.00  0.00           H0.      0
ATOM   1420  CE2 TYR A  93      62.299  50.034  44.146  1.00  0.00           C0.      0
ATOM   1421  HE2 TYR A  93      63.236  49.575  44.424  1.00  0.00           H0.      0
ATOM   1422  CD2 TYR A  93      61.840  49.954  42.812  1.00  0.00           C0.      0
ATOM   1423  HD2 TYR A  93      62.469  49.451  42.092  1.00  0.00           H0.      0
ATOM   1424  C   TYR A  93      60.349  50.970  38.591  1.00  0.00           C0.      0
ATOM   1425  O   TYR A  93      61.069  50.201  37.852  1.00  0.00           O0.      0
ATOM   1426  N   ALA A  94      59.274  51.535  38.041  1.00  0.00           N0.      0
ATOM   1427  H   ALA A  94      58.756  52.175  38.626  1.00  0.00           H0.      0
ATOM   1428  CA  ALA A  94      58.741  51.304  36.735  1.00  0.00           C0.      0
ATOM   1429  HA  ALA A  94      58.873  50.260  36.453  1.00  0.00           H0.      0
ATOM   1430  CB  ALA A  94      57.221  51.775  36.669  1.00  0.00           C0.      0
ATOM   1431  HB1 ALA A  94      56.716  51.166  35.920  1.00  0.00           H0.      0
ATOM   1432  HB2 ALA A  94      56.741  51.571  37.626  1.00  0.00           H0.      0
ATOM   1433  HB3 ALA A  94      57.068  52.827  36.428  1.00  0.00           H0.      0
ATOM   1434  C   ALA A  94      59.645  52.124  35.745  1.00  0.00           C0.      0
ATOM   1435  O   ALA A  94      60.228  51.538  34.783  1.00  0.00           O0.      0
ATOM   1436  N   LEU A  95      59.981  53.411  35.964  1.00  0.00           N0.      0
ATOM   1437  H   LEU A  95      59.576  53.754  36.823  1.00  0.00           H0.      0
ATOM   1438  CA  LEU A  95      60.995  54.213  35.305  1.00  0.00           C0.      0
ATOM   1439  HA  LEU A  95      60.696  54.379  34.270  1.00  0.00           H0.      0
ATOM   1440  CB  LEU A  95      61.121  55.599  35.963  1.00  0.00           C0.      0
ATOM   1441  HB2 LEU A  95      61.253  55.460  37.036  1.00  0.00           H0.      0
ATOM   1442  HB3 LEU A  95      61.983  56.058  35.479  1.00  0.00           H0.      0
ATOM   1443  CG  LEU A  95      59.885  56.494  35.648  1.00  0.00           C0.      0
ATOM   1444  HG  LEU A  95      58.925  56.016  35.844  1.00  0.00           H0.      0
ATOM   1445  CD1 LEU A  95      59.971  57.663  36.602  1.00  0.00           C0.      0
ATOM   1446 HD11 LEU A  95      61.026  57.908  36.723  1.00  0.00           H0.      0
ATOM   1447 HD12 LEU A  95      59.443  58.528  36.200  1.00  0.00           H0.      0
ATOM   1448 HD13 LEU A  95      59.580  57.378  37.578  1.00  0.00           H0.      0
ATOM   1449  CD2 LEU A  95      59.810  57.046  34.226  1.00  0.00           C0.      0
ATOM   1450 HD21 LEU A  95      60.683  57.677  34.058  1.00  0.00           H0.      0
ATOM   1451 HD22 LEU A  95      59.717  56.168  33.587  1.00  0.00           H0.      0
ATOM   1452 HD23 LEU A  95      58.889  57.616  34.106  1.00  0.00           H0.      0
ATOM   1453  C   LEU A  95      62.366  53.554  35.147  1.00  0.00           C0.      0
ATOM   1454  O   LEU A  95      63.058  53.635  34.114  1.00  0.00           O0.      0
ATOM   1455  N   LYS A  96      62.747  52.795  36.173  1.00  0.00           N0.      0
ATOM   1456  H   LYS A  96      62.201  52.719  37.020  1.00  0.00           H0.      0
ATOM   1457  CA  LYS A  96      64.004  52.057  36.192  1.00  0.00           C0.      0
ATOM   1458  HA  LYS A  96      64.847  52.687  35.908  1.00  0.00           H0.      0
ATOM   1459  CB  LYS A  96      64.301  51.491  37.612  1.00  0.00           C0.      0
ATOM   1460  HB2 LYS A  96      63.384  51.084  38.040  1.00  0.00           H0.      0
ATOM   1461  HB3 LYS A  96      65.078  50.728  37.581  1.00  0.00           H0.      0
ATOM   1462  CG  LYS A  96      64.928  52.503  38.599  1.00  0.00           C0.      0
ATOM   1463  HG2 LYS A  96      65.768  52.917  38.041  1.00  0.00           H0.      0
ATOM   1464  HG3 LYS A  96      64.289  53.366  38.787  1.00  0.00           H0.      0
ATOM   1465  CD  LYS A  96      65.467  51.981  39.903  1.00  0.00           C0.      0
ATOM   1466  HD2 LYS A  96      64.590  51.863  40.540  1.00  0.00           H0.      0
ATOM   1467  HD3 LYS A  96      65.999  51.039  39.763  1.00  0.00           H0.      0
ATOM   1468  CE  LYS A  96      66.434  52.988  40.603  1.00  0.00           C0.      0
ATOM   1469  HE2 LYS A  96      65.910  53.943  40.651  1.00  0.00           H0.      0
ATOM   1470  HE3 LYS A  96      66.690  52.675  41.615  1.00  0.00           H0.      0
ATOM   1471  NZ  LYS A  96      67.651  53.157  39.851  1.00  0.00           N0.      0
ATOM   1472  HZ1 LYS A  96      67.496  53.557  38.936  1.00  0.00           H0.      0
ATOM   1473  HZ2 LYS A  96      68.221  53.814  40.363  1.00  0.00           H0.      0
ATOM   1474  HZ3 LYS A  96      68.199  52.310  39.801  1.00  0.00           H0.      0
ATOM   1475  C   LYS A  96      63.940  50.841  35.340  1.00  0.00           C0.      0
ATOM   1476  O   LYS A  96      64.782  50.776  34.451  1.00  0.00           O0.      0
ATOM   1477  N   GLU A  97      62.855  50.096  35.503  1.00  0.00           N0.      0
ATOM   1478  H   GLU A  97      62.261  50.272  36.301  1.00  0.00           H0.      0
ATOM   1479  CA  GLU A  97      62.648  48.886  34.717  1.00  0.00           C0.      0
ATOM   1480  HA  GLU A  97      63.567  48.347  34.948  1.00  0.00           H0.      0
ATOM   1481  CB  GLU A  97      61.425  48.102  35.100  1.00  0.00           C0.      0
ATOM   1482  HB2 GLU A  97      60.590  48.803  35.092  1.00  0.00           H0.      0
ATOM   1483  HB3 GLU A  97      61.243  47.380  34.304  1.00  0.00           H0.      0
ATOM   1484  CG  GLU A  97      61.641  47.273  36.310  1.00  0.00           C0.      0
ATOM   1485  HG2 GLU A  97      62.114  47.904  37.062  1.00  0.00           H0.      0
ATOM   1486  HG3 GLU A  97      60.653  47.025  36.697  1.00  0.00           H0.      0
ATOM   1487  CD  GLU A  97      62.512  46.026  36.109  1.00  0.00           C0.      0
ATOM   1488  OE1 GLU A  97      62.266  44.996  36.788  1.00  0.00           O0.      0
ATOM   1489  OE2 GLU A  97      63.357  45.942  35.194  1.00  0.00           O0.      0
ATOM   1490  C   GLU A  97      62.616  49.239  33.275  1.00  0.00           C0.      0
ATOM   1491  O   GLU A  97      63.126  48.373  32.543  1.00  0.00           O0.      0
ATOM   1492  N   ARG A  98      62.022  50.362  32.858  1.00  0.00           N0.      0
ATOM   1493  H   ARG A  98      61.563  50.981  33.512  1.00  0.00           H0.      0
ATOM   1494  CA  ARG A  98      61.972  50.678  31.438  1.00  0.00           C0.      0
ATOM   1495  HA  ARG A  98      61.761  49.786  30.848  1.00  0.00           H0.      0
ATOM   1496  CB  ARG A  98      60.924  51.759  31.221  1.00  0.00           C0.      0
ATOM   1497  HB2 ARG A  98      60.018  51.349  31.667  1.00  0.00           H0.      0
ATOM   1498  HB3 ARG A  98      61.150  52.615  31.857  1.00  0.00           H0.      0
ATOM   1499  CG  ARG A  98      60.786  52.044  29.804  1.00  0.00           C0.      0
ATOM   1500  HG2 ARG A  98      61.707  52.454  29.389  1.00  0.00           H0.      0
ATOM   1501  HG3 ARG A  98      60.582  51.139  29.234  1.00  0.00           H0.      0
ATOM   1502  CD  ARG A  98      59.716  53.125  29.570  1.00  0.00           C0.      0
ATOM   1503  HD2 ARG A  98      59.367  53.011  28.543  1.00  0.00           H0.      0
ATOM   1504  HD3 ARG A  98      58.841  52.978  30.203  1.00  0.00           H0.      0
ATOM   1505  NE  ARG A  98      60.286  54.447  29.761  1.00  0.00           N0.      0
ATOM   1506  HE  ARG A  98      61.036  54.427  30.438  1.00  0.00           H0.      0
ATOM   1507  CZ  ARG A  98      59.784  55.668  29.661  1.00  0.00           C0.      0
ATOM   1508  NH1 ARG A  98      58.891  55.982  28.714  1.00  0.00           N0.      0
ATOM   1509 HH11 ARG A  98      58.601  55.237  28.098  1.00  0.00           H0.      0
ATOM   1510 HH12 ARG A  98      58.599  56.941  28.586  1.00  0.00           H0.      0
ATOM   1511  NH2 ARG A  98      60.237  56.598  30.449  1.00  0.00           N0.      0
ATOM   1512 HH21 ARG A  98      61.143  56.489  30.882  1.00  0.00           H0.      0
ATOM   1513 HH22 ARG A  98      59.786  57.501  30.482  1.00  0.00           H0.      0
ATOM   1514  C   ARG A  98      63.379  51.175  31.002  1.00  0.00           C0.      0
ATOM   1515  O   ARG A  98      63.875  50.541  30.031  1.00  0.00           O0.      0
ATOM   1516  N   TRP A  99      63.965  52.111  31.792  1.00  0.00           N0.      0
ATOM   1517  H   TRP A  99      63.569  52.431  32.665  1.00  0.00           H0.      0
ATOM   1518  CA  TRP A  99      65.230  52.732  31.446  1.00  0.00           C0.      0
ATOM   1519  HA  TRP A  99      65.036  53.377  30.589  1.00  0.00           H0.      0
ATOM   1520  CB  TRP A  99      65.735  53.727  32.529  1.00  0.00           C0.      0
ATOM   1521  HB2 TRP A  99      64.944  54.468  32.641  1.00  0.00           H0.      0
ATOM   1522  HB3 TRP A  99      65.767  53.147  33.451  1.00  0.00           H0.      0
ATOM   1523  CG  TRP A  99      66.966  54.504  32.303  1.00  0.00           C0.      0
ATOM   1524  CD1 TRP A  99      68.101  54.434  33.058  1.00  0.00           C0.      0
ATOM   1525  HD1 TRP A  99      68.079  53.755  33.897  1.00  0.00           H0.      0
ATOM   1526  NE1 TRP A  99      69.023  55.349  32.670  1.00  0.00           N0.      0
ATOM   1527  HE1 TRP A  99      69.990  55.095  32.814  1.00  0.00           H0.      0
ATOM   1528  CE2 TRP A  99      68.605  55.926  31.530  1.00  0.00           C0.      0
ATOM   1529  CZ2 TRP A  99      69.253  56.836  30.655  1.00  0.00           C0.      0
ATOM   1530  HZ2 TRP A  99      70.272  57.098  30.901  1.00  0.00           H0.      0
ATOM   1531  CH2 TRP A  99      68.667  57.167  29.435  1.00  0.00           C0.      0
ATOM   1532  HH2 TRP A  99      69.175  57.707  28.650  1.00  0.00           H0.      0
ATOM   1533  CZ3 TRP A  99      67.369  56.693  29.206  1.00  0.00           C0.      0
ATOM   1534  HZ3 TRP A  99      66.893  57.026  28.295  1.00  0.00           H0.      0
ATOM   1535  CE3 TRP A  99      66.621  56.007  30.167  1.00  0.00           C0.      0
ATOM   1536  HE3 TRP A  99      65.683  55.578  29.848  1.00  0.00           H0.      0
ATOM   1537  CD2 TRP A  99      67.296  55.472  31.295  1.00  0.00           C0.      0
ATOM   1538  C   TRP A  99      66.344  51.715  31.252  1.00  0.00           C0.      0
ATOM   1539  O   TRP A  99      67.185  51.851  30.410  1.00  0.00           O0.      0
ATOM   1540  N   ASN A 100      66.374  50.663  32.065  1.00  0.00           N0.      0
ATOM   1541  H   ASN A 100      65.776  50.674  32.879  1.00  0.00           H0.      0
ATOM   1542  CA  ASN A 100      67.458  49.686  32.043  1.00  0.00           C0.      0
ATOM   1543  HA  ASN A 100      68.354  50.286  31.890  1.00  0.00           H0.      0
ATOM   1544  CB  ASN A 100      67.699  48.973  33.303  1.00  0.00           C0.      0
ATOM   1545  HB2 ASN A 100      66.921  48.333  33.719  1.00  0.00           H0.      0
ATOM   1546  HB3 ASN A 100      68.650  48.455  33.179  1.00  0.00           H0.      0
ATOM   1547  CG  ASN A 100      67.914  49.990  34.400  1.00  0.00           C0.      0
ATOM   1548  OD1 ASN A 100      68.612  50.982  34.263  1.00  0.00           O0.      0
ATOM   1549  ND2 ASN A 100      67.441  49.662  35.594  1.00  0.00           N0.      0
ATOM   1550 HD21 ASN A 100      67.656  50.224  36.405  1.00  0.00           H0.      0
ATOM   1551 HD22 ASN A 100      66.910  48.806  35.665  1.00  0.00           H0.      0
ATOM   1552  C   ASN A 100      67.469  48.763  30.849  1.00  0.00           C0.      0
ATOM   1553  O   ASN A 100      68.506  48.300  30.496  1.00  0.00           O0.      0
ATOM   1554  N   ARG A 101      66.310  48.562  30.177  1.00  0.00           N0.      0
ATOM   1555  H   ARG A 101      65.588  49.179  30.521  1.00  0.00           H0.      0
ATOM   1556  CA  ARG A 101      66.123  47.561  29.091  1.00  0.00           C0.      0
ATOM   1557  HA  ARG A 101      67.053  47.254  28.612  1.00  0.00           H0.      0
ATOM   1558  CB  ARG A 101      65.393  46.233  29.591  1.00  0.00           C0.      0
ATOM   1559  HB2 ARG A 101      65.671  45.369  28.988  1.00  0.00           H0.      0
ATOM   1560  HB3 ARG A 101      65.843  45.977  30.549  1.00  0.00           H0.      0
ATOM   1561  CG  ARG A 101      63.883  46.251  29.869  1.00  0.00           C0.      0
ATOM   1562  HG2 ARG A 101      63.582  47.080  30.510  1.00  0.00           H0.      0
ATOM   1563  HG3 ARG A 101      63.361  46.179  28.915  1.00  0.00           H0.      0
ATOM   1564  CD  ARG A 101      63.392  45.026  30.594  1.00  0.00           C0.      0
ATOM   1565  HD2 ARG A 101      64.052  44.921  31.454  1.00  0.00           H0.      0
ATOM   1566  HD3 ARG A 101      62.392  45.309  30.922  1.00  0.00           H0.      0
ATOM   1567  NE  ARG A 101      63.367  43.860  29.669  1.00  0.00           N0.      0
ATOM   1568  HE  ARG A 101      63.765  44.004  28.752  1.00  0.00           H0.      0
ATOM   1569  CZ  ARG A 101      62.715  42.746  29.881  1.00  0.00           C0.      0
ATOM   1570  NH1 ARG A 101      62.133  42.472  30.988  1.00  0.00           N0.      0
ATOM   1571 HH11 ARG A 101      62.285  43.096  31.767  1.00  0.00           H0.      0
ATOM   1572 HH12 ARG A 101      61.595  41.626  31.105  1.00  0.00           H0.      0
ATOM   1573  NH2 ARG A 101      62.615  41.846  28.979  1.00  0.00           N0.      0
ATOM   1574 HH21 ARG A 101      63.139  42.078  28.147  1.00  0.00           H0.      0
ATOM   1575 HH22 ARG A 101      61.957  41.091  29.107  1.00  0.00           H0.      0
ATOM   1576  C   ARG A 101      65.540  48.142  27.859  1.00  0.00           C0.      0
ATOM   1577  O   ARG A 101      65.024  47.529  26.910  1.00  0.00           O0.      0
ATOM   1578  N   ARG A 102      65.729  49.491  27.748  1.00  0.00           N0.      0
ATOM   1579  H   ARG A 102      66.011  49.917  28.619  1.00  0.00           H0.      0
ATOM   1580  CA  ARG A 102      65.197  50.411  26.724  1.00  0.00           C0.      0
ATOM   1581  HA  ARG A 102      64.135  50.232  26.891  1.00  0.00           H0.      0
ATOM   1582  CB  ARG A 102      65.565  51.886  27.165  1.00  0.00           C0.      0
ATOM   1583  HB2 ARG A 102      64.757  52.544  26.847  1.00  0.00           H0.      0
ATOM   1584  HB3 ARG A 102      65.340  51.926  28.231  1.00  0.00           H0.      0
ATOM   1585  CG  ARG A 102      67.010  52.272  26.876  1.00  0.00           C0.      0
ATOM   1586  HG2 ARG A 102      67.715  51.683  27.462  1.00  0.00           H0.      0
ATOM   1587  HG3 ARG A 102      67.192  52.171  25.806  1.00  0.00           H0.      0
ATOM   1588  CD  ARG A 102      67.326  53.721  27.301  1.00  0.00           C0.      0
ATOM   1589  HD2 ARG A 102      66.791  54.323  26.567  1.00  0.00           H0.      0
ATOM   1590  HD3 ARG A 102      66.935  54.098  28.246  1.00  0.00           H0.      0
ATOM   1591  NE  ARG A 102      68.721  54.066  27.097  1.00  0.00           N0.      0
ATOM   1592  HE  ARG A 102      69.046  54.425  26.210  1.00  0.00           H0.      0
ATOM   1593  CZ  ARG A 102      69.770  54.049  27.954  1.00  0.00           C0.      0
ATOM   1594  NH1 ARG A 102      69.597  53.619  29.141  1.00  0.00           N0.      0
ATOM   1595 HH11 ARG A 102      68.776  53.047  29.280  1.00  0.00           H0.      0
ATOM   1596 HH12 ARG A 102      70.377  53.559  29.781  1.00  0.00           H0.      0
ATOM   1597  NH2 ARG A 102      70.997  54.324  27.648  1.00  0.00           N0.      0
ATOM   1598 HH21 ARG A 102      71.277  54.797  26.800  1.00  0.00           H0.      0
ATOM   1599 HH22 ARG A 102      71.697  54.311  28.375  1.00  0.00           H0.      0
ATOM   1600  C   ARG A 102      65.477  50.186  25.275  1.00  0.00           C0.      0
ATOM   1601  O   ARG A 102      64.706  50.714  24.479  1.00  0.00           O0.      0
ATOM   1602  N   LYS A 103      66.484  49.472  24.842  1.00  0.00           N0.      0
ATOM   1603  H   LYS A 103      67.140  49.055  25.487  1.00  0.00           H0.      0
ATOM   1604  CA  LYS A 103      66.619  49.110  23.462  1.00  0.00           C0.      0
ATOM   1605  HA  LYS A 103      66.369  49.943  22.804  1.00  0.00           H0.      0
ATOM   1606  CB  LYS A 103      68.063  48.685  23.208  1.00  0.00           C0.      0
ATOM   1607  HB2 LYS A 103      68.310  47.898  23.920  1.00  0.00           H0.      0
ATOM   1608  HB3 LYS A 103      68.148  48.285  22.197  1.00  0.00           H0.      0
ATOM   1609  CG  LYS A 103      69.060  49.879  23.314  1.00  0.00           C0.      0
ATOM   1610  HG2 LYS A 103      68.847  50.618  22.541  1.00  0.00           H0.      0
ATOM   1611  HG3 LYS A 103      69.040  50.343  24.301  1.00  0.00           H0.      0
ATOM   1612  CD  LYS A 103      70.536  49.556  23.163  1.00  0.00           C0.      0
ATOM   1613  HD2 LYS A 103      70.813  49.020  22.255  1.00  0.00           H0.      0
ATOM   1614  HD3 LYS A 103      71.031  50.527  23.128  1.00  0.00           H0.      0
ATOM   1615  CE  LYS A 103      71.106  48.729  24.335  1.00  0.00           C0.      0
ATOM   1616  HE2 LYS A 103      70.903  49.284  25.251  1.00  0.00           H0.      0
ATOM   1617  HE3 LYS A 103      70.571  47.779  24.327  1.00  0.00           H0.      0
ATOM   1618  NZ  LYS A 103      72.561  48.504  24.105  1.00  0.00           N0.      0
ATOM   1619  HZ1 LYS A 103      73.111  49.344  24.214  1.00  0.00           H0.      0
ATOM   1620  HZ2 LYS A 103      72.840  47.745  24.710  1.00  0.00           H0.      0
ATOM   1621  HZ3 LYS A 103      72.741  48.105  23.195  1.00  0.00           H0.      0
ATOM   1622  C   LYS A 103      65.658  48.016  23.015  1.00  0.00           C0.      0
ATOM   1623  O   LYS A 103      65.413  47.893  21.795  1.00  0.00           O0.      0
ATOM   1624  N   GLU A 104      65.027  47.214  23.896  1.00  0.00           N0.      0
ATOM   1625  H   GLU A 104      65.052  47.553  24.847  1.00  0.00           H0.      0
ATOM   1626  CA  GLU A 104      64.036  46.242  23.510  1.00  0.00           C0.      0
ATOM   1627  HA  GLU A 104      64.438  45.591  22.734  1.00  0.00           H0.      0
ATOM   1628  CB  GLU A 104      63.519  45.293  24.618  1.00  0.00           C0.      0
ATOM   1629  HB2 GLU A 104      63.542  45.738  25.612  1.00  0.00           H0.      0
ATOM   1630  HB3 GLU A 104      62.482  45.008  24.436  1.00  0.00           H0.      0
ATOM   1631  CG  GLU A 104      64.273  43.914  24.666  1.00  0.00           C0.      0
ATOM   1632  HG2 GLU A 104      64.297  43.470  23.671  1.00  0.00           H0.      0
ATOM   1633  HG3 GLU A 104      65.326  44.088  24.883  1.00  0.00           H0.      0
ATOM   1634  CD  GLU A 104      63.716  42.921  25.671  1.00  0.00           C0.      0
ATOM   1635  OE1 GLU A 104      63.963  43.061  26.920  1.00  0.00           O0.      0
ATOM   1636  OE2 GLU A 104      63.007  41.950  25.239  1.00  0.00           O0.      0
ATOM   1637  C   GLU A 104      62.755  47.001  23.082  1.00  0.00           C0.      0
ATOM   1638  O   GLU A 104      62.335  47.900  23.810  1.00  0.00           O0.      0
ATOM   1639  N   PRO A 105      62.180  46.722  21.863  1.00  0.00           N0.      0
ATOM   1640  CD  PRO A 105      62.571  45.732  20.902  1.00  0.00           C0.      0
ATOM   1641  HD2 PRO A 105      62.064  44.800  21.154  1.00  0.00           H0.      0
ATOM   1642  HD3 PRO A 105      63.632  45.483  20.887  1.00  0.00           H0.      0
ATOM   1643  CG  PRO A 105      62.067  46.222  19.533  1.00  0.00           C0.      0
ATOM   1644  HG2 PRO A 105      62.022  45.461  18.754  1.00  0.00           H0.      0
ATOM   1645  HG3 PRO A 105      62.879  46.865  19.192  1.00  0.00           H0.      0
ATOM   1646  CB  PRO A 105      60.767  46.852  19.940  1.00  0.00           C0.      0
ATOM   1647  HB2 PRO A 105      59.961  46.138  20.110  1.00  0.00           H0.      0
ATOM   1648  HB3 PRO A 105      60.361  47.573  19.230  1.00  0.00           H0.      0
ATOM   1649  CA  PRO A 105      61.205  47.551  21.257  1.00  0.00           C0.      0
ATOM   1650  HA  PRO A 105      61.719  48.475  20.994  1.00  0.00           H0.      0
ATOM   1651  C   PRO A 105      59.918  47.856  21.975  1.00  0.00           C0.      0
ATOM   1652  O   PRO A 105      59.478  49.014  21.964  1.00  0.00           O0.      0
ATOM   1653  N   ALA A 106      59.339  46.956  22.686  1.00  0.00           N0.      0
ATOM   1654  H   ALA A 106      59.742  46.034  22.595  1.00  0.00           H0.      0
ATOM   1655  CA  ALA A 106      58.241  47.218  23.560  1.00  0.00           C0.      0
ATOM   1656  HA  ALA A 106      57.521  47.803  22.987  1.00  0.00           H0.      0
ATOM   1657  CB  ALA A 106      57.659  45.850  23.873  1.00  0.00           C0.      0
ATOM   1658  HB1 ALA A 106      58.321  45.342  24.574  1.00  0.00           H0.      0
ATOM   1659  HB2 ALA A 106      56.701  45.904  24.390  1.00  0.00           H0.      0
ATOM   1660  HB3 ALA A 106      57.499  45.286  22.955  1.00  0.00           H0.      0
ATOM   1661  C   ALA A 106      58.517  48.082  24.788  1.00  0.00           C0.      0
ATOM   1662  O   ALA A 106      57.705  48.988  25.063  1.00  0.00           O0.      0
ATOM   1663  N   PHE A 107      59.705  47.937  25.410  1.00  0.00           N0.      0
ATOM   1664  H   PHE A 107      60.437  47.324  25.081  1.00  0.00           H0.      0
ATOM   1665  CA  PHE A 107      60.069  48.853  26.481  1.00  0.00           C0.      0
ATOM   1666  HA  PHE A 107      59.234  49.149  27.117  1.00  0.00           H0.      0
ATOM   1667  CB  PHE A 107      61.252  48.253  27.367  1.00  0.00           C0.      0
ATOM   1668  HB2 PHE A 107      62.034  47.965  26.664  1.00  0.00           H0.      0
ATOM   1669  HB3 PHE A 107      61.649  48.976  28.079  1.00  0.00           H0.      0
ATOM   1670  CG  PHE A 107      60.775  47.071  28.227  1.00  0.00           C0.      0
ATOM   1671  CD1 PHE A 107      60.791  45.768  27.687  1.00  0.00           C0.      0
ATOM   1672  HD1 PHE A 107      61.125  45.611  26.672  1.00  0.00           H0.      0
ATOM   1673  CE1 PHE A 107      60.347  44.700  28.399  1.00  0.00           C0.      0
ATOM   1674  HE1 PHE A 107      60.208  43.691  28.041  1.00  0.00           H0.      0
ATOM   1675  CZ  PHE A 107      59.953  44.831  29.715  1.00  0.00           C0.      0
ATOM   1676  HZ  PHE A 107      59.567  44.075  30.383  1.00  0.00           H0.      0
ATOM   1677  CE2 PHE A 107      60.000  46.145  30.276  1.00  0.00           C0.      0
ATOM   1678  HE2 PHE A 107      59.661  46.271  31.294  1.00  0.00           H0.      0
ATOM   1679  CD2 PHE A 107      60.414  47.270  29.552  1.00  0.00           C0.      0
ATOM   1680  HD2 PHE A 107      60.434  48.242  30.022  1.00  0.00           H0.      0
ATOM   1681  C   PHE A 107      60.520  50.209  25.922  1.00  0.00           C0.      0
ATOM   1682  O   PHE A 107      60.305  51.216  26.533  1.00  0.00           O0.      0
ATOM   1683  N   ASP A 108      61.012  50.202  24.695  1.00  0.00           N0.      0
ATOM   1684  H   ASP A 108      61.500  49.392  24.340  1.00  0.00           H0.      0
ATOM   1685  CA  ASP A 108      61.411  51.479  24.009  1.00  0.00           C0.      0
ATOM   1686  HA  ASP A 108      62.200  51.972  24.577  1.00  0.00           H0.      0
ATOM   1687  CB  ASP A 108      62.016  51.108  22.640  1.00  0.00           C0.      0
ATOM   1688  HB2 ASP A 108      62.818  50.390  22.812  1.00  0.00           H0.      0
ATOM   1689  HB3 ASP A 108      61.232  50.588  22.090  1.00  0.00           H0.      0
ATOM   1690  CG  ASP A 108      62.553  52.249  21.840  1.00  0.00           C0.      0
ATOM   1691  OD1 ASP A 108      62.914  52.016  20.682  1.00  0.00           O0.      0
ATOM   1692  OD2 ASP A 108      62.745  53.325  22.419  1.00  0.00           O0.      0
ATOM   1693  C   ASP A 108      60.079  52.292  23.693  1.00  0.00           C0.      0
ATOM   1694  O   ASP A 108      60.118  53.527  23.775  1.00  0.00           O0.      0
ATOM   1695  N   LYS A 109      59.011  51.606  23.310  1.00  0.00           N0.      0
ATOM   1696  H   LYS A 109      59.144  50.614  23.178  1.00  0.00           H0.      0
ATOM   1697  CA  LYS A 109      57.631  52.130  22.941  1.00  0.00           C0.      0
ATOM   1698  HA  LYS A 109      57.583  52.951  22.224  1.00  0.00           H0.      0
ATOM   1699  CB  LYS A 109      56.808  51.036  22.237  1.00  0.00           C0.      0
ATOM   1700  HB2 LYS A 109      56.899  50.099  22.788  1.00  0.00           H0.      0
ATOM   1701  HB3 LYS A 109      55.747  51.285  22.225  1.00  0.00           H0.      0
ATOM   1702  CG  LYS A 109      57.322  50.937  20.739  1.00  0.00           C0.      0
ATOM   1703  HG2 LYS A 109      56.853  51.736  20.164  1.00  0.00           H0.      0
ATOM   1704  HG3 LYS A 109      58.406  51.049  20.715  1.00  0.00           H0.      0
ATOM   1705  CD  LYS A 109      56.939  49.605  20.031  1.00  0.00           C0.      0
ATOM   1706  HD2 LYS A 109      57.018  48.781  20.740  1.00  0.00           H0.      0
ATOM   1707  HD3 LYS A 109      55.874  49.655  19.806  1.00  0.00           H0.      0
ATOM   1708  CE  LYS A 109      57.801  49.325  18.783  1.00  0.00           C0.      0
ATOM   1709  HE2 LYS A 109      58.813  49.673  18.991  1.00  0.00           H0.      0
ATOM   1710  HE3 LYS A 109      57.747  48.245  18.643  1.00  0.00           H0.      0
ATOM   1711  NZ  LYS A 109      57.388  50.117  17.590  1.00  0.00           N0.      0
ATOM   1712  HZ1 LYS A 109      57.978  49.755  16.854  1.00  0.00           H0.      0
ATOM   1713  HZ2 LYS A 109      56.395  50.115  17.405  1.00  0.00           H0.      0
ATOM   1714  HZ3 LYS A 109      57.677  51.073  17.740  1.00  0.00           H0.      0
ATOM   1715  C   LYS A 109      56.874  52.652  24.198  1.00  0.00           C0.      0
ATOM   1716  O   LYS A 109      56.044  53.572  24.044  1.00  0.00           O0.      0
ATOM   1717  N   TRP A 110      57.090  52.113  25.378  1.00  0.00           N0.      0
ATOM   1718  H   TRP A 110      57.928  51.550  25.395  1.00  0.00           H0.      0
ATOM   1719  CA  TRP A 110      56.325  52.352  26.560  1.00  0.00           C0.      0
ATOM   1720  HA  TRP A 110      55.301  52.140  26.252  1.00  0.00           H0.      0
ATOM   1721  CB  TRP A 110      56.882  51.305  27.584  1.00  0.00           C0.      0
ATOM   1722  HB2 TRP A 110      56.783  50.302  27.169  1.00  0.00           H0.      0
ATOM   1723  HB3 TRP A 110      57.955  51.474  27.676  1.00  0.00           H0.      0
ATOM   1724  CG  TRP A 110      56.311  51.190  29.029  1.00  0.00           C0.      0
ATOM   1725  CD1 TRP A 110      55.116  51.667  29.516  1.00  0.00           C0.      0
ATOM   1726  HD1 TRP A 110      54.380  52.170  28.906  1.00  0.00           H0.      0
ATOM   1727  NE1 TRP A 110      55.064  51.557  30.912  1.00  0.00           N0.      0
ATOM   1728  HE1 TRP A 110      54.201  51.779  31.387  1.00  0.00           H0.      0
ATOM   1729  CE2 TRP A 110      56.059  50.712  31.343  1.00  0.00           C0.      0
ATOM   1730  CZ2 TRP A 110      56.408  50.260  32.631  1.00  0.00           C0.      0
ATOM   1731  HZ2 TRP A 110      55.911  50.554  33.543  1.00  0.00           H0.      0
ATOM   1732  CH2 TRP A 110      57.611  49.592  32.803  1.00  0.00           C0.      0
ATOM   1733  HH2 TRP A 110      58.033  49.495  33.793  1.00  0.00           H0.      0
ATOM   1734  CZ3 TRP A 110      58.474  49.406  31.677  1.00  0.00           C0.      0
ATOM   1735  HZ3 TRP A 110      59.461  48.991  31.819  1.00  0.00           H0.      0
ATOM   1736  CE3 TRP A 110      58.051  49.719  30.311  1.00  0.00           C0.      0
ATOM   1737  HE3 TRP A 110      58.601  49.455  29.420  1.00  0.00           H0.      0
ATOM   1738  CD2 TRP A 110      56.892  50.516  30.178  1.00  0.00           C0.      0
ATOM   1739  C   TRP A 110      56.541  53.771  27.072  1.00  0.00           C0.      0
ATOM   1740  O   TRP A 110      57.662  54.315  27.016  1.00  0.00           O0.      0
ATOM   1741  N   VAL A 111      55.455  54.306  27.540  1.00  0.00           N0.      0
ATOM   1742  H   VAL A 111      54.589  53.787  27.524  1.00  0.00           H0.      0
ATOM   1743  CA  VAL A 111      55.317  55.643  28.051  1.00  0.00           C0.      0
ATOM   1744  HA  VAL A 111      56.260  56.188  28.012  1.00  0.00           H0.      0
ATOM   1745  CB  VAL A 111      54.308  56.488  27.227  1.00  0.00           C0.      0
ATOM   1746  HB  VAL A 111      53.465  55.800  27.157  1.00  0.00           H0.      0
ATOM   1747  CG1 VAL A 111      53.980  57.806  27.914  1.00  0.00           C0.      0
ATOM   1748 HG11 VAL A 111      54.855  58.424  28.119  1.00  0.00           H0.      0
ATOM   1749 HG12 VAL A 111      53.320  58.373  27.257  1.00  0.00           H0.      0
ATOM   1750 HG13 VAL A 111      53.388  57.701  28.823  1.00  0.00           H0.      0
ATOM   1751  CG2 VAL A 111      54.900  56.751  25.830  1.00  0.00           C0.      0
ATOM   1752 HG21 VAL A 111      55.409  55.895  25.387  1.00  0.00           H0.      0
ATOM   1753 HG22 VAL A 111      54.072  57.030  25.178  1.00  0.00           H0.      0
ATOM   1754 HG23 VAL A 111      55.629  57.561  25.804  1.00  0.00           H0.      0
ATOM   1755  C   VAL A 111      54.876  55.421  29.489  1.00  0.00           C0.      0
ATOM   1756  O   VAL A 111      53.974  54.708  29.823  1.00  0.00           O0.      0
ATOM   1757  N   ILE A 112      55.616  56.084  30.363  1.00  0.00           N0.      0
ATOM   1758  H   ILE A 112      56.416  56.666  30.158  1.00  0.00           H0.      0
ATOM   1759  CA  ILE A 112      55.232  56.206  31.760  1.00  0.00           C0.      0
ATOM   1760  HA  ILE A 112      54.296  55.680  31.950  1.00  0.00           H0.      0
ATOM   1761  CB  ILE A 112      56.321  55.578  32.640  1.00  0.00           C0.      0
ATOM   1762  HB  ILE A 112      57.248  56.136  32.507  1.00  0.00           H0.      0
ATOM   1763  CG2 ILE A 112      55.959  55.804  34.108  1.00  0.00           C0.      0
ATOM   1764 HG21 ILE A 112      56.033  56.876  34.291  1.00  0.00           H0.      0
ATOM   1765 HG22 ILE A 112      54.909  55.649  34.355  1.00  0.00           H0.      0
ATOM   1766 HG23 ILE A 112      56.684  55.266  34.718  1.00  0.00           H0.      0
ATOM   1767  CG1 ILE A 112      56.517  54.028  32.281  1.00  0.00           C0.      0
ATOM   1768 HG12 ILE A 112      55.705  53.423  32.685  1.00  0.00           H0.      0
ATOM   1769 HG13 ILE A 112      56.504  53.856  31.205  1.00  0.00           H0.      0
ATOM   1770  CD1 ILE A 112      57.770  53.492  32.983  1.00  0.00           C0.      0
ATOM   1771 HD11 ILE A 112      58.605  54.164  32.783  1.00  0.00           H0.      0
ATOM   1772 HD12 ILE A 112      57.581  53.347  34.047  1.00  0.00           H0.      0
ATOM   1773 HD13 ILE A 112      57.855  52.468  32.621  1.00  0.00           H0.      0
ATOM   1774  C   ILE A 112      54.925  57.680  32.144  1.00  0.00           C0.      0
ATOM   1775  O   ILE A 112      55.583  58.573  31.589  1.00  0.00           O0.      0
ATOM   1776  N   GLU A 113      53.901  57.963  33.012  1.00  0.00           N0.      0
ATOM   1777  H   GLU A 113      53.302  57.222  33.347  1.00  0.00           H0.      0
ATOM   1778  CA  GLU A 113      53.664  59.324  33.630  1.00  0.00           C0.      0
ATOM   1779  HA  GLU A 113      54.660  59.751  33.748  1.00  0.00           H0.      0
ATOM   1780  CB  GLU A 113      52.613  60.107  32.836  1.00  0.00           C0.      0
ATOM   1781  HB2 GLU A 113      51.743  59.461  32.720  1.00  0.00           H0.      0
ATOM   1782  HB3 GLU A 113      52.221  60.948  33.407  1.00  0.00           H0.      0
ATOM   1783  CG  GLU A 113      52.963  60.455  31.410  1.00  0.00           C0.      0
ATOM   1784  HG2 GLU A 113      53.404  59.580  30.930  1.00  0.00           H0.      0
ATOM   1785  HG3 GLU A 113      52.072  60.773  30.870  1.00  0.00           H0.      0
ATOM   1786  CD  GLU A 113      53.985  61.616  31.406  1.00  0.00           C0.      0
ATOM   1787  OE1 GLU A 113      54.448  62.010  32.492  1.00  0.00           O0.      0
ATOM   1788  OE2 GLU A 113      54.340  62.084  30.289  1.00  0.00           O0.      0
ATOM   1789  C   GLU A 113      53.241  59.135  35.063  1.00  0.00           C0.      0
ATOM   1790  O   GLU A 113      53.027  58.015  35.535  1.00  0.00           O0.      0
ATOM   1791  N   GLU A 114      53.068  60.264  35.787  1.00  0.00           N0.      0
ATOM   1792  H   GLU A 114      53.395  61.130  35.382  1.00  0.00           H0.      0
ATOM   1793  CA  GLU A 114      52.558  60.381  37.087  1.00  0.00           C0.      0
ATOM   1794  HA  GLU A 114      52.208  59.441  37.513  1.00  0.00           H0.      0
ATOM   1795  CB  GLU A 114      53.757  60.930  37.925  1.00  0.00           C0.      0
ATOM   1796  HB2 GLU A 114      54.319  60.006  38.053  1.00  0.00           H0.      0
ATOM   1797  HB3 GLU A 114      54.396  61.622  37.377  1.00  0.00           H0.      0
ATOM   1798  CG  GLU A 114      53.367  61.500  39.299  1.00  0.00           C0.      0
ATOM   1799  HG2 GLU A 114      52.515  60.921  39.654  1.00  0.00           H0.      0
ATOM   1800  HG3 GLU A 114      54.190  61.340  39.995  1.00  0.00           H0.      0
ATOM   1801  CD  GLU A 114      52.932  62.980  39.281  1.00  0.00           C0.      0
ATOM   1802  OE1 GLU A 114      51.847  63.380  39.782  1.00  0.00           O0.      0
ATOM   1803  OE2 GLU A 114      53.703  63.831  38.810  1.00  0.00           O0.      0
ATOM   1804  C   GLU A 114      51.328  61.281  37.017  1.00  0.00           C0.      0
ATOM   1805  O   GLU A 114      51.344  62.404  36.454  1.00  0.00           O0.      0
ATOM   1806  N   ALA A 115      50.194  60.779  37.529  1.00  0.00           N0.      0
ATOM   1807  H   ALA A 115      50.214  59.940  38.091  1.00  0.00           H0.      0
ATOM   1808  CA  ALA A 115      48.872  61.285  37.376  1.00  0.00           C0.      0
ATOM   1809  HA  ALA A 115      48.950  62.355  37.574  1.00  0.00           H0.      0
ATOM   1810  CB  ALA A 115      48.303  61.008  36.010  1.00  0.00           C0.      0
ATOM   1811  HB1 ALA A 115      47.311  61.450  35.922  1.00  0.00           H0.      0
ATOM   1812  HB2 ALA A 115      48.998  61.404  35.269  1.00  0.00           H0.      0
ATOM   1813  HB3 ALA A 115      48.323  59.951  35.746  1.00  0.00           H0.      0
ATOM   1814  C   ALA A 115      47.905  60.768  38.477  1.00  0.00           C0.      0
ATOM   1815  O   ALA A 115      48.006  59.626  38.861  1.00  0.00           O0.      0
ATOM   1816  N   ASN A 116      46.972  61.555  38.905  1.00  0.00           N0.      0
ATOM   1817  H   ASN A 116      46.829  62.487  38.544  1.00  0.00           H0.      0
ATOM   1818  CA  ASN A 116      46.079  61.142  39.979  1.00  0.00           C0.      0
ATOM   1819  HA  ASN A 116      46.287  60.108  40.253  1.00  0.00           H0.      0
ATOM   1820  CB  ASN A 116      46.386  62.036  41.247  1.00  0.00           C0.      0
ATOM   1821  HB2 ASN A 116      47.455  62.003  41.459  1.00  0.00           H0.      0
ATOM   1822  HB3 ASN A 116      46.223  63.069  40.940  1.00  0.00           H0.      0
ATOM   1823  CG  ASN A 116      45.574  61.809  42.532  1.00  0.00           C0.      0
ATOM   1824  OD1 ASN A 116      44.381  61.497  42.517  1.00  0.00           O0.      0
ATOM   1825  ND2 ASN A 116      46.221  61.930  43.675  1.00  0.00           N0.      0
ATOM   1826 HD21 ASN A 116      45.808  61.755  44.579  1.00  0.00           H0.      0
ATOM   1827 HD22 ASN A 116      47.159  62.306  43.652  1.00  0.00           H0.      0
ATOM   1828  C   ASN A 116      44.579  61.079  39.524  1.00  0.00           C0.      0
ATOM   1829  O   ASN A 116      44.149  61.887  38.724  1.00  0.00           O0.      0
ATOM   1830  N   TRP A 117      43.768  60.158  40.092  1.00  0.00           N0.      0
ATOM   1831  H   TRP A 117      44.186  59.616  40.835  1.00  0.00           H0.      0
ATOM   1832  CA  TRP A 117      42.428  59.915  39.477  1.00  0.00           C0.      0
ATOM   1833  HA  TRP A 117      42.503  59.865  38.391  1.00  0.00           H0.      0
ATOM   1834  CB  TRP A 117      41.802  58.660  40.079  1.00  0.00           C0.      0
ATOM   1835  HB2 TRP A 117      41.508  58.822  41.116  1.00  0.00           H0.      0
ATOM   1836  HB3 TRP A 117      40.850  58.425  39.602  1.00  0.00           H0.      0
ATOM   1837  CG  TRP A 117      42.660  57.375  40.183  1.00  0.00           C0.      0
ATOM   1838  CD1 TRP A 117      43.365  56.907  39.139  1.00  0.00           C0.      0
ATOM   1839  HD1 TRP A 117      43.284  57.404  38.183  1.00  0.00           H0.      0
ATOM   1840  NE1 TRP A 117      44.111  55.778  39.487  1.00  0.00           N0.      0
ATOM   1841  HE1 TRP A 117      44.822  55.366  38.899  1.00  0.00           H0.      0
ATOM   1842  CE2 TRP A 117      43.813  55.430  40.792  1.00  0.00           C0.      0
ATOM   1843  CZ2 TRP A 117      44.261  54.406  41.606  1.00  0.00           C0.      0
ATOM   1844  HZ2 TRP A 117      45.107  53.794  41.328  1.00  0.00           H0.      0
ATOM   1845  CH2 TRP A 117      43.706  54.286  42.886  1.00  0.00           C0.      0
ATOM   1846  HH2 TRP A 117      44.028  53.458  43.500  1.00  0.00           H0.      0
ATOM   1847  CZ3 TRP A 117      42.695  55.136  43.326  1.00  0.00           C0.      0
ATOM   1848  HZ3 TRP A 117      42.297  54.888  44.299  1.00  0.00           H0.      0
ATOM   1849  CE3 TRP A 117      42.264  56.233  42.554  1.00  0.00           C0.      0
ATOM   1850  HE3 TRP A 117      41.442  56.845  42.898  1.00  0.00           H0.      0
ATOM   1851  CD2 TRP A 117      42.854  56.405  41.250  1.00  0.00           C0.      0
ATOM   1852  C   TRP A 117      41.457  61.109  39.678  1.00  0.00           C0.      0
ATOM   1853  O   TRP A 117      40.563  61.402  38.845  1.00  0.00           O0.      0
ATOM   1854  N   LEU A 118      41.587  61.986  40.700  1.00  0.00           N0.      0
ATOM   1855  H   LEU A 118      42.388  61.850  41.300  1.00  0.00           H0.      0
ATOM   1856  CA  LEU A 118      40.820  63.221  40.812  1.00  0.00           C0.      0
ATOM   1857  HA  LEU A 118      39.752  63.006  40.821  1.00  0.00           H0.      0
ATOM   1858  CB  LEU A 118      41.156  63.844  42.196  1.00  0.00           C0.      0
ATOM   1859  HB2 LEU A 118      42.237  63.878  42.332  1.00  0.00           H0.      0
ATOM   1860  HB3 LEU A 118      40.843  64.876  42.353  1.00  0.00           H0.      0
ATOM   1861  CG  LEU A 118      40.640  63.006  43.372  1.00  0.00           C0.      0
ATOM   1862  HG  LEU A 118      40.883  61.959  43.193  1.00  0.00           H0.      0
ATOM   1863  CD1 LEU A 118      41.300  63.518  44.638  1.00  0.00           C0.      0
ATOM   1864 HD11 LEU A 118      42.298  63.924  44.471  1.00  0.00           H0.      0
ATOM   1865 HD12 LEU A 118      40.788  64.433  44.934  1.00  0.00           H0.      0
ATOM   1866 HD13 LEU A 118      41.302  62.831  45.484  1.00  0.00           H0.      0
ATOM   1867  CD2 LEU A 118      39.135  63.079  43.493  1.00  0.00           C0.      0
ATOM   1868 HD21 LEU A 118      38.821  64.112  43.636  1.00  0.00           H0.      0
ATOM   1869 HD22 LEU A 118      38.712  62.662  42.579  1.00  0.00           H0.      0
ATOM   1870 HD23 LEU A 118      38.733  62.477  44.308  1.00  0.00           H0.      0
ATOM   1871  C   LEU A 118      41.225  64.223  39.701  1.00  0.00           C0.      0
ATOM   1872  O   LEU A 118      40.522  65.223  39.572  1.00  0.00           O0.      0
ATOM   1873  N   THR A 119      42.383  64.097  39.086  1.00  0.00           N0.      0
ATOM   1874  H   THR A 119      42.971  63.281  39.171  1.00  0.00           H0.      0
ATOM   1875  CA  THR A 119      43.010  65.198  38.258  1.00  0.00           C0.      0
ATOM   1876  HA  THR A 119      42.134  65.806  38.035  1.00  0.00           H0.      0
ATOM   1877  CB  THR A 119      44.102  66.022  38.942  1.00  0.00           C0.      0
ATOM   1878  HB  THR A 119      44.510  66.732  38.223  1.00  0.00           H0.      0
ATOM   1879  CG2 THR A 119      43.500  66.988  39.943  1.00  0.00           C0.      0
ATOM   1880 HG21 THR A 119      42.643  67.522  39.532  1.00  0.00           H0.      0
ATOM   1881 HG22 THR A 119      43.249  66.441  40.852  1.00  0.00           H0.      0
ATOM   1882 HG23 THR A 119      44.223  67.774  40.159  1.00  0.00           H0.      0
ATOM   1883  OG1 THR A 119      45.116  65.206  39.572  1.00  0.00           O0.      0
ATOM   1884  HG1 THR A 119      45.838  65.157  38.940  1.00  0.00           H0.      0
ATOM   1885  C   THR A 119      43.507  64.659  36.943  1.00  0.00           C0.      0
ATOM   1886  O   THR A 119      44.320  65.304  36.237  1.00  0.00           O0.      0
ATOM   1887  N   LEU A 120      43.220  63.405  36.603  1.00  0.00           N0.      0
ATOM   1888  H   LEU A 120      42.602  62.906  37.226  1.00  0.00           H0.      0
ATOM   1889  CA  LEU A 120      43.795  62.539  35.520  1.00  0.00           C0.      0
ATOM   1890  HA  LEU A 120      44.849  62.631  35.783  1.00  0.00           H0.      0
ATOM   1891  CB  LEU A 120      43.123  61.165  35.672  1.00  0.00           C0.      0
ATOM   1892  HB2 LEU A 120      43.415  60.756  36.639  1.00  0.00           H0.      0
ATOM   1893  HB3 LEU A 120      42.040  61.273  35.725  1.00  0.00           H0.      0
ATOM   1894  CG  LEU A 120      43.453  60.094  34.599  1.00  0.00           C0.      0
ATOM   1895  HG  LEU A 120      43.060  60.390  33.626  1.00  0.00           H0.      0
ATOM   1896  CD1 LEU A 120      44.977  59.810  34.442  1.00  0.00           C0.      0
ATOM   1897 HD11 LEU A 120      45.203  59.112  33.636  1.00  0.00           H0.      0
ATOM   1898 HD12 LEU A 120      45.354  60.776  34.105  1.00  0.00           H0.      0
ATOM   1899 HD13 LEU A 120      45.372  59.663  35.448  1.00  0.00           H0.      0
ATOM   1900  CD2 LEU A 120      42.874  58.786  34.860  1.00  0.00           C0.      0
ATOM   1901 HD21 LEU A 120      43.423  58.328  35.682  1.00  0.00           H0.      0
ATOM   1902 HD22 LEU A 120      41.822  58.881  35.130  1.00  0.00           H0.      0
ATOM   1903 HD23 LEU A 120      42.909  58.165  33.964  1.00  0.00           H0.      0
ATOM   1904  C   LEU A 120      43.595  63.076  34.154  1.00  0.00           C0.      0
ATOM   1905  O   LEU A 120      44.355  62.889  33.210  1.00  0.00           O0.      0
ATOM   1906  N   ASP A 121      42.449  63.711  34.044  1.00  0.00           N0.      0
ATOM   1907  H   ASP A 121      41.851  63.679  34.857  1.00  0.00           H0.      0
ATOM   1908  CA  ASP A 121      42.033  64.578  32.950  1.00  0.00           C0.      0
ATOM   1909  HA  ASP A 121      42.102  63.966  32.051  1.00  0.00           H0.      0
ATOM   1910  CB  ASP A 121      40.572  65.009  33.129  1.00  0.00           C0.      0
ATOM   1911  HB2 ASP A 121      40.410  65.758  32.353  1.00  0.00           H0.      0
ATOM   1912  HB3 ASP A 121      39.877  64.170  33.175  1.00  0.00           H0.      0
ATOM   1913  CG  ASP A 121      40.256  65.836  34.414  1.00  0.00           C0.      0
ATOM   1914  OD1 ASP A 121      39.398  66.727  34.259  1.00  0.00           O0.      0
ATOM   1915  OD2 ASP A 121      40.891  65.588  35.462  1.00  0.00           O0.      0
ATOM   1916  C   ASP A 121      42.979  65.805  32.623  1.00  0.00           C0.      0
ATOM   1917  O   ASP A 121      42.849  66.437  31.602  1.00  0.00           O0.      0
ATOM   1918  N   LYS A 122      43.874  66.253  33.544  1.00  0.00           N0.      0
ATOM   1919  H   LYS A 122      43.806  65.695  34.383  1.00  0.00           H0.      0
ATOM   1920  CA  LYS A 122      44.637  67.519  33.510  1.00  0.00           C0.      0
ATOM   1921  HA  LYS A 122      44.515  67.940  32.512  1.00  0.00           H0.      0
ATOM   1922  CB  LYS A 122      43.880  68.503  34.458  1.00  0.00           C0.      0
ATOM   1923  HB2 LYS A 122      43.963  68.181  35.496  1.00  0.00           H0.      0
ATOM   1924  HB3 LYS A 122      44.385  69.465  34.373  1.00  0.00           H0.      0
ATOM   1925  CG  LYS A 122      42.403  68.881  34.014  1.00  0.00           C0.      0
ATOM   1926  HG2 LYS A 122      41.808  67.972  34.099  1.00  0.00           H0.      0
ATOM   1927  HG3 LYS A 122      41.946  69.551  34.742  1.00  0.00           H0.      0
ATOM   1928  CD  LYS A 122      42.266  69.626  32.716  1.00  0.00           C0.      0
ATOM   1929  HD2 LYS A 122      42.764  70.596  32.734  1.00  0.00           H0.      0
ATOM   1930  HD3 LYS A 122      42.692  69.098  31.863  1.00  0.00           H0.      0
ATOM   1931  CE  LYS A 122      40.766  69.779  32.434  1.00  0.00           C0.      0
ATOM   1932  HE2 LYS A 122      40.326  68.782  32.397  1.00  0.00           H0.      0
ATOM   1933  HE3 LYS A 122      40.272  70.339  33.228  1.00  0.00           H0.      0
ATOM   1934  NZ  LYS A 122      40.487  70.529  31.153  1.00  0.00           N0.      0
ATOM   1935  HZ1 LYS A 122      40.972  70.003  30.440  1.00  0.00           H0.      0
ATOM   1936  HZ2 LYS A 122      39.519  70.535  30.864  1.00  0.00           H0.      0
ATOM   1937  HZ3 LYS A 122      40.851  71.471  31.157  1.00  0.00           H0.      0
ATOM   1938  C   LYS A 122      46.108  67.328  33.953  1.00  0.00           C0.      0
ATOM   1939  O   LYS A 122      46.969  68.115  33.498  1.00  0.00           O0.      0
ATOM   1940  N   ASP A 123      46.438  66.263  34.639  1.00  0.00           N0.      0
ATOM   1941  H   ASP A 123      45.684  65.741  35.061  1.00  0.00           H0.      0
ATOM   1942  CA  ASP A 123      47.772  65.857  34.839  1.00  0.00           C0.      0
ATOM   1943  HA  ASP A 123      48.381  66.623  35.319  1.00  0.00           H0.      0
ATOM   1944  CB  ASP A 123      47.833  64.696  35.856  1.00  0.00           C0.      0
ATOM   1945  HB2 ASP A 123      47.258  63.882  35.414  1.00  0.00           H0.      0
ATOM   1946  HB3 ASP A 123      48.894  64.450  35.913  1.00  0.00           H0.      0
ATOM   1947  CG  ASP A 123      47.420  65.125  37.280  1.00  0.00           C0.      0
ATOM   1948  OD1 ASP A 123      47.102  66.329  37.661  1.00  0.00           O0.      0
ATOM   1949  OD2 ASP A 123      47.377  64.247  38.144  1.00  0.00           O0.      0
ATOM   1950  C   ASP A 123      48.496  65.463  33.522  1.00  0.00           C0.      0
ATOM   1951  O   ASP A 123      49.637  65.844  33.348  1.00  0.00           O0.      0
ATOM   1952  N   VAL A 124      47.843  64.589  32.754  1.00  0.00           N0.      0
ATOM   1953  H   VAL A 124      46.993  64.205  33.143  1.00  0.00           H0.      0
ATOM   1954  CA  VAL A 124      48.274  64.099  31.485  1.00  0.00           C0.      0
ATOM   1955  HA  VAL A 124      49.167  64.625  31.146  1.00  0.00           H0.      0
ATOM   1956  CB  VAL A 124      48.698  62.663  31.637  1.00  0.00           C0.      0
ATOM   1957  HB  VAL A 124      48.884  62.215  30.661  1.00  0.00           H0.      0
ATOM   1958  CG1 VAL A 124      50.050  62.528  32.309  1.00  0.00           C0.      0
ATOM   1959 HG11 VAL A 124      49.988  62.665  33.388  1.00  0.00           H0.      0
ATOM   1960 HG12 VAL A 124      50.477  61.541  32.134  1.00  0.00           H0.      0
ATOM   1961 HG13 VAL A 124      50.757  63.268  31.932  1.00  0.00           H0.      0
ATOM   1962  CG2 VAL A 124      47.637  61.717  32.277  1.00  0.00           C0.      0
ATOM   1963 HG21 VAL A 124      47.992  60.697  32.127  1.00  0.00           H0.      0
ATOM   1964 HG22 VAL A 124      47.494  61.837  33.351  1.00  0.00           H0.      0
ATOM   1965 HG23 VAL A 124      46.615  61.869  31.932  1.00  0.00           H0.      0
ATOM   1966  C   VAL A 124      47.272  64.232  30.367  1.00  0.00           C0.      0
ATOM   1967  O   VAL A 124      46.054  64.350  30.586  1.00  0.00           O0.      0
ATOM   1968  N   PRO A 125      47.767  64.373  29.034  1.00  0.00           N0.      0
ATOM   1969  CD  PRO A 125      49.097  64.741  28.561  1.00  0.00           C0.      0
ATOM   1970  HD2 PRO A 125      49.695  63.881  28.259  1.00  0.00           H0.      0
ATOM   1971  HD3 PRO A 125      49.657  65.437  29.184  1.00  0.00           H0.      0
ATOM   1972  CG  PRO A 125      48.761  65.433  27.234  1.00  0.00           C0.      0
ATOM   1973  HG2 PRO A 125      49.672  65.466  26.636  1.00  0.00           H0.      0
ATOM   1974  HG3 PRO A 125      48.475  66.458  27.468  1.00  0.00           H0.      0
ATOM   1975  CB  PRO A 125      47.650  64.580  26.618  1.00  0.00           C0.      0
ATOM   1976  HB2 PRO A 125      48.067  63.764  26.028  1.00  0.00           H0.      0
ATOM   1977  HB3 PRO A 125      46.968  65.234  26.075  1.00  0.00           H0.      0
ATOM   1978  CA  PRO A 125      46.958  63.921  27.817  1.00  0.00           C0.      0
ATOM   1979  HA  PRO A 125      45.947  64.323  27.752  1.00  0.00           H0.      0
ATOM   1980  C   PRO A 125      46.801  62.339  27.767  1.00  0.00           C0.      0
ATOM   1981  O   PRO A 125      47.626  61.562  28.241  1.00  0.00           O0.      0
ATOM   1982  N   ALA A 126      45.736  61.941  27.088  1.00  0.00           N0.      0
ATOM   1983  H   ALA A 126      45.318  62.738  26.630  1.00  0.00           H0.      0
ATOM   1984  CA  ALA A 126      45.127  60.625  26.910  1.00  0.00           C0.      0
ATOM   1985  HA  ALA A 126      45.815  59.992  27.471  1.00  0.00           H0.      0
ATOM   1986  CB  ALA A 126      43.737  60.517  27.686  1.00  0.00           C0.      0
ATOM   1987  HB1 ALA A 126      43.288  61.473  27.417  1.00  0.00           H0.      0
ATOM   1988  HB2 ALA A 126      43.047  59.705  27.457  1.00  0.00           H0.      0
ATOM   1989  HB3 ALA A 126      43.935  60.522  28.758  1.00  0.00           H0.      0
ATOM   1990  C   ALA A 126      45.113  60.045  25.518  1.00  0.00           C0.      0
ATOM   1991  O   ALA A 126      44.699  58.908  25.278  1.00  0.00           O0.      0
ATOM   1992  N   GLY A 127      45.552  60.826  24.515  1.00  0.00           N0.      0
ATOM   1993  H   GLY A 127      45.888  61.746  24.763  1.00  0.00           H0.      0
ATOM   1994  CA  GLY A 127      45.411  60.519  23.120  1.00  0.00           C0.      0
ATOM   1995  HA2 GLY A 127      45.673  61.424  22.571  1.00  0.00           H0.      0
ATOM   1996  HA3 GLY A 127      46.106  59.706  22.910  1.00  0.00           H0.      0
ATOM   1997  C   GLY A 127      43.968  60.279  22.616  1.00  0.00           C0.      0
ATOM   1998  O   GLY A 127      43.002  60.948  22.952  1.00  0.00           O0.      0
ATOM   1999  N   ASP A 128      43.906  59.160  21.816  1.00  0.00           N0.      0
ATOM   2000  H   ASP A 128      44.824  58.806  21.589  1.00  0.00           H0.      0
ATOM   2001  CA  ASP A 128      42.621  58.620  21.366  1.00  0.00           C0.      0
ATOM   2002  HA  ASP A 128      41.943  59.468  21.267  1.00  0.00           H0.      0
ATOM   2003  CB  ASP A 128      42.878  58.143  19.926  1.00  0.00           C0.      0
ATOM   2004  HB2 ASP A 128      43.556  58.758  19.334  1.00  0.00           H0.      0
ATOM   2005  HB3 ASP A 128      43.536  57.281  20.046  1.00  0.00           H0.      0
ATOM   2006  CG  ASP A 128      41.639  57.617  19.139  1.00  0.00           C0.      0
ATOM   2007  OD1 ASP A 128      41.776  56.579  18.479  1.00  0.00           O0.      0
ATOM   2008  OD2 ASP A 128      40.594  58.284  19.256  1.00  0.00           O0.      0
ATOM   2009  C   ASP A 128      42.001  57.516  22.295  1.00  0.00           C0.      0
ATOM   2010  O   ASP A 128      41.145  56.738  21.840  1.00  0.00           O0.      0
ATOM   2011  N   GLY A 129      42.330  57.624  23.587  1.00  0.00           N0.      0
ATOM   2012  H   GLY A 129      42.992  58.355  23.803  1.00  0.00           H0.      0
ATOM   2013  CA  GLY A 129      41.852  56.486  24.500  1.00  0.00           C0.      0
ATOM   2014  HA2 GLY A 129      42.094  56.766  25.525  1.00  0.00           H0.      0
ATOM   2015  HA3 GLY A 129      40.779  56.368  24.346  1.00  0.00           H0.      0
ATOM   2016  C   GLY A 129      42.495  55.153  24.334  1.00  0.00           C0.      0
ATOM   2017  O   GLY A 129      43.454  55.033  23.560  1.00  0.00           O0.      0
ATOM   2018  N   PHE A 130      41.954  54.186  25.116  1.00  0.00           N0.      0
ATOM   2019  H   PHE A 130      41.170  54.337  25.735  1.00  0.00           H0.      0
ATOM   2020  CA  PHE A 130      42.507  52.905  25.239  1.00  0.00           C0.      0
ATOM   2021  HA  PHE A 130      43.206  52.777  24.413  1.00  0.00           H0.      0
ATOM   2022  CB  PHE A 130      43.449  52.857  26.480  1.00  0.00           C0.      0
ATOM   2023  HB2 PHE A 130      42.837  52.798  27.380  1.00  0.00           H0.      0
ATOM   2024  HB3 PHE A 130      43.963  51.903  26.363  1.00  0.00           H0.      0
ATOM   2025  CG  PHE A 130      44.564  53.943  26.772  1.00  0.00           C0.      0
ATOM   2026  CD1 PHE A 130      44.079  55.206  27.143  1.00  0.00           C0.      0
ATOM   2027  HD1 PHE A 130      43.023  55.392  27.278  1.00  0.00           H0.      0
ATOM   2028  CE1 PHE A 130      44.973  56.260  27.346  1.00  0.00           C0.      0
ATOM   2029  HE1 PHE A 130      44.597  57.259  27.510  1.00  0.00           H0.      0
ATOM   2030  CZ  PHE A 130      46.350  56.101  27.114  1.00  0.00           C0.      0
ATOM   2031  HZ  PHE A 130      47.072  56.903  27.144  1.00  0.00           H0.      0
ATOM   2032  CE2 PHE A 130      46.781  54.830  26.638  1.00  0.00           C0.      0
ATOM   2033  HE2 PHE A 130      47.815  54.574  26.460  1.00  0.00           H0.      0
ATOM   2034  CD2 PHE A 130      45.937  53.775  26.550  1.00  0.00           C0.      0
ATOM   2035  HD2 PHE A 130      46.406  52.864  26.210  1.00  0.00           H0.      0
ATOM   2036  C   PHE A 130      41.461  51.770  25.197  1.00  0.00           C0.      0
ATOM   2037  O   PHE A 130      40.311  51.912  25.637  1.00  0.00           O0.      0
ATOM   2038  N   ASP A 131      41.960  50.699  24.549  1.00  0.00           N0.      0
ATOM   2039  H   ASP A 131      42.964  50.625  24.473  1.00  0.00           H0.      0
ATOM   2040  CA  ASP A 131      41.094  49.530  24.328  1.00  0.00           C0.      0
ATOM   2041  HA  ASP A 131      40.164  49.894  23.892  1.00  0.00           H0.      0
ATOM   2042  CB  ASP A 131      41.799  48.527  23.349  1.00  0.00           C0.      0
ATOM   2043  HB2 ASP A 131      42.646  48.119  23.901  1.00  0.00           H0.      0
ATOM   2044  HB3 ASP A 131      41.102  47.705  23.187  1.00  0.00           H0.      0
ATOM   2045  CG  ASP A 131      42.290  49.094  22.010  1.00  0.00           C0.      0
ATOM   2046  OD1 ASP A 131      43.355  48.716  21.460  1.00  0.00           O0.      0
ATOM   2047  OD2 ASP A 131      41.573  49.975  21.458  1.00  0.00           O0.      0
ATOM   2048  C   ASP A 131      40.738  48.760  25.519  1.00  0.00           C0.      0
ATOM   2049  O   ASP A 131      39.603  48.249  25.637  1.00  0.00           O0.      0
ATOM   2050  N   ALA A 132      41.645  48.710  26.410  1.00  0.00           N0.      0
ATOM   2051  H   ALA A 132      42.514  49.163  26.163  1.00  0.00           H0.      0
ATOM   2052  CA  ALA A 132      41.426  48.257  27.779  1.00  0.00           C0.      0
ATOM   2053  HA  ALA A 132      40.357  48.370  27.959  1.00  0.00           H0.      0
ATOM   2054  CB  ALA A 132      41.740  46.742  27.624  1.00  0.00           C0.      0
ATOM   2055  HB1 ALA A 132      42.801  46.494  27.597  1.00  0.00           H0.      0
ATOM   2056  HB2 ALA A 132      41.267  46.195  28.440  1.00  0.00           H0.      0
ATOM   2057  HB3 ALA A 132      41.275  46.421  26.692  1.00  0.00           H0.      0
ATOM   2058  C   ALA A 132      42.152  49.053  28.850  1.00  0.00           C0.      0
ATOM   2059  O   ALA A 132      43.188  49.626  28.553  1.00  0.00           O0.      0
ATOM   2060  N   VAL A 133      41.604  49.251  30.035  1.00  0.00           N0.      0
ATOM   2061  H   VAL A 133      40.685  48.841  30.118  1.00  0.00           H0.      0
ATOM   2062  CA  VAL A 133      42.191  49.907  31.196  1.00  0.00           C0.      0
ATOM   2063  HA  VAL A 133      43.228  50.127  30.944  1.00  0.00           H0.      0
ATOM   2064  CB  VAL A 133      41.369  51.171  31.508  1.00  0.00           C0.      0
ATOM   2065  HB  VAL A 133      40.327  50.954  31.743  1.00  0.00           H0.      0
ATOM   2066  CG1 VAL A 133      42.038  51.913  32.606  1.00  0.00           C0.      0
ATOM   2067 HG11 VAL A 133      41.975  51.414  33.573  1.00  0.00           H0.      0
ATOM   2068 HG12 VAL A 133      43.078  52.122  32.355  1.00  0.00           H0.      0
ATOM   2069 HG13 VAL A 133      41.702  52.950  32.626  1.00  0.00           H0.      0
ATOM   2070  CG2 VAL A 133      41.170  52.064  30.207  1.00  0.00           C0.      0
ATOM   2071 HG21 VAL A 133      40.904  51.424  29.366  1.00  0.00           H0.      0
ATOM   2072 HG22 VAL A 133      40.409  52.785  30.505  1.00  0.00           H0.      0
ATOM   2073 HG23 VAL A 133      42.102  52.593  30.010  1.00  0.00           H0.      0
ATOM   2074  C   VAL A 133      42.233  48.909  32.372  1.00  0.00           C0.      0
ATOM   2075  O   VAL A 133      41.189  48.279  32.580  1.00  0.00           O0.      0
ATOM   2076  N   ILE A 134      43.371  48.677  32.958  1.00  0.00           N0.      0
ATOM   2077  H   ILE A 134      44.176  49.163  32.590  1.00  0.00           H0.      0
ATOM   2078  CA  ILE A 134      43.614  47.913  34.157  1.00  0.00           C0.      0
ATOM   2079  HA  ILE A 134      42.692  47.471  34.536  1.00  0.00           H0.      0
ATOM   2080  CB  ILE A 134      44.611  46.760  33.859  1.00  0.00           C0.      0
ATOM   2081  HB  ILE A 134      44.829  46.274  34.810  1.00  0.00           H0.      0
ATOM   2082  CG2 ILE A 134      43.918  45.758  32.926  1.00  0.00           C0.      0
ATOM   2083 HG21 ILE A 134      44.364  44.773  33.062  1.00  0.00           H0.      0
ATOM   2084 HG22 ILE A 134      42.839  45.663  33.050  1.00  0.00           H0.      0
ATOM   2085 HG23 ILE A 134      44.052  45.986  31.869  1.00  0.00           H0.      0
ATOM   2086  CG1 ILE A 134      45.930  47.341  33.361  1.00  0.00           C0.      0
ATOM   2087 HG12 ILE A 134      45.927  47.875  32.411  1.00  0.00           H0.      0
ATOM   2088 HG13 ILE A 134      46.195  48.000  34.188  1.00  0.00           H0.      0
ATOM   2089  CD1 ILE A 134      46.902  46.221  33.401  1.00  0.00           C0.      0
ATOM   2090 HD11 ILE A 134      46.875  45.645  34.326  1.00  0.00           H0.      0
ATOM   2091 HD12 ILE A 134      46.761  45.632  32.494  1.00  0.00           H0.      0
ATOM   2092 HD13 ILE A 134      47.914  46.603  33.268  1.00  0.00           H0.      0
ATOM   2093  C   ILE A 134      43.987  48.826  35.343  1.00  0.00           C0.      0
ATOM   2094  O   ILE A 134      44.620  49.889  35.231  1.00  0.00           O0.      0
ATOM   2095  N   CYS A 135      43.661  48.348  36.571  1.00  0.00           N0.      0
ATOM   2096  H   CYS A 135      43.116  47.498  36.603  1.00  0.00           H0.      0
ATOM   2097  CA  CYS A 135      44.210  48.913  37.801  1.00  0.00           C0.      0
ATOM   2098  HA  CYS A 135      44.915  49.690  37.507  1.00  0.00           H0.      0
ATOM   2099  CB  CYS A 135      43.201  49.538  38.688  1.00  0.00           C0.      0
ATOM   2100  HB2 CYS A 135      42.911  48.763  39.398  1.00  0.00           H0.      0
ATOM   2101  HB3 CYS A 135      43.752  50.268  39.281  1.00  0.00           H0.      0
ATOM   2102  SG  CYS A 135      41.856  50.316  37.726  1.00  0.00           S0.      0
ATOM   2103  HG  CYS A 135      41.327  49.136  37.388  1.00  0.00           H0.      0
ATOM   2104  C   CYS A 135      45.061  47.719  38.442  1.00  0.00           C0.      0
ATOM   2105  O   CYS A 135      46.327  47.766  38.442  1.00  0.00           O0.      0
ATOM   2106  N   LEU A 136      44.368  46.689  39.012  1.00  0.00           N0.      0
ATOM   2107  H   LEU A 136      43.378  46.744  39.205  1.00  0.00           H0.      0
ATOM   2108  CA  LEU A 136      44.964  45.423  39.651  1.00  0.00           C0.      0
ATOM   2109  HA  LEU A 136      44.142  44.766  39.934  1.00  0.00           H0.      0
ATOM   2110  CB  LEU A 136      45.688  44.452  38.742  1.00  0.00           C0.      0
ATOM   2111  HB2 LEU A 136      46.687  44.885  38.705  1.00  0.00           H0.      0
ATOM   2112  HB3 LEU A 136      45.830  43.542  39.326  1.00  0.00           H0.      0
ATOM   2113  CG  LEU A 136      45.006  44.167  37.312  1.00  0.00           C0.      0
ATOM   2114  HG  LEU A 136      44.835  45.176  36.938  1.00  0.00           H0.      0
ATOM   2115  CD1 LEU A 136      46.011  43.407  36.428  1.00  0.00           C0.      0
ATOM   2116 HD11 LEU A 136      45.949  43.853  35.436  1.00  0.00           H0.      0
ATOM   2117 HD12 LEU A 136      47.034  43.576  36.762  1.00  0.00           H0.      0
ATOM   2118 HD13 LEU A 136      45.868  42.341  36.246  1.00  0.00           H0.      0
ATOM   2119  CD2 LEU A 136      43.662  43.401  37.380  1.00  0.00           C0.      0
ATOM   2120 HD21 LEU A 136      43.855  42.346  37.573  1.00  0.00           H0.      0
ATOM   2121 HD22 LEU A 136      43.025  43.678  38.220  1.00  0.00           H0.      0
ATOM   2122 HD23 LEU A 136      43.148  43.543  36.429  1.00  0.00           H0.      0
ATOM   2123  C   LEU A 136      45.749  45.691  40.969  1.00  0.00           C0.      0
ATOM   2124  O   LEU A 136      46.196  46.794  41.072  1.00  0.00           O0.      0
ATOM   2125  N   GLY A 137      45.828  44.719  41.820  1.00  0.00           N0.      0
ATOM   2126  H   GLY A 137      45.430  43.804  41.663  1.00  0.00           H0.      0
ATOM   2127  CA  GLY A 137      46.561  44.805  43.127  1.00  0.00           C0.      0
ATOM   2128  HA2 GLY A 137      46.804  43.796  43.461  1.00  0.00           H0.      0
ATOM   2129  HA3 GLY A 137      47.606  45.110  43.068  1.00  0.00           H0.      0
ATOM   2130  C   GLY A 137      45.932  45.567  44.278  1.00  0.00           C0.      0
ATOM   2131  O   GLY A 137      46.569  46.194  45.075  1.00  0.00           O0.      0
ATOM   2132  N   ASN A 138      44.566  45.560  44.310  1.00  0.00           N0.      0
ATOM   2133  H   ASN A 138      44.103  44.965  43.639  1.00  0.00           H0.      0
ATOM   2134  CA  ASN A 138      43.636  46.177  45.209  1.00  0.00           C0.      0
ATOM   2135  HA  ASN A 138      42.644  46.073  44.769  1.00  0.00           H0.      0
ATOM   2136  CB  ASN A 138      43.861  45.580  46.611  1.00  0.00           C0.      0
ATOM   2137  HB2 ASN A 138      43.784  44.493  46.643  1.00  0.00           H0.      0
ATOM   2138  HB3 ASN A 138      44.895  45.749  46.909  1.00  0.00           H0.      0
ATOM   2139  CG  ASN A 138      43.049  46.152  47.726  1.00  0.00           C0.      0
ATOM   2140  OD1 ASN A 138      41.855  46.435  47.576  1.00  0.00           O0.      0
ATOM   2141  ND2 ASN A 138      43.624  46.227  48.859  1.00  0.00           N0.      0
ATOM   2142 HD21 ASN A 138      43.068  46.623  49.603  1.00  0.00           H0.      0
ATOM   2143 HD22 ASN A 138      44.553  45.832  48.887  1.00  0.00           H0.      0
ATOM   2144  C   ASN A 138      43.925  47.679  45.170  1.00  0.00           C0.      0
ATOM   2145  O   ASN A 138      44.374  48.278  46.147  1.00  0.00           O0.      0
ATOM   2146  N   SER A 139      43.442  48.322  44.062  1.00  0.00           N0.      0
ATOM   2147  H   SER A 139      43.018  47.785  43.319  1.00  0.00           H0.      0
ATOM   2148  CA  SER A 139      43.696  49.710  43.746  1.00  0.00           C0.      0
ATOM   2149  HA  SER A 139      44.701  50.053  43.992  1.00  0.00           H0.      0
ATOM   2150  CB  SER A 139      43.537  49.959  42.187  1.00  0.00           C0.      0
ATOM   2151  HB2 SER A 139      42.473  49.881  41.961  1.00  0.00           H0.      0
ATOM   2152  HB3 SER A 139      43.903  50.977  42.055  1.00  0.00           H0.      0
ATOM   2153  OG  SER A 139      44.202  48.899  41.480  1.00  0.00           O0.      0
ATOM   2154  HG  SER A 139      43.599  48.162  41.605  1.00  0.00           H0.      0
ATOM   2155  C   SER A 139      42.724  50.665  44.534  1.00  0.00           C0.      0
ATOM   2156  O   SER A 139      43.275  51.327  45.420  1.00  0.00           O0.      0
ATOM   2157  N   PHE A 140      41.341  50.614  44.394  1.00  0.00           N0.      0
ATOM   2158  H   PHE A 140      40.907  49.889  43.840  1.00  0.00           H0.      0
ATOM   2159  CA  PHE A 140      40.500  51.813  44.580  1.00  0.00           C0.      0
ATOM   2160  HA  PHE A 140      41.182  52.608  44.280  1.00  0.00           H0.      0
ATOM   2161  CB  PHE A 140      39.258  51.750  43.705  1.00  0.00           C0.      0
ATOM   2162  HB2 PHE A 140      39.635  51.547  42.702  1.00  0.00           H0.      0
ATOM   2163  HB3 PHE A 140      38.690  50.891  44.064  1.00  0.00           H0.      0
ATOM   2164  CG  PHE A 140      38.437  53.058  43.714  1.00  0.00           C0.      0
ATOM   2165  CD1 PHE A 140      38.809  54.008  42.729  1.00  0.00           C0.      0
ATOM   2166  HD1 PHE A 140      39.635  53.684  42.114  1.00  0.00           H0.      0
ATOM   2167  CE1 PHE A 140      37.980  55.107  42.459  1.00  0.00           C0.      0
ATOM   2168  HE1 PHE A 140      38.145  55.778  41.629  1.00  0.00           H0.      0
ATOM   2169  CZ  PHE A 140      36.892  55.318  43.316  1.00  0.00           C0.      0
ATOM   2170  HZ  PHE A 140      36.220  56.153  43.187  1.00  0.00           H0.      0
ATOM   2171  CE2 PHE A 140      36.603  54.449  44.385  1.00  0.00           C0.      0
ATOM   2172  HE2 PHE A 140      35.803  54.826  45.005  1.00  0.00           H0.      0
ATOM   2173  CD2 PHE A 140      37.403  53.337  44.597  1.00  0.00           C0.      0
ATOM   2174  HD2 PHE A 140      37.161  52.661  45.404  1.00  0.00           H0.      0
ATOM   2175  C   PHE A 140      40.280  52.037  46.082  1.00  0.00           C0.      0
ATOM   2176  O   PHE A 140      39.860  53.177  46.475  1.00  0.00           O0.      0
ATOM   2177  N   ALA A 141      40.553  51.011  46.909  1.00  0.00           N0.      0
ATOM   2178  H   ALA A 141      40.901  50.142  46.530  1.00  0.00           H0.      0
ATOM   2179  CA  ALA A 141      40.442  51.052  48.301  1.00  0.00           C0.      0
ATOM   2180  HA  ALA A 141      39.375  51.050  48.526  1.00  0.00           H0.      0
ATOM   2181  CB  ALA A 141      40.840  49.702  48.704  1.00  0.00           C0.      0
ATOM   2182  HB1 ALA A 141      40.773  49.534  49.779  1.00  0.00           H0.      0
ATOM   2183  HB2 ALA A 141      40.230  48.965  48.182  1.00  0.00           H0.      0
ATOM   2184  HB3 ALA A 141      41.856  49.361  48.505  1.00  0.00           H0.      0
ATOM   2185  C   ALA A 141      41.264  52.236  48.938  1.00  0.00           C0.      0
ATOM   2186  O   ALA A 141      40.825  52.805  49.929  1.00  0.00           O0.      0
ATOM   2187  N   HID A 142      42.499  52.441  48.492  1.00  0.00           N0.      0
ATOM   2188  H   HID A 142      42.832  51.944  47.678  1.00  0.00           H0.      0
ATOM   2189  CA  HID A 142      43.423  53.403  49.109  1.00  0.00           C0.      0
ATOM   2190  HA  HID A 142      43.506  53.203  50.177  1.00  0.00           H0.      0
ATOM   2191  CB  HID A 142      44.801  53.091  48.483  1.00  0.00           C0.      0
ATOM   2192  HB2 HID A 142      44.748  53.152  47.396  1.00  0.00           H0.      0
ATOM   2193  HB3 HID A 142      45.455  53.900  48.808  1.00  0.00           H0.      0
ATOM   2194  CG  HID A 142      45.399  51.844  49.000  1.00  0.00           C0.      0
ATOM   2195  ND1 HID A 142      45.746  51.681  50.302  1.00  0.00           N0.      0
ATOM   2196  HD1 HID A 142      45.849  52.469  50.925  1.00  0.00           H0.      0
ATOM   2197  CE1 HID A 142      46.228  50.499  50.538  1.00  0.00           C0.      0
ATOM   2198  HE1 HID A 142      46.760  50.254  51.446  1.00  0.00           H0.      0
ATOM   2199  NE2 HID A 142      46.202  49.809  49.386  1.00  0.00           N0.      0
ATOM   2200  CD2 HID A 142      45.673  50.633  48.419  1.00  0.00           C0.      0
ATOM   2201  HD2 HID A 142      45.400  50.365  47.410  1.00  0.00           H0.      0
ATOM   2202  C   HID A 142      43.061  54.883  48.980  1.00  0.00           C0.      0
ATOM   2203  O   HID A 142      43.475  55.640  49.850  1.00  0.00           O0.      0
ATOM   2204  N   LEU A 143      42.224  55.284  48.028  1.00  0.00           N0.      0
ATOM   2205  H   LEU A 143      41.874  54.643  47.330  1.00  0.00           H0.      0
ATOM   2206  CA  LEU A 143      41.711  56.644  47.975  1.00  0.00           C0.      0
ATOM   2207  HA  LEU A 143      42.454  57.406  48.209  1.00  0.00           H0.      0
ATOM   2208  CB  LEU A 143      41.147  56.944  46.537  1.00  0.00           C0.      0
ATOM   2209  HB2 LEU A 143      41.932  56.986  45.782  1.00  0.00           H0.      0
ATOM   2210  HB3 LEU A 143      40.484  56.142  46.212  1.00  0.00           H0.      0
ATOM   2211  CG  LEU A 143      40.406  58.250  46.318  1.00  0.00           C0.      0
ATOM   2212  HG  LEU A 143      39.675  58.305  47.124  1.00  0.00           H0.      0
ATOM   2213  CD1 LEU A 143      41.352  59.438  46.216  1.00  0.00           C0.      0
ATOM   2214 HD11 LEU A 143      41.856  59.409  45.250  1.00  0.00           H0.      0
ATOM   2215 HD12 LEU A 143      40.956  60.445  46.340  1.00  0.00           H0.      0
ATOM   2216 HD13 LEU A 143      41.973  59.376  47.109  1.00  0.00           H0.      0
ATOM   2217  CD2 LEU A 143      39.577  58.224  45.037  1.00  0.00           C0.      0
ATOM   2218 HD21 LEU A 143      38.927  57.357  44.925  1.00  0.00           H0.      0
ATOM   2219 HD22 LEU A 143      38.962  59.123  45.005  1.00  0.00           H0.      0
ATOM   2220 HD23 LEU A 143      40.254  58.191  44.182  1.00  0.00           H0.      0
ATOM   2221  C   LEU A 143      40.630  56.827  49.038  1.00  0.00           C0.      0
ATOM   2222  O   LEU A 143      39.575  56.213  48.908  1.00  0.00           O0.      0
ATOM   2223  N   PRO A 144      40.840  57.657  50.069  1.00  0.00           N0.      0
ATOM   2224  CD  PRO A 144      42.027  58.503  50.258  1.00  0.00           C0.      0
ATOM   2225  HD2 PRO A 144      42.256  59.103  49.378  1.00  0.00           H0.      0
ATOM   2226  HD3 PRO A 144      42.875  57.828  50.372  1.00  0.00           H0.      0
ATOM   2227  CG  PRO A 144      41.788  59.426  51.410  1.00  0.00           C0.      0
ATOM   2228  HG2 PRO A 144      41.491  60.419  51.071  1.00  0.00           H0.      0
ATOM   2229  HG3 PRO A 144      42.626  59.539  52.098  1.00  0.00           H0.      0
ATOM   2230  CB  PRO A 144      40.632  58.716  52.156  1.00  0.00           C0.      0
ATOM   2231  HB2 PRO A 144      40.034  59.500  52.619  1.00  0.00           H0.      0
ATOM   2232  HB3 PRO A 144      41.024  57.970  52.846  1.00  0.00           H0.      0
ATOM   2233  CA  PRO A 144      39.864  57.940  51.060  1.00  0.00           C0.      0
ATOM   2234  HA  PRO A 144      39.494  56.989  51.444  1.00  0.00           H0.      0
ATOM   2235  C   PRO A 144      38.720  58.732  50.497  1.00  0.00           C0.      0
ATOM   2236  O   PRO A 144      38.689  59.126  49.355  1.00  0.00           O0.      0
ATOM   2237  N   ASP A 145      37.731  58.982  51.385  1.00  0.00           N0.      0
ATOM   2238  H   ASP A 145      37.716  58.507  52.276  1.00  0.00           H0.      0
ATOM   2239  CA  ASP A 145      36.791  60.139  51.282  1.00  0.00           C0.      0
ATOM   2240  HA  ASP A 145      36.573  60.328  50.231  1.00  0.00           H0.      0
ATOM   2241  CB  ASP A 145      35.448  59.559  51.834  1.00  0.00           C0.      0
ATOM   2242  HB2 ASP A 145      35.098  58.776  51.162  1.00  0.00           H0.      0
ATOM   2243  HB3 ASP A 145      35.662  59.158  52.825  1.00  0.00           H0.      0
ATOM   2244  CG  ASP A 145      34.365  60.604  52.060  1.00  0.00           C0.      0
ATOM   2245  OD1 ASP A 145      34.624  61.715  51.605  1.00  0.00           O0.      0
ATOM   2246  OD2 ASP A 145      33.417  60.468  52.842  1.00  0.00           O0.      0
ATOM   2247  C   ASP A 145      37.269  61.313  52.109  1.00  0.00           C0.      0
ATOM   2248  O   ASP A 145      37.454  61.195  53.313  1.00  0.00           O0.      0
ATOM   2249  N   SER A 146      37.467  62.465  51.442  1.00  0.00           N0.      0
ATOM   2250  H   SER A 146      37.370  62.504  50.437  1.00  0.00           H0.      0
ATOM   2251  CA  SER A 146      38.149  63.593  52.122  1.00  0.00           C0.      0
ATOM   2252  HA  SER A 146      38.984  63.196  52.699  1.00  0.00           H0.      0
ATOM   2253  CB  SER A 146      38.860  64.482  51.057  1.00  0.00           C0.      0
ATOM   2254  HB2 SER A 146      39.507  65.199  51.562  1.00  0.00           H0.      0
ATOM   2255  HB3 SER A 146      39.374  63.788  50.393  1.00  0.00           H0.      0
ATOM   2256  OG  SER A 146      37.915  65.114  50.222  1.00  0.00           O0.      0
ATOM   2257  HG  SER A 146      38.016  64.705  49.359  1.00  0.00           H0.      0
ATOM   2258  C   SER A 146      37.234  64.290  53.131  1.00  0.00           C0.      0
ATOM   2259  O   SER A 146      37.669  65.151  53.934  1.00  0.00           O0.      0
ATOM   2260  N   LYS A 147      35.896  64.064  53.127  1.00  0.00           N0.      0
ATOM   2261  H   LYS A 147      35.504  63.382  52.494  1.00  0.00           H0.      0
ATOM   2262  CA  LYS A 147      34.977  64.936  53.806  1.00  0.00           C0.      0
ATOM   2263  HA  LYS A 147      35.531  65.293  54.674  1.00  0.00           H0.      0
ATOM   2264  CB  LYS A 147      34.644  66.198  52.991  1.00  0.00           C0.      0
ATOM   2265  HB2 LYS A 147      34.125  66.906  53.638  1.00  0.00           H0.      0
ATOM   2266  HB3 LYS A 147      35.545  66.676  52.605  1.00  0.00           H0.      0
ATOM   2267  CG  LYS A 147      33.684  65.782  51.810  1.00  0.00           C0.      0
ATOM   2268  HG2 LYS A 147      34.076  64.897  51.309  1.00  0.00           H0.      0
ATOM   2269  HG3 LYS A 147      32.694  65.497  52.165  1.00  0.00           H0.      0
ATOM   2270  CD  LYS A 147      33.636  66.939  50.753  1.00  0.00           C0.      0
ATOM   2271  HD2 LYS A 147      32.802  66.942  50.051  1.00  0.00           H0.      0
ATOM   2272  HD3 LYS A 147      33.529  67.878  51.296  1.00  0.00           H0.      0
ATOM   2273  CE  LYS A 147      34.795  67.029  49.762  1.00  0.00           C0.      0
ATOM   2274  HE2 LYS A 147      34.681  67.931  49.161  1.00  0.00           H0.      0
ATOM   2275  HE3 LYS A 147      35.691  67.112  50.377  1.00  0.00           H0.      0
ATOM   2276  NZ  LYS A 147      35.024  65.874  48.920  1.00  0.00           N0.      0
ATOM   2277  HZ1 LYS A 147      35.191  65.009  49.413  1.00  0.00           H0.      0
ATOM   2278  HZ2 LYS A 147      34.211  65.628  48.374  1.00  0.00           H0.      0
ATOM   2279  HZ3 LYS A 147      35.833  65.967  48.322  1.00  0.00           H0.      0
ATOM   2280  C   LYS A 147      33.717  64.353  54.378  1.00  0.00           C0.      0
ATOM   2281  O   LYS A 147      33.129  65.016  55.159  1.00  0.00           O0.      0
ATOM   2282  N   GLY A 148      33.304  63.128  54.004  1.00  0.00           N0.      0
ATOM   2283  H   GLY A 148      33.931  62.546  53.468  1.00  0.00           H0.      0
ATOM   2284  CA  GLY A 148      31.944  62.657  54.192  1.00  0.00           C0.      0
ATOM   2285  HA2 GLY A 148      31.977  61.628  54.551  1.00  0.00           H0.      0
ATOM   2286  HA3 GLY A 148      31.529  63.256  55.002  1.00  0.00           H0.      0
ATOM   2287  C   GLY A 148      31.003  62.845  53.003  1.00  0.00           C0.      0
ATOM   2288  O   GLY A 148      29.831  63.281  53.129  1.00  0.00           O0.      0
ATOM   2289  N   ASP A 149      31.501  62.532  51.805  1.00  0.00           N0.      0
ATOM   2290  H   ASP A 149      32.445  62.179  51.740  1.00  0.00           H0.      0
ATOM   2291  CA  ASP A 149      30.844  62.789  50.518  1.00  0.00           C0.      0
ATOM   2292  HA  ASP A 149      29.779  62.568  50.589  1.00  0.00           H0.      0
ATOM   2293  CB  ASP A 149      30.868  64.335  50.201  1.00  0.00           C0.      0
ATOM   2294  HB2 ASP A 149      30.480  64.905  51.046  1.00  0.00           H0.      0
ATOM   2295  HB3 ASP A 149      31.913  64.551  49.978  1.00  0.00           H0.      0
ATOM   2296  CG  ASP A 149      30.000  64.726  48.983  1.00  0.00           C0.      0
ATOM   2297  OD1 ASP A 149      30.070  65.936  48.477  1.00  0.00           O0.      0
ATOM   2298  OD2 ASP A 149      29.254  63.916  48.505  1.00  0.00           O0.      0
ATOM   2299  C   ASP A 149      31.493  61.947  49.386  1.00  0.00           C0.      0
ATOM   2300  O   ASP A 149      32.299  62.439  48.581  1.00  0.00           O0.      0
ATOM   2301  N   GLN A 150      31.125  60.699  49.319  1.00  0.00           N0.      0
ATOM   2302  H   GLN A 150      30.446  60.423  50.014  1.00  0.00           H0.      0
ATOM   2303  CA  GLN A 150      31.601  59.783  48.268  1.00  0.00           C0.      0
ATOM   2304  HA  GLN A 150      32.688  59.848  48.332  1.00  0.00           H0.      0
ATOM   2305  CB  GLN A 150      31.119  58.277  48.488  1.00  0.00           C0.      0
ATOM   2306  HB2 GLN A 150      30.034  58.178  48.523  1.00  0.00           H0.      0
ATOM   2307  HB3 GLN A 150      31.408  57.634  47.657  1.00  0.00           H0.      0
ATOM   2308  CG  GLN A 150      31.788  57.642  49.740  1.00  0.00           C0.      0
ATOM   2309  HG2 GLN A 150      32.874  57.613  49.648  1.00  0.00           H0.      0
ATOM   2310  HG3 GLN A 150      31.516  58.120  50.681  1.00  0.00           H0.      0
ATOM   2311  CD  GLN A 150      31.338  56.155  49.770  1.00  0.00           C0.      0
ATOM   2312  OE1 GLN A 150      30.500  55.693  50.568  1.00  0.00           O0.      0
ATOM   2313  NE2 GLN A 150      31.763  55.343  48.850  1.00  0.00           N0.      0
ATOM   2314 HE21 GLN A 150      31.365  54.419  48.759  1.00  0.00           H0.      0
ATOM   2315 HE22 GLN A 150      32.476  55.658  48.209  1.00  0.00           H0.      0
ATOM   2316  C   GLN A 150      31.202  60.254  46.769  1.00  0.00           C0.      0
ATOM   2317  O   GLN A 150      31.408  59.526  45.838  1.00  0.00           O0.      0
ATOM   2318  N   SER A 151      30.684  61.499  46.624  1.00  0.00           N0.      0
ATOM   2319  H   SER A 151      30.354  62.004  47.433  1.00  0.00           H0.      0
ATOM   2320  CA  SER A 151      30.611  62.134  45.238  1.00  0.00           C0.      0
ATOM   2321  HA  SER A 151      30.186  61.402  44.552  1.00  0.00           H0.      0
ATOM   2322  CB  SER A 151      29.691  63.309  45.182  1.00  0.00           C0.      0
ATOM   2323  HB2 SER A 151      29.473  63.743  44.206  1.00  0.00           H0.      0
ATOM   2324  HB3 SER A 151      28.706  63.052  45.572  1.00  0.00           H0.      0
ATOM   2325  OG  SER A 151      30.083  64.445  45.949  1.00  0.00           O0.      0
ATOM   2326  HG  SER A 151      29.733  64.327  46.835  1.00  0.00           H0.      0
ATOM   2327  C   SER A 151      31.988  62.531  44.686  1.00  0.00           C0.      0
ATOM   2328  O   SER A 151      32.207  62.650  43.464  1.00  0.00           O0.      0
ATOM   2329  N   GLU A 152      33.061  62.555  45.561  1.00  0.00           N0.      0
ATOM   2330  H   GLU A 152      32.894  62.526  46.556  1.00  0.00           H0.      0
ATOM   2331  CA  GLU A 152      34.467  62.590  45.148  1.00  0.00           C0.      0
ATOM   2332  HA  GLU A 152      34.554  63.382  44.404  1.00  0.00           H0.      0
ATOM   2333  CB  GLU A 152      35.259  62.914  46.358  1.00  0.00           C0.      0
ATOM   2334  HB2 GLU A 152      34.745  63.806  46.716  1.00  0.00           H0.      0
ATOM   2335  HB3 GLU A 152      35.028  62.075  47.015  1.00  0.00           H0.      0
ATOM   2336  CG  GLU A 152      36.808  63.175  46.189  1.00  0.00           C0.      0
ATOM   2337  HG2 GLU A 152      37.265  62.186  46.180  1.00  0.00           H0.      0
ATOM   2338  HG3 GLU A 152      37.065  63.528  45.190  1.00  0.00           H0.      0
ATOM   2339  CD  GLU A 152      37.404  64.189  47.139  1.00  0.00           C0.      0
ATOM   2340  OE1 GLU A 152      37.039  65.401  47.220  1.00  0.00           O0.      0
ATOM   2341  OE2 GLU A 152      38.455  63.908  47.822  1.00  0.00           O0.      0
ATOM   2342  C   GLU A 152      35.003  61.279  44.620  1.00  0.00           C0.      0
ATOM   2343  O   GLU A 152      35.950  61.322  43.795  1.00  0.00           O0.      0
ATOM   2344  N   HIE A 153      34.379  60.108  44.970  1.00  0.00           N0.      0
ATOM   2345  H   HIE A 153      33.532  60.106  45.519  1.00  0.00           H0.      0
ATOM   2346  CA  HIE A 153      34.643  58.754  44.305  1.00  0.00           C0.      0
ATOM   2347  HA  HIE A 153      35.719  58.588  44.260  1.00  0.00           H0.      0
ATOM   2348  CB  HIE A 153      34.088  57.615  45.211  1.00  0.00           C0.      0
ATOM   2349  HB2 HIE A 153      33.003  57.692  45.282  1.00  0.00           H0.      0
ATOM   2350  HB3 HIE A 153      34.244  56.672  44.687  1.00  0.00           H0.      0
ATOM   2351  CG  HIE A 153      34.753  57.486  46.605  1.00  0.00           C0.      0
ATOM   2352  ND1 HIE A 153      34.366  56.421  47.420  1.00  0.00           N0.      0
ATOM   2353  CE1 HIE A 153      35.324  56.468  48.342  1.00  0.00           C0.      0
ATOM   2354  HE1 HIE A 153      35.285  55.953  49.291  1.00  0.00           H0.      0
ATOM   2355  NE2 HIE A 153      36.308  57.359  48.137  1.00  0.00           N0.      0
ATOM   2356  HE2 HIE A 153      37.152  57.639  48.616  1.00  0.00           H0.      0
ATOM   2357  CD2 HIE A 153      35.903  58.104  47.031  1.00  0.00           C0.      0
ATOM   2358  HD2 HIE A 153      36.534  58.891  46.644  1.00  0.00           H0.      0
ATOM   2359  C   HIE A 153      34.150  58.652  42.870  1.00  0.00           C0.      0
ATOM   2360  O   HIE A 153      34.856  58.181  41.984  1.00  0.00           O0.      0
ATOM   2361  N   ARG A 154      32.996  59.357  42.682  1.00  0.00           N0.      0
ATOM   2362  H   ARG A 154      32.589  59.743  43.522  1.00  0.00           H0.      0
ATOM   2363  CA  ARG A 154      32.398  59.479  41.298  1.00  0.00           C0.      0
ATOM   2364  HA  ARG A 154      32.230  58.521  40.806  1.00  0.00           H0.      0
ATOM   2365  CB  ARG A 154      31.002  60.118  41.422  1.00  0.00           C0.      0
ATOM   2366  HB2 ARG A 154      31.102  61.063  41.955  1.00  0.00           H0.      0
ATOM   2367  HB3 ARG A 154      30.571  60.342  40.447  1.00  0.00           H0.      0
ATOM   2368  CG  ARG A 154      29.970  59.213  42.135  1.00  0.00           C0.      0
ATOM   2369  HG2 ARG A 154      30.028  58.248  41.631  1.00  0.00           H0.      0
ATOM   2370  HG3 ARG A 154      30.362  59.097  43.146  1.00  0.00           H0.      0
ATOM   2371  CD  ARG A 154      28.622  59.880  42.252  1.00  0.00           C0.      0
ATOM   2372  HD2 ARG A 154      28.768  60.879  42.662  1.00  0.00           H0.      0
ATOM   2373  HD3 ARG A 154      28.148  59.964  41.274  1.00  0.00           H0.      0
ATOM   2374  NE  ARG A 154      27.653  59.225  43.224  1.00  0.00           N0.      0
ATOM   2375  HE  ARG A 154      27.473  59.610  44.140  1.00  0.00           H0.      0
ATOM   2376  CZ  ARG A 154      26.874  58.148  42.989  1.00  0.00           C0.      0
ATOM   2377  NH1 ARG A 154      26.156  57.465  43.845  1.00  0.00           N0.      0
ATOM   2378 HH11 ARG A 154      26.199  57.743  44.815  1.00  0.00           H0.      0
ATOM   2379 HH12 ARG A 154      25.705  56.634  43.490  1.00  0.00           H0.      0
ATOM   2380  NH2 ARG A 154      26.802  57.708  41.780  1.00  0.00           N0.      0
ATOM   2381 HH21 ARG A 154      27.400  58.108  41.071  1.00  0.00           H0.      0
ATOM   2382 HH22 ARG A 154      26.069  57.076  41.491  1.00  0.00           H0.      0
ATOM   2383  C   ARG A 154      33.197  60.390  40.400  1.00  0.00           C0.      0
ATOM   2384  O   ARG A 154      33.364  60.054  39.193  1.00  0.00           O0.      0
ATOM   2385  N   LEU A 155      33.932  61.362  40.956  1.00  0.00           N0.      0
ATOM   2386  H   LEU A 155      33.691  61.635  41.898  1.00  0.00           H0.      0
ATOM   2387  CA  LEU A 155      34.857  62.147  40.157  1.00  0.00           C0.      0
ATOM   2388  HA  LEU A 155      34.324  62.510  39.279  1.00  0.00           H0.      0
ATOM   2389  CB  LEU A 155      35.431  63.319  40.935  1.00  0.00           C0.      0
ATOM   2390  HB2 LEU A 155      34.565  63.979  40.982  1.00  0.00           H0.      0
ATOM   2391  HB3 LEU A 155      35.607  62.997  41.962  1.00  0.00           H0.      0
ATOM   2392  CG  LEU A 155      36.629  64.049  40.335  1.00  0.00           C0.      0
ATOM   2393  HG  LEU A 155      37.534  63.442  40.354  1.00  0.00           H0.      0
ATOM   2394  CD1 LEU A 155      36.498  64.657  38.946  1.00  0.00           C0.      0
ATOM   2395 HD11 LEU A 155      35.743  65.442  38.898  1.00  0.00           H0.      0
ATOM   2396 HD12 LEU A 155      37.495  64.999  38.669  1.00  0.00           H0.      0
ATOM   2397 HD13 LEU A 155      36.244  63.880  38.225  1.00  0.00           H0.      0
ATOM   2398  CD2 LEU A 155      36.824  65.256  41.316  1.00  0.00           C0.      0
ATOM   2399 HD21 LEU A 155      35.856  65.756  41.328  1.00  0.00           H0.      0
ATOM   2400 HD22 LEU A 155      36.891  64.826  42.315  1.00  0.00           H0.      0
ATOM   2401 HD23 LEU A 155      37.673  65.935  41.235  1.00  0.00           H0.      0
ATOM   2402  C   LEU A 155      36.026  61.238  39.599  1.00  0.00           C0.      0
ATOM   2403  O   LEU A 155      36.216  61.173  38.407  1.00  0.00           O0.      0
ATOM   2404  N   ALA A 156      36.781  60.567  40.432  1.00  0.00           N0.      0
ATOM   2405  H   ALA A 156      36.548  60.806  41.386  1.00  0.00           H0.      0
ATOM   2406  CA  ALA A 156      37.861  59.625  40.147  1.00  0.00           C0.      0
ATOM   2407  HA  ALA A 156      38.564  60.131  39.486  1.00  0.00           H0.      0
ATOM   2408  CB  ALA A 156      38.582  59.248  41.428  1.00  0.00           C0.      0
ATOM   2409  HB1 ALA A 156      37.905  59.103  42.271  1.00  0.00           H0.      0
ATOM   2410  HB2 ALA A 156      39.207  58.360  41.339  1.00  0.00           H0.      0
ATOM   2411  HB3 ALA A 156      39.237  60.026  41.820  1.00  0.00           H0.      0
ATOM   2412  C   ALA A 156      37.410  58.445  39.272  1.00  0.00           C0.      0
ATOM   2413  O   ALA A 156      38.140  58.132  38.354  1.00  0.00           O0.      0
ATOM   2414  N   LEU A 157      36.205  57.824  39.505  1.00  0.00           N0.      0
ATOM   2415  H   LEU A 157      35.752  57.939  40.400  1.00  0.00           H0.      0
ATOM   2416  CA  LEU A 157      35.724  56.813  38.546  1.00  0.00           C0.      0
ATOM   2417  HA  LEU A 157      36.531  56.082  38.496  1.00  0.00           H0.      0
ATOM   2418  CB  LEU A 157      34.508  56.067  39.211  1.00  0.00           C0.      0
ATOM   2419  HB2 LEU A 157      33.730  56.743  39.566  1.00  0.00           H0.      0
ATOM   2420  HB3 LEU A 157      34.174  55.368  38.445  1.00  0.00           H0.      0
ATOM   2421  CG  LEU A 157      35.054  55.314  40.383  1.00  0.00           C0.      0
ATOM   2422  HG  LEU A 157      35.701  55.864  41.066  1.00  0.00           H0.      0
ATOM   2423  CD1 LEU A 157      33.878  54.870  41.303  1.00  0.00           C0.      0
ATOM   2424 HD11 LEU A 157      33.169  55.654  41.570  1.00  0.00           H0.      0
ATOM   2425 HD12 LEU A 157      33.272  54.122  40.793  1.00  0.00           H0.      0
ATOM   2426 HD13 LEU A 157      34.270  54.530  42.261  1.00  0.00           H0.      0
ATOM   2427  CD2 LEU A 157      35.733  53.968  40.140  1.00  0.00           C0.      0
ATOM   2428 HD21 LEU A 157      36.102  53.392  40.989  1.00  0.00           H0.      0
ATOM   2429 HD22 LEU A 157      35.079  53.222  39.689  1.00  0.00           H0.      0
ATOM   2430 HD23 LEU A 157      36.578  54.097  39.464  1.00  0.00           H0.      0
ATOM   2431  C   LEU A 157      35.490  57.337  37.160  1.00  0.00           C0.      0
ATOM   2432  O   LEU A 157      36.107  56.842  36.251  1.00  0.00           O0.      0
ATOM   2433  N   LYS A 158      34.779  58.468  37.019  1.00  0.00           N0.      0
ATOM   2434  H   LYS A 158      34.380  58.876  37.852  1.00  0.00           H0.      0
ATOM   2435  CA  LYS A 158      34.497  59.122  35.769  1.00  0.00           C0.      0
ATOM   2436  HA  LYS A 158      33.877  58.477  35.147  1.00  0.00           H0.      0
ATOM   2437  CB  LYS A 158      33.515  60.350  35.970  1.00  0.00           C0.      0
ATOM   2438  HB2 LYS A 158      33.870  61.043  36.732  1.00  0.00           H0.      0
ATOM   2439  HB3 LYS A 158      33.398  60.969  35.081  1.00  0.00           H0.      0
ATOM   2440  CG  LYS A 158      32.022  59.854  36.274  1.00  0.00           C0.      0
ATOM   2441  HG2 LYS A 158      31.461  59.620  35.369  1.00  0.00           H0.      0
ATOM   2442  HG3 LYS A 158      32.051  59.054  37.013  1.00  0.00           H0.      0
ATOM   2443  CD  LYS A 158      31.242  60.920  37.042  1.00  0.00           C0.      0
ATOM   2444  HD2 LYS A 158      31.783  61.275  37.919  1.00  0.00           H0.      0
ATOM   2445  HD3 LYS A 158      31.253  61.847  36.468  1.00  0.00           H0.      0
ATOM   2446  CE  LYS A 158      29.798  60.485  37.136  1.00  0.00           C0.      0
ATOM   2447  HE2 LYS A 158      29.329  60.228  36.187  1.00  0.00           H0.      0
ATOM   2448  HE3 LYS A 158      29.887  59.595  37.760  1.00  0.00           H0.      0
ATOM   2449  NZ  LYS A 158      28.985  61.525  37.757  1.00  0.00           N0.      0
ATOM   2450  HZ1 LYS A 158      28.067  61.171  37.985  1.00  0.00           H0.      0
ATOM   2451  HZ2 LYS A 158      29.516  61.944  38.506  1.00  0.00           H0.      0
ATOM   2452  HZ3 LYS A 158      28.802  62.328  37.173  1.00  0.00           H0.      0
ATOM   2453  C   LYS A 158      35.721  59.519  35.006  1.00  0.00           C0.      0
ATOM   2454  O   LYS A 158      35.646  59.372  33.777  1.00  0.00           O0.      0
ATOM   2455  N   ASN A 159      36.719  59.966  35.749  1.00  0.00           N0.      0
ATOM   2456  H   ASN A 159      36.543  60.239  36.706  1.00  0.00           H0.      0
ATOM   2457  CA  ASN A 159      37.992  60.234  35.086  1.00  0.00           C0.      0
ATOM   2458  HA  ASN A 159      37.868  60.949  34.273  1.00  0.00           H0.      0
ATOM   2459  CB  ASN A 159      38.910  60.880  36.189  1.00  0.00           C0.      0
ATOM   2460  HB2 ASN A 159      38.456  60.875  37.180  1.00  0.00           H0.      0
ATOM   2461  HB3 ASN A 159      39.739  60.189  36.343  1.00  0.00           H0.      0
ATOM   2462  CG  ASN A 159      39.458  62.191  35.803  1.00  0.00           C0.      0
ATOM   2463  OD1 ASN A 159      39.856  62.415  34.674  1.00  0.00           O0.      0
ATOM   2464  ND2 ASN A 159      39.558  63.226  36.648  1.00  0.00           N0.      0
ATOM   2465 HD21 ASN A 159      39.916  64.118  36.339  1.00  0.00           H0.      0
ATOM   2466 HD22 ASN A 159      39.513  63.041  37.640  1.00  0.00           H0.      0
ATOM   2467  C   ASN A 159      38.739  59.068  34.461  1.00  0.00           C0.      0
ATOM   2468  O   ASN A 159      39.358  59.162  33.408  1.00  0.00           O0.      0
ATOM   2469  N   ILE A 160      38.706  57.912  35.104  1.00  0.00           N0.      0
ATOM   2470  H   ILE A 160      38.043  57.857  35.865  1.00  0.00           H0.      0
ATOM   2471  CA  ILE A 160      39.161  56.579  34.508  1.00  0.00           C0.      0
ATOM   2472  HA  ILE A 160      40.146  56.756  34.075  1.00  0.00           H0.      0
ATOM   2473  CB  ILE A 160      39.309  55.580  35.670  1.00  0.00           C0.      0
ATOM   2474  HB  ILE A 160      38.322  55.542  36.129  1.00  0.00           H0.      0
ATOM   2475  CG2 ILE A 160      39.736  54.272  35.102  1.00  0.00           C0.      0
ATOM   2476 HG21 ILE A 160      38.951  53.769  34.538  1.00  0.00           H0.      0
ATOM   2477 HG22 ILE A 160      40.592  54.398  34.439  1.00  0.00           H0.      0
ATOM   2478 HG23 ILE A 160      39.933  53.519  35.865  1.00  0.00           H0.      0
ATOM   2479  CG1 ILE A 160      40.248  56.132  36.825  1.00  0.00           C0.      0
ATOM   2480 HG12 ILE A 160      41.284  56.021  36.504  1.00  0.00           H0.      0
ATOM   2481 HG13 ILE A 160      40.139  57.184  37.089  1.00  0.00           H0.      0
ATOM   2482  CD1 ILE A 160      40.112  55.273  38.084  1.00  0.00           C0.      0
ATOM   2483 HD11 ILE A 160      39.373  55.694  38.766  1.00  0.00           H0.      0
ATOM   2484 HD12 ILE A 160      39.792  54.295  37.726  1.00  0.00           H0.      0
ATOM   2485 HD13 ILE A 160      41.052  55.145  38.622  1.00  0.00           H0.      0
ATOM   2486  C   ILE A 160      38.163  55.969  33.475  1.00  0.00           C0.      0
ATOM   2487  O   ILE A 160      38.536  55.400  32.411  1.00  0.00           O0.      0
ATOM   2488  N   ALA A 161      36.849  56.100  33.657  1.00  0.00           N0.      0
ATOM   2489  H   ALA A 161      36.511  56.482  34.529  1.00  0.00           H0.      0
ATOM   2490  CA  ALA A 161      35.945  55.759  32.613  1.00  0.00           C0.      0
ATOM   2491  HA  ALA A 161      36.166  54.788  32.169  1.00  0.00           H0.      0
ATOM   2492  CB  ALA A 161      34.556  55.653  33.230  1.00  0.00           C0.      0
ATOM   2493  HB1 ALA A 161      34.386  54.765  33.838  1.00  0.00           H0.      0
ATOM   2494  HB2 ALA A 161      34.436  56.418  33.997  1.00  0.00           H0.      0
ATOM   2495  HB3 ALA A 161      33.802  55.778  32.453  1.00  0.00           H0.      0
ATOM   2496  C   ALA A 161      35.992  56.639  31.349  1.00  0.00           C0.      0
ATOM   2497  O   ALA A 161      35.660  56.234  30.241  1.00  0.00           O0.      0
ATOM   2498  N   SER A 162      36.559  57.830  31.473  1.00  0.00           N0.      0
ATOM   2499  H   SER A 162      36.953  58.177  32.336  1.00  0.00           H0.      0
ATOM   2500  CA  SER A 162      36.895  58.692  30.307  1.00  0.00           C0.      0
ATOM   2501  HA  SER A 162      35.958  58.591  29.760  1.00  0.00           H0.      0
ATOM   2502  CB  SER A 162      37.293  60.114  30.863  1.00  0.00           C0.      0
ATOM   2503  HB2 SER A 162      36.637  60.325  31.708  1.00  0.00           H0.      0
ATOM   2504  HB3 SER A 162      38.324  60.109  31.218  1.00  0.00           H0.      0
ATOM   2505  OG  SER A 162      36.993  61.095  29.826  1.00  0.00           O0.      0
ATOM   2506  HG  SER A 162      37.665  60.856  29.182  1.00  0.00           H0.      0
ATOM   2507  C   SER A 162      38.049  58.060  29.490  1.00  0.00           C0.      0
ATOM   2508  O   SER A 162      38.196  58.448  28.327  1.00  0.00           O0.      0
ATOM   2509  N   MET A 163      38.802  57.105  30.052  1.00  0.00           N0.      0
ATOM   2510  H   MET A 163      38.644  56.847  31.015  1.00  0.00           H0.      0
ATOM   2511  CA  MET A 163      39.989  56.422  29.339  1.00  0.00           C0.      0
ATOM   2512  HA  MET A 163      40.416  57.242  28.763  1.00  0.00           H0.      0
ATOM   2513  CB  MET A 163      41.101  55.984  30.292  1.00  0.00           C0.      0
ATOM   2514  HB2 MET A 163      40.673  55.360  31.077  1.00  0.00           H0.      0
ATOM   2515  HB3 MET A 163      41.755  55.345  29.699  1.00  0.00           H0.      0
ATOM   2516  CG  MET A 163      41.823  57.081  31.029  1.00  0.00           C0.      0
ATOM   2517  HG2 MET A 163      41.138  57.880  31.313  1.00  0.00           H0.      0
ATOM   2518  HG3 MET A 163      42.375  56.699  31.888  1.00  0.00           H0.      0
ATOM   2519  SD  MET A 163      43.039  57.851  29.903  1.00  0.00           S0.      0
ATOM   2520  CE  MET A 163      44.213  58.697  31.118  1.00  0.00           C0.      0
ATOM   2521  HE1 MET A 163      44.729  59.556  30.691  1.00  0.00           H0.      0
ATOM   2522  HE2 MET A 163      43.630  59.051  31.968  1.00  0.00           H0.      0
ATOM   2523  HE3 MET A 163      45.051  58.075  31.433  1.00  0.00           H0.      0
ATOM   2524  C   MET A 163      39.542  55.273  28.447  1.00  0.00           C0.      0
ATOM   2525  O   MET A 163      40.230  54.885  27.457  1.00  0.00           O0.      0
ATOM   2526  N   VAL A 164      38.335  54.702  28.698  1.00  0.00           N0.      0
ATOM   2527  H   VAL A 164      37.865  54.874  29.576  1.00  0.00           H0.      0
ATOM   2528  CA  VAL A 164      37.911  53.494  28.023  1.00  0.00           C0.      0
ATOM   2529  HA  VAL A 164      38.755  52.821  27.880  1.00  0.00           H0.      0
ATOM   2530  CB  VAL A 164      36.834  52.819  28.836  1.00  0.00           C0.      0
ATOM   2531  HB  VAL A 164      35.883  53.351  28.863  1.00  0.00           H0.      0
ATOM   2532  CG1 VAL A 164      36.621  51.466  28.244  1.00  0.00           C0.      0
ATOM   2533 HG11 VAL A 164      37.522  50.853  28.217  1.00  0.00           H0.      0
ATOM   2534 HG12 VAL A 164      35.825  50.968  28.796  1.00  0.00           H0.      0
ATOM   2535 HG13 VAL A 164      36.173  51.602  27.259  1.00  0.00           H0.      0
ATOM   2536  CG2 VAL A 164      37.301  52.622  30.287  1.00  0.00           C0.      0
ATOM   2537 HG21 VAL A 164      38.148  51.937  30.275  1.00  0.00           H0.      0
ATOM   2538 HG22 VAL A 164      37.625  53.553  30.752  1.00  0.00           H0.      0
ATOM   2539 HG23 VAL A 164      36.473  52.134  30.802  1.00  0.00           H0.      0
ATOM   2540  C   VAL A 164      37.375  53.965  26.636  1.00  0.00           C0.      0
ATOM   2541  O   VAL A 164      36.670  54.949  26.568  1.00  0.00           O0.      0
ATOM   2542  N   ARG A 165      37.794  53.319  25.588  1.00  0.00           N0.      0
ATOM   2543  H   ARG A 165      38.325  52.467  25.698  1.00  0.00           H0.      0
ATOM   2544  CA  ARG A 165      37.321  53.532  24.186  1.00  0.00           C0.      0
ATOM   2545  HA  ARG A 165      37.251  54.580  23.898  1.00  0.00           H0.      0
ATOM   2546  CB  ARG A 165      38.232  52.851  23.163  1.00  0.00           C0.      0
ATOM   2547  HB2 ARG A 165      38.741  51.964  23.539  1.00  0.00           H0.      0
ATOM   2548  HB3 ARG A 165      37.790  52.502  22.229  1.00  0.00           H0.      0
ATOM   2549  CG  ARG A 165      39.284  53.865  22.628  1.00  0.00           C0.      0
ATOM   2550  HG2 ARG A 165      38.721  54.579  22.028  1.00  0.00           H0.      0
ATOM   2551  HG3 ARG A 165      39.843  54.287  23.463  1.00  0.00           H0.      0
ATOM   2552  CD  ARG A 165      40.251  53.149  21.709  1.00  0.00           C0.      0
ATOM   2553  HD2 ARG A 165      40.683  52.333  22.288  1.00  0.00           H0.      0
ATOM   2554  HD3 ARG A 165      39.644  52.737  20.902  1.00  0.00           H0.      0
ATOM   2555  NE  ARG A 165      41.176  54.097  21.044  1.00  0.00           N0.      0
ATOM   2556  HE  ARG A 165      40.972  55.086  21.040  1.00  0.00           H0.      0
ATOM   2557  CZ  ARG A 165      42.305  53.630  20.485  1.00  0.00           C0.      0
ATOM   2558  NH1 ARG A 165      43.165  54.392  19.900  1.00  0.00           N0.      0
ATOM   2559 HH11 ARG A 165      42.922  55.332  19.623  1.00  0.00           H0.      0
ATOM   2560 HH12 ARG A 165      44.046  54.006  19.592  1.00  0.00           H0.      0
ATOM   2561  NH2 ARG A 165      42.654  52.379  20.620  1.00  0.00           N0.      0
ATOM   2562 HH21 ARG A 165      42.073  51.746  21.150  1.00  0.00           H0.      0
ATOM   2563 HH22 ARG A 165      43.492  51.993  20.208  1.00  0.00           H0.      0
ATOM   2564  C   ARG A 165      35.882  53.087  24.010  1.00  0.00           C0.      0
ATOM   2565  O   ARG A 165      35.464  52.204  24.821  1.00  0.00           O0.      0
ATOM   2566  N   PRO A 166      35.038  53.674  23.139  1.00  0.00           N0.      0
ATOM   2567  CD  PRO A 166      35.372  54.669  22.211  1.00  0.00           C0.      0
ATOM   2568  HD2 PRO A 166      36.324  54.595  21.685  1.00  0.00           H0.      0
ATOM   2569  HD3 PRO A 166      35.408  55.597  22.781  1.00  0.00           H0.      0
ATOM   2570  CG  PRO A 166      34.238  54.609  21.125  1.00  0.00           C0.      0
ATOM   2571  HG2 PRO A 166      34.504  53.855  20.383  1.00  0.00           H0.      0
ATOM   2572  HG3 PRO A 166      33.964  55.604  20.775  1.00  0.00           H0.      0
ATOM   2573  CB  PRO A 166      33.079  54.000  21.981  1.00  0.00           C0.      0
ATOM   2574  HB2 PRO A 166      32.324  53.450  21.418  1.00  0.00           H0.      0
ATOM   2575  HB3 PRO A 166      32.545  54.800  22.494  1.00  0.00           H0.      0
ATOM   2576  CA  PRO A 166      33.804  53.097  22.953  1.00  0.00           C0.      0
ATOM   2577  HA  PRO A 166      33.297  53.258  23.905  1.00  0.00           H0.      0
ATOM   2578  C   PRO A 166      33.778  51.575  22.550  1.00  0.00           C0.      0
ATOM   2579  O   PRO A 166      34.611  51.140  21.814  1.00  0.00           O0.      0
ATOM   2580  N   GLY A 167      32.902  50.829  23.165  1.00  0.00           N0.      0
ATOM   2581  H   GLY A 167      32.377  51.213  23.938  1.00  0.00           H0.      0
ATOM   2582  CA  GLY A 167      32.881  49.357  22.963  1.00  0.00           C0.      0
ATOM   2583  HA2 GLY A 167      32.032  48.830  23.398  1.00  0.00           H0.      0
ATOM   2584  HA3 GLY A 167      32.872  49.163  21.890  1.00  0.00           H0.      0
ATOM   2585  C   GLY A 167      34.148  48.654  23.550  1.00  0.00           C0.      0
ATOM   2586  O   GLY A 167      34.417  47.474  23.243  1.00  0.00           O0.      0
ATOM   2587  N   GLY A 168      34.930  49.372  24.365  1.00  0.00           N0.      0
ATOM   2588  H   GLY A 168      34.697  50.337  24.552  1.00  0.00           H0.      0
ATOM   2589  CA  GLY A 168      36.104  48.933  25.064  1.00  0.00           C0.      0
ATOM   2590  HA2 GLY A 168      36.596  48.068  24.620  1.00  0.00           H0.      0
ATOM   2591  HA3 GLY A 168      36.792  49.776  24.999  1.00  0.00           H0.      0
ATOM   2592  C   GLY A 168      35.894  48.620  26.508  1.00  0.00           C0.      0
ATOM   2593  O   GLY A 168      34.700  48.530  26.967  1.00  0.00           O0.      0
ATOM   2594  N   LEU A 169      36.963  48.260  27.285  1.00  0.00           N0.      0
ATOM   2595  H   LEU A 169      37.893  48.475  26.953  1.00  0.00           H0.      0
ATOM   2596  CA  LEU A 169      36.857  47.571  28.598  1.00  0.00           C0.      0
ATOM   2597  HA  LEU A 169      35.827  47.610  28.952  1.00  0.00           H0.      0
ATOM   2598  CB  LEU A 169      37.316  46.090  28.646  1.00  0.00           C0.      0
ATOM   2599  HB2 LEU A 169      38.398  46.027  28.532  1.00  0.00           H0.      0
ATOM   2600  HB3 LEU A 169      37.213  45.822  29.697  1.00  0.00           H0.      0
ATOM   2601  CG  LEU A 169      36.483  45.164  27.663  1.00  0.00           C0.      0
ATOM   2602  HG  LEU A 169      35.555  45.656  27.372  1.00  0.00           H0.      0
ATOM   2603  CD1 LEU A 169      37.226  44.836  26.358  1.00  0.00           C0.      0
ATOM   2604 HD11 LEU A 169      37.587  45.764  25.915  1.00  0.00           H0.      0
ATOM   2605 HD12 LEU A 169      38.068  44.162  26.518  1.00  0.00           H0.      0
ATOM   2606 HD13 LEU A 169      36.439  44.482  25.692  1.00  0.00           H0.      0
ATOM   2607  CD2 LEU A 169      36.172  43.813  28.366  1.00  0.00           C0.      0
ATOM   2608 HD21 LEU A 169      35.905  43.077  27.607  1.00  0.00           H0.      0
ATOM   2609 HD22 LEU A 169      37.114  43.415  28.743  1.00  0.00           H0.      0
ATOM   2610 HD23 LEU A 169      35.512  44.045  29.201  1.00  0.00           H0.      0
ATOM   2611  C   LEU A 169      37.649  48.356  29.697  1.00  0.00           C0.      0
ATOM   2612  O   LEU A 169      38.683  48.943  29.529  1.00  0.00           O0.      0
ATOM   2613  N   LEU A 170      37.239  48.098  30.925  1.00  0.00           N0.      0
ATOM   2614  H   LEU A 170      36.376  47.578  31.000  1.00  0.00           H0.      0
ATOM   2615  CA  LEU A 170      37.921  48.455  32.232  1.00  0.00           C0.      0
ATOM   2616  HA  LEU A 170      38.928  48.798  31.997  1.00  0.00           H0.      0
ATOM   2617  CB  LEU A 170      37.257  49.664  32.925  1.00  0.00           C0.      0
ATOM   2618  HB2 LEU A 170      37.256  50.556  32.299  1.00  0.00           H0.      0
ATOM   2619  HB3 LEU A 170      36.223  49.337  33.039  1.00  0.00           H0.      0
ATOM   2620  CG  LEU A 170      37.614  50.080  34.410  1.00  0.00           C0.      0
ATOM   2621  HG  LEU A 170      37.414  49.237  35.071  1.00  0.00           H0.      0
ATOM   2622  CD1 LEU A 170      39.103  50.596  34.701  1.00  0.00           C0.      0
ATOM   2623 HD11 LEU A 170      39.313  51.450  34.057  1.00  0.00           H0.      0
ATOM   2624 HD12 LEU A 170      39.246  50.794  35.764  1.00  0.00           H0.      0
ATOM   2625 HD13 LEU A 170      39.810  49.826  34.394  1.00  0.00           H0.      0
ATOM   2626  CD2 LEU A 170      36.710  51.307  34.844  1.00  0.00           C0.      0
ATOM   2627 HD21 LEU A 170      36.973  52.171  34.234  1.00  0.00           H0.      0
ATOM   2628 HD22 LEU A 170      35.648  51.143  34.658  1.00  0.00           H0.      0
ATOM   2629 HD23 LEU A 170      36.842  51.569  35.894  1.00  0.00           H0.      0
ATOM   2630  C   LEU A 170      38.003  47.190  33.121  1.00  0.00           C0.      0
ATOM   2631  O   LEU A 170      37.045  46.424  33.117  1.00  0.00           O0.      0
ATOM   2632  N   VAL A 171      39.010  47.117  33.945  1.00  0.00           N0.      0
ATOM   2633  H   VAL A 171      39.690  47.863  33.898  1.00  0.00           H0.      0
ATOM   2634  CA  VAL A 171      39.250  46.148  35.044  1.00  0.00           C0.      0
ATOM   2635  HA  VAL A 171      38.321  45.616  35.248  1.00  0.00           H0.      0
ATOM   2636  CB  VAL A 171      40.317  45.070  34.647  1.00  0.00           C0.      0
ATOM   2637  HB  VAL A 171      41.332  45.467  34.639  1.00  0.00           H0.      0
ATOM   2638  CG1 VAL A 171      40.190  43.840  35.569  1.00  0.00           C0.      0
ATOM   2639 HG11 VAL A 171      39.128  43.610  35.656  1.00  0.00           H0.      0
ATOM   2640 HG12 VAL A 171      40.551  42.874  35.216  1.00  0.00           H0.      0
ATOM   2641 HG13 VAL A 171      40.677  44.097  36.510  1.00  0.00           H0.      0
ATOM   2642  CG2 VAL A 171      39.993  44.478  33.275  1.00  0.00           C0.      0
ATOM   2643 HG21 VAL A 171      39.000  44.032  33.207  1.00  0.00           H0.      0
ATOM   2644 HG22 VAL A 171      40.174  45.239  32.517  1.00  0.00           H0.      0
ATOM   2645 HG23 VAL A 171      40.677  43.673  33.005  1.00  0.00           H0.      0
ATOM   2646  C   VAL A 171      39.673  46.786  36.370  1.00  0.00           C0.      0
ATOM   2647  O   VAL A 171      40.756  47.405  36.425  1.00  0.00           O0.      0
ATOM   2648  N   ILE A 172      38.858  46.750  37.413  1.00  0.00           N0.      0
ATOM   2649  H   ILE A 172      37.962  46.288  37.357  1.00  0.00           H0.      0
ATOM   2650  CA  ILE A 172      38.976  47.687  38.615  1.00  0.00           C0.      0
ATOM   2651  HA  ILE A 172      40.035  47.942  38.639  1.00  0.00           H0.      0
ATOM   2652  CB  ILE A 172      38.157  49.000  38.444  1.00  0.00           C0.      0
ATOM   2653  HB  ILE A 172      38.570  49.495  37.566  1.00  0.00           H0.      0
ATOM   2654  CG2 ILE A 172      36.639  48.870  38.121  1.00  0.00           C0.      0
ATOM   2655 HG21 ILE A 172      36.424  47.939  37.597  1.00  0.00           H0.      0
ATOM   2656 HG22 ILE A 172      36.087  48.861  39.061  1.00  0.00           H0.      0
ATOM   2657 HG23 ILE A 172      36.190  49.711  37.593  1.00  0.00           H0.      0
ATOM   2658  CG1 ILE A 172      38.502  49.946  39.600  1.00  0.00           C0.      0
ATOM   2659 HG12 ILE A 172      38.085  49.512  40.508  1.00  0.00           H0.      0
ATOM   2660 HG13 ILE A 172      39.556  49.907  39.875  1.00  0.00           H0.      0
ATOM   2661  CD1 ILE A 172      38.017  51.371  39.440  1.00  0.00           C0.      0
ATOM   2662 HD11 ILE A 172      38.514  51.893  40.257  1.00  0.00           H0.      0
ATOM   2663 HD12 ILE A 172      38.320  51.759  38.467  1.00  0.00           H0.      0
ATOM   2664 HD13 ILE A 172      36.934  51.470  39.504  1.00  0.00           H0.      0
ATOM   2665  C   ILE A 172      38.600  47.022  39.981  1.00  0.00           C0.      0
ATOM   2666  O   ILE A 172      37.493  46.498  40.033  1.00  0.00           O0.      0
ATOM   2667  N   ASP A 173      39.454  47.197  41.025  1.00  0.00           N0.      0
ATOM   2668  H   ASP A 173      40.326  47.706  41.014  1.00  0.00           H0.      0
ATOM   2669  CA  ASP A 173      39.388  46.316  42.155  1.00  0.00           C0.      0
ATOM   2670  HA  ASP A 173      38.391  45.880  42.214  1.00  0.00           H0.      0
ATOM   2671  CB  ASP A 173      40.430  45.161  41.963  1.00  0.00           C0.      0
ATOM   2672  HB2 ASP A 173      40.424  44.521  42.845  1.00  0.00           H0.      0
ATOM   2673  HB3 ASP A 173      40.215  44.573  41.070  1.00  0.00           H0.      0
ATOM   2674  CG  ASP A 173      41.871  45.715  41.976  1.00  0.00           C0.      0
ATOM   2675  OD1 ASP A 173      42.727  44.871  42.253  1.00  0.00           O0.      0
ATOM   2676  OD2 ASP A 173      42.217  46.914  41.627  1.00  0.00           O0.      0
ATOM   2677  C   ASP A 173      39.661  47.035  43.528  1.00  0.00           C0.      0
ATOM   2678  O   ASP A 173      40.296  48.077  43.671  1.00  0.00           O0.      0
ATOM   2679  N   HIE A 174      39.021  46.425  44.519  1.00  0.00           N0.      0
ATOM   2680  H   HIE A 174      38.607  45.537  44.275  1.00  0.00           H0.      0
ATOM   2681  CA  HIE A 174      38.881  46.895  45.936  1.00  0.00           C0.      0
ATOM   2682  HA  HIE A 174      39.803  47.357  46.289  1.00  0.00           H0.      0
ATOM   2683  CB  HIE A 174      37.735  47.950  46.001  1.00  0.00           C0.      0
ATOM   2684  HB2 HIE A 174      37.909  48.482  46.936  1.00  0.00           H0.      0
ATOM   2685  HB3 HIE A 174      37.885  48.756  45.283  1.00  0.00           H0.      0
ATOM   2686  CG  HIE A 174      36.310  47.528  46.001  1.00  0.00           C0.      0
ATOM   2687  ND1 HIE A 174      35.416  47.599  47.137  1.00  0.00           N0.      0
ATOM   2688  CE1 HIE A 174      34.351  47.012  46.672  1.00  0.00           C0.      0
ATOM   2689  HE1 HIE A 174      33.480  46.769  47.263  1.00  0.00           H0.      0
ATOM   2690  NE2 HIE A 174      34.447  46.661  45.338  1.00  0.00           N0.      0
ATOM   2691  HE2 HIE A 174      33.634  46.386  44.806  1.00  0.00           H0.      0
ATOM   2692  CD2 HIE A 174      35.683  46.983  44.898  1.00  0.00           C0.      0
ATOM   2693  HD2 HIE A 174      36.095  46.707  43.938  1.00  0.00           H0.      0
ATOM   2694  C   HIE A 174      38.585  45.785  46.935  1.00  0.00           C0.      0
ATOM   2695  O   HIE A 174      38.206  44.679  46.504  1.00  0.00           O0.      0
ATOM   2696  N   ARG A 175      38.826  45.973  48.255  1.00  0.00           N0.      0
ATOM   2697  H   ARG A 175      39.251  46.870  48.436  1.00  0.00           H0.      0
ATOM   2698  CA  ARG A 175      38.592  45.015  49.271  1.00  0.00           C0.      0
ATOM   2699  HA  ARG A 175      38.916  44.025  48.948  1.00  0.00           H0.      0
ATOM   2700  CB  ARG A 175      39.488  45.486  50.436  1.00  0.00           C0.      0
ATOM   2701  HB2 ARG A 175      39.790  46.527  50.324  1.00  0.00           H0.      0
ATOM   2702  HB3 ARG A 175      38.872  45.393  51.330  1.00  0.00           H0.      0
ATOM   2703  CG  ARG A 175      40.794  44.615  50.540  1.00  0.00           C0.      0
ATOM   2704  HG2 ARG A 175      40.539  43.559  50.445  1.00  0.00           H0.      0
ATOM   2705  HG3 ARG A 175      41.430  44.853  49.687  1.00  0.00           H0.      0
ATOM   2706  CD  ARG A 175      41.575  45.000  51.836  1.00  0.00           C0.      0
ATOM   2707  HD2 ARG A 175      41.718  46.069  51.994  1.00  0.00           H0.      0
ATOM   2708  HD3 ARG A 175      41.082  44.651  52.744  1.00  0.00           H0.      0
ATOM   2709  NE  ARG A 175      42.882  44.388  51.804  1.00  0.00           N0.      0
ATOM   2710  HE  ARG A 175      43.672  44.884  51.416  1.00  0.00           H0.      0
ATOM   2711  CZ  ARG A 175      43.322  43.206  52.211  1.00  0.00           C0.      0
ATOM   2712  NH1 ARG A 175      42.581  42.335  52.821  1.00  0.00           N0.      0
ATOM   2713 HH11 ARG A 175      41.585  42.500  52.790  1.00  0.00           H0.      0
ATOM   2714 HH12 ARG A 175      42.961  41.423  53.033  1.00  0.00           H0.      0
ATOM   2715  NH2 ARG A 175      44.554  42.843  51.965  1.00  0.00           N0.      0
ATOM   2716 HH21 ARG A 175      45.255  43.405  51.503  1.00  0.00           H0.      0
ATOM   2717 HH22 ARG A 175      44.928  42.006  52.388  1.00  0.00           H0.      0
ATOM   2718  C   ARG A 175      37.108  44.853  49.700  1.00  0.00           C0.      0
ATOM   2719  O   ARG A 175      36.340  45.801  49.673  1.00  0.00           O0.      0
ATOM   2720  N   ASN A 176      36.699  43.602  49.968  1.00  0.00           N0.      0
ATOM   2721  H   ASN A 176      37.376  42.854  49.924  1.00  0.00           H0.      0
ATOM   2722  CA  ASN A 176      35.533  43.288  50.773  1.00  0.00           C0.      0
ATOM   2723  HA  ASN A 176      34.809  44.057  50.503  1.00  0.00           H0.      0
ATOM   2724  CB  ASN A 176      34.945  41.933  50.345  1.00  0.00           C0.      0
ATOM   2725  HB2 ASN A 176      34.589  41.930  49.315  1.00  0.00           H0.      0
ATOM   2726  HB3 ASN A 176      35.821  41.327  50.574  1.00  0.00           H0.      0
ATOM   2727  CG  ASN A 176      33.806  41.499  51.158  1.00  0.00           C0.      0
ATOM   2728  OD1 ASN A 176      32.872  42.235  51.440  1.00  0.00           O0.      0
ATOM   2729  ND2 ASN A 176      33.705  40.221  51.444  1.00  0.00           N0.      0
ATOM   2730 HD21 ASN A 176      32.751  39.933  51.609  1.00  0.00           H0.      0
ATOM   2731 HD22 ASN A 176      34.322  39.632  50.903  1.00  0.00           H0.      0
ATOM   2732  C   ASN A 176      35.929  43.299  52.253  1.00  0.00           C0.      0
ATOM   2733  O   ASN A 176      36.889  42.592  52.670  1.00  0.00           O0.      0
ATOM   2734  N   TYR A 177      35.105  43.919  53.158  1.00  0.00           N0.      0
ATOM   2735  H   TYR A 177      34.253  44.366  52.850  1.00  0.00           H0.      0
ATOM   2736  CA  TYR A 177      35.264  43.948  54.629  1.00  0.00           C0.      0
ATOM   2737  HA  TYR A 177      36.320  43.720  54.775  1.00  0.00           H0.      0
ATOM   2738  CB  TYR A 177      35.098  45.407  55.093  1.00  0.00           C0.      0
ATOM   2739  HB2 TYR A 177      34.033  45.528  54.895  1.00  0.00           H0.      0
ATOM   2740  HB3 TYR A 177      35.328  45.605  56.140  1.00  0.00           H0.      0
ATOM   2741  CG  TYR A 177      35.936  46.397  54.279  1.00  0.00           C0.      0
ATOM   2742  CD1 TYR A 177      37.271  46.352  54.538  1.00  0.00           C0.      0
ATOM   2743  HD1 TYR A 177      37.712  45.615  55.193  1.00  0.00           H0.      0
ATOM   2744  CE1 TYR A 177      38.148  47.244  53.937  1.00  0.00           C0.      0
ATOM   2745  HE1 TYR A 177      39.200  47.211  54.177  1.00  0.00           H0.      0
ATOM   2746  CZ  TYR A 177      37.569  48.086  52.952  1.00  0.00           C0.      0
ATOM   2747  OH  TYR A 177      38.461  48.819  52.251  1.00  0.00           O0.      0
ATOM   2748  HH  TYR A 177      38.018  49.602  51.918  1.00  0.00           H0.      0
ATOM   2749  CE2 TYR A 177      36.245  47.974  52.479  1.00  0.00           C0.      0
ATOM   2750  HE2 TYR A 177      35.925  48.482  51.581  1.00  0.00           H0.      0
ATOM   2751  CD2 TYR A 177      35.417  47.060  53.184  1.00  0.00           C0.      0
ATOM   2752  HD2 TYR A 177      34.448  46.754  52.818  1.00  0.00           H0.      0
ATOM   2753  C   TYR A 177      34.446  42.940  55.409  1.00  0.00           C0.      0
ATOM   2754  O   TYR A 177      34.461  43.014  56.629  1.00  0.00           O0.      0
ATOM   2755  N   ASP A 178      33.818  41.898  54.853  1.00  0.00           N0.      0
ATOM   2756  H   ASP A 178      33.764  41.913  53.845  1.00  0.00           H0.      0
ATOM   2757  CA  ASP A 178      32.823  40.979  55.554  1.00  0.00           C0.      0
ATOM   2758  HA  ASP A 178      32.014  41.590  55.952  1.00  0.00           H0.      0
ATOM   2759  CB  ASP A 178      32.279  39.992  54.508  1.00  0.00           C0.      0
ATOM   2760  HB2 ASP A 178      33.044  39.576  53.852  1.00  0.00           H0.      0
ATOM   2761  HB3 ASP A 178      31.891  39.108  55.015  1.00  0.00           H0.      0
ATOM   2762  CG  ASP A 178      31.218  40.581  53.610  1.00  0.00           C0.      0
ATOM   2763  OD1 ASP A 178      30.701  41.681  53.863  1.00  0.00           O0.      0
ATOM   2764  OD2 ASP A 178      30.862  39.935  52.570  1.00  0.00           O0.      0
ATOM   2765  C   ASP A 178      33.449  40.179  56.701  1.00  0.00           C0.      0
ATOM   2766  O   ASP A 178      32.807  40.042  57.741  1.00  0.00           O0.      0
ATOM   2767  N   TYR A 179      34.668  39.678  56.534  1.00  0.00           N0.      0
ATOM   2768  H   TYR A 179      35.095  39.825  55.630  1.00  0.00           H0.      0
ATOM   2769  CA  TYR A 179      35.510  38.841  57.496  1.00  0.00           C0.      0
ATOM   2770  HA  TYR A 179      34.815  38.259  58.101  1.00  0.00           H0.      0
ATOM   2771  CB  TYR A 179      36.433  37.908  56.752  1.00  0.00           C0.      0
ATOM   2772  HB2 TYR A 179      35.921  37.304  56.004  1.00  0.00           H0.      0
ATOM   2773  HB3 TYR A 179      37.273  38.392  56.253  1.00  0.00           H0.      0
ATOM   2774  CG  TYR A 179      37.094  37.085  57.765  1.00  0.00           C0.      0
ATOM   2775  CD1 TYR A 179      38.200  37.588  58.446  1.00  0.00           C0.      0
ATOM   2776  HD1 TYR A 179      38.536  38.590  58.223  1.00  0.00           H0.      0
ATOM   2777  CE1 TYR A 179      38.833  36.791  59.512  1.00  0.00           C0.      0
ATOM   2778  HE1 TYR A 179      39.681  37.288  59.959  1.00  0.00           H0.      0
ATOM   2779  CZ  TYR A 179      38.272  35.557  59.965  1.00  0.00           C0.      0
ATOM   2780  OH  TYR A 179      38.874  34.826  60.931  1.00  0.00           O0.      0
ATOM   2781  HH  TYR A 179      38.181  34.221  61.202  1.00  0.00           H0.      0
ATOM   2782  CE2 TYR A 179      37.074  35.074  59.309  1.00  0.00           C0.      0
ATOM   2783  HE2 TYR A 179      36.627  34.124  59.561  1.00  0.00           H0.      0
ATOM   2784  CD2 TYR A 179      36.512  35.892  58.271  1.00  0.00           C0.      0
ATOM   2785  HD2 TYR A 179      35.639  35.454  57.810  1.00  0.00           H0.      0
ATOM   2786  C   TYR A 179      36.131  39.794  58.511  1.00  0.00           C0.      0
ATOM   2787  O   TYR A 179      36.006  39.611  59.693  1.00  0.00           O0.      0
ATOM   2788  N   ILE A 180      36.747  40.834  58.025  1.00  0.00           N0.      0
ATOM   2789  H   ILE A 180      36.741  40.998  57.029  1.00  0.00           H0.      0
ATOM   2790  CA  ILE A 180      37.186  41.906  59.000  1.00  0.00           C0.      0
ATOM   2791  HA  ILE A 180      37.825  41.430  59.744  1.00  0.00           H0.      0
ATOM   2792  CB  ILE A 180      38.004  43.022  58.193  1.00  0.00           C0.      0
ATOM   2793  HB  ILE A 180      37.344  43.434  57.430  1.00  0.00           H0.      0
ATOM   2794  CG2 ILE A 180      38.401  44.213  59.078  1.00  0.00           C0.      0
ATOM   2795 HG21 ILE A 180      39.101  44.856  58.544  1.00  0.00           H0.      0
ATOM   2796 HG22 ILE A 180      37.548  44.859  59.283  1.00  0.00           H0.      0
ATOM   2797 HG23 ILE A 180      38.862  43.796  59.974  1.00  0.00           H0.      0
ATOM   2798  CG1 ILE A 180      39.123  42.335  57.372  1.00  0.00           C0.      0
ATOM   2799 HG12 ILE A 180      39.964  42.127  58.033  1.00  0.00           H0.      0
ATOM   2800 HG13 ILE A 180      38.878  41.373  56.922  1.00  0.00           H0.      0
ATOM   2801  CD1 ILE A 180      39.676  43.206  56.241  1.00  0.00           C0.      0
ATOM   2802 HD11 ILE A 180      40.601  42.700  55.964  1.00  0.00           H0.      0
ATOM   2803 HD12 ILE A 180      39.059  43.207  55.343  1.00  0.00           H0.      0
ATOM   2804 HD13 ILE A 180      39.912  44.218  56.570  1.00  0.00           H0.      0
ATOM   2805  C   ILE A 180      36.043  42.379  59.922  1.00  0.00           C0.      0
ATOM   2806  O   ILE A 180      36.264  42.477  61.161  1.00  0.00           O0.      0
ATOM   2807  N   LEU A 181      34.841  42.666  59.369  1.00  0.00           N0.      0
ATOM   2808  H   LEU A 181      34.691  42.577  58.374  1.00  0.00           H0.      0
ATOM   2809  CA  LEU A 181      33.752  43.248  60.116  1.00  0.00           C0.      0
ATOM   2810  HA  LEU A 181      34.195  44.082  60.659  1.00  0.00           H0.      0
ATOM   2811  CB  LEU A 181      32.668  43.725  59.185  1.00  0.00           C0.      0
ATOM   2812  HB2 LEU A 181      32.605  42.941  58.430  1.00  0.00           H0.      0
ATOM   2813  HB3 LEU A 181      31.762  43.785  59.788  1.00  0.00           H0.      0
ATOM   2814  CG  LEU A 181      32.998  45.063  58.521  1.00  0.00           C0.      0
ATOM   2815  HG  LEU A 181      34.019  45.248  58.186  1.00  0.00           H0.      0
ATOM   2816  CD1 LEU A 181      32.098  45.218  57.304  1.00  0.00           C0.      0
ATOM   2817 HD11 LEU A 181      32.127  44.334  56.667  1.00  0.00           H0.      0
ATOM   2818 HD12 LEU A 181      31.079  45.376  57.660  1.00  0.00           H0.      0
ATOM   2819 HD13 LEU A 181      32.345  46.156  56.806  1.00  0.00           H0.      0
ATOM   2820  CD2 LEU A 181      32.604  46.167  59.595  1.00  0.00           C0.      0
ATOM   2821 HD21 LEU A 181      32.623  47.190  59.220  1.00  0.00           H0.      0
ATOM   2822 HD22 LEU A 181      31.579  45.995  59.924  1.00  0.00           H0.      0
ATOM   2823 HD23 LEU A 181      33.131  46.081  60.545  1.00  0.00           H0.      0
ATOM   2824  C   LEU A 181      33.261  42.345  61.207  1.00  0.00           C0.      0
ATOM   2825  O   LEU A 181      32.844  42.900  62.243  1.00  0.00           O0.      0
ATOM   2826  N   SER A 182      33.252  41.022  60.903  1.00  0.00           N0.      0
ATOM   2827  H   SER A 182      33.710  40.632  60.091  1.00  0.00           H0.      0
ATOM   2828  CA  SER A 182      32.685  40.137  61.868  1.00  0.00           C0.      0
ATOM   2829  HA  SER A 182      31.848  40.680  62.307  1.00  0.00           H0.      0
ATOM   2830  CB  SER A 182      32.033  39.029  61.011  1.00  0.00           C0.      0
ATOM   2831  HB2 SER A 182      31.708  38.186  61.621  1.00  0.00           H0.      0
ATOM   2832  HB3 SER A 182      31.145  39.490  60.578  1.00  0.00           H0.      0
ATOM   2833  OG  SER A 182      33.054  38.608  60.072  1.00  0.00           O0.      0
ATOM   2834  HG  SER A 182      32.753  39.038  59.268  1.00  0.00           H0.      0
ATOM   2835  C   SER A 182      33.722  39.611  62.917  1.00  0.00           C0.      0
ATOM   2836  O   SER A 182      33.285  39.316  64.007  1.00  0.00           O0.      0
ATOM   2837  N   THR A 183      35.044  39.564  62.612  1.00  0.00           N0.      0
ATOM   2838  H   THR A 183      35.289  39.955  61.714  1.00  0.00           H0.      0
ATOM   2839  CA  THR A 183      36.038  38.993  63.597  1.00  0.00           C0.      0
ATOM   2840  HA  THR A 183      35.450  38.563  64.408  1.00  0.00           H0.      0
ATOM   2841  CB  THR A 183      36.826  37.771  62.997  1.00  0.00           C0.      0
ATOM   2842  HB  THR A 183      37.688  37.577  63.635  1.00  0.00           H0.      0
ATOM   2843  CG2 THR A 183      35.960  36.545  62.775  1.00  0.00           C0.      0
ATOM   2844 HG21 THR A 183      35.512  36.624  61.785  1.00  0.00           H0.      0
ATOM   2845 HG22 THR A 183      36.567  35.641  62.715  1.00  0.00           H0.      0
ATOM   2846 HG23 THR A 183      35.167  36.482  63.521  1.00  0.00           H0.      0
ATOM   2847  OG1 THR A 183      37.328  38.290  61.840  1.00  0.00           O0.      0
ATOM   2848  HG1 THR A 183      36.633  38.241  61.180  1.00  0.00           H0.      0
ATOM   2849  C   THR A 183      37.009  40.057  64.095  1.00  0.00           C0.      0
ATOM   2850  O   THR A 183      37.616  39.737  65.179  1.00  0.00           O0.      0
ATOM   2851  N   GLY A 184      37.186  41.189  63.537  1.00  0.00           N0.      0
ATOM   2852  H   GLY A 184      36.629  41.458  62.739  1.00  0.00           H0.      0
ATOM   2853  CA  GLY A 184      38.365  42.020  63.805  1.00  0.00           C0.      0
ATOM   2854  HA2 GLY A 184      38.141  42.920  63.234  1.00  0.00           H0.      0
ATOM   2855  HA3 GLY A 184      38.356  42.319  64.853  1.00  0.00           H0.      0
ATOM   2856  C   GLY A 184      39.749  41.377  63.579  1.00  0.00           C0.      0
ATOM   2857  O   GLY A 184      40.673  41.495  64.379  1.00  0.00           O0.      0
ATOM   2858  N   CYS A 185      39.832  40.655  62.439  1.00  0.00           N0.      0
ATOM   2859  H   CYS A 185      39.050  40.773  61.811  1.00  0.00           H0.      0
ATOM   2860  CA  CYS A 185      40.958  39.883  61.983  1.00  0.00           C0.      0
ATOM   2861  HA  CYS A 185      41.874  40.414  62.244  1.00  0.00           H0.      0
ATOM   2862  CB  CYS A 185      40.841  38.386  62.435  1.00  0.00           C0.      0
ATOM   2863  HB2 CYS A 185      40.718  38.268  63.511  1.00  0.00           H0.      0
ATOM   2864  HB3 CYS A 185      39.881  38.165  61.969  1.00  0.00           H0.      0
ATOM   2865  SG  CYS A 185      42.169  37.295  61.812  1.00  0.00           S0.      0
ATOM   2866  HG  CYS A 185      42.281  37.653  60.530  1.00  0.00           H0.      0
ATOM   2867  C   CYS A 185      41.011  39.951  60.459  1.00  0.00           C0.      0
ATOM   2868  O   CYS A 185      40.001  39.865  59.754  1.00  0.00           O0.      0
ATOM   2869  N   ALA A 186      42.202  39.881  59.928  1.00  0.00           N0.      0
ATOM   2870  H   ALA A 186      43.043  40.082  60.449  1.00  0.00           H0.      0
ATOM   2871  CA  ALA A 186      42.407  39.843  58.459  1.00  0.00           C0.      0
ATOM   2872  HA  ALA A 186      41.901  40.697  58.008  1.00  0.00           H0.      0
ATOM   2873  CB  ALA A 186      43.912  40.040  58.382  1.00  0.00           C0.      0
ATOM   2874  HB1 ALA A 186      44.380  39.078  58.588  1.00  0.00           H0.      0
ATOM   2875  HB2 ALA A 186      44.181  40.263  57.349  1.00  0.00           H0.      0
ATOM   2876  HB3 ALA A 186      44.186  40.944  58.926  1.00  0.00           H0.      0
ATOM   2877  C   ALA A 186      42.026  38.515  57.775  1.00  0.00           C0.      0
ATOM   2878  O   ALA A 186      42.061  37.532  58.526  1.00  0.00           O0.      0
ATOM   2879  N   PRO A 187      41.625  38.448  56.521  1.00  0.00           N0.      0
ATOM   2880  CD  PRO A 187      41.386  39.654  55.738  1.00  0.00           C0.      0
ATOM   2881  HD2 PRO A 187      42.316  39.902  55.225  1.00  0.00           H0.      0
ATOM   2882  HD3 PRO A 187      41.080  40.538  56.297  1.00  0.00           H0.      0
ATOM   2883  CG  PRO A 187      40.354  39.307  54.702  1.00  0.00           C0.      0
ATOM   2884  HG2 PRO A 187      40.442  39.894  53.788  1.00  0.00           H0.      0
ATOM   2885  HG3 PRO A 187      39.366  39.605  55.051  1.00  0.00           H0.      0
ATOM   2886  CB  PRO A 187      40.408  37.809  54.601  1.00  0.00           C0.      0
ATOM   2887  HB2 PRO A 187      41.254  37.550  53.964  1.00  0.00           H0.      0
ATOM   2888  HB3 PRO A 187      39.489  37.385  54.198  1.00  0.00           H0.      0
ATOM   2889  CA  PRO A 187      40.887  37.331  55.975  1.00  0.00           C0.      0
ATOM   2890  HA  PRO A 187      40.001  37.197  56.596  1.00  0.00           H0.      0
ATOM   2891  C   PRO A 187      41.616  35.975  55.833  1.00  0.00           C0.      0
ATOM   2892  O   PRO A 187      42.842  36.039  55.803  1.00  0.00           O0.      0
ATOM   2893  N   PRO A 188      40.869  34.804  55.985  1.00  0.00           N0.      0
ATOM   2894  CD  PRO A 188      39.484  34.704  56.311  1.00  0.00           C0.      0
ATOM   2895  HD2 PRO A 188      38.865  34.983  55.459  1.00  0.00           H0.      0
ATOM   2896  HD3 PRO A 188      39.154  35.412  57.071  1.00  0.00           H0.      0
ATOM   2897  CG  PRO A 188      39.164  33.280  56.604  1.00  0.00           C0.      0
ATOM   2898  HG2 PRO A 188      38.194  33.098  56.143  1.00  0.00           H0.      0
ATOM   2899  HG3 PRO A 188      39.176  33.038  57.667  1.00  0.00           H0.      0
ATOM   2900  CB  PRO A 188      40.283  32.443  55.960  1.00  0.00           C0.      0
ATOM   2901  HB2 PRO A 188      39.881  32.092  55.010  1.00  0.00           H0.      0
ATOM   2902  HB3 PRO A 188      40.707  31.623  56.541  1.00  0.00           H0.      0
ATOM   2903  CA  PRO A 188      41.455  33.445  55.817  1.00  0.00           C0.      0
ATOM   2904  HA  PRO A 188      42.149  33.273  56.640  1.00  0.00           H0.      0
ATOM   2905  C   PRO A 188      42.168  33.118  54.492  1.00  0.00           C0.      0
ATOM   2906  O   PRO A 188      42.072  33.822  53.511  1.00  0.00           O0.      0
ATOM   2907  N   GLY A 189      42.911  32.045  54.481  1.00  0.00           N0.      0
ATOM   2908  H   GLY A 189      42.967  31.523  55.343  1.00  0.00           H0.      0
ATOM   2909  CA  GLY A 189      43.572  31.502  53.241  1.00  0.00           C0.      0
ATOM   2910  HA2 GLY A 189      43.975  30.532  53.531  1.00  0.00           H0.      0
ATOM   2911  HA3 GLY A 189      42.744  31.455  52.533  1.00  0.00           H0.      0
ATOM   2912  C   GLY A 189      44.608  32.374  52.552  1.00  0.00           C0.      0
ATOM   2913  O   GLY A 189      45.005  33.440  53.019  1.00  0.00           O0.      0
ATOM   2914  N   LYS A 190      45.059  31.999  51.340  1.00  0.00           N0.      0
ATOM   2915  H   LYS A 190      44.711  31.152  50.916  1.00  0.00           H0.      0
ATOM   2916  CA  LYS A 190      46.212  32.532  50.549  1.00  0.00           C0.      0
ATOM   2917  HA  LYS A 190      47.035  32.846  51.191  1.00  0.00           H0.      0
ATOM   2918  CB  LYS A 190      46.777  31.430  49.627  1.00  0.00           C0.      0
ATOM   2919  HB2 LYS A 190      45.973  30.934  49.082  1.00  0.00           H0.      0
ATOM   2920  HB3 LYS A 190      47.483  31.839  48.904  1.00  0.00           H0.      0
ATOM   2921  CG  LYS A 190      47.484  30.466  50.584  1.00  0.00           C0.      0
ATOM   2922  HG2 LYS A 190      48.116  31.131  51.173  1.00  0.00           H0.      0
ATOM   2923  HG3 LYS A 190      46.743  29.965  51.207  1.00  0.00           H0.      0
ATOM   2924  CD  LYS A 190      48.362  29.445  49.841  1.00  0.00           C0.      0
ATOM   2925  HD2 LYS A 190      47.673  28.936  49.168  1.00  0.00           H0.      0
ATOM   2926  HD3 LYS A 190      49.083  29.978  49.222  1.00  0.00           H0.      0
ATOM   2927  CE  LYS A 190      49.000  28.473  50.895  1.00  0.00           C0.      0
ATOM   2928  HE2 LYS A 190      49.512  29.094  51.630  1.00  0.00           H0.      0
ATOM   2929  HE3 LYS A 190      48.242  27.815  51.318  1.00  0.00           H0.      0
ATOM   2930  NZ  LYS A 190      50.039  27.711  50.201  1.00  0.00           N0.      0
ATOM   2931  HZ1 LYS A 190      50.435  27.031  50.835  1.00  0.00           H0.      0
ATOM   2932  HZ2 LYS A 190      49.576  27.260  49.425  1.00  0.00           H0.      0
ATOM   2933  HZ3 LYS A 190      50.870  28.184  49.876  1.00  0.00           H0.      0
ATOM   2934  C   LYS A 190      45.742  33.720  49.694  1.00  0.00           C0.      0
ATOM   2935  O   LYS A 190      44.515  33.948  49.405  1.00  0.00           O0.      0
ATOM   2936  N   ASN A 191      46.632  34.591  49.253  1.00  0.00           N0.      0
ATOM   2937  H   ASN A 191      47.600  34.366  49.435  1.00  0.00           H0.      0
ATOM   2938  CA  ASN A 191      46.386  35.879  48.622  1.00  0.00           C0.      0
ATOM   2939  HA  ASN A 191      45.342  36.186  48.685  1.00  0.00           H0.      0
ATOM   2940  CB  ASN A 191      47.143  36.926  49.442  1.00  0.00           C0.      0
ATOM   2941  HB2 ASN A 191      46.954  36.834  50.512  1.00  0.00           H0.      0
ATOM   2942  HB3 ASN A 191      48.194  36.824  49.169  1.00  0.00           H0.      0
ATOM   2943  CG  ASN A 191      46.735  38.280  48.947  1.00  0.00           C0.      0
ATOM   2944  OD1 ASN A 191      46.873  38.689  47.819  1.00  0.00           O0.      0
ATOM   2945  ND2 ASN A 191      45.906  38.985  49.748  1.00  0.00           N0.      0
ATOM   2946 HD21 ASN A 191      45.384  39.760  49.364  1.00  0.00           H0.      0
ATOM   2947 HD22 ASN A 191      45.723  38.597  50.662  1.00  0.00           H0.      0
ATOM   2948  C   ASN A 191      46.710  35.851  47.101  1.00  0.00           C0.      0
ATOM   2949  O   ASN A 191      47.781  35.378  46.716  1.00  0.00           O0.      0
ATOM   2950  N   ILE A 192      45.754  36.315  46.266  1.00  0.00           N0.      0
ATOM   2951  H   ILE A 192      44.919  36.585  46.767  1.00  0.00           H0.      0
ATOM   2952  CA  ILE A 192      45.992  36.328  44.822  1.00  0.00           C0.      0
ATOM   2953  HA  ILE A 192      46.251  35.333  44.462  1.00  0.00           H0.      0
ATOM   2954  CB  ILE A 192      44.761  36.743  43.989  1.00  0.00           C0.      0
ATOM   2955  HB  ILE A 192      44.939  36.967  42.937  1.00  0.00           H0.      0
ATOM   2956  CG2 ILE A 192      43.856  35.589  43.937  1.00  0.00           C0.      0
ATOM   2957 HG21 ILE A 192      43.092  35.890  43.221  1.00  0.00           H0.      0
ATOM   2958 HG22 ILE A 192      44.340  34.850  43.299  1.00  0.00           H0.      0
ATOM   2959 HG23 ILE A 192      43.479  35.200  44.883  1.00  0.00           H0.      0
ATOM   2960  CG1 ILE A 192      43.996  37.923  44.629  1.00  0.00           C0.      0
ATOM   2961 HG12 ILE A 192      43.199  37.657  45.325  1.00  0.00           H0.      0
ATOM   2962 HG13 ILE A 192      44.674  38.645  45.084  1.00  0.00           H0.      0
ATOM   2963  CD1 ILE A 192      43.161  38.613  43.512  1.00  0.00           C0.      0
ATOM   2964 HD11 ILE A 192      42.631  39.418  44.021  1.00  0.00           H0.      0
ATOM   2965 HD12 ILE A 192      43.723  39.044  42.684  1.00  0.00           H0.      0
ATOM   2966 HD13 ILE A 192      42.506  37.897  43.016  1.00  0.00           H0.      0
ATOM   2967  C   ILE A 192      47.163  37.259  44.431  1.00  0.00           C0.      0
ATOM   2968  O   ILE A 192      47.886  36.889  43.515  1.00  0.00           O0.      0
ATOM   2969  N   TYR A 193      47.263  38.395  45.080  1.00  0.00           N0.      0
ATOM   2970  H   TYR A 193      46.653  38.561  45.867  1.00  0.00           H0.      0
ATOM   2971  CA  TYR A 193      48.258  39.430  44.740  1.00  0.00           C0.      0
ATOM   2972  HA  TYR A 193      48.651  39.199  43.750  1.00  0.00           H0.      0
ATOM   2973  CB  TYR A 193      47.584  40.800  44.946  1.00  0.00           C0.      0
ATOM   2974  HB2 TYR A 193      47.203  40.971  45.953  1.00  0.00           H0.      0
ATOM   2975  HB3 TYR A 193      48.359  41.534  44.726  1.00  0.00           H0.      0
ATOM   2976  CG  TYR A 193      46.462  41.110  43.963  1.00  0.00           C0.      0
ATOM   2977  CD1 TYR A 193      45.368  41.832  44.335  1.00  0.00           C0.      0
ATOM   2978  HD1 TYR A 193      45.206  42.030  45.384  1.00  0.00           H0.      0
ATOM   2979  CE1 TYR A 193      44.341  42.216  43.493  1.00  0.00           C0.      0
ATOM   2980  HE1 TYR A 193      43.457  42.694  43.888  1.00  0.00           H0.      0
ATOM   2981  CZ  TYR A 193      44.400  41.847  42.134  1.00  0.00           C0.      0
ATOM   2982  OH  TYR A 193      43.474  42.314  41.245  1.00  0.00           O0.      0
ATOM   2983  HH  TYR A 193      42.946  43.051  41.560  1.00  0.00           H0.      0
ATOM   2984  CE2 TYR A 193      45.540  41.116  41.731  1.00  0.00           C0.      0
ATOM   2985  HE2 TYR A 193      45.571  40.713  40.730  1.00  0.00           H0.      0
ATOM   2986  CD2 TYR A 193      46.590  40.712  42.585  1.00  0.00           C0.      0
ATOM   2987  HD2 TYR A 193      47.432  40.126  42.245  1.00  0.00           H0.      0
ATOM   2988  C   TYR A 193      49.548  39.456  45.571  1.00  0.00           C0.      0
ATOM   2989  O   TYR A 193      50.615  39.732  45.062  1.00  0.00           O0.      0
ATOM   2990  N   TYR A 194      49.455  39.132  46.871  1.00  0.00           N0.      0
ATOM   2991  H   TYR A 194      48.507  39.062  47.212  1.00  0.00           H0.      0
ATOM   2992  CA  TYR A 194      50.490  39.348  47.845  1.00  0.00           C0.      0
ATOM   2993  HA  TYR A 194      51.459  39.627  47.430  1.00  0.00           H0.      0
ATOM   2994  CB  TYR A 194      50.084  40.537  48.787  1.00  0.00           C0.      0
ATOM   2995  HB2 TYR A 194      49.313  40.301  49.520  1.00  0.00           H0.      0
ATOM   2996  HB3 TYR A 194      50.997  40.690  49.363  1.00  0.00           H0.      0
ATOM   2997  CG  TYR A 194      49.773  41.791  48.027  1.00  0.00           C0.      0
ATOM   2998  CD1 TYR A 194      48.484  42.264  47.848  1.00  0.00           C0.      0
ATOM   2999  HD1 TYR A 194      47.633  41.771  48.293  1.00  0.00           H0.      0
ATOM   3000  CE1 TYR A 194      48.222  43.333  46.976  1.00  0.00           C0.      0
ATOM   3001  HE1 TYR A 194      47.211  43.591  46.694  1.00  0.00           H0.      0
ATOM   3002  CZ  TYR A 194      49.340  44.048  46.457  1.00  0.00           C0.      0
ATOM   3003  OH  TYR A 194      49.108  45.042  45.571  1.00  0.00           O0.      0
ATOM   3004  HH  TYR A 194      48.224  45.377  45.406  1.00  0.00           H0.      0
ATOM   3005  CE2 TYR A 194      50.669  43.694  46.722  1.00  0.00           C0.      0
ATOM   3006  HE2 TYR A 194      51.497  44.149  46.199  1.00  0.00           H0.      0
ATOM   3007  CD2 TYR A 194      50.834  42.559  47.513  1.00  0.00           C0.      0
ATOM   3008  HD2 TYR A 194      51.831  42.171  47.660  1.00  0.00           H0.      0
ATOM   3009  C   TYR A 194      50.730  38.084  48.601  1.00  0.00           C0.      0
ATOM   3010  O   TYR A 194      50.864  38.067  49.838  1.00  0.00           O0.      0
ATOM   3011  N   LYS A 195      50.804  36.914  47.929  1.00  0.00           N0.      0
ATOM   3012  H   LYS A 195      50.729  36.940  46.922  1.00  0.00           H0.      0
ATOM   3013  CA  LYS A 195      51.086  35.579  48.572  1.00  0.00           C0.      0
ATOM   3014  HA  LYS A 195      50.195  35.499  49.195  1.00  0.00           H0.      0
ATOM   3015  CB  LYS A 195      50.873  34.497  47.487  1.00  0.00           C0.      0
ATOM   3016  HB2 LYS A 195      50.275  34.915  46.678  1.00  0.00           H0.      0
ATOM   3017  HB3 LYS A 195      51.814  34.215  47.014  1.00  0.00           H0.      0
ATOM   3018  CG  LYS A 195      50.153  33.220  47.904  1.00  0.00           C0.      0
ATOM   3019  HG2 LYS A 195      50.941  32.687  48.435  1.00  0.00           H0.      0
ATOM   3020  HG3 LYS A 195      49.332  33.569  48.531  1.00  0.00           H0.      0
ATOM   3021  CD  LYS A 195      49.670  32.374  46.725  1.00  0.00           C0.      0
ATOM   3022  HD2 LYS A 195      48.884  31.687  47.039  1.00  0.00           H0.      0
ATOM   3023  HD3 LYS A 195      49.374  33.047  45.921  1.00  0.00           H0.      0
ATOM   3024  CE  LYS A 195      50.815  31.630  45.994  1.00  0.00           C0.      0
ATOM   3025  HE2 LYS A 195      51.629  32.313  45.749  1.00  0.00           H0.      0
ATOM   3026  HE3 LYS A 195      51.247  30.906  46.684  1.00  0.00           H0.      0
ATOM   3027  NZ  LYS A 195      50.285  30.872  44.844  1.00  0.00           N0.      0
ATOM   3028  HZ1 LYS A 195      50.441  31.369  43.978  1.00  0.00           H0.      0
ATOM   3029  HZ2 LYS A 195      50.839  30.031  44.761  1.00  0.00           H0.      0
ATOM   3030  HZ3 LYS A 195      49.343  30.526  44.959  1.00  0.00           H0.      0
ATOM   3031  C   LYS A 195      52.303  35.296  49.391  1.00  0.00           C0.      0
ATOM   3032  O   LYS A 195      52.428  34.148  49.880  1.00  0.00           O0.      0
ATOM   3033  N   SER A 196      53.194  36.272  49.434  1.00  0.00           N0.      0
ATOM   3034  H   SER A 196      52.808  37.061  48.937  1.00  0.00           H0.      0
ATOM   3035  CA  SER A 196      54.620  36.103  49.935  1.00  0.00           C0.      0
ATOM   3036  HA  SER A 196      55.077  35.419  49.219  1.00  0.00           H0.      0
ATOM   3037  CB  SER A 196      55.340  37.451  49.875  1.00  0.00           C0.      0
ATOM   3038  HB2 SER A 196      55.181  37.968  48.928  1.00  0.00           H0.      0
ATOM   3039  HB3 SER A 196      54.877  38.022  50.680  1.00  0.00           H0.      0
ATOM   3040  OG  SER A 196      56.763  37.436  50.105  1.00  0.00           O0.      0
ATOM   3041  HG  SER A 196      56.973  38.366  49.988  1.00  0.00           H0.      0
ATOM   3042  C   SER A 196      54.729  35.407  51.238  1.00  0.00           C0.      0
ATOM   3043  O   SER A 196      54.222  35.917  52.240  1.00  0.00           O0.      0
ATOM   3044  N   ASP A 197      55.628  34.414  51.379  1.00  0.00           N0.      0
ATOM   3045  H   ASP A 197      56.175  34.152  50.571  1.00  0.00           H0.      0
ATOM   3046  CA  ASP A 197      55.909  33.637  52.638  1.00  0.00           C0.      0
ATOM   3047  HA  ASP A 197      54.949  33.610  53.154  1.00  0.00           H0.      0
ATOM   3048  CB  ASP A 197      56.334  32.187  52.261  1.00  0.00           C0.      0
ATOM   3049  HB2 ASP A 197      57.316  32.171  51.787  1.00  0.00           H0.      0
ATOM   3050  HB3 ASP A 197      56.401  31.588  53.170  1.00  0.00           H0.      0
ATOM   3051  CG  ASP A 197      55.336  31.487  51.329  1.00  0.00           C0.      0
ATOM   3052  OD1 ASP A 197      54.396  30.778  51.763  1.00  0.00           O0.      0
ATOM   3053  OD2 ASP A 197      55.369  31.800  50.139  1.00  0.00           O0.      0
ATOM   3054  C   ASP A 197      56.841  34.455  53.504  1.00  0.00           C0.      0
ATOM   3055  O   ASP A 197      57.188  34.050  54.607  1.00  0.00           O0.      0
ATOM   3056  N   LEU A 198      57.334  35.609  53.036  1.00  0.00           N0.      0
ATOM   3057  H   LEU A 198      57.003  35.913  52.132  1.00  0.00           H0.      0
ATOM   3058  CA  LEU A 198      58.039  36.557  53.883  1.00  0.00           C0.      0
ATOM   3059  HA  LEU A 198      58.679  35.992  54.561  1.00  0.00           H0.      0
ATOM   3060  CB  LEU A 198      58.993  37.400  53.000  1.00  0.00           C0.      0
ATOM   3061  HB2 LEU A 198      58.417  38.135  52.438  1.00  0.00           H0.      0
ATOM   3062  HB3 LEU A 198      59.515  38.004  53.742  1.00  0.00           H0.      0
ATOM   3063  CG  LEU A 198      60.105  36.658  52.157  1.00  0.00           C0.      0
ATOM   3064  HG  LEU A 198      59.497  35.949  51.595  1.00  0.00           H0.      0
ATOM   3065  CD1 LEU A 198      60.636  37.705  51.218  1.00  0.00           C0.      0
ATOM   3066 HD11 LEU A 198      61.252  38.466  51.697  1.00  0.00           H0.      0
ATOM   3067 HD12 LEU A 198      61.234  37.197  50.461  1.00  0.00           H0.      0
ATOM   3068 HD13 LEU A 198      59.920  38.176  50.545  1.00  0.00           H0.      0
ATOM   3069  CD2 LEU A 198      61.302  36.177  52.933  1.00  0.00           C0.      0
ATOM   3070 HD21 LEU A 198      61.846  36.889  53.554  1.00  0.00           H0.      0
ATOM   3071 HD22 LEU A 198      60.923  35.515  53.712  1.00  0.00           H0.      0
ATOM   3072 HD23 LEU A 198      61.930  35.472  52.388  1.00  0.00           H0.      0
ATOM   3073  C   LEU A 198      57.178  37.444  54.829  1.00  0.00           C0.      0
ATOM   3074  O   LEU A 198      57.752  37.794  55.843  1.00  0.00           O0.      0
ATOM   3075  N   THR A 199      55.883  37.689  54.514  1.00  0.00           N0.      0
ATOM   3076  H   THR A 199      55.524  37.392  53.618  1.00  0.00           H0.      0
ATOM   3077  CA  THR A 199      54.965  38.396  55.424  1.00  0.00           C0.      0
ATOM   3078  HA  THR A 199      55.432  39.260  55.897  1.00  0.00           H0.      0
ATOM   3079  CB  THR A 199      53.633  38.861  54.849  1.00  0.00           C0.      0
ATOM   3080  HB  THR A 199      53.135  37.954  54.503  1.00  0.00           H0.      0
ATOM   3081  CG2 THR A 199      52.696  39.651  55.720  1.00  0.00           C0.      0
ATOM   3082 HG21 THR A 199      51.943  40.071  55.053  1.00  0.00           H0.      0
ATOM   3083 HG22 THR A 199      52.179  38.981  56.407  1.00  0.00           H0.      0
ATOM   3084 HG23 THR A 199      53.252  40.447  56.215  1.00  0.00           H0.      0
ATOM   3085  OG1 THR A 199      53.905  39.805  53.819  1.00  0.00           O0.      0
ATOM   3086  HG1 THR A 199      53.333  39.569  53.085  1.00  0.00           H0.      0
ATOM   3087  C   THR A 199      54.605  37.440  56.615  1.00  0.00           C0.      0
ATOM   3088  O   THR A 199      53.658  36.632  56.604  1.00  0.00           O0.      0
ATOM   3089  N   LYS A 200      55.312  37.534  57.763  1.00  0.00           N0.      0
ATOM   3090  H   LYS A 200      56.041  38.232  57.806  1.00  0.00           H0.      0
ATOM   3091  CA  LYS A 200      55.012  36.624  58.929  1.00  0.00           C0.      0
ATOM   3092  HA  LYS A 200      54.964  35.597  58.567  1.00  0.00           H0.      0
ATOM   3093  CB  LYS A 200      56.186  36.719  59.904  1.00  0.00           C0.      0
ATOM   3094  HB2 LYS A 200      57.075  36.433  59.343  1.00  0.00           H0.      0
ATOM   3095  HB3 LYS A 200      56.304  37.741  60.265  1.00  0.00           H0.      0
ATOM   3096  CG  LYS A 200      55.985  35.712  61.037  1.00  0.00           C0.      0
ATOM   3097  HG2 LYS A 200      55.070  35.917  61.592  1.00  0.00           H0.      0
ATOM   3098  HG3 LYS A 200      55.863  34.678  60.712  1.00  0.00           H0.      0
ATOM   3099  CD  LYS A 200      57.241  35.726  61.914  1.00  0.00           C0.      0
ATOM   3100  HD2 LYS A 200      58.208  35.562  61.439  1.00  0.00           H0.      0
ATOM   3101  HD3 LYS A 200      57.188  36.719  62.360  1.00  0.00           H0.      0
ATOM   3102  CE  LYS A 200      56.947  34.722  63.028  1.00  0.00           C0.      0
ATOM   3103  HE2 LYS A 200      57.608  34.880  63.879  1.00  0.00           H0.      0
ATOM   3104  HE3 LYS A 200      55.936  34.956  63.363  1.00  0.00           H0.      0
ATOM   3105  NZ  LYS A 200      57.064  33.297  62.599  1.00  0.00           N0.      0
ATOM   3106  HZ1 LYS A 200      57.989  32.962  62.829  1.00  0.00           H0.      0
ATOM   3107  HZ2 LYS A 200      56.353  32.629  62.858  1.00  0.00           H0.      0
ATOM   3108  HZ3 LYS A 200      57.105  33.152  61.601  1.00  0.00           H0.      0
ATOM   3109  C   LYS A 200      53.683  36.895  59.552  1.00  0.00           C0.      0
ATOM   3110  O   LYS A 200      53.057  35.989  60.090  1.00  0.00           O0.      0
ATOM   3111  N   ASP A 201      53.186  38.150  59.567  1.00  0.00           N0.      0
ATOM   3112  H   ASP A 201      53.788  38.820  59.110  1.00  0.00           H0.      0
ATOM   3113  CA  ASP A 201      52.202  38.598  60.564  1.00  0.00           C0.      0
ATOM   3114  HA  ASP A 201      51.506  37.759  60.592  1.00  0.00           H0.      0
ATOM   3115  CB  ASP A 201      52.919  38.638  61.922  1.00  0.00           C0.      0
ATOM   3116  HB2 ASP A 201      53.845  38.070  61.835  1.00  0.00           H0.      0
ATOM   3117  HB3 ASP A 201      53.273  39.637  62.175  1.00  0.00           H0.      0
ATOM   3118  CG  ASP A 201      52.186  37.975  63.014  1.00  0.00           C0.      0
ATOM   3119  OD1 ASP A 201      52.625  36.897  63.503  1.00  0.00           O0.      0
ATOM   3120  OD2 ASP A 201      50.995  38.342  63.232  1.00  0.00           O0.      0
ATOM   3121  C   ASP A 201      51.438  39.842  60.115  1.00  0.00           C0.      0
ATOM   3122  O   ASP A 201      51.991  40.787  59.505  1.00  0.00           O0.      0
ATOM   3123  N   ILE A 202      50.135  39.826  60.366  1.00  0.00           N0.      0
ATOM   3124  H   ILE A 202      49.811  39.152  61.044  1.00  0.00           H0.      0
ATOM   3125  CA  ILE A 202      49.123  40.822  59.990  1.00  0.00           C0.      0
ATOM   3126  HA  ILE A 202      49.697  41.700  59.694  1.00  0.00           H0.      0
ATOM   3127  CB  ILE A 202      48.341  40.200  58.848  1.00  0.00           C0.      0
ATOM   3128  HB  ILE A 202      47.746  39.408  59.303  1.00  0.00           H0.      0
ATOM   3129  CG2 ILE A 202      47.343  41.242  58.233  1.00  0.00           C0.      0
ATOM   3130 HG21 ILE A 202      46.809  41.817  58.988  1.00  0.00           H0.      0
ATOM   3131 HG22 ILE A 202      47.902  41.944  57.614  1.00  0.00           H0.      0
ATOM   3132 HG23 ILE A 202      46.707  40.695  57.537  1.00  0.00           H0.      0
ATOM   3133  CG1 ILE A 202      49.161  39.493  57.711  1.00  0.00           C0.      0
ATOM   3134 HG12 ILE A 202      49.659  40.262  57.121  1.00  0.00           H0.      0
ATOM   3135 HG13 ILE A 202      49.791  38.743  58.190  1.00  0.00           H0.      0
ATOM   3136  CD1 ILE A 202      48.271  38.795  56.732  1.00  0.00           C0.      0
ATOM   3137 HD11 ILE A 202      48.868  38.307  55.963  1.00  0.00           H0.      0
ATOM   3138 HD12 ILE A 202      47.734  37.977  57.213  1.00  0.00           H0.      0
ATOM   3139 HD13 ILE A 202      47.541  39.415  56.211  1.00  0.00           H0.      0
ATOM   3140  C   ILE A 202      48.330  41.373  61.210  1.00  0.00           C0.      0
ATOM   3141  O   ILE A 202      47.992  40.494  62.001  1.00  0.00           O0.      0
ATOM   3142  N   THR A 203      48.044  42.664  61.325  1.00  0.00           N0.      0
ATOM   3143  H   THR A 203      48.407  43.331  60.659  1.00  0.00           H0.      0
ATOM   3144  CA  THR A 203      47.218  43.274  62.392  1.00  0.00           C0.      0
ATOM   3145  HA  THR A 203      46.800  42.390  62.873  1.00  0.00           H0.      0
ATOM   3146  CB  THR A 203      48.123  44.054  63.383  1.00  0.00           C0.      0
ATOM   3147  HB  THR A 203      48.610  44.931  62.955  1.00  0.00           H0.      0
ATOM   3148  CG2 THR A 203      47.423  44.475  64.701  1.00  0.00           C0.      0
ATOM   3149 HG21 THR A 203      46.764  45.324  64.520  1.00  0.00           H0.      0
ATOM   3150 HG22 THR A 203      46.939  43.579  65.091  1.00  0.00           H0.      0
ATOM   3151 HG23 THR A 203      48.240  44.862  65.309  1.00  0.00           H0.      0
ATOM   3152  OG1 THR A 203      49.162  43.178  63.813  1.00  0.00           O0.      0
ATOM   3153  HG1 THR A 203      49.270  42.577  63.073  1.00  0.00           H0.      0
ATOM   3154  C   THR A 203      46.097  44.162  61.921  1.00  0.00           C0.      0
ATOM   3155  O   THR A 203      46.391  45.268  61.468  1.00  0.00           O0.      0
ATOM   3156  N   THR A 204      44.866  43.862  62.177  1.00  0.00           N0.      0
ATOM   3157  H   THR A 204      44.671  42.978  62.625  1.00  0.00           H0.      0
ATOM   3158  CA  THR A 204      43.736  44.807  61.991  1.00  0.00           C0.      0
ATOM   3159  HA  THR A 204      43.852  45.240  60.997  1.00  0.00           H0.      0
ATOM   3160  CB  THR A 204      42.438  43.925  62.043  1.00  0.00           C0.      0
ATOM   3161  HB  THR A 204      42.310  43.497  63.037  1.00  0.00           H0.      0
ATOM   3162  CG2 THR A 204      41.130  44.741  61.913  1.00  0.00           C0.      0
ATOM   3163 HG21 THR A 204      40.394  43.951  61.764  1.00  0.00           H0.      0
ATOM   3164 HG22 THR A 204      40.910  45.367  62.778  1.00  0.00           H0.      0
ATOM   3165 HG23 THR A 204      41.157  45.501  61.131  1.00  0.00           H0.      0
ATOM   3166  OG1 THR A 204      42.397  42.906  61.047  1.00  0.00           O0.      0
ATOM   3167  HG1 THR A 204      43.187  42.370  61.143  1.00  0.00           H0.      0
ATOM   3168  C   THR A 204      43.523  45.904  63.087  1.00  0.00           C0.      0
ATOM   3169  O   THR A 204      43.795  45.629  64.235  1.00  0.00           O0.      0
ATOM   3170  N   SER A 205      42.943  47.037  62.637  1.00  0.00           N0.      0
ATOM   3171  H   SER A 205      42.875  47.205  61.643  1.00  0.00           H0.      0
ATOM   3172  CA  SER A 205      42.096  47.895  63.379  1.00  0.00           C0.      0
ATOM   3173  HA  SER A 205      41.795  47.338  64.266  1.00  0.00           H0.      0
ATOM   3174  CB  SER A 205      42.958  49.088  63.863  1.00  0.00           C0.      0
ATOM   3175  HB2 SER A 205      43.411  49.617  63.024  1.00  0.00           H0.      0
ATOM   3176  HB3 SER A 205      42.210  49.717  64.345  1.00  0.00           H0.      0
ATOM   3177  OG  SER A 205      43.853  48.740  64.812  1.00  0.00           O0.      0
ATOM   3178  HG  SER A 205      44.532  48.219  64.377  1.00  0.00           H0.      0
ATOM   3179  C   SER A 205      40.968  48.448  62.483  1.00  0.00           C0.      0
ATOM   3180  O   SER A 205      41.140  49.037  61.419  1.00  0.00           O0.      0
ATOM   3181  N   VAL A 206      39.735  48.365  62.934  1.00  0.00           N0.      0
ATOM   3182  H   VAL A 206      39.540  47.828  63.766  1.00  0.00           H0.      0
ATOM   3183  CA  VAL A 206      38.542  49.025  62.365  1.00  0.00           C0.      0
ATOM   3184  HA  VAL A 206      38.756  49.355  61.349  1.00  0.00           H0.      0
ATOM   3185  CB  VAL A 206      37.314  48.064  62.309  1.00  0.00           C0.      0
ATOM   3186  HB  VAL A 206      36.947  47.936  63.327  1.00  0.00           H0.      0
ATOM   3187  CG1 VAL A 206      36.204  48.442  61.347  1.00  0.00           C0.      0
ATOM   3188 HG11 VAL A 206      35.911  49.445  61.660  1.00  0.00           H0.      0
ATOM   3189 HG12 VAL A 206      36.597  48.541  60.336  1.00  0.00           H0.      0
ATOM   3190 HG13 VAL A 206      35.378  47.750  61.515  1.00  0.00           H0.      0
ATOM   3191  CG2 VAL A 206      37.682  46.669  61.812  1.00  0.00           C0.      0
ATOM   3192 HG21 VAL A 206      38.291  46.121  62.532  1.00  0.00           H0.      0
ATOM   3193 HG22 VAL A 206      36.744  46.116  61.783  1.00  0.00           H0.      0
ATOM   3194 HG23 VAL A 206      38.110  46.624  60.811  1.00  0.00           H0.      0
ATOM   3195  C   VAL A 206      38.279  50.338  63.059  1.00  0.00           C0.      0
ATOM   3196  O   VAL A 206      37.674  50.458  64.143  1.00  0.00           O0.      0
ATOM   3197  N   LEU A 207      38.809  51.463  62.508  1.00  0.00           N0.      0
ATOM   3198  H   LEU A 207      39.267  51.433  61.608  1.00  0.00           H0.      0
ATOM   3199  CA  LEU A 207      38.572  52.804  63.196  1.00  0.00           C0.      0
ATOM   3200  HA  LEU A 207      38.735  52.669  64.266  1.00  0.00           H0.      0
ATOM   3201  CB  LEU A 207      39.587  53.875  62.680  1.00  0.00           C0.      0
ATOM   3202  HB2 LEU A 207      39.172  54.103  61.699  1.00  0.00           H0.      0
ATOM   3203  HB3 LEU A 207      39.460  54.757  63.308  1.00  0.00           H0.      0
ATOM   3204  CG  LEU A 207      41.030  53.474  62.544  1.00  0.00           C0.      0
ATOM   3205  HG  LEU A 207      40.959  52.748  61.734  1.00  0.00           H0.      0
ATOM   3206  CD1 LEU A 207      41.800  54.698  62.022  1.00  0.00           C0.      0
ATOM   3207 HD11 LEU A 207      41.268  55.190  61.208  1.00  0.00           H0.      0
ATOM   3208 HD12 LEU A 207      42.069  55.429  62.786  1.00  0.00           H0.      0
ATOM   3209 HD13 LEU A 207      42.721  54.319  61.578  1.00  0.00           H0.      0
ATOM   3210  CD2 LEU A 207      41.745  52.970  63.760  1.00  0.00           C0.      0
ATOM   3211 HD21 LEU A 207      42.832  53.056  63.750  1.00  0.00           H0.      0
ATOM   3212 HD22 LEU A 207      41.463  53.654  64.561  1.00  0.00           H0.      0
ATOM   3213 HD23 LEU A 207      41.404  52.000  64.120  1.00  0.00           H0.      0
ATOM   3214  C   LEU A 207      37.060  53.133  63.060  1.00  0.00           C0.      0
ATOM   3215  O   LEU A 207      36.577  52.981  61.895  1.00  0.00           O0.      0
ATOM   3216  N   THR A 208      36.384  53.549  64.087  1.00  0.00           N0.      0
ATOM   3217  H   THR A 208      36.885  53.695  64.951  1.00  0.00           H0.      0
ATOM   3218  CA  THR A 208      34.933  53.800  64.043  1.00  0.00           C0.      0
ATOM   3219  HA  THR A 208      34.601  53.912  63.011  1.00  0.00           H0.      0
ATOM   3220  CB  THR A 208      34.026  52.771  64.736  1.00  0.00           C0.      0
ATOM   3221  HB  THR A 208      32.967  53.018  64.660  1.00  0.00           H0.      0
ATOM   3222  CG2 THR A 208      34.247  51.323  64.287  1.00  0.00           C0.      0
ATOM   3223 HG21 THR A 208      34.147  50.673  65.155  1.00  0.00           H0.      0
ATOM   3224 HG22 THR A 208      33.648  50.897  63.482  1.00  0.00           H0.      0
ATOM   3225 HG23 THR A 208      35.264  51.112  63.955  1.00  0.00           H0.      0
ATOM   3226  OG1 THR A 208      34.341  52.725  66.130  1.00  0.00           O0.      0
ATOM   3227  HG1 THR A 208      33.993  53.454  66.650  1.00  0.00           H0.      0
ATOM   3228  C   THR A 208      34.617  55.201  64.624  1.00  0.00           C0.      0
ATOM   3229  O   THR A 208      35.399  55.701  65.427  1.00  0.00           O0.      0
ATOM   3230  N   VAL A 209      33.494  55.717  64.109  1.00  0.00           N0.      0
ATOM   3231  H   VAL A 209      33.174  55.351  63.224  1.00  0.00           H0.      0
ATOM   3232  CA  VAL A 209      32.850  56.903  64.597  1.00  0.00           C0.      0
ATOM   3233  HA  VAL A 209      32.977  56.878  65.679  1.00  0.00           H0.      0
ATOM   3234  CB  VAL A 209      33.439  58.200  63.987  1.00  0.00           C0.      0
ATOM   3235  HB  VAL A 209      34.517  58.116  64.120  1.00  0.00           H0.      0
ATOM   3236  CG1 VAL A 209      33.170  58.344  62.463  1.00  0.00           C0.      0
ATOM   3237 HG11 VAL A 209      33.351  59.348  62.079  1.00  0.00           H0.      0
ATOM   3238 HG12 VAL A 209      33.695  57.553  61.927  1.00  0.00           H0.      0
ATOM   3239 HG13 VAL A 209      32.124  58.110  62.263  1.00  0.00           H0.      0
ATOM   3240  CG2 VAL A 209      32.925  59.469  64.659  1.00  0.00           C0.      0
ATOM   3241 HG21 VAL A 209      33.747  60.176  64.550  1.00  0.00           H0.      0
ATOM   3242 HG22 VAL A 209      31.960  59.800  64.275  1.00  0.00           H0.      0
ATOM   3243 HG23 VAL A 209      32.810  59.321  65.732  1.00  0.00           H0.      0
ATOM   3244  C   VAL A 209      31.267  56.615  64.298  1.00  0.00           C0.      0
ATOM   3245  O   VAL A 209      31.005  55.820  63.345  1.00  0.00           O0.      0
ATOM   3246  N   ASN A 210      30.298  57.077  65.054  1.00  0.00           N0.      0
ATOM   3247  H   ASN A 210      30.652  57.621  65.829  1.00  0.00           H0.      0
ATOM   3248  CA  ASN A 210      28.936  56.672  64.945  1.00  0.00           C0.      0
ATOM   3249  HA  ASN A 210      28.424  57.201  65.749  1.00  0.00           H0.      0
ATOM   3250  CB  ASN A 210      28.178  57.362  63.785  1.00  0.00           C0.      0
ATOM   3251  HB2 ASN A 210      28.442  56.827  62.873  1.00  0.00           H0.      0
ATOM   3252  HB3 ASN A 210      27.121  57.222  64.012  1.00  0.00           H0.      0
ATOM   3253  CG  ASN A 210      28.612  58.767  63.497  1.00  0.00           C0.      0
ATOM   3254  OD1 ASN A 210      29.472  59.036  62.700  1.00  0.00           O0.      0
ATOM   3255  ND2 ASN A 210      28.061  59.700  64.189  1.00  0.00           N0.      0
ATOM   3256 HD21 ASN A 210      28.475  60.585  63.934  1.00  0.00           H0.      0
ATOM   3257 HD22 ASN A 210      27.374  59.520  64.906  1.00  0.00           H0.      0
ATOM   3258  C   ASN A 210      28.670  55.140  65.110  1.00  0.00           C0.      0
ATOM   3259  O   ASN A 210      27.836  54.574  64.434  1.00  0.00           O0.      0
ATOM   3260  N   ASN A 211      29.460  54.463  65.923  1.00  0.00           N0.      0
ATOM   3261  H   ASN A 211      30.129  54.930  66.518  1.00  0.00           H0.      0
ATOM   3262  CA  ASN A 211      29.550  53.049  66.113  1.00  0.00           C0.      0
ATOM   3263  HA  ASN A 211      30.500  52.881  66.620  1.00  0.00           H0.      0
ATOM   3264  CB  ASN A 211      28.354  52.558  67.006  1.00  0.00           C0.      0
ATOM   3265  HB2 ASN A 211      27.369  52.913  66.702  1.00  0.00           H0.      0
ATOM   3266  HB3 ASN A 211      28.366  51.474  67.119  1.00  0.00           H0.      0
ATOM   3267  CG  ASN A 211      28.537  53.116  68.462  1.00  0.00           C0.      0
ATOM   3268  OD1 ASN A 211      27.858  53.961  68.975  1.00  0.00           O0.      0
ATOM   3269  ND2 ASN A 211      29.569  52.647  69.151  1.00  0.00           N0.      0
ATOM   3270 HD21 ASN A 211      29.889  53.219  69.920  1.00  0.00           H0.      0
ATOM   3271 HD22 ASN A 211      30.244  51.956  68.857  1.00  0.00           H0.      0
ATOM   3272  C   ASN A 211      29.710  52.173  64.815  1.00  0.00           C0.      0
ATOM   3273  O   ASN A 211      29.340  51.001  64.867  1.00  0.00           O0.      0
ATOM   3274  N   LYS A 212      30.191  52.799  63.722  1.00  0.00           N0.      0
ATOM   3275  H   LYS A 212      30.466  53.763  63.851  1.00  0.00           H0.      0
ATOM   3276  CA  LYS A 212      30.542  52.129  62.471  1.00  0.00           C0.      0
ATOM   3277  HA  LYS A 212      30.715  51.062  62.611  1.00  0.00           H0.      0
ATOM   3278  CB  LYS A 212      29.373  52.341  61.530  1.00  0.00           C0.      0
ATOM   3279  HB2 LYS A 212      29.217  53.412  61.400  1.00  0.00           H0.      0
ATOM   3280  HB3 LYS A 212      29.564  52.010  60.509  1.00  0.00           H0.      0
ATOM   3281  CG  LYS A 212      28.099  51.541  61.921  1.00  0.00           C0.      0
ATOM   3282  HG2 LYS A 212      28.285  50.473  61.803  1.00  0.00           H0.      0
ATOM   3283  HG3 LYS A 212      27.697  51.893  62.871  1.00  0.00           H0.      0
ATOM   3284  CD  LYS A 212      27.031  51.842  60.853  1.00  0.00           C0.      0
ATOM   3285  HD2 LYS A 212      26.828  52.913  60.858  1.00  0.00           H0.      0
ATOM   3286  HD3 LYS A 212      27.262  51.580  59.821  1.00  0.00           H0.      0
ATOM   3287  CE  LYS A 212      25.669  51.243  61.196  1.00  0.00           C0.      0
ATOM   3288  HE2 LYS A 212      25.196  51.896  61.930  1.00  0.00           H0.      0
ATOM   3289  HE3 LYS A 212      25.089  51.436  60.293  1.00  0.00           H0.      0
ATOM   3290  NZ  LYS A 212      25.806  49.788  61.574  1.00  0.00           N0.      0
ATOM   3291  HZ1 LYS A 212      26.195  49.482  60.693  1.00  0.00           H0.      0
ATOM   3292  HZ2 LYS A 212      26.317  49.529  62.406  1.00  0.00           H0.      0
ATOM   3293  HZ3 LYS A 212      24.890  49.369  61.644  1.00  0.00           H0.      0
ATOM   3294  C   LYS A 212      31.823  52.685  61.854  1.00  0.00           C0.      0
ATOM   3295  O   LYS A 212      32.311  53.768  62.320  1.00  0.00           O0.      0
ATOM   3296  N   ALA A 213      32.319  52.150  60.751  1.00  0.00           N0.      0
ATOM   3297  H   ALA A 213      31.769  51.482  60.229  1.00  0.00           H0.      0
ATOM   3298  CA  ALA A 213      33.704  52.399  60.387  1.00  0.00           C0.      0
ATOM   3299  HA  ALA A 213      34.275  52.627  61.287  1.00  0.00           H0.      0
ATOM   3300  CB  ALA A 213      34.185  51.057  59.716  1.00  0.00           C0.      0
ATOM   3301  HB1 ALA A 213      34.242  50.281  60.479  1.00  0.00           H0.      0
ATOM   3302  HB2 ALA A 213      33.435  50.795  58.970  1.00  0.00           H0.      0
ATOM   3303  HB3 ALA A 213      35.094  51.160  59.123  1.00  0.00           H0.      0
ATOM   3304  C   ALA A 213      33.881  53.493  59.295  1.00  0.00           C0.      0
ATOM   3305  O   ALA A 213      32.962  53.645  58.439  1.00  0.00           O0.      0
ATOM   3306  N   HIE A 214      34.951  54.292  59.483  1.00  0.00           N0.      0
ATOM   3307  H   HIE A 214      35.590  54.192  60.258  1.00  0.00           H0.      0
ATOM   3308  CA  HIE A 214      35.378  55.277  58.459  1.00  0.00           C0.      0
ATOM   3309  HA  HIE A 214      34.600  55.310  57.697  1.00  0.00           H0.      0
ATOM   3310  CB  HIE A 214      35.361  56.745  59.004  1.00  0.00           C0.      0
ATOM   3311  HB2 HIE A 214      35.428  57.501  58.221  1.00  0.00           H0.      0
ATOM   3312  HB3 HIE A 214      34.377  56.913  59.442  1.00  0.00           H0.      0
ATOM   3313  CG  HIE A 214      36.311  57.003  60.136  1.00  0.00           C0.      0
ATOM   3314  ND1 HIE A 214      36.310  56.379  61.393  1.00  0.00           N0.      0
ATOM   3315  CE1 HIE A 214      37.508  56.616  62.011  1.00  0.00           C0.      0
ATOM   3316  HE1 HIE A 214      37.746  56.366  63.034  1.00  0.00           H0.      0
ATOM   3317  NE2 HIE A 214      38.241  57.426  61.169  1.00  0.00           N0.      0
ATOM   3318  HE2 HIE A 214      39.056  57.967  61.423  1.00  0.00           H0.      0
ATOM   3319  CD2 HIE A 214      37.515  57.620  59.993  1.00  0.00           C0.      0
ATOM   3320  HD2 HIE A 214      37.940  58.118  59.134  1.00  0.00           H0.      0
ATOM   3321  C   HIE A 214      36.716  54.891  57.798  1.00  0.00           C0.      0
ATOM   3322  O   HIE A 214      37.047  55.403  56.731  1.00  0.00           O0.      0
ATOM   3323  N   MET A 215      37.501  53.990  58.462  1.00  0.00           N0.      0
ATOM   3324  H   MET A 215      37.190  53.565  59.324  1.00  0.00           H0.      0
ATOM   3325  CA  MET A 215      38.837  53.539  58.041  1.00  0.00           C0.      0
ATOM   3326  HA  MET A 215      38.710  53.546  56.958  1.00  0.00           H0.      0
ATOM   3327  CB  MET A 215      39.853  54.644  58.374  1.00  0.00           C0.      0
ATOM   3328  HB2 MET A 215      39.585  55.645  58.036  1.00  0.00           H0.      0
ATOM   3329  HB3 MET A 215      39.878  54.700  59.462  1.00  0.00           H0.      0
ATOM   3330  CG  MET A 215      41.248  54.339  57.817  1.00  0.00           C0.      0
ATOM   3331  HG2 MET A 215      41.495  53.312  58.085  1.00  0.00           H0.      0
ATOM   3332  HG3 MET A 215      41.245  54.288  56.728  1.00  0.00           H0.      0
ATOM   3333  SD  MET A 215      42.615  55.453  58.322  1.00  0.00           S0.      0
ATOM   3334  CE  MET A 215      42.112  57.040  57.659  1.00  0.00           C0.      0
ATOM   3335  HE1 MET A 215      41.027  57.129  57.603  1.00  0.00           H0.      0
ATOM   3336  HE2 MET A 215      42.502  57.795  58.342  1.00  0.00           H0.      0
ATOM   3337  HE3 MET A 215      42.444  57.125  56.625  1.00  0.00           H0.      0
ATOM   3338  C   MET A 215      39.127  52.166  58.519  1.00  0.00           C0.      0
ATOM   3339  O   MET A 215      39.116  51.821  59.713  1.00  0.00           O0.      0
ATOM   3340  N   VAL A 216      39.469  51.242  57.591  1.00  0.00           N0.      0
ATOM   3341  H   VAL A 216      39.468  51.548  56.628  1.00  0.00           H0.      0
ATOM   3342  CA  VAL A 216      40.258  50.031  58.004  1.00  0.00           C0.      0
ATOM   3343  HA  VAL A 216      40.116  49.830  59.066  1.00  0.00           H0.      0
ATOM   3344  CB  VAL A 216      39.717  48.672  57.370  1.00  0.00           C0.      0
ATOM   3345  HB  VAL A 216      39.848  48.784  56.294  1.00  0.00           H0.      0
ATOM   3346  CG1 VAL A 216      40.498  47.410  57.766  1.00  0.00           C0.      0
ATOM   3347 HG11 VAL A 216      40.395  47.218  58.834  1.00  0.00           H0.      0
ATOM   3348 HG12 VAL A 216      39.960  46.591  57.289  1.00  0.00           H0.      0
ATOM   3349 HG13 VAL A 216      41.551  47.379  57.486  1.00  0.00           H0.      0
ATOM   3350  CG2 VAL A 216      38.235  48.373  57.611  1.00  0.00           C0.      0
ATOM   3351 HG21 VAL A 216      37.670  49.168  57.124  1.00  0.00           H0.      0
ATOM   3352 HG22 VAL A 216      37.848  47.494  57.096  1.00  0.00           H0.      0
ATOM   3353 HG23 VAL A 216      38.239  48.304  58.699  1.00  0.00           H0.      0
ATOM   3354  C   VAL A 216      41.764  50.267  57.726  1.00  0.00           C0.      0
ATOM   3355  O   VAL A 216      42.093  51.043  56.837  1.00  0.00           O0.      0
ATOM   3356  N   THR A 217      42.664  49.767  58.588  1.00  0.00           N0.      0
ATOM   3357  H   THR A 217      42.348  49.095  59.273  1.00  0.00           H0.      0
ATOM   3358  CA  THR A 217      44.112  49.882  58.582  1.00  0.00           C0.      0
ATOM   3359  HA  THR A 217      44.393  49.951  57.531  1.00  0.00           H0.      0
ATOM   3360  CB  THR A 217      44.475  51.183  59.362  1.00  0.00           C0.      0
ATOM   3361  HB  THR A 217      44.185  52.072  58.802  1.00  0.00           H0.      0
ATOM   3362  CG2 THR A 217      44.176  51.287  60.904  1.00  0.00           C0.      0
ATOM   3363 HG21 THR A 217      43.149  50.996  61.128  1.00  0.00           H0.      0
ATOM   3364 HG22 THR A 217      44.748  50.632  61.561  1.00  0.00           H0.      0
ATOM   3365 HG23 THR A 217      44.400  52.306  61.218  1.00  0.00           H0.      0
ATOM   3366  OG1 THR A 217      45.887  51.158  59.276  1.00  0.00           O0.      0
ATOM   3367  HG1 THR A 217      46.125  51.113  58.347  1.00  0.00           H0.      0
ATOM   3368  C   THR A 217      44.739  48.535  59.063  1.00  0.00           C0.      0
ATOM   3369  O   THR A 217      44.214  47.808  59.903  1.00  0.00           O0.      0
ATOM   3370  N   LEU A 218      45.768  48.093  58.335  1.00  0.00           N0.      0
ATOM   3371  H   LEU A 218      46.087  48.748  57.635  1.00  0.00           H0.      0
ATOM   3372  CA  LEU A 218      46.653  46.939  58.600  1.00  0.00           C0.      0
ATOM   3373  HA  LEU A 218      46.250  46.586  59.549  1.00  0.00           H0.      0
ATOM   3374  CB  LEU A 218      46.436  45.901  57.491  1.00  0.00           C0.      0
ATOM   3375  HB2 LEU A 218      46.754  46.324  56.538  1.00  0.00           H0.      0
ATOM   3376  HB3 LEU A 218      47.121  45.079  57.699  1.00  0.00           H0.      0
ATOM   3377  CG  LEU A 218      45.009  45.367  57.389  1.00  0.00           C0.      0
ATOM   3378  HG  LEU A 218      44.252  46.141  57.512  1.00  0.00           H0.      0
ATOM   3379  CD1 LEU A 218      44.847  44.786  55.962  1.00  0.00           C0.      0
ATOM   3380 HD11 LEU A 218      45.543  43.950  55.890  1.00  0.00           H0.      0
ATOM   3381 HD12 LEU A 218      43.810  44.471  55.843  1.00  0.00           H0.      0
ATOM   3382 HD13 LEU A 218      44.947  45.573  55.215  1.00  0.00           H0.      0
ATOM   3383  CD2 LEU A 218      44.709  44.186  58.259  1.00  0.00           C0.      0
ATOM   3384 HD21 LEU A 218      43.772  43.683  58.019  1.00  0.00           H0.      0
ATOM   3385 HD22 LEU A 218      45.522  43.462  58.203  1.00  0.00           H0.      0
ATOM   3386 HD23 LEU A 218      44.665  44.438  59.319  1.00  0.00           H0.      0
ATOM   3387  C   LEU A 218      48.057  47.425  58.673  1.00  0.00           C0.      0
ATOM   3388  O   LEU A 218      48.590  48.078  57.798  1.00  0.00           O0.      0
ATOM   3389  N   ASP A 219      48.721  47.063  59.777  1.00  0.00           N0.      0
ATOM   3390  H   ASP A 219      48.287  46.559  60.537  1.00  0.00           H0.      0
ATOM   3391  CA  ASP A 219      50.105  46.803  59.749  1.00  0.00           C0.      0
ATOM   3392  HA  ASP A 219      50.604  47.622  59.231  1.00  0.00           H0.      0
ATOM   3393  CB  ASP A 219      50.841  46.991  61.095  1.00  0.00           C0.      0
ATOM   3394  HB2 ASP A 219      50.417  46.265  61.788  1.00  0.00           H0.      0
ATOM   3395  HB3 ASP A 219      51.875  46.685  60.932  1.00  0.00           H0.      0
ATOM   3396  CG  ASP A 219      50.769  48.389  61.694  1.00  0.00           C0.      0
ATOM   3397  OD1 ASP A 219      49.727  48.858  62.204  1.00  0.00           O0.      0
ATOM   3398  OD2 ASP A 219      51.827  49.013  61.731  1.00  0.00           O0.      0
ATOM   3399  C   ASP A 219      50.342  45.473  59.059  1.00  0.00           C0.      0
ATOM   3400  O   ASP A 219      49.520  44.531  59.159  1.00  0.00           O0.      0
ATOM   3401  N   TYR A 220      51.432  45.395  58.288  1.00  0.00           N0.      0
ATOM   3402  H   TYR A 220      52.033  46.204  58.217  1.00  0.00           H0.      0
ATOM   3403  CA  TYR A 220      52.090  44.140  57.786  1.00  0.00           C0.      0
ATOM   3404  HA  TYR A 220      51.466  43.343  58.189  1.00  0.00           H0.      0
ATOM   3405  CB  TYR A 220      52.172  44.189  56.194  1.00  0.00           C0.      0
ATOM   3406  HB2 TYR A 220      52.627  45.160  55.998  1.00  0.00           H0.      0
ATOM   3407  HB3 TYR A 220      52.790  43.368  55.832  1.00  0.00           H0.      0
ATOM   3408  CG  TYR A 220      50.809  44.059  55.596  1.00  0.00           C0.      0
ATOM   3409  CD1 TYR A 220      50.285  45.209  54.985  1.00  0.00           C0.      0
ATOM   3410  HD1 TYR A 220      50.820  46.147  54.983  1.00  0.00           H0.      0
ATOM   3411  CE1 TYR A 220      49.010  45.100  54.330  1.00  0.00           C0.      0
ATOM   3412  HE1 TYR A 220      48.556  45.942  53.828  1.00  0.00           H0.      0
ATOM   3413  CZ  TYR A 220      48.333  43.863  54.223  1.00  0.00           C0.      0
ATOM   3414  OH  TYR A 220      47.160  43.729  53.494  1.00  0.00           O0.      0
ATOM   3415  HH  TYR A 220      47.057  44.315  52.741  1.00  0.00           H0.      0
ATOM   3416  CE2 TYR A 220      48.873  42.734  54.828  1.00  0.00           C0.      0
ATOM   3417  HE2 TYR A 220      48.310  41.814  54.782  1.00  0.00           H0.      0
ATOM   3418  CD2 TYR A 220      50.038  42.875  55.622  1.00  0.00           C0.      0
ATOM   3419  HD2 TYR A 220      50.377  42.122  56.319  1.00  0.00           H0.      0
ATOM   3420  C   TYR A 220      53.510  44.021  58.377  1.00  0.00           C0.      0
ATOM   3421  O   TYR A 220      54.153  45.044  58.489  1.00  0.00           O0.      0
ATOM   3422  N   THR A 221      53.905  42.782  58.653  1.00  0.00           N0.      0
ATOM   3423  H   THR A 221      53.368  41.992  58.325  1.00  0.00           H0.      0
ATOM   3424  CA  THR A 221      55.319  42.594  59.134  1.00  0.00           C0.      0
ATOM   3425  HA  THR A 221      55.841  43.549  59.079  1.00  0.00           H0.      0
ATOM   3426  CB  THR A 221      55.283  42.146  60.596  1.00  0.00           C0.      0
ATOM   3427  HB  THR A 221      54.762  41.192  60.515  1.00  0.00           H0.      0
ATOM   3428  CG2 THR A 221      56.636  41.874  61.239  1.00  0.00           C0.      0
ATOM   3429 HG21 THR A 221      57.352  42.631  60.919  1.00  0.00           H0.      0
ATOM   3430 HG22 THR A 221      56.569  41.834  62.326  1.00  0.00           H0.      0
ATOM   3431 HG23 THR A 221      56.998  40.879  60.979  1.00  0.00           H0.      0
ATOM   3432  OG1 THR A 221      54.548  42.887  61.519  1.00  0.00           O0.      0
ATOM   3433  HG1 THR A 221      53.627  42.791  61.267  1.00  0.00           H0.      0
ATOM   3434  C   THR A 221      56.067  41.544  58.348  1.00  0.00           C0.      0
ATOM   3435  O   THR A 221      55.533  40.478  58.077  1.00  0.00           O0.      0
ATOM   3436  N   VAL A 222      57.299  41.868  57.907  1.00  0.00           N0.      0
ATOM   3437  H   VAL A 222      57.760  42.714  58.208  1.00  0.00           H0.      0
ATOM   3438  CA  VAL A 222      58.020  41.226  56.811  1.00  0.00           C0.      0
ATOM   3439  HA  VAL A 222      57.536  40.258  56.684  1.00  0.00           H0.      0
ATOM   3440  CB  VAL A 222      57.809  41.967  55.472  1.00  0.00           C0.      0
ATOM   3441  HB  VAL A 222      56.737  42.144  55.391  1.00  0.00           H0.      0
ATOM   3442  CG1 VAL A 222      58.369  43.432  55.506  1.00  0.00           C0.      0
ATOM   3443 HG11 VAL A 222      58.061  43.936  54.590  1.00  0.00           H0.      0
ATOM   3444 HG12 VAL A 222      57.956  43.974  56.356  1.00  0.00           H0.      0
ATOM   3445 HG13 VAL A 222      59.455  43.502  55.574  1.00  0.00           H0.      0
ATOM   3446  CG2 VAL A 222      58.281  41.165  54.222  1.00  0.00           C0.      0
ATOM   3447 HG21 VAL A 222      57.779  40.197  54.209  1.00  0.00           H0.      0
ATOM   3448 HG22 VAL A 222      58.042  41.797  53.367  1.00  0.00           H0.      0
ATOM   3449 HG23 VAL A 222      59.355  41.012  54.323  1.00  0.00           H0.      0
ATOM   3450  C   VAL A 222      59.435  40.825  57.181  1.00  0.00           C0.      0
ATOM   3451  O   VAL A 222      60.106  41.687  57.806  1.00  0.00           O0.      0
ATOM   3452  N   GLN A 223      59.931  39.612  56.812  1.00  0.00           N0.      0
ATOM   3453  H   GLN A 223      59.277  39.062  56.274  1.00  0.00           H0.      0
ATOM   3454  CA  GLN A 223      61.410  39.372  56.686  1.00  0.00           C0.      0
ATOM   3455  HA  GLN A 223      61.855  39.817  57.576  1.00  0.00           H0.      0
ATOM   3456  CB  GLN A 223      61.578  37.889  56.673  1.00  0.00           C0.      0
ATOM   3457  HB2 GLN A 223      61.050  37.586  57.577  1.00  0.00           H0.      0
ATOM   3458  HB3 GLN A 223      60.876  37.524  55.922  1.00  0.00           H0.      0
ATOM   3459  CG  GLN A 223      62.940  37.265  56.441  1.00  0.00           C0.      0
ATOM   3460  HG2 GLN A 223      63.299  37.445  55.428  1.00  0.00           H0.      0
ATOM   3461  HG3 GLN A 223      63.592  37.719  57.187  1.00  0.00           H0.      0
ATOM   3462  CD  GLN A 223      62.925  35.736  56.521  1.00  0.00           C0.      0
ATOM   3463  OE1 GLN A 223      62.144  35.166  57.255  1.00  0.00           O0.      0
ATOM   3464  NE2 GLN A 223      63.874  35.090  55.924  1.00  0.00           N0.      0
ATOM   3465 HE21 GLN A 223      63.813  34.088  56.029  1.00  0.00           H0.      0
ATOM   3466 HE22 GLN A 223      64.438  35.538  55.216  1.00  0.00           H0.      0
ATOM   3467  C   GLN A 223      62.037  40.075  55.524  1.00  0.00           C0.      0
ATOM   3468  O   GLN A 223      61.598  39.968  54.370  1.00  0.00           O0.      0
ATOM   3469  N   VAL A 224      63.178  40.756  55.791  1.00  0.00           N0.      0
ATOM   3470  H   VAL A 224      63.547  40.693  56.730  1.00  0.00           H0.      0
ATOM   3471  CA  VAL A 224      64.095  41.443  54.781  1.00  0.00           C0.      0
ATOM   3472  HA  VAL A 224      63.689  41.408  53.770  1.00  0.00           H0.      0
ATOM   3473  CB  VAL A 224      64.287  42.874  55.202  1.00  0.00           C0.      0
ATOM   3474  HB  VAL A 224      64.893  42.897  56.108  1.00  0.00           H0.      0
ATOM   3475  CG1 VAL A 224      65.109  43.558  54.134  1.00  0.00           C0.      0
ATOM   3476 HG11 VAL A 224      64.534  43.662  53.213  1.00  0.00           H0.      0
ATOM   3477 HG12 VAL A 224      65.263  44.615  54.353  1.00  0.00           H0.      0
ATOM   3478 HG13 VAL A 224      66.071  43.138  53.842  1.00  0.00           H0.      0
ATOM   3479  CG2 VAL A 224      63.008  43.720  55.397  1.00  0.00           C0.      0
ATOM   3480 HG21 VAL A 224      62.368  43.302  56.173  1.00  0.00           H0.      0
ATOM   3481 HG22 VAL A 224      63.216  44.764  55.633  1.00  0.00           H0.      0
ATOM   3482 HG23 VAL A 224      62.426  43.646  54.478  1.00  0.00           H0.      0
ATOM   3483  C   VAL A 224      65.419  40.677  54.690  1.00  0.00           C0.      0
ATOM   3484  O   VAL A 224      66.142  40.697  55.683  1.00  0.00           O0.      0
ATOM   3485  N   PRO A 225      65.772  40.029  53.563  1.00  0.00           N0.      0
ATOM   3486  CD  PRO A 225      64.918  39.651  52.416  1.00  0.00           C0.      0
ATOM   3487  HD2 PRO A 225      64.878  40.499  51.732  1.00  0.00           H0.      0
ATOM   3488  HD3 PRO A 225      63.987  39.273  52.837  1.00  0.00           H0.      0
ATOM   3489  CG  PRO A 225      65.628  38.501  51.701  1.00  0.00           C0.      0
ATOM   3490  HG2 PRO A 225      65.494  38.595  50.623  1.00  0.00           H0.      0
ATOM   3491  HG3 PRO A 225      65.168  37.567  52.024  1.00  0.00           H0.      0
ATOM   3492  CB  PRO A 225      67.081  38.678  52.063  1.00  0.00           C0.      0
ATOM   3493  HB2 PRO A 225      67.443  39.330  51.269  1.00  0.00           H0.      0
ATOM   3494  HB3 PRO A 225      67.724  37.798  52.079  1.00  0.00           H0.      0
ATOM   3495  CA  PRO A 225      67.093  39.347  53.448  1.00  0.00           C0.      0
ATOM   3496  HA  PRO A 225      67.231  38.562  54.192  1.00  0.00           H0.      0
ATOM   3497  C   PRO A 225      68.311  40.225  53.637  1.00  0.00           C0.      0
ATOM   3498  O   PRO A 225      68.328  41.439  53.378  1.00  0.00           O0.      0
ATOM   3499  N   GLY A 226      69.394  39.552  54.103  1.00  0.00           N0.      0
ATOM   3500  H   GLY A 226      69.221  38.603  54.401  1.00  0.00           H0.      0
ATOM   3501  CA  GLY A 226      70.730  40.095  54.379  1.00  0.00           C0.      0
ATOM   3502  HA2 GLY A 226      71.376  39.385  54.896  1.00  0.00           H0.      0
ATOM   3503  HA3 GLY A 226      71.237  40.199  53.420  1.00  0.00           H0.      0
ATOM   3504  C   GLY A 226      70.711  41.452  55.118  1.00  0.00           C0.      0
ATOM   3505  O   GLY A 226      71.688  42.273  55.045  1.00  0.00           O0.      0
ATOM   3506  N   ALA A 227      69.546  41.823  55.783  1.00  0.00           N0.      0
ATOM   3507  H   ALA A 227      68.783  41.171  55.666  1.00  0.00           H0.      0
ATOM   3508  CA  ALA A 227      69.413  42.920  56.792  1.00  0.00           C0.      0
ATOM   3509  HA  ALA A 227      70.181  43.641  56.513  1.00  0.00           H0.      0
ATOM   3510  CB  ALA A 227      68.024  43.650  56.838  1.00  0.00           C0.      0
ATOM   3511  HB1 ALA A 227      67.786  44.143  55.896  1.00  0.00           H0.      0
ATOM   3512  HB2 ALA A 227      67.184  42.986  57.043  1.00  0.00           H0.      0
ATOM   3513  HB3 ALA A 227      68.014  44.396  57.633  1.00  0.00           H0.      0
ATOM   3514  C   ALA A 227      69.793  42.616  58.233  1.00  0.00           C0.      0
ATOM   3515  O   ALA A 227      69.942  43.483  59.074  1.00  0.00           O0.      0
ATOM   3516  N   GLY A 228      69.915  41.330  58.479  1.00  0.00           N0.      0
ATOM   3517  H   GLY A 228      69.655  40.717  57.720  1.00  0.00           H0.      0
ATOM   3518  CA  GLY A 228      70.368  40.662  59.719  1.00  0.00           C0.      0
ATOM   3519  HA2 GLY A 228      69.841  41.146  60.541  1.00  0.00           H0.      0
ATOM   3520  HA3 GLY A 228      70.073  39.631  59.521  1.00  0.00           H0.      0
ATOM   3521  C   GLY A 228      71.866  40.852  59.845  1.00  0.00           C0.      0
ATOM   3522  O   GLY A 228      72.635  41.016  58.884  1.00  0.00           O0.      0
ATOM   3523  N   ARG A 229      72.278  40.536  61.079  1.00  0.00           N0.      0
ATOM   3524  H   ARG A 229      71.637  40.106  61.730  1.00  0.00           H0.      0
ATOM   3525  CA  ARG A 229      73.634  40.648  61.580  1.00  0.00           C0.      0
ATOM   3526  HA  ARG A 229      73.967  41.680  61.475  1.00  0.00           H0.      0
ATOM   3527  CB  ARG A 229      73.702  40.309  63.136  1.00  0.00           C0.      0
ATOM   3528  HB2 ARG A 229      73.070  40.968  63.732  1.00  0.00           H0.      0
ATOM   3529  HB3 ARG A 229      73.368  39.283  63.288  1.00  0.00           H0.      0
ATOM   3530  CG  ARG A 229      75.073  40.474  63.681  1.00  0.00           C0.      0
ATOM   3531  HG2 ARG A 229      75.776  39.869  63.109  1.00  0.00           H0.      0
ATOM   3532  HG3 ARG A 229      75.427  41.505  63.702  1.00  0.00           H0.      0
ATOM   3533  CD  ARG A 229      75.195  39.994  65.089  1.00  0.00           C0.      0
ATOM   3534  HD2 ARG A 229      74.451  40.435  65.753  1.00  0.00           H0.      0
ATOM   3535  HD3 ARG A 229      75.047  38.918  64.991  1.00  0.00           H0.      0
ATOM   3536  NE  ARG A 229      76.480  40.329  65.722  1.00  0.00           N0.      0
ATOM   3537  HE  ARG A 229      77.284  40.485  65.131  1.00  0.00           H0.      0
ATOM   3538  CZ  ARG A 229      76.760  40.566  66.997  1.00  0.00           C0.      0
ATOM   3539  NH1 ARG A 229      75.854  40.449  67.936  1.00  0.00           N0.      0
ATOM   3540 HH11 ARG A 229      74.907  40.149  67.754  1.00  0.00           H0.      0
ATOM   3541 HH12 ARG A 229      76.220  40.524  68.874  1.00  0.00           H0.      0
ATOM   3542  NH2 ARG A 229      77.934  40.770  67.379  1.00  0.00           N0.      0
ATOM   3543 HH21 ARG A 229      78.651  40.658  66.677  1.00  0.00           H0.      0
ATOM   3544 HH22 ARG A 229      78.205  40.925  68.340  1.00  0.00           H0.      0
ATOM   3545  C   ARG A 229      74.614  39.691  60.834  1.00  0.00           C0.      0
ATOM   3546  O   ARG A 229      74.301  38.541  60.622  1.00  0.00           O0.      0
ATOM   3547  N   ASP A 230      75.684  40.237  60.345  1.00  0.00           N0.      0
ATOM   3548  H   ASP A 230      75.732  41.240  60.447  1.00  0.00           H0.      0
ATOM   3549  CA  ASP A 230      76.637  39.549  59.451  1.00  0.00           C0.      0
ATOM   3550  HA  ASP A 230      77.176  40.328  58.912  1.00  0.00           H0.      0
ATOM   3551  CB  ASP A 230      77.646  38.714  60.202  1.00  0.00           C0.      0
ATOM   3552  HB2 ASP A 230      77.161  37.900  60.742  1.00  0.00           H0.      0
ATOM   3553  HB3 ASP A 230      78.384  38.362  59.482  1.00  0.00           H0.      0
ATOM   3554  CG  ASP A 230      78.453  39.533  61.238  1.00  0.00           C0.      0
ATOM   3555  OD1 ASP A 230      78.873  40.733  61.017  1.00  0.00           O0.      0
ATOM   3556  OD2 ASP A 230      78.904  38.944  62.241  1.00  0.00           O0.      0
ATOM   3557  C   ASP A 230      75.970  38.826  58.299  1.00  0.00           C0.      0
ATOM   3558  O   ASP A 230      76.346  37.685  57.972  1.00  0.00           O0.      0
ATOM   3559  N   GLY A 231      74.886  39.410  57.711  1.00  0.00           N0.      0
ATOM   3560  H   GLY A 231      74.621  40.339  58.007  1.00  0.00           H0.      0
ATOM   3561  CA  GLY A 231      74.297  38.833  56.462  1.00  0.00           C0.      0
ATOM   3562  HA2 GLY A 231      73.692  39.618  56.008  1.00  0.00           H0.      0
ATOM   3563  HA3 GLY A 231      75.130  38.512  55.837  1.00  0.00           H0.      0
ATOM   3564  C   GLY A 231      73.233  37.764  56.686  1.00  0.00           C0.      0
ATOM   3565  O   GLY A 231      72.840  37.012  55.805  1.00  0.00           O0.      0
ATOM   3566  N   ALA A 232      72.618  37.861  57.864  1.00  0.00           N0.      0
ATOM   3567  H   ALA A 232      72.793  38.667  58.446  1.00  0.00           H0.      0
ATOM   3568  CA  ALA A 232      71.435  37.064  58.185  1.00  0.00           C0.      0
ATOM   3569  HA  ALA A 232      71.531  36.044  57.813  1.00  0.00           H0.      0
ATOM   3570  CB  ALA A 232      71.398  36.889  59.732  1.00  0.00           C0.      0
ATOM   3571  HB1 ALA A 232      70.572  36.269  60.081  1.00  0.00           H0.      0
ATOM   3572  HB2 ALA A 232      72.334  36.566  60.186  1.00  0.00           H0.      0
ATOM   3573  HB3 ALA A 232      71.151  37.841  60.204  1.00  0.00           H0.      0
ATOM   3574  C   ALA A 232      70.155  37.699  57.604  1.00  0.00           C0.      0
ATOM   3575  O   ALA A 232      70.192  38.800  57.066  1.00  0.00           O0.      0
ATOM   3576  N   PRO A 233      68.990  37.065  57.804  1.00  0.00           N0.      0
ATOM   3577  CD  PRO A 233      68.821  35.693  58.215  1.00  0.00           C0.      0
ATOM   3578  HD2 PRO A 233      68.862  35.681  59.304  1.00  0.00           H0.      0
ATOM   3579  HD3 PRO A 233      69.716  35.194  57.843  1.00  0.00           H0.      0
ATOM   3580  CG  PRO A 233      67.471  35.160  57.715  1.00  0.00           C0.      0
ATOM   3581  HG2 PRO A 233      67.125  34.355  58.363  1.00  0.00           H0.      0
ATOM   3582  HG3 PRO A 233      67.731  34.788  56.724  1.00  0.00           H0.      0
ATOM   3583  CB  PRO A 233      66.705  36.484  57.871  1.00  0.00           C0.      0
ATOM   3584  HB2 PRO A 233      66.153  36.458  58.810  1.00  0.00           H0.      0
ATOM   3585  HB3 PRO A 233      65.960  36.554  57.078  1.00  0.00           H0.      0
ATOM   3586  CA  PRO A 233      67.652  37.730  57.735  1.00  0.00           C0.      0
ATOM   3587  HA  PRO A 233      67.507  38.261  56.794  1.00  0.00           H0.      0
ATOM   3588  C   PRO A 233      67.454  38.708  58.809  1.00  0.00           C0.      0
ATOM   3589  O   PRO A 233      67.804  38.380  59.909  1.00  0.00           O0.      0
ATOM   3590  N   GLY A 234      66.919  39.899  58.480  1.00  0.00           N0.      0
ATOM   3591  H   GLY A 234      66.689  40.014  57.503  1.00  0.00           H0.      0
ATOM   3592  CA  GLY A 234      66.414  40.917  59.408  1.00  0.00           C0.      0
ATOM   3593  HA2 GLY A 234      66.447  40.672  60.470  1.00  0.00           H0.      0
ATOM   3594  HA3 GLY A 234      66.986  41.842  59.333  1.00  0.00           H0.      0
ATOM   3595  C   GLY A 234      64.943  41.254  59.097  1.00  0.00           C0.      0
ATOM   3596  O   GLY A 234      64.374  40.680  58.199  1.00  0.00           O0.      0
ATOM   3597  N   PHE A 235      64.218  42.106  59.858  1.00  0.00           N0.      0
ATOM   3598  H   PHE A 235      64.696  42.619  60.585  1.00  0.00           H0.      0
ATOM   3599  CA  PHE A 235      62.819  42.298  59.710  1.00  0.00           C0.      0
ATOM   3600  HA  PHE A 235      62.465  41.814  58.799  1.00  0.00           H0.      0
ATOM   3601  CB  PHE A 235      62.069  41.630  60.896  1.00  0.00           C0.      0
ATOM   3602  HB2 PHE A 235      62.289  42.121  61.844  1.00  0.00           H0.      0
ATOM   3603  HB3 PHE A 235      60.998  41.624  60.694  1.00  0.00           H0.      0
ATOM   3604  CG  PHE A 235      62.472  40.192  60.991  1.00  0.00           C0.      0
ATOM   3605  CD1 PHE A 235      61.735  39.177  60.279  1.00  0.00           C0.      0
ATOM   3606  HD1 PHE A 235      60.907  39.519  59.675  1.00  0.00           H0.      0
ATOM   3607  CE1 PHE A 235      62.195  37.855  60.182  1.00  0.00           C0.      0
ATOM   3608  HE1 PHE A 235      61.772  37.077  59.563  1.00  0.00           H0.      0
ATOM   3609  CZ  PHE A 235      63.326  37.499  60.959  1.00  0.00           C0.      0
ATOM   3610  HZ  PHE A 235      63.644  36.476  61.098  1.00  0.00           H0.      0
ATOM   3611  CE2 PHE A 235      64.067  38.480  61.683  1.00  0.00           C0.      0
ATOM   3612  HE2 PHE A 235      64.883  38.130  62.298  1.00  0.00           H0.      0
ATOM   3613  CD2 PHE A 235      63.580  39.760  61.677  1.00  0.00           C0.      0
ATOM   3614  HD2 PHE A 235      64.149  40.473  62.255  1.00  0.00           H0.      0
ATOM   3615  C   PHE A 235      62.411  43.753  59.528  1.00  0.00           C0.      0
ATOM   3616  O   PHE A 235      63.148  44.627  59.912  1.00  0.00           O0.      0
ATOM   3617  N   SER A 236      61.159  44.059  58.982  1.00  0.00           N0.      0
ATOM   3618  H   SER A 236      60.528  43.358  58.622  1.00  0.00           H0.      0
ATOM   3619  CA  SER A 236      60.559  45.393  59.005  1.00  0.00           C0.      0
ATOM   3620  HA  SER A 236      60.957  45.829  59.921  1.00  0.00           H0.      0
ATOM   3621  CB  SER A 236      61.029  46.177  57.746  1.00  0.00           C0.      0
ATOM   3622  HB2 SER A 236      60.933  45.569  56.846  1.00  0.00           H0.      0
ATOM   3623  HB3 SER A 236      60.399  47.054  57.597  1.00  0.00           H0.      0
ATOM   3624  OG  SER A 236      62.444  46.496  57.874  1.00  0.00           O0.      0
ATOM   3625  HG  SER A 236      62.835  46.026  58.614  1.00  0.00           H0.      0
ATOM   3626  C   SER A 236      59.045  45.429  59.038  1.00  0.00           C0.      0
ATOM   3627  O   SER A 236      58.400  44.360  58.881  1.00  0.00           O0.      0
ATOM   3628  N   LYS A 237      58.418  46.580  59.396  1.00  0.00           N0.      0
ATOM   3629  H   LYS A 237      59.028  47.363  59.581  1.00  0.00           H0.      0
ATOM   3630  CA  LYS A 237      56.990  46.795  59.629  1.00  0.00           C0.      0
ATOM   3631  HA  LYS A 237      56.412  45.932  59.299  1.00  0.00           H0.      0
ATOM   3632  CB  LYS A 237      56.755  47.050  61.100  1.00  0.00           C0.      0
ATOM   3633  HB2 LYS A 237      57.417  46.385  61.656  1.00  0.00           H0.      0
ATOM   3634  HB3 LYS A 237      56.957  48.104  61.292  1.00  0.00           H0.      0
ATOM   3635  CG  LYS A 237      55.290  46.794  61.454  1.00  0.00           C0.      0
ATOM   3636  HG2 LYS A 237      54.646  47.466  60.886  1.00  0.00           H0.      0
ATOM   3637  HG3 LYS A 237      54.938  45.797  61.186  1.00  0.00           H0.      0
ATOM   3638  CD  LYS A 237      55.164  46.994  62.956  1.00  0.00           C0.      0
ATOM   3639  HD2 LYS A 237      55.688  46.235  63.536  1.00  0.00           H0.      0
ATOM   3640  HD3 LYS A 237      55.586  47.952  63.259  1.00  0.00           H0.      0
ATOM   3641  CE  LYS A 237      53.639  46.947  63.272  1.00  0.00           C0.      0
ATOM   3642  HE2 LYS A 237      53.269  47.751  62.635  1.00  0.00           H0.      0
ATOM   3643  HE3 LYS A 237      53.338  45.959  62.926  1.00  0.00           H0.      0
ATOM   3644  NZ  LYS A 237      53.258  47.218  64.604  1.00  0.00           N0.      0
ATOM   3645  HZ1 LYS A 237      53.726  46.575  65.227  1.00  0.00           H0.      0
ATOM   3646  HZ2 LYS A 237      53.526  48.154  64.872  1.00  0.00           H0.      0
ATOM   3647  HZ3 LYS A 237      52.262  47.213  64.774  1.00  0.00           H0.      0
ATOM   3648  C   LYS A 237      56.546  48.013  58.788  1.00  0.00           C0.      0
ATOM   3649  O   LYS A 237      57.302  48.970  58.781  1.00  0.00           O0.      0
ATOM   3650  N   PHE A 238      55.308  48.022  58.339  1.00  0.00           N0.      0
ATOM   3651  H   PHE A 238      54.665  47.255  58.473  1.00  0.00           H0.      0
ATOM   3652  CA  PHE A 238      54.606  49.137  57.611  1.00  0.00           C0.      0
ATOM   3653  HA  PHE A 238      54.961  50.062  58.066  1.00  0.00           H0.      0
ATOM   3654  CB  PHE A 238      55.108  49.168  56.168  1.00  0.00           C0.      0
ATOM   3655  HB2 PHE A 238      54.618  50.020  55.696  1.00  0.00           H0.      0
ATOM   3656  HB3 PHE A 238      56.170  49.397  56.084  1.00  0.00           H0.      0
ATOM   3657  CG  PHE A 238      54.645  47.948  55.235  1.00  0.00           C0.      0
ATOM   3658  CD1 PHE A 238      55.290  46.671  55.428  1.00  0.00           C0.      0
ATOM   3659  HD1 PHE A 238      55.989  46.431  56.215  1.00  0.00           H0.      0
ATOM   3660  CE1 PHE A 238      54.923  45.656  54.507  1.00  0.00           C0.      0
ATOM   3661  HE1 PHE A 238      55.525  44.760  54.550  1.00  0.00           H0.      0
ATOM   3662  CZ  PHE A 238      53.939  45.819  53.482  1.00  0.00           C0.      0
ATOM   3663  HZ  PHE A 238      53.570  44.995  52.888  1.00  0.00           H0.      0
ATOM   3664  CE2 PHE A 238      53.355  47.055  53.335  1.00  0.00           C0.      0
ATOM   3665  HE2 PHE A 238      52.571  47.162  52.600  1.00  0.00           H0.      0
ATOM   3666  CD2 PHE A 238      53.662  48.105  54.197  1.00  0.00           C0.      0
ATOM   3667  HD2 PHE A 238      53.042  48.990  54.186  1.00  0.00           H0.      0
ATOM   3668  C   PHE A 238      53.065  49.113  57.788  1.00  0.00           C0.      0
ATOM   3669  O   PHE A 238      52.540  47.984  57.961  1.00  0.00           O0.      0
ATOM   3670  N   ARG A 239      52.281  50.234  57.776  1.00  0.00           N0.      0
ATOM   3671  H   ARG A 239      52.890  51.038  57.715  1.00  0.00           H0.      0
ATOM   3672  CA  ARG A 239      50.890  50.397  58.148  1.00  0.00           C0.      0
ATOM   3673  HA  ARG A 239      50.428  49.431  58.352  1.00  0.00           H0.      0
ATOM   3674  CB  ARG A 239      50.733  51.304  59.354  1.00  0.00           C0.      0
ATOM   3675  HB2 ARG A 239      51.076  50.657  60.161  1.00  0.00           H0.      0
ATOM   3676  HB3 ARG A 239      51.412  52.153  59.276  1.00  0.00           H0.      0
ATOM   3677  CG  ARG A 239      49.360  51.889  59.634  1.00  0.00           C0.      0
ATOM   3678  HG2 ARG A 239      48.839  52.314  58.776  1.00  0.00           H0.      0
ATOM   3679  HG3 ARG A 239      48.712  51.038  59.844  1.00  0.00           H0.      0
ATOM   3680  CD  ARG A 239      49.462  52.685  60.920  1.00  0.00           C0.      0
ATOM   3681  HD2 ARG A 239      49.778  52.002  61.708  1.00  0.00           H0.      0
ATOM   3682  HD3 ARG A 239      50.240  53.446  60.863  1.00  0.00           H0.      0
ATOM   3683  NE  ARG A 239      48.149  53.339  61.185  1.00  0.00           N0.      0
ATOM   3684  HE  ARG A 239      47.579  52.961  61.928  1.00  0.00           H0.      0
ATOM   3685  CZ  ARG A 239      47.822  54.478  60.568  1.00  0.00           C0.      0
ATOM   3686  NH1 ARG A 239      48.513  55.004  59.581  1.00  0.00           N0.      0
ATOM   3687 HH11 ARG A 239      49.423  54.659  59.311  1.00  0.00           H0.      0
ATOM   3688 HH12 ARG A 239      48.034  55.763  59.118  1.00  0.00           H0.      0
ATOM   3689  NH2 ARG A 239      46.769  55.109  60.867  1.00  0.00           N0.      0
ATOM   3690 HH21 ARG A 239      46.327  54.799  61.721  1.00  0.00           H0.      0
ATOM   3691 HH22 ARG A 239      46.557  55.992  60.425  1.00  0.00           H0.      0
ATOM   3692  C   ARG A 239      50.172  51.106  56.996  1.00  0.00           C0.      0
ATOM   3693  O   ARG A 239      50.486  52.209  56.652  1.00  0.00           O0.      0
ATOM   3694  N   LEU A 240      49.178  50.443  56.418  1.00  0.00           N0.      0
ATOM   3695  H   LEU A 240      48.898  49.554  56.807  1.00  0.00           H0.      0
ATOM   3696  CA  LEU A 240      48.365  51.031  55.333  1.00  0.00           C0.      0
ATOM   3697  HA  LEU A 240      48.939  51.917  55.063  1.00  0.00           H0.      0
ATOM   3698  CB  LEU A 240      48.423  49.967  54.230  1.00  0.00           C0.      0
ATOM   3699  HB2 LEU A 240      47.965  49.027  54.536  1.00  0.00           H0.      0
ATOM   3700  HB3 LEU A 240      47.961  50.403  53.344  1.00  0.00           H0.      0
ATOM   3701  CG  LEU A 240      49.857  49.634  53.699  1.00  0.00           C0.      0
ATOM   3702  HG  LEU A 240      50.318  48.966  54.426  1.00  0.00           H0.      0
ATOM   3703  CD1 LEU A 240      49.604  48.831  52.368  1.00  0.00           C0.      0
ATOM   3704 HD11 LEU A 240      48.916  47.990  52.446  1.00  0.00           H0.      0
ATOM   3705 HD12 LEU A 240      49.301  49.369  51.470  1.00  0.00           H0.      0
ATOM   3706 HD13 LEU A 240      50.550  48.364  52.091  1.00  0.00           H0.      0
ATOM   3707  CD2 LEU A 240      50.812  50.835  53.328  1.00  0.00           C0.      0
ATOM   3708 HD21 LEU A 240      51.031  51.465  54.190  1.00  0.00           H0.      0
ATOM   3709 HD22 LEU A 240      51.713  50.366  52.935  1.00  0.00           H0.      0
ATOM   3710 HD23 LEU A 240      50.423  51.551  52.603  1.00  0.00           H0.      0
ATOM   3711  C   LEU A 240      46.872  51.341  55.715  1.00  0.00           C0.      0
ATOM   3712  O   LEU A 240      46.396  50.837  56.746  1.00  0.00           O0.      0
ATOM   3713  N   SER A 241      46.044  51.941  54.914  1.00  0.00           N0.      0
ATOM   3714  H   SER A 241      46.351  52.153  53.975  1.00  0.00           H0.      0
ATOM   3715  CA  SER A 241      44.673  52.372  55.321  1.00  0.00           C0.      0
ATOM   3716  HA  SER A 241      44.298  51.700  56.093  1.00  0.00           H0.      0
ATOM   3717  CB  SER A 241      44.715  53.758  56.009  1.00  0.00           C0.      0
ATOM   3718  HB2 SER A 241      43.657  54.015  55.971  1.00  0.00           H0.      0
ATOM   3719  HB3 SER A 241      45.061  53.634  57.035  1.00  0.00           H0.      0
ATOM   3720  OG  SER A 241      45.566  54.720  55.338  1.00  0.00           O0.      0
ATOM   3721  HG  SER A 241      45.052  55.452  54.989  1.00  0.00           H0.      0
ATOM   3722  C   SER A 241      43.697  52.411  54.100  1.00  0.00           C0.      0
ATOM   3723  O   SER A 241      44.098  52.608  52.953  1.00  0.00           O0.      0
ATOM   3724  N   TYR A 242      42.418  51.939  54.276  1.00  0.00           N0.      0
ATOM   3725  H   TYR A 242      42.050  51.818  55.209  1.00  0.00           H0.      0
ATOM   3726  CA  TYR A 242      41.465  51.576  53.162  1.00  0.00           C0.      0
ATOM   3727  HA  TYR A 242      41.868  52.013  52.248  1.00  0.00           H0.      0
ATOM   3728  CB  TYR A 242      41.327  50.047  53.063  1.00  0.00           C0.      0
ATOM   3729  HB2 TYR A 242      40.695  49.634  53.849  1.00  0.00           H0.      0
ATOM   3730  HB3 TYR A 242      40.733  49.829  52.175  1.00  0.00           H0.      0
ATOM   3731  CG  TYR A 242      42.693  49.288  52.958  1.00  0.00           C0.      0
ATOM   3732  CD1 TYR A 242      43.175  48.848  51.734  1.00  0.00           C0.      0
ATOM   3733  HD1 TYR A 242      42.581  49.142  50.881  1.00  0.00           H0.      0
ATOM   3734  CE1 TYR A 242      44.425  48.213  51.657  1.00  0.00           C0.      0
ATOM   3735  HE1 TYR A 242      44.816  47.869  50.711  1.00  0.00           H0.      0
ATOM   3736  CZ  TYR A 242      45.182  47.937  52.818  1.00  0.00           C0.      0
ATOM   3737  OH  TYR A 242      46.317  47.150  52.915  1.00  0.00           O0.      0
ATOM   3738  HH  TYR A 242      46.202  46.460  52.258  1.00  0.00           H0.      0
ATOM   3739  CE2 TYR A 242      44.780  48.541  54.038  1.00  0.00           C0.      0
ATOM   3740  HE2 TYR A 242      45.343  48.456  54.956  1.00  0.00           H0.      0
ATOM   3741  CD2 TYR A 242      43.511  49.136  54.145  1.00  0.00           C0.      0
ATOM   3742  HD2 TYR A 242      43.080  49.498  55.067  1.00  0.00           H0.      0
ATOM   3743  C   TYR A 242      40.095  52.225  53.522  1.00  0.00           C0.      0
ATOM   3744  O   TYR A 242      39.739  52.382  54.712  1.00  0.00           O0.      0
ATOM   3745  N   TYR A 243      39.271  52.500  52.506  1.00  0.00           N0.      0
ATOM   3746  H   TYR A 243      39.547  52.243  51.569  1.00  0.00           H0.      0
ATOM   3747  CA  TYR A 243      37.943  53.161  52.725  1.00  0.00           C0.      0
ATOM   3748  HA  TYR A 243      37.968  53.770  53.628  1.00  0.00           H0.      0
ATOM   3749  CB  TYR A 243      37.612  54.152  51.529  1.00  0.00           C0.      0
ATOM   3750  HB2 TYR A 243      38.419  54.882  51.601  1.00  0.00           H0.      0
ATOM   3751  HB3 TYR A 243      37.466  53.624  50.587  1.00  0.00           H0.      0
ATOM   3752  CG  TYR A 243      36.167  54.782  51.808  1.00  0.00           C0.      0
ATOM   3753  CD1 TYR A 243      36.167  55.936  52.651  1.00  0.00           C0.      0
ATOM   3754  HD1 TYR A 243      37.158  56.289  52.897  1.00  0.00           H0.      0
ATOM   3755  CE1 TYR A 243      34.887  56.431  52.962  1.00  0.00           C0.      0
ATOM   3756  HE1 TYR A 243      34.821  57.250  53.663  1.00  0.00           H0.      0
ATOM   3757  CZ  TYR A 243      33.697  55.864  52.509  1.00  0.00           C0.      0
ATOM   3758  OH  TYR A 243      32.562  56.521  52.841  1.00  0.00           O0.      0
ATOM   3759  HH  TYR A 243      32.709  57.411  53.171  1.00  0.00           H0.      0
ATOM   3760  CE2 TYR A 243      33.754  54.826  51.559  1.00  0.00           C0.      0
ATOM   3761  HE2 TYR A 243      32.881  54.442  51.051  1.00  0.00           H0.      0
ATOM   3762  CD2 TYR A 243      34.982  54.219  51.260  1.00  0.00           C0.      0
ATOM   3763  HD2 TYR A 243      35.072  53.349  50.626  1.00  0.00           H0.      0
ATOM   3764  C   TYR A 243      36.901  52.044  52.850  1.00  0.00           C0.      0
ATOM   3765  O   TYR A 243      36.971  51.195  51.991  1.00  0.00           O0.      0
ATOM   3766  N   PRO A 244      36.000  51.996  53.850  1.00  0.00           N0.      0
ATOM   3767  CD  PRO A 244      36.175  52.718  55.062  1.00  0.00           C0.      0
ATOM   3768  HD2 PRO A 244      35.533  53.584  54.897  1.00  0.00           H0.      0
ATOM   3769  HD3 PRO A 244      37.231  52.890  55.269  1.00  0.00           H0.      0
ATOM   3770  CG  PRO A 244      35.711  51.776  56.170  1.00  0.00           C0.      0
ATOM   3771  HG2 PRO A 244      35.320  52.368  56.998  1.00  0.00           H0.      0
ATOM   3772  HG3 PRO A 244      36.432  51.017  56.474  1.00  0.00           H0.      0
ATOM   3773  CB  PRO A 244      34.553  50.990  55.524  1.00  0.00           C0.      0
ATOM   3774  HB2 PRO A 244      33.658  51.598  55.652  1.00  0.00           H0.      0
ATOM   3775  HB3 PRO A 244      34.459  49.986  55.937  1.00  0.00           H0.      0
ATOM   3776  CA  PRO A 244      34.984  50.921  54.000  1.00  0.00           C0.      0
ATOM   3777  HA  PRO A 244      35.527  49.983  53.883  1.00  0.00           H0.      0
ATOM   3778  C   PRO A 244      33.802  50.967  52.987  1.00  0.00           C0.      0
ATOM   3779  O   PRO A 244      32.703  51.401  53.282  1.00  0.00           O0.      0
ATOM   3780  N   HIE A 245      33.996  50.458  51.738  1.00  0.00           N0.      0
ATOM   3781  H   HIE A 245      34.937  50.116  51.609  1.00  0.00           H0.      0
ATOM   3782  CA  HIE A 245      33.051  50.207  50.681  1.00  0.00           C0.      0
ATOM   3783  HA  HIE A 245      32.468  51.127  50.643  1.00  0.00           H0.      0
ATOM   3784  CB  HIE A 245      33.620  50.025  49.276  1.00  0.00           C0.      0
ATOM   3785  HB2 HIE A 245      34.343  49.210  49.245  1.00  0.00           H0.      0
ATOM   3786  HB3 HIE A 245      32.755  49.834  48.641  1.00  0.00           H0.      0
ATOM   3787  CG  HIE A 245      34.270  51.277  48.678  1.00  0.00           C0.      0
ATOM   3788  ND1 HIE A 245      33.573  52.262  48.001  1.00  0.00           N0.      0
ATOM   3789  CE1 HIE A 245      34.553  53.050  47.566  1.00  0.00           C0.      0
ATOM   3790  HE1 HIE A 245      34.320  53.822  46.847  1.00  0.00           H0.      0
ATOM   3791  NE2 HIE A 245      35.787  52.679  47.907  1.00  0.00           N0.      0
ATOM   3792  HE2 HIE A 245      36.608  53.268  47.881  1.00  0.00           H0.      0
ATOM   3793  CD2 HIE A 245      35.620  51.535  48.717  1.00  0.00           C0.      0
ATOM   3794  HD2 HIE A 245      36.399  50.828  48.961  1.00  0.00           H0.      0
ATOM   3795  C   HIE A 245      32.081  49.040  51.069  1.00  0.00           C0.      0
ATOM   3796  O   HIE A 245      32.390  48.115  51.834  1.00  0.00           O0.      0
ATOM   3797  N   CYS A 246      30.879  49.134  50.514  1.00  0.00           N0.      0
ATOM   3798  H   CYS A 246      30.578  49.908  49.939  1.00  0.00           H0.      0
ATOM   3799  CA  CYS A 246      30.014  47.943  50.392  1.00  0.00           C0.      0
ATOM   3800  HA  CYS A 246      30.455  47.017  50.761  1.00  0.00           H0.      0
ATOM   3801  CB  CYS A 246      28.726  48.149  51.184  1.00  0.00           C0.      0
ATOM   3802  HB2 CYS A 246      28.366  47.163  51.477  1.00  0.00           H0.      0
ATOM   3803  HB3 CYS A 246      28.890  48.668  52.128  1.00  0.00           H0.      0
ATOM   3804  SG  CYS A 246      27.388  49.092  50.363  1.00  0.00           S0.      0
ATOM   3805  HG  CYS A 246      26.366  48.506  50.994  1.00  0.00           H0.      0
ATOM   3806  C   CYS A 246      29.719  47.632  48.935  1.00  0.00           C0.      0
ATOM   3807  O   CYS A 246      29.768  48.548  48.084  1.00  0.00           O0.      0
ATOM   3808  N   LEU A 247      29.462  46.368  48.658  1.00  0.00           N0.      0
ATOM   3809  H   LEU A 247      29.329  45.627  49.331  1.00  0.00           H0.      0
ATOM   3810  CA  LEU A 247      29.346  46.035  47.269  1.00  0.00           C0.      0
ATOM   3811  HA  LEU A 247      30.300  46.328  46.833  1.00  0.00           H0.      0
ATOM   3812  CB  LEU A 247      29.391  44.501  47.141  1.00  0.00           C0.      0
ATOM   3813  HB2 LEU A 247      30.256  44.037  47.614  1.00  0.00           H0.      0
ATOM   3814  HB3 LEU A 247      28.483  44.038  47.527  1.00  0.00           H0.      0
ATOM   3815  CG  LEU A 247      29.387  43.972  45.614  1.00  0.00           C0.      0
ATOM   3816  HG  LEU A 247      28.534  44.433  45.117  1.00  0.00           H0.      0
ATOM   3817  CD1 LEU A 247      30.711  44.298  44.863  1.00  0.00           C0.      0
ATOM   3818 HD11 LEU A 247      31.513  44.054  45.560  1.00  0.00           H0.      0
ATOM   3819 HD12 LEU A 247      30.757  43.702  43.951  1.00  0.00           H0.      0
ATOM   3820 HD13 LEU A 247      30.725  45.296  44.426  1.00  0.00           H0.      0
ATOM   3821  CD2 LEU A 247      29.080  42.482  45.555  1.00  0.00           C0.      0
ATOM   3822 HD21 LEU A 247      29.097  42.050  44.554  1.00  0.00           H0.      0
ATOM   3823 HD22 LEU A 247      29.817  41.932  46.139  1.00  0.00           H0.      0
ATOM   3824 HD23 LEU A 247      28.058  42.309  45.892  1.00  0.00           H0.      0
ATOM   3825  C   LEU A 247      28.172  46.603  46.469  1.00  0.00           C0.      0
ATOM   3826  O   LEU A 247      28.371  47.054  45.291  1.00  0.00           O0.      0
ATOM   3827  N   ALA A 248      27.088  46.902  47.108  1.00  0.00           N0.      0
ATOM   3828  H   ALA A 248      26.985  46.561  48.054  1.00  0.00           H0.      0
ATOM   3829  CA  ALA A 248      26.017  47.630  46.476  1.00  0.00           C0.      0
ATOM   3830  HA  ALA A 248      25.706  47.078  45.589  1.00  0.00           H0.      0
ATOM   3831  CB  ALA A 248      24.851  47.626  47.491  1.00  0.00           C0.      0
ATOM   3832  HB1 ALA A 248      23.897  47.937  47.067  1.00  0.00           H0.      0
ATOM   3833  HB2 ALA A 248      24.741  46.651  47.965  1.00  0.00           H0.      0
ATOM   3834  HB3 ALA A 248      25.112  48.316  48.293  1.00  0.00           H0.      0
ATOM   3835  C   ALA A 248      26.391  49.053  46.086  1.00  0.00           C0.      0
ATOM   3836  O   ALA A 248      26.253  49.492  44.932  1.00  0.00           O0.      0
ATOM   3837  N   SER A 249      27.013  49.747  47.006  1.00  0.00           N0.      0
ATOM   3838  H   SER A 249      27.211  49.331  47.905  1.00  0.00           H0.      0
ATOM   3839  CA  SER A 249      27.347  51.241  46.797  1.00  0.00           C0.      0
ATOM   3840  HA  SER A 249      26.486  51.806  46.439  1.00  0.00           H0.      0
ATOM   3841  CB  SER A 249      27.752  51.858  48.141  1.00  0.00           C0.      0
ATOM   3842  HB2 SER A 249      26.923  51.695  48.830  1.00  0.00           H0.      0
ATOM   3843  HB3 SER A 249      28.541  51.216  48.533  1.00  0.00           H0.      0
ATOM   3844  OG  SER A 249      28.127  53.214  48.098  1.00  0.00           O0.      0
ATOM   3845  HG  SER A 249      27.520  53.737  48.628  1.00  0.00           H0.      0
ATOM   3846  C   SER A 249      28.490  51.334  45.745  1.00  0.00           C0.      0
ATOM   3847  O   SER A 249      28.290  52.120  44.834  1.00  0.00           O0.      0
ATOM   3848  N   PHE A 250      29.548  50.567  45.891  1.00  0.00           N0.      0
ATOM   3849  H   PHE A 250      29.574  49.935  46.678  1.00  0.00           H0.      0
ATOM   3850  CA  PHE A 250      30.583  50.502  44.820  1.00  0.00           C0.      0
ATOM   3851  HA  PHE A 250      30.953  51.526  44.757  1.00  0.00           H0.      0
ATOM   3852  CB  PHE A 250      31.759  49.595  45.188  1.00  0.00           C0.      0
ATOM   3853  HB2 PHE A 250      31.845  49.655  46.273  1.00  0.00           H0.      0
ATOM   3854  HB3 PHE A 250      31.312  48.623  44.981  1.00  0.00           H0.      0
ATOM   3855  CG  PHE A 250      33.073  49.730  44.399  1.00  0.00           C0.      0
ATOM   3856  CD1 PHE A 250      33.304  49.198  43.113  1.00  0.00           C0.      0
ATOM   3857  HD1 PHE A 250      32.575  48.543  42.658  1.00  0.00           H0.      0
ATOM   3858  CE1 PHE A 250      34.564  49.400  42.447  1.00  0.00           C0.      0
ATOM   3859  HE1 PHE A 250      34.828  49.016  41.472  1.00  0.00           H0.      0
ATOM   3860  CZ  PHE A 250      35.561  50.074  43.126  1.00  0.00           C0.      0
ATOM   3861  HZ  PHE A 250      36.507  50.286  42.649  1.00  0.00           H0.      0
ATOM   3862  CE2 PHE A 250      35.394  50.495  44.471  1.00  0.00           C0.      0
ATOM   3863  HE2 PHE A 250      36.242  50.891  45.011  1.00  0.00           H0.      0
ATOM   3864  CD2 PHE A 250      34.146  50.377  44.999  1.00  0.00           C0.      0
ATOM   3865  HD2 PHE A 250      34.031  50.726  46.014  1.00  0.00           H0.      0
ATOM   3866  C   PHE A 250      30.081  50.153  43.450  1.00  0.00           C0.      0
ATOM   3867  O   PHE A 250      30.420  50.776  42.457  1.00  0.00           O0.      0
ATOM   3868  N   THR A 251      29.285  49.062  43.324  1.00  0.00           N0.      0
ATOM   3869  H   THR A 251      29.153  48.603  44.214  1.00  0.00           H0.      0
ATOM   3870  CA  THR A 251      28.563  48.639  42.126  1.00  0.00           C0.      0
ATOM   3871  HA  THR A 251      29.291  48.176  41.461  1.00  0.00           H0.      0
ATOM   3872  CB  THR A 251      27.619  47.478  42.358  1.00  0.00           C0.      0
ATOM   3873  HB  THR A 251      26.896  47.797  43.109  1.00  0.00           H0.      0
ATOM   3874  CG2 THR A 251      26.969  47.145  41.022  1.00  0.00           C0.      0
ATOM   3875 HG21 THR A 251      26.163  47.856  40.836  1.00  0.00           H0.      0
ATOM   3876 HG22 THR A 251      27.827  47.102  40.352  1.00  0.00           H0.      0
ATOM   3877 HG23 THR A 251      26.482  46.170  41.051  1.00  0.00           H0.      0
ATOM   3878  OG1 THR A 251      28.278  46.409  42.887  1.00  0.00           O0.      0
ATOM   3879  HG1 THR A 251      28.260  46.517  43.841  1.00  0.00           H0.      0
ATOM   3880  C   THR A 251      27.857  49.787  41.351  1.00  0.00           C0.      0
ATOM   3881  O   THR A 251      28.050  49.870  40.161  1.00  0.00           O0.      0
ATOM   3882  N   GLU A 252      27.124  50.649  42.049  1.00  0.00           N0.      0
ATOM   3883  H   GLU A 252      27.101  50.530  43.052  1.00  0.00           H0.      0
ATOM   3884  CA  GLU A 252      26.337  51.764  41.515  1.00  0.00           C0.      0
ATOM   3885  HA  GLU A 252      25.882  51.374  40.604  1.00  0.00           H0.      0
ATOM   3886  CB  GLU A 252      25.215  52.105  42.508  1.00  0.00           C0.      0
ATOM   3887  HB2 GLU A 252      24.552  51.255  42.668  1.00  0.00           H0.      0
ATOM   3888  HB3 GLU A 252      25.707  52.245  43.470  1.00  0.00           H0.      0
ATOM   3889  CG  GLU A 252      24.307  53.375  42.166  1.00  0.00           C0.      0
ATOM   3890  HG2 GLU A 252      24.093  53.407  41.098  1.00  0.00           H0.      0
ATOM   3891  HG3 GLU A 252      23.335  53.308  42.655  1.00  0.00           H0.      0
ATOM   3892  CD  GLU A 252      24.889  54.722  42.580  1.00  0.00           C0.      0
ATOM   3893  OE1 GLU A 252      25.055  54.987  43.798  1.00  0.00           O0.      0
ATOM   3894  OE2 GLU A 252      25.314  55.555  41.755  1.00  0.00           O0.      0
ATOM   3895  C   GLU A 252      27.115  52.966  41.125  1.00  0.00           C0.      0
ATOM   3896  O   GLU A 252      26.980  53.367  39.970  1.00  0.00           O0.      0
ATOM   3897  N   LEU A 253      28.059  53.405  41.973  1.00  0.00           N0.      0
ATOM   3898  H   LEU A 253      28.088  52.991  42.894  1.00  0.00           H0.      0
ATOM   3899  CA  LEU A 253      29.179  54.393  41.719  1.00  0.00           C0.      0
ATOM   3900  HA  LEU A 253      28.731  55.386  41.687  1.00  0.00           H0.      0
ATOM   3901  CB  LEU A 253      30.111  54.393  42.937  1.00  0.00           C0.      0
ATOM   3902  HB2 LEU A 253      30.462  53.393  43.194  1.00  0.00           H0.      0
ATOM   3903  HB3 LEU A 253      31.013  54.965  42.724  1.00  0.00           H0.      0
ATOM   3904  CG  LEU A 253      29.568  54.905  44.327  1.00  0.00           C0.      0
ATOM   3905  HG  LEU A 253      28.626  54.378  44.476  1.00  0.00           H0.      0
ATOM   3906  CD1 LEU A 253      30.508  54.630  45.497  1.00  0.00           C0.      0
ATOM   3907 HD11 LEU A 253      31.070  53.697  45.439  1.00  0.00           H0.      0
ATOM   3908 HD12 LEU A 253      31.298  55.380  45.513  1.00  0.00           H0.      0
ATOM   3909 HD13 LEU A 253      29.902  54.711  46.399  1.00  0.00           H0.      0
ATOM   3910  CD2 LEU A 253      29.301  56.365  44.394  1.00  0.00           C0.      0
ATOM   3911 HD21 LEU A 253      28.703  56.711  43.551  1.00  0.00           H0.      0
ATOM   3912 HD22 LEU A 253      28.919  56.616  45.383  1.00  0.00           H0.      0
ATOM   3913 HD23 LEU A 253      30.246  56.904  44.325  1.00  0.00           H0.      0
ATOM   3914  C   LEU A 253      30.028  54.128  40.432  1.00  0.00           C0.      0
ATOM   3915  O   LEU A 253      30.110  54.984  39.534  1.00  0.00           O0.      0
ATOM   3916  N   VAL A 254      30.558  52.951  40.295  1.00  0.00           N0.      0
ATOM   3917  H   VAL A 254      30.444  52.395  41.130  1.00  0.00           H0.      0
ATOM   3918  CA  VAL A 254      31.277  52.486  39.077  1.00  0.00           C0.      0
ATOM   3919  HA  VAL A 254      31.896  53.333  38.784  1.00  0.00           H0.      0
ATOM   3920  CB  VAL A 254      32.169  51.247  39.332  1.00  0.00           C0.      0
ATOM   3921  HB  VAL A 254      32.798  51.477  40.192  1.00  0.00           H0.      0
ATOM   3922  CG1 VAL A 254      31.506  49.804  39.370  1.00  0.00           C0.      0
ATOM   3923 HG11 VAL A 254      30.619  49.817  38.737  1.00  0.00           H0.      0
ATOM   3924 HG12 VAL A 254      32.181  48.972  39.168  1.00  0.00           H0.      0
ATOM   3925 HG13 VAL A 254      31.077  49.594  40.350  1.00  0.00           H0.      0
ATOM   3926  CG2 VAL A 254      33.191  51.056  38.212  1.00  0.00           C0.      0
ATOM   3927 HG21 VAL A 254      33.647  51.990  37.882  1.00  0.00           H0.      0
ATOM   3928 HG22 VAL A 254      33.973  50.357  38.505  1.00  0.00           H0.      0
ATOM   3929 HG23 VAL A 254      32.766  50.772  37.249  1.00  0.00           H0.      0
ATOM   3930  C   VAL A 254      30.409  52.281  37.792  1.00  0.00           C0.      0
ATOM   3931  O   VAL A 254      30.906  52.563  36.726  1.00  0.00           O0.      0
ATOM   3932  N   GLN A 255      29.109  51.930  37.912  1.00  0.00           N0.      0
ATOM   3933  H   GLN A 255      28.722  51.622  38.792  1.00  0.00           H0.      0
ATOM   3934  CA  GLN A 255      28.143  51.930  36.811  1.00  0.00           C0.      0
ATOM   3935  HA  GLN A 255      28.688  51.513  35.964  1.00  0.00           H0.      0
ATOM   3936  CB  GLN A 255      26.925  51.085  37.252  1.00  0.00           C0.      0
ATOM   3937  HB2 GLN A 255      26.697  51.246  38.306  1.00  0.00           H0.      0
ATOM   3938  HB3 GLN A 255      26.014  51.372  36.728  1.00  0.00           H0.      0
ATOM   3939  CG  GLN A 255      27.126  49.570  36.983  1.00  0.00           C0.      0
ATOM   3940  HG2 GLN A 255      27.587  49.617  35.996  1.00  0.00           H0.      0
ATOM   3941  HG3 GLN A 255      27.906  49.217  37.659  1.00  0.00           H0.      0
ATOM   3942  CD  GLN A 255      25.863  48.693  37.157  1.00  0.00           C0.      0
ATOM   3943  OE1 GLN A 255      24.818  48.945  36.600  1.00  0.00           O0.      0
ATOM   3944  NE2 GLN A 255      25.987  47.666  38.058  1.00  0.00           N0.      0
ATOM   3945 HE21 GLN A 255      25.178  47.176  38.414  1.00  0.00           H0.      0
ATOM   3946 HE22 GLN A 255      26.835  47.583  38.600  1.00  0.00           H0.      0
ATOM   3947  C   GLN A 255      27.649  53.343  36.332  1.00  0.00           C0.      0
ATOM   3948  O   GLN A 255      27.416  53.426  35.103  1.00  0.00           O0.      0
ATOM   3949  N   GLU A 256      27.681  54.333  37.258  1.00  0.00           N0.      0
ATOM   3950  H   GLU A 256      27.848  54.076  38.220  1.00  0.00           H0.      0
ATOM   3951  CA  GLU A 256      27.030  55.616  37.023  1.00  0.00           C0.      0
ATOM   3952  HA  GLU A 256      26.227  55.615  36.286  1.00  0.00           H0.      0
ATOM   3953  CB  GLU A 256      26.541  56.217  38.357  1.00  0.00           C0.      0
ATOM   3954  HB2 GLU A 256      25.807  55.484  38.691  1.00  0.00           H0.      0
ATOM   3955  HB3 GLU A 256      27.344  56.122  39.087  1.00  0.00           H0.      0
ATOM   3956  CG  GLU A 256      25.994  57.592  38.370  1.00  0.00           C0.      0
ATOM   3957  HG2 GLU A 256      25.419  57.685  37.449  1.00  0.00           H0.      0
ATOM   3958  HG3 GLU A 256      25.315  57.640  39.221  1.00  0.00           H0.      0
ATOM   3959  CD  GLU A 256      27.023  58.782  38.436  1.00  0.00           C0.      0
ATOM   3960  OE1 GLU A 256      26.722  59.855  37.843  1.00  0.00           O0.      0
ATOM   3961  OE2 GLU A 256      28.084  58.704  39.094  1.00  0.00           O0.      0
ATOM   3962  C   GLU A 256      28.041  56.469  36.339  1.00  0.00           C0.      0
ATOM   3963  O   GLU A 256      27.678  57.244  35.495  1.00  0.00           O0.      0
ATOM   3964  N   ALA A 257      29.317  56.190  36.587  1.00  0.00           N0.      0
ATOM   3965  H   ALA A 257      29.541  55.552  37.338  1.00  0.00           H0.      0
ATOM   3966  CA  ALA A 257      30.372  56.620  35.651  1.00  0.00           C0.      0
ATOM   3967  HA  ALA A 257      30.532  57.696  35.730  1.00  0.00           H0.      0
ATOM   3968  CB  ALA A 257      31.759  56.004  36.062  1.00  0.00           C0.      0
ATOM   3969  HB1 ALA A 257      31.702  54.921  35.961  1.00  0.00           H0.      0
ATOM   3970  HB2 ALA A 257      32.558  56.411  35.443  1.00  0.00           H0.      0
ATOM   3971  HB3 ALA A 257      31.921  56.158  37.129  1.00  0.00           H0.      0
ATOM   3972  C   ALA A 257      30.220  56.286  34.125  1.00  0.00           C0.      0
ATOM   3973  O   ALA A 257      30.874  56.874  33.277  1.00  0.00           O0.      0
ATOM   3974  N   PHE A 258      29.334  55.356  33.790  1.00  0.00           N0.      0
ATOM   3975  H   PHE A 258      28.864  54.883  34.549  1.00  0.00           H0.      0
ATOM   3976  CA  PHE A 258      29.087  54.969  32.370  1.00  0.00           C0.      0
ATOM   3977  HA  PHE A 258      29.799  55.436  31.690  1.00  0.00           H0.      0
ATOM   3978  CB  PHE A 258      29.388  53.474  32.285  1.00  0.00           C0.      0
ATOM   3979  HB2 PHE A 258      28.813  52.937  33.040  1.00  0.00           H0.      0
ATOM   3980  HB3 PHE A 258      28.925  53.130  31.360  1.00  0.00           H0.      0
ATOM   3981  CG  PHE A 258      30.839  52.950  32.258  1.00  0.00           C0.      0
ATOM   3982  CD1 PHE A 258      31.550  52.622  31.099  1.00  0.00           C0.      0
ATOM   3983  HD1 PHE A 258      31.050  52.786  30.156  1.00  0.00           H0.      0
ATOM   3984  CE1 PHE A 258      32.859  52.142  31.183  1.00  0.00           C0.      0
ATOM   3985  HE1 PHE A 258      33.306  51.762  30.277  1.00  0.00           H0.      0
ATOM   3986  CZ  PHE A 258      33.484  52.135  32.436  1.00  0.00           C0.      0
ATOM   3987  HZ  PHE A 258      34.532  51.875  32.432  1.00  0.00           H0.      0
ATOM   3988  CE2 PHE A 258      32.866  52.584  33.590  1.00  0.00           C0.      0
ATOM   3989  HE2 PHE A 258      33.470  52.858  34.442  1.00  0.00           H0.      0
ATOM   3990  CD2 PHE A 258      31.471  52.940  33.495  1.00  0.00           C0.      0
ATOM   3991  HD2 PHE A 258      30.845  53.248  34.319  1.00  0.00           H0.      0
ATOM   3992  C   PHE A 258      27.609  55.468  32.014  1.00  0.00           C0.      0
ATOM   3993  O   PHE A 258      27.012  54.928  31.066  1.00  0.00           O0.      0
ATOM   3994  N   GLY A 259      27.012  56.308  32.784  1.00  0.00           N0.      0
ATOM   3995  H   GLY A 259      27.508  56.658  33.591  1.00  0.00           H0.      0
ATOM   3996  CA  GLY A 259      25.598  56.608  32.800  1.00  0.00           C0.      0
ATOM   3997  HA2 GLY A 259      25.392  57.243  33.661  1.00  0.00           H0.      0
ATOM   3998  HA3 GLY A 259      25.303  57.204  31.937  1.00  0.00           H0.      0
ATOM   3999  C   GLY A 259      24.603  55.446  33.010  1.00  0.00           C0.      0
ATOM   4000  O   GLY A 259      23.438  55.542  32.668  1.00  0.00           O0.      0
ATOM   4001  N   GLY A 260      25.153  54.303  33.251  1.00  0.00           N0.      0
ATOM   4002  H   GLY A 260      26.089  54.278  33.629  1.00  0.00           H0.      0
ATOM   4003  CA  GLY A 260      24.491  53.026  33.360  1.00  0.00           C0.      0
ATOM   4004  HA2 GLY A 260      25.191  52.422  33.937  1.00  0.00           H0.      0
ATOM   4005  HA3 GLY A 260      23.589  53.207  33.944  1.00  0.00           H0.      0
ATOM   4006  C   GLY A 260      24.122  52.371  32.068  1.00  0.00           C0.      0
ATOM   4007  O   GLY A 260      23.554  51.269  31.965  1.00  0.00           O0.      0
ATOM   4008  N   ARG A 261      24.566  52.925  30.936  1.00  0.00           N0.      0
ATOM   4009  H   ARG A 261      25.206  53.687  31.111  1.00  0.00           H0.      0
ATOM   4010  CA  ARG A 261      24.465  52.394  29.526  1.00  0.00           C0.      0
ATOM   4011  HA  ARG A 261      23.447  52.080  29.294  1.00  0.00           H0.      0
ATOM   4012  CB  ARG A 261      24.704  53.575  28.483  1.00  0.00           C0.      0
ATOM   4013  HB2 ARG A 261      25.785  53.713  28.467  1.00  0.00           H0.      0
ATOM   4014  HB3 ARG A 261      24.524  53.257  27.456  1.00  0.00           H0.      0
ATOM   4015  CG  ARG A 261      24.103  54.938  28.786  1.00  0.00           C0.      0
ATOM   4016  HG2 ARG A 261      23.023  54.810  28.864  1.00  0.00           H0.      0
ATOM   4017  HG3 ARG A 261      24.480  55.333  29.729  1.00  0.00           H0.      0
ATOM   4018  CD  ARG A 261      24.411  55.815  27.602  1.00  0.00           C0.      0
ATOM   4019  HD2 ARG A 261      23.920  55.411  26.717  1.00  0.00           H0.      0
ATOM   4020  HD3 ARG A 261      23.916  56.783  27.678  1.00  0.00           H0.      0
ATOM   4021  NE  ARG A 261      25.834  55.959  27.309  1.00  0.00           N0.      0
ATOM   4022  HE  ARG A 261      26.094  55.535  26.429  1.00  0.00           H0.      0
ATOM   4023  CZ  ARG A 261      26.716  56.617  28.007  1.00  0.00           C0.      0
ATOM   4024  NH1 ARG A 261      27.955  56.857  27.546  1.00  0.00           N0.      0
ATOM   4025 HH11 ARG A 261      28.326  56.492  26.680  1.00  0.00           H0.      0
ATOM   4026 HH12 ARG A 261      28.658  57.172  28.199  1.00  0.00           H0.      0
ATOM   4027  NH2 ARG A 261      26.491  57.135  29.176  1.00  0.00           N0.      0
ATOM   4028 HH21 ARG A 261      25.596  57.015  29.630  1.00  0.00           H0.      0
ATOM   4029 HH22 ARG A 261      27.279  57.270  29.794  1.00  0.00           H0.      0
ATOM   4030  C   ARG A 261      25.510  51.250  29.251  1.00  0.00           C0.      0
ATOM   4031  O   ARG A 261      25.297  50.420  28.333  1.00  0.00           O0.      0
ATOM   4032  N   CYS A 262      26.436  51.051  30.153  1.00  0.00           N0.      0
ATOM   4033  H   CYS A 262      26.358  51.682  30.939  1.00  0.00           H0.      0
ATOM   4034  CA  CYS A 262      27.469  49.938  30.230  1.00  0.00           C0.      0
ATOM   4035  HA  CYS A 262      27.938  49.909  29.246  1.00  0.00           H0.      0
ATOM   4036  CB  CYS A 262      28.520  50.192  31.262  1.00  0.00           C0.      0
ATOM   4037  HB2 CYS A 262      29.129  49.336  31.552  1.00  0.00           H0.      0
ATOM   4038  HB3 CYS A 262      29.121  51.015  30.875  1.00  0.00           H0.      0
ATOM   4039  SG  CYS A 262      27.813  50.782  32.874  1.00  0.00           S0.      0
ATOM   4040  HG  CYS A 262      27.439  49.571  33.297  1.00  0.00           H0.      0
ATOM   4041  C   CYS A 262      26.841  48.513  30.384  1.00  0.00           C0.      0
ATOM   4042  O   CYS A 262      25.696  48.316  30.773  1.00  0.00           O0.      0
ATOM   4043  N   GLN A 263      27.734  47.443  30.189  1.00  0.00           N0.      0
ATOM   4044  H   GLN A 263      28.608  47.660  29.732  1.00  0.00           H0.      0
ATOM   4045  CA  GLN A 263      27.695  46.112  30.867  1.00  0.00           C0.      0
ATOM   4046  HA  GLN A 263      26.687  45.885  31.213  1.00  0.00           H0.      0
ATOM   4047  CB  GLN A 263      27.973  44.933  29.932  1.00  0.00           C0.      0
ATOM   4048  HB2 GLN A 263      28.949  45.201  29.529  1.00  0.00           H0.      0
ATOM   4049  HB3 GLN A 263      28.039  44.054  30.574  1.00  0.00           H0.      0
ATOM   4050  CG  GLN A 263      26.867  44.855  28.819  1.00  0.00           C0.      0
ATOM   4051  HG2 GLN A 263      25.960  44.511  29.315  1.00  0.00           H0.      0
ATOM   4052  HG3 GLN A 263      26.736  45.782  28.261  1.00  0.00           H0.      0
ATOM   4053  CD  GLN A 263      27.243  43.774  27.744  1.00  0.00           C0.      0
ATOM   4054  OE1 GLN A 263      28.358  43.343  27.548  1.00  0.00           O0.      0
ATOM   4055  NE2 GLN A 263      26.243  43.184  27.062  1.00  0.00           N0.      0
ATOM   4056 HE21 GLN A 263      26.504  42.632  26.258  1.00  0.00           H0.      0
ATOM   4057 HE22 GLN A 263      25.303  43.411  27.353  1.00  0.00           H0.      0
ATOM   4058  C   GLN A 263      28.606  46.022  32.086  1.00  0.00           C0.      0
ATOM   4059  O   GLN A 263      29.721  46.457  31.990  1.00  0.00           O0.      0
ATOM   4060  N   HID A 264      28.148  45.318  33.135  1.00  0.00           N0.      0
ATOM   4061  H   HID A 264      27.267  44.825  33.106  1.00  0.00           H0.      0
ATOM   4062  CA  HID A 264      28.776  45.098  34.473  1.00  0.00           C0.      0
ATOM   4063  HA  HID A 264      29.775  45.530  34.415  1.00  0.00           H0.      0
ATOM   4064  CB  HID A 264      27.938  45.766  35.575  1.00  0.00           C0.      0
ATOM   4065  HB2 HID A 264      27.848  46.827  35.340  1.00  0.00           H0.      0
ATOM   4066  HB3 HID A 264      26.947  45.323  35.479  1.00  0.00           H0.      0
ATOM   4067  CG  HID A 264      28.534  45.651  36.864  1.00  0.00           C0.      0
ATOM   4068  ND1 HID A 264      28.407  44.532  37.705  1.00  0.00           N0.      0
ATOM   4069  HD1 HID A 264      27.988  43.622  37.572  1.00  0.00           H0.      0
ATOM   4070  CE1 HID A 264      29.136  44.810  38.833  1.00  0.00           C0.      0
ATOM   4071  HE1 HID A 264      29.232  44.119  39.657  1.00  0.00           H0.      0
ATOM   4072  NE2 HID A 264      29.615  46.060  38.799  1.00  0.00           N0.      0
ATOM   4073  CD2 HID A 264      29.357  46.536  37.534  1.00  0.00           C0.      0
ATOM   4074  HD2 HID A 264      29.676  47.492  37.145  1.00  0.00           H0.      0
ATOM   4075  C   HID A 264      28.923  43.545  34.809  1.00  0.00           C0.      0
ATOM   4076  O   HID A 264      27.906  42.832  34.766  1.00  0.00           O0.      0
ATOM   4077  N   SER A 265      30.139  43.154  35.194  1.00  0.00           N0.      0
ATOM   4078  H   SER A 265      30.901  43.804  35.063  1.00  0.00           H0.      0
ATOM   4079  CA  SER A 265      30.489  41.870  35.829  1.00  0.00           C0.      0
ATOM   4080  HA  SER A 265      29.584  41.333  36.116  1.00  0.00           H0.      0
ATOM   4081  CB  SER A 265      31.138  40.958  34.854  1.00  0.00           C0.      0
ATOM   4082  HB2 SER A 265      30.474  40.786  34.006  1.00  0.00           H0.      0
ATOM   4083  HB3 SER A 265      32.150  41.285  34.615  1.00  0.00           H0.      0
ATOM   4084  OG  SER A 265      31.290  39.687  35.455  1.00  0.00           O0.      0
ATOM   4085  HG  SER A 265      31.735  39.101  34.839  1.00  0.00           H0.      0
ATOM   4086  C   SER A 265      31.308  42.144  37.099  1.00  0.00           C0.      0
ATOM   4087  O   SER A 265      31.854  43.275  37.275  1.00  0.00           O0.      0
ATOM   4088  N   VAL A 266      31.432  41.240  38.020  1.00  0.00           N0.      0
ATOM   4089  H   VAL A 266      30.896  40.392  37.900  1.00  0.00           H0.      0
ATOM   4090  CA  VAL A 266      32.325  41.325  39.209  1.00  0.00           C0.      0
ATOM   4091  HA  VAL A 266      33.196  41.874  38.850  1.00  0.00           H0.      0
ATOM   4092  CB  VAL A 266      31.677  42.049  40.384  1.00  0.00           C0.      0
ATOM   4093  HB  VAL A 266      31.362  43.015  39.987  1.00  0.00           H0.      0
ATOM   4094  CG1 VAL A 266      30.326  41.430  40.953  1.00  0.00           C0.      0
ATOM   4095 HG11 VAL A 266      30.589  40.461  41.377  1.00  0.00           H0.      0
ATOM   4096 HG12 VAL A 266      29.847  41.991  41.755  1.00  0.00           H0.      0
ATOM   4097 HG13 VAL A 266      29.577  41.380  40.163  1.00  0.00           H0.      0
ATOM   4098  CG2 VAL A 266      32.701  42.272  41.502  1.00  0.00           C0.      0
ATOM   4099 HG21 VAL A 266      33.090  41.310  41.837  1.00  0.00           H0.      0
ATOM   4100 HG22 VAL A 266      33.499  42.890  41.091  1.00  0.00           H0.      0
ATOM   4101 HG23 VAL A 266      32.206  42.778  42.331  1.00  0.00           H0.      0
ATOM   4102  C   VAL A 266      32.810  39.978  39.577  1.00  0.00           C0.      0
ATOM   4103  O   VAL A 266      31.991  39.141  39.781  1.00  0.00           O0.      0
ATOM   4104  N   LEU A 267      34.144  39.873  39.727  1.00  0.00           N0.      0
ATOM   4105  H   LEU A 267      34.692  40.720  39.672  1.00  0.00           H0.      0
ATOM   4106  CA  LEU A 267      34.784  38.712  40.290  1.00  0.00           C0.      0
ATOM   4107  HA  LEU A 267      34.118  37.860  40.153  1.00  0.00           H0.      0
ATOM   4108  CB  LEU A 267      36.122  38.412  39.552  1.00  0.00           C0.      0
ATOM   4109  HB2 LEU A 267      36.830  38.957  40.175  1.00  0.00           H0.      0
ATOM   4110  HB3 LEU A 267      36.352  37.368  39.767  1.00  0.00           H0.      0
ATOM   4111  CG  LEU A 267      36.324  38.759  38.027  1.00  0.00           C0.      0
ATOM   4112  HG  LEU A 267      36.300  39.848  37.968  1.00  0.00           H0.      0
ATOM   4113  CD1 LEU A 267      37.739  38.234  37.543  1.00  0.00           C0.      0
ATOM   4114 HD11 LEU A 267      38.035  38.679  36.593  1.00  0.00           H0.      0
ATOM   4115 HD12 LEU A 267      38.553  38.441  38.238  1.00  0.00           H0.      0
ATOM   4116 HD13 LEU A 267      37.685  37.155  37.400  1.00  0.00           H0.      0
ATOM   4117  CD2 LEU A 267      35.262  38.221  36.943  1.00  0.00           C0.      0
ATOM   4118 HD21 LEU A 267      35.375  38.763  36.004  1.00  0.00           H0.      0
ATOM   4119 HD22 LEU A 267      35.337  37.153  36.740  1.00  0.00           H0.      0
ATOM   4120 HD23 LEU A 267      34.294  38.505  37.355  1.00  0.00           H0.      0
ATOM   4121  C   LEU A 267      35.075  39.022  41.790  1.00  0.00           C0.      0
ATOM   4122  O   LEU A 267      35.210  40.215  42.123  1.00  0.00           O0.      0
ATOM   4123  N   GLY A 268      35.390  37.951  42.603  1.00  0.00           N0.      0
ATOM   4124  H   GLY A 268      35.360  37.053  42.143  1.00  0.00           H0.      0
ATOM   4125  CA  GLY A 268      36.140  37.978  43.844  1.00  0.00           C0.      0
ATOM   4126  HA2 GLY A 268      35.907  38.857  44.445  1.00  0.00           H0.      0
ATOM   4127  HA3 GLY A 268      35.926  37.122  44.483  1.00  0.00           H0.      0
ATOM   4128  C   GLY A 268      37.642  37.982  43.610  1.00  0.00           C0.      0
ATOM   4129  O   GLY A 268      38.148  38.714  42.780  1.00  0.00           O0.      0
ATOM   4130  N   ASP A 269      38.327  37.102  44.357  1.00  0.00           N0.      0
ATOM   4131  H   ASP A 269      37.766  36.456  44.893  1.00  0.00           H0.      0
ATOM   4132  CA  ASP A 269      39.711  36.759  44.095  1.00  0.00           C0.      0
ATOM   4133  HA  ASP A 269      40.404  37.599  44.119  1.00  0.00           H0.      0
ATOM   4134  CB  ASP A 269      40.170  35.903  45.257  1.00  0.00           C0.      0
ATOM   4135  HB2 ASP A 269      39.735  34.927  45.046  1.00  0.00           H0.      0
ATOM   4136  HB3 ASP A 269      41.255  35.800  45.285  1.00  0.00           H0.      0
ATOM   4137  CG  ASP A 269      39.750  36.274  46.699  1.00  0.00           C0.      0
ATOM   4138  OD1 ASP A 269      39.258  35.361  47.450  1.00  0.00           O0.      0
ATOM   4139  OD2 ASP A 269      39.986  37.409  47.145  1.00  0.00           O0.      0
ATOM   4140  C   ASP A 269      39.915  36.080  42.726  1.00  0.00           C0.      0
ATOM   4141  O   ASP A 269      40.331  34.924  42.676  1.00  0.00           O0.      0
ATOM   4142  N   PHE A 270      39.607  36.753  41.580  1.00  0.00           N0.      0
ATOM   4143  H   PHE A 270      39.280  37.690  41.768  1.00  0.00           H0.      0
ATOM   4144  CA  PHE A 270      39.530  36.186  40.172  1.00  0.00           C0.      0
ATOM   4145  HA  PHE A 270      39.161  37.100  39.705  1.00  0.00           H0.      0
ATOM   4146  CB  PHE A 270      40.864  35.772  39.603  1.00  0.00           C0.      0
ATOM   4147  HB2 PHE A 270      41.184  34.950  40.243  1.00  0.00           H0.      0
ATOM   4148  HB3 PHE A 270      40.707  35.415  38.585  1.00  0.00           H0.      0
ATOM   4149  CG  PHE A 270      41.855  36.886  39.354  1.00  0.00           C0.      0
ATOM   4150  CD1 PHE A 270      43.004  37.004  40.164  1.00  0.00           C0.      0
ATOM   4151  HD1 PHE A 270      43.234  36.268  40.920  1.00  0.00           H0.      0
ATOM   4152  CE1 PHE A 270      43.781  38.130  39.992  1.00  0.00           C0.      0
ATOM   4153  HE1 PHE A 270      44.719  38.175  40.526  1.00  0.00           H0.      0
ATOM   4154  CZ  PHE A 270      43.462  39.119  39.055  1.00  0.00           C0.      0
ATOM   4155  HZ  PHE A 270      43.984  40.063  38.999  1.00  0.00           H0.      0
ATOM   4156  CE2 PHE A 270      42.438  38.847  38.118  1.00  0.00           C0.      0
ATOM   4157  HE2 PHE A 270      42.141  39.610  37.414  1.00  0.00           H0.      0
ATOM   4158  CD2 PHE A 270      41.612  37.721  38.270  1.00  0.00           C0.      0
ATOM   4159  HD2 PHE A 270      40.831  37.546  37.545  1.00  0.00           H0.      0
ATOM   4160  C   PHE A 270      38.457  35.110  39.907  1.00  0.00           C0.      0
ATOM   4161  O   PHE A 270      37.882  35.016  38.811  1.00  0.00           O0.      0
ATOM   4162  N   LYS A 271      38.090  34.397  40.974  1.00  0.00           N0.      0
ATOM   4163  H   LYS A 271      38.567  34.570  41.848  1.00  0.00           H0.      0
ATOM   4164  CA  LYS A 271      36.861  33.500  40.999  1.00  0.00           C0.      0
ATOM   4165  HA  LYS A 271      36.837  32.966  40.048  1.00  0.00           H0.      0
ATOM   4166  CB  LYS A 271      36.949  32.444  42.082  1.00  0.00           C0.      0
ATOM   4167  HB2 LYS A 271      37.022  32.939  43.051  1.00  0.00           H0.      0
ATOM   4168  HB3 LYS A 271      36.013  31.887  42.122  1.00  0.00           H0.      0
ATOM   4169  CG  LYS A 271      38.178  31.555  41.927  1.00  0.00           C0.      0
ATOM   4170  HG2 LYS A 271      38.145  30.960  41.014  1.00  0.00           H0.      0
ATOM   4171  HG3 LYS A 271      39.073  32.173  41.999  1.00  0.00           H0.      0
ATOM   4172  CD  LYS A 271      38.408  30.633  43.084  1.00  0.00           C0.      0
ATOM   4173  HD2 LYS A 271      37.475  30.113  43.297  1.00  0.00           H0.      0
ATOM   4174  HD3 LYS A 271      39.183  29.916  42.813  1.00  0.00           H0.      0
ATOM   4175  CE  LYS A 271      38.974  31.393  44.263  1.00  0.00           C0.      0
ATOM   4176  HE2 LYS A 271      39.987  31.580  43.906  1.00  0.00           H0.      0
ATOM   4177  HE3 LYS A 271      38.378  32.299  44.372  1.00  0.00           H0.      0
ATOM   4178  NZ  LYS A 271      39.147  30.617  45.517  1.00  0.00           N0.      0
ATOM   4179  HZ1 LYS A 271      39.393  31.274  46.243  1.00  0.00           H0.      0
ATOM   4180  HZ2 LYS A 271      38.312  30.225  45.928  1.00  0.00           H0.      0
ATOM   4181  HZ3 LYS A 271      39.922  29.969  45.528  1.00  0.00           H0.      0
ATOM   4182  C   LYS A 271      35.558  34.317  40.880  1.00  0.00           C0.      0
ATOM   4183  O   LYS A 271      35.590  35.437  41.408  1.00  0.00           O0.      0
ATOM   4184  N   PRO A 272      34.501  33.863  40.189  1.00  0.00           N0.      0
ATOM   4185  CD  PRO A 272      34.521  32.649  39.434  1.00  0.00           C0.      0
ATOM   4186  HD2 PRO A 272      34.783  31.826  40.100  1.00  0.00           H0.      0
ATOM   4187  HD3 PRO A 272      35.154  32.762  38.554  1.00  0.00           H0.      0
ATOM   4188  CG  PRO A 272      33.037  32.494  38.921  1.00  0.00           C0.      0
ATOM   4189  HG2 PRO A 272      32.485  31.860  39.614  1.00  0.00           H0.      0
ATOM   4190  HG3 PRO A 272      33.016  32.204  37.870  1.00  0.00           H0.      0
ATOM   4191  CB  PRO A 272      32.453  33.949  38.995  1.00  0.00           C0.      0
ATOM   4192  HB2 PRO A 272      31.387  33.882  39.211  1.00  0.00           H0.      0
ATOM   4193  HB3 PRO A 272      32.449  34.384  37.996  1.00  0.00           H0.      0
ATOM   4194  CA  PRO A 272      33.287  34.566  40.109  1.00  0.00           C0.      0
ATOM   4195  HA  PRO A 272      33.521  35.549  39.700  1.00  0.00           H0.      0
ATOM   4196  C   PRO A 272      32.589  34.797  41.445  1.00  0.00           C0.      0
ATOM   4197  O   PRO A 272      32.596  33.887  42.264  1.00  0.00           O0.      0
ATOM   4198  N   TYR A 273      31.935  35.941  41.593  1.00  0.00           N0.      0
ATOM   4199  H   TYR A 273      31.901  36.650  40.874  1.00  0.00           H0.      0
ATOM   4200  CA  TYR A 273      31.094  36.255  42.684  1.00  0.00           C0.      0
ATOM   4201  HA  TYR A 273      30.974  35.392  43.339  1.00  0.00           H0.      0
ATOM   4202  CB  TYR A 273      31.784  37.305  43.525  1.00  0.00           C0.      0
ATOM   4203  HB2 TYR A 273      32.751  36.988  43.916  1.00  0.00           H0.      0
ATOM   4204  HB3 TYR A 273      31.801  38.228  42.946  1.00  0.00           H0.      0
ATOM   4205  CG  TYR A 273      30.980  37.682  44.761  1.00  0.00           C0.      0
ATOM   4206  CD1 TYR A 273      31.103  36.831  45.870  1.00  0.00           C0.      0
ATOM   4207  HD1 TYR A 273      31.659  35.905  45.872  1.00  0.00           H0.      0
ATOM   4208  CE1 TYR A 273      30.448  37.108  47.069  1.00  0.00           C0.      0
ATOM   4209  HE1 TYR A 273      30.508  36.354  47.840  1.00  0.00           H0.      0
ATOM   4210  CZ  TYR A 273      29.556  38.193  47.087  1.00  0.00           C0.      0
ATOM   4211  OH  TYR A 273      28.982  38.514  48.303  1.00  0.00           O0.      0
ATOM   4212  HH  TYR A 273      29.051  37.791  48.932  1.00  0.00           H0.      0
ATOM   4213  CE2 TYR A 273      29.372  39.069  45.987  1.00  0.00           C0.      0
ATOM   4214  HE2 TYR A 273      28.731  39.938  46.026  1.00  0.00           H0.      0
ATOM   4215  CD2 TYR A 273      30.193  38.825  44.832  1.00  0.00           C0.      0
ATOM   4216  HD2 TYR A 273      30.275  39.561  44.046  1.00  0.00           H0.      0
ATOM   4217  C   TYR A 273      29.625  36.763  42.360  1.00  0.00           C0.      0
ATOM   4218  O   TYR A 273      29.481  37.627  41.526  1.00  0.00           O0.      0
ATOM   4219  N   ARG A 274      28.634  36.368  43.100  1.00  0.00           N0.      0
ATOM   4220  H   ARG A 274      28.878  35.639  43.755  1.00  0.00           H0.      0
ATOM   4221  CA  ARG A 274      27.255  36.841  43.153  1.00  0.00           C0.      0
ATOM   4222  HA  ARG A 274      27.108  37.736  42.548  1.00  0.00           H0.      0
ATOM   4223  CB  ARG A 274      26.314  35.664  42.726  1.00  0.00           C0.      0
ATOM   4224  HB2 ARG A 274      26.775  34.778  43.163  1.00  0.00           H0.      0
ATOM   4225  HB3 ARG A 274      25.337  35.894  43.150  1.00  0.00           H0.      0
ATOM   4226  CG  ARG A 274      26.251  35.448  41.228  1.00  0.00           C0.      0
ATOM   4227  HG2 ARG A 274      25.608  36.212  40.792  1.00  0.00           H0.      0
ATOM   4228  HG3 ARG A 274      27.237  35.739  40.867  1.00  0.00           H0.      0
ATOM   4229  CD  ARG A 274      25.874  34.035  40.845  1.00  0.00           C0.      0
ATOM   4230  HD2 ARG A 274      26.462  33.448  41.551  1.00  0.00           H0.      0
ATOM   4231  HD3 ARG A 274      24.805  33.896  41.007  1.00  0.00           H0.      0
ATOM   4232  NE  ARG A 274      26.286  33.821  39.451  1.00  0.00           N0.      0
ATOM   4233  HE  ARG A 274      26.662  34.614  38.952  1.00  0.00           H0.      0
ATOM   4234  CZ  ARG A 274      26.129  32.752  38.763  1.00  0.00           C0.      0
ATOM   4235  NH1 ARG A 274      25.947  31.530  39.326  1.00  0.00           N0.      0
ATOM   4236 HH11 ARG A 274      25.933  31.442  40.332  1.00  0.00           H0.      0
ATOM   4237 HH12 ARG A 274      25.786  30.707  38.763  1.00  0.00           H0.      0
ATOM   4238  NH2 ARG A 274      26.130  32.725  37.448  1.00  0.00           N0.      0
ATOM   4239 HH21 ARG A 274      26.262  33.516  36.833  1.00  0.00           H0.      0
ATOM   4240 HH22 ARG A 274      26.050  31.814  37.020  1.00  0.00           H0.      0
ATOM   4241  C   ARG A 274      26.855  37.244  44.619  1.00  0.00           C0.      0
ATOM   4242  O   ARG A 274      27.194  36.432  45.522  1.00  0.00           O0.      0
ATOM   4243  N   PRO A 275      25.974  38.268  44.736  1.00  0.00           N0.      0
ATOM   4244  CD  PRO A 275      25.786  39.295  43.798  1.00  0.00           C0.      0
ATOM   4245  HD2 PRO A 275      25.066  38.968  43.048  1.00  0.00           H0.      0
ATOM   4246  HD3 PRO A 275      26.715  39.634  43.341  1.00  0.00           H0.      0
ATOM   4247  CG  PRO A 275      25.283  40.537  44.603  1.00  0.00           C0.      0
ATOM   4248  HG2 PRO A 275      24.616  41.227  44.085  1.00  0.00           H0.      0
ATOM   4249  HG3 PRO A 275      26.072  41.148  45.042  1.00  0.00           H0.      0
ATOM   4250  CB  PRO A 275      24.514  39.804  45.756  1.00  0.00           C0.      0
ATOM   4251  HB2 PRO A 275      23.566  39.450  45.350  1.00  0.00           H0.      0
ATOM   4252  HB3 PRO A 275      24.425  40.398  46.665  1.00  0.00           H0.      0
ATOM   4253  CA  PRO A 275      25.426  38.563  46.032  1.00  0.00           C0.      0
ATOM   4254  HA  PRO A 275      26.223  38.764  46.748  1.00  0.00           H0.      0
ATOM   4255  C   PRO A 275      24.627  37.399  46.636  1.00  0.00           C0.      0
ATOM   4256  O   PRO A 275      24.239  36.506  45.879  1.00  0.00           O0.      0
ATOM   4257  N   GLY A 276      24.457  37.263  47.941  1.00  0.00           N0.      0
ATOM   4258  H   GLY A 276      24.727  38.017  48.556  1.00  0.00           H0.      0
ATOM   4259  CA  GLY A 276      24.021  36.101  48.807  1.00  0.00           C0.      0
ATOM   4260  HA2 GLY A 276      23.989  36.336  49.871  1.00  0.00           H0.      0
ATOM   4261  HA3 GLY A 276      23.062  35.738  48.439  1.00  0.00           H0.      0
ATOM   4262  C   GLY A 276      24.990  34.861  48.664  1.00  0.00           C0.      0
ATOM   4263  O   GLY A 276      24.738  33.922  49.371  1.00  0.00           O0.      0
ATOM   4264  N   GLN A 277      25.993  34.717  47.794  1.00  0.00           N0.      0
ATOM   4265  H   GLN A 277      26.068  35.411  47.065  1.00  0.00           H0.      0
ATOM   4266  CA  GLN A 277      26.740  33.541  47.512  1.00  0.00           C0.      0
ATOM   4267  HA  GLN A 277      26.097  32.683  47.321  1.00  0.00           H0.      0
ATOM   4268  CB  GLN A 277      27.637  33.677  46.240  1.00  0.00           C0.      0
ATOM   4269  HB2 GLN A 277      26.938  33.774  45.409  1.00  0.00           H0.      0
ATOM   4270  HB3 GLN A 277      28.287  34.541  46.381  1.00  0.00           H0.      0
ATOM   4271  CG  GLN A 277      28.514  32.453  45.995  1.00  0.00           C0.      0
ATOM   4272  HG2 GLN A 277      29.227  32.419  46.819  1.00  0.00           H0.      0
ATOM   4273  HG3 GLN A 277      27.992  31.500  46.089  1.00  0.00           H0.      0
ATOM   4274  CD  GLN A 277      29.296  32.449  44.688  1.00  0.00           C0.      0
ATOM   4275  OE1 GLN A 277      29.346  33.376  43.948  1.00  0.00           O0.      0
ATOM   4276  NE2 GLN A 277      29.924  31.373  44.354  1.00  0.00           N0.      0
ATOM   4277 HE21 GLN A 277      30.367  31.425  43.448  1.00  0.00           H0.      0
ATOM   4278 HE22 GLN A 277      30.103  30.620  45.002  1.00  0.00           H0.      0
ATOM   4279  C   GLN A 277      27.648  33.291  48.745  1.00  0.00           C0.      0
ATOM   4280  O   GLN A 277      28.258  34.232  49.260  1.00  0.00           O0.      0
ATOM   4281  N   ALA A 278      27.744  32.011  49.111  1.00  0.00           N0.      0
ATOM   4282  H   ALA A 278      27.072  31.419  48.646  1.00  0.00           H0.      0
ATOM   4283  CA  ALA A 278      28.464  31.589  50.337  1.00  0.00           C0.      0
ATOM   4284  HA  ALA A 278      28.109  32.276  51.106  1.00  0.00           H0.      0
ATOM   4285  CB  ALA A 278      28.102  30.161  50.686  1.00  0.00           C0.      0
ATOM   4286  HB1 ALA A 278      28.549  29.471  49.971  1.00  0.00           H0.      0
ATOM   4287  HB2 ALA A 278      28.659  29.982  51.605  1.00  0.00           H0.      0
ATOM   4288  HB3 ALA A 278      27.038  30.063  50.902  1.00  0.00           H0.      0
ATOM   4289  C   ALA A 278      29.991  31.779  50.242  1.00  0.00           C0.      0
ATOM   4290  O   ALA A 278      30.705  31.834  51.303  1.00  0.00           O0.      0
ATOM   4291  N   TYR A 279      30.630  31.896  49.066  1.00  0.00           N0.      0
ATOM   4292  H   TYR A 279      30.105  31.912  48.203  1.00  0.00           H0.      0
ATOM   4293  CA  TYR A 279      32.007  32.317  48.902  1.00  0.00           C0.      0
ATOM   4294  HA  TYR A 279      32.706  31.585  49.307  1.00  0.00           H0.      0
ATOM   4295  CB  TYR A 279      32.365  32.230  47.453  1.00  0.00           C0.      0
ATOM   4296  HB2 TYR A 279      32.202  31.197  47.144  1.00  0.00           H0.      0
ATOM   4297  HB3 TYR A 279      31.640  32.831  46.904  1.00  0.00           H0.      0
ATOM   4298  CG  TYR A 279      33.706  32.718  46.983  1.00  0.00           C0.      0
ATOM   4299  CD1 TYR A 279      33.942  33.127  45.614  1.00  0.00           C0.      0
ATOM   4300  HD1 TYR A 279      33.177  33.097  44.853  1.00  0.00           H0.      0
ATOM   4301  CE1 TYR A 279      35.158  33.721  45.242  1.00  0.00           C0.      0
ATOM   4302  HE1 TYR A 279      35.222  34.017  44.205  1.00  0.00           H0.      0
ATOM   4303  CZ  TYR A 279      36.212  33.783  46.166  1.00  0.00           C0.      0
ATOM   4304  OH  TYR A 279      37.303  34.412  45.792  1.00  0.00           O0.      0
ATOM   4305  HH  TYR A 279      37.820  34.797  46.504  1.00  0.00           H0.      0
ATOM   4306  CE2 TYR A 279      36.038  33.320  47.475  1.00  0.00           C0.      0
ATOM   4307  HE2 TYR A 279      36.873  33.388  48.157  1.00  0.00           H0.      0
ATOM   4308  CD2 TYR A 279      34.798  32.775  47.864  1.00  0.00           C0.      0
ATOM   4309  HD2 TYR A 279      34.567  32.541  48.893  1.00  0.00           H0.      0
ATOM   4310  C   TYR A 279      32.172  33.701  49.538  1.00  0.00           C0.      0
ATOM   4311  O   TYR A 279      31.494  34.641  49.091  1.00  0.00           O0.      0
ATOM   4312  N   VAL A 280      32.968  33.922  50.662  1.00  0.00           N0.      0
ATOM   4313  H   VAL A 280      33.415  33.094  51.030  1.00  0.00           H0.      0
ATOM   4314  CA  VAL A 280      33.302  35.260  51.203  1.00  0.00           C0.      0
ATOM   4315  HA  VAL A 280      32.548  35.979  50.883  1.00  0.00           H0.      0
ATOM   4316  CB  VAL A 280      33.266  35.145  52.744  1.00  0.00           C0.      0
ATOM   4317  HB  VAL A 280      34.096  34.581  53.169  1.00  0.00           H0.      0
ATOM   4318  CG1 VAL A 280      33.549  36.504  53.351  1.00  0.00           C0.      0
ATOM   4319 HG11 VAL A 280      32.802  37.148  52.886  1.00  0.00           H0.      0
ATOM   4320 HG12 VAL A 280      33.558  36.446  54.439  1.00  0.00           H0.      0
ATOM   4321 HG13 VAL A 280      34.492  36.851  52.928  1.00  0.00           H0.      0
ATOM   4322  CG2 VAL A 280      31.833  34.778  53.189  1.00  0.00           C0.      0
ATOM   4323 HG21 VAL A 280      31.062  35.359  52.681  1.00  0.00           H0.      0
ATOM   4324 HG22 VAL A 280      31.709  33.741  52.879  1.00  0.00           H0.      0
ATOM   4325 HG23 VAL A 280      31.698  34.894  54.264  1.00  0.00           H0.      0
ATOM   4326  C   VAL A 280      34.790  35.703  50.673  1.00  0.00           C0.      0
ATOM   4327  O   VAL A 280      35.866  35.307  51.226  1.00  0.00           O0.      0
ATOM   4328  N   PRO A 281      34.901  36.317  49.466  1.00  0.00           N0.      0
ATOM   4329  CD  PRO A 281      33.855  36.732  48.556  1.00  0.00           C0.      0
ATOM   4330  HD2 PRO A 281      33.005  37.146  49.099  1.00  0.00           H0.      0
ATOM   4331  HD3 PRO A 281      33.659  35.923  47.853  1.00  0.00           H0.      0
ATOM   4332  CG  PRO A 281      34.481  37.767  47.627  1.00  0.00           C0.      0
ATOM   4333  HG2 PRO A 281      34.518  38.779  48.031  1.00  0.00           H0.      0
ATOM   4334  HG3 PRO A 281      34.080  37.869  46.619  1.00  0.00           H0.      0
ATOM   4335  CB  PRO A 281      35.953  37.318  47.573  1.00  0.00           C0.      0
ATOM   4336  HB2 PRO A 281      36.643  38.125  47.327  1.00  0.00           H0.      0
ATOM   4337  HB3 PRO A 281      36.099  36.564  46.800  1.00  0.00           H0.      0
ATOM   4338  CA  PRO A 281      36.264  36.762  48.944  1.00  0.00           C0.      0
ATOM   4339  HA  PRO A 281      36.917  35.898  48.820  1.00  0.00           H0.      0
ATOM   4340  C   PRO A 281      36.881  37.823  49.748  1.00  0.00           C0.      0
ATOM   4341  O   PRO A 281      36.202  38.637  50.387  1.00  0.00           O0.      0
ATOM   4342  N   CYS A 282      38.201  37.959  49.577  1.00  0.00           N0.      0
ATOM   4343  H   CYS A 282      38.692  37.341  48.947  1.00  0.00           H0.      0
ATOM   4344  CA  CYS A 282      38.904  39.073  50.183  1.00  0.00           C0.      0
ATOM   4345  HA  CYS A 282      38.521  39.435  51.138  1.00  0.00           H0.      0
ATOM   4346  CB  CYS A 282      40.429  38.653  50.375  1.00  0.00           C0.      0
ATOM   4347  HB2 CYS A 282      40.532  37.813  51.062  1.00  0.00           H0.      0
ATOM   4348  HB3 CYS A 282      40.871  38.236  49.470  1.00  0.00           H0.      0
ATOM   4349  SG  CYS A 282      41.474  39.982  50.946  1.00  0.00           S0.      0
ATOM   4350  HG  CYS A 282      41.818  40.375  49.716  1.00  0.00           H0.      0
ATOM   4351  C   CYS A 282      38.832  40.355  49.243  1.00  0.00           C0.      0
ATOM   4352  O   CYS A 282      38.725  41.477  49.732  1.00  0.00           O0.      0
ATOM   4353  N   TYR A 283      39.044  40.174  47.932  1.00  0.00           N0.      0
ATOM   4354  H   TYR A 283      39.053  39.223  47.592  1.00  0.00           H0.      0
ATOM   4355  CA  TYR A 283      39.031  41.247  46.954  1.00  0.00           C0.      0
ATOM   4356  HA  TYR A 283      38.886  42.219  47.425  1.00  0.00           H0.      0
ATOM   4357  CB  TYR A 283      40.367  41.298  46.147  1.00  0.00           C0.      0
ATOM   4358  HB2 TYR A 283      40.383  40.328  45.651  1.00  0.00           H0.      0
ATOM   4359  HB3 TYR A 283      40.312  42.080  45.390  1.00  0.00           H0.      0
ATOM   4360  CG  TYR A 283      41.648  41.389  46.920  1.00  0.00           C0.      0
ATOM   4361  CD1 TYR A 283      42.629  40.379  46.797  1.00  0.00           C0.      0
ATOM   4362  HD1 TYR A 283      42.442  39.471  46.244  1.00  0.00           H0.      0
ATOM   4363  CE1 TYR A 283      43.912  40.613  47.307  1.00  0.00           C0.      0
ATOM   4364  HE1 TYR A 283      44.709  39.920  47.082  1.00  0.00           H0.      0
ATOM   4365  CZ  TYR A 283      44.190  41.670  48.178  1.00  0.00           C0.      0
ATOM   4366  OH  TYR A 283      45.376  41.876  48.888  1.00  0.00           O0.      0
ATOM   4367  HH  TYR A 283      45.562  42.791  49.112  1.00  0.00           H0.      0
ATOM   4368  CE2 TYR A 283      43.149  42.608  48.356  1.00  0.00           C0.      0
ATOM   4369  HE2 TYR A 283      43.397  43.392  49.055  1.00  0.00           H0.      0
ATOM   4370  CD2 TYR A 283      41.892  42.565  47.589  1.00  0.00           C0.      0
ATOM   4371  HD2 TYR A 283      41.225  43.354  47.907  1.00  0.00           H0.      0
ATOM   4372  C   TYR A 283      37.850  41.087  46.001  1.00  0.00           C0.      0
ATOM   4373  O   TYR A 283      37.274  40.033  45.912  1.00  0.00           O0.      0
ATOM   4374  N   PHE A 284      37.461  42.173  45.341  1.00  0.00           N0.      0
ATOM   4375  H   PHE A 284      38.039  42.990  45.477  1.00  0.00           H0.      0
ATOM   4376  CA  PHE A 284      36.454  42.223  44.265  1.00  0.00           C0.      0
ATOM   4377  HA  PHE A 284      36.216  41.183  44.045  1.00  0.00           H0.      0
ATOM   4378  CB  PHE A 284      35.119  42.855  44.784  1.00  0.00           C0.      0
ATOM   4379  HB2 PHE A 284      35.334  43.919  44.884  1.00  0.00           H0.      0
ATOM   4380  HB3 PHE A 284      34.387  42.839  43.977  1.00  0.00           H0.      0
ATOM   4381  CG  PHE A 284      34.333  42.326  45.871  1.00  0.00           C0.      0
ATOM   4382  CD1 PHE A 284      33.801  43.205  46.848  1.00  0.00           C0.      0
ATOM   4383  HD1 PHE A 284      34.182  44.216  46.844  1.00  0.00           H0.      0
ATOM   4384  CE1 PHE A 284      32.770  42.825  47.711  1.00  0.00           C0.      0
ATOM   4385  HE1 PHE A 284      32.434  43.523  48.463  1.00  0.00           H0.      0
ATOM   4386  CZ  PHE A 284      32.295  41.516  47.638  1.00  0.00           C0.      0
ATOM   4387  HZ  PHE A 284      31.706  41.205  48.488  1.00  0.00           H0.      0
ATOM   4388  CE2 PHE A 284      32.679  40.611  46.625  1.00  0.00           C0.      0
ATOM   4389  HE2 PHE A 284      32.174  39.681  46.411  1.00  0.00           H0.      0
ATOM   4390  CD2 PHE A 284      33.706  41.089  45.809  1.00  0.00           C0.      0
ATOM   4391  HD2 PHE A 284      34.001  40.397  45.034  1.00  0.00           H0.      0
ATOM   4392  C   PHE A 284      37.128  42.813  43.026  1.00  0.00           C0.      0
ATOM   4393  O   PHE A 284      37.851  43.809  43.058  1.00  0.00           O0.      0
ATOM   4394  N   ILE A 285      36.928  42.237  41.847  1.00  0.00           N0.      0
ATOM   4395  H   ILE A 285      36.453  41.349  41.927  1.00  0.00           H0.      0
ATOM   4396  CA  ILE A 285      37.321  42.869  40.552  1.00  0.00           C0.      0
ATOM   4397  HA  ILE A 285      37.875  43.800  40.672  1.00  0.00           H0.      0
ATOM   4398  CB  ILE A 285      38.200  41.957  39.754  1.00  0.00           C0.      0
ATOM   4399  HB  ILE A 285      37.669  41.031  39.537  1.00  0.00           H0.      0
ATOM   4400  CG2 ILE A 285      38.607  42.627  38.402  1.00  0.00           C0.      0
ATOM   4401 HG21 ILE A 285      39.029  43.624  38.531  1.00  0.00           H0.      0
ATOM   4402 HG22 ILE A 285      39.205  41.912  37.837  1.00  0.00           H0.      0
ATOM   4403 HG23 ILE A 285      37.688  42.783  37.837  1.00  0.00           H0.      0
ATOM   4404  CG1 ILE A 285      39.365  41.551  40.618  1.00  0.00           C0.      0
ATOM   4405 HG12 ILE A 285      40.100  42.334  40.807  1.00  0.00           H0.      0
ATOM   4406 HG13 ILE A 285      39.060  41.087  41.556  1.00  0.00           H0.      0
ATOM   4407  CD1 ILE A 285      40.197  40.459  40.005  1.00  0.00           C0.      0
ATOM   4408 HD11 ILE A 285      40.843  40.892  39.242  1.00  0.00           H0.      0
ATOM   4409 HD12 ILE A 285      40.819  39.940  40.734  1.00  0.00           H0.      0
ATOM   4410 HD13 ILE A 285      39.513  39.791  39.480  1.00  0.00           H0.      0
ATOM   4411  C   ILE A 285      36.063  43.144  39.821  1.00  0.00           C0.      0
ATOM   4412  O   ILE A 285      35.364  42.214  39.457  1.00  0.00           O0.      0
ATOM   4413  N   HID A 286      35.830  44.407  39.518  1.00  0.00           N0.      0
ATOM   4414  H   HID A 286      36.518  45.100  39.776  1.00  0.00           H0.      0
ATOM   4415  CA  HID A 286      34.740  44.817  38.640  1.00  0.00           C0.      0
ATOM   4416  HA  HID A 286      33.952  44.065  38.639  1.00  0.00           H0.      0
ATOM   4417  CB  HID A 286      34.030  46.115  39.194  1.00  0.00           C0.      0
ATOM   4418  HB2 HID A 286      34.812  46.868  39.294  1.00  0.00           H0.      0
ATOM   4419  HB3 HID A 286      33.344  46.551  38.469  1.00  0.00           H0.      0
ATOM   4420  CG  HID A 286      33.251  46.006  40.559  1.00  0.00           C0.      0
ATOM   4421  ND1 HID A 286      31.838  46.071  40.721  1.00  0.00           N0.      0
ATOM   4422  HD1 HID A 286      31.225  46.133  39.921  1.00  0.00           H0.      0
ATOM   4423  CE1 HID A 286      31.494  46.022  42.043  1.00  0.00           C0.      0
ATOM   4424  HE1 HID A 286      30.533  46.239  42.485  1.00  0.00           H0.      0
ATOM   4425  NE2 HID A 286      32.667  46.070  42.729  1.00  0.00           N0.      0
ATOM   4426  CD2 HID A 286      33.733  45.955  41.847  1.00  0.00           C0.      0
ATOM   4427  HD2 HID A 286      34.755  45.907  42.191  1.00  0.00           H0.      0
ATOM   4428  C   HID A 286      35.288  44.937  37.164  1.00  0.00           C0.      0
ATOM   4429  O   HID A 286      36.383  45.433  36.927  1.00  0.00           O0.      0
ATOM   4430  N   VAL A 287      34.496  44.425  36.232  1.00  0.00           N0.      0
ATOM   4431  H   VAL A 287      33.712  43.855  36.516  1.00  0.00           H0.      0
ATOM   4432  CA  VAL A 287      34.727  44.417  34.841  1.00  0.00           C0.      0
ATOM   4433  HA  VAL A 287      35.636  44.994  34.671  1.00  0.00           H0.      0
ATOM   4434  CB  VAL A 287      34.929  42.979  34.402  1.00  0.00           C0.      0
ATOM   4435  HB  VAL A 287      34.127  42.376  34.828  1.00  0.00           H0.      0
ATOM   4436  CG1 VAL A 287      34.893  42.772  32.933  1.00  0.00           C0.      0
ATOM   4437 HG11 VAL A 287      35.672  43.363  32.451  1.00  0.00           H0.      0
ATOM   4438 HG12 VAL A 287      34.915  41.693  32.782  1.00  0.00           H0.      0
ATOM   4439 HG13 VAL A 287      33.960  43.182  32.545  1.00  0.00           H0.      0
ATOM   4440  CG2 VAL A 287      36.254  42.430  34.989  1.00  0.00           C0.      0
ATOM   4441 HG21 VAL A 287      37.072  43.095  34.713  1.00  0.00           H0.      0
ATOM   4442 HG22 VAL A 287      36.141  42.298  36.065  1.00  0.00           H0.      0
ATOM   4443 HG23 VAL A 287      36.339  41.464  34.492  1.00  0.00           H0.      0
ATOM   4444  C   VAL A 287      33.544  45.064  34.123  1.00  0.00           C0.      0
ATOM   4445  O   VAL A 287      32.465  44.531  34.137  1.00  0.00           O0.      0
ATOM   4446  N   LEU A 288      33.917  46.176  33.465  1.00  0.00           N0.      0
ATOM   4447  H   LEU A 288      34.916  46.331  33.475  1.00  0.00           H0.      0
ATOM   4448  CA  LEU A 288      33.040  47.161  32.732  1.00  0.00           C0.      0
ATOM   4449  HA  LEU A 288      32.013  46.852  32.924  1.00  0.00           H0.      0
ATOM   4450  CB  LEU A 288      33.099  48.600  33.270  1.00  0.00           C0.      0
ATOM   4451  HB2 LEU A 288      34.151  48.886  33.281  1.00  0.00           H0.      0
ATOM   4452  HB3 LEU A 288      32.671  49.281  32.534  1.00  0.00           H0.      0
ATOM   4453  CG  LEU A 288      32.651  48.964  34.708  1.00  0.00           C0.      0
ATOM   4454  HG  LEU A 288      33.132  49.904  34.981  1.00  0.00           H0.      0
ATOM   4455  CD1 LEU A 288      31.157  49.225  34.940  1.00  0.00           C0.      0
ATOM   4456 HD11 LEU A 288      30.978  49.881  35.792  1.00  0.00           H0.      0
ATOM   4457 HD12 LEU A 288      30.831  49.983  34.228  1.00  0.00           H0.      0
ATOM   4458 HD13 LEU A 288      30.572  48.309  34.856  1.00  0.00           H0.      0
ATOM   4459  CD2 LEU A 288      33.174  47.960  35.725  1.00  0.00           C0.      0
ATOM   4460 HD21 LEU A 288      34.229  47.687  35.741  1.00  0.00           H0.      0
ATOM   4461 HD22 LEU A 288      32.964  48.515  36.639  1.00  0.00           H0.      0
ATOM   4462 HD23 LEU A 288      32.544  47.075  35.808  1.00  0.00           H0.      0
ATOM   4463  C   LEU A 288      33.319  47.078  31.198  1.00  0.00           C0.      0
ATOM   4464  O   LEU A 288      34.427  47.272  30.799  1.00  0.00           O0.      0
ATOM   4465  N   LYS A 289      32.232  46.977  30.398  1.00  0.00           N0.      0
ATOM   4466  H   LYS A 289      31.350  46.900  30.885  1.00  0.00           H0.      0
ATOM   4467  CA  LYS A 289      32.338  47.196  29.002  1.00  0.00           C0.      0
ATOM   4468  HA  LYS A 289      33.390  47.424  28.833  1.00  0.00           H0.      0
ATOM   4469  CB  LYS A 289      31.836  45.970  28.204  1.00  0.00           C0.      0
ATOM   4470  HB2 LYS A 289      32.536  45.156  28.389  1.00  0.00           H0.      0
ATOM   4471  HB3 LYS A 289      30.829  45.775  28.572  1.00  0.00           H0.      0
ATOM   4472  CG  LYS A 289      31.676  46.009  26.663  1.00  0.00           C0.      0
ATOM   4473  HG2 LYS A 289      31.090  46.857  26.306  1.00  0.00           H0.      0
ATOM   4474  HG3 LYS A 289      32.698  46.021  26.285  1.00  0.00           H0.      0
ATOM   4475  CD  LYS A 289      30.902  44.853  26.026  1.00  0.00           C0.      0
ATOM   4476  HD2 LYS A 289      29.829  44.941  26.194  1.00  0.00           H0.      0
ATOM   4477  HD3 LYS A 289      31.241  44.826  24.990  1.00  0.00           H0.      0
ATOM   4478  CE  LYS A 289      31.324  43.560  26.638  1.00  0.00           C0.      0
ATOM   4479  HE2 LYS A 289      32.394  43.390  26.518  1.00  0.00           H0.      0
ATOM   4480  HE3 LYS A 289      30.910  43.581  27.646  1.00  0.00           H0.      0
ATOM   4481  NZ  LYS A 289      30.754  42.486  25.850  1.00  0.00           N0.      0
ATOM   4482  HZ1 LYS A 289      31.128  41.584  26.109  1.00  0.00           H0.      0
ATOM   4483  HZ2 LYS A 289      29.756  42.368  25.946  1.00  0.00           H0.      0
ATOM   4484  HZ3 LYS A 289      31.051  42.660  24.901  1.00  0.00           H0.      0
ATOM   4485  C   LYS A 289      31.534  48.398  28.516  1.00  0.00           C0.      0
ATOM   4486  O   LYS A 289      30.399  48.614  28.991  1.00  0.00           O0.      0
ATOM   4487  N   LYS A 290      32.041  49.288  27.657  1.00  0.00           N0.      0
ATOM   4488  H   LYS A 290      32.986  49.074  27.370  1.00  0.00           H0.      0
ATOM   4489  CA  LYS A 290      31.479  50.618  27.452  1.00  0.00           C0.      0
ATOM   4490  HA  LYS A 290      30.882  51.054  28.253  1.00  0.00           H0.      0
ATOM   4491  CB  LYS A 290      32.612  51.660  27.117  1.00  0.00           C0.      0
ATOM   4492  HB2 LYS A 290      33.222  51.782  28.012  1.00  0.00           H0.      0
ATOM   4493  HB3 LYS A 290      33.106  51.326  26.205  1.00  0.00           H0.      0
ATOM   4494  CG  LYS A 290      32.195  53.076  26.803  1.00  0.00           C0.      0
ATOM   4495  HG2 LYS A 290      31.655  53.066  25.857  1.00  0.00           H0.      0
ATOM   4496  HG3 LYS A 290      31.523  53.435  27.582  1.00  0.00           H0.      0
ATOM   4497  CD  LYS A 290      33.345  54.044  26.660  1.00  0.00           C0.      0
ATOM   4498  HD2 LYS A 290      34.276  53.509  26.851  1.00  0.00           H0.      0
ATOM   4499  HD3 LYS A 290      33.172  54.540  25.705  1.00  0.00           H0.      0
ATOM   4500  CE  LYS A 290      33.320  55.027  27.752  1.00  0.00           C0.      0
ATOM   4501  HE2 LYS A 290      32.287  55.341  27.899  1.00  0.00           H0.      0
ATOM   4502  HE3 LYS A 290      33.471  54.470  28.676  1.00  0.00           H0.      0
ATOM   4503  NZ  LYS A 290      34.362  56.081  27.654  1.00  0.00           N0.      0
ATOM   4504  HZ1 LYS A 290      34.454  56.518  28.560  1.00  0.00           H0.      0
ATOM   4505  HZ2 LYS A 290      35.215  55.625  27.366  1.00  0.00           H0.      0
ATOM   4506  HZ3 LYS A 290      34.100  56.778  26.972  1.00  0.00           H0.      0
ATOM   4507  C   LYS A 290      30.344  50.545  26.411  1.00  0.00           C0.      0
ATOM   4508  O   LYS A 290      30.574  50.953  25.282  1.00  0.00           O0.      0
ATOM   4509  N   THR A 291      29.287  49.848  26.733  1.00  0.00           N0.      0
ATOM   4510  H   THR A 291      29.252  49.398  27.636  1.00  0.00           H0.      0
ATOM   4511  CA  THR A 291      28.123  49.838  25.832  1.00  0.00           C0.      0
ATOM   4512  HA  THR A 291      28.519  49.897  24.819  1.00  0.00           H0.      0
ATOM   4513  CB  THR A 291      27.373  48.542  25.914  1.00  0.00           C0.      0
ATOM   4514  HB  THR A 291      26.637  48.561  25.111  1.00  0.00           H0.      0
ATOM   4515  CG2 THR A 291      28.303  47.318  25.715  1.00  0.00           C0.      0
ATOM   4516 HG21 THR A 291      27.627  46.597  25.253  1.00  0.00           H0.      0
ATOM   4517 HG22 THR A 291      29.055  47.647  24.998  1.00  0.00           H0.      0
ATOM   4518 HG23 THR A 291      28.771  47.066  26.666  1.00  0.00           H0.      0
ATOM   4519  OG1 THR A 291      26.814  48.351  27.197  1.00  0.00           O0.      0
ATOM   4520  HG1 THR A 291      26.281  49.113  27.436  1.00  0.00           H0.      0
ATOM   4521  C   THR A 291      27.269  51.085  26.052  1.00  0.00           C0.      0
ATOM   4522  O   THR A 291      27.477  51.878  26.987  1.00  0.00           O0.      0
ATOM   4523  N   GLY A 292      26.473  51.363  25.032  1.00  0.00           N0.      0
ATOM   4524  H   GLY A 292      26.573  50.705  24.272  1.00  0.00           H0.      0
ATOM   4525  CA  GLY A 292      25.745  52.633  24.796  1.00  0.00           C0.      0
ATOM   4526  HA2 GLY A 292      24.994  52.638  24.006  1.00  0.00           H0.      0
ATOM   4527  HA3 GLY A 292      25.138  52.913  25.658  1.00  0.00           H0.      0
ATOM   4528  C   GLY A 292      26.690  53.807  24.516  1.00  0.00           C0.      0
ATOM   4529  O   GLY A 292      27.852  53.574  24.163  1.00  0.00           O0.      0
ATOM   4530  OXT GLY A 292      26.227  54.947  24.632  1.00  0.00           O0.      0
ATOM   4531  N'  SAM A 293      48.730  47.440  40.345  1.00  0.00           N0.      0
ATOM   4532  CA' SAM A 293      49.799  47.988  41.333  1.00  0.00           C0.      0
ATOM   4533  C'  SAM A 293      50.649  46.978  42.214  1.00  0.00           C0.      0
ATOM   4534  O'  SAM A 293      50.066  45.923  42.496  1.00  0.00           O0.      0
ATOM   4535  CB  SAM A 293      49.283  49.195  42.198  1.00  0.00           C0.      0
ATOM   4536  CG  SAM A 293      48.384  48.584  43.426  1.00  0.00           C0.      0
ATOM   4537  SD  SAM A 293      48.996  49.388  44.988  1.00  0.00           S0.      0
ATOM   4538  CE  SAM A 293      47.957  48.465  46.148  1.00  0.00           C0.      0
ATOM   4539  C5' SAM A 293      47.845  50.732  45.009  1.00  0.00           C0.      0
ATOM   4540  C4' SAM A 293      48.280  51.956  44.206  1.00  0.00           C0.      0
ATOM   4541  O4' SAM A 293      47.270  52.969  44.136  1.00  0.00           O0.      0
ATOM   4542  C3' SAM A 293      49.594  52.601  44.689  1.00  0.00           C0.      0
ATOM   4543  O3' SAM A 293      50.599  52.399  43.721  1.00  0.00           O0.      0
ATOM   4544  C2' SAM A 293      49.164  54.068  44.815  1.00  0.00           C0.      0
ATOM   4545  O2' SAM A 293      50.175  55.095  44.642  1.00  0.00           O0.      0
[truncated: 6,254,513 more chars]
