# Supplementary material for: Computational Investigation of GNMT-Catalyzed Methyl Transfer Reaction: Integrating MD, QM, and ML Approaches
Source: J Comput Chem. Author manuscript; Available in PMC 2026 Jun 29. (PMC13312424; doi:10.1002/jcc.70434)
Supplement: SI-3 [file NIHMS2188582-supplement-SI-3.zip › MD-frame-pdbs/sampling-P2-19432.pdb]

ATOM      1  N   VAL A   1      39.313 113.821  98.599  1.00  0.00           N  
ATOM      2  CA  VAL A   1      40.773 113.939  98.908  1.00  0.00           C  
ATOM      3  C   VAL A   1      41.089 114.342 100.330  1.00  0.00           C  
ATOM      4  O   VAL A   1      42.096 113.853 100.813  1.00  0.00           O  
ATOM      5  CB  VAL A   1      41.576 114.963  97.988  1.00  0.00           C  
ATOM      6  CG1 VAL A   1      41.822 114.306  96.676  1.00  0.00           C  
ATOM      7  CG2 VAL A   1      40.852 116.325  97.813  1.00  0.00           C  
ATOM      8  HA  VAL A   1      41.232 112.955  98.811  1.00  0.00           H  
ATOM      9  HB  VAL A   1      42.534 115.115  98.483  1.00  0.00           H  
ATOM     10 HG11 VAL A   1      42.772 114.742  96.366  1.00  0.00           H  
ATOM     11 HG12 VAL A   1      41.803 113.218  96.748  1.00  0.00           H  
ATOM     12 HG13 VAL A   1      41.149 114.714  95.921  1.00  0.00           H  
ATOM     13 HG21 VAL A   1      40.421 116.732  98.728  1.00  0.00           H  
ATOM     14 HG22 VAL A   1      41.664 116.972  97.484  1.00  0.00           H  
ATOM     15 HG23 VAL A   1      40.014 116.314  97.118  1.00  0.00           H  
ATOM     16  H1  VAL A   1      38.877 114.731  98.661  1.00  0.00           H  
ATOM     17  H2  VAL A   1      38.777 113.191  99.179  1.00  0.00           H  
ATOM     18  H3  VAL A   1      39.064 113.485  97.680  1.00  0.00           H  
ATOM     19  N   ASP A   2      40.349 115.279 100.925  1.00  0.00           N  
ATOM     20  CA  ASP A   2      40.925 116.015 102.108  1.00  0.00           C  
ATOM     21  C   ASP A   2      40.799 115.179 103.432  1.00  0.00           C  
ATOM     22  O   ASP A   2      40.704 113.924 103.342  1.00  0.00           O  
ATOM     23  CB  ASP A   2      40.344 117.473 102.040  1.00  0.00           C  
ATOM     24  CG  ASP A   2      41.079 118.576 102.779  1.00  0.00           C  
ATOM     25  OD1 ASP A   2      40.657 119.776 102.605  1.00  0.00           O  
ATOM     26  OD2 ASP A   2      42.022 118.302 103.483  1.00  0.00           O1-
ATOM     27  H   ASP A   2      39.691 115.831 100.394  1.00  0.00           H  
ATOM     28  HA  ASP A   2      41.981 116.117 101.858  1.00  0.00           H  
ATOM     29  HB2 ASP A   2      40.361 117.819 101.007  1.00  0.00           H  
ATOM     30  HB3 ASP A   2      39.293 117.454 102.327  1.00  0.00           H  
ATOM     31  N   SER A   3      40.962 115.688 104.590  1.00  0.00           N  
ATOM     32  CA  SER A   3      41.150 114.956 105.857  1.00  0.00           C  
ATOM     33  C   SER A   3      39.881 114.940 106.673  1.00  0.00           C  
ATOM     34  O   SER A   3      38.852 115.508 106.367  1.00  0.00           O  
ATOM     35  CB  SER A   3      42.173 115.655 106.733  1.00  0.00           C  
ATOM     36  OG  SER A   3      41.688 116.988 107.091  1.00  0.00           O  
ATOM     37  H   SER A   3      41.186 116.668 104.686  1.00  0.00           H  
ATOM     38  HA  SER A   3      41.400 113.917 105.645  1.00  0.00           H  
ATOM     39  HB2 SER A   3      42.345 115.051 107.623  1.00  0.00           H  
ATOM     40  HB3 SER A   3      43.037 115.832 106.092  1.00  0.00           H  
ATOM     41  HG  SER A   3      42.373 117.587 106.785  1.00  0.00           H  
ATOM     42  N   VAL A   4      39.886 114.283 107.852  1.00  0.00           N  
ATOM     43  CA  VAL A   4      38.767 114.328 108.827  1.00  0.00           C  
ATOM     44  C   VAL A   4      38.621 115.677 109.651  1.00  0.00           C  
ATOM     45  O   VAL A   4      37.638 115.941 110.398  1.00  0.00           O  
ATOM     46  CB  VAL A   4      38.793 113.114 109.873  1.00  0.00           C  
ATOM     47  CG1 VAL A   4      39.944 113.357 110.895  1.00  0.00           C  
ATOM     48  CG2 VAL A   4      37.468 112.646 110.468  1.00  0.00           C  
ATOM     49  H   VAL A   4      40.668 113.785 108.253  1.00  0.00           H  
ATOM     50  HA  VAL A   4      37.803 114.251 108.324  1.00  0.00           H  
ATOM     51  HB  VAL A   4      39.131 112.244 109.309  1.00  0.00           H  
ATOM     52 HG11 VAL A   4      40.177 112.403 111.367  1.00  0.00           H  
ATOM     53 HG12 VAL A   4      40.846 113.720 110.402  1.00  0.00           H  
ATOM     54 HG13 VAL A   4      39.545 113.877 111.766  1.00  0.00           H  
ATOM     55 HG21 VAL A   4      36.900 113.547 110.700  1.00  0.00           H  
ATOM     56 HG22 VAL A   4      36.868 111.920 109.918  1.00  0.00           H  
ATOM     57 HG23 VAL A   4      37.686 112.185 111.431  1.00  0.00           H  
ATOM     58  N   TYR A   5      39.555 116.614 109.419  1.00  0.00           N  
ATOM     59  CA  TYR A   5      39.578 117.976 109.940  1.00  0.00           C  
ATOM     60  C   TYR A   5      39.075 119.021 108.866  1.00  0.00           C  
ATOM     61  O   TYR A   5      39.158 120.281 109.103  1.00  0.00           O  
ATOM     62  CB  TYR A   5      40.915 118.425 110.542  1.00  0.00           C  
ATOM     63  CG  TYR A   5      41.583 117.290 111.335  1.00  0.00           C  
ATOM     64  CD1 TYR A   5      42.535 116.484 110.654  1.00  0.00           C  
ATOM     65  CD2 TYR A   5      41.253 117.257 112.689  1.00  0.00           C  
ATOM     66  CE1 TYR A   5      43.168 115.488 111.388  1.00  0.00           C  
ATOM     67  CE2 TYR A   5      41.972 116.253 113.450  1.00  0.00           C  
ATOM     68  CZ  TYR A   5      42.894 115.428 112.783  1.00  0.00           C  
ATOM     69  OH  TYR A   5      43.597 114.570 113.566  1.00  0.00           O  
ATOM     70  H   TYR A   5      40.402 116.284 108.980  1.00  0.00           H  
ATOM     71  HA  TYR A   5      38.842 118.024 110.743  1.00  0.00           H  
ATOM     72  HB2 TYR A   5      41.614 118.838 109.815  1.00  0.00           H  
ATOM     73  HB3 TYR A   5      40.702 119.278 111.187  1.00  0.00           H  
ATOM     74  HD1 TYR A   5      42.796 116.652 109.620  1.00  0.00           H  
ATOM     75  HD2 TYR A   5      40.537 117.925 113.146  1.00  0.00           H  
ATOM     76  HE1 TYR A   5      43.855 114.779 110.950  1.00  0.00           H  
ATOM     77  HE2 TYR A   5      41.728 116.235 114.502  1.00  0.00           H  
ATOM     78  HH  TYR A   5      43.641 113.659 113.265  1.00  0.00           H  
ATOM     79  N   ARG A   6      38.657 118.614 107.685  1.00  0.00           N  
ATOM     80  CA  ARG A   6      38.191 119.444 106.604  1.00  0.00           C  
ATOM     81  C   ARG A   6      37.105 120.490 106.958  1.00  0.00           C  
ATOM     82  O   ARG A   6      37.030 121.514 106.264  1.00  0.00           O  
ATOM     83  CB  ARG A   6      37.793 118.650 105.457  1.00  0.00           C  
ATOM     84  CG  ARG A   6      36.417 117.942 105.582  1.00  0.00           C  
ATOM     85  CD  ARG A   6      36.057 117.057 104.365  1.00  0.00           C  
ATOM     86  NE  ARG A   6      36.833 115.860 104.301  1.00  0.00           N  
ATOM     87  CZ  ARG A   6      36.899 115.000 103.257  1.00  0.00           C  
ATOM     88  NH1 ARG A   6      37.585 113.938 103.396  1.00  0.00           N1+
ATOM     89  NH2 ARG A   6      36.494 115.366 102.142  1.00  0.00           N  
ATOM     90  H   ARG A   6      38.575 117.612 107.588  1.00  0.00           H  
ATOM     91  HA  ARG A   6      39.051 120.043 106.305  1.00  0.00           H  
ATOM     92  HB2 ARG A   6      37.623 119.295 104.594  1.00  0.00           H  
ATOM     93  HB3 ARG A   6      38.594 117.965 105.178  1.00  0.00           H  
ATOM     94  HG2 ARG A   6      36.482 117.291 106.454  1.00  0.00           H  
ATOM     95  HG3 ARG A   6      35.631 118.692 105.509  1.00  0.00           H  
ATOM     96  HD2 ARG A   6      34.995 116.819 104.320  1.00  0.00           H  
ATOM     97  HD3 ARG A   6      36.220 117.680 103.486  1.00  0.00           H  
ATOM     98  HE  ARG A   6      37.183 115.485 105.171  1.00  0.00           H  
ATOM     99 HH11 ARG A   6      37.787 113.450 104.256  1.00  0.00           H  
ATOM    100 HH12 ARG A   6      37.898 113.403 102.599  1.00  0.00           H  
ATOM    101 HH21 ARG A   6      35.921 116.197 102.084  1.00  0.00           H  
ATOM    102 HH22 ARG A   6      36.706 114.756 101.366  1.00  0.00           H  
ATOM    103  N   THR A   7      36.387 120.326 108.066  1.00  0.00           N  
ATOM    104  CA  THR A   7      35.526 121.355 108.655  1.00  0.00           C  
ATOM    105  C   THR A   7      35.815 121.497 110.184  1.00  0.00           C  
ATOM    106  O   THR A   7      35.721 122.613 110.646  1.00  0.00           O  
ATOM    107  CB  THR A   7      34.066 121.197 108.348  1.00  0.00           C  
ATOM    108  CG2 THR A   7      33.244 122.430 108.745  1.00  0.00           C  
ATOM    109  OG1 THR A   7      33.938 121.281 106.965  1.00  0.00           O  
ATOM    110  H   THR A   7      36.394 119.380 108.421  1.00  0.00           H  
ATOM    111  HA  THR A   7      35.810 122.351 108.315  1.00  0.00           H  
ATOM    112  HB  THR A   7      33.704 120.286 108.823  1.00  0.00           H  
ATOM    113  HG1 THR A   7      33.262 120.635 106.743  1.00  0.00           H  
ATOM    114 HG21 THR A   7      33.835 123.273 108.386  1.00  0.00           H  
ATOM    115 HG22 THR A   7      32.238 122.296 108.348  1.00  0.00           H  
ATOM    116 HG23 THR A   7      33.160 122.610 109.817  1.00  0.00           H  
ATOM    117  N   ARG A   8      36.132 120.430 110.887  1.00  0.00           N  
ATOM    118  CA  ARG A   8      36.303 120.407 112.344  1.00  0.00           C  
ATOM    119  C   ARG A   8      37.694 120.732 112.905  1.00  0.00           C  
ATOM    120  O   ARG A   8      38.670 120.274 112.312  1.00  0.00           O  
ATOM    121  CB  ARG A   8      35.875 118.960 112.780  1.00  0.00           C  
ATOM    122  CG  ARG A   8      35.550 118.590 114.192  1.00  0.00           C  
ATOM    123  CD  ARG A   8      36.629 118.435 115.191  1.00  0.00           C  
ATOM    124  NE  ARG A   8      36.271 117.810 116.471  1.00  0.00           N  
ATOM    125  CZ  ARG A   8      37.168 117.841 117.459  1.00  0.00           C  
ATOM    126  NH1 ARG A   8      37.083 117.142 118.562  1.00  0.00           N1+
ATOM    127  NH2 ARG A   8      38.102 118.678 117.567  1.00  0.00           N  
ATOM    128  H   ARG A   8      36.356 119.542 110.461  1.00  0.00           H  
ATOM    129  HA  ARG A   8      35.581 121.107 112.765  1.00  0.00           H  
ATOM    130  HB2 ARG A   8      34.956 118.869 112.201  1.00  0.00           H  
ATOM    131  HB3 ARG A   8      36.579 118.255 112.337  1.00  0.00           H  
ATOM    132  HG2 ARG A   8      34.915 119.432 114.467  1.00  0.00           H  
ATOM    133  HG3 ARG A   8      34.977 117.663 114.158  1.00  0.00           H  
ATOM    134  HD2 ARG A   8      37.276 117.658 114.785  1.00  0.00           H  
ATOM    135  HD3 ARG A   8      37.067 119.427 115.314  1.00  0.00           H  
ATOM    136  HE  ARG A   8      35.610 117.048 116.446  1.00  0.00           H  
ATOM    137 HH11 ARG A   8      36.393 116.405 118.593  1.00  0.00           H  
ATOM    138 HH12 ARG A   8      37.506 117.531 119.392  1.00  0.00           H  
ATOM    139 HH21 ARG A   8      38.331 119.231 116.753  1.00  0.00           H  
ATOM    140 HH22 ARG A   8      38.721 118.510 118.347  1.00  0.00           H  
ATOM    141  N   SER A   9      37.761 121.523 113.990  1.00  0.00           N  
ATOM    142  CA  SER A   9      38.979 121.895 114.605  1.00  0.00           C  
ATOM    143  C   SER A   9      39.941 120.791 114.906  1.00  0.00           C  
ATOM    144  O   SER A   9      39.467 119.704 115.244  1.00  0.00           O  
ATOM    145  CB  SER A   9      38.592 122.443 116.040  1.00  0.00           C  
ATOM    146  OG  SER A   9      37.739 123.608 115.967  1.00  0.00           O  
ATOM    147  H   SER A   9      36.894 121.987 114.218  1.00  0.00           H  
ATOM    148  HA  SER A   9      39.532 122.621 114.007  1.00  0.00           H  
ATOM    149  HB2 SER A   9      38.056 121.605 116.485  1.00  0.00           H  
ATOM    150  HB3 SER A   9      39.545 122.611 116.541  1.00  0.00           H  
ATOM    151  HG  SER A   9      37.712 124.105 116.788  1.00  0.00           H  
ATOM    152  N   LEU A  10      41.223 121.137 114.938  1.00  0.00           N  
ATOM    153  CA  LEU A  10      42.237 120.294 115.543  1.00  0.00           C  
ATOM    154  C   LEU A  10      42.008 120.133 117.037  1.00  0.00           C  
ATOM    155  O   LEU A  10      41.254 120.937 117.681  1.00  0.00           O  
ATOM    156  CB  LEU A  10      43.560 120.971 115.239  1.00  0.00           C  
ATOM    157  CG  LEU A  10      44.247 120.764 113.933  1.00  0.00           C  
ATOM    158  CD1 LEU A  10      44.250 119.273 113.565  1.00  0.00           C  
ATOM    159  CD2 LEU A  10      43.534 121.423 112.800  1.00  0.00           C  
ATOM    160  H   LEU A  10      41.496 121.998 114.488  1.00  0.00           H  
ATOM    161  HA  LEU A  10      42.332 119.259 115.214  1.00  0.00           H  
ATOM    162  HB2 LEU A  10      43.475 122.047 115.398  1.00  0.00           H  
ATOM    163  HB3 LEU A  10      44.284 120.610 115.968  1.00  0.00           H  
ATOM    164  HG  LEU A  10      45.257 121.173 113.896  1.00  0.00           H  
ATOM    165 HD11 LEU A  10      44.996 118.954 112.836  1.00  0.00           H  
ATOM    166 HD12 LEU A  10      44.377 118.716 114.493  1.00  0.00           H  
ATOM    167 HD13 LEU A  10      43.324 118.948 113.090  1.00  0.00           H  
ATOM    168 HD21 LEU A  10      43.426 122.484 113.027  1.00  0.00           H  
ATOM    169 HD22 LEU A  10      44.093 121.360 111.867  1.00  0.00           H  
ATOM    170 HD23 LEU A  10      42.509 121.094 112.628  1.00  0.00           H  
ATOM    171  N   GLY A  11      42.699 119.180 117.662  1.00  0.00           N  
ATOM    172  CA  GLY A  11      42.779 118.945 119.088  1.00  0.00           C  
ATOM    173  C   GLY A  11      43.652 119.962 119.855  1.00  0.00           C  
ATOM    174  O   GLY A  11      44.557 119.613 120.659  1.00  0.00           O  
ATOM    175  H   GLY A  11      43.257 118.542 117.112  1.00  0.00           H  
ATOM    176  HA2 GLY A  11      41.783 118.956 119.532  1.00  0.00           H  
ATOM    177  HA3 GLY A  11      43.177 117.942 119.244  1.00  0.00           H  
ATOM    178  N   VAL A  12      43.507 121.239 119.552  1.00  0.00           N  
ATOM    179  CA  VAL A  12      44.217 122.399 120.080  1.00  0.00           C  
ATOM    180  C   VAL A  12      43.295 123.245 120.910  1.00  0.00           C  
ATOM    181  O   VAL A  12      42.072 123.134 120.758  1.00  0.00           O  
ATOM    182  CB  VAL A  12      44.809 123.168 118.882  1.00  0.00           C  
ATOM    183  CG1 VAL A  12      43.640 123.838 118.036  1.00  0.00           C  
ATOM    184  CG2 VAL A  12      45.866 124.192 119.350  1.00  0.00           C  
ATOM    185  H   VAL A  12      42.690 121.358 118.972  1.00  0.00           H  
ATOM    186  HA  VAL A  12      45.059 121.999 120.646  1.00  0.00           H  
ATOM    187  HB  VAL A  12      45.335 122.509 118.192  1.00  0.00           H  
ATOM    188 HG11 VAL A  12      42.867 123.124 117.750  1.00  0.00           H  
ATOM    189 HG12 VAL A  12      43.280 124.696 118.602  1.00  0.00           H  
ATOM    190 HG13 VAL A  12      44.045 124.240 117.107  1.00  0.00           H  
ATOM    191 HG21 VAL A  12      46.330 124.541 118.427  1.00  0.00           H  
ATOM    192 HG22 VAL A  12      45.430 125.001 119.937  1.00  0.00           H  
ATOM    193 HG23 VAL A  12      46.568 123.579 119.915  1.00  0.00           H  
ATOM    194  N   ALA A  13      43.880 124.081 121.795  1.00  0.00           N  
ATOM    195  CA  ALA A  13      43.032 125.003 122.588  1.00  0.00           C  
ATOM    196  C   ALA A  13      41.998 124.253 123.431  1.00  0.00           C  
ATOM    197  O   ALA A  13      40.860 124.764 123.624  1.00  0.00           O  
ATOM    198  CB  ALA A  13      42.424 126.097 121.626  1.00  0.00           C  
ATOM    199  H   ALA A  13      44.877 124.226 121.732  1.00  0.00           H  
ATOM    200  HA  ALA A  13      43.616 125.534 123.340  1.00  0.00           H  
ATOM    201  HB1 ALA A  13      41.527 125.748 121.112  1.00  0.00           H  
ATOM    202  HB2 ALA A  13      42.091 126.943 122.226  1.00  0.00           H  
ATOM    203  HB3 ALA A  13      43.158 126.432 120.893  1.00  0.00           H  
ATOM    204  N   ALA A  14      42.371 123.097 124.027  1.00  0.00           N  
ATOM    205  CA  ALA A  14      41.712 122.244 124.970  1.00  0.00           C  
ATOM    206  C   ALA A  14      40.454 121.599 124.424  1.00  0.00           C  
ATOM    207  O   ALA A  14      39.608 121.109 125.153  1.00  0.00           O  
ATOM    208  CB  ALA A  14      41.629 122.899 126.382  1.00  0.00           C  
ATOM    209  H   ALA A  14      43.327 122.820 123.856  1.00  0.00           H  
ATOM    210  HA  ALA A  14      42.390 121.390 124.995  1.00  0.00           H  
ATOM    211  HB1 ALA A  14      41.374 122.083 127.058  1.00  0.00           H  
ATOM    212  HB2 ALA A  14      42.655 123.117 126.676  1.00  0.00           H  
ATOM    213  HB3 ALA A  14      40.954 123.744 126.254  1.00  0.00           H  
ATOM    214  N   GLU A  15      40.547 121.419 123.095  1.00  0.00           N  
ATOM    215  CA  GLU A  15      39.734 120.497 122.346  1.00  0.00           C  
ATOM    216  C   GLU A  15      40.333 119.075 122.250  1.00  0.00           C  
ATOM    217  O   GLU A  15      41.527 118.914 122.158  1.00  0.00           O  
ATOM    218  CB  GLU A  15      39.659 121.122 120.972  1.00  0.00           C  
ATOM    219  CG  GLU A  15      38.655 120.540 120.014  1.00  0.00           C  
ATOM    220  CD  GLU A  15      37.134 120.361 120.621  1.00  0.00           C  
ATOM    221  OE1 GLU A  15      36.200 121.024 120.126  1.00  0.00           O  
ATOM    222  OE2 GLU A  15      36.926 119.587 121.537  1.00  0.00           O1-
ATOM    223  H   GLU A  15      41.074 122.104 122.574  1.00  0.00           H  
ATOM    224  HA  GLU A  15      38.763 120.461 122.841  1.00  0.00           H  
ATOM    225  HB2 GLU A  15      39.473 122.192 121.047  1.00  0.00           H  
ATOM    226  HB3 GLU A  15      40.638 121.117 120.494  1.00  0.00           H  
ATOM    227  HG2 GLU A  15      38.641 121.110 119.085  1.00  0.00           H  
ATOM    228  HG3 GLU A  15      39.049 119.533 119.876  1.00  0.00           H  
ATOM    229  N   GLY A  16      39.463 118.105 122.081  1.00  0.00           N  
ATOM    230  CA  GLY A  16      39.816 116.712 121.803  1.00  0.00           C  
ATOM    231  C   GLY A  16      40.111 116.391 120.329  1.00  0.00           C  
ATOM    232  O   GLY A  16      39.676 117.190 119.510  1.00  0.00           O  
ATOM    233  H   GLY A  16      38.504 118.420 122.096  1.00  0.00           H  
ATOM    234  HA2 GLY A  16      40.591 116.378 122.494  1.00  0.00           H  
ATOM    235  HA3 GLY A  16      38.936 116.097 121.990  1.00  0.00           H  
ATOM    236  N   ILE A  17      40.844 115.332 119.995  1.00  0.00           N  
ATOM    237  CA  ILE A  17      41.080 114.866 118.631  1.00  0.00           C  
ATOM    238  C   ILE A  17      39.932 114.009 118.134  1.00  0.00           C  
ATOM    239  O   ILE A  17      39.685 112.916 118.725  1.00  0.00           O  
ATOM    240  CB  ILE A  17      42.447 114.102 118.538  1.00  0.00           C  
ATOM    241  CG1 ILE A  17      43.560 114.713 119.402  1.00  0.00           C  
ATOM    242  CG2 ILE A  17      42.828 114.000 117.081  1.00  0.00           C  
ATOM    243  CD1 ILE A  17      44.990 114.141 119.162  1.00  0.00           C  
ATOM    244  H   ILE A  17      41.078 114.713 120.758  1.00  0.00           H  
ATOM    245  HA  ILE A  17      41.182 115.774 118.036  1.00  0.00           H  
ATOM    246  HB  ILE A  17      42.401 113.088 118.934  1.00  0.00           H  
ATOM    247 HG12 ILE A  17      43.589 115.712 118.966  1.00  0.00           H  
ATOM    248 HG13 ILE A  17      43.432 114.568 120.476  1.00  0.00           H  
ATOM    249 HG21 ILE A  17      43.297 114.947 116.817  1.00  0.00           H  
ATOM    250 HG22 ILE A  17      43.445 113.104 117.020  1.00  0.00           H  
ATOM    251 HG23 ILE A  17      42.022 113.830 116.367  1.00  0.00           H  
ATOM    252 HD11 ILE A  17      45.796 114.778 119.529  1.00  0.00           H  
ATOM    253 HD12 ILE A  17      45.066 113.230 119.754  1.00  0.00           H  
ATOM    254 HD13 ILE A  17      45.183 114.044 118.094  1.00  0.00           H  
ATOM    255  N   PRO A  18      39.150 114.324 117.042  1.00  0.00           N  
ATOM    256  CA  PRO A  18      37.968 113.461 116.655  1.00  0.00           C  
ATOM    257  C   PRO A  18      38.418 112.032 116.301  1.00  0.00           C  
ATOM    258  O   PRO A  18      37.631 111.090 116.379  1.00  0.00           O  
ATOM    259  CB  PRO A  18      37.274 114.100 115.491  1.00  0.00           C  
ATOM    260  CG  PRO A  18      38.485 114.825 114.941  1.00  0.00           C  
ATOM    261  CD  PRO A  18      39.351 115.325 116.053  1.00  0.00           C  
ATOM    262  HA  PRO A  18      37.314 113.479 117.528  1.00  0.00           H  
ATOM    263  HB2 PRO A  18      37.082 113.366 114.707  1.00  0.00           H  
ATOM    264  HB3 PRO A  18      36.473 114.791 115.751  1.00  0.00           H  
ATOM    265  HG2 PRO A  18      39.051 114.105 114.349  1.00  0.00           H  
ATOM    266  HG3 PRO A  18      38.245 115.645 114.265  1.00  0.00           H  
ATOM    267  HD2 PRO A  18      40.399 115.384 115.761  1.00  0.00           H  
ATOM    268  HD3 PRO A  18      38.988 116.273 116.451  1.00  0.00           H  
ATOM    269  N   ASP A  19      39.650 111.827 115.845  1.00  0.00           N  
ATOM    270  CA  ASP A  19      40.246 110.533 115.555  1.00  0.00           C  
ATOM    271  C   ASP A  19      40.275 109.696 116.845  1.00  0.00           C  
ATOM    272  O   ASP A  19      41.108 109.939 117.679  1.00  0.00           O  
ATOM    273  CB  ASP A  19      41.628 110.687 114.843  1.00  0.00           C  
ATOM    274  CG  ASP A  19      42.415 109.406 114.521  1.00  0.00           C  
ATOM    275  OD1 ASP A  19      43.649 109.437 114.376  1.00  0.00           O  
ATOM    276  OD2 ASP A  19      41.861 108.258 114.530  1.00  0.00           O1-
ATOM    277  H   ASP A  19      40.249 112.621 116.026  1.00  0.00           H  
ATOM    278  HA  ASP A  19      39.683 109.960 114.817  1.00  0.00           H  
ATOM    279  HB2 ASP A  19      41.473 111.206 113.897  1.00  0.00           H  
ATOM    280  HB3 ASP A  19      42.227 111.268 115.543  1.00  0.00           H  
ATOM    281  N   GLN A  20      39.493 108.615 116.962  1.00  0.00           N  
ATOM    282  CA  GLN A  20      39.397 107.667 118.082  1.00  0.00           C  
ATOM    283  C   GLN A  20      40.779 106.940 118.254  1.00  0.00           C  
ATOM    284  O   GLN A  20      41.032 106.390 119.322  1.00  0.00           O  
ATOM    285  CB  GLN A  20      38.264 106.654 117.790  1.00  0.00           C  
ATOM    286  CG  GLN A  20      36.848 107.281 117.512  1.00  0.00           C  
ATOM    287  CD  GLN A  20      36.346 108.255 118.633  1.00  0.00           C  
ATOM    288  NE2 GLN A  20      36.785 109.507 118.682  1.00  0.00           N  
ATOM    289  OE1 GLN A  20      35.745 107.948 119.607  1.00  0.00           O  
ATOM    290  H   GLN A  20      39.078 108.252 116.116  1.00  0.00           H  
ATOM    291  HA  GLN A  20      39.204 108.084 119.070  1.00  0.00           H  
ATOM    292  HB2 GLN A  20      38.442 105.971 116.959  1.00  0.00           H  
ATOM    293  HB3 GLN A  20      38.315 105.923 118.597  1.00  0.00           H  
ATOM    294  HG2 GLN A  20      36.763 107.747 116.531  1.00  0.00           H  
ATOM    295  HG3 GLN A  20      36.190 106.414 117.450  1.00  0.00           H  
ATOM    296 HE21 GLN A  20      36.521 109.928 119.561  1.00  0.00           H  
ATOM    297 HE22 GLN A  20      37.064 110.007 117.849  1.00  0.00           H  
ATOM    298  N   TYR A  21      41.668 106.916 117.245  1.00  0.00           N  
ATOM    299  CA  TYR A  21      42.960 106.242 117.170  1.00  0.00           C  
ATOM    300  C   TYR A  21      44.232 107.082 117.082  1.00  0.00           C  
ATOM    301  O   TYR A  21      45.288 106.615 116.636  1.00  0.00           O  
ATOM    302  CB  TYR A  21      42.829 105.106 116.089  1.00  0.00           C  
ATOM    303  CG  TYR A  21      41.988 103.920 116.457  1.00  0.00           C  
ATOM    304  CD1 TYR A  21      40.575 103.944 116.131  1.00  0.00           C  
ATOM    305  CD2 TYR A  21      42.525 102.799 117.199  1.00  0.00           C  
ATOM    306  CE1 TYR A  21      39.726 102.974 116.646  1.00  0.00           C  
ATOM    307  CE2 TYR A  21      41.707 101.715 117.582  1.00  0.00           C  
ATOM    308  CZ  TYR A  21      40.323 101.829 117.294  1.00  0.00           C  
ATOM    309  OH  TYR A  21      39.515 100.821 117.702  1.00  0.00           O  
ATOM    310  H   TYR A  21      41.356 107.434 116.436  1.00  0.00           H  
ATOM    311  HA  TYR A  21      43.210 105.744 118.107  1.00  0.00           H  
ATOM    312  HB2 TYR A  21      42.293 105.506 115.228  1.00  0.00           H  
ATOM    313  HB3 TYR A  21      43.846 104.737 115.959  1.00  0.00           H  
ATOM    314  HD1 TYR A  21      40.097 104.755 115.601  1.00  0.00           H  
ATOM    315  HD2 TYR A  21      43.568 102.825 117.480  1.00  0.00           H  
ATOM    316  HE1 TYR A  21      38.666 103.014 116.443  1.00  0.00           H  
ATOM    317  HE2 TYR A  21      42.093 100.841 118.083  1.00  0.00           H  
ATOM    318  HH  TYR A  21      38.616 100.969 117.401  1.00  0.00           H  
ATOM    319  N   ALA A  22      44.196 108.301 117.576  1.00  0.00           N  
ATOM    320  CA  ALA A  22      45.114 109.353 117.308  1.00  0.00           C  
ATOM    321  C   ALA A  22      46.569 109.163 117.915  1.00  0.00           C  
ATOM    322  O   ALA A  22      47.527 109.534 117.287  1.00  0.00           O  
ATOM    323  CB  ALA A  22      44.499 110.741 117.733  1.00  0.00           C  
ATOM    324  H   ALA A  22      43.431 108.643 118.140  1.00  0.00           H  
ATOM    325  HA  ALA A  22      45.231 109.431 116.228  1.00  0.00           H  
ATOM    326  HB1 ALA A  22      44.957 111.507 117.107  1.00  0.00           H  
ATOM    327  HB2 ALA A  22      43.420 110.781 117.585  1.00  0.00           H  
ATOM    328  HB3 ALA A  22      44.605 110.933 118.800  1.00  0.00           H  
ATOM    329  N   ASP A  23      46.626 108.637 119.140  1.00  0.00           N  
ATOM    330  CA  ASP A  23      47.825 108.019 119.630  1.00  0.00           C  
ATOM    331  C   ASP A  23      48.617 107.082 118.713  1.00  0.00           C  
ATOM    332  O   ASP A  23      49.889 107.044 118.824  1.00  0.00           O  
ATOM    333  CB  ASP A  23      47.508 107.401 120.973  1.00  0.00           C  
ATOM    334  CG  ASP A  23      47.070 108.388 122.038  1.00  0.00           C  
ATOM    335  OD1 ASP A  23      46.210 108.073 122.886  1.00  0.00           O  
ATOM    336  OD2 ASP A  23      47.587 109.555 122.066  1.00  0.00           O1-
ATOM    337  H   ASP A  23      45.803 108.542 119.718  1.00  0.00           H  
ATOM    338  HA  ASP A  23      48.454 108.909 119.679  1.00  0.00           H  
ATOM    339  HB2 ASP A  23      46.717 106.657 120.869  1.00  0.00           H  
ATOM    340  HB3 ASP A  23      48.405 106.948 121.397  1.00  0.00           H  
ATOM    341  N   GLY A  24      48.041 106.198 117.853  1.00  0.00           N  
ATOM    342  CA  GLY A  24      48.722 105.277 116.976  1.00  0.00           C  
ATOM    343  C   GLY A  24      49.088 104.055 117.765  1.00  0.00           C  
ATOM    344  O   GLY A  24      49.563 103.121 117.078  1.00  0.00           O  
ATOM    345  H   GLY A  24      47.043 106.266 117.711  1.00  0.00           H  
ATOM    346  HA2 GLY A  24      48.089 105.046 116.119  1.00  0.00           H  
ATOM    347  HA3 GLY A  24      49.651 105.723 116.623  1.00  0.00           H  
ATOM    348  N   GLU A  25      49.054 104.083 119.113  1.00  0.00           N  
ATOM    349  CA  GLU A  25      49.556 102.949 119.929  1.00  0.00           C  
ATOM    350  C   GLU A  25      48.781 101.650 119.495  1.00  0.00           C  
ATOM    351  O   GLU A  25      49.429 100.568 119.505  1.00  0.00           O  
ATOM    352  CB  GLU A  25      49.295 103.126 121.369  1.00  0.00           C  
ATOM    353  CG  GLU A  25      50.233 104.162 121.902  1.00  0.00           C  
ATOM    354  CD  GLU A  25      51.630 103.709 121.909  1.00  0.00           C  
ATOM    355  OE1 GLU A  25      52.384 103.676 120.913  1.00  0.00           O  
ATOM    356  OE2 GLU A  25      52.136 103.180 122.929  1.00  0.00           O1-
ATOM    357  H   GLU A  25      48.690 104.831 119.685  1.00  0.00           H  
ATOM    358  HA  GLU A  25      50.612 102.766 119.732  1.00  0.00           H  
ATOM    359  HB2 GLU A  25      48.244 103.281 121.615  1.00  0.00           H  
ATOM    360  HB3 GLU A  25      49.606 102.152 121.745  1.00  0.00           H  
ATOM    361  HG2 GLU A  25      50.058 105.088 121.352  1.00  0.00           H  
ATOM    362  HG3 GLU A  25      49.892 104.281 122.931  1.00  0.00           H  
ATOM    363  N   ALA A  26      47.556 101.732 118.991  1.00  0.00           N  
ATOM    364  CA  ALA A  26      46.873 100.531 118.645  1.00  0.00           C  
ATOM    365  C   ALA A  26      46.917 100.348 117.130  1.00  0.00           C  
ATOM    366  O   ALA A  26      47.077  99.274 116.629  1.00  0.00           O  
ATOM    367  CB  ALA A  26      45.466 100.782 119.091  1.00  0.00           C  
ATOM    368  H   ALA A  26      47.059 102.592 119.178  1.00  0.00           H  
ATOM    369  HA  ALA A  26      47.214  99.614 119.125  1.00  0.00           H  
ATOM    370  HB1 ALA A  26      45.427 100.976 120.163  1.00  0.00           H  
ATOM    371  HB2 ALA A  26      44.948 101.590 118.572  1.00  0.00           H  
ATOM    372  HB3 ALA A  26      44.861  99.901 118.873  1.00  0.00           H  
ATOM    373  N   ALA A  27      46.813 101.380 116.337  1.00  0.00           N  
ATOM    374  CA  ALA A  27      47.034 101.199 114.872  1.00  0.00           C  
ATOM    375  C   ALA A  27      48.423 100.630 114.522  1.00  0.00           C  
ATOM    376  O   ALA A  27      48.449  99.869 113.635  1.00  0.00           O  
ATOM    377  CB  ALA A  27      46.917 102.602 114.198  1.00  0.00           C  
ATOM    378  H   ALA A  27      46.986 102.312 116.686  1.00  0.00           H  
ATOM    379  HA  ALA A  27      46.344 100.455 114.471  1.00  0.00           H  
ATOM    380  HB1 ALA A  27      46.309 103.294 114.781  1.00  0.00           H  
ATOM    381  HB2 ALA A  27      47.860 103.077 113.930  1.00  0.00           H  
ATOM    382  HB3 ALA A  27      46.307 102.406 113.315  1.00  0.00           H  
ATOM    383  N   ARG A  28      49.567 100.985 115.243  1.00  0.00           N  
ATOM    384  CA  ARG A  28      50.785 100.089 115.082  1.00  0.00           C  
ATOM    385  C   ARG A  28      50.814  98.553 115.543  1.00  0.00           C  
ATOM    386  O   ARG A  28      51.789  97.902 115.198  1.00  0.00           O  
ATOM    387  CB  ARG A  28      52.025 100.798 115.648  1.00  0.00           C  
ATOM    388  CG  ARG A  28      51.996 100.739 117.230  1.00  0.00           C  
ATOM    389  CD  ARG A  28      53.305 101.296 117.810  1.00  0.00           C  
ATOM    390  NE  ARG A  28      53.325 101.416 119.271  1.00  0.00           N  
ATOM    391  CZ  ARG A  28      53.391 100.432 120.214  1.00  0.00           C  
ATOM    392  NH1 ARG A  28      53.567  99.184 119.789  1.00  0.00           N1+
ATOM    393  NH2 ARG A  28      53.114 100.574 121.481  1.00  0.00           N  
ATOM    394  H   ARG A  28      49.474 101.712 115.937  1.00  0.00           H  
ATOM    395  HA  ARG A  28      50.889 100.110 113.997  1.00  0.00           H  
ATOM    396  HB2 ARG A  28      52.841 100.198 115.245  1.00  0.00           H  
ATOM    397  HB3 ARG A  28      52.110 101.809 115.249  1.00  0.00           H  
ATOM    398  HG2 ARG A  28      51.095 101.205 117.627  1.00  0.00           H  
ATOM    399  HG3 ARG A  28      52.027  99.706 117.579  1.00  0.00           H  
ATOM    400  HD2 ARG A  28      54.142 100.673 117.494  1.00  0.00           H  
ATOM    401  HD3 ARG A  28      53.349 102.299 117.386  1.00  0.00           H  
ATOM    402  HE  ARG A  28      53.063 102.335 119.598  1.00  0.00           H  
ATOM    403 HH11 ARG A  28      53.937  98.980 118.872  1.00  0.00           H  
ATOM    404 HH12 ARG A  28      53.520  98.569 120.589  1.00  0.00           H  
ATOM    405 HH21 ARG A  28      52.938 101.485 121.880  1.00  0.00           H  
ATOM    406 HH22 ARG A  28      53.131  99.773 122.098  1.00  0.00           H  
ATOM    407  N   VAL A  29      49.757  98.015 116.161  1.00  0.00           N  
ATOM    408  CA  VAL A  29      49.532  96.591 116.448  1.00  0.00           C  
ATOM    409  C   VAL A  29      48.165  96.052 115.995  1.00  0.00           C  
ATOM    410  O   VAL A  29      47.823  94.867 116.292  1.00  0.00           O  
ATOM    411  CB  VAL A  29      49.703  96.269 117.930  1.00  0.00           C  
ATOM    412  CG1 VAL A  29      50.868  96.958 118.655  1.00  0.00           C  
ATOM    413  CG2 VAL A  29      48.508  96.652 118.829  1.00  0.00           C  
ATOM    414  H   VAL A  29      49.051  98.707 116.364  1.00  0.00           H  
ATOM    415  HA  VAL A  29      50.309  96.012 115.946  1.00  0.00           H  
ATOM    416  HB  VAL A  29      49.872  95.193 117.993  1.00  0.00           H  
ATOM    417 HG11 VAL A  29      51.006  96.432 119.599  1.00  0.00           H  
ATOM    418 HG12 VAL A  29      51.777  96.728 118.099  1.00  0.00           H  
ATOM    419 HG13 VAL A  29      50.713  98.025 118.818  1.00  0.00           H  
ATOM    420 HG21 VAL A  29      48.771  96.526 119.879  1.00  0.00           H  
ATOM    421 HG22 VAL A  29      48.274  97.714 118.767  1.00  0.00           H  
ATOM    422 HG23 VAL A  29      47.651  96.016 118.606  1.00  0.00           H  
ATOM    423  N   TRP A  30      47.401  96.834 115.176  1.00  0.00           N  
ATOM    424  CA  TRP A  30      46.174  96.190 114.603  1.00  0.00           C  
ATOM    425  C   TRP A  30      46.252  94.994 113.609  1.00  0.00           C  
ATOM    426  O   TRP A  30      45.334  94.103 113.665  1.00  0.00           O  
ATOM    427  CB  TRP A  30      45.259  97.261 113.945  1.00  0.00           C  
ATOM    428  CG  TRP A  30      43.805  97.011 114.072  1.00  0.00           C  
ATOM    429  CD1 TRP A  30      43.053  96.543 113.029  1.00  0.00           C  
ATOM    430  CD2 TRP A  30      42.883  97.255 115.154  1.00  0.00           C  
ATOM    431  CE2 TRP A  30      41.577  96.918 114.714  1.00  0.00           C  
ATOM    432  CE3 TRP A  30      43.022  97.845 116.432  1.00  0.00           C  
ATOM    433  NE1 TRP A  30      41.722  96.546 113.380  1.00  0.00           N  
ATOM    434  CZ2 TRP A  30      40.466  97.097 115.547  1.00  0.00           C  
ATOM    435  CZ3 TRP A  30      41.888  98.075 117.249  1.00  0.00           C  
ATOM    436  CH2 TRP A  30      40.628  97.647 116.864  1.00  0.00           C  
ATOM    437  H   TRP A  30      47.651  97.805 115.302  1.00  0.00           H  
ATOM    438  HA  TRP A  30      45.624  95.868 115.486  1.00  0.00           H  
ATOM    439  HB2 TRP A  30      45.368  98.230 114.431  1.00  0.00           H  
ATOM    440  HB3 TRP A  30      45.495  97.534 112.916  1.00  0.00           H  
ATOM    441  HD1 TRP A  30      43.485  96.394 112.050  1.00  0.00           H  
ATOM    442  HE1 TRP A  30      40.965  96.471 112.717  1.00  0.00           H  
ATOM    443  HE3 TRP A  30      43.970  98.287 116.699  1.00  0.00           H  
ATOM    444  HZ2 TRP A  30      39.469  96.802 115.254  1.00  0.00           H  
ATOM    445  HZ3 TRP A  30      42.075  98.493 118.227  1.00  0.00           H  
ATOM    446  HH2 TRP A  30      39.778  97.766 117.521  1.00  0.00           H  
ATOM    447  N   GLN A  31      47.340  94.903 112.882  1.00  0.00           N  
ATOM    448  CA  GLN A  31      47.606  93.735 111.964  1.00  0.00           C  
ATOM    449  C   GLN A  31      48.113  92.535 112.741  1.00  0.00           C  
ATOM    450  O   GLN A  31      47.889  91.420 112.319  1.00  0.00           O  
ATOM    451  CB  GLN A  31      48.542  94.205 110.899  1.00  0.00           C  
ATOM    452  CG  GLN A  31      48.016  95.197 109.812  1.00  0.00           C  
ATOM    453  CD  GLN A  31      47.174  94.531 108.676  1.00  0.00           C  
ATOM    454  NE2 GLN A  31      47.751  93.625 107.937  1.00  0.00           N  
ATOM    455  OE1 GLN A  31      46.139  95.001 108.268  1.00  0.00           O  
ATOM    456  H   GLN A  31      48.083  95.578 112.986  1.00  0.00           H  
ATOM    457  HA  GLN A  31      46.704  93.385 111.463  1.00  0.00           H  
ATOM    458  HB2 GLN A  31      49.403  94.736 111.303  1.00  0.00           H  
ATOM    459  HB3 GLN A  31      48.923  93.340 110.356  1.00  0.00           H  
ATOM    460  HG2 GLN A  31      47.363  95.955 110.246  1.00  0.00           H  
ATOM    461  HG3 GLN A  31      48.768  95.819 109.327  1.00  0.00           H  
ATOM    462 HE21 GLN A  31      47.237  93.212 107.171  1.00  0.00           H  
ATOM    463 HE22 GLN A  31      48.749  93.469 107.951  1.00  0.00           H  
ATOM    464  N   LEU A  32      48.790  92.804 113.910  1.00  0.00           N  
ATOM    465  CA  LEU A  32      49.184  91.722 114.835  1.00  0.00           C  
ATOM    466  C   LEU A  32      48.011  91.310 115.766  1.00  0.00           C  
ATOM    467  O   LEU A  32      47.898  90.122 116.009  1.00  0.00           O  
ATOM    468  CB  LEU A  32      50.379  92.243 115.572  1.00  0.00           C  
ATOM    469  CG  LEU A  32      51.518  93.006 114.747  1.00  0.00           C  
ATOM    470  CD1 LEU A  32      52.655  93.573 115.618  1.00  0.00           C  
ATOM    471  CD2 LEU A  32      52.271  92.137 113.755  1.00  0.00           C  
ATOM    472  H   LEU A  32      48.915  93.730 114.293  1.00  0.00           H  
ATOM    473  HA  LEU A  32      49.573  90.887 114.251  1.00  0.00           H  
ATOM    474  HB2 LEU A  32      50.087  92.874 116.412  1.00  0.00           H  
ATOM    475  HB3 LEU A  32      50.864  91.373 116.013  1.00  0.00           H  
ATOM    476  HG  LEU A  32      51.030  93.888 114.335  1.00  0.00           H  
ATOM    477 HD11 LEU A  32      53.156  92.771 116.161  1.00  0.00           H  
ATOM    478 HD12 LEU A  32      53.392  93.986 114.930  1.00  0.00           H  
ATOM    479 HD13 LEU A  32      52.339  94.482 116.130  1.00  0.00           H  
ATOM    480 HD21 LEU A  32      52.803  91.387 114.338  1.00  0.00           H  
ATOM    481 HD22 LEU A  32      51.554  91.587 113.144  1.00  0.00           H  
ATOM    482 HD23 LEU A  32      52.903  92.785 113.147  1.00  0.00           H  
ATOM    483  N   TYR A  33      47.019  92.207 116.006  1.00  0.00           N  
ATOM    484  CA  TYR A  33      45.805  91.894 116.816  1.00  0.00           C  
ATOM    485  C   TYR A  33      44.731  91.156 116.030  1.00  0.00           C  
ATOM    486  O   TYR A  33      44.028  90.348 116.598  1.00  0.00           O  
ATOM    487  CB  TYR A  33      45.167  93.175 117.359  1.00  0.00           C  
ATOM    488  CG  TYR A  33      43.736  93.132 117.906  1.00  0.00           C  
ATOM    489  CD1 TYR A  33      42.698  93.968 117.445  1.00  0.00           C  
ATOM    490  CD2 TYR A  33      43.474  92.319 119.056  1.00  0.00           C  
ATOM    491  CE1 TYR A  33      41.445  93.890 118.074  1.00  0.00           C  
ATOM    492  CE2 TYR A  33      42.197  92.252 119.704  1.00  0.00           C  
ATOM    493  CZ  TYR A  33      41.196  93.084 119.186  1.00  0.00           C  
ATOM    494  OH  TYR A  33      39.959  93.015 119.660  1.00  0.00           O  
ATOM    495  H   TYR A  33      47.093  93.161 115.684  1.00  0.00           H  
ATOM    496  HA  TYR A  33      46.240  91.354 117.657  1.00  0.00           H  
ATOM    497  HB2 TYR A  33      45.814  93.519 118.166  1.00  0.00           H  
ATOM    498  HB3 TYR A  33      45.221  93.955 116.599  1.00  0.00           H  
ATOM    499  HD1 TYR A  33      42.914  94.627 116.617  1.00  0.00           H  
ATOM    500  HD2 TYR A  33      44.298  91.664 119.298  1.00  0.00           H  
ATOM    501  HE1 TYR A  33      40.699  94.551 117.657  1.00  0.00           H  
ATOM    502  HE2 TYR A  33      42.053  91.602 120.554  1.00  0.00           H  
ATOM    503  HH  TYR A  33      39.346  93.605 119.216  1.00  0.00           H  
ATOM    504  N   ILE A  34      44.730  91.372 114.769  1.00  0.00           N  
ATOM    505  CA  ILE A  34      44.160  90.462 113.759  1.00  0.00           C  
ATOM    506  C   ILE A  34      44.955  89.127 113.758  1.00  0.00           C  
ATOM    507  O   ILE A  34      44.258  88.077 113.740  1.00  0.00           O  
ATOM    508  CB  ILE A  34      44.024  91.174 112.412  1.00  0.00           C  
ATOM    509  CG1 ILE A  34      42.963  92.285 112.350  1.00  0.00           C  
ATOM    510  CG2 ILE A  34      43.738  90.045 111.410  1.00  0.00           C  
ATOM    511  CD1 ILE A  34      43.185  93.097 111.127  1.00  0.00           C  
ATOM    512  H   ILE A  34      45.438  92.045 114.511  1.00  0.00           H  
ATOM    513  HA  ILE A  34      43.151  90.278 114.127  1.00  0.00           H  
ATOM    514  HB  ILE A  34      44.951  91.694 112.171  1.00  0.00           H  
ATOM    515 HG12 ILE A  34      41.919  92.008 112.496  1.00  0.00           H  
ATOM    516 HG13 ILE A  34      43.164  92.950 113.191  1.00  0.00           H  
ATOM    517 HG21 ILE A  34      43.473  90.356 110.400  1.00  0.00           H  
ATOM    518 HG22 ILE A  34      44.613  89.397 111.441  1.00  0.00           H  
ATOM    519 HG23 ILE A  34      42.960  89.377 111.782  1.00  0.00           H  
ATOM    520 HD11 ILE A  34      43.233  92.420 110.274  1.00  0.00           H  
ATOM    521 HD12 ILE A  34      42.345  93.720 110.820  1.00  0.00           H  
ATOM    522 HD13 ILE A  34      44.108  93.663 111.253  1.00  0.00           H  
ATOM    523  N   GLY A  35      46.289  89.130 113.755  1.00  0.00           N  
ATOM    524  CA  GLY A  35      46.982  87.866 113.502  1.00  0.00           C  
ATOM    525  C   GLY A  35      47.039  87.627 112.053  1.00  0.00           C  
ATOM    526  O   GLY A  35      47.300  88.531 111.232  1.00  0.00           O  
ATOM    527  H   GLY A  35      46.892  89.937 113.839  1.00  0.00           H  
ATOM    528  HA2 GLY A  35      47.968  87.873 113.967  1.00  0.00           H  
ATOM    529  HA3 GLY A  35      46.401  87.075 113.978  1.00  0.00           H  
ATOM    530  N   ASP A  36      46.887  86.369 111.700  1.00  0.00           N  
ATOM    531  CA  ASP A  36      46.745  85.958 110.318  1.00  0.00           C  
ATOM    532  C   ASP A  36      45.364  86.208 109.673  1.00  0.00           C  
ATOM    533  O   ASP A  36      44.318  85.682 110.061  1.00  0.00           O  
ATOM    534  CB  ASP A  36      47.160  84.469 110.266  1.00  0.00           C  
ATOM    535  CG  ASP A  36      47.207  83.833 108.879  1.00  0.00           C  
ATOM    536  OD1 ASP A  36      47.638  82.680 108.824  1.00  0.00           O  
ATOM    537  OD2 ASP A  36      46.723  84.467 107.894  1.00  0.00           O1-
ATOM    538  H   ASP A  36      46.738  85.686 112.428  1.00  0.00           H  
ATOM    539  HA  ASP A  36      47.459  86.485 109.686  1.00  0.00           H  
ATOM    540  HB2 ASP A  36      48.177  84.392 110.650  1.00  0.00           H  
ATOM    541  HB3 ASP A  36      46.564  83.878 110.962  1.00  0.00           H  
ATOM    542  N   THR A  37      45.380  87.112 108.644  1.00  0.00           N  
ATOM    543  CA  THR A  37      44.177  87.428 107.838  1.00  0.00           C  
ATOM    544  C   THR A  37      43.568  86.272 107.042  1.00  0.00           C  
ATOM    545  O   THR A  37      42.407  86.244 106.605  1.00  0.00           O  
ATOM    546  CB  THR A  37      44.532  88.500 106.805  1.00  0.00           C  
ATOM    547  CG2 THR A  37      44.702  89.809 107.612  1.00  0.00           C  
ATOM    548  OG1 THR A  37      45.736  88.183 106.254  1.00  0.00           O  
ATOM    549  H   THR A  37      46.249  87.444 108.250  1.00  0.00           H  
ATOM    550  HA  THR A  37      43.480  87.819 108.580  1.00  0.00           H  
ATOM    551  HB  THR A  37      43.789  88.512 106.008  1.00  0.00           H  
ATOM    552  HG1 THR A  37      45.632  88.005 105.316  1.00  0.00           H  
ATOM    553 HG21 THR A  37      44.691  90.587 106.848  1.00  0.00           H  
ATOM    554 HG22 THR A  37      43.970  89.948 108.407  1.00  0.00           H  
ATOM    555 HG23 THR A  37      45.633  89.760 108.177  1.00  0.00           H  
ATOM    556  N   ARG A  38      44.344  85.226 106.810  1.00  0.00           N  
ATOM    557  CA  ARG A  38      43.920  83.996 106.022  1.00  0.00           C  
ATOM    558  C   ARG A  38      42.982  83.213 106.942  1.00  0.00           C  
ATOM    559  O   ARG A  38      41.953  82.769 106.452  1.00  0.00           O  
ATOM    560  CB  ARG A  38      45.099  83.113 105.542  1.00  0.00           C  
ATOM    561  CG  ARG A  38      46.229  84.007 104.883  1.00  0.00           C  
ATOM    562  CD  ARG A  38      47.446  83.158 104.564  1.00  0.00           C  
ATOM    563  NE  ARG A  38      48.303  82.970 105.728  1.00  0.00           N  
ATOM    564  CZ  ARG A  38      49.541  82.532 105.833  1.00  0.00           C  
ATOM    565  NH1 ARG A  38      50.298  82.240 104.833  1.00  0.00           N1+
ATOM    566  NH2 ARG A  38      49.966  82.289 107.029  1.00  0.00           N  
ATOM    567  H   ARG A  38      45.281  85.180 107.185  1.00  0.00           H  
ATOM    568  HA  ARG A  38      43.351  84.290 105.140  1.00  0.00           H  
ATOM    569  HB2 ARG A  38      45.483  82.437 106.306  1.00  0.00           H  
ATOM    570  HB3 ARG A  38      44.774  82.395 104.789  1.00  0.00           H  
ATOM    571  HG2 ARG A  38      45.730  84.362 103.982  1.00  0.00           H  
ATOM    572  HG3 ARG A  38      46.483  84.886 105.475  1.00  0.00           H  
ATOM    573  HD2 ARG A  38      47.133  82.133 104.363  1.00  0.00           H  
ATOM    574  HD3 ARG A  38      48.035  83.612 103.768  1.00  0.00           H  
ATOM    575  HE  ARG A  38      47.814  83.330 106.535  1.00  0.00           H  
ATOM    576 HH11 ARG A  38      50.019  82.387 103.873  1.00  0.00           H  
ATOM    577 HH12 ARG A  38      51.172  81.764 105.005  1.00  0.00           H  
ATOM    578 HH21 ARG A  38      49.258  82.363 107.746  1.00  0.00           H  
ATOM    579 HH22 ARG A  38      50.884  81.896 107.181  1.00  0.00           H  
ATOM    580  N   SER A  39      43.213  83.108 108.263  1.00  0.00           N  
ATOM    581  CA  SER A  39      42.277  82.605 109.307  1.00  0.00           C  
ATOM    582  C   SER A  39      41.108  83.460 109.702  1.00  0.00           C  
ATOM    583  O   SER A  39      40.062  82.965 110.155  1.00  0.00           O  
ATOM    584  CB  SER A  39      43.157  82.342 110.518  1.00  0.00           C  
ATOM    585  OG  SER A  39      42.458  81.567 111.485  1.00  0.00           O  
ATOM    586  H   SER A  39      44.116  83.484 108.516  1.00  0.00           H  
ATOM    587  HA  SER A  39      41.855  81.638 109.035  1.00  0.00           H  
ATOM    588  HB2 SER A  39      44.072  81.777 110.347  1.00  0.00           H  
ATOM    589  HB3 SER A  39      43.405  83.294 110.987  1.00  0.00           H  
ATOM    590  HG  SER A  39      43.089  81.288 112.152  1.00  0.00           H  
ATOM    591  N   ARG A  40      41.180  84.753 109.461  1.00  0.00           N  
ATOM    592  CA  ARG A  40      40.080  85.704 109.384  1.00  0.00           C  
ATOM    593  C   ARG A  40      39.206  85.712 108.150  1.00  0.00           C  
ATOM    594  O   ARG A  40      38.011  85.612 108.333  1.00  0.00           O  
ATOM    595  CB  ARG A  40      40.644  87.116 109.572  1.00  0.00           C  
ATOM    596  CG  ARG A  40      39.521  88.219 109.755  1.00  0.00           C  
ATOM    597  CD  ARG A  40      40.145  89.654 109.661  1.00  0.00           C  
ATOM    598  NE  ARG A  40      39.233  90.723 109.266  1.00  0.00           N  
ATOM    599  CZ  ARG A  40      39.035  91.813 109.963  1.00  0.00           C  
ATOM    600  NH1 ARG A  40      39.514  92.112 111.091  1.00  0.00           N1+
ATOM    601  NH2 ARG A  40      38.279  92.800 109.567  1.00  0.00           N  
ATOM    602  H   ARG A  40      42.055  85.189 109.207  1.00  0.00           H  
ATOM    603  HA  ARG A  40      39.391  85.518 110.208  1.00  0.00           H  
ATOM    604  HB2 ARG A  40      41.399  87.280 110.341  1.00  0.00           H  
ATOM    605  HB3 ARG A  40      41.133  87.316 108.619  1.00  0.00           H  
ATOM    606  HG2 ARG A  40      38.809  88.040 108.949  1.00  0.00           H  
ATOM    607  HG3 ARG A  40      38.983  88.056 110.690  1.00  0.00           H  
ATOM    608  HD2 ARG A  40      40.618  89.933 110.602  1.00  0.00           H  
ATOM    609  HD3 ARG A  40      41.021  89.658 109.012  1.00  0.00           H  
ATOM    610  HE  ARG A  40      38.639  90.576 108.463  1.00  0.00           H  
ATOM    611 HH11 ARG A  40      39.948  91.397 111.656  1.00  0.00           H  
ATOM    612 HH12 ARG A  40      39.289  92.968 111.578  1.00  0.00           H  
ATOM    613 HH21 ARG A  40      37.634  92.714 108.793  1.00  0.00           H  
ATOM    614 HH22 ARG A  40      38.139  93.609 110.155  1.00  0.00           H  
ATOM    615  N   THR A  41      39.752  85.719 106.944  1.00  0.00           N  
ATOM    616  CA  THR A  41      38.922  85.716 105.717  1.00  0.00           C  
ATOM    617  C   THR A  41      38.099  84.432 105.630  1.00  0.00           C  
ATOM    618  O   THR A  41      36.887  84.435 105.319  1.00  0.00           O  
ATOM    619  CB  THR A  41      39.845  85.866 104.495  1.00  0.00           C  
ATOM    620  CG2 THR A  41      39.170  85.887 103.106  1.00  0.00           C  
ATOM    621  OG1 THR A  41      40.417  87.210 104.539  1.00  0.00           O  
ATOM    622  H   THR A  41      40.752  85.631 106.843  1.00  0.00           H  
ATOM    623  HA  THR A  41      38.338  86.611 105.930  1.00  0.00           H  
ATOM    624  HB  THR A  41      40.663  85.146 104.459  1.00  0.00           H  
ATOM    625  HG1 THR A  41      41.363  87.085 104.638  1.00  0.00           H  
ATOM    626 HG21 THR A  41      39.972  85.892 102.369  1.00  0.00           H  
ATOM    627 HG22 THR A  41      38.596  84.971 102.966  1.00  0.00           H  
ATOM    628 HG23 THR A  41      38.558  86.783 102.999  1.00  0.00           H  
ATOM    629  N   ALA A  42      38.711  83.337 106.079  1.00  0.00           N  
ATOM    630  CA  ALA A  42      38.122  82.024 106.128  1.00  0.00           C  
ATOM    631  C   ALA A  42      36.716  81.870 106.859  1.00  0.00           C  
ATOM    632  O   ALA A  42      36.008  80.899 106.584  1.00  0.00           O  
ATOM    633  CB  ALA A  42      39.219  81.061 106.696  1.00  0.00           C  
ATOM    634  H   ALA A  42      39.716  83.367 106.177  1.00  0.00           H  
ATOM    635  HA  ALA A  42      37.914  81.765 105.090  1.00  0.00           H  
ATOM    636  HB1 ALA A  42      39.283  81.216 107.773  1.00  0.00           H  
ATOM    637  HB2 ALA A  42      38.870  80.056 106.463  1.00  0.00           H  
ATOM    638  HB3 ALA A  42      40.178  81.233 106.206  1.00  0.00           H  
ATOM    639  N   GLU A  43      36.342  82.832 107.707  1.00  0.00           N  
ATOM    640  CA  GLU A  43      35.042  82.876 108.420  1.00  0.00           C  
ATOM    641  C   GLU A  43      33.891  83.315 107.542  1.00  0.00           C  
ATOM    642  O   GLU A  43      32.883  82.646 107.472  1.00  0.00           O  
ATOM    643  CB  GLU A  43      35.121  83.727 109.678  1.00  0.00           C  
ATOM    644  CG  GLU A  43      36.274  83.322 110.628  1.00  0.00           C  
ATOM    645  CD  GLU A  43      36.061  81.953 111.234  1.00  0.00           C  
ATOM    646  OE1 GLU A  43      36.975  81.078 111.333  1.00  0.00           O  
ATOM    647  OE2 GLU A  43      34.879  81.525 111.439  1.00  0.00           O1-
ATOM    648  H   GLU A  43      36.999  83.599 107.727  1.00  0.00           H  
ATOM    649  HA  GLU A  43      34.711  81.882 108.720  1.00  0.00           H  
ATOM    650  HB2 GLU A  43      35.451  84.713 109.349  1.00  0.00           H  
ATOM    651  HB3 GLU A  43      34.124  83.871 110.097  1.00  0.00           H  
ATOM    652  HG2 GLU A  43      37.171  83.312 110.008  1.00  0.00           H  
ATOM    653  HG3 GLU A  43      36.358  84.086 111.400  1.00  0.00           H  
ATOM    654  N   TYR A  44      34.144  84.390 106.848  1.00  0.00           N  
ATOM    655  CA  TYR A  44      33.045  85.099 106.242  1.00  0.00           C  
ATOM    656  C   TYR A  44      33.130  85.586 104.761  1.00  0.00           C  
ATOM    657  O   TYR A  44      32.077  86.020 104.260  1.00  0.00           O  
ATOM    658  CB  TYR A  44      32.644  86.226 107.200  1.00  0.00           C  
ATOM    659  CG  TYR A  44      33.658  87.375 107.387  1.00  0.00           C  
ATOM    660  CD1 TYR A  44      33.865  88.326 106.351  1.00  0.00           C  
ATOM    661  CD2 TYR A  44      34.446  87.412 108.506  1.00  0.00           C  
ATOM    662  CE1 TYR A  44      34.817  89.354 106.467  1.00  0.00           C  
ATOM    663  CE2 TYR A  44      35.448  88.335 108.658  1.00  0.00           C  
ATOM    664  CZ  TYR A  44      35.612  89.337 107.646  1.00  0.00           C  
ATOM    665  OH  TYR A  44      36.512  90.333 107.980  1.00  0.00           O  
ATOM    666  H   TYR A  44      35.047  84.835 106.930  1.00  0.00           H  
ATOM    667  HA  TYR A  44      32.262  84.362 106.065  1.00  0.00           H  
ATOM    668  HB2 TYR A  44      31.716  86.647 106.815  1.00  0.00           H  
ATOM    669  HB3 TYR A  44      32.428  85.751 108.157  1.00  0.00           H  
ATOM    670  HD1 TYR A  44      33.178  88.473 105.530  1.00  0.00           H  
ATOM    671  HD2 TYR A  44      34.461  86.651 109.273  1.00  0.00           H  
ATOM    672  HE1 TYR A  44      34.810  90.269 105.893  1.00  0.00           H  
ATOM    673  HE2 TYR A  44      36.111  88.301 109.510  1.00  0.00           H  
ATOM    674  HH  TYR A  44      36.283  91.166 107.560  1.00  0.00           H  
ATOM    675  N   LYS A  45      34.277  85.498 104.062  1.00  0.00           N  
ATOM    676  CA  LYS A  45      34.413  85.819 102.615  1.00  0.00           C  
ATOM    677  C   LYS A  45      33.239  85.267 101.822  1.00  0.00           C  
ATOM    678  O   LYS A  45      32.394  85.944 101.297  1.00  0.00           O  
ATOM    679  CB  LYS A  45      35.831  85.602 102.030  1.00  0.00           C  
ATOM    680  CG  LYS A  45      35.882  85.919 100.528  1.00  0.00           C  
ATOM    681  CD  LYS A  45      37.329  85.899  99.997  1.00  0.00           C  
ATOM    682  CE  LYS A  45      37.370  86.341  98.518  1.00  0.00           C  
ATOM    683  NZ  LYS A  45      38.698  86.052  97.927  1.00  0.00           N1+
ATOM    684  H   LYS A  45      35.089  85.062 104.474  1.00  0.00           H  
ATOM    685  HA  LYS A  45      34.184  86.873 102.459  1.00  0.00           H  
ATOM    686  HB2 LYS A  45      36.473  86.276 102.597  1.00  0.00           H  
ATOM    687  HB3 LYS A  45      36.140  84.621 102.395  1.00  0.00           H  
ATOM    688  HG2 LYS A  45      35.364  85.048 100.128  1.00  0.00           H  
ATOM    689  HG3 LYS A  45      35.308  86.807 100.265  1.00  0.00           H  
ATOM    690  HD2 LYS A  45      37.973  86.499 100.639  1.00  0.00           H  
ATOM    691  HD3 LYS A  45      37.691  84.872 100.052  1.00  0.00           H  
ATOM    692  HE2 LYS A  45      36.535  85.913  97.965  1.00  0.00           H  
ATOM    693  HE3 LYS A  45      37.245  87.420  98.604  1.00  0.00           H  
ATOM    694  HZ1 LYS A  45      38.755  86.619  97.092  1.00  0.00           H  
ATOM    695  HZ2 LYS A  45      39.447  86.285  98.564  1.00  0.00           H  
ATOM    696  HZ3 LYS A  45      38.776  85.102  97.591  1.00  0.00           H  
ATOM    697  N   ALA A  46      33.117  83.915 101.652  1.00  0.00           N  
ATOM    698  CA  ALA A  46      32.143  83.320 100.754  1.00  0.00           C  
ATOM    699  C   ALA A  46      30.645  83.716 101.060  1.00  0.00           C  
ATOM    700  O   ALA A  46      29.953  84.033 100.082  1.00  0.00           O  
ATOM    701  CB  ALA A  46      32.414  81.815 100.678  1.00  0.00           C  
ATOM    702  H   ALA A  46      33.694  83.364 102.271  1.00  0.00           H  
ATOM    703  HA  ALA A  46      32.332  83.727  99.761  1.00  0.00           H  
ATOM    704  HB1 ALA A  46      32.266  81.359 101.657  1.00  0.00           H  
ATOM    705  HB2 ALA A  46      31.613  81.312 100.137  1.00  0.00           H  
ATOM    706  HB3 ALA A  46      33.418  81.633 100.293  1.00  0.00           H  
ATOM    707  N   TRP A  47      30.219  83.881 102.369  1.00  0.00           N  
ATOM    708  CA  TRP A  47      28.905  84.352 102.728  1.00  0.00           C  
ATOM    709  C   TRP A  47      28.578  85.772 102.219  1.00  0.00           C  
ATOM    710  O   TRP A  47      27.570  86.049 101.589  1.00  0.00           O  
ATOM    711  CB  TRP A  47      28.755  84.283 104.228  1.00  0.00           C  
ATOM    712  CG  TRP A  47      27.567  84.900 104.850  1.00  0.00           C  
ATOM    713  CD1 TRP A  47      26.340  84.401 104.815  1.00  0.00           C  
ATOM    714  CD2 TRP A  47      27.374  86.261 105.372  1.00  0.00           C  
ATOM    715  CE2 TRP A  47      25.972  86.460 105.600  1.00  0.00           C  
ATOM    716  CE3 TRP A  47      28.205  87.334 105.821  1.00  0.00           C  
ATOM    717  NE1 TRP A  47      25.383  85.304 105.259  1.00  0.00           N  
ATOM    718  CZ2 TRP A  47      25.394  87.715 106.008  1.00  0.00           C  
ATOM    719  CZ3 TRP A  47      27.717  88.593 106.196  1.00  0.00           C  
ATOM    720  CH2 TRP A  47      26.284  88.724 106.439  1.00  0.00           C  
ATOM    721  H   TRP A  47      30.889  83.588 103.065  1.00  0.00           H  
ATOM    722  HA  TRP A  47      28.200  83.712 102.196  1.00  0.00           H  
ATOM    723  HB2 TRP A  47      28.849  83.230 104.490  1.00  0.00           H  
ATOM    724  HB3 TRP A  47      29.630  84.760 104.668  1.00  0.00           H  
ATOM    725  HD1 TRP A  47      26.111  83.452 104.352  1.00  0.00           H  
ATOM    726  HE1 TRP A  47      24.388  85.239 105.102  1.00  0.00           H  
ATOM    727  HE3 TRP A  47      29.282  87.290 105.892  1.00  0.00           H  
ATOM    728  HZ2 TRP A  47      24.329  87.881 106.088  1.00  0.00           H  
ATOM    729  HZ3 TRP A  47      28.401  89.374 106.493  1.00  0.00           H  
ATOM    730  HH2 TRP A  47      25.901  89.638 106.868  1.00  0.00           H  
ATOM    731  N   LEU A  48      29.589  86.609 102.513  1.00  0.00           N  
ATOM    732  CA  LEU A  48      29.618  88.067 102.295  1.00  0.00           C  
ATOM    733  C   LEU A  48      29.710  88.528 100.790  1.00  0.00           C  
ATOM    734  O   LEU A  48      28.968  89.450 100.427  1.00  0.00           O  
ATOM    735  CB  LEU A  48      30.760  88.825 103.021  1.00  0.00           C  
ATOM    736  CG  LEU A  48      30.970  90.364 102.723  1.00  0.00           C  
ATOM    737  CD1 LEU A  48      29.834  91.202 103.182  1.00  0.00           C  
ATOM    738  CD2 LEU A  48      32.275  90.700 103.459  1.00  0.00           C  
ATOM    739  H   LEU A  48      30.379  86.195 102.988  1.00  0.00           H  
ATOM    740  HA  LEU A  48      28.719  88.485 102.748  1.00  0.00           H  
ATOM    741  HB2 LEU A  48      30.537  88.687 104.080  1.00  0.00           H  
ATOM    742  HB3 LEU A  48      31.650  88.325 102.642  1.00  0.00           H  
ATOM    743  HG  LEU A  48      31.151  90.567 101.669  1.00  0.00           H  
ATOM    744 HD11 LEU A  48      29.575  91.008 104.223  1.00  0.00           H  
ATOM    745 HD12 LEU A  48      30.082  92.241 102.963  1.00  0.00           H  
ATOM    746 HD13 LEU A  48      28.968  90.802 102.657  1.00  0.00           H  
ATOM    747 HD21 LEU A  48      32.599  91.740 103.414  1.00  0.00           H  
ATOM    748 HD22 LEU A  48      32.323  90.299 104.471  1.00  0.00           H  
ATOM    749 HD23 LEU A  48      33.078  90.099 103.031  1.00  0.00           H  
ATOM    750  N   LEU A  49      30.557  87.814 100.030  1.00  0.00           N  
ATOM    751  CA  LEU A  49      30.559  87.853  98.640  1.00  0.00           C  
ATOM    752  C   LEU A  49      29.309  87.223  97.985  1.00  0.00           C  
ATOM    753  O   LEU A  49      28.846  87.787  96.964  1.00  0.00           O  
ATOM    754  CB  LEU A  49      31.907  87.198  98.232  1.00  0.00           C  
ATOM    755  CG  LEU A  49      32.181  87.129  96.727  1.00  0.00           C  
ATOM    756  CD1 LEU A  49      32.809  88.488  96.273  1.00  0.00           C  
ATOM    757  CD2 LEU A  49      33.288  86.055  96.607  1.00  0.00           C  
ATOM    758  H   LEU A  49      31.130  87.077 100.418  1.00  0.00           H  
ATOM    759  HA  LEU A  49      30.609  88.910  98.376  1.00  0.00           H  
ATOM    760  HB2 LEU A  49      32.786  87.523  98.790  1.00  0.00           H  
ATOM    761  HB3 LEU A  49      31.884  86.163  98.573  1.00  0.00           H  
ATOM    762  HG  LEU A  49      31.295  86.866  96.148  1.00  0.00           H  
ATOM    763 HD11 LEU A  49      32.890  88.435  95.187  1.00  0.00           H  
ATOM    764 HD12 LEU A  49      32.167  89.288  96.642  1.00  0.00           H  
ATOM    765 HD13 LEU A  49      33.782  88.613  96.748  1.00  0.00           H  
ATOM    766 HD21 LEU A  49      34.235  86.379  97.038  1.00  0.00           H  
ATOM    767 HD22 LEU A  49      32.994  85.096  97.034  1.00  0.00           H  
ATOM    768 HD23 LEU A  49      33.402  85.810  95.551  1.00  0.00           H  
ATOM    769  N   GLY A  50      28.876  86.143  98.645  1.00  0.00           N  
ATOM    770  CA  GLY A  50      27.588  85.527  98.388  1.00  0.00           C  
ATOM    771  C   GLY A  50      26.394  86.463  98.416  1.00  0.00           C  
ATOM    772  O   GLY A  50      25.684  86.567  97.428  1.00  0.00           O  
ATOM    773  H   GLY A  50      29.372  85.791  99.451  1.00  0.00           H  
ATOM    774  HA2 GLY A  50      27.615  85.165  97.360  1.00  0.00           H  
ATOM    775  HA3 GLY A  50      27.451  84.701  99.088  1.00  0.00           H  
ATOM    776  N   LEU A  51      26.333  87.386  99.412  1.00  0.00           N  
ATOM    777  CA  LEU A  51      25.342  88.461  99.529  1.00  0.00           C  
ATOM    778  C   LEU A  51      25.419  89.401  98.268  1.00  0.00           C  
ATOM    779  O   LEU A  51      24.336  89.883  97.843  1.00  0.00           O  
ATOM    780  CB  LEU A  51      25.530  89.301 100.788  1.00  0.00           C  
ATOM    781  CG  LEU A  51      25.163  88.688 102.104  1.00  0.00           C  
ATOM    782  CD1 LEU A  51      25.142  89.712 103.244  1.00  0.00           C  
ATOM    783  CD2 LEU A  51      23.788  88.029 102.230  1.00  0.00           C  
ATOM    784  H   LEU A  51      26.930  87.312 100.223  1.00  0.00           H  
ATOM    785  HA  LEU A  51      24.308  88.117  99.525  1.00  0.00           H  
ATOM    786  HB2 LEU A  51      26.567  89.637 100.772  1.00  0.00           H  
ATOM    787  HB3 LEU A  51      24.981  90.239 100.710  1.00  0.00           H  
ATOM    788  HG  LEU A  51      25.869  87.887 102.323  1.00  0.00           H  
ATOM    789 HD11 LEU A  51      24.550  90.615 103.093  1.00  0.00           H  
ATOM    790 HD12 LEU A  51      24.810  89.330 104.209  1.00  0.00           H  
ATOM    791 HD13 LEU A  51      26.195  89.971 103.346  1.00  0.00           H  
ATOM    792 HD21 LEU A  51      23.565  87.640 103.223  1.00  0.00           H  
ATOM    793 HD22 LEU A  51      23.066  88.747 101.843  1.00  0.00           H  
ATOM    794 HD23 LEU A  51      23.876  87.120 101.634  1.00  0.00           H  
ATOM    795  N   LEU A  52      26.656  89.701  97.771  1.00  0.00           N  
ATOM    796  CA  LEU A  52      26.904  90.639  96.644  1.00  0.00           C  
ATOM    797  C   LEU A  52      26.370  89.968  95.346  1.00  0.00           C  
ATOM    798  O   LEU A  52      25.711  90.685  94.532  1.00  0.00           O  
ATOM    799  CB  LEU A  52      28.349  91.199  96.650  1.00  0.00           C  
ATOM    800  CG  LEU A  52      28.626  92.033  97.941  1.00  0.00           C  
ATOM    801  CD1 LEU A  52      30.071  92.125  98.206  1.00  0.00           C  
ATOM    802  CD2 LEU A  52      28.134  93.456  97.692  1.00  0.00           C  
ATOM    803  H   LEU A  52      27.520  89.286  98.088  1.00  0.00           H  
ATOM    804  HA  LEU A  52      26.280  91.486  96.925  1.00  0.00           H  
ATOM    805  HB2 LEU A  52      29.046  90.363  96.714  1.00  0.00           H  
ATOM    806  HB3 LEU A  52      28.506  91.836  95.779  1.00  0.00           H  
ATOM    807  HG  LEU A  52      28.221  91.533  98.821  1.00  0.00           H  
ATOM    808 HD11 LEU A  52      30.504  92.754  97.427  1.00  0.00           H  
ATOM    809 HD12 LEU A  52      30.151  92.644  99.161  1.00  0.00           H  
ATOM    810 HD13 LEU A  52      30.488  91.130  98.357  1.00  0.00           H  
ATOM    811 HD21 LEU A  52      27.072  93.579  97.476  1.00  0.00           H  
ATOM    812 HD22 LEU A  52      28.300  94.224  98.447  1.00  0.00           H  
ATOM    813 HD23 LEU A  52      28.573  93.796  96.754  1.00  0.00           H  
ATOM    814  N   ARG A  53      26.713  88.682  95.090  1.00  0.00           N  
ATOM    815  CA  ARG A  53      26.144  87.997  93.892  1.00  0.00           C  
ATOM    816  C   ARG A  53      24.640  87.660  93.897  1.00  0.00           C  
ATOM    817  O   ARG A  53      24.114  87.677  92.807  1.00  0.00           O  
ATOM    818  CB  ARG A  53      26.957  86.665  93.660  1.00  0.00           C  
ATOM    819  CG  ARG A  53      28.502  86.837  93.558  1.00  0.00           C  
ATOM    820  CD  ARG A  53      29.122  85.415  93.277  1.00  0.00           C  
ATOM    821  NE  ARG A  53      30.509  85.470  92.922  1.00  0.00           N  
ATOM    822  CZ  ARG A  53      31.473  84.774  93.509  1.00  0.00           C  
ATOM    823  NH1 ARG A  53      31.376  83.915  94.501  1.00  0.00           N1+
ATOM    824  NH2 ARG A  53      32.667  85.006  93.120  1.00  0.00           N  
ATOM    825  H   ARG A  53      27.409  88.233  95.667  1.00  0.00           H  
ATOM    826  HA  ARG A  53      26.383  88.608  93.023  1.00  0.00           H  
ATOM    827  HB2 ARG A  53      26.633  86.015  94.472  1.00  0.00           H  
ATOM    828  HB3 ARG A  53      26.655  86.168  92.738  1.00  0.00           H  
ATOM    829  HG2 ARG A  53      28.738  87.437  92.679  1.00  0.00           H  
ATOM    830  HG3 ARG A  53      29.048  87.375  94.333  1.00  0.00           H  
ATOM    831  HD2 ARG A  53      28.955  84.822  94.176  1.00  0.00           H  
ATOM    832  HD3 ARG A  53      28.517  85.066  92.440  1.00  0.00           H  
ATOM    833  HE  ARG A  53      30.713  86.086  92.149  1.00  0.00           H  
ATOM    834 HH11 ARG A  53      30.557  83.913  95.093  1.00  0.00           H  
ATOM    835 HH12 ARG A  53      32.172  83.326  94.697  1.00  0.00           H  
ATOM    836 HH21 ARG A  53      32.843  85.788  92.505  1.00  0.00           H  
ATOM    837 HH22 ARG A  53      33.443  84.529  93.556  1.00  0.00           H  
ATOM    838  N   GLN A  54      23.953  87.391  95.057  1.00  0.00           N  
ATOM    839  CA  GLN A  54      22.525  87.441  95.233  1.00  0.00           C  
ATOM    840  C   GLN A  54      22.016  88.803  94.787  1.00  0.00           C  
ATOM    841  O   GLN A  54      20.902  88.868  94.271  1.00  0.00           O  
ATOM    842  CB  GLN A  54      22.261  87.080  96.758  1.00  0.00           C  
ATOM    843  CG  GLN A  54      22.354  85.562  97.176  1.00  0.00           C  
ATOM    844  CD  GLN A  54      22.159  85.369  98.667  1.00  0.00           C  
ATOM    845  NE2 GLN A  54      22.791  84.427  99.261  1.00  0.00           N  
ATOM    846  OE1 GLN A  54      21.418  86.081  99.318  1.00  0.00           O  
ATOM    847  H   GLN A  54      24.505  87.448  95.900  1.00  0.00           H  
ATOM    848  HA  GLN A  54      22.115  86.670  94.580  1.00  0.00           H  
ATOM    849  HB2 GLN A  54      22.983  87.642  97.351  1.00  0.00           H  
ATOM    850  HB3 GLN A  54      21.253  87.445  96.956  1.00  0.00           H  
ATOM    851  HG2 GLN A  54      21.580  84.941  96.723  1.00  0.00           H  
ATOM    852  HG3 GLN A  54      23.314  85.135  96.886  1.00  0.00           H  
ATOM    853 HE21 GLN A  54      22.681  84.337 100.260  1.00  0.00           H  
ATOM    854 HE22 GLN A  54      23.539  83.949  98.781  1.00  0.00           H  
ATOM    855  N   HIP A  55      22.744  89.912  94.942  1.00  0.00           N  
ATOM    856  CA  HIP A  55      22.143  91.229  94.582  1.00  0.00           C  
ATOM    857  C   HIP A  55      22.739  91.854  93.338  1.00  0.00           C  
ATOM    858  O   HIP A  55      22.408  92.998  92.926  1.00  0.00           O  
ATOM    859  CB  HIP A  55      22.106  92.196  95.760  1.00  0.00           C  
ATOM    860  CG  HIP A  55      21.180  91.770  96.847  1.00  0.00           C  
ATOM    861  CD2 HIP A  55      21.489  91.223  98.055  1.00  0.00           C  
ATOM    862  ND1 HIP A  55      19.779  91.640  96.727  1.00  0.00           N1+
ATOM    863  CE1 HIP A  55      19.281  91.053  97.840  1.00  0.00           C  
ATOM    864  NE2 HIP A  55      20.367  90.716  98.681  1.00  0.00           N  
ATOM    865  H   HIP A  55      23.620  89.841  95.439  1.00  0.00           H  
ATOM    866  HA  HIP A  55      21.104  91.106  94.273  1.00  0.00           H  
ATOM    867  HB2 HIP A  55      23.111  92.273  96.174  1.00  0.00           H  
ATOM    868  HB3 HIP A  55      21.861  93.205  95.429  1.00  0.00           H  
ATOM    869  HD1 HIP A  55      19.254  91.813  95.881  1.00  0.00           H  
ATOM    870  HD2 HIP A  55      22.512  91.175  98.399  1.00  0.00           H  
ATOM    871  HE1 HIP A  55      18.245  90.759  97.928  1.00  0.00           H  
ATOM    872  HE2 HIP A  55      20.335  90.387  99.635  1.00  0.00           H  
ATOM    873  N   GLY A  56      23.631  91.187  92.646  1.00  0.00           N  
ATOM    874  CA  GLY A  56      24.289  91.635  91.343  1.00  0.00           C  
ATOM    875  C   GLY A  56      25.103  92.978  91.359  1.00  0.00           C  
ATOM    876  O   GLY A  56      25.229  93.666  90.319  1.00  0.00           O  
ATOM    877  H   GLY A  56      23.941  90.308  93.034  1.00  0.00           H  
ATOM    878  HA2 GLY A  56      24.918  90.785  91.077  1.00  0.00           H  
ATOM    879  HA3 GLY A  56      23.600  91.788  90.512  1.00  0.00           H  
ATOM    880  N   CYS A  57      25.834  93.193  92.486  1.00  0.00           N  
ATOM    881  CA  CYS A  57      26.601  94.429  92.862  1.00  0.00           C  
ATOM    882  C   CYS A  57      27.896  94.607  92.071  1.00  0.00           C  
ATOM    883  O   CYS A  57      28.726  93.692  91.858  1.00  0.00           O  
ATOM    884  CB  CYS A  57      26.837  94.363  94.346  1.00  0.00           C  
ATOM    885  SG  CYS A  57      25.289  93.941  95.172  1.00  0.00           S  
ATOM    886  H   CYS A  57      25.767  92.533  93.247  1.00  0.00           H  
ATOM    887  HA  CYS A  57      25.889  95.219  92.623  1.00  0.00           H  
ATOM    888  HB2 CYS A  57      27.515  93.535  94.556  1.00  0.00           H  
ATOM    889  HB3 CYS A  57      27.241  95.336  94.623  1.00  0.00           H  
ATOM    890  HG  CYS A  57      24.397  94.884  94.853  1.00  0.00           H  
ATOM    891  N   HIE A  58      28.254  95.856  91.832  1.00  0.00           N  
ATOM    892  CA  HIE A  58      29.614  96.267  91.457  1.00  0.00           C  
ATOM    893  C   HIE A  58      30.333  97.260  92.394  1.00  0.00           C  
ATOM    894  O   HIE A  58      31.542  97.179  92.623  1.00  0.00           O  
ATOM    895  CB  HIE A  58      29.591  96.637  89.963  1.00  0.00           C  
ATOM    896  CG  HIE A  58      30.933  96.774  89.375  1.00  0.00           C  
ATOM    897  CD2 HIE A  58      31.504  97.960  89.042  1.00  0.00           C  
ATOM    898  ND1 HIE A  58      31.840  95.738  89.069  1.00  0.00           N  
ATOM    899  CE1 HIE A  58      32.972  96.326  88.631  1.00  0.00           C  
ATOM    900  NE2 HIE A  58      32.753  97.682  88.550  1.00  0.00           N  
ATOM    901  H   HIE A  58      27.551  96.530  92.096  1.00  0.00           H  
ATOM    902  HA  HIE A  58      30.203  95.360  91.594  1.00  0.00           H  
ATOM    903  HB2 HIE A  58      28.976  95.893  89.456  1.00  0.00           H  
ATOM    904  HB3 HIE A  58      29.112  97.613  89.883  1.00  0.00           H  
ATOM    905  HD2 HIE A  58      31.007  98.871  89.342  1.00  0.00           H  
ATOM    906  HE1 HIE A  58      33.821  95.728  88.337  1.00  0.00           H  
ATOM    907  HE2 HIE A  58      33.441  98.397  88.361  1.00  0.00           H  
ATOM    908  N   ARG A  59      29.511  98.219  92.830  1.00  0.00           N  
ATOM    909  CA  ARG A  59      30.013  99.358  93.551  1.00  0.00           C  
ATOM    910  C   ARG A  59      29.605  99.222  95.018  1.00  0.00           C  
ATOM    911  O   ARG A  59      28.407  99.121  95.314  1.00  0.00           O  
ATOM    912  CB  ARG A  59      29.550 100.625  92.780  1.00  0.00           C  
ATOM    913  CG  ARG A  59      30.192 101.981  93.194  1.00  0.00           C  
ATOM    914  CD  ARG A  59      30.125 103.054  92.047  1.00  0.00           C  
ATOM    915  NE  ARG A  59      30.698 104.353  92.447  1.00  0.00           N  
ATOM    916  CZ  ARG A  59      30.132 105.289  93.265  1.00  0.00           C  
ATOM    917  NH1 ARG A  59      28.948 105.198  93.655  1.00  0.00           N1+
ATOM    918  NH2 ARG A  59      30.862 106.329  93.627  1.00  0.00           N  
ATOM    919  H   ARG A  59      28.516  98.141  92.680  1.00  0.00           H  
ATOM    920  HA  ARG A  59      31.096  99.475  93.527  1.00  0.00           H  
ATOM    921  HB2 ARG A  59      29.857 100.399  91.759  1.00  0.00           H  
ATOM    922  HB3 ARG A  59      28.463 100.712  92.743  1.00  0.00           H  
ATOM    923  HG2 ARG A  59      29.568 102.441  93.961  1.00  0.00           H  
ATOM    924  HG3 ARG A  59      31.231 101.807  93.475  1.00  0.00           H  
ATOM    925  HD2 ARG A  59      30.754 102.635  91.261  1.00  0.00           H  
ATOM    926  HD3 ARG A  59      29.112 103.262  91.703  1.00  0.00           H  
ATOM    927  HE  ARG A  59      31.584 104.604  92.033  1.00  0.00           H  
ATOM    928 HH11 ARG A  59      28.252 104.561  93.293  1.00  0.00           H  
ATOM    929 HH12 ARG A  59      28.621 105.843  94.359  1.00  0.00           H  
ATOM    930 HH21 ARG A  59      31.798 106.462  93.269  1.00  0.00           H  
ATOM    931 HH22 ARG A  59      30.574 106.958  94.362  1.00  0.00           H  
ATOM    932  N   VAL A  60      30.556  99.115  95.963  1.00  0.00           N  
ATOM    933  CA  VAL A  60      30.422  98.911  97.413  1.00  0.00           C  
ATOM    934  C   VAL A  60      31.265  99.893  98.179  1.00  0.00           C  
ATOM    935  O   VAL A  60      32.359 100.358  97.760  1.00  0.00           O  
ATOM    936  CB  VAL A  60      30.807  97.489  97.791  1.00  0.00           C  
ATOM    937  CG1 VAL A  60      29.911  96.451  97.048  1.00  0.00           C  
ATOM    938  CG2 VAL A  60      32.334  97.131  97.626  1.00  0.00           C  
ATOM    939  H   VAL A  60      31.514  99.094  95.645  1.00  0.00           H  
ATOM    940  HA  VAL A  60      29.343  98.956  97.563  1.00  0.00           H  
ATOM    941  HB  VAL A  60      30.574  97.440  98.855  1.00  0.00           H  
ATOM    942 HG11 VAL A  60      28.953  96.942  96.878  1.00  0.00           H  
ATOM    943 HG12 VAL A  60      30.473  96.182  96.154  1.00  0.00           H  
ATOM    944 HG13 VAL A  60      29.689  95.574  97.656  1.00  0.00           H  
ATOM    945 HG21 VAL A  60      32.354  96.060  97.826  1.00  0.00           H  
ATOM    946 HG22 VAL A  60      32.679  97.410  96.631  1.00  0.00           H  
ATOM    947 HG23 VAL A  60      33.015  97.525  98.381  1.00  0.00           H  
ATOM    948  N   LEU A  61      30.778 100.267  99.375  1.00  0.00           N  
ATOM    949  CA  LEU A  61      31.409 101.114 100.335  1.00  0.00           C  
ATOM    950  C   LEU A  61      31.638 100.310 101.666  1.00  0.00           C  
ATOM    951  O   LEU A  61      30.751  99.925 102.415  1.00  0.00           O  
ATOM    952  CB  LEU A  61      30.506 102.340 100.476  1.00  0.00           C  
ATOM    953  CG  LEU A  61      30.716 103.186 101.768  1.00  0.00           C  
ATOM    954  CD1 LEU A  61      32.122 103.562 102.107  1.00  0.00           C  
ATOM    955  CD2 LEU A  61      29.955 104.522 101.720  1.00  0.00           C  
ATOM    956  H   LEU A  61      29.861  99.899  99.582  1.00  0.00           H  
ATOM    957  HA  LEU A  61      32.389 101.478 100.025  1.00  0.00           H  
ATOM    958  HB2 LEU A  61      30.762 102.993  99.643  1.00  0.00           H  
ATOM    959  HB3 LEU A  61      29.466 102.036 100.361  1.00  0.00           H  
ATOM    960  HG  LEU A  61      30.328 102.579 102.586  1.00  0.00           H  
ATOM    961 HD11 LEU A  61      32.061 103.920 103.134  1.00  0.00           H  
ATOM    962 HD12 LEU A  61      32.768 102.683 102.129  1.00  0.00           H  
ATOM    963 HD13 LEU A  61      32.610 104.354 101.540  1.00  0.00           H  
ATOM    964 HD21 LEU A  61      29.795 105.021 102.676  1.00  0.00           H  
ATOM    965 HD22 LEU A  61      30.487 105.189 101.042  1.00  0.00           H  
ATOM    966 HD23 LEU A  61      28.995 104.330 101.238  1.00  0.00           H  
ATOM    967  N   ASH A  62      32.873 100.074 101.999  1.00  0.00           N  
ATOM    968  CA  ASH A  62      33.403  99.718 103.347  1.00  0.00           C  
ATOM    969  C   ASH A  62      33.577 100.948 104.205  1.00  0.00           C  
ATOM    970  O   ASH A  62      34.655 101.598 104.182  1.00  0.00           O  
ATOM    971  CB  ASH A  62      34.621  98.789 103.334  1.00  0.00           C  
ATOM    972  CG  ASH A  62      35.120  98.245 104.650  1.00  0.00           C  
ATOM    973  OD1 ASH A  62      34.578  98.382 105.742  1.00  0.00           O  
ATOM    974  OD2 ASH A  62      36.394  97.810 104.522  1.00  0.00           O  
ATOM    975  H   ASH A  62      33.491 100.433 101.286  1.00  0.00           H  
ATOM    976  HA  ASH A  62      32.615  99.217 103.909  1.00  0.00           H  
ATOM    977  HB2 ASH A  62      34.398  97.919 102.715  1.00  0.00           H  
ATOM    978  HB3 ASH A  62      35.441  99.254 102.787  1.00  0.00           H  
ATOM    979  HD2 ASH A  62      36.713  97.559 105.392  1.00  0.00           H  
ATOM    980  N   VAL A  63      32.478 101.284 104.932  1.00  0.00           N  
ATOM    981  CA  VAL A  63      32.458 102.597 105.735  1.00  0.00           C  
ATOM    982  C   VAL A  63      33.354 102.559 107.007  1.00  0.00           C  
ATOM    983  O   VAL A  63      33.602 103.644 107.529  1.00  0.00           O  
ATOM    984  CB  VAL A  63      30.978 102.914 106.013  1.00  0.00           C  
ATOM    985  CG1 VAL A  63      30.390 102.131 107.217  1.00  0.00           C  
ATOM    986  CG2 VAL A  63      30.887 104.466 106.229  1.00  0.00           C  
ATOM    987  H   VAL A  63      31.686 100.660 104.956  1.00  0.00           H  
ATOM    988  HA  VAL A  63      32.931 103.314 105.063  1.00  0.00           H  
ATOM    989  HB  VAL A  63      30.338 102.766 105.143  1.00  0.00           H  
ATOM    990 HG11 VAL A  63      30.988 102.275 108.117  1.00  0.00           H  
ATOM    991 HG12 VAL A  63      29.352 102.446 107.312  1.00  0.00           H  
ATOM    992 HG13 VAL A  63      30.325 101.073 106.968  1.00  0.00           H  
ATOM    993 HG21 VAL A  63      31.373 104.909 105.360  1.00  0.00           H  
ATOM    994 HG22 VAL A  63      29.829 104.673 106.387  1.00  0.00           H  
ATOM    995 HG23 VAL A  63      31.430 104.684 107.148  1.00  0.00           H  
ATOM    996  N   ALA A  64      33.816 101.328 107.455  1.00  0.00           N  
ATOM    997  CA  ALA A  64      34.512 101.230 108.690  1.00  0.00           C  
ATOM    998  C   ALA A  64      35.778 100.466 108.451  1.00  0.00           C  
ATOM    999  O   ALA A  64      35.908  99.250 108.719  1.00  0.00           O  
ATOM   1000  CB  ALA A  64      33.586 100.604 109.776  1.00  0.00           C  
ATOM   1001  H   ALA A  64      33.526 100.473 107.004  1.00  0.00           H  
ATOM   1002  HA  ALA A  64      34.819 102.182 109.122  1.00  0.00           H  
ATOM   1003  HB1 ALA A  64      33.262  99.581 109.594  1.00  0.00           H  
ATOM   1004  HB2 ALA A  64      34.253 100.502 110.632  1.00  0.00           H  
ATOM   1005  HB3 ALA A  64      32.677 101.179 109.954  1.00  0.00           H  
ATOM   1006  N   CYS A  65      36.659 101.136 107.740  1.00  0.00           N  
ATOM   1007  CA  CYS A  65      37.673 100.438 107.020  1.00  0.00           C  
ATOM   1008  C   CYS A  65      38.764  99.822 107.874  1.00  0.00           C  
ATOM   1009  O   CYS A  65      39.105  98.652 107.685  1.00  0.00           O  
ATOM   1010  CB  CYS A  65      38.362 101.414 106.061  1.00  0.00           C  
ATOM   1011  SG  CYS A  65      39.400 100.453 104.838  1.00  0.00           S  
ATOM   1012  H   CYS A  65      36.555 102.129 107.592  1.00  0.00           H  
ATOM   1013  HA  CYS A  65      37.111  99.619 106.571  1.00  0.00           H  
ATOM   1014  HB2 CYS A  65      37.600 101.939 105.485  1.00  0.00           H  
ATOM   1015  HB3 CYS A  65      39.006 102.143 106.552  1.00  0.00           H  
ATOM   1016  HG  CYS A  65      40.322 100.150 105.757  1.00  0.00           H  
ATOM   1017  N   GLY A  66      39.296 100.650 108.694  1.00  0.00           N  
ATOM   1018  CA  GLY A  66      40.481 100.397 109.415  1.00  0.00           C  
ATOM   1019  C   GLY A  66      41.607 100.045 108.412  1.00  0.00           C  
ATOM   1020  O   GLY A  66      41.681 100.598 107.336  1.00  0.00           O  
ATOM   1021  H   GLY A  66      38.954 101.599 108.675  1.00  0.00           H  
ATOM   1022  HA2 GLY A  66      40.772 101.311 109.931  1.00  0.00           H  
ATOM   1023  HA3 GLY A  66      40.277  99.659 110.191  1.00  0.00           H  
ATOM   1024  N   THR A  67      42.375  98.941 108.676  1.00  0.00           N  
ATOM   1025  CA  THR A  67      43.600  98.542 107.913  1.00  0.00           C  
ATOM   1026  C   THR A  67      43.302  98.008 106.496  1.00  0.00           C  
ATOM   1027  O   THR A  67      44.166  97.639 105.710  1.00  0.00           O  
ATOM   1028  CB  THR A  67      44.490  97.640 108.744  1.00  0.00           C  
ATOM   1029  CG2 THR A  67      44.771  98.182 110.197  1.00  0.00           C  
ATOM   1030  OG1 THR A  67      43.786  96.364 108.868  1.00  0.00           O  
ATOM   1031  H   THR A  67      42.251  98.514 109.583  1.00  0.00           H  
ATOM   1032  HA  THR A  67      44.100  99.477 107.657  1.00  0.00           H  
ATOM   1033  HB  THR A  67      45.447  97.618 108.225  1.00  0.00           H  
ATOM   1034  HG1 THR A  67      44.353  95.725 108.429  1.00  0.00           H  
ATOM   1035 HG21 THR A  67      43.914  98.400 110.834  1.00  0.00           H  
ATOM   1036 HG22 THR A  67      45.381  97.368 110.591  1.00  0.00           H  
ATOM   1037 HG23 THR A  67      45.350  99.099 110.092  1.00  0.00           H  
ATOM   1038  N   GLY A  68      42.025  97.776 106.187  1.00  0.00           N  
ATOM   1039  CA  GLY A  68      41.408  97.472 104.922  1.00  0.00           C  
ATOM   1040  C   GLY A  68      41.218  96.071 104.463  1.00  0.00           C  
ATOM   1041  O   GLY A  68      40.898  95.839 103.298  1.00  0.00           O  
ATOM   1042  H   GLY A  68      41.347  97.798 106.936  1.00  0.00           H  
ATOM   1043  HA2 GLY A  68      40.492  98.062 104.872  1.00  0.00           H  
ATOM   1044  HA3 GLY A  68      42.062  97.876 104.148  1.00  0.00           H  
ATOM   1045  N   VAL A  69      41.154  95.070 105.386  1.00  0.00           N  
ATOM   1046  CA  VAL A  69      41.126  93.670 105.114  1.00  0.00           C  
ATOM   1047  C   VAL A  69      39.830  93.201 104.394  1.00  0.00           C  
ATOM   1048  O   VAL A  69      39.912  92.283 103.580  1.00  0.00           O  
ATOM   1049  CB  VAL A  69      41.344  93.040 106.531  1.00  0.00           C  
ATOM   1050  CG1 VAL A  69      41.110  91.469 106.473  1.00  0.00           C  
ATOM   1051  CG2 VAL A  69      42.670  93.181 107.177  1.00  0.00           C  
ATOM   1052  H   VAL A  69      41.368  95.390 106.319  1.00  0.00           H  
ATOM   1053  HA  VAL A  69      41.987  93.376 104.512  1.00  0.00           H  
ATOM   1054  HB  VAL A  69      40.584  93.418 107.214  1.00  0.00           H  
ATOM   1055 HG11 VAL A  69      40.152  91.205 106.024  1.00  0.00           H  
ATOM   1056 HG12 VAL A  69      41.845  90.974 105.837  1.00  0.00           H  
ATOM   1057 HG13 VAL A  69      41.192  90.962 107.435  1.00  0.00           H  
ATOM   1058 HG21 VAL A  69      42.710  92.560 108.073  1.00  0.00           H  
ATOM   1059 HG22 VAL A  69      43.480  92.784 106.565  1.00  0.00           H  
ATOM   1060 HG23 VAL A  69      42.932  94.231 107.303  1.00  0.00           H  
ATOM   1061  N   ASP A  70      38.751  93.873 104.697  1.00  0.00           N  
ATOM   1062  CA  ASP A  70      37.445  93.631 104.142  1.00  0.00           C  
ATOM   1063  C   ASP A  70      37.325  94.270 102.741  1.00  0.00           C  
ATOM   1064  O   ASP A  70      36.577  93.854 101.833  1.00  0.00           O  
ATOM   1065  CB  ASP A  70      36.303  94.115 105.141  1.00  0.00           C  
ATOM   1066  CG  ASP A  70      36.495  94.041 106.694  1.00  0.00           C  
ATOM   1067  OD1 ASP A  70      36.550  94.990 107.461  1.00  0.00           O  
ATOM   1068  OD2 ASP A  70      36.649  92.871 107.152  1.00  0.00           O1-
ATOM   1069  H   ASP A  70      38.800  94.687 105.294  1.00  0.00           H  
ATOM   1070  HA  ASP A  70      37.302  92.564 103.971  1.00  0.00           H  
ATOM   1071  HB2 ASP A  70      36.182  95.156 104.839  1.00  0.00           H  
ATOM   1072  HB3 ASP A  70      35.349  93.651 104.890  1.00  0.00           H  
ATOM   1073  N   SER A  71      38.023  95.383 102.564  1.00  0.00           N  
ATOM   1074  CA  SER A  71      38.085  96.064 101.277  1.00  0.00           C  
ATOM   1075  C   SER A  71      38.903  95.161 100.300  1.00  0.00           C  
ATOM   1076  O   SER A  71      38.508  94.813  99.191  1.00  0.00           O  
ATOM   1077  CB  SER A  71      38.749  97.500 101.466  1.00  0.00           C  
ATOM   1078  OG  SER A  71      37.959  98.346 102.262  1.00  0.00           O  
ATOM   1079  H   SER A  71      38.638  95.601 103.335  1.00  0.00           H  
ATOM   1080  HA  SER A  71      37.127  96.173 100.769  1.00  0.00           H  
ATOM   1081  HB2 SER A  71      39.738  97.364 101.904  1.00  0.00           H  
ATOM   1082  HB3 SER A  71      38.814  97.869 100.442  1.00  0.00           H  
ATOM   1083  HG  SER A  71      37.327  97.862 102.798  1.00  0.00           H  
ATOM   1084  N   ILE A  72      39.986  94.606 100.812  1.00  0.00           N  
ATOM   1085  CA  ILE A  72      40.930  93.876 100.004  1.00  0.00           C  
ATOM   1086  C   ILE A  72      40.273  92.557  99.469  1.00  0.00           C  
ATOM   1087  O   ILE A  72      40.460  92.133  98.266  1.00  0.00           O  
ATOM   1088  CB  ILE A  72      42.273  93.671 100.696  1.00  0.00           C  
ATOM   1089  CG1 ILE A  72      43.003  94.988 100.951  1.00  0.00           C  
ATOM   1090  CG2 ILE A  72      43.155  92.799  99.738  1.00  0.00           C  
ATOM   1091  CD1 ILE A  72      43.980  94.990 102.118  1.00  0.00           C  
ATOM   1092  H   ILE A  72      40.300  95.022 101.678  1.00  0.00           H  
ATOM   1093  HA  ILE A  72      41.202  94.431  99.106  1.00  0.00           H  
ATOM   1094  HB  ILE A  72      42.141  93.219 101.678  1.00  0.00           H  
ATOM   1095 HG12 ILE A  72      43.526  95.314 100.052  1.00  0.00           H  
ATOM   1096 HG13 ILE A  72      42.287  95.756 101.245  1.00  0.00           H  
ATOM   1097 HG21 ILE A  72      44.213  92.875  99.989  1.00  0.00           H  
ATOM   1098 HG22 ILE A  72      42.816  91.787  99.515  1.00  0.00           H  
ATOM   1099 HG23 ILE A  72      43.109  93.223  98.735  1.00  0.00           H  
ATOM   1100 HD11 ILE A  72      44.534  95.929 102.151  1.00  0.00           H  
ATOM   1101 HD12 ILE A  72      43.562  94.884 103.120  1.00  0.00           H  
ATOM   1102 HD13 ILE A  72      44.796  94.278 101.993  1.00  0.00           H  
ATOM   1103  N   MET A  73      39.477  91.863 100.294  1.00  0.00           N  
ATOM   1104  CA  MET A  73      38.854  90.561  99.848  1.00  0.00           C  
ATOM   1105  C   MET A  73      37.718  90.754  98.884  1.00  0.00           C  
ATOM   1106  O   MET A  73      37.236  89.733  98.405  1.00  0.00           O  
ATOM   1107  CB  MET A  73      38.451  89.676 101.031  1.00  0.00           C  
ATOM   1108  CG  MET A  73      37.361  90.279 101.951  1.00  0.00           C  
ATOM   1109  SD  MET A  73      36.617  88.995 103.048  1.00  0.00           S  
ATOM   1110  CE  MET A  73      37.536  89.161 104.516  1.00  0.00           C  
ATOM   1111  H   MET A  73      39.223  92.262 101.187  1.00  0.00           H  
ATOM   1112  HA  MET A  73      39.583  90.004  99.260  1.00  0.00           H  
ATOM   1113  HB2 MET A  73      38.158  88.721 100.593  1.00  0.00           H  
ATOM   1114  HB3 MET A  73      39.302  89.444 101.671  1.00  0.00           H  
ATOM   1115  HG2 MET A  73      37.805  91.090 102.529  1.00  0.00           H  
ATOM   1116  HG3 MET A  73      36.527  90.679 101.375  1.00  0.00           H  
ATOM   1117  HE1 MET A  73      37.408  88.299 105.172  1.00  0.00           H  
ATOM   1118  HE2 MET A  73      38.595  89.162 104.261  1.00  0.00           H  
ATOM   1119  HE3 MET A  73      37.318  89.993 105.184  1.00  0.00           H  
ATOM   1120  N   LEU A  74      37.337  92.042  98.579  1.00  0.00           N  
ATOM   1121  CA  LEU A  74      36.446  92.193  97.500  1.00  0.00           C  
ATOM   1122  C   LEU A  74      37.202  92.743  96.310  1.00  0.00           C  
ATOM   1123  O   LEU A  74      36.886  92.353  95.149  1.00  0.00           O  
ATOM   1124  CB  LEU A  74      35.170  92.999  97.910  1.00  0.00           C  
ATOM   1125  CG  LEU A  74      34.507  92.435  99.200  1.00  0.00           C  
ATOM   1126  CD1 LEU A  74      33.471  93.503  99.540  1.00  0.00           C  
ATOM   1127  CD2 LEU A  74      33.788  91.132  99.086  1.00  0.00           C  
ATOM   1128  H   LEU A  74      37.702  92.857  99.053  1.00  0.00           H  
ATOM   1129  HA  LEU A  74      36.081  91.195  97.261  1.00  0.00           H  
ATOM   1130  HB2 LEU A  74      35.486  94.026  98.094  1.00  0.00           H  
ATOM   1131  HB3 LEU A  74      34.525  92.978  97.033  1.00  0.00           H  
ATOM   1132  HG  LEU A  74      35.193  92.429 100.047  1.00  0.00           H  
ATOM   1133 HD11 LEU A  74      32.819  93.687  98.686  1.00  0.00           H  
ATOM   1134 HD12 LEU A  74      32.976  93.169 100.452  1.00  0.00           H  
ATOM   1135 HD13 LEU A  74      33.991  94.428  99.791  1.00  0.00           H  
ATOM   1136 HD21 LEU A  74      34.549  90.353  99.027  1.00  0.00           H  
ATOM   1137 HD22 LEU A  74      33.184  90.912  99.966  1.00  0.00           H  
ATOM   1138 HD23 LEU A  74      33.185  91.081  98.179  1.00  0.00           H  
ATOM   1139  N   VAL A  75      38.165  93.675  96.574  1.00  0.00           N  
ATOM   1140  CA  VAL A  75      39.124  94.062  95.513  1.00  0.00           C  
ATOM   1141  C   VAL A  75      39.780  92.854  94.768  1.00  0.00           C  
ATOM   1142  O   VAL A  75      39.905  92.847  93.551  1.00  0.00           O  
ATOM   1143  CB  VAL A  75      40.205  95.034  96.010  1.00  0.00           C  
ATOM   1144  CG1 VAL A  75      41.271  95.246  94.871  1.00  0.00           C  
ATOM   1145  CG2 VAL A  75      39.759  96.421  96.434  1.00  0.00           C  
ATOM   1146  H   VAL A  75      38.351  93.971  97.522  1.00  0.00           H  
ATOM   1147  HA  VAL A  75      38.534  94.589  94.763  1.00  0.00           H  
ATOM   1148  HB  VAL A  75      40.730  94.587  96.854  1.00  0.00           H  
ATOM   1149 HG11 VAL A  75      41.787  94.309  94.669  1.00  0.00           H  
ATOM   1150 HG12 VAL A  75      40.897  95.576  93.902  1.00  0.00           H  
ATOM   1151 HG13 VAL A  75      41.976  96.067  95.002  1.00  0.00           H  
ATOM   1152 HG21 VAL A  75      39.300  96.401  97.423  1.00  0.00           H  
ATOM   1153 HG22 VAL A  75      40.558  97.160  96.393  1.00  0.00           H  
ATOM   1154 HG23 VAL A  75      38.970  96.846  95.813  1.00  0.00           H  
ATOM   1155  N   GLU A  76      40.227  91.852  95.473  1.00  0.00           N  
ATOM   1156  CA  GLU A  76      40.794  90.679  94.866  1.00  0.00           C  
ATOM   1157  C   GLU A  76      39.746  89.864  94.079  1.00  0.00           C  
ATOM   1158  O   GLU A  76      40.132  88.958  93.325  1.00  0.00           O  
ATOM   1159  CB  GLU A  76      41.454  89.831  95.951  1.00  0.00           C  
ATOM   1160  CG  GLU A  76      42.799  90.344  96.545  1.00  0.00           C  
ATOM   1161  CD  GLU A  76      44.005  90.314  95.567  1.00  0.00           C  
ATOM   1162  OE1 GLU A  76      45.121  90.499  96.015  1.00  0.00           O  
ATOM   1163  OE2 GLU A  76      43.807  89.971  94.411  1.00  0.00           O1-
ATOM   1164  H   GLU A  76      40.088  91.866  96.474  1.00  0.00           H  
ATOM   1165  HA  GLU A  76      41.535  90.923  94.105  1.00  0.00           H  
ATOM   1166  HB2 GLU A  76      40.678  89.708  96.708  1.00  0.00           H  
ATOM   1167  HB3 GLU A  76      41.500  88.779  95.667  1.00  0.00           H  
ATOM   1168  HG2 GLU A  76      42.776  91.359  96.942  1.00  0.00           H  
ATOM   1169  HG3 GLU A  76      43.060  89.761  97.428  1.00  0.00           H  
ATOM   1170  N   GLU A  77      38.441  90.208  94.134  1.00  0.00           N  
ATOM   1171  CA  GLU A  77      37.296  89.646  93.369  1.00  0.00           C  
ATOM   1172  C   GLU A  77      36.791  90.700  92.304  1.00  0.00           C  
ATOM   1173  O   GLU A  77      35.753  90.480  91.726  1.00  0.00           O  
ATOM   1174  CB  GLU A  77      36.218  89.157  94.349  1.00  0.00           C  
ATOM   1175  CG  GLU A  77      36.667  88.077  95.387  1.00  0.00           C  
ATOM   1176  CD  GLU A  77      37.192  86.835  94.687  1.00  0.00           C  
ATOM   1177  OE1 GLU A  77      38.254  86.357  95.186  1.00  0.00           O  
ATOM   1178  OE2 GLU A  77      36.586  86.368  93.728  1.00  0.00           O1-
ATOM   1179  H   GLU A  77      38.281  90.930  94.821  1.00  0.00           H  
ATOM   1180  HA  GLU A  77      37.622  88.765  92.817  1.00  0.00           H  
ATOM   1181  HB2 GLU A  77      35.821  90.004  94.909  1.00  0.00           H  
ATOM   1182  HB3 GLU A  77      35.404  88.691  93.794  1.00  0.00           H  
ATOM   1183  HG2 GLU A  77      37.364  88.413  96.155  1.00  0.00           H  
ATOM   1184  HG3 GLU A  77      35.776  87.880  95.983  1.00  0.00           H  
ATOM   1185  N   GLY A  78      37.475  91.796  91.999  1.00  0.00           N  
ATOM   1186  CA  GLY A  78      37.033  92.661  90.941  1.00  0.00           C  
ATOM   1187  C   GLY A  78      35.906  93.649  91.261  1.00  0.00           C  
ATOM   1188  O   GLY A  78      35.245  94.229  90.357  1.00  0.00           O  
ATOM   1189  H   GLY A  78      38.359  92.031  92.428  1.00  0.00           H  
ATOM   1190  HA2 GLY A  78      37.956  93.078  90.538  1.00  0.00           H  
ATOM   1191  HA3 GLY A  78      36.634  92.012  90.162  1.00  0.00           H  
ATOM   1192  N   PHE A  79      35.618  93.851  92.522  1.00  0.00           N  
ATOM   1193  CA  PHE A  79      34.644  94.858  92.916  1.00  0.00           C  
ATOM   1194  C   PHE A  79      35.246  96.294  92.802  1.00  0.00           C  
ATOM   1195  O   PHE A  79      36.430  96.489  93.135  1.00  0.00           O  
ATOM   1196  CB  PHE A  79      34.198  94.618  94.341  1.00  0.00           C  
ATOM   1197  CG  PHE A  79      33.131  93.574  94.522  1.00  0.00           C  
ATOM   1198  CD1 PHE A  79      33.336  92.171  94.186  1.00  0.00           C  
ATOM   1199  CD2 PHE A  79      31.824  94.005  94.679  1.00  0.00           C  
ATOM   1200  CE1 PHE A  79      32.202  91.310  94.126  1.00  0.00           C  
ATOM   1201  CE2 PHE A  79      30.735  93.115  94.605  1.00  0.00           C  
ATOM   1202  CZ  PHE A  79      30.874  91.769  94.347  1.00  0.00           C  
ATOM   1203  H   PHE A  79      36.115  93.414  93.286  1.00  0.00           H  
ATOM   1204  HA  PHE A  79      33.823  94.824  92.201  1.00  0.00           H  
ATOM   1205  HB2 PHE A  79      35.037  94.419  95.007  1.00  0.00           H  
ATOM   1206  HB3 PHE A  79      33.850  95.567  94.747  1.00  0.00           H  
ATOM   1207  HD1 PHE A  79      34.350  91.850  93.996  1.00  0.00           H  
ATOM   1208  HD2 PHE A  79      31.735  95.072  94.822  1.00  0.00           H  
ATOM   1209  HE1 PHE A  79      32.355  90.263  93.908  1.00  0.00           H  
ATOM   1210  HE2 PHE A  79      29.741  93.528  94.698  1.00  0.00           H  
ATOM   1211  HZ  PHE A  79      30.054  91.086  94.509  1.00  0.00           H  
ATOM   1212  N   SER A  80      34.402  97.267  92.451  1.00  0.00           N  
ATOM   1213  CA  SER A  80      34.605  98.702  92.679  1.00  0.00           C  
ATOM   1214  C   SER A  80      34.284  99.061  94.143  1.00  0.00           C  
ATOM   1215  O   SER A  80      33.129  99.094  94.599  1.00  0.00           O  
ATOM   1216  CB  SER A  80      33.786  99.550  91.763  1.00  0.00           C  
ATOM   1217  OG  SER A  80      33.920 100.948  92.099  1.00  0.00           O  
ATOM   1218  H   SER A  80      33.449  96.988  92.267  1.00  0.00           H  
ATOM   1219  HA  SER A  80      35.647  98.921  92.441  1.00  0.00           H  
ATOM   1220  HB2 SER A  80      34.086  99.376  90.730  1.00  0.00           H  
ATOM   1221  HB3 SER A  80      32.785  99.175  91.978  1.00  0.00           H  
ATOM   1222  HG  SER A  80      34.426 101.329  91.378  1.00  0.00           H  
ATOM   1223  N   VAL A  81      35.389  99.217  94.874  1.00  0.00           N  
ATOM   1224  CA  VAL A  81      35.373  99.420  96.289  1.00  0.00           C  
ATOM   1225  C   VAL A  81      35.770 100.840  96.594  1.00  0.00           C  
ATOM   1226  O   VAL A  81      36.557 101.521  95.911  1.00  0.00           O  
ATOM   1227  CB  VAL A  81      36.362  98.445  97.113  1.00  0.00           C  
ATOM   1228  CG1 VAL A  81      36.567  98.802  98.566  1.00  0.00           C  
ATOM   1229  CG2 VAL A  81      36.097  96.936  96.786  1.00  0.00           C  
ATOM   1230  H   VAL A  81      36.278  99.011  94.440  1.00  0.00           H  
ATOM   1231  HA  VAL A  81      34.397  99.251  96.742  1.00  0.00           H  
ATOM   1232  HB  VAL A  81      37.316  98.669  96.634  1.00  0.00           H  
ATOM   1233 HG11 VAL A  81      35.697  99.097  99.152  1.00  0.00           H  
ATOM   1234 HG12 VAL A  81      37.038  97.935  99.031  1.00  0.00           H  
ATOM   1235 HG13 VAL A  81      37.316  99.595  98.559  1.00  0.00           H  
ATOM   1236 HG21 VAL A  81      36.999  96.329  96.875  1.00  0.00           H  
ATOM   1237 HG22 VAL A  81      35.474  96.658  97.636  1.00  0.00           H  
ATOM   1238 HG23 VAL A  81      35.701  96.780  95.782  1.00  0.00           H  
ATOM   1239  N   THR A  82      35.065 101.397  97.620  1.00  0.00           N  
ATOM   1240  CA  THR A  82      35.405 102.666  98.289  1.00  0.00           C  
ATOM   1241  C   THR A  82      35.536 102.380  99.850  1.00  0.00           C  
ATOM   1242  O   THR A  82      34.587 102.022 100.531  1.00  0.00           O  
ATOM   1243  CB  THR A  82      34.220 103.564  98.132  1.00  0.00           C  
ATOM   1244  CG2 THR A  82      34.320 104.994  98.675  1.00  0.00           C  
ATOM   1245  OG1 THR A  82      34.000 103.776  96.729  1.00  0.00           O  
ATOM   1246  H   THR A  82      34.336 100.851  98.057  1.00  0.00           H  
ATOM   1247  HA  THR A  82      36.365 103.060  97.953  1.00  0.00           H  
ATOM   1248  HB  THR A  82      33.275 103.215  98.548  1.00  0.00           H  
ATOM   1249  HG1 THR A  82      33.835 102.926  96.314  1.00  0.00           H  
ATOM   1250 HG21 THR A  82      35.157 105.591  98.315  1.00  0.00           H  
ATOM   1251 HG22 THR A  82      33.352 105.446  98.453  1.00  0.00           H  
ATOM   1252 HG23 THR A  82      34.474 104.882  99.748  1.00  0.00           H  
ATOM   1253  N   SER A  83      36.732 102.726 100.374  1.00  0.00           N  
ATOM   1254  CA  SER A  83      37.177 102.617 101.762  1.00  0.00           C  
ATOM   1255  C   SER A  83      37.124 103.959 102.461  1.00  0.00           C  
ATOM   1256  O   SER A  83      37.887 104.844 102.162  1.00  0.00           O  
ATOM   1257  CB  SER A  83      38.554 102.044 101.739  1.00  0.00           C  
ATOM   1258  OG  SER A  83      38.473 100.720 101.283  1.00  0.00           O  
ATOM   1259  H   SER A  83      37.502 103.017  99.788  1.00  0.00           H  
ATOM   1260  HA  SER A  83      36.524 102.032 102.411  1.00  0.00           H  
ATOM   1261  HB2 SER A  83      39.261 102.519 101.059  1.00  0.00           H  
ATOM   1262  HB3 SER A  83      39.027 102.002 102.720  1.00  0.00           H  
ATOM   1263  HG  SER A  83      38.466 100.082 102.001  1.00  0.00           H  
ATOM   1264  N   VAL A  84      36.334 103.982 103.553  1.00  0.00           N  
ATOM   1265  CA  VAL A  84      36.231 105.245 104.430  1.00  0.00           C  
ATOM   1266  C   VAL A  84      36.722 104.975 105.855  1.00  0.00           C  
ATOM   1267  O   VAL A  84      36.424 103.912 106.482  1.00  0.00           O  
ATOM   1268  CB  VAL A  84      34.853 105.826 104.297  1.00  0.00           C  
ATOM   1269  CG1 VAL A  84      34.662 106.987 105.322  1.00  0.00           C  
ATOM   1270  CG2 VAL A  84      34.769 106.440 102.901  1.00  0.00           C  
ATOM   1271  H   VAL A  84      35.868 103.226 104.033  1.00  0.00           H  
ATOM   1272  HA  VAL A  84      36.995 105.942 104.083  1.00  0.00           H  
ATOM   1273  HB  VAL A  84      34.050 105.123 104.518  1.00  0.00           H  
ATOM   1274 HG11 VAL A  84      33.763 107.548 105.063  1.00  0.00           H  
ATOM   1275 HG12 VAL A  84      34.516 106.516 106.294  1.00  0.00           H  
ATOM   1276 HG13 VAL A  84      35.541 107.622 105.216  1.00  0.00           H  
ATOM   1277 HG21 VAL A  84      35.731 106.911 102.698  1.00  0.00           H  
ATOM   1278 HG22 VAL A  84      34.455 105.727 102.139  1.00  0.00           H  
ATOM   1279 HG23 VAL A  84      33.976 107.175 102.762  1.00  0.00           H  
ATOM   1280  N   ASP A  85      37.348 105.981 106.503  1.00  0.00           N  
ATOM   1281  CA  ASP A  85      37.746 105.999 107.925  1.00  0.00           C  
ATOM   1282  C   ASP A  85      38.102 107.434 108.439  1.00  0.00           C  
ATOM   1283  O   ASP A  85      38.549 108.237 107.629  1.00  0.00           O  
ATOM   1284  CB  ASP A  85      38.892 105.034 108.107  1.00  0.00           C  
ATOM   1285  CG  ASP A  85      38.922 104.405 109.454  1.00  0.00           C  
ATOM   1286  OD1 ASP A  85      38.454 103.261 109.662  1.00  0.00           O  
ATOM   1287  OD2 ASP A  85      39.348 105.125 110.396  1.00  0.00           O1-
ATOM   1288  H   ASP A  85      37.365 106.861 106.006  1.00  0.00           H  
ATOM   1289  HA  ASP A  85      36.933 105.609 108.536  1.00  0.00           H  
ATOM   1290  HB2 ASP A  85      38.946 104.214 107.390  1.00  0.00           H  
ATOM   1291  HB3 ASP A  85      39.780 105.657 107.996  1.00  0.00           H  
ATOM   1292  N   ALA A  86      38.051 107.575 109.743  1.00  0.00           N  
ATOM   1293  CA  ALA A  86      38.449 108.777 110.423  1.00  0.00           C  
ATOM   1294  C   ALA A  86      40.052 108.861 110.502  1.00  0.00           C  
ATOM   1295  O   ALA A  86      40.584 109.932 110.575  1.00  0.00           O  
ATOM   1296  CB  ALA A  86      37.834 108.808 111.764  1.00  0.00           C  
ATOM   1297  H   ALA A  86      37.675 106.821 110.302  1.00  0.00           H  
ATOM   1298  HA  ALA A  86      38.126 109.655 109.862  1.00  0.00           H  
ATOM   1299  HB1 ALA A  86      36.818 109.195 111.685  1.00  0.00           H  
ATOM   1300  HB2 ALA A  86      37.925 107.853 112.280  1.00  0.00           H  
ATOM   1301  HB3 ALA A  86      38.355 109.446 112.477  1.00  0.00           H  
ATOM   1302  N   SER A  87      40.698 107.662 110.475  1.00  0.00           N  
ATOM   1303  CA  SER A  87      42.152 107.495 110.868  1.00  0.00           C  
ATOM   1304  C   SER A  87      43.062 107.151 109.638  1.00  0.00           C  
ATOM   1305  O   SER A  87      43.278 105.995 109.298  1.00  0.00           O  
ATOM   1306  CB  SER A  87      42.272 106.573 112.090  1.00  0.00           C  
ATOM   1307  OG  SER A  87      43.492 106.762 112.704  1.00  0.00           O  
ATOM   1308  H   SER A  87      40.153 106.813 110.496  1.00  0.00           H  
ATOM   1309  HA  SER A  87      42.449 108.466 111.264  1.00  0.00           H  
ATOM   1310  HB2 SER A  87      41.446 106.819 112.758  1.00  0.00           H  
ATOM   1311  HB3 SER A  87      42.011 105.536 111.881  1.00  0.00           H  
ATOM   1312  HG  SER A  87      43.365 107.469 113.342  1.00  0.00           H  
ATOM   1313  N   ASP A  88      43.817 108.134 109.153  1.00  0.00           N  
ATOM   1314  CA  ASP A  88      44.820 108.046 108.105  1.00  0.00           C  
ATOM   1315  C   ASP A  88      45.875 106.905 108.344  1.00  0.00           C  
ATOM   1316  O   ASP A  88      46.127 106.158 107.362  1.00  0.00           O  
ATOM   1317  CB  ASP A  88      45.588 109.434 108.048  1.00  0.00           C  
ATOM   1318  CG  ASP A  88      46.130 109.862 109.380  1.00  0.00           C  
ATOM   1319  OD1 ASP A  88      46.059 109.176 110.469  1.00  0.00           O  
ATOM   1320  OD2 ASP A  88      46.796 110.959 109.346  1.00  0.00           O1-
ATOM   1321  H   ASP A  88      43.684 109.030 109.600  1.00  0.00           H  
ATOM   1322  HA  ASP A  88      44.265 107.771 107.207  1.00  0.00           H  
ATOM   1323  HB2 ASP A  88      46.444 109.314 107.384  1.00  0.00           H  
ATOM   1324  HB3 ASP A  88      44.957 110.217 107.628  1.00  0.00           H  
ATOM   1325  N   LYS A  89      46.175 106.617 109.608  1.00  0.00           N  
ATOM   1326  CA  LYS A  89      47.038 105.573 110.234  1.00  0.00           C  
ATOM   1327  C   LYS A  89      46.651 104.148 109.918  1.00  0.00           C  
ATOM   1328  O   LYS A  89      47.511 103.325 109.715  1.00  0.00           O  
ATOM   1329  CB  LYS A  89      47.203 105.897 111.730  1.00  0.00           C  
ATOM   1330  CG  LYS A  89      48.100 107.073 112.057  1.00  0.00           C  
ATOM   1331  CD  LYS A  89      47.900 107.628 113.453  1.00  0.00           C  
ATOM   1332  CE  LYS A  89      46.465 107.976 113.868  1.00  0.00           C  
ATOM   1333  NZ  LYS A  89      45.934 109.177 113.112  1.00  0.00           N1+
ATOM   1334  H   LYS A  89      45.888 107.377 110.208  1.00  0.00           H  
ATOM   1335  HA  LYS A  89      48.013 105.744 109.777  1.00  0.00           H  
ATOM   1336  HB2 LYS A  89      46.190 106.002 112.116  1.00  0.00           H  
ATOM   1337  HB3 LYS A  89      47.527 104.964 112.193  1.00  0.00           H  
ATOM   1338  HG2 LYS A  89      49.115 106.719 111.878  1.00  0.00           H  
ATOM   1339  HG3 LYS A  89      47.939 107.819 111.280  1.00  0.00           H  
ATOM   1340  HD2 LYS A  89      48.357 106.918 114.142  1.00  0.00           H  
ATOM   1341  HD3 LYS A  89      48.535 108.512 113.496  1.00  0.00           H  
ATOM   1342  HE2 LYS A  89      45.806 107.140 113.632  1.00  0.00           H  
ATOM   1343  HE3 LYS A  89      46.465 108.052 114.955  1.00  0.00           H  
ATOM   1344  HZ1 LYS A  89      44.989 109.374 113.410  1.00  0.00           H  
ATOM   1345  HZ2 LYS A  89      46.522 109.958 113.372  1.00  0.00           H  
ATOM   1346  HZ3 LYS A  89      45.985 109.061 112.110  1.00  0.00           H  
ATOM   1347  N   MET A  90      45.331 103.918 109.907  1.00  0.00           N  
ATOM   1348  CA  MET A  90      44.668 102.721 109.441  1.00  0.00           C  
ATOM   1349  C   MET A  90      44.607 102.627 107.881  1.00  0.00           C  
ATOM   1350  O   MET A  90      45.038 101.637 107.329  1.00  0.00           O  
ATOM   1351  CB  MET A  90      43.310 102.558 110.119  1.00  0.00           C  
ATOM   1352  CG  MET A  90      43.316 102.574 111.698  1.00  0.00           C  
ATOM   1353  SD  MET A  90      43.877 101.020 112.208  1.00  0.00           S  
ATOM   1354  CE  MET A  90      43.194 100.898 113.903  1.00  0.00           C  
ATOM   1355  H   MET A  90      44.722 104.719 109.984  1.00  0.00           H  
ATOM   1356  HA  MET A  90      45.328 101.906 109.738  1.00  0.00           H  
ATOM   1357  HB2 MET A  90      42.590 103.314 109.807  1.00  0.00           H  
ATOM   1358  HB3 MET A  90      42.859 101.643 109.736  1.00  0.00           H  
ATOM   1359  HG2 MET A  90      44.022 103.348 111.998  1.00  0.00           H  
ATOM   1360  HG3 MET A  90      42.359 102.817 112.161  1.00  0.00           H  
ATOM   1361  HE1 MET A  90      43.629 101.714 114.480  1.00  0.00           H  
ATOM   1362  HE2 MET A  90      42.108 100.984 113.936  1.00  0.00           H  
ATOM   1363  HE3 MET A  90      43.523  99.929 114.279  1.00  0.00           H  
ATOM   1364  N   LEU A  91      44.037 103.676 107.200  1.00  0.00           N  
ATOM   1365  CA  LEU A  91      43.981 103.678 105.739  1.00  0.00           C  
ATOM   1366  C   LEU A  91      45.317 103.469 105.096  1.00  0.00           C  
ATOM   1367  O   LEU A  91      45.400 102.851 104.015  1.00  0.00           O  
ATOM   1368  CB  LEU A  91      43.291 105.002 105.302  1.00  0.00           C  
ATOM   1369  CG  LEU A  91      41.785 104.993 105.551  1.00  0.00           C  
ATOM   1370  CD1 LEU A  91      41.157 106.339 105.081  1.00  0.00           C  
ATOM   1371  CD2 LEU A  91      41.118 103.763 104.926  1.00  0.00           C  
ATOM   1372  H   LEU A  91      43.688 104.477 107.708  1.00  0.00           H  
ATOM   1373  HA  LEU A  91      43.389 102.830 105.393  1.00  0.00           H  
ATOM   1374  HB2 LEU A  91      43.717 105.864 105.815  1.00  0.00           H  
ATOM   1375  HB3 LEU A  91      43.387 105.110 104.221  1.00  0.00           H  
ATOM   1376  HG  LEU A  91      41.745 104.844 106.630  1.00  0.00           H  
ATOM   1377 HD11 LEU A  91      41.008 106.325 104.001  1.00  0.00           H  
ATOM   1378 HD12 LEU A  91      40.176 106.417 105.550  1.00  0.00           H  
ATOM   1379 HD13 LEU A  91      41.753 107.229 105.279  1.00  0.00           H  
ATOM   1380 HD21 LEU A  91      40.056 103.971 104.791  1.00  0.00           H  
ATOM   1381 HD22 LEU A  91      41.572 103.651 103.942  1.00  0.00           H  
ATOM   1382 HD23 LEU A  91      41.180 102.863 105.537  1.00  0.00           H  
ATOM   1383  N   LYS A  92      46.442 103.830 105.759  1.00  0.00           N  
ATOM   1384  CA  LYS A  92      47.837 103.339 105.543  1.00  0.00           C  
ATOM   1385  C   LYS A  92      48.019 101.940 105.020  1.00  0.00           C  
ATOM   1386  O   LYS A  92      48.852 101.769 104.117  1.00  0.00           O  
ATOM   1387  CB  LYS A  92      48.606 103.487 106.919  1.00  0.00           C  
ATOM   1388  CG  LYS A  92      50.137 103.285 106.795  1.00  0.00           C  
ATOM   1389  CD  LYS A  92      50.908 103.806 108.066  1.00  0.00           C  
ATOM   1390  CE  LYS A  92      51.347 102.619 108.914  1.00  0.00           C  
ATOM   1391  NZ  LYS A  92      52.207 103.044 110.060  1.00  0.00           N1+
ATOM   1392  H   LYS A  92      46.236 104.316 106.620  1.00  0.00           H  
ATOM   1393  HA  LYS A  92      48.354 104.007 104.854  1.00  0.00           H  
ATOM   1394  HB2 LYS A  92      48.420 104.495 107.289  1.00  0.00           H  
ATOM   1395  HB3 LYS A  92      48.169 102.695 107.528  1.00  0.00           H  
ATOM   1396  HG2 LYS A  92      50.457 102.257 106.626  1.00  0.00           H  
ATOM   1397  HG3 LYS A  92      50.429 103.976 106.004  1.00  0.00           H  
ATOM   1398  HD2 LYS A  92      51.718 104.457 107.735  1.00  0.00           H  
ATOM   1399  HD3 LYS A  92      50.268 104.345 108.763  1.00  0.00           H  
ATOM   1400  HE2 LYS A  92      50.433 102.222 109.357  1.00  0.00           H  
ATOM   1401  HE3 LYS A  92      51.767 101.854 108.263  1.00  0.00           H  
ATOM   1402  HZ1 LYS A  92      52.158 102.393 110.830  1.00  0.00           H  
ATOM   1403  HZ2 LYS A  92      53.142 103.175 109.700  1.00  0.00           H  
ATOM   1404  HZ3 LYS A  92      52.002 103.935 110.488  1.00  0.00           H  
ATOM   1405  N   TYR A  93      47.478 100.926 105.698  1.00  0.00           N  
ATOM   1406  CA  TYR A  93      47.754  99.520 105.301  1.00  0.00           C  
ATOM   1407  C   TYR A  93      46.960  99.212 104.043  1.00  0.00           C  
ATOM   1408  O   TYR A  93      47.515  98.647 103.160  1.00  0.00           O  
ATOM   1409  CB  TYR A  93      47.394  98.568 106.436  1.00  0.00           C  
ATOM   1410  CG  TYR A  93      48.193  98.947 107.631  1.00  0.00           C  
ATOM   1411  CD1 TYR A  93      49.402  98.320 107.851  1.00  0.00           C  
ATOM   1412  CD2 TYR A  93      47.597  99.764 108.641  1.00  0.00           C  
ATOM   1413  CE1 TYR A  93      50.133  98.530 109.045  1.00  0.00           C  
ATOM   1414  CE2 TYR A  93      48.253  99.971 109.807  1.00  0.00           C  
ATOM   1415  CZ  TYR A  93      49.501  99.404 110.001  1.00  0.00           C  
ATOM   1416  OH  TYR A  93      50.279  99.715 111.101  1.00  0.00           O  
ATOM   1417  H   TYR A  93      46.859 101.109 106.476  1.00  0.00           H  
ATOM   1418  HA  TYR A  93      48.823  99.393 105.133  1.00  0.00           H  
ATOM   1419  HB2 TYR A  93      46.323  98.654 106.619  1.00  0.00           H  
ATOM   1420  HB3 TYR A  93      47.594  97.562 106.067  1.00  0.00           H  
ATOM   1421  HD1 TYR A  93      49.735  97.601 107.117  1.00  0.00           H  
ATOM   1422  HD2 TYR A  93      46.652 100.269 108.502  1.00  0.00           H  
ATOM   1423  HE1 TYR A  93      51.163  98.210 109.100  1.00  0.00           H  
ATOM   1424  HE2 TYR A  93      47.892 100.607 110.601  1.00  0.00           H  
ATOM   1425  HH  TYR A  93      49.825 100.443 111.532  1.00  0.00           H  
ATOM   1426  N   ALA A  94      45.770  99.701 103.838  1.00  0.00           N  
ATOM   1427  CA  ALA A  94      45.192  99.658 102.512  1.00  0.00           C  
ATOM   1428  C   ALA A  94      45.942 100.439 101.427  1.00  0.00           C  
ATOM   1429  O   ALA A  94      46.000  99.947 100.319  1.00  0.00           O  
ATOM   1430  CB  ALA A  94      43.760 100.051 102.781  1.00  0.00           C  
ATOM   1431  H   ALA A  94      45.284 100.195 104.572  1.00  0.00           H  
ATOM   1432  HA  ALA A  94      45.264  98.632 102.151  1.00  0.00           H  
ATOM   1433  HB1 ALA A  94      43.202  99.767 101.889  1.00  0.00           H  
ATOM   1434  HB2 ALA A  94      43.317  99.577 103.656  1.00  0.00           H  
ATOM   1435  HB3 ALA A  94      43.717 101.140 102.814  1.00  0.00           H  
ATOM   1436  N   LEU A  95      46.364 101.705 101.708  1.00  0.00           N  
ATOM   1437  CA  LEU A  95      47.085 102.622 100.831  1.00  0.00           C  
ATOM   1438  C   LEU A  95      48.366 101.966 100.259  1.00  0.00           C  
ATOM   1439  O   LEU A  95      48.481 101.838  99.042  1.00  0.00           O  
ATOM   1440  CB  LEU A  95      47.476 103.902 101.441  1.00  0.00           C  
ATOM   1441  CG  LEU A  95      46.311 104.914 101.618  1.00  0.00           C  
ATOM   1442  CD1 LEU A  95      46.818 105.964 102.633  1.00  0.00           C  
ATOM   1443  CD2 LEU A  95      45.941 105.746 100.397  1.00  0.00           C  
ATOM   1444  H   LEU A  95      46.121 102.041 102.629  1.00  0.00           H  
ATOM   1445  HA  LEU A  95      46.435 102.842  99.983  1.00  0.00           H  
ATOM   1446  HB2 LEU A  95      48.067 103.712 102.336  1.00  0.00           H  
ATOM   1447  HB3 LEU A  95      48.144 104.486 100.808  1.00  0.00           H  
ATOM   1448  HG  LEU A  95      45.393 104.498 102.032  1.00  0.00           H  
ATOM   1449 HD11 LEU A  95      47.666 106.548 102.275  1.00  0.00           H  
ATOM   1450 HD12 LEU A  95      45.965 106.595 102.879  1.00  0.00           H  
ATOM   1451 HD13 LEU A  95      47.153 105.494 103.557  1.00  0.00           H  
ATOM   1452 HD21 LEU A  95      45.099 106.384 100.665  1.00  0.00           H  
ATOM   1453 HD22 LEU A  95      46.670 106.437  99.974  1.00  0.00           H  
ATOM   1454 HD23 LEU A  95      45.666 105.018  99.633  1.00  0.00           H  
ATOM   1455  N   LYS A  96      49.214 101.411 101.169  1.00  0.00           N  
ATOM   1456  CA  LYS A  96      50.475 100.864 100.738  1.00  0.00           C  
ATOM   1457  C   LYS A  96      50.306  99.600  99.861  1.00  0.00           C  
ATOM   1458  O   LYS A  96      51.084  99.370  98.965  1.00  0.00           O  
ATOM   1459  CB  LYS A  96      51.407 100.578 101.935  1.00  0.00           C  
ATOM   1460  CG  LYS A  96      51.004  99.348 102.720  1.00  0.00           C  
ATOM   1461  CD  LYS A  96      52.059  98.732 103.641  1.00  0.00           C  
ATOM   1462  CE  LYS A  96      52.624  99.725 104.779  1.00  0.00           C  
ATOM   1463  NZ  LYS A  96      53.572  99.196 105.733  1.00  0.00           N1+
ATOM   1464  H   LYS A  96      48.904 101.525 102.124  1.00  0.00           H  
ATOM   1465  HA  LYS A  96      50.962 101.599 100.098  1.00  0.00           H  
ATOM   1466  HB2 LYS A  96      52.388 100.456 101.479  1.00  0.00           H  
ATOM   1467  HB3 LYS A  96      51.513 101.513 102.485  1.00  0.00           H  
ATOM   1468  HG2 LYS A  96      50.136  99.580 103.337  1.00  0.00           H  
ATOM   1469  HG3 LYS A  96      50.694  98.530 102.069  1.00  0.00           H  
ATOM   1470  HD2 LYS A  96      51.517  97.869 104.024  1.00  0.00           H  
ATOM   1471  HD3 LYS A  96      52.884  98.354 103.036  1.00  0.00           H  
ATOM   1472  HE2 LYS A  96      53.008 100.611 104.273  1.00  0.00           H  
ATOM   1473  HE3 LYS A  96      51.748  99.981 105.375  1.00  0.00           H  
ATOM   1474  HZ1 LYS A  96      54.249  98.756 105.126  1.00  0.00           H  
ATOM   1475  HZ2 LYS A  96      53.963  99.877 106.369  1.00  0.00           H  
ATOM   1476  HZ3 LYS A  96      53.080  98.477 106.245  1.00  0.00           H  
ATOM   1477  N   GLU A  97      49.189  98.851  99.985  1.00  0.00           N  
ATOM   1478  CA  GLU A  97      48.791  97.751  99.088  1.00  0.00           C  
ATOM   1479  C   GLU A  97      48.288  98.352  97.741  1.00  0.00           C  
ATOM   1480  O   GLU A  97      48.754  97.903  96.702  1.00  0.00           O  
ATOM   1481  CB  GLU A  97      47.737  96.859  99.718  1.00  0.00           C  
ATOM   1482  CG  GLU A  97      47.176  95.704  98.823  1.00  0.00           C  
ATOM   1483  CD  GLU A  97      48.221  94.637  98.481  1.00  0.00           C  
ATOM   1484  OE1 GLU A  97      49.427  94.811  98.727  1.00  0.00           O  
ATOM   1485  OE2 GLU A  97      47.856  93.535  97.982  1.00  0.00           O1-
ATOM   1486  H   GLU A  97      48.573  99.019 100.767  1.00  0.00           H  
ATOM   1487  HA  GLU A  97      49.704  97.206  98.852  1.00  0.00           H  
ATOM   1488  HB2 GLU A  97      48.253  96.297 100.497  1.00  0.00           H  
ATOM   1489  HB3 GLU A  97      46.901  97.414 100.143  1.00  0.00           H  
ATOM   1490  HG2 GLU A  97      46.350  95.163  99.285  1.00  0.00           H  
ATOM   1491  HG3 GLU A  97      46.838  96.147  97.885  1.00  0.00           H  
ATOM   1492  N   ARG A  98      47.348  99.282  97.818  1.00  0.00           N  
ATOM   1493  CA  ARG A  98      46.793 100.011  96.667  1.00  0.00           C  
ATOM   1494  C   ARG A  98      47.804 100.747  95.746  1.00  0.00           C  
ATOM   1495  O   ARG A  98      47.745 100.626  94.574  1.00  0.00           O  
ATOM   1496  CB  ARG A  98      45.726 100.966  97.190  1.00  0.00           C  
ATOM   1497  CG  ARG A  98      44.816 101.316  95.968  1.00  0.00           C  
ATOM   1498  CD  ARG A  98      43.732 102.371  96.250  1.00  0.00           C  
ATOM   1499  NE  ARG A  98      44.425 103.537  96.665  1.00  0.00           N  
ATOM   1500  CZ  ARG A  98      44.024 104.801  96.492  1.00  0.00           C  
ATOM   1501  NH1 ARG A  98      42.806 105.227  96.194  1.00  0.00           N1+
ATOM   1502  NH2 ARG A  98      44.936 105.701  96.654  1.00  0.00           N  
ATOM   1503  H   ARG A  98      46.931  99.450  98.724  1.00  0.00           H  
ATOM   1504  HA  ARG A  98      46.338  99.298  95.978  1.00  0.00           H  
ATOM   1505  HB2 ARG A  98      45.107 100.334  97.827  1.00  0.00           H  
ATOM   1506  HB3 ARG A  98      46.117 101.801  97.772  1.00  0.00           H  
ATOM   1507  HG2 ARG A  98      45.492 101.711  95.210  1.00  0.00           H  
ATOM   1508  HG3 ARG A  98      44.356 100.430  95.529  1.00  0.00           H  
ATOM   1509  HD2 ARG A  98      43.211 102.550  95.310  1.00  0.00           H  
ATOM   1510  HD3 ARG A  98      43.027 101.967  96.975  1.00  0.00           H  
ATOM   1511  HE  ARG A  98      45.393 103.526  96.954  1.00  0.00           H  
ATOM   1512 HH11 ARG A  98      42.207 104.480  95.869  1.00  0.00           H  
ATOM   1513 HH12 ARG A  98      42.606 106.216  96.206  1.00  0.00           H  
ATOM   1514 HH21 ARG A  98      45.870 105.354  96.825  1.00  0.00           H  
ATOM   1515 HH22 ARG A  98      44.709 106.677  96.775  1.00  0.00           H  
ATOM   1516  N   TRP A  99      48.888 101.248  96.367  1.00  0.00           N  
ATOM   1517  CA  TRP A  99      50.133 101.683  95.762  1.00  0.00           C  
ATOM   1518  C   TRP A  99      50.982 100.501  95.202  1.00  0.00           C  
ATOM   1519  O   TRP A  99      51.300 100.606  94.031  1.00  0.00           O  
ATOM   1520  CB  TRP A  99      50.906 102.543  96.781  1.00  0.00           C  
ATOM   1521  CG  TRP A  99      52.296 102.918  96.387  1.00  0.00           C  
ATOM   1522  CD1 TRP A  99      53.372 102.545  97.116  1.00  0.00           C  
ATOM   1523  CD2 TRP A  99      52.849 103.674  95.232  1.00  0.00           C  
ATOM   1524  CE2 TRP A  99      54.242 103.651  95.309  1.00  0.00           C  
ATOM   1525  CE3 TRP A  99      52.348 104.569  94.207  1.00  0.00           C  
ATOM   1526  NE1 TRP A  99      54.502 102.882  96.406  1.00  0.00           N  
ATOM   1527  CZ2 TRP A  99      55.055 104.234  94.366  1.00  0.00           C  
ATOM   1528  CZ3 TRP A  99      53.156 105.185  93.231  1.00  0.00           C  
ATOM   1529  CH2 TRP A  99      54.560 104.994  93.354  1.00  0.00           C  
ATOM   1530  H   TRP A  99      48.799 101.364  97.366  1.00  0.00           H  
ATOM   1531  HA  TRP A  99      49.775 102.241  94.897  1.00  0.00           H  
ATOM   1532  HB2 TRP A  99      50.344 103.431  97.069  1.00  0.00           H  
ATOM   1533  HB3 TRP A  99      50.998 101.918  97.668  1.00  0.00           H  
ATOM   1534  HD1 TRP A  99      53.363 101.955  98.020  1.00  0.00           H  
ATOM   1535  HE1 TRP A  99      55.421 102.759  96.805  1.00  0.00           H  
ATOM   1536  HE3 TRP A  99      51.284 104.730  94.110  1.00  0.00           H  
ATOM   1537  HZ2 TRP A  99      56.124 104.097  94.436  1.00  0.00           H  
ATOM   1538  HZ3 TRP A  99      52.633 105.728  92.457  1.00  0.00           H  
ATOM   1539  HH2 TRP A  99      55.230 105.501  92.674  1.00  0.00           H  
ATOM   1540  N   ASN A 100      51.358  99.420  95.982  1.00  0.00           N  
ATOM   1541  CA  ASN A 100      52.345  98.432  95.583  1.00  0.00           C  
ATOM   1542  C   ASN A 100      51.824  97.469  94.477  1.00  0.00           C  
ATOM   1543  O   ASN A 100      52.543  96.883  93.692  1.00  0.00           O  
ATOM   1544  CB  ASN A 100      52.853  97.584  96.773  1.00  0.00           C  
ATOM   1545  CG  ASN A 100      53.671  98.411  97.732  1.00  0.00           C  
ATOM   1546  ND2 ASN A 100      53.825  97.898  98.943  1.00  0.00           N  
ATOM   1547  OD1 ASN A 100      54.297  99.389  97.417  1.00  0.00           O  
ATOM   1548  H   ASN A 100      51.009  99.471  96.928  1.00  0.00           H  
ATOM   1549  HA  ASN A 100      53.231  98.940  95.202  1.00  0.00           H  
ATOM   1550  HB2 ASN A 100      51.943  97.245  97.269  1.00  0.00           H  
ATOM   1551  HB3 ASN A 100      53.431  96.699  96.510  1.00  0.00           H  
ATOM   1552 HD21 ASN A 100      54.579  98.248  99.517  1.00  0.00           H  
ATOM   1553 HD22 ASN A 100      53.339  97.060  99.228  1.00  0.00           H  
ATOM   1554  N   ARG A 101      50.508  97.408  94.290  1.00  0.00           N  
ATOM   1555  CA  ARG A 101      49.757  96.611  93.313  1.00  0.00           C  
ATOM   1556  C   ARG A 101      49.149  97.245  92.083  1.00  0.00           C  
ATOM   1557  O   ARG A 101      48.493  96.619  91.246  1.00  0.00           O  
ATOM   1558  CB  ARG A 101      48.641  95.953  94.086  1.00  0.00           C  
ATOM   1559  CG  ARG A 101      48.839  94.939  95.180  1.00  0.00           C  
ATOM   1560  CD  ARG A 101      49.420  93.620  94.602  1.00  0.00           C  
ATOM   1561  NE  ARG A 101      48.341  92.859  93.986  1.00  0.00           N  
ATOM   1562  CZ  ARG A 101      47.484  91.961  94.603  1.00  0.00           C  
ATOM   1563  NH1 ARG A 101      47.321  91.991  95.894  1.00  0.00           N1+
ATOM   1564  NH2 ARG A 101      46.810  91.107  93.947  1.00  0.00           N  
ATOM   1565  H   ARG A 101      49.989  97.968  94.952  1.00  0.00           H  
ATOM   1566  HA  ARG A 101      50.349  95.765  92.961  1.00  0.00           H  
ATOM   1567  HB2 ARG A 101      47.959  96.706  94.482  1.00  0.00           H  
ATOM   1568  HB3 ARG A 101      48.070  95.497  93.276  1.00  0.00           H  
ATOM   1569  HG2 ARG A 101      49.502  95.446  95.881  1.00  0.00           H  
ATOM   1570  HG3 ARG A 101      47.855  94.743  95.606  1.00  0.00           H  
ATOM   1571  HD2 ARG A 101      50.122  93.882  93.810  1.00  0.00           H  
ATOM   1572  HD3 ARG A 101      49.847  92.957  95.356  1.00  0.00           H  
ATOM   1573  HE  ARG A 101      48.267  92.800  92.980  1.00  0.00           H  
ATOM   1574 HH11 ARG A 101      47.649  92.700  96.533  1.00  0.00           H  
ATOM   1575 HH12 ARG A 101      46.716  91.280  96.279  1.00  0.00           H  
ATOM   1576 HH21 ARG A 101      46.764  91.187  92.941  1.00  0.00           H  
ATOM   1577 HH22 ARG A 101      46.129  90.524  94.414  1.00  0.00           H  
ATOM   1578  N   ARG A 102      49.442  98.547  91.986  1.00  0.00           N  
ATOM   1579  CA  ARG A 102      48.738  99.488  91.032  1.00  0.00           C  
ATOM   1580  C   ARG A 102      48.759  99.151  89.515  1.00  0.00           C  
ATOM   1581  O   ARG A 102      48.212  99.923  88.753  1.00  0.00           O  
ATOM   1582  CB  ARG A 102      49.368 100.840  91.252  1.00  0.00           C  
ATOM   1583  CG  ARG A 102      50.862 101.086  90.833  1.00  0.00           C  
ATOM   1584  CD  ARG A 102      51.405 102.525  91.192  1.00  0.00           C  
ATOM   1585  NE  ARG A 102      52.820 102.706  90.854  1.00  0.00           N  
ATOM   1586  CZ  ARG A 102      53.880 102.240  91.471  1.00  0.00           C  
ATOM   1587  NH1 ARG A 102      53.649 101.388  92.472  1.00  0.00           N1+
ATOM   1588  NH2 ARG A 102      55.097 102.535  91.211  1.00  0.00           N  
ATOM   1589  H   ARG A 102      50.034  98.887  92.730  1.00  0.00           H  
ATOM   1590  HA  ARG A 102      47.676  99.602  91.252  1.00  0.00           H  
ATOM   1591  HB2 ARG A 102      48.645 101.543  90.837  1.00  0.00           H  
ATOM   1592  HB3 ARG A 102      49.332 101.032  92.325  1.00  0.00           H  
ATOM   1593  HG2 ARG A 102      51.433 100.297  91.322  1.00  0.00           H  
ATOM   1594  HG3 ARG A 102      51.025 100.937  89.765  1.00  0.00           H  
ATOM   1595  HD2 ARG A 102      50.898 103.304  90.622  1.00  0.00           H  
ATOM   1596  HD3 ARG A 102      51.244 102.627  92.265  1.00  0.00           H  
ATOM   1597  HE  ARG A 102      53.049 103.301  90.071  1.00  0.00           H  
ATOM   1598 HH11 ARG A 102      52.712 101.132  92.749  1.00  0.00           H  
ATOM   1599 HH12 ARG A 102      54.427 101.014  92.998  1.00  0.00           H  
ATOM   1600 HH21 ARG A 102      55.300 103.097  90.396  1.00  0.00           H  
ATOM   1601 HH22 ARG A 102      55.897 102.162  91.703  1.00  0.00           H  
ATOM   1602  N   LYS A 103      49.361  98.031  89.050  1.00  0.00           N  
ATOM   1603  CA  LYS A 103      49.322  97.517  87.640  1.00  0.00           C  
ATOM   1604  C   LYS A 103      47.844  97.058  87.253  1.00  0.00           C  
ATOM   1605  O   LYS A 103      47.434  97.139  86.124  1.00  0.00           O  
ATOM   1606  CB  LYS A 103      50.192  96.264  87.611  1.00  0.00           C  
ATOM   1607  CG  LYS A 103      51.646  96.696  87.377  1.00  0.00           C  
ATOM   1608  CD  LYS A 103      51.841  97.387  86.021  1.00  0.00           C  
ATOM   1609  CE  LYS A 103      53.196  96.953  85.363  1.00  0.00           C  
ATOM   1610  NZ  LYS A 103      53.198  97.605  84.033  1.00  0.00           N1+
ATOM   1611  H   LYS A 103      49.896  97.489  89.713  1.00  0.00           H  
ATOM   1612  HA  LYS A 103      49.588  98.269  86.898  1.00  0.00           H  
ATOM   1613  HB2 LYS A 103      50.155  95.739  88.566  1.00  0.00           H  
ATOM   1614  HB3 LYS A 103      49.810  95.621  86.819  1.00  0.00           H  
ATOM   1615  HG2 LYS A 103      52.009  97.378  88.145  1.00  0.00           H  
ATOM   1616  HG3 LYS A 103      52.243  95.787  87.462  1.00  0.00           H  
ATOM   1617  HD2 LYS A 103      51.076  96.972  85.365  1.00  0.00           H  
ATOM   1618  HD3 LYS A 103      51.747  98.440  86.285  1.00  0.00           H  
ATOM   1619  HE2 LYS A 103      54.097  97.146  85.946  1.00  0.00           H  
ATOM   1620  HE3 LYS A 103      53.026  95.877  85.362  1.00  0.00           H  
ATOM   1621  HZ1 LYS A 103      54.134  97.774  83.693  1.00  0.00           H  
ATOM   1622  HZ2 LYS A 103      52.738  97.007  83.363  1.00  0.00           H  
ATOM   1623  HZ3 LYS A 103      52.667  98.464  84.042  1.00  0.00           H  
ATOM   1624  N   GLU A 104      47.125  96.495  88.187  1.00  0.00           N  
ATOM   1625  CA  GLU A 104      45.747  96.043  88.100  1.00  0.00           C  
ATOM   1626  C   GLU A 104      44.723  97.271  88.112  1.00  0.00           C  
ATOM   1627  O   GLU A 104      44.692  98.005  89.083  1.00  0.00           O  
ATOM   1628  CB  GLU A 104      45.492  95.121  89.278  1.00  0.00           C  
ATOM   1629  CG  GLU A 104      44.077  94.604  89.250  1.00  0.00           C  
ATOM   1630  CD  GLU A 104      43.739  93.707  88.113  1.00  0.00           C  
ATOM   1631  OE1 GLU A 104      42.632  93.687  87.545  1.00  0.00           O  
ATOM   1632  OE2 GLU A 104      44.652  92.962  87.611  1.00  0.00           O1-
ATOM   1633  H   GLU A 104      47.551  96.470  89.103  1.00  0.00           H  
ATOM   1634  HA  GLU A 104      45.647  95.431  87.204  1.00  0.00           H  
ATOM   1635  HB2 GLU A 104      46.105  94.222  89.207  1.00  0.00           H  
ATOM   1636  HB3 GLU A 104      45.625  95.730  90.173  1.00  0.00           H  
ATOM   1637  HG2 GLU A 104      43.985  93.973  90.134  1.00  0.00           H  
ATOM   1638  HG3 GLU A 104      43.409  95.458  89.357  1.00  0.00           H  
ATOM   1639  N   PRO A 105      43.943  97.436  87.032  1.00  0.00           N  
ATOM   1640  CA  PRO A 105      42.964  98.551  87.012  1.00  0.00           C  
ATOM   1641  C   PRO A 105      41.935  98.498  88.219  1.00  0.00           C  
ATOM   1642  O   PRO A 105      41.543  99.550  88.644  1.00  0.00           O  
ATOM   1643  CB  PRO A 105      42.202  98.448  85.631  1.00  0.00           C  
ATOM   1644  CG  PRO A 105      43.091  97.533  84.797  1.00  0.00           C  
ATOM   1645  CD  PRO A 105      43.913  96.715  85.808  1.00  0.00           C  
ATOM   1646  HA  PRO A 105      43.434  99.536  86.988  1.00  0.00           H  
ATOM   1647  HB2 PRO A 105      41.229  97.973  85.749  1.00  0.00           H  
ATOM   1648  HB3 PRO A 105      42.293  99.400  85.109  1.00  0.00           H  
ATOM   1649  HG2 PRO A 105      42.561  96.854  84.129  1.00  0.00           H  
ATOM   1650  HG3 PRO A 105      43.829  98.120  84.252  1.00  0.00           H  
ATOM   1651  HD2 PRO A 105      43.411  95.751  85.891  1.00  0.00           H  
ATOM   1652  HD3 PRO A 105      44.940  96.680  85.446  1.00  0.00           H  
ATOM   1653  N   ALA A 106      41.564  97.338  88.794  1.00  0.00           N  
ATOM   1654  CA  ALA A 106      40.551  97.223  89.921  1.00  0.00           C  
ATOM   1655  C   ALA A 106      41.157  97.745  91.243  1.00  0.00           C  
ATOM   1656  O   ALA A 106      40.423  98.223  92.095  1.00  0.00           O  
ATOM   1657  CB  ALA A 106      40.134  95.749  90.003  1.00  0.00           C  
ATOM   1658  H   ALA A 106      41.815  96.493  88.300  1.00  0.00           H  
ATOM   1659  HA  ALA A 106      39.634  97.795  89.785  1.00  0.00           H  
ATOM   1660  HB1 ALA A 106      40.998  95.190  90.362  1.00  0.00           H  
ATOM   1661  HB2 ALA A 106      39.303  95.702  90.706  1.00  0.00           H  
ATOM   1662  HB3 ALA A 106      39.924  95.322  89.023  1.00  0.00           H  
ATOM   1663  N   PHE A 107      42.516  97.589  91.511  1.00  0.00           N  
ATOM   1664  CA  PHE A 107      43.310  98.347  92.506  1.00  0.00           C  
ATOM   1665  C   PHE A 107      43.394  99.847  92.147  1.00  0.00           C  
ATOM   1666  O   PHE A 107      43.401 100.733  93.045  1.00  0.00           O  
ATOM   1667  CB  PHE A 107      44.708  97.715  92.791  1.00  0.00           C  
ATOM   1668  CG  PHE A 107      44.652  96.446  93.554  1.00  0.00           C  
ATOM   1669  CD1 PHE A 107      44.546  95.263  92.816  1.00  0.00           C  
ATOM   1670  CD2 PHE A 107      44.681  96.385  94.980  1.00  0.00           C  
ATOM   1671  CE1 PHE A 107      44.359  94.012  93.485  1.00  0.00           C  
ATOM   1672  CE2 PHE A 107      44.766  95.142  95.574  1.00  0.00           C  
ATOM   1673  CZ  PHE A 107      44.541  93.897  94.873  1.00  0.00           C  
ATOM   1674  H   PHE A 107      43.113  97.173  90.810  1.00  0.00           H  
ATOM   1675  HA  PHE A 107      42.754  98.309  93.442  1.00  0.00           H  
ATOM   1676  HB2 PHE A 107      45.092  97.542  91.786  1.00  0.00           H  
ATOM   1677  HB3 PHE A 107      45.279  98.412  93.403  1.00  0.00           H  
ATOM   1678  HD1 PHE A 107      44.465  95.292  91.739  1.00  0.00           H  
ATOM   1679  HD2 PHE A 107      44.891  97.263  95.573  1.00  0.00           H  
ATOM   1680  HE1 PHE A 107      44.221  93.142  92.858  1.00  0.00           H  
ATOM   1681  HE2 PHE A 107      44.785  95.207  96.652  1.00  0.00           H  
ATOM   1682  HZ  PHE A 107      44.522  92.947  95.387  1.00  0.00           H  
ATOM   1683  N   ASP A 108      43.609 100.197  90.908  1.00  0.00           N  
ATOM   1684  CA  ASP A 108      43.804 101.597  90.467  1.00  0.00           C  
ATOM   1685  C   ASP A 108      42.434 102.322  90.701  1.00  0.00           C  
ATOM   1686  O   ASP A 108      42.423 103.485  91.062  1.00  0.00           O  
ATOM   1687  CB  ASP A 108      44.429 101.712  89.036  1.00  0.00           C  
ATOM   1688  CG  ASP A 108      44.805 103.224  88.856  1.00  0.00           C  
ATOM   1689  OD1 ASP A 108      45.795 103.708  89.432  1.00  0.00           O  
ATOM   1690  OD2 ASP A 108      44.252 103.825  87.929  1.00  0.00           O1-
ATOM   1691  H   ASP A 108      43.640  99.527  90.152  1.00  0.00           H  
ATOM   1692  HA  ASP A 108      44.523 102.109  91.106  1.00  0.00           H  
ATOM   1693  HB2 ASP A 108      45.289 101.044  89.006  1.00  0.00           H  
ATOM   1694  HB3 ASP A 108      43.725 101.491  88.233  1.00  0.00           H  
ATOM   1695  N   LYS A 109      41.242 101.730  90.389  1.00  0.00           N  
ATOM   1696  CA  LYS A 109      39.950 102.356  90.563  1.00  0.00           C  
ATOM   1697  C   LYS A 109      39.314 102.405  92.018  1.00  0.00           C  
ATOM   1698  O   LYS A 109      38.254 102.982  92.251  1.00  0.00           O  
ATOM   1699  CB  LYS A 109      38.976 101.710  89.470  1.00  0.00           C  
ATOM   1700  CG  LYS A 109      39.560 101.946  88.035  1.00  0.00           C  
ATOM   1701  CD  LYS A 109      39.163 100.900  86.981  1.00  0.00           C  
ATOM   1702  CE  LYS A 109      40.020 101.231  85.742  1.00  0.00           C  
ATOM   1703  NZ  LYS A 109      39.584 102.439  85.079  1.00  0.00           N1+
ATOM   1704  H   LYS A 109      41.293 100.902  89.813  1.00  0.00           H  
ATOM   1705  HA  LYS A 109      40.105 103.419  90.380  1.00  0.00           H  
ATOM   1706  HB2 LYS A 109      38.830 100.672  89.769  1.00  0.00           H  
ATOM   1707  HB3 LYS A 109      38.077 102.323  89.412  1.00  0.00           H  
ATOM   1708  HG2 LYS A 109      39.126 102.881  87.683  1.00  0.00           H  
ATOM   1709  HG3 LYS A 109      40.649 101.895  88.033  1.00  0.00           H  
ATOM   1710  HD2 LYS A 109      39.319  99.868  87.296  1.00  0.00           H  
ATOM   1711  HD3 LYS A 109      38.087 100.930  86.808  1.00  0.00           H  
ATOM   1712  HE2 LYS A 109      41.065 101.324  86.034  1.00  0.00           H  
ATOM   1713  HE3 LYS A 109      39.918 100.431  85.008  1.00  0.00           H  
ATOM   1714  HZ1 LYS A 109      39.192 103.153  85.676  1.00  0.00           H  
ATOM   1715  HZ2 LYS A 109      40.382 102.828  84.598  1.00  0.00           H  
ATOM   1716  HZ3 LYS A 109      38.968 102.267  84.297  1.00  0.00           H  
ATOM   1717  N   TRP A 110      39.959 101.722  92.974  1.00  0.00           N  
ATOM   1718  CA  TRP A 110      39.646 101.660  94.373  1.00  0.00           C  
ATOM   1719  C   TRP A 110      39.739 103.073  94.995  1.00  0.00           C  
ATOM   1720  O   TRP A 110      40.670 103.797  94.660  1.00  0.00           O  
ATOM   1721  CB  TRP A 110      40.583 100.606  95.046  1.00  0.00           C  
ATOM   1722  CG  TRP A 110      40.459 100.443  96.529  1.00  0.00           C  
ATOM   1723  CD1 TRP A 110      39.414 100.816  97.368  1.00  0.00           C  
ATOM   1724  CD2 TRP A 110      41.287  99.532  97.413  1.00  0.00           C  
ATOM   1725  CE2 TRP A 110      40.780  99.689  98.766  1.00  0.00           C  
ATOM   1726  CE3 TRP A 110      42.482  98.666  97.216  1.00  0.00           C  
ATOM   1727  NE1 TRP A 110      39.619 100.483  98.691  1.00  0.00           N  
ATOM   1728  CZ2 TRP A 110      41.398  98.945  99.820  1.00  0.00           C  
ATOM   1729  CZ3 TRP A 110      43.123  98.118  98.285  1.00  0.00           C  
ATOM   1730  CH2 TRP A 110      42.545  98.191  99.577  1.00  0.00           C  
ATOM   1731  H   TRP A 110      40.861 101.382  92.669  1.00  0.00           H  
ATOM   1732  HA  TRP A 110      38.643 101.292  94.591  1.00  0.00           H  
ATOM   1733  HB2 TRP A 110      40.299  99.655  94.594  1.00  0.00           H  
ATOM   1734  HB3 TRP A 110      41.657 100.690  94.871  1.00  0.00           H  
ATOM   1735  HD1 TRP A 110      38.594 101.503  97.217  1.00  0.00           H  
ATOM   1736  HE1 TRP A 110      39.025 100.798  99.444  1.00  0.00           H  
ATOM   1737  HE3 TRP A 110      42.891  98.626  96.217  1.00  0.00           H  
ATOM   1738  HZ2 TRP A 110      41.097  99.100 100.845  1.00  0.00           H  
ATOM   1739  HZ3 TRP A 110      44.057  97.604  98.115  1.00  0.00           H  
ATOM   1740  HH2 TRP A 110      43.074  97.808 100.437  1.00  0.00           H  
ATOM   1741  N   VAL A 111      38.690 103.493  95.701  1.00  0.00           N  
ATOM   1742  CA  VAL A 111      38.641 104.800  96.326  1.00  0.00           C  
ATOM   1743  C   VAL A 111      39.040 104.669  97.788  1.00  0.00           C  
ATOM   1744  O   VAL A 111      38.590 103.709  98.478  1.00  0.00           O  
ATOM   1745  CB  VAL A 111      37.314 105.539  96.040  1.00  0.00           C  
ATOM   1746  CG1 VAL A 111      37.289 106.897  96.657  1.00  0.00           C  
ATOM   1747  CG2 VAL A 111      36.936 105.683  94.526  1.00  0.00           C  
ATOM   1748  H   VAL A 111      38.005 102.798  95.961  1.00  0.00           H  
ATOM   1749  HA  VAL A 111      39.473 105.325  95.859  1.00  0.00           H  
ATOM   1750  HB  VAL A 111      36.514 105.048  96.594  1.00  0.00           H  
ATOM   1751 HG11 VAL A 111      36.245 107.197  96.738  1.00  0.00           H  
ATOM   1752 HG12 VAL A 111      37.863 106.903  97.584  1.00  0.00           H  
ATOM   1753 HG13 VAL A 111      37.749 107.691  96.067  1.00  0.00           H  
ATOM   1754 HG21 VAL A 111      37.826 106.136  94.089  1.00  0.00           H  
ATOM   1755 HG22 VAL A 111      36.782 104.691  94.102  1.00  0.00           H  
ATOM   1756 HG23 VAL A 111      36.079 106.311  94.279  1.00  0.00           H  
ATOM   1757  N   ILE A 112      39.949 105.475  98.285  1.00  0.00           N  
ATOM   1758  CA  ILE A 112      40.260 105.552  99.703  1.00  0.00           C  
ATOM   1759  C   ILE A 112      39.860 107.035 100.170  1.00  0.00           C  
ATOM   1760  O   ILE A 112      40.374 107.982  99.507  1.00  0.00           O  
ATOM   1761  CB  ILE A 112      41.726 105.226  99.996  1.00  0.00           C  
ATOM   1762  CG1 ILE A 112      41.931 103.769  99.669  1.00  0.00           C  
ATOM   1763  CG2 ILE A 112      42.270 105.687 101.361  1.00  0.00           C  
ATOM   1764  CD1 ILE A 112      43.260 103.111  99.931  1.00  0.00           C  
ATOM   1765  H   ILE A 112      40.407 106.079  97.616  1.00  0.00           H  
ATOM   1766  HA  ILE A 112      39.615 104.866 100.252  1.00  0.00           H  
ATOM   1767  HB  ILE A 112      42.386 105.745  99.301  1.00  0.00           H  
ATOM   1768 HG12 ILE A 112      41.225 103.126 100.195  1.00  0.00           H  
ATOM   1769 HG13 ILE A 112      41.562 103.512  98.677  1.00  0.00           H  
ATOM   1770 HG21 ILE A 112      42.317 106.769 101.491  1.00  0.00           H  
ATOM   1771 HG22 ILE A 112      41.555 105.386 102.126  1.00  0.00           H  
ATOM   1772 HG23 ILE A 112      43.219 105.184 101.545  1.00  0.00           H  
ATOM   1773 HD11 ILE A 112      43.249 102.081  99.575  1.00  0.00           H  
ATOM   1774 HD12 ILE A 112      44.000 103.716  99.409  1.00  0.00           H  
ATOM   1775 HD13 ILE A 112      43.436 103.003 101.002  1.00  0.00           H  
ATOM   1776  N   GLU A 113      39.057 107.190 101.201  1.00  0.00           N  
ATOM   1777  CA  GLU A 113      38.632 108.591 101.778  1.00  0.00           C  
ATOM   1778  C   GLU A 113      38.601 108.674 103.291  1.00  0.00           C  
ATOM   1779  O   GLU A 113      37.745 108.151 103.960  1.00  0.00           O  
ATOM   1780  CB  GLU A 113      37.369 109.013 101.066  1.00  0.00           C  
ATOM   1781  CG  GLU A 113      36.968 110.464 101.286  1.00  0.00           C  
ATOM   1782  CD  GLU A 113      37.831 111.576 100.585  1.00  0.00           C  
ATOM   1783  OE1 GLU A 113      38.748 111.283  99.752  1.00  0.00           O  
ATOM   1784  OE2 GLU A 113      37.575 112.828 100.698  1.00  0.00           O1-
ATOM   1785  H   GLU A 113      38.700 106.346 101.626  1.00  0.00           H  
ATOM   1786  HA  GLU A 113      39.429 109.290 101.522  1.00  0.00           H  
ATOM   1787  HB2 GLU A 113      37.497 108.903  99.990  1.00  0.00           H  
ATOM   1788  HB3 GLU A 113      36.468 108.410 101.182  1.00  0.00           H  
ATOM   1789  HG2 GLU A 113      35.936 110.562 100.951  1.00  0.00           H  
ATOM   1790  HG3 GLU A 113      37.029 110.642 102.359  1.00  0.00           H  
ATOM   1791  N   GLU A 114      39.613 109.503 103.808  1.00  0.00           N  
ATOM   1792  CA  GLU A 114      39.691 109.907 105.198  1.00  0.00           C  
ATOM   1793  C   GLU A 114      38.514 110.879 105.540  1.00  0.00           C  
ATOM   1794  O   GLU A 114      38.545 112.094 105.189  1.00  0.00           O  
ATOM   1795  CB  GLU A 114      41.043 110.494 105.454  1.00  0.00           C  
ATOM   1796  CG  GLU A 114      41.398 111.009 106.896  1.00  0.00           C  
ATOM   1797  CD  GLU A 114      42.656 111.882 106.917  1.00  0.00           C  
ATOM   1798  OE1 GLU A 114      42.806 112.537 107.926  1.00  0.00           O  
ATOM   1799  OE2 GLU A 114      43.369 111.964 105.890  1.00  0.00           O1-
ATOM   1800  H   GLU A 114      40.268 109.898 103.148  1.00  0.00           H  
ATOM   1801  HA  GLU A 114      39.624 108.948 105.714  1.00  0.00           H  
ATOM   1802  HB2 GLU A 114      41.885 109.892 105.112  1.00  0.00           H  
ATOM   1803  HB3 GLU A 114      41.096 111.275 104.695  1.00  0.00           H  
ATOM   1804  HG2 GLU A 114      40.571 111.596 107.294  1.00  0.00           H  
ATOM   1805  HG3 GLU A 114      41.515 110.188 107.604  1.00  0.00           H  
ATOM   1806  N   ALA A 115      37.480 110.269 106.056  1.00  0.00           N  
ATOM   1807  CA  ALA A 115      36.150 110.875 106.311  1.00  0.00           C  
ATOM   1808  C   ALA A 115      35.439 110.368 107.565  1.00  0.00           C  
ATOM   1809  O   ALA A 115      35.820 109.294 108.101  1.00  0.00           O  
ATOM   1810  CB  ALA A 115      35.265 110.839 105.010  1.00  0.00           C  
ATOM   1811  H   ALA A 115      37.537 109.280 106.254  1.00  0.00           H  
ATOM   1812  HA  ALA A 115      36.305 111.931 106.535  1.00  0.00           H  
ATOM   1813  HB1 ALA A 115      34.370 111.435 105.186  1.00  0.00           H  
ATOM   1814  HB2 ALA A 115      35.832 111.097 104.114  1.00  0.00           H  
ATOM   1815  HB3 ALA A 115      34.838 109.843 104.878  1.00  0.00           H  
ATOM   1816  N   ASN A 116      34.363 111.057 107.988  1.00  0.00           N  
ATOM   1817  CA  ASN A 116      33.730 110.933 109.238  1.00  0.00           C  
ATOM   1818  C   ASN A 116      32.238 110.507 109.146  1.00  0.00           C  
ATOM   1819  O   ASN A 116      31.465 111.234 108.532  1.00  0.00           O  
ATOM   1820  CB  ASN A 116      33.723 112.224 110.029  1.00  0.00           C  
ATOM   1821  CG  ASN A 116      33.437 112.154 111.492  1.00  0.00           C  
ATOM   1822  ND2 ASN A 116      33.951 112.981 112.387  1.00  0.00           N  
ATOM   1823  OD1 ASN A 116      32.585 111.314 111.919  1.00  0.00           O  
ATOM   1824  H   ASN A 116      34.139 111.882 107.449  1.00  0.00           H  
ATOM   1825  HA  ASN A 116      34.282 110.221 109.851  1.00  0.00           H  
ATOM   1826  HB2 ASN A 116      34.569 112.888 109.856  1.00  0.00           H  
ATOM   1827  HB3 ASN A 116      32.930 112.869 109.649  1.00  0.00           H  
ATOM   1828 HD21 ASN A 116      33.508 112.981 113.295  1.00  0.00           H  
ATOM   1829 HD22 ASN A 116      34.568 113.669 111.980  1.00  0.00           H  
ATOM   1830  N   TRP A 117      31.817 109.419 109.755  1.00  0.00           N  
ATOM   1831  CA  TRP A 117      30.434 108.894 109.618  1.00  0.00           C  
ATOM   1832  C   TRP A 117      29.319 109.941 109.788  1.00  0.00           C  
ATOM   1833  O   TRP A 117      28.309 109.846 109.110  1.00  0.00           O  
ATOM   1834  CB  TRP A 117      30.240 107.823 110.672  1.00  0.00           C  
ATOM   1835  CG  TRP A 117      31.135 106.702 110.481  1.00  0.00           C  
ATOM   1836  CD1 TRP A 117      31.796 106.389 109.320  1.00  0.00           C  
ATOM   1837  CD2 TRP A 117      31.505 105.627 111.391  1.00  0.00           C  
ATOM   1838  CE2 TRP A 117      32.479 104.729 110.803  1.00  0.00           C  
ATOM   1839  CE3 TRP A 117      31.200 105.442 112.771  1.00  0.00           C  
ATOM   1840  NE1 TRP A 117      32.583 105.237 109.539  1.00  0.00           N  
ATOM   1841  CZ2 TRP A 117      33.067 103.684 111.544  1.00  0.00           C  
ATOM   1842  CZ3 TRP A 117      31.820 104.472 113.532  1.00  0.00           C  
ATOM   1843  CH2 TRP A 117      32.767 103.585 112.914  1.00  0.00           C  
ATOM   1844  H   TRP A 117      32.541 108.938 110.269  1.00  0.00           H  
ATOM   1845  HA  TRP A 117      30.345 108.457 108.623  1.00  0.00           H  
ATOM   1846  HB2 TRP A 117      30.538 108.151 111.668  1.00  0.00           H  
ATOM   1847  HB3 TRP A 117      29.176 107.589 110.671  1.00  0.00           H  
ATOM   1848  HD1 TRP A 117      31.887 106.976 108.419  1.00  0.00           H  
ATOM   1849  HE1 TRP A 117      33.254 104.812 108.917  1.00  0.00           H  
ATOM   1850  HE3 TRP A 117      30.637 106.194 113.302  1.00  0.00           H  
ATOM   1851  HZ2 TRP A 117      33.837 103.011 111.198  1.00  0.00           H  
ATOM   1852  HZ3 TRP A 117      31.551 104.291 114.562  1.00  0.00           H  
ATOM   1853  HH2 TRP A 117      33.233 102.798 113.488  1.00  0.00           H  
ATOM   1854  N   LEU A 118      29.469 110.917 110.720  1.00  0.00           N  
ATOM   1855  CA  LEU A 118      28.514 112.031 111.009  1.00  0.00           C  
ATOM   1856  C   LEU A 118      28.342 113.087 109.864  1.00  0.00           C  
ATOM   1857  O   LEU A 118      27.385 113.898 109.969  1.00  0.00           O  
ATOM   1858  CB  LEU A 118      28.974 112.872 112.294  1.00  0.00           C  
ATOM   1859  CG  LEU A 118      29.533 112.094 113.537  1.00  0.00           C  
ATOM   1860  CD1 LEU A 118      30.459 112.912 114.409  1.00  0.00           C  
ATOM   1861  CD2 LEU A 118      28.400 111.603 114.437  1.00  0.00           C  
ATOM   1862  H   LEU A 118      30.318 110.900 111.266  1.00  0.00           H  
ATOM   1863  HA  LEU A 118      27.510 111.668 111.228  1.00  0.00           H  
ATOM   1864  HB2 LEU A 118      29.814 113.448 111.908  1.00  0.00           H  
ATOM   1865  HB3 LEU A 118      28.147 113.515 112.597  1.00  0.00           H  
ATOM   1866  HG  LEU A 118      30.025 111.156 113.275  1.00  0.00           H  
ATOM   1867 HD11 LEU A 118      30.934 112.187 115.070  1.00  0.00           H  
ATOM   1868 HD12 LEU A 118      31.161 113.338 113.692  1.00  0.00           H  
ATOM   1869 HD13 LEU A 118      29.991 113.697 115.002  1.00  0.00           H  
ATOM   1870 HD21 LEU A 118      28.735 111.139 115.365  1.00  0.00           H  
ATOM   1871 HD22 LEU A 118      27.803 112.448 114.779  1.00  0.00           H  
ATOM   1872 HD23 LEU A 118      27.797 110.885 113.880  1.00  0.00           H  
ATOM   1873  N   THR A 119      29.304 113.048 108.899  1.00  0.00           N  
ATOM   1874  CA  THR A 119      29.421 113.890 107.655  1.00  0.00           C  
ATOM   1875  C   THR A 119      29.636 113.130 106.327  1.00  0.00           C  
ATOM   1876  O   THR A 119      29.882 113.774 105.307  1.00  0.00           O  
ATOM   1877  CB  THR A 119      30.434 115.089 107.821  1.00  0.00           C  
ATOM   1878  CG2 THR A 119      29.934 116.262 108.519  1.00  0.00           C  
ATOM   1879  OG1 THR A 119      31.688 114.583 108.301  1.00  0.00           O  
ATOM   1880  H   THR A 119      30.087 112.440 109.089  1.00  0.00           H  
ATOM   1881  HA  THR A 119      28.401 114.251 107.529  1.00  0.00           H  
ATOM   1882  HB  THR A 119      30.578 115.401 106.787  1.00  0.00           H  
ATOM   1883  HG1 THR A 119      31.978 114.155 107.491  1.00  0.00           H  
ATOM   1884 HG21 THR A 119      29.918 116.031 109.584  1.00  0.00           H  
ATOM   1885 HG22 THR A 119      30.612 117.104 108.379  1.00  0.00           H  
ATOM   1886 HG23 THR A 119      28.984 116.660 108.161  1.00  0.00           H  
ATOM   1887  N   LEU A 120      29.648 111.765 106.408  1.00  0.00           N  
ATOM   1888  CA  LEU A 120      29.861 110.835 105.341  1.00  0.00           C  
ATOM   1889  C   LEU A 120      29.409 111.285 103.924  1.00  0.00           C  
ATOM   1890  O   LEU A 120      30.163 111.283 102.939  1.00  0.00           O  
ATOM   1891  CB  LEU A 120      29.310 109.482 105.863  1.00  0.00           C  
ATOM   1892  CG  LEU A 120      29.314 108.385 104.786  1.00  0.00           C  
ATOM   1893  CD1 LEU A 120      30.670 107.897 104.377  1.00  0.00           C  
ATOM   1894  CD2 LEU A 120      28.677 107.067 105.173  1.00  0.00           C  
ATOM   1895  H   LEU A 120      29.652 111.435 107.363  1.00  0.00           H  
ATOM   1896  HA  LEU A 120      30.936 110.672 105.277  1.00  0.00           H  
ATOM   1897  HB2 LEU A 120      29.950 109.038 106.626  1.00  0.00           H  
ATOM   1898  HB3 LEU A 120      28.303 109.534 106.278  1.00  0.00           H  
ATOM   1899  HG  LEU A 120      28.808 108.838 103.934  1.00  0.00           H  
ATOM   1900 HD11 LEU A 120      31.165 107.465 105.247  1.00  0.00           H  
ATOM   1901 HD12 LEU A 120      30.638 107.287 103.474  1.00  0.00           H  
ATOM   1902 HD13 LEU A 120      31.288 108.768 104.159  1.00  0.00           H  
ATOM   1903 HD21 LEU A 120      27.610 107.276 105.241  1.00  0.00           H  
ATOM   1904 HD22 LEU A 120      28.720 106.245 104.459  1.00  0.00           H  
ATOM   1905 HD23 LEU A 120      28.961 106.775 106.183  1.00  0.00           H  
ATOM   1906  N   ASP A 121      28.110 111.573 103.844  1.00  0.00           N  
ATOM   1907  CA  ASP A 121      27.455 112.030 102.612  1.00  0.00           C  
ATOM   1908  C   ASP A 121      27.926 113.424 102.062  1.00  0.00           C  
ATOM   1909  O   ASP A 121      27.639 113.621 100.850  1.00  0.00           O  
ATOM   1910  CB  ASP A 121      25.958 111.955 102.859  1.00  0.00           C  
ATOM   1911  CG  ASP A 121      25.321 112.881 103.935  1.00  0.00           C  
ATOM   1912  OD1 ASP A 121      26.003 112.953 104.934  1.00  0.00           O  
ATOM   1913  OD2 ASP A 121      24.258 113.482 103.801  1.00  0.00           O1-
ATOM   1914  H   ASP A 121      27.538 111.603 104.675  1.00  0.00           H  
ATOM   1915  HA  ASP A 121      27.685 111.274 101.861  1.00  0.00           H  
ATOM   1916  HB2 ASP A 121      25.447 112.147 101.915  1.00  0.00           H  
ATOM   1917  HB3 ASP A 121      25.615 110.979 103.204  1.00  0.00           H  
ATOM   1918  N   LYS A 122      28.480 114.328 102.824  1.00  0.00           N  
ATOM   1919  CA  LYS A 122      29.176 115.600 102.494  1.00  0.00           C  
ATOM   1920  C   LYS A 122      30.691 115.451 102.325  1.00  0.00           C  
ATOM   1921  O   LYS A 122      31.300 116.233 101.552  1.00  0.00           O  
ATOM   1922  CB  LYS A 122      28.920 116.566 103.641  1.00  0.00           C  
ATOM   1923  CG  LYS A 122      27.419 116.915 103.818  1.00  0.00           C  
ATOM   1924  CD  LYS A 122      26.887 116.829 105.258  1.00  0.00           C  
ATOM   1925  CE  LYS A 122      25.443 117.320 105.443  1.00  0.00           C  
ATOM   1926  NZ  LYS A 122      24.433 116.442 104.825  1.00  0.00           N1+
ATOM   1927  H   LYS A 122      28.602 114.027 103.780  1.00  0.00           H  
ATOM   1928  HA  LYS A 122      28.810 115.907 101.513  1.00  0.00           H  
ATOM   1929  HB2 LYS A 122      29.332 116.120 104.546  1.00  0.00           H  
ATOM   1930  HB3 LYS A 122      29.469 117.491 103.464  1.00  0.00           H  
ATOM   1931  HG2 LYS A 122      27.270 117.920 103.422  1.00  0.00           H  
ATOM   1932  HG3 LYS A 122      26.827 116.273 103.166  1.00  0.00           H  
ATOM   1933  HD2 LYS A 122      26.931 115.781 105.554  1.00  0.00           H  
ATOM   1934  HD3 LYS A 122      27.555 117.456 105.850  1.00  0.00           H  
ATOM   1935  HE2 LYS A 122      25.282 117.321 106.522  1.00  0.00           H  
ATOM   1936  HE3 LYS A 122      25.274 118.337 105.089  1.00  0.00           H  
ATOM   1937  HZ1 LYS A 122      24.411 115.542 105.283  1.00  0.00           H  
ATOM   1938  HZ2 LYS A 122      23.478 116.765 104.782  1.00  0.00           H  
ATOM   1939  HZ3 LYS A 122      24.699 116.257 103.869  1.00  0.00           H  
ATOM   1940  N   ASP A 123      31.367 114.463 102.931  1.00  0.00           N  
ATOM   1941  CA  ASP A 123      32.817 114.329 102.754  1.00  0.00           C  
ATOM   1942  C   ASP A 123      32.938 113.488 101.428  1.00  0.00           C  
ATOM   1943  O   ASP A 123      33.757 113.890 100.650  1.00  0.00           O  
ATOM   1944  CB  ASP A 123      33.464 113.634 103.933  1.00  0.00           C  
ATOM   1945  CG  ASP A 123      33.173 114.347 105.287  1.00  0.00           C  
ATOM   1946  OD1 ASP A 123      32.960 115.593 105.387  1.00  0.00           O  
ATOM   1947  OD2 ASP A 123      33.150 113.698 106.330  1.00  0.00           O1-
ATOM   1948  H   ASP A 123      30.990 113.997 103.744  1.00  0.00           H  
ATOM   1949  HA  ASP A 123      33.299 115.293 102.592  1.00  0.00           H  
ATOM   1950  HB2 ASP A 123      33.067 112.627 104.063  1.00  0.00           H  
ATOM   1951  HB3 ASP A 123      34.522 113.507 103.708  1.00  0.00           H  
ATOM   1952  N   VAL A 124      32.192 112.353 101.209  1.00  0.00           N  
ATOM   1953  CA  VAL A 124      32.575 111.429 100.096  1.00  0.00           C  
ATOM   1954  C   VAL A 124      32.149 112.027  98.741  1.00  0.00           C  
ATOM   1955  O   VAL A 124      31.012 112.503  98.692  1.00  0.00           O  
ATOM   1956  CB  VAL A 124      31.980 110.010 100.170  1.00  0.00           C  
ATOM   1957  CG1 VAL A 124      32.245 109.125  98.982  1.00  0.00           C  
ATOM   1958  CG2 VAL A 124      32.431 109.171 101.368  1.00  0.00           C  
ATOM   1959  H   VAL A 124      31.667 111.881 101.930  1.00  0.00           H  
ATOM   1960  HA  VAL A 124      33.662 111.346 100.106  1.00  0.00           H  
ATOM   1961  HB  VAL A 124      30.916 110.242 100.210  1.00  0.00           H  
ATOM   1962 HG11 VAL A 124      33.310 109.064  98.755  1.00  0.00           H  
ATOM   1963 HG12 VAL A 124      31.671 108.202  99.061  1.00  0.00           H  
ATOM   1964 HG13 VAL A 124      31.787 109.571  98.099  1.00  0.00           H  
ATOM   1965 HG21 VAL A 124      31.952 108.195 101.438  1.00  0.00           H  
ATOM   1966 HG22 VAL A 124      33.518 109.095 101.341  1.00  0.00           H  
ATOM   1967 HG23 VAL A 124      32.059 109.638 102.281  1.00  0.00           H  
ATOM   1968  N   PRO A 125      33.000 112.072  97.716  1.00  0.00           N  
ATOM   1969  CA  PRO A 125      32.706 112.627  96.355  1.00  0.00           C  
ATOM   1970  C   PRO A 125      31.329 112.328  95.774  1.00  0.00           C  
ATOM   1971  O   PRO A 125      30.765 111.303  96.050  1.00  0.00           O  
ATOM   1972  CB  PRO A 125      33.890 112.199  95.466  1.00  0.00           C  
ATOM   1973  CG  PRO A 125      35.051 112.028  96.446  1.00  0.00           C  
ATOM   1974  CD  PRO A 125      34.331 111.492  97.676  1.00  0.00           C  
ATOM   1975  HA  PRO A 125      32.781 113.709  96.466  1.00  0.00           H  
ATOM   1976  HB2 PRO A 125      33.624 111.246  95.010  1.00  0.00           H  
ATOM   1977  HB3 PRO A 125      34.100 112.951  94.705  1.00  0.00           H  
ATOM   1978  HG2 PRO A 125      35.810 111.320  96.110  1.00  0.00           H  
ATOM   1979  HG3 PRO A 125      35.632 112.931  96.631  1.00  0.00           H  
ATOM   1980  HD2 PRO A 125      34.270 110.424  97.466  1.00  0.00           H  
ATOM   1981  HD3 PRO A 125      34.994 111.739  98.505  1.00  0.00           H  
ATOM   1982  N   ALA A 126      30.688 113.241  95.052  1.00  0.00           N  
ATOM   1983  CA  ALA A 126      29.437 113.191  94.372  1.00  0.00           C  
ATOM   1984  C   ALA A 126      29.359 112.116  93.246  1.00  0.00           C  
ATOM   1985  O   ALA A 126      29.519 112.502  92.058  1.00  0.00           O  
ATOM   1986  CB  ALA A 126      29.121 114.633  93.916  1.00  0.00           C  
ATOM   1987  H   ALA A 126      31.241 114.075  94.912  1.00  0.00           H  
ATOM   1988  HA  ALA A 126      28.752 112.849  95.150  1.00  0.00           H  
ATOM   1989  HB1 ALA A 126      28.117 114.750  93.510  1.00  0.00           H  
ATOM   1990  HB2 ALA A 126      29.145 115.341  94.743  1.00  0.00           H  
ATOM   1991  HB3 ALA A 126      29.727 114.891  93.046  1.00  0.00           H  
ATOM   1992  N   GLY A 127      29.228 110.835  93.597  1.00  0.00           N  
ATOM   1993  CA  GLY A 127      28.730 109.744  92.801  1.00  0.00           C  
ATOM   1994  C   GLY A 127      27.188 109.547  92.930  1.00  0.00           C  
ATOM   1995  O   GLY A 127      26.702 109.962  93.965  1.00  0.00           O  
ATOM   1996  H   GLY A 127      29.251 110.649  94.589  1.00  0.00           H  
ATOM   1997  HA2 GLY A 127      28.976 109.951  91.760  1.00  0.00           H  
ATOM   1998  HA3 GLY A 127      29.245 108.854  93.164  1.00  0.00           H  
ATOM   1999  N   ASP A 128      26.598 108.633  92.045  1.00  0.00           N  
ATOM   2000  CA  ASP A 128      25.169 108.256  92.052  1.00  0.00           C  
ATOM   2001  C   ASP A 128      24.722 107.404  93.232  1.00  0.00           C  
ATOM   2002  O   ASP A 128      23.750 107.734  93.911  1.00  0.00           O  
ATOM   2003  CB  ASP A 128      24.760 107.703  90.659  1.00  0.00           C  
ATOM   2004  CG  ASP A 128      25.223 106.262  90.391  1.00  0.00           C  
ATOM   2005  OD1 ASP A 128      26.046 105.765  91.193  1.00  0.00           O  
ATOM   2006  OD2 ASP A 128      24.859 105.540  89.462  1.00  0.00           O1-
ATOM   2007  H   ASP A 128      27.159 108.324  91.265  1.00  0.00           H  
ATOM   2008  HA  ASP A 128      24.530 109.137  92.101  1.00  0.00           H  
ATOM   2009  HB2 ASP A 128      23.681 107.569  90.575  1.00  0.00           H  
ATOM   2010  HB3 ASP A 128      25.138 108.360  89.876  1.00  0.00           H  
ATOM   2011  N   GLY A 129      25.447 106.406  93.667  1.00  0.00           N  
ATOM   2012  CA  GLY A 129      25.212 105.709  94.943  1.00  0.00           C  
ATOM   2013  C   GLY A 129      25.992 104.428  94.911  1.00  0.00           C  
ATOM   2014  O   GLY A 129      26.530 103.908  93.934  1.00  0.00           O  
ATOM   2015  H   GLY A 129      26.214 106.022  93.134  1.00  0.00           H  
ATOM   2016  HA2 GLY A 129      25.612 106.386  95.698  1.00  0.00           H  
ATOM   2017  HA3 GLY A 129      24.143 105.506  95.005  1.00  0.00           H  
ATOM   2018  N   PHE A 130      26.033 103.769  96.041  1.00  0.00           N  
ATOM   2019  CA  PHE A 130      26.530 102.416  96.281  1.00  0.00           C  
ATOM   2020  C   PHE A 130      25.423 101.440  96.286  1.00  0.00           C  
ATOM   2021  O   PHE A 130      24.310 101.682  96.797  1.00  0.00           O  
ATOM   2022  CB  PHE A 130      27.438 102.387  97.549  1.00  0.00           C  
ATOM   2023  CG  PHE A 130      28.463 103.518  97.722  1.00  0.00           C  
ATOM   2024  CD1 PHE A 130      28.197 104.605  98.602  1.00  0.00           C  
ATOM   2025  CD2 PHE A 130      29.747 103.448  97.090  1.00  0.00           C  
ATOM   2026  CE1 PHE A 130      29.108 105.677  98.601  1.00  0.00           C  
ATOM   2027  CE2 PHE A 130      30.640 104.551  97.102  1.00  0.00           C  
ATOM   2028  CZ  PHE A 130      30.262 105.681  97.844  1.00  0.00           C  
ATOM   2029  H   PHE A 130      25.503 104.200  96.785  1.00  0.00           H  
ATOM   2030  HA  PHE A 130      27.205 102.090  95.489  1.00  0.00           H  
ATOM   2031  HB2 PHE A 130      26.633 102.610  98.249  1.00  0.00           H  
ATOM   2032  HB3 PHE A 130      27.909 101.419  97.716  1.00  0.00           H  
ATOM   2033  HD1 PHE A 130      27.263 104.624  99.143  1.00  0.00           H  
ATOM   2034  HD2 PHE A 130      29.981 102.587  96.481  1.00  0.00           H  
ATOM   2035  HE1 PHE A 130      28.871 106.605  99.099  1.00  0.00           H  
ATOM   2036  HE2 PHE A 130      31.552 104.481  96.530  1.00  0.00           H  
ATOM   2037  HZ  PHE A 130      31.016 106.451  97.774  1.00  0.00           H  
ATOM   2038  N   ASP A 131      25.646 100.216  95.753  1.00  0.00           N  
ATOM   2039  CA  ASP A 131      24.746  99.045  95.862  1.00  0.00           C  
ATOM   2040  C   ASP A 131      24.692  98.410  97.209  1.00  0.00           C  
ATOM   2041  O   ASP A 131      23.654  97.828  97.525  1.00  0.00           O  
ATOM   2042  CB  ASP A 131      25.168  97.922  94.890  1.00  0.00           C  
ATOM   2043  CG  ASP A 131      25.419  98.309  93.404  1.00  0.00           C  
ATOM   2044  OD1 ASP A 131      24.647  99.128  92.852  1.00  0.00           O  
ATOM   2045  OD2 ASP A 131      26.276  97.659  92.767  1.00  0.00           O1-
ATOM   2046  H   ASP A 131      26.575 100.043  95.396  1.00  0.00           H  
ATOM   2047  HA  ASP A 131      23.740  99.377  95.608  1.00  0.00           H  
ATOM   2048  HB2 ASP A 131      26.144  97.696  95.318  1.00  0.00           H  
ATOM   2049  HB3 ASP A 131      24.567  97.015  94.946  1.00  0.00           H  
ATOM   2050  N   ALA A 132      25.758  98.633  98.009  1.00  0.00           N  
ATOM   2051  CA  ALA A 132      25.976  98.004  99.288  1.00  0.00           C  
ATOM   2052  C   ALA A 132      26.914  98.783 100.226  1.00  0.00           C  
ATOM   2053  O   ALA A 132      27.956  99.208  99.766  1.00  0.00           O  
ATOM   2054  CB  ALA A 132      26.456  96.570  99.006  1.00  0.00           C  
ATOM   2055  H   ALA A 132      26.542  99.166  97.657  1.00  0.00           H  
ATOM   2056  HA  ALA A 132      24.960  97.948  99.677  1.00  0.00           H  
ATOM   2057  HB1 ALA A 132      25.788  95.993  98.367  1.00  0.00           H  
ATOM   2058  HB2 ALA A 132      27.404  96.609  98.470  1.00  0.00           H  
ATOM   2059  HB3 ALA A 132      26.594  95.975  99.909  1.00  0.00           H  
ATOM   2060  N   VAL A 133      26.556  98.841 101.492  1.00  0.00           N  
ATOM   2061  CA  VAL A 133      27.505  99.209 102.580  1.00  0.00           C  
ATOM   2062  C   VAL A 133      27.813  98.141 103.590  1.00  0.00           C  
ATOM   2063  O   VAL A 133      27.044  97.214 103.860  1.00  0.00           O  
ATOM   2064  CB  VAL A 133      26.965 100.453 103.405  1.00  0.00           C  
ATOM   2065  CG1 VAL A 133      27.906 100.985 104.442  1.00  0.00           C  
ATOM   2066  CG2 VAL A 133      26.791 101.623 102.412  1.00  0.00           C  
ATOM   2067  H   VAL A 133      25.754  98.325 101.826  1.00  0.00           H  
ATOM   2068  HA  VAL A 133      28.473  99.474 102.154  1.00  0.00           H  
ATOM   2069  HB  VAL A 133      26.033 100.227 103.923  1.00  0.00           H  
ATOM   2070 HG11 VAL A 133      28.016 100.223 105.215  1.00  0.00           H  
ATOM   2071 HG12 VAL A 133      28.881 101.049 103.959  1.00  0.00           H  
ATOM   2072 HG13 VAL A 133      27.673 101.925 104.941  1.00  0.00           H  
ATOM   2073 HG21 VAL A 133      27.748 102.136 102.321  1.00  0.00           H  
ATOM   2074 HG22 VAL A 133      26.414 101.328 101.433  1.00  0.00           H  
ATOM   2075 HG23 VAL A 133      26.115 102.420 102.725  1.00  0.00           H  
ATOM   2076  N   ILE A 134      29.071  98.088 104.015  1.00  0.00           N  
ATOM   2077  CA  ILE A 134      29.722  96.985 104.766  1.00  0.00           C  
ATOM   2078  C   ILE A 134      30.426  97.620 106.036  1.00  0.00           C  
ATOM   2079  O   ILE A 134      31.231  98.518 105.812  1.00  0.00           O  
ATOM   2080  CB  ILE A 134      30.813  96.270 103.849  1.00  0.00           C  
ATOM   2081  CG1 ILE A 134      30.146  95.818 102.573  1.00  0.00           C  
ATOM   2082  CG2 ILE A 134      31.470  95.073 104.583  1.00  0.00           C  
ATOM   2083  CD1 ILE A 134      30.911  94.968 101.578  1.00  0.00           C  
ATOM   2084  H   ILE A 134      29.702  98.838 103.770  1.00  0.00           H  
ATOM   2085  HA  ILE A 134      29.028  96.213 105.101  1.00  0.00           H  
ATOM   2086  HB  ILE A 134      31.559  97.025 103.600  1.00  0.00           H  
ATOM   2087 HG12 ILE A 134      29.208  95.305 102.785  1.00  0.00           H  
ATOM   2088 HG13 ILE A 134      29.825  96.738 102.082  1.00  0.00           H  
ATOM   2089 HG21 ILE A 134      30.740  94.345 104.937  1.00  0.00           H  
ATOM   2090 HG22 ILE A 134      32.218  94.637 103.922  1.00  0.00           H  
ATOM   2091 HG23 ILE A 134      32.113  95.373 105.410  1.00  0.00           H  
ATOM   2092 HD11 ILE A 134      31.116  94.058 102.141  1.00  0.00           H  
ATOM   2093 HD12 ILE A 134      30.281  94.806 100.704  1.00  0.00           H  
ATOM   2094 HD13 ILE A 134      31.831  95.468 101.275  1.00  0.00           H  
ATOM   2095  N   CYS A 135      30.249  97.169 107.273  1.00  0.00           N  
ATOM   2096  CA  CYS A 135      30.779  97.670 108.534  1.00  0.00           C  
ATOM   2097  C   CYS A 135      30.908  96.480 109.546  1.00  0.00           C  
ATOM   2098  O   CYS A 135      29.950  95.964 110.021  1.00  0.00           O  
ATOM   2099  CB  CYS A 135      29.642  98.543 109.040  1.00  0.00           C  
ATOM   2100  SG  CYS A 135      30.021  99.404 110.611  1.00  0.00           S  
ATOM   2101  H   CYS A 135      29.368  96.696 107.419  1.00  0.00           H  
ATOM   2102  HA  CYS A 135      31.714  98.201 108.360  1.00  0.00           H  
ATOM   2103  HB2 CYS A 135      29.412  99.342 108.335  1.00  0.00           H  
ATOM   2104  HB3 CYS A 135      28.776  97.904 109.209  1.00  0.00           H  
ATOM   2105  HG  CYS A 135      29.703  98.372 111.399  1.00  0.00           H  
ATOM   2106  N   LEU A 136      32.177  96.036 109.726  1.00  0.00           N  
ATOM   2107  CA  LEU A 136      32.430  94.746 110.346  1.00  0.00           C  
ATOM   2108  C   LEU A 136      33.512  94.966 111.445  1.00  0.00           C  
ATOM   2109  O   LEU A 136      34.224  95.953 111.468  1.00  0.00           O  
ATOM   2110  CB  LEU A 136      32.969  93.768 109.276  1.00  0.00           C  
ATOM   2111  CG  LEU A 136      31.966  93.385 108.216  1.00  0.00           C  
ATOM   2112  CD1 LEU A 136      32.569  92.383 107.217  1.00  0.00           C  
ATOM   2113  CD2 LEU A 136      30.760  92.690 108.844  1.00  0.00           C  
ATOM   2114  H   LEU A 136      32.992  96.572 109.466  1.00  0.00           H  
ATOM   2115  HA  LEU A 136      31.542  94.265 110.755  1.00  0.00           H  
ATOM   2116  HB2 LEU A 136      33.715  94.322 108.707  1.00  0.00           H  
ATOM   2117  HB3 LEU A 136      33.334  92.845 109.728  1.00  0.00           H  
ATOM   2118  HG  LEU A 136      31.691  94.260 107.628  1.00  0.00           H  
ATOM   2119 HD11 LEU A 136      33.523  92.765 106.854  1.00  0.00           H  
ATOM   2120 HD12 LEU A 136      32.860  91.525 107.822  1.00  0.00           H  
ATOM   2121 HD13 LEU A 136      31.791  92.188 106.478  1.00  0.00           H  
ATOM   2122 HD21 LEU A 136      30.216  92.204 108.034  1.00  0.00           H  
ATOM   2123 HD22 LEU A 136      31.135  91.872 109.460  1.00  0.00           H  
ATOM   2124 HD23 LEU A 136      30.146  93.338 109.469  1.00  0.00           H  
ATOM   2125  N   GLY A 137      33.690  93.987 112.317  1.00  0.00           N  
ATOM   2126  CA  GLY A 137      34.667  93.945 113.437  1.00  0.00           C  
ATOM   2127  C   GLY A 137      34.197  94.603 114.761  1.00  0.00           C  
ATOM   2128  O   GLY A 137      35.068  95.005 115.531  1.00  0.00           O  
ATOM   2129  H   GLY A 137      33.116  93.157 112.336  1.00  0.00           H  
ATOM   2130  HA2 GLY A 137      34.981  92.922 113.643  1.00  0.00           H  
ATOM   2131  HA3 GLY A 137      35.541  94.455 113.031  1.00  0.00           H  
ATOM   2132  N   ASN A 138      32.870  94.614 114.989  1.00  0.00           N  
ATOM   2133  CA  ASN A 138      32.193  95.449 115.971  1.00  0.00           C  
ATOM   2134  C   ASN A 138      32.589  96.886 115.822  1.00  0.00           C  
ATOM   2135  O   ASN A 138      33.466  97.429 116.503  1.00  0.00           O  
ATOM   2136  CB  ASN A 138      32.444  94.913 117.376  1.00  0.00           C  
ATOM   2137  CG  ASN A 138      31.732  95.699 118.470  1.00  0.00           C  
ATOM   2138  ND2 ASN A 138      32.487  96.153 119.409  1.00  0.00           N  
ATOM   2139  OD1 ASN A 138      30.516  95.911 118.503  1.00  0.00           O  
ATOM   2140  H   ASN A 138      32.323  94.262 114.217  1.00  0.00           H  
ATOM   2141  HA  ASN A 138      31.121  95.359 115.793  1.00  0.00           H  
ATOM   2142  HB2 ASN A 138      32.040  93.900 117.379  1.00  0.00           H  
ATOM   2143  HB3 ASN A 138      33.493  94.727 117.604  1.00  0.00           H  
ATOM   2144 HD21 ASN A 138      32.084  96.742 120.124  1.00  0.00           H  
ATOM   2145 HD22 ASN A 138      33.476  96.013 119.261  1.00  0.00           H  
ATOM   2146  N   SER A 139      32.071  97.555 114.846  1.00  0.00           N  
ATOM   2147  CA  SER A 139      32.486  98.865 114.363  1.00  0.00           C  
ATOM   2148  C   SER A 139      31.587 100.048 114.652  1.00  0.00           C  
ATOM   2149  O   SER A 139      32.141 101.092 115.120  1.00  0.00           O  
ATOM   2150  CB  SER A 139      32.880  98.723 112.908  1.00  0.00           C  
ATOM   2151  OG  SER A 139      34.123  98.109 112.838  1.00  0.00           O  
ATOM   2152  H   SER A 139      31.374  97.195 114.210  1.00  0.00           H  
ATOM   2153  HA  SER A 139      33.460  99.111 114.786  1.00  0.00           H  
ATOM   2154  HB2 SER A 139      32.110  98.182 112.357  1.00  0.00           H  
ATOM   2155  HB3 SER A 139      32.924  99.676 112.380  1.00  0.00           H  
ATOM   2156  HG  SER A 139      34.082  97.256 112.400  1.00  0.00           H  
ATOM   2157  N   PHE A 140      30.299 100.015 114.381  1.00  0.00           N  
ATOM   2158  CA  PHE A 140      29.375 101.058 114.561  1.00  0.00           C  
ATOM   2159  C   PHE A 140      29.244 101.584 116.021  1.00  0.00           C  
ATOM   2160  O   PHE A 140      28.803 102.660 116.263  1.00  0.00           O  
ATOM   2161  CB  PHE A 140      27.978 100.628 114.087  1.00  0.00           C  
ATOM   2162  CG  PHE A 140      27.227 101.684 113.226  1.00  0.00           C  
ATOM   2163  CD1 PHE A 140      27.723 102.051 111.990  1.00  0.00           C  
ATOM   2164  CD2 PHE A 140      26.146 102.364 113.803  1.00  0.00           C  
ATOM   2165  CE1 PHE A 140      27.147 103.082 111.266  1.00  0.00           C  
ATOM   2166  CE2 PHE A 140      25.469 103.352 113.042  1.00  0.00           C  
ATOM   2167  CZ  PHE A 140      25.997 103.721 111.777  1.00  0.00           C  
ATOM   2168  H   PHE A 140      29.854  99.158 114.084  1.00  0.00           H  
ATOM   2169  HA  PHE A 140      29.747 101.923 114.013  1.00  0.00           H  
ATOM   2170  HB2 PHE A 140      28.247  99.815 113.414  1.00  0.00           H  
ATOM   2171  HB3 PHE A 140      27.380 100.241 114.912  1.00  0.00           H  
ATOM   2172  HD1 PHE A 140      28.623 101.556 111.656  1.00  0.00           H  
ATOM   2173  HD2 PHE A 140      25.772 102.192 114.801  1.00  0.00           H  
ATOM   2174  HE1 PHE A 140      27.560 103.364 110.308  1.00  0.00           H  
ATOM   2175  HE2 PHE A 140      24.736 103.985 113.519  1.00  0.00           H  
ATOM   2176  HZ  PHE A 140      25.487 104.535 111.282  1.00  0.00           H  
ATOM   2177  N   ALA A 141      29.734 100.822 116.991  1.00  0.00           N  
ATOM   2178  CA  ALA A 141      29.915 101.152 118.412  1.00  0.00           C  
ATOM   2179  C   ALA A 141      30.938 102.261 118.709  1.00  0.00           C  
ATOM   2180  O   ALA A 141      31.023 102.900 119.825  1.00  0.00           O  
ATOM   2181  CB  ALA A 141      30.279  99.888 119.204  1.00  0.00           C  
ATOM   2182  H   ALA A 141      30.035  99.887 116.755  1.00  0.00           H  
ATOM   2183  HA  ALA A 141      28.913 101.388 118.773  1.00  0.00           H  
ATOM   2184  HB1 ALA A 141      29.728  99.051 118.777  1.00  0.00           H  
ATOM   2185  HB2 ALA A 141      31.339  99.635 119.199  1.00  0.00           H  
ATOM   2186  HB3 ALA A 141      29.902  99.915 120.227  1.00  0.00           H  
ATOM   2187  N   HID A 142      31.751 102.666 117.656  1.00  0.00           N  
ATOM   2188  CA  HID A 142      32.706 103.762 117.758  1.00  0.00           C  
ATOM   2189  C   HID A 142      32.102 105.156 117.617  1.00  0.00           C  
ATOM   2190  O   HID A 142      32.916 106.123 117.762  1.00  0.00           O  
ATOM   2191  CB  HID A 142      33.887 103.540 116.735  1.00  0.00           C  
ATOM   2192  CG  HID A 142      35.067 102.802 117.272  1.00  0.00           C  
ATOM   2193  CD2 HID A 142      35.476 101.498 117.032  1.00  0.00           C  
ATOM   2194  ND1 HID A 142      36.020 103.329 118.109  1.00  0.00           N  
ATOM   2195  CE1 HID A 142      36.902 102.359 118.366  1.00  0.00           C  
ATOM   2196  NE2 HID A 142      36.651 101.200 117.764  1.00  0.00           N  
ATOM   2197  H   HID A 142      31.724 102.143 116.792  1.00  0.00           H  
ATOM   2198  HA  HID A 142      33.052 103.716 118.791  1.00  0.00           H  
ATOM   2199  HB2 HID A 142      33.540 103.068 115.815  1.00  0.00           H  
ATOM   2200  HB3 HID A 142      34.178 104.509 116.330  1.00  0.00           H  
ATOM   2201  HD1 HID A 142      35.858 104.173 118.639  1.00  0.00           H  
ATOM   2202  HD2 HID A 142      34.910 100.727 116.532  1.00  0.00           H  
ATOM   2203  HE1 HID A 142      37.785 102.420 118.985  1.00  0.00           H  
ATOM   2204  N   LEU A 143      30.723 105.277 117.384  1.00  0.00           N  
ATOM   2205  CA  LEU A 143      30.074 106.575 117.335  1.00  0.00           C  
ATOM   2206  C   LEU A 143      29.915 107.206 118.712  1.00  0.00           C  
ATOM   2207  O   LEU A 143      29.957 106.480 119.680  1.00  0.00           O  
ATOM   2208  CB  LEU A 143      28.756 106.365 116.738  1.00  0.00           C  
ATOM   2209  CG  LEU A 143      28.734 106.399 115.218  1.00  0.00           C  
ATOM   2210  CD1 LEU A 143      27.461 105.756 114.676  1.00  0.00           C  
ATOM   2211  CD2 LEU A 143      28.860 107.838 114.539  1.00  0.00           C  
ATOM   2212  H   LEU A 143      30.259 104.381 117.334  1.00  0.00           H  
ATOM   2213  HA  LEU A 143      30.702 107.205 116.707  1.00  0.00           H  
ATOM   2214  HB2 LEU A 143      28.425 105.396 117.111  1.00  0.00           H  
ATOM   2215  HB3 LEU A 143      27.949 107.040 117.023  1.00  0.00           H  
ATOM   2216  HG  LEU A 143      29.570 105.737 114.991  1.00  0.00           H  
ATOM   2217 HD11 LEU A 143      27.729 105.702 113.621  1.00  0.00           H  
ATOM   2218 HD12 LEU A 143      27.173 104.850 115.210  1.00  0.00           H  
ATOM   2219 HD13 LEU A 143      26.554 106.344 114.821  1.00  0.00           H  
ATOM   2220 HD21 LEU A 143      29.865 108.153 114.818  1.00  0.00           H  
ATOM   2221 HD22 LEU A 143      28.704 107.786 113.462  1.00  0.00           H  
ATOM   2222 HD23 LEU A 143      28.067 108.425 115.001  1.00  0.00           H  
ATOM   2223  N   PRO A 144      29.666 108.524 118.856  1.00  0.00           N  
ATOM   2224  CA  PRO A 144      29.444 109.130 120.213  1.00  0.00           C  
ATOM   2225  C   PRO A 144      28.088 108.693 120.848  1.00  0.00           C  
ATOM   2226  O   PRO A 144      26.983 108.843 120.335  1.00  0.00           O  
ATOM   2227  CB  PRO A 144      29.587 110.640 120.082  1.00  0.00           C  
ATOM   2228  CG  PRO A 144      29.308 110.933 118.603  1.00  0.00           C  
ATOM   2229  CD  PRO A 144      29.607 109.595 117.910  1.00  0.00           C  
ATOM   2230  HA  PRO A 144      30.204 108.794 120.919  1.00  0.00           H  
ATOM   2231  HB2 PRO A 144      28.866 111.251 120.625  1.00  0.00           H  
ATOM   2232  HB3 PRO A 144      30.639 110.922 120.138  1.00  0.00           H  
ATOM   2233  HG2 PRO A 144      28.248 111.167 118.508  1.00  0.00           H  
ATOM   2234  HG3 PRO A 144      29.897 111.796 118.291  1.00  0.00           H  
ATOM   2235  HD2 PRO A 144      28.751 109.399 117.265  1.00  0.00           H  
ATOM   2236  HD3 PRO A 144      30.549 109.627 117.362  1.00  0.00           H  
ATOM   2237  N   ASP A 145      28.215 108.275 122.094  1.00  0.00           N  
ATOM   2238  CA  ASP A 145      27.183 107.958 123.004  1.00  0.00           C  
ATOM   2239  C   ASP A 145      26.855 109.061 124.034  1.00  0.00           C  
ATOM   2240  O   ASP A 145      26.058 108.861 124.962  1.00  0.00           O  
ATOM   2241  CB  ASP A 145      27.495 106.585 123.711  1.00  0.00           C  
ATOM   2242  CG  ASP A 145      27.943 105.417 122.836  1.00  0.00           C  
ATOM   2243  OD1 ASP A 145      29.077 104.966 122.981  1.00  0.00           O  
ATOM   2244  OD2 ASP A 145      27.175 104.943 122.006  1.00  0.00           O1-
ATOM   2245  H   ASP A 145      29.157 108.293 122.457  1.00  0.00           H  
ATOM   2246  HA  ASP A 145      26.299 107.631 122.457  1.00  0.00           H  
ATOM   2247  HB2 ASP A 145      28.381 106.781 124.316  1.00  0.00           H  
ATOM   2248  HB3 ASP A 145      26.637 106.419 124.363  1.00  0.00           H  
ATOM   2249  N   SER A 146      27.426 110.218 123.811  1.00  0.00           N  
ATOM   2250  CA  SER A 146      27.490 111.286 124.829  1.00  0.00           C  
ATOM   2251  C   SER A 146      26.257 112.288 124.824  1.00  0.00           C  
ATOM   2252  O   SER A 146      26.122 113.171 125.603  1.00  0.00           O  
ATOM   2253  CB  SER A 146      28.751 112.044 124.635  1.00  0.00           C  
ATOM   2254  OG  SER A 146      28.971 112.680 123.337  1.00  0.00           O  
ATOM   2255  H   SER A 146      27.940 110.310 122.947  1.00  0.00           H  
ATOM   2256  HA  SER A 146      27.541 110.882 125.840  1.00  0.00           H  
ATOM   2257  HB2 SER A 146      28.654 112.838 125.375  1.00  0.00           H  
ATOM   2258  HB3 SER A 146      29.614 111.413 124.851  1.00  0.00           H  
ATOM   2259  HG  SER A 146      29.789 113.184 123.354  1.00  0.00           H  
ATOM   2260  N   LYS A 147      25.382 112.058 123.859  1.00  0.00           N  
ATOM   2261  CA  LYS A 147      23.958 112.421 123.932  1.00  0.00           C  
ATOM   2262  C   LYS A 147      23.093 111.304 124.463  1.00  0.00           C  
ATOM   2263  O   LYS A 147      23.278 110.163 124.151  1.00  0.00           O  
ATOM   2264  CB  LYS A 147      23.518 112.956 122.558  1.00  0.00           C  
ATOM   2265  CG  LYS A 147      24.097 114.312 122.222  1.00  0.00           C  
ATOM   2266  CD  LYS A 147      23.170 115.050 121.226  1.00  0.00           C  
ATOM   2267  CE  LYS A 147      23.765 116.477 120.959  1.00  0.00           C  
ATOM   2268  NZ  LYS A 147      22.835 117.364 120.183  1.00  0.00           N1+
ATOM   2269  H   LYS A 147      25.601 111.268 123.269  1.00  0.00           H  
ATOM   2270  HA  LYS A 147      23.948 113.231 124.663  1.00  0.00           H  
ATOM   2271  HB2 LYS A 147      23.757 112.227 121.784  1.00  0.00           H  
ATOM   2272  HB3 LYS A 147      22.431 113.035 122.565  1.00  0.00           H  
ATOM   2273  HG2 LYS A 147      24.220 114.884 123.141  1.00  0.00           H  
ATOM   2274  HG3 LYS A 147      25.066 114.157 121.746  1.00  0.00           H  
ATOM   2275  HD2 LYS A 147      23.062 114.512 120.284  1.00  0.00           H  
ATOM   2276  HD3 LYS A 147      22.218 115.196 121.735  1.00  0.00           H  
ATOM   2277  HE2 LYS A 147      23.878 116.966 121.927  1.00  0.00           H  
ATOM   2278  HE3 LYS A 147      24.755 116.480 120.500  1.00  0.00           H  
ATOM   2279  HZ1 LYS A 147      22.696 117.074 119.225  1.00  0.00           H  
ATOM   2280  HZ2 LYS A 147      21.896 117.339 120.554  1.00  0.00           H  
ATOM   2281  HZ3 LYS A 147      23.084 118.342 120.143  1.00  0.00           H  
ATOM   2282  N   GLY A 148      22.149 111.637 125.353  1.00  0.00           N  
ATOM   2283  CA  GLY A 148      21.059 110.723 125.819  1.00  0.00           C  
ATOM   2284  C   GLY A 148      20.034 110.394 124.732  1.00  0.00           C  
ATOM   2285  O   GLY A 148      19.248 109.434 124.763  1.00  0.00           O  
ATOM   2286  H   GLY A 148      21.998 112.621 125.525  1.00  0.00           H  
ATOM   2287  HA2 GLY A 148      21.519 109.775 126.098  1.00  0.00           H  
ATOM   2288  HA3 GLY A 148      20.670 111.340 126.629  1.00  0.00           H  
ATOM   2289  N   ASP A 149      19.843 111.292 123.726  1.00  0.00           N  
ATOM   2290  CA  ASP A 149      19.222 110.933 122.463  1.00  0.00           C  
ATOM   2291  C   ASP A 149      20.235 110.364 121.477  1.00  0.00           C  
ATOM   2292  O   ASP A 149      21.354 110.890 121.406  1.00  0.00           O  
ATOM   2293  CB  ASP A 149      18.572 112.242 121.857  1.00  0.00           C  
ATOM   2294  CG  ASP A 149      17.688 111.949 120.614  1.00  0.00           C  
ATOM   2295  OD1 ASP A 149      17.342 110.765 120.263  1.00  0.00           O  
ATOM   2296  OD2 ASP A 149      17.225 112.835 119.878  1.00  0.00           O1-
ATOM   2297  H   ASP A 149      20.444 112.099 123.804  1.00  0.00           H  
ATOM   2298  HA  ASP A 149      18.361 110.265 122.493  1.00  0.00           H  
ATOM   2299  HB2 ASP A 149      17.957 112.767 122.588  1.00  0.00           H  
ATOM   2300  HB3 ASP A 149      19.377 112.905 121.541  1.00  0.00           H  
ATOM   2301  N   GLN A 150      19.909 109.356 120.683  1.00  0.00           N  
ATOM   2302  CA  GLN A 150      20.820 108.691 119.742  1.00  0.00           C  
ATOM   2303  C   GLN A 150      20.850 109.424 118.387  1.00  0.00           C  
ATOM   2304  O   GLN A 150      20.860 108.790 117.313  1.00  0.00           O  
ATOM   2305  CB  GLN A 150      20.341 107.213 119.618  1.00  0.00           C  
ATOM   2306  CG  GLN A 150      20.481 106.411 120.894  1.00  0.00           C  
ATOM   2307  CD  GLN A 150      19.432 106.810 121.978  1.00  0.00           C  
ATOM   2308  NE2 GLN A 150      19.923 106.887 123.200  1.00  0.00           N  
ATOM   2309  OE1 GLN A 150      18.262 107.254 121.769  1.00  0.00           O  
ATOM   2310  H   GLN A 150      18.978 108.966 120.703  1.00  0.00           H  
ATOM   2311  HA  GLN A 150      21.803 108.786 120.205  1.00  0.00           H  
ATOM   2312  HB2 GLN A 150      19.307 107.139 119.279  1.00  0.00           H  
ATOM   2313  HB3 GLN A 150      20.933 106.645 118.901  1.00  0.00           H  
ATOM   2314  HG2 GLN A 150      20.386 105.333 120.761  1.00  0.00           H  
ATOM   2315  HG3 GLN A 150      21.462 106.578 121.339  1.00  0.00           H  
ATOM   2316 HE21 GLN A 150      19.363 107.319 123.921  1.00  0.00           H  
ATOM   2317 HE22 GLN A 150      20.908 106.700 123.322  1.00  0.00           H  
ATOM   2318  N   SER A 151      20.730 110.777 118.468  1.00  0.00           N  
ATOM   2319  CA  SER A 151      20.522 111.611 117.274  1.00  0.00           C  
ATOM   2320  C   SER A 151      21.676 111.620 116.367  1.00  0.00           C  
ATOM   2321  O   SER A 151      21.460 111.597 115.178  1.00  0.00           O  
ATOM   2322  CB  SER A 151      20.051 113.012 117.728  1.00  0.00           C  
ATOM   2323  OG  SER A 151      20.956 113.559 118.675  1.00  0.00           O  
ATOM   2324  H   SER A 151      20.960 111.215 119.349  1.00  0.00           H  
ATOM   2325  HA  SER A 151      19.608 111.277 116.783  1.00  0.00           H  
ATOM   2326  HB2 SER A 151      19.871 113.695 116.899  1.00  0.00           H  
ATOM   2327  HB3 SER A 151      19.138 112.816 118.292  1.00  0.00           H  
ATOM   2328  HG  SER A 151      21.835 113.722 118.326  1.00  0.00           H  
ATOM   2329  N   GLU A 152      22.891 111.365 116.829  1.00  0.00           N  
ATOM   2330  CA  GLU A 152      24.075 111.281 115.964  1.00  0.00           C  
ATOM   2331  C   GLU A 152      24.149 109.892 115.366  1.00  0.00           C  
ATOM   2332  O   GLU A 152      24.708 109.735 114.250  1.00  0.00           O  
ATOM   2333  CB  GLU A 152      25.238 111.513 116.903  1.00  0.00           C  
ATOM   2334  CG  GLU A 152      25.220 112.850 117.806  1.00  0.00           C  
ATOM   2335  CD  GLU A 152      24.301 113.926 117.168  1.00  0.00           C  
ATOM   2336  OE1 GLU A 152      24.602 114.414 116.058  1.00  0.00           O  
ATOM   2337  OE2 GLU A 152      23.273 114.275 117.817  1.00  0.00           O1-
ATOM   2338  H   GLU A 152      23.031 111.622 117.796  1.00  0.00           H  
ATOM   2339  HA  GLU A 152      24.133 111.963 115.115  1.00  0.00           H  
ATOM   2340  HB2 GLU A 152      25.378 110.788 117.705  1.00  0.00           H  
ATOM   2341  HB3 GLU A 152      26.137 111.563 116.290  1.00  0.00           H  
ATOM   2342  HG2 GLU A 152      24.802 112.525 118.758  1.00  0.00           H  
ATOM   2343  HG3 GLU A 152      26.231 113.247 117.898  1.00  0.00           H  
ATOM   2344  N   HIE A 153      23.431 108.899 115.970  1.00  0.00           N  
ATOM   2345  CA  HIE A 153      23.346 107.531 115.399  1.00  0.00           C  
ATOM   2346  C   HIE A 153      22.307 107.527 114.321  1.00  0.00           C  
ATOM   2347  O   HIE A 153      22.473 107.078 113.239  1.00  0.00           O  
ATOM   2348  CB  HIE A 153      23.070 106.488 116.497  1.00  0.00           C  
ATOM   2349  CG  HIE A 153      23.870 106.674 117.756  1.00  0.00           C  
ATOM   2350  CD2 HIE A 153      24.741 105.757 118.250  1.00  0.00           C  
ATOM   2351  ND1 HIE A 153      23.809 107.739 118.673  1.00  0.00           N  
ATOM   2352  CE1 HIE A 153      24.529 107.339 119.750  1.00  0.00           C  
ATOM   2353  NE2 HIE A 153      25.221 106.205 119.497  1.00  0.00           N  
ATOM   2354  H   HIE A 153      23.154 109.053 116.928  1.00  0.00           H  
ATOM   2355  HA  HIE A 153      24.245 107.164 114.903  1.00  0.00           H  
ATOM   2356  HB2 HIE A 153      22.030 106.584 116.812  1.00  0.00           H  
ATOM   2357  HB3 HIE A 153      23.194 105.496 116.065  1.00  0.00           H  
ATOM   2358  HD2 HIE A 153      24.949 104.823 117.748  1.00  0.00           H  
ATOM   2359  HE1 HIE A 153      24.627 107.848 120.698  1.00  0.00           H  
ATOM   2360  HE2 HIE A 153      25.887 105.720 120.081  1.00  0.00           H  
ATOM   2361  N   ARG A 154      21.217 108.234 114.526  1.00  0.00           N  
ATOM   2362  CA  ARG A 154      20.181 108.481 113.512  1.00  0.00           C  
ATOM   2363  C   ARG A 154      20.584 109.358 112.366  1.00  0.00           C  
ATOM   2364  O   ARG A 154      20.261 109.195 111.210  1.00  0.00           O  
ATOM   2365  CB  ARG A 154      18.895 108.991 114.125  1.00  0.00           C  
ATOM   2366  CG  ARG A 154      18.224 107.899 114.919  1.00  0.00           C  
ATOM   2367  CD  ARG A 154      16.817 108.263 115.499  1.00  0.00           C  
ATOM   2368  NE  ARG A 154      16.570 109.620 115.940  1.00  0.00           N  
ATOM   2369  CZ  ARG A 154      16.753 110.024 117.178  1.00  0.00           C  
ATOM   2370  NH1 ARG A 154      16.833 111.311 117.463  1.00  0.00           N1+
ATOM   2371  NH2 ARG A 154      16.887 109.154 118.178  1.00  0.00           N  
ATOM   2372  H   ARG A 154      21.020 108.478 115.487  1.00  0.00           H  
ATOM   2373  HA  ARG A 154      19.862 107.552 113.040  1.00  0.00           H  
ATOM   2374  HB2 ARG A 154      18.855 109.913 114.704  1.00  0.00           H  
ATOM   2375  HB3 ARG A 154      18.127 109.218 113.385  1.00  0.00           H  
ATOM   2376  HG2 ARG A 154      18.027 107.051 114.263  1.00  0.00           H  
ATOM   2377  HG3 ARG A 154      18.961 107.653 115.683  1.00  0.00           H  
ATOM   2378  HD2 ARG A 154      16.163 108.165 114.632  1.00  0.00           H  
ATOM   2379  HD3 ARG A 154      16.535 107.556 116.279  1.00  0.00           H  
ATOM   2380  HE  ARG A 154      16.337 110.239 115.178  1.00  0.00           H  
ATOM   2381 HH11 ARG A 154      16.515 111.953 116.750  1.00  0.00           H  
ATOM   2382 HH12 ARG A 154      16.842 111.597 118.431  1.00  0.00           H  
ATOM   2383 HH21 ARG A 154      16.529 108.218 118.051  1.00  0.00           H  
ATOM   2384 HH22 ARG A 154      16.895 109.580 119.093  1.00  0.00           H  
ATOM   2385  N   LEU A 155      21.449 110.277 112.640  1.00  0.00           N  
ATOM   2386  CA  LEU A 155      22.239 110.993 111.599  1.00  0.00           C  
ATOM   2387  C   LEU A 155      23.287 110.103 110.905  1.00  0.00           C  
ATOM   2388  O   LEU A 155      23.382 110.135 109.671  1.00  0.00           O  
ATOM   2389  CB  LEU A 155      22.932 112.199 112.317  1.00  0.00           C  
ATOM   2390  CG  LEU A 155      24.081 112.853 111.399  1.00  0.00           C  
ATOM   2391  CD1 LEU A 155      23.579 113.457 110.110  1.00  0.00           C  
ATOM   2392  CD2 LEU A 155      24.667 114.005 112.148  1.00  0.00           C  
ATOM   2393  H   LEU A 155      21.702 110.456 113.601  1.00  0.00           H  
ATOM   2394  HA  LEU A 155      21.563 111.426 110.860  1.00  0.00           H  
ATOM   2395  HB2 LEU A 155      22.145 112.904 112.584  1.00  0.00           H  
ATOM   2396  HB3 LEU A 155      23.389 111.778 113.212  1.00  0.00           H  
ATOM   2397  HG  LEU A 155      24.878 112.117 111.299  1.00  0.00           H  
ATOM   2398 HD11 LEU A 155      22.998 112.717 109.560  1.00  0.00           H  
ATOM   2399 HD12 LEU A 155      23.043 114.386 110.309  1.00  0.00           H  
ATOM   2400 HD13 LEU A 155      24.345 113.764 109.398  1.00  0.00           H  
ATOM   2401 HD21 LEU A 155      25.042 113.710 113.128  1.00  0.00           H  
ATOM   2402 HD22 LEU A 155      25.499 114.422 111.580  1.00  0.00           H  
ATOM   2403 HD23 LEU A 155      23.929 114.800 112.263  1.00  0.00           H  
ATOM   2404  N   ALA A 156      23.966 109.137 111.599  1.00  0.00           N  
ATOM   2405  CA  ALA A 156      24.952 108.220 110.975  1.00  0.00           C  
ATOM   2406  C   ALA A 156      24.307 107.372 109.925  1.00  0.00           C  
ATOM   2407  O   ALA A 156      24.774 107.269 108.791  1.00  0.00           O  
ATOM   2408  CB  ALA A 156      25.788 107.411 112.001  1.00  0.00           C  
ATOM   2409  H   ALA A 156      23.981 109.121 112.609  1.00  0.00           H  
ATOM   2410  HA  ALA A 156      25.658 108.824 110.405  1.00  0.00           H  
ATOM   2411  HB1 ALA A 156      26.318 108.070 112.687  1.00  0.00           H  
ATOM   2412  HB2 ALA A 156      25.151 106.832 112.670  1.00  0.00           H  
ATOM   2413  HB3 ALA A 156      26.569 106.956 111.392  1.00  0.00           H  
ATOM   2414  N   LEU A 157      23.206 106.655 110.328  1.00  0.00           N  
ATOM   2415  CA  LEU A 157      22.561 105.619 109.563  1.00  0.00           C  
ATOM   2416  C   LEU A 157      21.942 106.274 108.390  1.00  0.00           C  
ATOM   2417  O   LEU A 157      22.033 105.645 107.294  1.00  0.00           O  
ATOM   2418  CB  LEU A 157      21.561 104.973 110.526  1.00  0.00           C  
ATOM   2419  CG  LEU A 157      22.075 103.875 111.407  1.00  0.00           C  
ATOM   2420  CD1 LEU A 157      21.108 103.522 112.528  1.00  0.00           C  
ATOM   2421  CD2 LEU A 157      22.327 102.560 110.554  1.00  0.00           C  
ATOM   2422  H   LEU A 157      22.906 106.726 111.291  1.00  0.00           H  
ATOM   2423  HA  LEU A 157      23.300 104.893 109.224  1.00  0.00           H  
ATOM   2424  HB2 LEU A 157      21.066 105.702 111.168  1.00  0.00           H  
ATOM   2425  HB3 LEU A 157      20.736 104.645 109.895  1.00  0.00           H  
ATOM   2426  HG  LEU A 157      23.017 104.246 111.811  1.00  0.00           H  
ATOM   2427 HD11 LEU A 157      20.220 103.227 111.968  1.00  0.00           H  
ATOM   2428 HD12 LEU A 157      21.373 102.662 113.143  1.00  0.00           H  
ATOM   2429 HD13 LEU A 157      21.003 104.299 113.285  1.00  0.00           H  
ATOM   2430 HD21 LEU A 157      22.528 101.686 111.174  1.00  0.00           H  
ATOM   2431 HD22 LEU A 157      21.492 102.359 109.883  1.00  0.00           H  
ATOM   2432 HD23 LEU A 157      23.119 102.722 109.824  1.00  0.00           H  
ATOM   2433  N   LYS A 158      21.265 107.454 108.472  1.00  0.00           N  
ATOM   2434  CA  LYS A 158      20.730 108.229 107.362  1.00  0.00           C  
ATOM   2435  C   LYS A 158      21.823 108.721 106.380  1.00  0.00           C  
ATOM   2436  O   LYS A 158      21.704 108.685 105.179  1.00  0.00           O  
ATOM   2437  CB  LYS A 158      19.816 109.391 107.947  1.00  0.00           C  
ATOM   2438  CG  LYS A 158      18.798 110.027 106.973  1.00  0.00           C  
ATOM   2439  CD  LYS A 158      18.199 111.346 107.487  1.00  0.00           C  
ATOM   2440  CE  LYS A 158      17.330 111.966 106.360  1.00  0.00           C  
ATOM   2441  NZ  LYS A 158      16.695 113.177 106.835  1.00  0.00           N1+
ATOM   2442  H   LYS A 158      21.412 107.955 109.337  1.00  0.00           H  
ATOM   2443  HA  LYS A 158      20.048 107.608 106.781  1.00  0.00           H  
ATOM   2444  HB2 LYS A 158      19.230 109.103 108.820  1.00  0.00           H  
ATOM   2445  HB3 LYS A 158      20.558 110.153 108.184  1.00  0.00           H  
ATOM   2446  HG2 LYS A 158      19.062 110.019 105.916  1.00  0.00           H  
ATOM   2447  HG3 LYS A 158      17.961 109.329 106.956  1.00  0.00           H  
ATOM   2448  HD2 LYS A 158      17.600 111.271 108.394  1.00  0.00           H  
ATOM   2449  HD3 LYS A 158      19.062 111.977 107.704  1.00  0.00           H  
ATOM   2450  HE2 LYS A 158      18.105 112.155 105.617  1.00  0.00           H  
ATOM   2451  HE3 LYS A 158      16.567 111.307 105.949  1.00  0.00           H  
ATOM   2452  HZ1 LYS A 158      17.297 113.812 107.340  1.00  0.00           H  
ATOM   2453  HZ2 LYS A 158      16.250 113.684 106.083  1.00  0.00           H  
ATOM   2454  HZ3 LYS A 158      15.847 112.901 107.309  1.00  0.00           H  
ATOM   2455  N   ASN A 159      23.045 109.111 106.790  1.00  0.00           N  
ATOM   2456  CA  ASN A 159      24.089 109.436 105.877  1.00  0.00           C  
ATOM   2457  C   ASN A 159      24.425 108.250 104.960  1.00  0.00           C  
ATOM   2458  O   ASN A 159      24.273 108.356 103.696  1.00  0.00           O  
ATOM   2459  CB  ASN A 159      25.346 109.868 106.674  1.00  0.00           C  
ATOM   2460  CG  ASN A 159      25.166 111.198 107.304  1.00  0.00           C  
ATOM   2461  ND2 ASN A 159      26.024 111.590 108.233  1.00  0.00           N  
ATOM   2462  OD1 ASN A 159      24.111 111.837 107.258  1.00  0.00           O  
ATOM   2463  H   ASN A 159      23.211 109.287 107.771  1.00  0.00           H  
ATOM   2464  HA  ASN A 159      23.762 110.273 105.259  1.00  0.00           H  
ATOM   2465  HB2 ASN A 159      25.695 109.085 107.348  1.00  0.00           H  
ATOM   2466  HB3 ASN A 159      26.139 110.048 105.948  1.00  0.00           H  
ATOM   2467 HD21 ASN A 159      26.004 112.546 108.558  1.00  0.00           H  
ATOM   2468 HD22 ASN A 159      26.802 111.009 108.511  1.00  0.00           H  
ATOM   2469  N   ILE A 160      24.604 107.077 105.547  1.00  0.00           N  
ATOM   2470  CA  ILE A 160      24.851 105.754 104.820  1.00  0.00           C  
ATOM   2471  C   ILE A 160      23.667 105.355 103.942  1.00  0.00           C  
ATOM   2472  O   ILE A 160      23.858 105.120 102.740  1.00  0.00           O  
ATOM   2473  CB  ILE A 160      25.079 104.682 105.953  1.00  0.00           C  
ATOM   2474  CG1 ILE A 160      26.465 104.929 106.576  1.00  0.00           C  
ATOM   2475  CG2 ILE A 160      25.064 103.213 105.432  1.00  0.00           C  
ATOM   2476  CD1 ILE A 160      26.769 104.128 107.827  1.00  0.00           C  
ATOM   2477  H   ILE A 160      24.485 107.116 106.549  1.00  0.00           H  
ATOM   2478  HA  ILE A 160      25.651 105.766 104.079  1.00  0.00           H  
ATOM   2479  HB  ILE A 160      24.315 104.787 106.723  1.00  0.00           H  
ATOM   2480 HG12 ILE A 160      27.209 104.690 105.816  1.00  0.00           H  
ATOM   2481 HG13 ILE A 160      26.645 105.962 106.876  1.00  0.00           H  
ATOM   2482 HG21 ILE A 160      25.797 103.148 104.629  1.00  0.00           H  
ATOM   2483 HG22 ILE A 160      25.290 102.547 106.264  1.00  0.00           H  
ATOM   2484 HG23 ILE A 160      24.069 103.002 105.038  1.00  0.00           H  
ATOM   2485 HD11 ILE A 160      26.776 103.062 107.602  1.00  0.00           H  
ATOM   2486 HD12 ILE A 160      27.747 104.355 108.251  1.00  0.00           H  
ATOM   2487 HD13 ILE A 160      25.945 104.348 108.505  1.00  0.00           H  
ATOM   2488  N   ALA A 161      22.455 105.468 104.508  1.00  0.00           N  
ATOM   2489  CA  ALA A 161      21.276 105.001 103.843  1.00  0.00           C  
ATOM   2490  C   ALA A 161      20.977 105.840 102.648  1.00  0.00           C  
ATOM   2491  O   ALA A 161      20.559 105.345 101.615  1.00  0.00           O  
ATOM   2492  CB  ALA A 161      20.130 105.116 104.796  1.00  0.00           C  
ATOM   2493  H   ALA A 161      22.431 105.788 105.466  1.00  0.00           H  
ATOM   2494  HA  ALA A 161      21.371 103.937 103.623  1.00  0.00           H  
ATOM   2495  HB1 ALA A 161      19.286 104.747 104.212  1.00  0.00           H  
ATOM   2496  HB2 ALA A 161      20.183 104.396 105.613  1.00  0.00           H  
ATOM   2497  HB3 ALA A 161      19.888 106.148 105.047  1.00  0.00           H  
ATOM   2498  N   SER A 162      21.311 107.169 102.768  1.00  0.00           N  
ATOM   2499  CA  SER A 162      21.176 108.139 101.687  1.00  0.00           C  
ATOM   2500  C   SER A 162      22.144 107.830 100.522  1.00  0.00           C  
ATOM   2501  O   SER A 162      21.754 107.892  99.356  1.00  0.00           O  
ATOM   2502  CB  SER A 162      21.254 109.616 102.078  1.00  0.00           C  
ATOM   2503  OG  SER A 162      22.584 109.947 102.457  1.00  0.00           O  
ATOM   2504  H   SER A 162      21.719 107.476 103.639  1.00  0.00           H  
ATOM   2505  HA  SER A 162      20.193 108.059 101.222  1.00  0.00           H  
ATOM   2506  HB2 SER A 162      21.034 110.223 101.200  1.00  0.00           H  
ATOM   2507  HB3 SER A 162      20.714 109.781 103.009  1.00  0.00           H  
ATOM   2508  HG  SER A 162      22.924 109.362 103.137  1.00  0.00           H  
ATOM   2509  N   MET A 163      23.418 107.452 100.728  1.00  0.00           N  
ATOM   2510  CA  MET A 163      24.314 107.127  99.588  1.00  0.00           C  
ATOM   2511  C   MET A 163      24.012 105.772  98.940  1.00  0.00           C  
ATOM   2512  O   MET A 163      24.660 105.474  97.895  1.00  0.00           O  
ATOM   2513  CB  MET A 163      25.752 107.084 100.046  1.00  0.00           C  
ATOM   2514  CG  MET A 163      26.212 108.278 100.807  1.00  0.00           C  
ATOM   2515  SD  MET A 163      28.037 108.549 100.905  1.00  0.00           S  
ATOM   2516  CE  MET A 163      28.311 109.555  99.461  1.00  0.00           C  
ATOM   2517  H   MET A 163      23.789 107.511 101.666  1.00  0.00           H  
ATOM   2518  HA  MET A 163      24.102 107.849  98.799  1.00  0.00           H  
ATOM   2519  HB2 MET A 163      25.884 106.208 100.682  1.00  0.00           H  
ATOM   2520  HB3 MET A 163      26.316 107.021  99.115  1.00  0.00           H  
ATOM   2521  HG2 MET A 163      25.854 109.189 100.327  1.00  0.00           H  
ATOM   2522  HG3 MET A 163      25.903 108.259 101.852  1.00  0.00           H  
ATOM   2523  HE1 MET A 163      27.509 109.428  98.734  1.00  0.00           H  
ATOM   2524  HE2 MET A 163      28.454 110.569  99.837  1.00  0.00           H  
ATOM   2525  HE3 MET A 163      29.278 109.247  99.061  1.00  0.00           H  
ATOM   2526  N   VAL A 164      23.139 104.882  99.508  1.00  0.00           N  
ATOM   2527  CA  VAL A 164      22.886 103.548  98.914  1.00  0.00           C  
ATOM   2528  C   VAL A 164      21.728 103.702  97.906  1.00  0.00           C  
ATOM   2529  O   VAL A 164      20.798 104.480  98.104  1.00  0.00           O  
ATOM   2530  CB  VAL A 164      22.451 102.593 100.104  1.00  0.00           C  
ATOM   2531  CG1 VAL A 164      22.043 101.214  99.673  1.00  0.00           C  
ATOM   2532  CG2 VAL A 164      23.548 102.421 101.238  1.00  0.00           C  
ATOM   2533  H   VAL A 164      22.493 105.250 100.191  1.00  0.00           H  
ATOM   2534  HA  VAL A 164      23.781 103.157  98.427  1.00  0.00           H  
ATOM   2535  HB  VAL A 164      21.579 102.907 100.678  1.00  0.00           H  
ATOM   2536 HG11 VAL A 164      22.637 100.856  98.832  1.00  0.00           H  
ATOM   2537 HG12 VAL A 164      22.214 100.546 100.516  1.00  0.00           H  
ATOM   2538 HG13 VAL A 164      20.980 101.165  99.439  1.00  0.00           H  
ATOM   2539 HG21 VAL A 164      24.123 101.514 101.050  1.00  0.00           H  
ATOM   2540 HG22 VAL A 164      24.262 103.243 101.203  1.00  0.00           H  
ATOM   2541 HG23 VAL A 164      22.996 102.252 102.162  1.00  0.00           H  
ATOM   2542  N   ARG A 165      21.848 103.077  96.762  1.00  0.00           N  
ATOM   2543  CA  ARG A 165      20.951 103.076  95.666  1.00  0.00           C  
ATOM   2544  C   ARG A 165      19.567 102.414  96.094  1.00  0.00           C  
ATOM   2545  O   ARG A 165      19.628 101.480  96.912  1.00  0.00           O  
ATOM   2546  CB  ARG A 165      21.560 102.301  94.533  1.00  0.00           C  
ATOM   2547  CG  ARG A 165      22.677 103.166  93.815  1.00  0.00           C  
ATOM   2548  CD  ARG A 165      23.574 102.273  92.951  1.00  0.00           C  
ATOM   2549  NE  ARG A 165      24.410 102.995  91.940  1.00  0.00           N  
ATOM   2550  CZ  ARG A 165      25.241 102.405  91.138  1.00  0.00           C  
ATOM   2551  NH1 ARG A 165      25.930 103.087  90.312  1.00  0.00           N1+
ATOM   2552  NH2 ARG A 165      25.627 101.179  91.142  1.00  0.00           N  
ATOM   2553  H   ARG A 165      22.624 102.460  96.569  1.00  0.00           H  
ATOM   2554  HA  ARG A 165      20.701 104.115  95.450  1.00  0.00           H  
ATOM   2555  HB2 ARG A 165      21.981 101.369  94.912  1.00  0.00           H  
ATOM   2556  HB3 ARG A 165      20.738 102.026  93.873  1.00  0.00           H  
ATOM   2557  HG2 ARG A 165      22.246 104.019  93.291  1.00  0.00           H  
ATOM   2558  HG3 ARG A 165      23.243 103.589  94.646  1.00  0.00           H  
ATOM   2559  HD2 ARG A 165      24.155 101.604  93.585  1.00  0.00           H  
ATOM   2560  HD3 ARG A 165      22.850 101.680  92.393  1.00  0.00           H  
ATOM   2561  HE  ARG A 165      24.327 104.000  91.883  1.00  0.00           H  
ATOM   2562 HH11 ARG A 165      26.019 104.067  90.540  1.00  0.00           H  
ATOM   2563 HH12 ARG A 165      26.709 102.717  89.787  1.00  0.00           H  
ATOM   2564 HH21 ARG A 165      25.188 100.593  91.837  1.00  0.00           H  
ATOM   2565 HH22 ARG A 165      26.260 100.787  90.460  1.00  0.00           H  
ATOM   2566  N   PRO A 166      18.427 102.823  95.568  1.00  0.00           N  
ATOM   2567  CA  PRO A 166      17.095 102.166  95.704  1.00  0.00           C  
ATOM   2568  C   PRO A 166      17.338 100.611  95.544  1.00  0.00           C  
ATOM   2569  O   PRO A 166      18.049 100.082  94.662  1.00  0.00           O  
ATOM   2570  CB  PRO A 166      16.189 102.808  94.603  1.00  0.00           C  
ATOM   2571  CG  PRO A 166      17.153 103.226  93.508  1.00  0.00           C  
ATOM   2572  CD  PRO A 166      18.352 103.747  94.385  1.00  0.00           C  
ATOM   2573  HA  PRO A 166      16.573 102.432  96.623  1.00  0.00           H  
ATOM   2574  HB2 PRO A 166      15.422 102.168  94.169  1.00  0.00           H  
ATOM   2575  HB3 PRO A 166      15.738 103.732  94.968  1.00  0.00           H  
ATOM   2576  HG2 PRO A 166      17.578 102.365  92.990  1.00  0.00           H  
ATOM   2577  HG3 PRO A 166      16.651 103.973  92.895  1.00  0.00           H  
ATOM   2578  HD2 PRO A 166      19.239 103.786  93.754  1.00  0.00           H  
ATOM   2579  HD3 PRO A 166      18.065 104.716  94.794  1.00  0.00           H  
ATOM   2580  N   GLY A 167      16.881  99.852  96.572  1.00  0.00           N  
ATOM   2581  CA  GLY A 167      17.032  98.394  96.754  1.00  0.00           C  
ATOM   2582  C   GLY A 167      18.339  97.882  97.416  1.00  0.00           C  
ATOM   2583  O   GLY A 167      18.478  96.669  97.528  1.00  0.00           O  
ATOM   2584  H   GLY A 167      16.415 100.332  97.330  1.00  0.00           H  
ATOM   2585  HA2 GLY A 167      16.130  98.087  97.284  1.00  0.00           H  
ATOM   2586  HA3 GLY A 167      17.059  97.808  95.833  1.00  0.00           H  
ATOM   2587  N   GLY A 168      19.312  98.750  97.714  1.00  0.00           N  
ATOM   2588  CA  GLY A 168      20.639  98.254  98.084  1.00  0.00           C  
ATOM   2589  C   GLY A 168      20.760  97.643  99.463  1.00  0.00           C  
ATOM   2590  O   GLY A 168      19.775  97.621 100.197  1.00  0.00           O  
ATOM   2591  H   GLY A 168      19.246  99.717  97.432  1.00  0.00           H  
ATOM   2592  HA2 GLY A 168      20.906  97.503  97.340  1.00  0.00           H  
ATOM   2593  HA3 GLY A 168      21.362  99.054  97.920  1.00  0.00           H  
ATOM   2594  N   LEU A 169      21.917  97.149  99.867  1.00  0.00           N  
ATOM   2595  CA  LEU A 169      22.168  96.129 100.962  1.00  0.00           C  
ATOM   2596  C   LEU A 169      23.012  96.801 102.110  1.00  0.00           C  
ATOM   2597  O   LEU A 169      23.951  97.547 101.708  1.00  0.00           O  
ATOM   2598  CB  LEU A 169      22.868  94.945 100.291  1.00  0.00           C  
ATOM   2599  CG  LEU A 169      23.550  94.015 101.241  1.00  0.00           C  
ATOM   2600  CD1 LEU A 169      22.548  93.279 102.017  1.00  0.00           C  
ATOM   2601  CD2 LEU A 169      24.488  93.092 100.452  1.00  0.00           C  
ATOM   2602  H   LEU A 169      22.686  97.375  99.254  1.00  0.00           H  
ATOM   2603  HA  LEU A 169      21.231  95.776 101.394  1.00  0.00           H  
ATOM   2604  HB2 LEU A 169      22.195  94.422  99.611  1.00  0.00           H  
ATOM   2605  HB3 LEU A 169      23.630  95.307  99.600  1.00  0.00           H  
ATOM   2606  HG  LEU A 169      24.094  94.536 102.028  1.00  0.00           H  
ATOM   2607 HD11 LEU A 169      22.005  93.938 102.693  1.00  0.00           H  
ATOM   2608 HD12 LEU A 169      21.737  92.819 101.452  1.00  0.00           H  
ATOM   2609 HD13 LEU A 169      23.051  92.449 102.515  1.00  0.00           H  
ATOM   2610 HD21 LEU A 169      24.658  92.227 101.093  1.00  0.00           H  
ATOM   2611 HD22 LEU A 169      24.084  92.697  99.519  1.00  0.00           H  
ATOM   2612 HD23 LEU A 169      25.443  93.545 100.188  1.00  0.00           H  
ATOM   2613  N   LEU A 170      22.793  96.342 103.331  1.00  0.00           N  
ATOM   2614  CA  LEU A 170      23.535  96.877 104.453  1.00  0.00           C  
ATOM   2615  C   LEU A 170      23.987  95.697 105.313  1.00  0.00           C  
ATOM   2616  O   LEU A 170      23.206  95.106 106.009  1.00  0.00           O  
ATOM   2617  CB  LEU A 170      22.556  97.890 105.048  1.00  0.00           C  
ATOM   2618  CG  LEU A 170      22.913  98.428 106.443  1.00  0.00           C  
ATOM   2619  CD1 LEU A 170      24.391  98.987 106.451  1.00  0.00           C  
ATOM   2620  CD2 LEU A 170      21.910  99.568 106.779  1.00  0.00           C  
ATOM   2621  H   LEU A 170      22.025  95.715 103.523  1.00  0.00           H  
ATOM   2622  HA  LEU A 170      24.414  97.378 104.047  1.00  0.00           H  
ATOM   2623  HB2 LEU A 170      22.579  98.809 104.463  1.00  0.00           H  
ATOM   2624  HB3 LEU A 170      21.568  97.433 104.989  1.00  0.00           H  
ATOM   2625  HG  LEU A 170      22.937  97.705 107.259  1.00  0.00           H  
ATOM   2626 HD11 LEU A 170      24.582  99.482 107.403  1.00  0.00           H  
ATOM   2627 HD12 LEU A 170      25.150  98.233 106.243  1.00  0.00           H  
ATOM   2628 HD13 LEU A 170      24.548  99.737 105.675  1.00  0.00           H  
ATOM   2629 HD21 LEU A 170      22.019 100.420 106.109  1.00  0.00           H  
ATOM   2630 HD22 LEU A 170      20.895  99.176 106.711  1.00  0.00           H  
ATOM   2631 HD23 LEU A 170      22.125  99.971 107.768  1.00  0.00           H  
ATOM   2632  N   VAL A 171      25.316  95.462 105.325  1.00  0.00           N  
ATOM   2633  CA  VAL A 171      25.962  94.544 106.273  1.00  0.00           C  
ATOM   2634  C   VAL A 171      26.577  95.344 107.409  1.00  0.00           C  
ATOM   2635  O   VAL A 171      27.267  96.352 107.215  1.00  0.00           O  
ATOM   2636  CB  VAL A 171      26.968  93.608 105.579  1.00  0.00           C  
ATOM   2637  CG1 VAL A 171      27.650  92.665 106.569  1.00  0.00           C  
ATOM   2638  CG2 VAL A 171      26.421  92.692 104.519  1.00  0.00           C  
ATOM   2639  H   VAL A 171      25.830  96.148 104.791  1.00  0.00           H  
ATOM   2640  HA  VAL A 171      25.157  93.951 106.704  1.00  0.00           H  
ATOM   2641  HB  VAL A 171      27.753  94.210 105.123  1.00  0.00           H  
ATOM   2642 HG11 VAL A 171      26.935  92.001 107.056  1.00  0.00           H  
ATOM   2643 HG12 VAL A 171      28.312  92.017 105.995  1.00  0.00           H  
ATOM   2644 HG13 VAL A 171      28.160  93.200 107.370  1.00  0.00           H  
ATOM   2645 HG21 VAL A 171      27.245  92.109 104.106  1.00  0.00           H  
ATOM   2646 HG22 VAL A 171      25.655  92.040 104.938  1.00  0.00           H  
ATOM   2647 HG23 VAL A 171      26.074  93.382 103.751  1.00  0.00           H  
ATOM   2648  N   ILE A 172      26.317  94.903 108.604  1.00  0.00           N  
ATOM   2649  CA  ILE A 172      26.585  95.658 109.820  1.00  0.00           C  
ATOM   2650  C   ILE A 172      26.614  94.859 111.148  1.00  0.00           C  
ATOM   2651  O   ILE A 172      25.803  93.952 111.359  1.00  0.00           O  
ATOM   2652  CB  ILE A 172      25.540  96.785 109.954  1.00  0.00           C  
ATOM   2653  CG1 ILE A 172      25.962  97.835 111.033  1.00  0.00           C  
ATOM   2654  CG2 ILE A 172      24.165  96.242 110.209  1.00  0.00           C  
ATOM   2655  CD1 ILE A 172      25.256  99.225 110.927  1.00  0.00           C  
ATOM   2656  H   ILE A 172      25.771  94.056 108.677  1.00  0.00           H  
ATOM   2657  HA  ILE A 172      27.583  96.093 109.762  1.00  0.00           H  
ATOM   2658  HB  ILE A 172      25.586  97.298 108.993  1.00  0.00           H  
ATOM   2659 HG12 ILE A 172      25.834  97.375 112.012  1.00  0.00           H  
ATOM   2660 HG13 ILE A 172      27.017  98.102 110.968  1.00  0.00           H  
ATOM   2661 HG21 ILE A 172      23.872  95.497 109.471  1.00  0.00           H  
ATOM   2662 HG22 ILE A 172      24.192  95.915 111.250  1.00  0.00           H  
ATOM   2663 HG23 ILE A 172      23.444  97.054 110.135  1.00  0.00           H  
ATOM   2664 HD11 ILE A 172      25.935  99.988 111.310  1.00  0.00           H  
ATOM   2665 HD12 ILE A 172      25.077  99.477 109.881  1.00  0.00           H  
ATOM   2666 HD13 ILE A 172      24.231  99.210 111.295  1.00  0.00           H  
ATOM   2667  N   ASP A 173      27.483  95.098 112.152  1.00  0.00           N  
ATOM   2668  CA  ASP A 173      27.575  94.179 113.347  1.00  0.00           C  
ATOM   2669  C   ASP A 173      27.552  94.910 114.748  1.00  0.00           C  
ATOM   2670  O   ASP A 173      27.631  96.101 114.742  1.00  0.00           O  
ATOM   2671  CB  ASP A 173      28.736  93.170 113.212  1.00  0.00           C  
ATOM   2672  CG  ASP A 173      30.138  93.797 113.228  1.00  0.00           C  
ATOM   2673  OD1 ASP A 173      31.015  92.892 113.155  1.00  0.00           O  
ATOM   2674  OD2 ASP A 173      30.425  94.973 113.345  1.00  0.00           O1-
ATOM   2675  H   ASP A 173      28.058  95.925 112.214  1.00  0.00           H  
ATOM   2676  HA  ASP A 173      26.734  93.491 113.429  1.00  0.00           H  
ATOM   2677  HB2 ASP A 173      28.644  92.493 114.061  1.00  0.00           H  
ATOM   2678  HB3 ASP A 173      28.601  92.742 112.218  1.00  0.00           H  
ATOM   2679  N   HIE A 174      27.595  94.078 115.840  1.00  0.00           N  
ATOM   2680  CA  HIE A 174      27.821  94.470 117.199  1.00  0.00           C  
ATOM   2681  C   HIE A 174      28.309  93.299 118.027  1.00  0.00           C  
ATOM   2682  O   HIE A 174      28.357  92.193 117.539  1.00  0.00           O  
ATOM   2683  CB  HIE A 174      26.540  95.015 117.820  1.00  0.00           C  
ATOM   2684  CG  HIE A 174      26.365  96.555 117.747  1.00  0.00           C  
ATOM   2685  CD2 HIE A 174      25.441  97.195 116.942  1.00  0.00           C  
ATOM   2686  ND1 HIE A 174      27.150  97.535 118.383  1.00  0.00           N  
ATOM   2687  CE1 HIE A 174      26.527  98.682 118.141  1.00  0.00           C  
ATOM   2688  NE2 HIE A 174      25.431  98.501 117.366  1.00  0.00           N  
ATOM   2689  H   HIE A 174      27.553  93.084 115.667  1.00  0.00           H  
ATOM   2690  HA  HIE A 174      28.604  95.228 117.214  1.00  0.00           H  
ATOM   2691  HB2 HIE A 174      25.719  94.479 117.343  1.00  0.00           H  
ATOM   2692  HB3 HIE A 174      26.556  94.834 118.895  1.00  0.00           H  
ATOM   2693  HD2 HIE A 174      24.682  96.797 116.285  1.00  0.00           H  
ATOM   2694  HE1 HIE A 174      26.985  99.594 118.497  1.00  0.00           H  
ATOM   2695  HE2 HIE A 174      24.882  99.233 116.939  1.00  0.00           H  
ATOM   2696  N   ARG A 175      28.764  93.582 119.264  1.00  0.00           N  
ATOM   2697  CA  ARG A 175      28.994  92.543 120.170  1.00  0.00           C  
ATOM   2698  C   ARG A 175      27.673  92.215 120.889  1.00  0.00           C  
ATOM   2699  O   ARG A 175      26.700  93.033 121.001  1.00  0.00           O  
ATOM   2700  CB  ARG A 175      30.202  92.864 121.198  1.00  0.00           C  
ATOM   2701  CG  ARG A 175      31.635  92.680 120.691  1.00  0.00           C  
ATOM   2702  CD  ARG A 175      32.684  93.057 121.753  1.00  0.00           C  
ATOM   2703  NE  ARG A 175      34.049  92.981 121.181  1.00  0.00           N  
ATOM   2704  CZ  ARG A 175      34.773  91.911 121.168  1.00  0.00           C  
ATOM   2705  NH1 ARG A 175      34.334  90.724 121.422  1.00  0.00           N1+
ATOM   2706  NH2 ARG A 175      35.960  92.006 120.744  1.00  0.00           N  
ATOM   2707  H   ARG A 175      28.660  94.515 119.636  1.00  0.00           H  
ATOM   2708  HA  ARG A 175      29.371  91.647 119.678  1.00  0.00           H  
ATOM   2709  HB2 ARG A 175      30.071  93.900 121.507  1.00  0.00           H  
ATOM   2710  HB3 ARG A 175      30.163  92.238 122.089  1.00  0.00           H  
ATOM   2711  HG2 ARG A 175      31.772  91.651 120.359  1.00  0.00           H  
ATOM   2712  HG3 ARG A 175      31.656  93.295 119.792  1.00  0.00           H  
ATOM   2713  HD2 ARG A 175      32.565  94.062 122.161  1.00  0.00           H  
ATOM   2714  HD3 ARG A 175      32.659  92.500 122.689  1.00  0.00           H  
ATOM   2715  HE  ARG A 175      34.517  93.826 120.885  1.00  0.00           H  
ATOM   2716 HH11 ARG A 175      33.430  90.640 121.864  1.00  0.00           H  
ATOM   2717 HH12 ARG A 175      34.977  89.945 121.444  1.00  0.00           H  
ATOM   2718 HH21 ARG A 175      36.355  92.856 120.366  1.00  0.00           H  
ATOM   2719 HH22 ARG A 175      36.521  91.174 120.856  1.00  0.00           H  
ATOM   2720  N   ASN A 176      27.548  90.980 121.350  1.00  0.00           N  
ATOM   2721  CA  ASN A 176      26.555  90.474 122.332  1.00  0.00           C  
ATOM   2722  C   ASN A 176      26.820  91.098 123.730  1.00  0.00           C  
ATOM   2723  O   ASN A 176      27.322  90.405 124.604  1.00  0.00           O  
ATOM   2724  CB  ASN A 176      26.582  88.958 122.306  1.00  0.00           C  
ATOM   2725  CG  ASN A 176      25.501  88.238 123.106  1.00  0.00           C  
ATOM   2726  ND2 ASN A 176      25.423  86.963 123.034  1.00  0.00           N  
ATOM   2727  OD1 ASN A 176      24.669  88.787 123.822  1.00  0.00           O  
ATOM   2728  H   ASN A 176      28.216  90.298 121.018  1.00  0.00           H  
ATOM   2729  HA  ASN A 176      25.589  90.805 121.951  1.00  0.00           H  
ATOM   2730  HB2 ASN A 176      26.517  88.654 121.261  1.00  0.00           H  
ATOM   2731  HB3 ASN A 176      27.568  88.706 122.696  1.00  0.00           H  
ATOM   2732 HD21 ASN A 176      24.685  86.383 123.410  1.00  0.00           H  
ATOM   2733 HD22 ASN A 176      26.207  86.525 122.570  1.00  0.00           H  
ATOM   2734  N   TYR A 177      26.628  92.419 123.717  1.00  0.00           N  
ATOM   2735  CA  TYR A 177      26.608  93.169 124.969  1.00  0.00           C  
ATOM   2736  C   TYR A 177      25.588  92.597 125.982  1.00  0.00           C  
ATOM   2737  O   TYR A 177      25.842  92.744 127.196  1.00  0.00           O  
ATOM   2738  CB  TYR A 177      26.326  94.624 124.647  1.00  0.00           C  
ATOM   2739  CG  TYR A 177      27.334  95.349 123.753  1.00  0.00           C  
ATOM   2740  CD1 TYR A 177      28.636  95.625 124.317  1.00  0.00           C  
ATOM   2741  CD2 TYR A 177      27.035  95.760 122.421  1.00  0.00           C  
ATOM   2742  CE1 TYR A 177      29.586  96.270 123.495  1.00  0.00           C  
ATOM   2743  CE2 TYR A 177      28.022  96.390 121.620  1.00  0.00           C  
ATOM   2744  CZ  TYR A 177      29.288  96.523 122.157  1.00  0.00           C  
ATOM   2745  OH  TYR A 177      30.316  96.958 121.340  1.00  0.00           O  
ATOM   2746  H   TYR A 177      26.158  92.677 122.860  1.00  0.00           H  
ATOM   2747  HA  TYR A 177      27.621  92.998 125.332  1.00  0.00           H  
ATOM   2748  HB2 TYR A 177      25.383  94.689 124.105  1.00  0.00           H  
ATOM   2749  HB3 TYR A 177      26.325  95.195 125.575  1.00  0.00           H  
ATOM   2750  HD1 TYR A 177      28.948  95.360 125.317  1.00  0.00           H  
ATOM   2751  HD2 TYR A 177      26.077  95.480 122.008  1.00  0.00           H  
ATOM   2752  HE1 TYR A 177      30.577  96.458 123.879  1.00  0.00           H  
ATOM   2753  HE2 TYR A 177      27.809  96.530 120.571  1.00  0.00           H  
ATOM   2754  HH  TYR A 177      30.105  96.840 120.411  1.00  0.00           H  
ATOM   2755  N   ASP A 178      24.485  91.979 125.577  1.00  0.00           N  
ATOM   2756  CA  ASP A 178      23.514  91.408 126.566  1.00  0.00           C  
ATOM   2757  C   ASP A 178      23.993  90.161 127.382  1.00  0.00           C  
ATOM   2758  O   ASP A 178      23.633  90.126 128.551  1.00  0.00           O  
ATOM   2759  CB  ASP A 178      22.244  91.031 125.789  1.00  0.00           C  
ATOM   2760  CG  ASP A 178      21.288  92.118 125.418  1.00  0.00           C  
ATOM   2761  OD1 ASP A 178      20.755  92.793 126.352  1.00  0.00           O  
ATOM   2762  OD2 ASP A 178      21.238  92.429 124.203  1.00  0.00           O1-
ATOM   2763  H   ASP A 178      24.331  91.907 124.582  1.00  0.00           H  
ATOM   2764  HA  ASP A 178      23.256  92.239 127.224  1.00  0.00           H  
ATOM   2765  HB2 ASP A 178      22.418  90.456 124.879  1.00  0.00           H  
ATOM   2766  HB3 ASP A 178      21.756  90.314 126.449  1.00  0.00           H  
ATOM   2767  N   TYR A 179      24.960  89.366 126.878  1.00  0.00           N  
ATOM   2768  CA  TYR A 179      25.474  88.298 127.680  1.00  0.00           C  
ATOM   2769  C   TYR A 179      26.379  88.904 128.726  1.00  0.00           C  
ATOM   2770  O   TYR A 179      26.427  88.441 129.847  1.00  0.00           O  
ATOM   2771  CB  TYR A 179      26.401  87.342 126.819  1.00  0.00           C  
ATOM   2772  CG  TYR A 179      27.057  86.271 127.657  1.00  0.00           C  
ATOM   2773  CD1 TYR A 179      28.327  86.482 128.304  1.00  0.00           C  
ATOM   2774  CD2 TYR A 179      26.345  85.092 127.931  1.00  0.00           C  
ATOM   2775  CE1 TYR A 179      28.961  85.420 129.026  1.00  0.00           C  
ATOM   2776  CE2 TYR A 179      26.945  84.072 128.755  1.00  0.00           C  
ATOM   2777  CZ  TYR A 179      28.226  84.201 129.261  1.00  0.00           C  
ATOM   2778  OH  TYR A 179      28.625  83.384 130.234  1.00  0.00           O  
ATOM   2779  H   TYR A 179      25.334  89.436 125.943  1.00  0.00           H  
ATOM   2780  HA  TYR A 179      24.632  87.746 128.097  1.00  0.00           H  
ATOM   2781  HB2 TYR A 179      25.744  86.960 126.037  1.00  0.00           H  
ATOM   2782  HB3 TYR A 179      27.213  87.924 126.384  1.00  0.00           H  
ATOM   2783  HD1 TYR A 179      28.878  87.407 128.226  1.00  0.00           H  
ATOM   2784  HD2 TYR A 179      25.292  85.043 127.696  1.00  0.00           H  
ATOM   2785  HE1 TYR A 179      29.944  85.573 129.446  1.00  0.00           H  
ATOM   2786  HE2 TYR A 179      26.397  83.186 129.039  1.00  0.00           H  
ATOM   2787  HH  TYR A 179      29.493  83.622 130.572  1.00  0.00           H  
ATOM   2788  N   ILE A 180      27.154  89.954 128.325  1.00  0.00           N  
ATOM   2789  CA  ILE A 180      28.091  90.654 129.242  1.00  0.00           C  
ATOM   2790  C   ILE A 180      27.467  91.366 130.429  1.00  0.00           C  
ATOM   2791  O   ILE A 180      27.919  91.190 131.523  1.00  0.00           O  
ATOM   2792  CB  ILE A 180      28.898  91.619 128.319  1.00  0.00           C  
ATOM   2793  CG1 ILE A 180      29.631  90.917 127.150  1.00  0.00           C  
ATOM   2794  CG2 ILE A 180      29.985  92.440 129.136  1.00  0.00           C  
ATOM   2795  CD1 ILE A 180      30.397  91.794 126.209  1.00  0.00           C  
ATOM   2796  H   ILE A 180      27.170  90.214 127.349  1.00  0.00           H  
ATOM   2797  HA  ILE A 180      28.735  89.835 129.563  1.00  0.00           H  
ATOM   2798  HB  ILE A 180      28.254  92.360 127.846  1.00  0.00           H  
ATOM   2799 HG12 ILE A 180      30.234  90.057 127.442  1.00  0.00           H  
ATOM   2800 HG13 ILE A 180      28.861  90.393 126.582  1.00  0.00           H  
ATOM   2801 HG21 ILE A 180      30.841  92.896 128.639  1.00  0.00           H  
ATOM   2802 HG22 ILE A 180      29.429  93.228 129.646  1.00  0.00           H  
ATOM   2803 HG23 ILE A 180      30.506  91.693 129.734  1.00  0.00           H  
ATOM   2804 HD11 ILE A 180      30.818  91.206 125.394  1.00  0.00           H  
ATOM   2805 HD12 ILE A 180      29.761  92.581 125.801  1.00  0.00           H  
ATOM   2806 HD13 ILE A 180      31.301  92.240 126.624  1.00  0.00           H  
ATOM   2807  N   LEU A 181      26.368  92.122 130.211  1.00  0.00           N  
ATOM   2808  CA  LEU A 181      25.469  92.560 131.196  1.00  0.00           C  
ATOM   2809  C   LEU A 181      24.911  91.484 132.133  1.00  0.00           C  
ATOM   2810  O   LEU A 181      24.859  91.683 133.340  1.00  0.00           O  
ATOM   2811  CB  LEU A 181      24.273  93.212 130.475  1.00  0.00           C  
ATOM   2812  CG  LEU A 181      24.510  94.543 129.727  1.00  0.00           C  
ATOM   2813  CD1 LEU A 181      23.180  94.830 129.068  1.00  0.00           C  
ATOM   2814  CD2 LEU A 181      24.946  95.691 130.668  1.00  0.00           C  
ATOM   2815  H   LEU A 181      26.162  92.248 129.230  1.00  0.00           H  
ATOM   2816  HA  LEU A 181      25.971  93.279 131.842  1.00  0.00           H  
ATOM   2817  HB2 LEU A 181      23.701  92.463 129.928  1.00  0.00           H  
ATOM   2818  HB3 LEU A 181      23.537  93.454 131.241  1.00  0.00           H  
ATOM   2819  HG  LEU A 181      25.253  94.470 128.932  1.00  0.00           H  
ATOM   2820 HD11 LEU A 181      23.253  95.732 128.462  1.00  0.00           H  
ATOM   2821 HD12 LEU A 181      22.884  94.010 128.412  1.00  0.00           H  
ATOM   2822 HD13 LEU A 181      22.371  94.985 129.783  1.00  0.00           H  
ATOM   2823 HD21 LEU A 181      25.279  96.496 130.013  1.00  0.00           H  
ATOM   2824 HD22 LEU A 181      24.119  96.053 131.281  1.00  0.00           H  
ATOM   2825 HD23 LEU A 181      25.790  95.389 131.288  1.00  0.00           H  
ATOM   2826  N   SER A 182      24.582  90.272 131.558  1.00  0.00           N  
ATOM   2827  CA  SER A 182      24.056  89.054 132.291  1.00  0.00           C  
ATOM   2828  C   SER A 182      25.174  88.619 133.212  1.00  0.00           C  
ATOM   2829  O   SER A 182      24.955  88.249 134.346  1.00  0.00           O  
ATOM   2830  CB  SER A 182      23.534  87.995 131.313  1.00  0.00           C  
ATOM   2831  OG  SER A 182      22.633  88.656 130.444  1.00  0.00           O  
ATOM   2832  H   SER A 182      24.626  90.228 130.550  1.00  0.00           H  
ATOM   2833  HA  SER A 182      23.195  89.288 132.918  1.00  0.00           H  
ATOM   2834  HB2 SER A 182      24.357  87.558 130.748  1.00  0.00           H  
ATOM   2835  HB3 SER A 182      22.950  87.251 131.855  1.00  0.00           H  
ATOM   2836  HG  SER A 182      23.059  89.254 129.825  1.00  0.00           H  
ATOM   2837  N   THR A 183      26.435  88.774 132.855  1.00  0.00           N  
ATOM   2838  CA  THR A 183      27.563  87.998 133.489  1.00  0.00           C  
ATOM   2839  C   THR A 183      28.814  88.785 133.965  1.00  0.00           C  
ATOM   2840  O   THR A 183      29.495  88.302 134.897  1.00  0.00           O  
ATOM   2841  CB  THR A 183      28.025  86.797 132.587  1.00  0.00           C  
ATOM   2842  CG2 THR A 183      26.850  85.947 132.251  1.00  0.00           C  
ATOM   2843  OG1 THR A 183      28.555  87.466 131.487  1.00  0.00           O  
ATOM   2844  H   THR A 183      26.680  89.165 131.956  1.00  0.00           H  
ATOM   2845  HA  THR A 183      27.220  87.516 134.405  1.00  0.00           H  
ATOM   2846  HB  THR A 183      28.838  86.267 133.082  1.00  0.00           H  
ATOM   2847  HG1 THR A 183      27.809  87.410 130.885  1.00  0.00           H  
ATOM   2848 HG21 THR A 183      25.989  86.092 132.904  1.00  0.00           H  
ATOM   2849 HG22 THR A 183      26.595  85.991 131.192  1.00  0.00           H  
ATOM   2850 HG23 THR A 183      27.004  84.897 132.498  1.00  0.00           H  
ATOM   2851  N   GLY A 184      29.148  90.019 133.512  1.00  0.00           N  
ATOM   2852  CA  GLY A 184      30.382  90.806 133.616  1.00  0.00           C  
ATOM   2853  C   GLY A 184      31.627  90.135 133.001  1.00  0.00           C  
ATOM   2854  O   GLY A 184      32.719  90.223 133.604  1.00  0.00           O  
ATOM   2855  H   GLY A 184      28.346  90.390 133.023  1.00  0.00           H  
ATOM   2856  HA2 GLY A 184      30.283  91.743 133.069  1.00  0.00           H  
ATOM   2857  HA3 GLY A 184      30.590  91.070 134.654  1.00  0.00           H  
ATOM   2858  N   CYS A 185      31.408  89.373 131.947  1.00  0.00           N  
ATOM   2859  CA  CYS A 185      32.347  88.430 131.477  1.00  0.00           C  
ATOM   2860  C   CYS A 185      32.271  88.399 129.971  1.00  0.00           C  
ATOM   2861  O   CYS A 185      31.222  88.623 129.389  1.00  0.00           O  
ATOM   2862  CB  CYS A 185      32.027  86.992 131.980  1.00  0.00           C  
ATOM   2863  SG  CYS A 185      32.341  86.744 133.778  1.00  0.00           S  
ATOM   2864  H   CYS A 185      30.465  89.305 131.594  1.00  0.00           H  
ATOM   2865  HA  CYS A 185      33.326  88.758 131.826  1.00  0.00           H  
ATOM   2866  HB2 CYS A 185      31.036  86.663 131.668  1.00  0.00           H  
ATOM   2867  HB3 CYS A 185      32.704  86.250 131.556  1.00  0.00           H  
ATOM   2868  HG  CYS A 185      31.341  85.876 133.957  1.00  0.00           H  
ATOM   2869  N   ALA A 186      33.347  88.023 129.374  1.00  0.00           N  
ATOM   2870  CA  ALA A 186      33.389  87.734 127.918  1.00  0.00           C  
ATOM   2871  C   ALA A 186      32.415  86.573 127.466  1.00  0.00           C  
ATOM   2872  O   ALA A 186      32.309  85.553 128.211  1.00  0.00           O  
ATOM   2873  CB  ALA A 186      34.759  87.309 127.598  1.00  0.00           C  
ATOM   2874  H   ALA A 186      34.226  88.006 129.872  1.00  0.00           H  
ATOM   2875  HA  ALA A 186      33.274  88.698 127.426  1.00  0.00           H  
ATOM   2876  HB1 ALA A 186      34.911  86.255 127.831  1.00  0.00           H  
ATOM   2877  HB2 ALA A 186      35.000  87.591 126.574  1.00  0.00           H  
ATOM   2878  HB3 ALA A 186      35.497  87.729 128.283  1.00  0.00           H  
ATOM   2879  N   PRO A 187      31.659  86.739 126.353  1.00  0.00           N  
ATOM   2880  CA  PRO A 187      30.849  85.694 125.851  1.00  0.00           C  
ATOM   2881  C   PRO A 187      31.587  84.406 125.417  1.00  0.00           C  
ATOM   2882  O   PRO A 187      32.789  84.453 125.127  1.00  0.00           O  
ATOM   2883  CB  PRO A 187      30.242  86.330 124.580  1.00  0.00           C  
ATOM   2884  CG  PRO A 187      30.253  87.827 124.797  1.00  0.00           C  
ATOM   2885  CD  PRO A 187      31.481  87.987 125.605  1.00  0.00           C  
ATOM   2886  HA  PRO A 187      30.032  85.438 126.526  1.00  0.00           H  
ATOM   2887  HB2 PRO A 187      30.847  86.246 123.678  1.00  0.00           H  
ATOM   2888  HB3 PRO A 187      29.271  85.930 124.289  1.00  0.00           H  
ATOM   2889  HG2 PRO A 187      30.192  88.296 123.816  1.00  0.00           H  
ATOM   2890  HG3 PRO A 187      29.390  88.109 125.401  1.00  0.00           H  
ATOM   2891  HD2 PRO A 187      32.323  88.075 124.919  1.00  0.00           H  
ATOM   2892  HD3 PRO A 187      31.604  88.879 126.220  1.00  0.00           H  
ATOM   2893  N   PRO A 188      30.965  83.247 125.409  1.00  0.00           N  
ATOM   2894  CA  PRO A 188      31.677  81.932 125.211  1.00  0.00           C  
ATOM   2895  C   PRO A 188      31.944  81.628 123.732  1.00  0.00           C  
ATOM   2896  O   PRO A 188      32.662  80.667 123.466  1.00  0.00           O  
ATOM   2897  CB  PRO A 188      30.798  80.848 125.877  1.00  0.00           C  
ATOM   2898  CG  PRO A 188      29.403  81.456 125.895  1.00  0.00           C  
ATOM   2899  CD  PRO A 188      29.631  83.013 125.803  1.00  0.00           C  
ATOM   2900  HA  PRO A 188      32.641  82.008 125.716  1.00  0.00           H  
ATOM   2901  HB2 PRO A 188      30.896  79.911 125.328  1.00  0.00           H  
ATOM   2902  HB3 PRO A 188      31.176  80.727 126.892  1.00  0.00           H  
ATOM   2903  HG2 PRO A 188      28.825  81.030 125.075  1.00  0.00           H  
ATOM   2904  HG3 PRO A 188      28.843  81.272 126.811  1.00  0.00           H  
ATOM   2905  HD2 PRO A 188      28.899  83.444 125.119  1.00  0.00           H  
ATOM   2906  HD3 PRO A 188      29.295  83.403 126.764  1.00  0.00           H  
ATOM   2907  N   GLY A 189      31.365  82.374 122.796  1.00  0.00           N  
ATOM   2908  CA  GLY A 189      31.480  82.247 121.343  1.00  0.00           C  
ATOM   2909  C   GLY A 189      32.839  82.343 120.637  1.00  0.00           C  
ATOM   2910  O   GLY A 189      33.872  82.688 121.246  1.00  0.00           O  
ATOM   2911  H   GLY A 189      30.772  83.061 123.241  1.00  0.00           H  
ATOM   2912  HA2 GLY A 189      31.129  81.264 121.031  1.00  0.00           H  
ATOM   2913  HA3 GLY A 189      30.812  83.013 120.947  1.00  0.00           H  
ATOM   2914  N   LYS A 190      32.785  82.124 119.324  1.00  0.00           N  
ATOM   2915  CA  LYS A 190      33.880  81.946 118.336  1.00  0.00           C  
ATOM   2916  C   LYS A 190      34.598  83.210 117.912  1.00  0.00           C  
ATOM   2917  O   LYS A 190      33.965  84.155 117.526  1.00  0.00           O  
ATOM   2918  CB  LYS A 190      33.230  81.325 117.069  1.00  0.00           C  
ATOM   2919  CG  LYS A 190      34.224  80.437 116.281  1.00  0.00           C  
ATOM   2920  CD  LYS A 190      33.851  80.134 114.816  1.00  0.00           C  
ATOM   2921  CE  LYS A 190      35.011  79.283 114.252  1.00  0.00           C  
ATOM   2922  NZ  LYS A 190      34.817  79.111 112.776  1.00  0.00           N1+
ATOM   2923  H   LYS A 190      31.866  82.005 118.923  1.00  0.00           H  
ATOM   2924  HA  LYS A 190      34.632  81.243 118.695  1.00  0.00           H  
ATOM   2925  HB2 LYS A 190      32.309  80.798 117.318  1.00  0.00           H  
ATOM   2926  HB3 LYS A 190      32.954  82.168 116.435  1.00  0.00           H  
ATOM   2927  HG2 LYS A 190      35.155  81.000 116.210  1.00  0.00           H  
ATOM   2928  HG3 LYS A 190      34.415  79.539 116.867  1.00  0.00           H  
ATOM   2929  HD2 LYS A 190      32.950  79.521 114.800  1.00  0.00           H  
ATOM   2930  HD3 LYS A 190      33.662  81.073 114.295  1.00  0.00           H  
ATOM   2931  HE2 LYS A 190      35.974  79.790 114.293  1.00  0.00           H  
ATOM   2932  HE3 LYS A 190      35.090  78.378 114.854  1.00  0.00           H  
ATOM   2933  HZ1 LYS A 190      34.692  79.940 112.214  1.00  0.00           H  
ATOM   2934  HZ2 LYS A 190      35.566  78.552 112.391  1.00  0.00           H  
ATOM   2935  HZ3 LYS A 190      34.063  78.446 112.680  1.00  0.00           H  
ATOM   2936  N   ASN A 191      35.935  83.112 117.879  1.00  0.00           N  
ATOM   2937  CA  ASN A 191      36.833  84.223 117.451  1.00  0.00           C  
ATOM   2938  C   ASN A 191      36.964  84.218 115.947  1.00  0.00           C  
ATOM   2939  O   ASN A 191      37.213  83.117 115.351  1.00  0.00           O  
ATOM   2940  CB  ASN A 191      38.265  84.258 118.124  1.00  0.00           C  
ATOM   2941  CG  ASN A 191      38.994  85.607 118.037  1.00  0.00           C  
ATOM   2942  ND2 ASN A 191      40.100  85.858 118.676  1.00  0.00           N  
ATOM   2943  OD1 ASN A 191      38.446  86.597 117.503  1.00  0.00           O  
ATOM   2944  H   ASN A 191      36.306  82.178 117.978  1.00  0.00           H  
ATOM   2945  HA  ASN A 191      36.267  85.105 117.752  1.00  0.00           H  
ATOM   2946  HB2 ASN A 191      38.211  83.994 119.180  1.00  0.00           H  
ATOM   2947  HB3 ASN A 191      38.824  83.490 117.589  1.00  0.00           H  
ATOM   2948 HD21 ASN A 191      40.504  86.760 118.467  1.00  0.00           H  
ATOM   2949 HD22 ASN A 191      40.614  85.072 119.048  1.00  0.00           H  
ATOM   2950  N   ILE A 192      36.668  85.368 115.278  1.00  0.00           N  
ATOM   2951  CA  ILE A 192      36.483  85.542 113.818  1.00  0.00           C  
ATOM   2952  C   ILE A 192      37.258  86.638 113.166  1.00  0.00           C  
ATOM   2953  O   ILE A 192      37.753  86.486 112.033  1.00  0.00           O  
ATOM   2954  CB  ILE A 192      34.983  85.529 113.410  1.00  0.00           C  
ATOM   2955  CG1 ILE A 192      34.222  86.738 114.121  1.00  0.00           C  
ATOM   2956  CG2 ILE A 192      34.394  84.223 113.812  1.00  0.00           C  
ATOM   2957  CD1 ILE A 192      32.789  86.815 113.619  1.00  0.00           C  
ATOM   2958  H   ILE A 192      36.517  86.180 115.860  1.00  0.00           H  
ATOM   2959  HA  ILE A 192      36.953  84.687 113.331  1.00  0.00           H  
ATOM   2960  HB  ILE A 192      34.901  85.663 112.332  1.00  0.00           H  
ATOM   2961 HG12 ILE A 192      34.239  86.688 115.211  1.00  0.00           H  
ATOM   2962 HG13 ILE A 192      34.706  87.685 113.884  1.00  0.00           H  
ATOM   2963 HG21 ILE A 192      35.086  83.458 113.461  1.00  0.00           H  
ATOM   2964 HG22 ILE A 192      34.039  84.090 114.835  1.00  0.00           H  
ATOM   2965 HG23 ILE A 192      33.535  84.085 113.156  1.00  0.00           H  
ATOM   2966 HD11 ILE A 192      32.254  87.534 114.240  1.00  0.00           H  
ATOM   2967 HD12 ILE A 192      32.798  87.142 112.580  1.00  0.00           H  
ATOM   2968 HD13 ILE A 192      32.268  85.862 113.715  1.00  0.00           H  
ATOM   2969  N   TYR A 193      37.373  87.837 113.809  1.00  0.00           N  
ATOM   2970  CA  TYR A 193      38.014  89.071 113.267  1.00  0.00           C  
ATOM   2971  C   TYR A 193      39.418  89.280 113.794  1.00  0.00           C  
ATOM   2972  O   TYR A 193      40.284  89.899 113.109  1.00  0.00           O  
ATOM   2973  CB  TYR A 193      37.105  90.278 113.650  1.00  0.00           C  
ATOM   2974  CG  TYR A 193      35.631  90.345 113.226  1.00  0.00           C  
ATOM   2975  CD1 TYR A 193      34.587  90.591 114.074  1.00  0.00           C  
ATOM   2976  CD2 TYR A 193      35.352  90.222 111.855  1.00  0.00           C  
ATOM   2977  CE1 TYR A 193      33.265  90.716 113.562  1.00  0.00           C  
ATOM   2978  CE2 TYR A 193      34.041  90.261 111.344  1.00  0.00           C  
ATOM   2979  CZ  TYR A 193      33.008  90.564 112.186  1.00  0.00           C  
ATOM   2980  OH  TYR A 193      31.722  90.722 111.756  1.00  0.00           O  
ATOM   2981  H   TYR A 193      36.881  88.022 114.670  1.00  0.00           H  
ATOM   2982  HA  TYR A 193      38.037  88.989 112.180  1.00  0.00           H  
ATOM   2983  HB2 TYR A 193      37.188  90.302 114.737  1.00  0.00           H  
ATOM   2984  HB3 TYR A 193      37.658  91.106 113.207  1.00  0.00           H  
ATOM   2985  HD1 TYR A 193      34.797  90.690 115.129  1.00  0.00           H  
ATOM   2986  HD2 TYR A 193      36.051  89.890 111.101  1.00  0.00           H  
ATOM   2987  HE1 TYR A 193      32.459  90.852 114.266  1.00  0.00           H  
ATOM   2988  HE2 TYR A 193      33.889  90.073 110.292  1.00  0.00           H  
ATOM   2989  HH  TYR A 193      31.343  91.524 112.122  1.00  0.00           H  
ATOM   2990  N   TYR A 194      39.674  88.810 115.050  1.00  0.00           N  
ATOM   2991  CA  TYR A 194      40.828  89.149 115.850  1.00  0.00           C  
ATOM   2992  C   TYR A 194      41.494  87.975 116.564  1.00  0.00           C  
ATOM   2993  O   TYR A 194      41.669  88.103 117.795  1.00  0.00           O  
ATOM   2994  CB  TYR A 194      40.408  90.264 116.819  1.00  0.00           C  
ATOM   2995  CG  TYR A 194      39.704  91.507 116.158  1.00  0.00           C  
ATOM   2996  CD1 TYR A 194      38.506  92.011 116.709  1.00  0.00           C  
ATOM   2997  CD2 TYR A 194      40.342  92.200 115.112  1.00  0.00           C  
ATOM   2998  CE1 TYR A 194      37.837  93.049 116.062  1.00  0.00           C  
ATOM   2999  CE2 TYR A 194      39.759  93.370 114.542  1.00  0.00           C  
ATOM   3000  CZ  TYR A 194      38.493  93.737 114.972  1.00  0.00           C  
ATOM   3001  OH  TYR A 194      37.817  94.728 114.341  1.00  0.00           O  
ATOM   3002  H   TYR A 194      38.931  88.470 115.644  1.00  0.00           H  
ATOM   3003  HA  TYR A 194      41.535  89.557 115.127  1.00  0.00           H  
ATOM   3004  HB2 TYR A 194      39.690  89.852 117.528  1.00  0.00           H  
ATOM   3005  HB3 TYR A 194      41.308  90.563 117.356  1.00  0.00           H  
ATOM   3006  HD1 TYR A 194      38.106  91.581 117.615  1.00  0.00           H  
ATOM   3007  HD2 TYR A 194      41.210  91.797 114.611  1.00  0.00           H  
ATOM   3008  HE1 TYR A 194      36.906  93.379 116.498  1.00  0.00           H  
ATOM   3009  HE2 TYR A 194      40.169  93.775 113.628  1.00  0.00           H  
ATOM   3010  HH  TYR A 194      38.060  94.795 113.414  1.00  0.00           H  
ATOM   3011  N   LYS A 195      41.792  86.892 115.877  1.00  0.00           N  
ATOM   3012  CA  LYS A 195      42.461  85.679 116.270  1.00  0.00           C  
ATOM   3013  C   LYS A 195      43.924  85.906 116.562  1.00  0.00           C  
ATOM   3014  O   LYS A 195      44.726  84.979 116.255  1.00  0.00           O  
ATOM   3015  CB  LYS A 195      42.236  84.694 115.154  1.00  0.00           C  
ATOM   3016  CG  LYS A 195      40.777  84.386 114.755  1.00  0.00           C  
ATOM   3017  CD  LYS A 195      40.813  83.159 113.822  1.00  0.00           C  
ATOM   3018  CE  LYS A 195      39.441  82.830 113.071  1.00  0.00           C  
ATOM   3019  NZ  LYS A 195      39.554  81.438 112.489  1.00  0.00           N1+
ATOM   3020  H   LYS A 195      41.520  86.940 114.906  1.00  0.00           H  
ATOM   3021  HA  LYS A 195      42.135  85.276 117.230  1.00  0.00           H  
ATOM   3022  HB2 LYS A 195      42.722  85.198 114.319  1.00  0.00           H  
ATOM   3023  HB3 LYS A 195      42.825  83.790 115.306  1.00  0.00           H  
ATOM   3024  HG2 LYS A 195      40.096  84.028 115.528  1.00  0.00           H  
ATOM   3025  HG3 LYS A 195      40.298  85.210 114.225  1.00  0.00           H  
ATOM   3026  HD2 LYS A 195      41.562  83.402 113.068  1.00  0.00           H  
ATOM   3027  HD3 LYS A 195      41.111  82.292 114.411  1.00  0.00           H  
ATOM   3028  HE2 LYS A 195      38.658  82.606 113.794  1.00  0.00           H  
ATOM   3029  HE3 LYS A 195      39.204  83.607 112.346  1.00  0.00           H  
ATOM   3030  HZ1 LYS A 195      39.867  80.717 113.123  1.00  0.00           H  
ATOM   3031  HZ2 LYS A 195      38.811  81.123 111.882  1.00  0.00           H  
ATOM   3032  HZ3 LYS A 195      40.293  81.594 111.819  1.00  0.00           H  
ATOM   3033  N   SER A 196      44.431  87.038 117.083  1.00  0.00           N  
ATOM   3034  CA  SER A 196      45.845  87.202 117.499  1.00  0.00           C  
ATOM   3035  C   SER A 196      46.291  86.065 118.458  1.00  0.00           C  
ATOM   3036  O   SER A 196      45.710  85.953 119.538  1.00  0.00           O  
ATOM   3037  CB  SER A 196      46.091  88.599 118.028  1.00  0.00           C  
ATOM   3038  OG  SER A 196      47.438  88.871 118.495  1.00  0.00           O  
ATOM   3039  H   SER A 196      43.904  87.889 117.214  1.00  0.00           H  
ATOM   3040  HA  SER A 196      46.563  87.180 116.681  1.00  0.00           H  
ATOM   3041  HB2 SER A 196      45.961  89.164 117.105  1.00  0.00           H  
ATOM   3042  HB3 SER A 196      45.320  88.804 118.770  1.00  0.00           H  
ATOM   3043  HG  SER A 196      47.942  89.026 117.692  1.00  0.00           H  
ATOM   3044  N   ASP A 197      47.371  85.373 118.102  1.00  0.00           N  
ATOM   3045  CA  ASP A 197      48.166  84.416 118.931  1.00  0.00           C  
ATOM   3046  C   ASP A 197      49.171  85.026 119.893  1.00  0.00           C  
ATOM   3047  O   ASP A 197      49.382  84.582 121.023  1.00  0.00           O  
ATOM   3048  CB  ASP A 197      48.760  83.321 118.097  1.00  0.00           C  
ATOM   3049  CG  ASP A 197      50.042  83.780 117.325  1.00  0.00           C  
ATOM   3050  OD1 ASP A 197      49.982  84.681 116.425  1.00  0.00           O  
ATOM   3051  OD2 ASP A 197      51.035  83.027 117.493  1.00  0.00           O1-
ATOM   3052  H   ASP A 197      47.800  85.574 117.211  1.00  0.00           H  
ATOM   3053  HA  ASP A 197      47.395  83.961 119.552  1.00  0.00           H  
ATOM   3054  HB2 ASP A 197      49.094  82.542 118.784  1.00  0.00           H  
ATOM   3055  HB3 ASP A 197      48.122  82.893 117.323  1.00  0.00           H  
ATOM   3056  N   LEU A 198      49.674  86.209 119.471  1.00  0.00           N  
ATOM   3057  CA  LEU A 198      50.497  87.103 120.287  1.00  0.00           C  
ATOM   3058  C   LEU A 198      49.691  88.032 121.245  1.00  0.00           C  
ATOM   3059  O   LEU A 198      50.270  88.775 122.024  1.00  0.00           O  
ATOM   3060  CB  LEU A 198      51.499  87.898 119.413  1.00  0.00           C  
ATOM   3061  CG  LEU A 198      52.676  87.157 118.879  1.00  0.00           C  
ATOM   3062  CD1 LEU A 198      53.385  87.988 117.807  1.00  0.00           C  
ATOM   3063  CD2 LEU A 198      53.789  86.985 119.893  1.00  0.00           C  
ATOM   3064  H   LEU A 198      49.587  86.410 118.485  1.00  0.00           H  
ATOM   3065  HA  LEU A 198      51.055  86.467 120.975  1.00  0.00           H  
ATOM   3066  HB2 LEU A 198      50.939  88.297 118.568  1.00  0.00           H  
ATOM   3067  HB3 LEU A 198      51.791  88.833 119.891  1.00  0.00           H  
ATOM   3068  HG  LEU A 198      52.363  86.205 118.450  1.00  0.00           H  
ATOM   3069 HD11 LEU A 198      52.632  88.355 117.110  1.00  0.00           H  
ATOM   3070 HD12 LEU A 198      53.986  88.755 118.295  1.00  0.00           H  
ATOM   3071 HD13 LEU A 198      53.948  87.372 117.106  1.00  0.00           H  
ATOM   3072 HD21 LEU A 198      53.946  87.921 120.430  1.00  0.00           H  
ATOM   3073 HD22 LEU A 198      53.294  86.329 120.609  1.00  0.00           H  
ATOM   3074 HD23 LEU A 198      54.649  86.550 119.383  1.00  0.00           H  
ATOM   3075  N   THR A 199      48.337  88.005 121.273  1.00  0.00           N  
ATOM   3076  CA  THR A 199      47.465  88.833 122.226  1.00  0.00           C  
ATOM   3077  C   THR A 199      47.111  87.983 123.445  1.00  0.00           C  
ATOM   3078  O   THR A 199      46.762  86.789 123.279  1.00  0.00           O  
ATOM   3079  CB  THR A 199      46.159  89.143 121.492  1.00  0.00           C  
ATOM   3080  CG2 THR A 199      45.147  89.843 122.390  1.00  0.00           C  
ATOM   3081  OG1 THR A 199      46.464  90.117 120.569  1.00  0.00           O  
ATOM   3082  H   THR A 199      47.953  87.483 120.499  1.00  0.00           H  
ATOM   3083  HA  THR A 199      48.030  89.725 122.500  1.00  0.00           H  
ATOM   3084  HB  THR A 199      45.714  88.284 120.988  1.00  0.00           H  
ATOM   3085  HG1 THR A 199      46.896  89.678 119.832  1.00  0.00           H  
ATOM   3086 HG21 THR A 199      45.705  90.598 122.943  1.00  0.00           H  
ATOM   3087 HG22 THR A 199      44.290  90.145 121.788  1.00  0.00           H  
ATOM   3088 HG23 THR A 199      44.745  89.120 123.100  1.00  0.00           H  
ATOM   3089  N   LYS A 200      47.222  88.569 124.625  1.00  0.00           N  
ATOM   3090  CA  LYS A 200      46.723  87.950 125.882  1.00  0.00           C  
ATOM   3091  C   LYS A 200      46.093  88.941 126.856  1.00  0.00           C  
ATOM   3092  O   LYS A 200      45.886  90.093 126.482  1.00  0.00           O  
ATOM   3093  CB  LYS A 200      47.824  86.988 126.472  1.00  0.00           C  
ATOM   3094  CG  LYS A 200      49.116  87.708 127.045  1.00  0.00           C  
ATOM   3095  CD  LYS A 200      50.120  86.688 127.519  1.00  0.00           C  
ATOM   3096  CE  LYS A 200      51.135  87.155 128.485  1.00  0.00           C  
ATOM   3097  NZ  LYS A 200      50.534  87.457 129.784  1.00  0.00           N1+
ATOM   3098  H   LYS A 200      47.522  89.532 124.666  1.00  0.00           H  
ATOM   3099  HA  LYS A 200      45.923  87.260 125.613  1.00  0.00           H  
ATOM   3100  HB2 LYS A 200      47.363  86.313 127.193  1.00  0.00           H  
ATOM   3101  HB3 LYS A 200      48.194  86.388 125.640  1.00  0.00           H  
ATOM   3102  HG2 LYS A 200      49.667  88.171 126.226  1.00  0.00           H  
ATOM   3103  HG3 LYS A 200      48.770  88.362 127.844  1.00  0.00           H  
ATOM   3104  HD2 LYS A 200      49.649  85.817 127.974  1.00  0.00           H  
ATOM   3105  HD3 LYS A 200      50.668  86.331 126.648  1.00  0.00           H  
ATOM   3106  HE2 LYS A 200      51.921  86.400 128.492  1.00  0.00           H  
ATOM   3107  HE3 LYS A 200      51.595  88.062 128.091  1.00  0.00           H  
ATOM   3108  HZ1 LYS A 200      50.285  86.560 130.177  1.00  0.00           H  
ATOM   3109  HZ2 LYS A 200      51.158  87.853 130.472  1.00  0.00           H  
ATOM   3110  HZ3 LYS A 200      49.722  88.054 129.732  1.00  0.00           H  
ATOM   3111  N   ASP A 201      45.793  88.549 128.100  1.00  0.00           N  
ATOM   3112  CA  ASP A 201      45.142  89.261 129.197  1.00  0.00           C  
ATOM   3113  C   ASP A 201      43.772  89.918 128.796  1.00  0.00           C  
ATOM   3114  O   ASP A 201      43.448  91.045 129.238  1.00  0.00           O  
ATOM   3115  CB  ASP A 201      46.192  90.210 129.935  1.00  0.00           C  
ATOM   3116  CG  ASP A 201      47.407  89.465 130.512  1.00  0.00           C  
ATOM   3117  OD1 ASP A 201      47.306  88.230 130.626  1.00  0.00           O  
ATOM   3118  OD2 ASP A 201      48.379  90.136 130.933  1.00  0.00           O1-
ATOM   3119  H   ASP A 201      46.113  87.619 128.327  1.00  0.00           H  
ATOM   3120  HA  ASP A 201      44.808  88.580 129.979  1.00  0.00           H  
ATOM   3121  HB2 ASP A 201      46.563  91.027 129.316  1.00  0.00           H  
ATOM   3122  HB3 ASP A 201      45.657  90.713 130.740  1.00  0.00           H  
ATOM   3123  N   ILE A 202      43.012  89.271 127.945  1.00  0.00           N  
ATOM   3124  CA  ILE A 202      41.747  89.822 127.564  1.00  0.00           C  
ATOM   3125  C   ILE A 202      40.756  89.991 128.694  1.00  0.00           C  
ATOM   3126  O   ILE A 202      40.298  89.028 129.245  1.00  0.00           O  
ATOM   3127  CB  ILE A 202      41.221  89.012 126.361  1.00  0.00           C  
ATOM   3128  CG1 ILE A 202      42.256  88.904 125.198  1.00  0.00           C  
ATOM   3129  CG2 ILE A 202      40.006  89.778 125.863  1.00  0.00           C  
ATOM   3130  CD1 ILE A 202      41.727  88.200 124.001  1.00  0.00           C  
ATOM   3131  H   ILE A 202      43.391  88.364 127.713  1.00  0.00           H  
ATOM   3132  HA  ILE A 202      41.969  90.842 127.251  1.00  0.00           H  
ATOM   3133  HB  ILE A 202      41.053  88.006 126.742  1.00  0.00           H  
ATOM   3134 HG12 ILE A 202      42.515  89.897 124.831  1.00  0.00           H  
ATOM   3135 HG13 ILE A 202      43.192  88.421 125.478  1.00  0.00           H  
ATOM   3136 HG21 ILE A 202      40.208  90.741 125.396  1.00  0.00           H  
ATOM   3137 HG22 ILE A 202      39.519  89.161 125.108  1.00  0.00           H  
ATOM   3138 HG23 ILE A 202      39.211  89.775 126.609  1.00  0.00           H  
ATOM   3139 HD11 ILE A 202      40.997  88.821 123.482  1.00  0.00           H  
ATOM   3140 HD12 ILE A 202      42.579  87.953 123.368  1.00  0.00           H  
ATOM   3141 HD13 ILE A 202      41.137  87.365 124.380  1.00  0.00           H  
ATOM   3142  N   THR A 203      40.285  91.198 128.932  1.00  0.00           N  
ATOM   3143  CA  THR A 203      39.594  91.426 130.195  1.00  0.00           C  
ATOM   3144  C   THR A 203      38.475  92.349 129.883  1.00  0.00           C  
ATOM   3145  O   THR A 203      38.643  93.392 129.267  1.00  0.00           O  
ATOM   3146  CB  THR A 203      40.547  91.958 131.278  1.00  0.00           C  
ATOM   3147  CG2 THR A 203      40.039  91.828 132.735  1.00  0.00           C  
ATOM   3148  OG1 THR A 203      41.767  91.165 131.309  1.00  0.00           O  
ATOM   3149  H   THR A 203      40.687  91.900 128.326  1.00  0.00           H  
ATOM   3150  HA  THR A 203      39.142  90.523 130.606  1.00  0.00           H  
ATOM   3151  HB  THR A 203      40.853  92.983 131.065  1.00  0.00           H  
ATOM   3152  HG1 THR A 203      42.345  91.583 130.666  1.00  0.00           H  
ATOM   3153 HG21 THR A 203      40.262  92.726 133.310  1.00  0.00           H  
ATOM   3154 HG22 THR A 203      38.950  91.801 132.789  1.00  0.00           H  
ATOM   3155 HG23 THR A 203      40.586  91.116 133.352  1.00  0.00           H  
ATOM   3156  N   THR A 204      37.287  91.918 130.222  1.00  0.00           N  
ATOM   3157  CA  THR A 204      35.931  92.452 129.985  1.00  0.00           C  
ATOM   3158  C   THR A 204      35.261  92.801 131.344  1.00  0.00           C  
ATOM   3159  O   THR A 204      35.437  92.199 132.357  1.00  0.00           O  
ATOM   3160  CB  THR A 204      35.227  91.463 129.125  1.00  0.00           C  
ATOM   3161  CG2 THR A 204      33.826  91.905 128.748  1.00  0.00           C  
ATOM   3162  OG1 THR A 204      35.887  91.242 127.872  1.00  0.00           O  
ATOM   3163  H   THR A 204      37.183  91.153 130.873  1.00  0.00           H  
ATOM   3164  HA  THR A 204      35.932  93.368 129.395  1.00  0.00           H  
ATOM   3165  HB  THR A 204      35.182  90.495 129.623  1.00  0.00           H  
ATOM   3166  HG1 THR A 204      36.433  90.465 128.008  1.00  0.00           H  
ATOM   3167 HG21 THR A 204      33.218  91.964 129.651  1.00  0.00           H  
ATOM   3168 HG22 THR A 204      34.004  92.902 128.346  1.00  0.00           H  
ATOM   3169 HG23 THR A 204      33.333  91.289 127.998  1.00  0.00           H  
ATOM   3170  N   SER A 205      34.589  93.953 131.383  1.00  0.00           N  
ATOM   3171  CA  SER A 205      33.905  94.438 132.570  1.00  0.00           C  
ATOM   3172  C   SER A 205      32.644  95.225 132.124  1.00  0.00           C  
ATOM   3173  O   SER A 205      32.542  95.742 131.004  1.00  0.00           O  
ATOM   3174  CB  SER A 205      34.785  95.268 133.499  1.00  0.00           C  
ATOM   3175  OG  SER A 205      35.463  96.288 132.745  1.00  0.00           O  
ATOM   3176  H   SER A 205      34.651  94.550 130.570  1.00  0.00           H  
ATOM   3177  HA  SER A 205      33.609  93.568 133.155  1.00  0.00           H  
ATOM   3178  HB2 SER A 205      34.270  95.695 134.360  1.00  0.00           H  
ATOM   3179  HB3 SER A 205      35.595  94.671 133.918  1.00  0.00           H  
ATOM   3180  HG  SER A 205      36.348  96.024 132.481  1.00  0.00           H  
ATOM   3181  N   VAL A 206      31.665  95.270 133.041  1.00  0.00           N  
ATOM   3182  CA  VAL A 206      30.540  96.185 132.958  1.00  0.00           C  
ATOM   3183  C   VAL A 206      30.789  97.473 133.810  1.00  0.00           C  
ATOM   3184  O   VAL A 206      31.290  97.239 134.903  1.00  0.00           O  
ATOM   3185  CB  VAL A 206      29.215  95.411 133.328  1.00  0.00           C  
ATOM   3186  CG1 VAL A 206      28.032  96.370 133.453  1.00  0.00           C  
ATOM   3187  CG2 VAL A 206      28.746  94.294 132.354  1.00  0.00           C  
ATOM   3188  H   VAL A 206      31.953  94.911 133.940  1.00  0.00           H  
ATOM   3189  HA  VAL A 206      30.329  96.429 131.917  1.00  0.00           H  
ATOM   3190  HB  VAL A 206      29.365  94.943 134.301  1.00  0.00           H  
ATOM   3191 HG11 VAL A 206      27.819  96.683 132.431  1.00  0.00           H  
ATOM   3192 HG12 VAL A 206      27.200  95.759 133.808  1.00  0.00           H  
ATOM   3193 HG13 VAL A 206      28.184  97.192 134.153  1.00  0.00           H  
ATOM   3194 HG21 VAL A 206      29.617  93.693 132.094  1.00  0.00           H  
ATOM   3195 HG22 VAL A 206      28.077  93.586 132.844  1.00  0.00           H  
ATOM   3196 HG23 VAL A 206      28.342  94.723 131.438  1.00  0.00           H  
ATOM   3197  N   LEU A 207      30.405  98.705 133.359  1.00  0.00           N  
ATOM   3198  CA  LEU A 207      30.162  99.764 134.377  1.00  0.00           C  
ATOM   3199  C   LEU A 207      28.651 100.177 134.533  1.00  0.00           C  
ATOM   3200  O   LEU A 207      27.884 100.128 133.607  1.00  0.00           O  
ATOM   3201  CB  LEU A 207      30.972 100.984 133.947  1.00  0.00           C  
ATOM   3202  CG  LEU A 207      32.439 100.966 133.949  1.00  0.00           C  
ATOM   3203  CD1 LEU A 207      32.907 101.060 135.382  1.00  0.00           C  
ATOM   3204  CD2 LEU A 207      33.091  99.831 133.210  1.00  0.00           C  
ATOM   3205  H   LEU A 207      30.041  98.800 132.421  1.00  0.00           H  
ATOM   3206  HA  LEU A 207      30.509  99.493 135.374  1.00  0.00           H  
ATOM   3207  HB2 LEU A 207      30.730 101.162 132.899  1.00  0.00           H  
ATOM   3208  HB3 LEU A 207      30.562 101.762 134.591  1.00  0.00           H  
ATOM   3209  HG  LEU A 207      32.737 101.842 133.372  1.00  0.00           H  
ATOM   3210 HD11 LEU A 207      32.333 101.802 135.936  1.00  0.00           H  
ATOM   3211 HD12 LEU A 207      32.898 100.088 135.875  1.00  0.00           H  
ATOM   3212 HD13 LEU A 207      33.980 101.245 135.450  1.00  0.00           H  
ATOM   3213 HD21 LEU A 207      32.595  99.739 132.244  1.00  0.00           H  
ATOM   3214 HD22 LEU A 207      34.121 100.112 132.988  1.00  0.00           H  
ATOM   3215 HD23 LEU A 207      33.099  98.927 133.819  1.00  0.00           H  
ATOM   3216  N   THR A 208      28.280 100.547 135.731  1.00  0.00           N  
ATOM   3217  CA  THR A 208      26.868 100.637 136.213  1.00  0.00           C  
ATOM   3218  C   THR A 208      26.583 101.637 137.352  1.00  0.00           C  
ATOM   3219  O   THR A 208      27.399 101.827 138.218  1.00  0.00           O  
ATOM   3220  CB  THR A 208      26.424  99.268 136.733  1.00  0.00           C  
ATOM   3221  CG2 THR A 208      27.249  98.657 137.826  1.00  0.00           C  
ATOM   3222  OG1 THR A 208      25.035  99.215 137.209  1.00  0.00           O  
ATOM   3223  H   THR A 208      28.956 100.577 136.482  1.00  0.00           H  
ATOM   3224  HA  THR A 208      26.146 100.910 135.443  1.00  0.00           H  
ATOM   3225  HB  THR A 208      26.507  98.560 135.909  1.00  0.00           H  
ATOM   3226  HG1 THR A 208      24.665  98.330 137.166  1.00  0.00           H  
ATOM   3227 HG21 THR A 208      26.898  97.638 137.990  1.00  0.00           H  
ATOM   3228 HG22 THR A 208      28.327  98.571 137.694  1.00  0.00           H  
ATOM   3229 HG23 THR A 208      27.193  99.215 138.760  1.00  0.00           H  
ATOM   3230  N   VAL A 209      25.407 102.344 137.370  1.00  0.00           N  
ATOM   3231  CA  VAL A 209      24.960 103.288 138.339  1.00  0.00           C  
ATOM   3232  C   VAL A 209      23.551 102.864 138.717  1.00  0.00           C  
ATOM   3233  O   VAL A 209      22.731 102.528 137.817  1.00  0.00           O  
ATOM   3234  CB  VAL A 209      24.923 104.812 137.890  1.00  0.00           C  
ATOM   3235  CG1 VAL A 209      24.073 105.752 138.782  1.00  0.00           C  
ATOM   3236  CG2 VAL A 209      26.300 105.374 137.665  1.00  0.00           C  
ATOM   3237  H   VAL A 209      24.640 101.960 136.837  1.00  0.00           H  
ATOM   3238  HA  VAL A 209      25.677 103.314 139.159  1.00  0.00           H  
ATOM   3239  HB  VAL A 209      24.464 104.884 136.903  1.00  0.00           H  
ATOM   3240 HG11 VAL A 209      23.829 106.692 138.288  1.00  0.00           H  
ATOM   3241 HG12 VAL A 209      23.061 105.374 138.926  1.00  0.00           H  
ATOM   3242 HG13 VAL A 209      24.612 106.133 139.649  1.00  0.00           H  
ATOM   3243 HG21 VAL A 209      26.755 104.514 137.174  1.00  0.00           H  
ATOM   3244 HG22 VAL A 209      26.092 106.252 137.053  1.00  0.00           H  
ATOM   3245 HG23 VAL A 209      26.848 105.723 138.540  1.00  0.00           H  
ATOM   3246  N   ASN A 210      23.219 102.944 140.029  1.00  0.00           N  
ATOM   3247  CA  ASN A 210      21.856 102.666 140.540  1.00  0.00           C  
ATOM   3248  C   ASN A 210      21.254 101.325 139.865  1.00  0.00           C  
ATOM   3249  O   ASN A 210      20.082 101.260 139.362  1.00  0.00           O  
ATOM   3250  CB  ASN A 210      20.967 103.885 140.472  1.00  0.00           C  
ATOM   3251  CG  ASN A 210      19.791 103.757 141.407  1.00  0.00           C  
ATOM   3252  ND2 ASN A 210      18.815 102.954 141.031  1.00  0.00           N  
ATOM   3253  OD1 ASN A 210      19.760 104.477 142.416  1.00  0.00           O  
ATOM   3254  H   ASN A 210      23.863 103.307 140.718  1.00  0.00           H  
ATOM   3255  HA  ASN A 210      21.940 102.458 141.607  1.00  0.00           H  
ATOM   3256  HB2 ASN A 210      21.665 104.628 140.857  1.00  0.00           H  
ATOM   3257  HB3 ASN A 210      20.774 104.251 139.464  1.00  0.00           H  
ATOM   3258 HD21 ASN A 210      17.983 102.940 141.604  1.00  0.00           H  
ATOM   3259 HD22 ASN A 210      18.912 102.440 140.167  1.00  0.00           H  
ATOM   3260  N   ASN A 211      22.035 100.268 139.992  1.00  0.00           N  
ATOM   3261  CA  ASN A 211      21.799  98.904 139.436  1.00  0.00           C  
ATOM   3262  C   ASN A 211      21.578  98.888 137.954  1.00  0.00           C  
ATOM   3263  O   ASN A 211      20.872  97.975 137.503  1.00  0.00           O  
ATOM   3264  CB  ASN A 211      20.625  98.215 140.231  1.00  0.00           C  
ATOM   3265  CG  ASN A 211      20.859  98.007 141.714  1.00  0.00           C  
ATOM   3266  ND2 ASN A 211      20.060  98.706 142.514  1.00  0.00           N  
ATOM   3267  OD1 ASN A 211      21.811  97.420 142.143  1.00  0.00           O  
ATOM   3268  H   ASN A 211      22.982 100.411 140.314  1.00  0.00           H  
ATOM   3269  HA  ASN A 211      22.716  98.351 139.641  1.00  0.00           H  
ATOM   3270  HB2 ASN A 211      19.738  98.821 140.050  1.00  0.00           H  
ATOM   3271  HB3 ASN A 211      20.326  97.242 139.843  1.00  0.00           H  
ATOM   3272 HD21 ASN A 211      20.268  98.771 143.500  1.00  0.00           H  
ATOM   3273 HD22 ASN A 211      19.440  99.344 142.035  1.00  0.00           H  
ATOM   3274  N   LYS A 212      22.003  99.909 137.199  1.00  0.00           N  
ATOM   3275  CA  LYS A 212      21.841  99.848 135.755  1.00  0.00           C  
ATOM   3276  C   LYS A 212      22.971 100.423 134.906  1.00  0.00           C  
ATOM   3277  O   LYS A 212      23.546 101.421 135.308  1.00  0.00           O  
ATOM   3278  CB  LYS A 212      20.533 100.476 135.305  1.00  0.00           C  
ATOM   3279  CG  LYS A 212      19.240  99.893 135.813  1.00  0.00           C  
ATOM   3280  CD  LYS A 212      17.976 100.720 135.414  1.00  0.00           C  
ATOM   3281  CE  LYS A 212      16.823 100.561 136.394  1.00  0.00           C  
ATOM   3282  NZ  LYS A 212      15.569 101.255 135.884  1.00  0.00           N1+
ATOM   3283  H   LYS A 212      22.421 100.698 137.673  1.00  0.00           H  
ATOM   3284  HA  LYS A 212      21.799  98.841 135.342  1.00  0.00           H  
ATOM   3285  HB2 LYS A 212      20.528 101.544 135.524  1.00  0.00           H  
ATOM   3286  HB3 LYS A 212      20.391 100.425 134.225  1.00  0.00           H  
ATOM   3287  HG2 LYS A 212      19.129  98.923 135.327  1.00  0.00           H  
ATOM   3288  HG3 LYS A 212      19.255  99.833 136.901  1.00  0.00           H  
ATOM   3289  HD2 LYS A 212      18.206 101.782 135.331  1.00  0.00           H  
ATOM   3290  HD3 LYS A 212      17.659 100.351 134.438  1.00  0.00           H  
ATOM   3291  HE2 LYS A 212      16.541  99.522 136.560  1.00  0.00           H  
ATOM   3292  HE3 LYS A 212      16.956 101.052 137.358  1.00  0.00           H  
ATOM   3293  HZ1 LYS A 212      15.346 100.941 134.950  1.00  0.00           H  
ATOM   3294  HZ2 LYS A 212      14.740 101.075 136.431  1.00  0.00           H  
ATOM   3295  HZ3 LYS A 212      15.781 102.242 135.905  1.00  0.00           H  
ATOM   3296  N   ALA A 213      23.472  99.681 133.914  1.00  0.00           N  
ATOM   3297  CA  ALA A 213      24.706  99.956 133.177  1.00  0.00           C  
ATOM   3298  C   ALA A 213      24.604 101.120 132.183  1.00  0.00           C  
ATOM   3299  O   ALA A 213      23.471 101.561 131.789  1.00  0.00           O  
ATOM   3300  CB  ALA A 213      25.090  98.724 132.393  1.00  0.00           C  
ATOM   3301  H   ALA A 213      23.046  98.782 133.740  1.00  0.00           H  
ATOM   3302  HA  ALA A 213      25.522 100.203 133.857  1.00  0.00           H  
ATOM   3303  HB1 ALA A 213      24.225  98.528 131.759  1.00  0.00           H  
ATOM   3304  HB2 ALA A 213      25.974  98.829 131.763  1.00  0.00           H  
ATOM   3305  HB3 ALA A 213      25.289  97.859 133.026  1.00  0.00           H  
ATOM   3306  N   HIE A 214      25.755 101.628 131.772  1.00  0.00           N  
ATOM   3307  CA  HIE A 214      25.927 102.685 130.672  1.00  0.00           C  
ATOM   3308  C   HIE A 214      27.192 102.415 129.845  1.00  0.00           C  
ATOM   3309  O   HIE A 214      27.327 102.902 128.765  1.00  0.00           O  
ATOM   3310  CB  HIE A 214      26.155 104.053 131.384  1.00  0.00           C  
ATOM   3311  CG  HIE A 214      27.373 104.186 132.282  1.00  0.00           C  
ATOM   3312  CD2 HIE A 214      28.527 104.721 131.900  1.00  0.00           C  
ATOM   3313  ND1 HIE A 214      27.365 103.861 133.596  1.00  0.00           N  
ATOM   3314  CE1 HIE A 214      28.610 104.023 133.983  1.00  0.00           C  
ATOM   3315  NE2 HIE A 214      29.389 104.604 133.004  1.00  0.00           N  
ATOM   3316  H   HIE A 214      26.530 101.384 132.372  1.00  0.00           H  
ATOM   3317  HA  HIE A 214      25.091 102.821 129.986  1.00  0.00           H  
ATOM   3318  HB2 HIE A 214      26.118 104.877 130.672  1.00  0.00           H  
ATOM   3319  HB3 HIE A 214      25.276 104.371 131.946  1.00  0.00           H  
ATOM   3320  HD2 HIE A 214      28.844 104.941 130.891  1.00  0.00           H  
ATOM   3321  HE1 HIE A 214      29.000 103.813 134.968  1.00  0.00           H  
ATOM   3322  HE2 HIE A 214      30.387 104.758 133.005  1.00  0.00           H  
ATOM   3323  N   MET A 215      28.164 101.655 130.385  1.00  0.00           N  
ATOM   3324  CA  MET A 215      29.394 101.332 129.568  1.00  0.00           C  
ATOM   3325  C   MET A 215      29.913  99.920 129.739  1.00  0.00           C  
ATOM   3326  O   MET A 215      29.591  99.154 130.670  1.00  0.00           O  
ATOM   3327  CB  MET A 215      30.429 102.440 129.823  1.00  0.00           C  
ATOM   3328  CG  MET A 215      31.758 102.381 128.907  1.00  0.00           C  
ATOM   3329  SD  MET A 215      32.736 103.879 129.153  1.00  0.00           S  
ATOM   3330  CE  MET A 215      33.738 103.541 130.734  1.00  0.00           C  
ATOM   3331  H   MET A 215      28.077 101.123 131.239  1.00  0.00           H  
ATOM   3332  HA  MET A 215      29.167 101.404 128.503  1.00  0.00           H  
ATOM   3333  HB2 MET A 215      29.913 103.391 129.693  1.00  0.00           H  
ATOM   3334  HB3 MET A 215      30.628 102.268 130.881  1.00  0.00           H  
ATOM   3335  HG2 MET A 215      32.434 101.558 129.139  1.00  0.00           H  
ATOM   3336  HG3 MET A 215      31.340 102.354 127.901  1.00  0.00           H  
ATOM   3337  HE1 MET A 215      33.046 103.298 131.541  1.00  0.00           H  
ATOM   3338  HE2 MET A 215      34.455 102.719 130.733  1.00  0.00           H  
ATOM   3339  HE3 MET A 215      34.215 104.460 131.074  1.00  0.00           H  
ATOM   3340  N   VAL A 216      30.794  99.491 128.802  1.00  0.00           N  
ATOM   3341  CA  VAL A 216      31.433  98.210 128.774  1.00  0.00           C  
ATOM   3342  C   VAL A 216      32.789  98.398 128.217  1.00  0.00           C  
ATOM   3343  O   VAL A 216      32.963  99.125 127.245  1.00  0.00           O  
ATOM   3344  CB  VAL A 216      30.665  97.202 127.928  1.00  0.00           C  
ATOM   3345  CG1 VAL A 216      31.375  95.898 127.550  1.00  0.00           C  
ATOM   3346  CG2 VAL A 216      29.382  96.709 128.573  1.00  0.00           C  
ATOM   3347  H   VAL A 216      31.026 100.003 127.963  1.00  0.00           H  
ATOM   3348  HA  VAL A 216      31.522  97.857 129.802  1.00  0.00           H  
ATOM   3349  HB  VAL A 216      30.424  97.669 126.973  1.00  0.00           H  
ATOM   3350 HG11 VAL A 216      31.506  95.355 128.486  1.00  0.00           H  
ATOM   3351 HG12 VAL A 216      30.785  95.369 126.802  1.00  0.00           H  
ATOM   3352 HG13 VAL A 216      32.325  96.133 127.070  1.00  0.00           H  
ATOM   3353 HG21 VAL A 216      28.609  97.464 128.718  1.00  0.00           H  
ATOM   3354 HG22 VAL A 216      28.909  95.846 128.104  1.00  0.00           H  
ATOM   3355 HG23 VAL A 216      29.630  96.346 129.570  1.00  0.00           H  
ATOM   3356  N   THR A 217      33.743  97.781 128.924  1.00  0.00           N  
ATOM   3357  CA  THR A 217      35.189  98.141 128.756  1.00  0.00           C  
ATOM   3358  C   THR A 217      36.000  96.962 128.362  1.00  0.00           C  
ATOM   3359  O   THR A 217      35.957  95.889 129.027  1.00  0.00           O  
ATOM   3360  CB  THR A 217      35.756  98.725 130.071  1.00  0.00           C  
ATOM   3361  CG2 THR A 217      37.279  98.890 130.085  1.00  0.00           C  
ATOM   3362  OG1 THR A 217      35.098  99.974 130.302  1.00  0.00           O  
ATOM   3363  H   THR A 217      33.437  97.297 129.756  1.00  0.00           H  
ATOM   3364  HA  THR A 217      35.337  98.929 128.018  1.00  0.00           H  
ATOM   3365  HB  THR A 217      35.488  98.015 130.854  1.00  0.00           H  
ATOM   3366  HG1 THR A 217      35.067 100.437 129.462  1.00  0.00           H  
ATOM   3367 HG21 THR A 217      37.785  97.931 130.187  1.00  0.00           H  
ATOM   3368 HG22 THR A 217      37.717  99.438 129.251  1.00  0.00           H  
ATOM   3369 HG23 THR A 217      37.573  99.384 131.011  1.00  0.00           H  
ATOM   3370  N   LEU A 218      36.788  97.085 127.385  1.00  0.00           N  
ATOM   3371  CA  LEU A 218      37.410  95.986 126.733  1.00  0.00           C  
ATOM   3372  C   LEU A 218      38.897  96.272 126.816  1.00  0.00           C  
ATOM   3373  O   LEU A 218      39.394  97.152 126.101  1.00  0.00           O  
ATOM   3374  CB  LEU A 218      36.866  95.741 125.318  1.00  0.00           C  
ATOM   3375  CG  LEU A 218      35.361  95.488 124.964  1.00  0.00           C  
ATOM   3376  CD1 LEU A 218      34.810  94.264 125.588  1.00  0.00           C  
ATOM   3377  CD2 LEU A 218      34.414  96.632 125.095  1.00  0.00           C  
ATOM   3378  H   LEU A 218      36.819  97.974 126.907  1.00  0.00           H  
ATOM   3379  HA  LEU A 218      37.303  95.061 127.299  1.00  0.00           H  
ATOM   3380  HB2 LEU A 218      37.031  96.662 124.760  1.00  0.00           H  
ATOM   3381  HB3 LEU A 218      37.404  94.917 124.850  1.00  0.00           H  
ATOM   3382  HG  LEU A 218      35.240  95.304 123.897  1.00  0.00           H  
ATOM   3383 HD11 LEU A 218      34.767  94.484 126.654  1.00  0.00           H  
ATOM   3384 HD12 LEU A 218      33.855  93.898 125.207  1.00  0.00           H  
ATOM   3385 HD13 LEU A 218      35.509  93.439 125.451  1.00  0.00           H  
ATOM   3386 HD21 LEU A 218      34.858  97.512 124.627  1.00  0.00           H  
ATOM   3387 HD22 LEU A 218      33.469  96.344 124.632  1.00  0.00           H  
ATOM   3388 HD23 LEU A 218      34.339  96.894 126.150  1.00  0.00           H  
ATOM   3389  N   ASP A 219      39.629  95.606 127.683  1.00  0.00           N  
ATOM   3390  CA  ASP A 219      41.073  95.656 127.878  1.00  0.00           C  
ATOM   3391  C   ASP A 219      41.870  94.471 127.248  1.00  0.00           C  
ATOM   3392  O   ASP A 219      41.312  93.384 127.135  1.00  0.00           O  
ATOM   3393  CB  ASP A 219      41.308  95.565 129.404  1.00  0.00           C  
ATOM   3394  CG  ASP A 219      42.778  95.846 129.759  1.00  0.00           C  
ATOM   3395  OD1 ASP A 219      43.654  94.989 129.761  1.00  0.00           O  
ATOM   3396  OD2 ASP A 219      43.096  96.982 130.146  1.00  0.00           O1-
ATOM   3397  H   ASP A 219      39.189  94.861 128.207  1.00  0.00           H  
ATOM   3398  HA  ASP A 219      41.427  96.613 127.496  1.00  0.00           H  
ATOM   3399  HB2 ASP A 219      40.698  96.347 129.857  1.00  0.00           H  
ATOM   3400  HB3 ASP A 219      40.935  94.638 129.840  1.00  0.00           H  
ATOM   3401  N   TYR A 220      43.086  94.710 126.733  1.00  0.00           N  
ATOM   3402  CA  TYR A 220      43.829  93.863 125.878  1.00  0.00           C  
ATOM   3403  C   TYR A 220      45.331  94.139 126.091  1.00  0.00           C  
ATOM   3404  O   TYR A 220      45.847  95.244 126.155  1.00  0.00           O  
ATOM   3405  CB  TYR A 220      43.374  94.250 124.421  1.00  0.00           C  
ATOM   3406  CG  TYR A 220      41.862  94.123 124.105  1.00  0.00           C  
ATOM   3407  CD1 TYR A 220      41.064  95.255 123.929  1.00  0.00           C  
ATOM   3408  CD2 TYR A 220      41.444  92.856 123.705  1.00  0.00           C  
ATOM   3409  CE1 TYR A 220      39.766  95.074 123.337  1.00  0.00           C  
ATOM   3410  CE2 TYR A 220      40.161  92.719 123.081  1.00  0.00           C  
ATOM   3411  CZ  TYR A 220      39.260  93.815 122.887  1.00  0.00           C  
ATOM   3412  OH  TYR A 220      38.050  93.698 122.296  1.00  0.00           O  
ATOM   3413  H   TYR A 220      43.346  95.685 126.718  1.00  0.00           H  
ATOM   3414  HA  TYR A 220      43.713  92.849 126.258  1.00  0.00           H  
ATOM   3415  HB2 TYR A 220      43.593  95.298 124.215  1.00  0.00           H  
ATOM   3416  HB3 TYR A 220      43.996  93.776 123.661  1.00  0.00           H  
ATOM   3417  HD1 TYR A 220      41.350  96.239 124.269  1.00  0.00           H  
ATOM   3418  HD2 TYR A 220      42.042  91.963 123.815  1.00  0.00           H  
ATOM   3419  HE1 TYR A 220      39.132  95.943 123.250  1.00  0.00           H  
ATOM   3420  HE2 TYR A 220      39.936  91.716 122.746  1.00  0.00           H  
ATOM   3421  HH  TYR A 220      38.168  94.018 121.398  1.00  0.00           H  
ATOM   3422  N   THR A 221      46.129  93.068 126.108  1.00  0.00           N  
ATOM   3423  CA  THR A 221      47.623  93.115 126.041  1.00  0.00           C  
ATOM   3424  C   THR A 221      48.152  92.366 124.832  1.00  0.00           C  
ATOM   3425  O   THR A 221      47.740  91.250 124.527  1.00  0.00           O  
ATOM   3426  CB  THR A 221      48.322  92.480 127.299  1.00  0.00           C  
ATOM   3427  CG2 THR A 221      49.814  92.518 127.265  1.00  0.00           C  
ATOM   3428  OG1 THR A 221      47.859  93.177 128.459  1.00  0.00           O  
ATOM   3429  H   THR A 221      45.745  92.134 126.135  1.00  0.00           H  
ATOM   3430  HA  THR A 221      47.985  94.142 125.994  1.00  0.00           H  
ATOM   3431  HB  THR A 221      48.047  91.438 127.454  1.00  0.00           H  
ATOM   3432  HG1 THR A 221      46.903  93.151 128.534  1.00  0.00           H  
ATOM   3433 HG21 THR A 221      50.222  91.847 126.509  1.00  0.00           H  
ATOM   3434 HG22 THR A 221      50.063  93.567 127.107  1.00  0.00           H  
ATOM   3435 HG23 THR A 221      50.160  92.102 128.212  1.00  0.00           H  
ATOM   3436  N   VAL A 222      49.222  92.925 124.177  1.00  0.00           N  
ATOM   3437  CA  VAL A 222      49.860  92.394 122.955  1.00  0.00           C  
ATOM   3438  C   VAL A 222      51.393  92.365 123.086  1.00  0.00           C  
ATOM   3439  O   VAL A 222      52.099  93.320 123.423  1.00  0.00           O  
ATOM   3440  CB  VAL A 222      49.367  93.216 121.703  1.00  0.00           C  
ATOM   3441  CG1 VAL A 222      49.861  92.644 120.407  1.00  0.00           C  
ATOM   3442  CG2 VAL A 222      47.896  93.484 121.592  1.00  0.00           C  
ATOM   3443  H   VAL A 222      49.528  93.835 124.490  1.00  0.00           H  
ATOM   3444  HA  VAL A 222      49.573  91.343 122.992  1.00  0.00           H  
ATOM   3445  HB  VAL A 222      49.820  94.205 121.772  1.00  0.00           H  
ATOM   3446 HG11 VAL A 222      50.950  92.674 120.376  1.00  0.00           H  
ATOM   3447 HG12 VAL A 222      49.451  91.661 120.177  1.00  0.00           H  
ATOM   3448 HG13 VAL A 222      49.654  93.342 119.596  1.00  0.00           H  
ATOM   3449 HG21 VAL A 222      47.700  94.006 120.655  1.00  0.00           H  
ATOM   3450 HG22 VAL A 222      47.356  92.538 121.636  1.00  0.00           H  
ATOM   3451 HG23 VAL A 222      47.541  94.036 122.463  1.00  0.00           H  
ATOM   3452  N   GLN A 223      52.020  91.214 122.716  1.00  0.00           N  
ATOM   3453  CA  GLN A 223      53.455  90.911 122.973  1.00  0.00           C  
ATOM   3454  C   GLN A 223      54.420  91.435 121.951  1.00  0.00           C  
ATOM   3455  O   GLN A 223      54.961  90.714 121.132  1.00  0.00           O  
ATOM   3456  CB  GLN A 223      53.529  89.359 123.346  1.00  0.00           C  
ATOM   3457  CG  GLN A 223      52.901  88.871 124.701  1.00  0.00           C  
ATOM   3458  CD  GLN A 223      53.057  87.337 124.865  1.00  0.00           C  
ATOM   3459  NE2 GLN A 223      53.724  86.963 125.958  1.00  0.00           N  
ATOM   3460  OE1 GLN A 223      52.521  86.541 124.138  1.00  0.00           O  
ATOM   3461  H   GLN A 223      51.387  90.512 122.362  1.00  0.00           H  
ATOM   3462  HA  GLN A 223      53.644  91.379 123.938  1.00  0.00           H  
ATOM   3463  HB2 GLN A 223      53.030  88.848 122.523  1.00  0.00           H  
ATOM   3464  HB3 GLN A 223      54.600  89.164 123.388  1.00  0.00           H  
ATOM   3465  HG2 GLN A 223      53.376  89.382 125.539  1.00  0.00           H  
ATOM   3466  HG3 GLN A 223      51.841  89.118 124.644  1.00  0.00           H  
ATOM   3467 HE21 GLN A 223      53.560  85.999 126.210  1.00  0.00           H  
ATOM   3468 HE22 GLN A 223      54.311  87.560 126.524  1.00  0.00           H  
ATOM   3469  N   VAL A 224      54.464  92.783 121.941  1.00  0.00           N  
ATOM   3470  CA  VAL A 224      55.324  93.512 120.998  1.00  0.00           C  
ATOM   3471  C   VAL A 224      55.665  94.957 121.481  1.00  0.00           C  
ATOM   3472  O   VAL A 224      54.892  95.655 122.151  1.00  0.00           O  
ATOM   3473  CB  VAL A 224      54.709  93.520 119.563  1.00  0.00           C  
ATOM   3474  CG1 VAL A 224      53.463  94.396 119.510  1.00  0.00           C  
ATOM   3475  CG2 VAL A 224      55.633  93.974 118.416  1.00  0.00           C  
ATOM   3476  H   VAL A 224      53.708  93.294 122.373  1.00  0.00           H  
ATOM   3477  HA  VAL A 224      56.253  92.965 120.837  1.00  0.00           H  
ATOM   3478  HB  VAL A 224      54.447  92.494 119.304  1.00  0.00           H  
ATOM   3479 HG11 VAL A 224      53.772  95.432 119.374  1.00  0.00           H  
ATOM   3480 HG12 VAL A 224      52.723  94.001 118.814  1.00  0.00           H  
ATOM   3481 HG13 VAL A 224      52.861  94.237 120.405  1.00  0.00           H  
ATOM   3482 HG21 VAL A 224      55.068  93.805 117.499  1.00  0.00           H  
ATOM   3483 HG22 VAL A 224      55.921  95.025 118.406  1.00  0.00           H  
ATOM   3484 HG23 VAL A 224      56.574  93.427 118.380  1.00  0.00           H  
ATOM   3485  N   PRO A 225      56.916  95.387 121.255  1.00  0.00           N  
ATOM   3486  CA  PRO A 225      57.353  96.740 121.541  1.00  0.00           C  
ATOM   3487  C   PRO A 225      56.976  97.804 120.462  1.00  0.00           C  
ATOM   3488  O   PRO A 225      56.961  97.462 119.273  1.00  0.00           O  
ATOM   3489  CB  PRO A 225      58.871  96.672 121.803  1.00  0.00           C  
ATOM   3490  CG  PRO A 225      59.336  95.468 120.953  1.00  0.00           C  
ATOM   3491  CD  PRO A 225      58.057  94.621 120.785  1.00  0.00           C  
ATOM   3492  HA  PRO A 225      56.915  97.031 122.495  1.00  0.00           H  
ATOM   3493  HB2 PRO A 225      59.391  97.603 121.576  1.00  0.00           H  
ATOM   3494  HB3 PRO A 225      59.129  96.427 122.832  1.00  0.00           H  
ATOM   3495  HG2 PRO A 225      59.624  95.749 119.940  1.00  0.00           H  
ATOM   3496  HG3 PRO A 225      60.082  94.937 121.544  1.00  0.00           H  
ATOM   3497  HD2 PRO A 225      58.007  94.277 119.751  1.00  0.00           H  
ATOM   3498  HD3 PRO A 225      58.072  93.784 121.482  1.00  0.00           H  
ATOM   3499  N   GLY A 226      56.912  99.057 120.888  1.00  0.00           N  
ATOM   3500  CA  GLY A 226      56.972 100.234 120.036  1.00  0.00           C  
ATOM   3501  C   GLY A 226      58.305 100.782 119.664  1.00  0.00           C  
ATOM   3502  O   GLY A 226      59.053 101.270 120.540  1.00  0.00           O  
ATOM   3503  H   GLY A 226      57.072  99.022 121.885  1.00  0.00           H  
ATOM   3504  HA2 GLY A 226      56.513  99.930 119.096  1.00  0.00           H  
ATOM   3505  HA3 GLY A 226      56.284 100.963 120.465  1.00  0.00           H  
ATOM   3506  N   ALA A 227      58.603 100.788 118.368  1.00  0.00           N  
ATOM   3507  CA  ALA A 227      59.966 101.176 117.844  1.00  0.00           C  
ATOM   3508  C   ALA A 227      60.309 102.685 117.974  1.00  0.00           C  
ATOM   3509  O   ALA A 227      59.393 103.547 118.130  1.00  0.00           O  
ATOM   3510  CB  ALA A 227      60.004 100.670 116.453  1.00  0.00           C  
ATOM   3511  H   ALA A 227      58.028 100.311 117.686  1.00  0.00           H  
ATOM   3512  HA  ALA A 227      60.739 100.624 118.377  1.00  0.00           H  
ATOM   3513  HB1 ALA A 227      59.316 101.211 115.803  1.00  0.00           H  
ATOM   3514  HB2 ALA A 227      60.995 100.705 115.998  1.00  0.00           H  
ATOM   3515  HB3 ALA A 227      59.715  99.620 116.487  1.00  0.00           H  
ATOM   3516  N   GLY A 228      61.598 102.982 117.851  1.00  0.00           N  
ATOM   3517  CA  GLY A 228      62.092 104.295 117.445  1.00  0.00           C  
ATOM   3518  C   GLY A 228      61.881 105.445 118.451  1.00  0.00           C  
ATOM   3519  O   GLY A 228      61.818 106.563 118.005  1.00  0.00           O  
ATOM   3520  H   GLY A 228      62.286 102.248 117.767  1.00  0.00           H  
ATOM   3521  HA2 GLY A 228      63.152 104.176 117.224  1.00  0.00           H  
ATOM   3522  HA3 GLY A 228      61.682 104.529 116.463  1.00  0.00           H  
ATOM   3523  N   ARG A 229      61.724 105.174 119.749  1.00  0.00           N  
ATOM   3524  CA  ARG A 229      61.536 106.188 120.837  1.00  0.00           C  
ATOM   3525  C   ARG A 229      61.993 105.679 122.224  1.00  0.00           C  
ATOM   3526  O   ARG A 229      61.870 104.469 122.508  1.00  0.00           O  
ATOM   3527  CB  ARG A 229      60.042 106.537 120.801  1.00  0.00           C  
ATOM   3528  CG  ARG A 229      59.177 105.383 121.326  1.00  0.00           C  
ATOM   3529  CD  ARG A 229      57.697 105.611 121.032  1.00  0.00           C  
ATOM   3530  NE  ARG A 229      56.784 105.065 122.123  1.00  0.00           N  
ATOM   3531  CZ  ARG A 229      55.599 104.581 121.975  1.00  0.00           C  
ATOM   3532  NH1 ARG A 229      55.122 104.310 120.826  1.00  0.00           N1+
ATOM   3533  NH2 ARG A 229      54.800 104.518 122.959  1.00  0.00           N  
ATOM   3534  H   ARG A 229      61.658 104.202 120.015  1.00  0.00           H  
ATOM   3535  HA  ARG A 229      62.062 107.108 120.584  1.00  0.00           H  
ATOM   3536  HB2 ARG A 229      59.865 107.333 121.524  1.00  0.00           H  
ATOM   3537  HB3 ARG A 229      59.746 106.748 119.774  1.00  0.00           H  
ATOM   3538  HG2 ARG A 229      59.554 104.437 120.938  1.00  0.00           H  
ATOM   3539  HG3 ARG A 229      59.337 105.228 122.393  1.00  0.00           H  
ATOM   3540  HD2 ARG A 229      57.424 106.665 120.991  1.00  0.00           H  
ATOM   3541  HD3 ARG A 229      57.402 105.225 120.057  1.00  0.00           H  
ATOM   3542  HE  ARG A 229      57.110 105.215 123.067  1.00  0.00           H  
ATOM   3543 HH11 ARG A 229      55.657 104.316 119.968  1.00  0.00           H  
ATOM   3544 HH12 ARG A 229      54.134 104.101 120.799  1.00  0.00           H  
ATOM   3545 HH21 ARG A 229      55.072 104.675 123.919  1.00  0.00           H  
ATOM   3546 HH22 ARG A 229      53.877 104.133 122.815  1.00  0.00           H  
ATOM   3547  N   ASP A 230      62.543 106.564 123.033  1.00  0.00           N  
ATOM   3548  CA  ASP A 230      62.945 106.235 124.404  1.00  0.00           C  
ATOM   3549  C   ASP A 230      61.750 105.950 125.388  1.00  0.00           C  
ATOM   3550  O   ASP A 230      60.724 106.652 125.524  1.00  0.00           O  
ATOM   3551  CB  ASP A 230      63.820 107.391 124.843  1.00  0.00           C  
ATOM   3552  CG  ASP A 230      64.436 107.323 126.274  1.00  0.00           C  
ATOM   3553  OD1 ASP A 230      64.583 108.475 126.847  1.00  0.00           O  
ATOM   3554  OD2 ASP A 230      64.837 106.220 126.781  1.00  0.00           O1-
ATOM   3555  H   ASP A 230      62.557 107.540 122.774  1.00  0.00           H  
ATOM   3556  HA  ASP A 230      63.574 105.345 124.403  1.00  0.00           H  
ATOM   3557  HB2 ASP A 230      64.655 107.444 124.145  1.00  0.00           H  
ATOM   3558  HB3 ASP A 230      63.218 108.290 124.710  1.00  0.00           H  
ATOM   3559  N   GLY A 231      61.960 105.034 126.366  1.00  0.00           N  
ATOM   3560  CA  GLY A 231      61.134 104.729 127.451  1.00  0.00           C  
ATOM   3561  C   GLY A 231      59.937 103.830 127.084  1.00  0.00           C  
ATOM   3562  O   GLY A 231      58.912 104.079 127.719  1.00  0.00           O  
ATOM   3563  H   GLY A 231      62.835 104.529 126.349  1.00  0.00           H  
ATOM   3564  HA2 GLY A 231      61.687 104.191 128.220  1.00  0.00           H  
ATOM   3565  HA3 GLY A 231      60.865 105.643 127.979  1.00  0.00           H  
ATOM   3566  N   ALA A 232      59.991 102.953 126.108  1.00  0.00           N  
ATOM   3567  CA  ALA A 232      58.932 101.985 125.784  1.00  0.00           C  
ATOM   3568  C   ALA A 232      59.113 100.643 126.511  1.00  0.00           C  
ATOM   3569  O   ALA A 232      60.250 100.189 126.724  1.00  0.00           O  
ATOM   3570  CB  ALA A 232      58.796 101.789 124.201  1.00  0.00           C  
ATOM   3571  H   ALA A 232      60.913 102.727 125.764  1.00  0.00           H  
ATOM   3572  HA  ALA A 232      58.031 102.440 126.196  1.00  0.00           H  
ATOM   3573  HB1 ALA A 232      59.561 101.126 123.798  1.00  0.00           H  
ATOM   3574  HB2 ALA A 232      57.847 101.282 124.027  1.00  0.00           H  
ATOM   3575  HB3 ALA A 232      58.791 102.786 123.761  1.00  0.00           H  
ATOM   3576  N   PRO A 233      58.014  99.912 126.825  1.00  0.00           N  
ATOM   3577  CA  PRO A 233      58.049  98.511 127.211  1.00  0.00           C  
ATOM   3578  C   PRO A 233      58.172  97.488 126.042  1.00  0.00           C  
ATOM   3579  O   PRO A 233      57.915  97.761 124.891  1.00  0.00           O  
ATOM   3580  CB  PRO A 233      56.752  98.272 128.039  1.00  0.00           C  
ATOM   3581  CG  PRO A 233      55.875  99.540 127.910  1.00  0.00           C  
ATOM   3582  CD  PRO A 233      56.693 100.426 126.923  1.00  0.00           C  
ATOM   3583  HA  PRO A 233      58.895  98.245 127.844  1.00  0.00           H  
ATOM   3584  HB2 PRO A 233      56.200  97.445 127.591  1.00  0.00           H  
ATOM   3585  HB3 PRO A 233      57.074  98.109 129.068  1.00  0.00           H  
ATOM   3586  HG2 PRO A 233      54.928  99.366 127.400  1.00  0.00           H  
ATOM   3587  HG3 PRO A 233      55.761 100.064 128.859  1.00  0.00           H  
ATOM   3588  HD2 PRO A 233      56.171 100.456 125.967  1.00  0.00           H  
ATOM   3589  HD3 PRO A 233      56.667 101.451 127.296  1.00  0.00           H  
ATOM   3590  N   GLY A 234      58.440  96.245 126.415  1.00  0.00           N  
ATOM   3591  CA  GLY A 234      58.500  94.968 125.628  1.00  0.00           C  
ATOM   3592  C   GLY A 234      57.134  94.381 125.204  1.00  0.00           C  
ATOM   3593  O   GLY A 234      57.067  93.476 124.421  1.00  0.00           O  
ATOM   3594  H   GLY A 234      58.708  96.197 127.387  1.00  0.00           H  
ATOM   3595  HA2 GLY A 234      59.135  95.153 124.762  1.00  0.00           H  
ATOM   3596  HA3 GLY A 234      59.121  94.298 126.222  1.00  0.00           H  
ATOM   3597  N   PHE A 235      56.021  94.918 125.671  1.00  0.00           N  
ATOM   3598  CA  PHE A 235      54.664  94.670 125.177  1.00  0.00           C  
ATOM   3599  C   PHE A 235      53.824  95.989 125.106  1.00  0.00           C  
ATOM   3600  O   PHE A 235      54.266  97.019 125.660  1.00  0.00           O  
ATOM   3601  CB  PHE A 235      54.051  93.562 126.094  1.00  0.00           C  
ATOM   3602  CG  PHE A 235      53.742  93.976 127.513  1.00  0.00           C  
ATOM   3603  CD1 PHE A 235      52.618  94.789 127.709  1.00  0.00           C  
ATOM   3604  CD2 PHE A 235      54.523  93.506 128.627  1.00  0.00           C  
ATOM   3605  CE1 PHE A 235      52.144  95.019 128.993  1.00  0.00           C  
ATOM   3606  CE2 PHE A 235      54.107  93.800 129.933  1.00  0.00           C  
ATOM   3607  CZ  PHE A 235      52.934  94.559 130.107  1.00  0.00           C  
ATOM   3608  H   PHE A 235      56.069  95.689 126.320  1.00  0.00           H  
ATOM   3609  HA  PHE A 235      54.636  94.231 124.180  1.00  0.00           H  
ATOM   3610  HB2 PHE A 235      53.128  93.102 125.740  1.00  0.00           H  
ATOM   3611  HB3 PHE A 235      54.818  92.804 126.246  1.00  0.00           H  
ATOM   3612  HD1 PHE A 235      52.042  95.197 126.891  1.00  0.00           H  
ATOM   3613  HD2 PHE A 235      55.401  92.896 128.468  1.00  0.00           H  
ATOM   3614  HE1 PHE A 235      51.341  95.725 129.140  1.00  0.00           H  
ATOM   3615  HE2 PHE A 235      54.653  93.450 130.796  1.00  0.00           H  
ATOM   3616  HZ  PHE A 235      52.579  94.813 131.094  1.00  0.00           H  
ATOM   3617  N   SER A 236      52.713  95.993 124.394  1.00  0.00           N  
ATOM   3618  CA  SER A 236      51.873  97.132 124.123  1.00  0.00           C  
ATOM   3619  C   SER A 236      50.437  96.788 124.533  1.00  0.00           C  
ATOM   3620  O   SER A 236      50.031  95.613 124.553  1.00  0.00           O  
ATOM   3621  CB  SER A 236      51.914  97.534 122.677  1.00  0.00           C  
ATOM   3622  OG  SER A 236      53.244  97.708 122.155  1.00  0.00           O  
ATOM   3623  H   SER A 236      52.474  95.090 124.010  1.00  0.00           H  
ATOM   3624  HA  SER A 236      52.161  97.975 124.750  1.00  0.00           H  
ATOM   3625  HB2 SER A 236      51.540  96.752 122.016  1.00  0.00           H  
ATOM   3626  HB3 SER A 236      51.338  98.453 122.565  1.00  0.00           H  
ATOM   3627  HG  SER A 236      53.683  96.854 122.174  1.00  0.00           H  
ATOM   3628  N   LYS A 237      49.786  97.833 124.931  1.00  0.00           N  
ATOM   3629  CA  LYS A 237      48.405  97.867 125.332  1.00  0.00           C  
ATOM   3630  C   LYS A 237      47.502  98.799 124.562  1.00  0.00           C  
ATOM   3631  O   LYS A 237      47.940  99.756 123.952  1.00  0.00           O  
ATOM   3632  CB  LYS A 237      48.249  97.912 126.880  1.00  0.00           C  
ATOM   3633  CG  LYS A 237      48.862  96.769 127.792  1.00  0.00           C  
ATOM   3634  CD  LYS A 237      48.264  96.680 129.246  1.00  0.00           C  
ATOM   3635  CE  LYS A 237      46.794  96.228 129.054  1.00  0.00           C  
ATOM   3636  NZ  LYS A 237      46.129  95.902 130.303  1.00  0.00           N1+
ATOM   3637  H   LYS A 237      50.213  98.722 124.715  1.00  0.00           H  
ATOM   3638  HA  LYS A 237      47.991  96.883 125.114  1.00  0.00           H  
ATOM   3639  HB2 LYS A 237      48.784  98.807 127.198  1.00  0.00           H  
ATOM   3640  HB3 LYS A 237      47.241  98.026 127.278  1.00  0.00           H  
ATOM   3641  HG2 LYS A 237      48.741  95.751 127.421  1.00  0.00           H  
ATOM   3642  HG3 LYS A 237      49.915  97.013 127.928  1.00  0.00           H  
ATOM   3643  HD2 LYS A 237      48.741  95.986 129.940  1.00  0.00           H  
ATOM   3644  HD3 LYS A 237      48.303  97.593 129.839  1.00  0.00           H  
ATOM   3645  HE2 LYS A 237      46.320  97.028 128.486  1.00  0.00           H  
ATOM   3646  HE3 LYS A 237      46.837  95.335 128.429  1.00  0.00           H  
ATOM   3647  HZ1 LYS A 237      46.595  95.137 130.769  1.00  0.00           H  
ATOM   3648  HZ2 LYS A 237      46.117  96.685 130.940  1.00  0.00           H  
ATOM   3649  HZ3 LYS A 237      45.157  95.645 130.201  1.00  0.00           H  
ATOM   3650  N   PHE A 238      46.249  98.454 124.486  1.00  0.00           N  
ATOM   3651  CA  PHE A 238      45.165  99.366 124.181  1.00  0.00           C  
ATOM   3652  C   PHE A 238      43.906  98.861 124.885  1.00  0.00           C  
ATOM   3653  O   PHE A 238      43.845  97.718 125.362  1.00  0.00           O  
ATOM   3654  CB  PHE A 238      44.988  99.482 122.699  1.00  0.00           C  
ATOM   3655  CG  PHE A 238      44.426  98.252 122.020  1.00  0.00           C  
ATOM   3656  CD1 PHE A 238      45.281  97.121 121.621  1.00  0.00           C  
ATOM   3657  CD2 PHE A 238      43.012  98.232 121.776  1.00  0.00           C  
ATOM   3658  CE1 PHE A 238      44.610  95.986 121.026  1.00  0.00           C  
ATOM   3659  CE2 PHE A 238      42.416  97.017 121.474  1.00  0.00           C  
ATOM   3660  CZ  PHE A 238      43.240  95.935 121.032  1.00  0.00           C  
ATOM   3661  H   PHE A 238      46.024  97.534 124.839  1.00  0.00           H  
ATOM   3662  HA  PHE A 238      45.353 100.416 124.404  1.00  0.00           H  
ATOM   3663  HB2 PHE A 238      44.358 100.339 122.462  1.00  0.00           H  
ATOM   3664  HB3 PHE A 238      45.923  99.722 122.193  1.00  0.00           H  
ATOM   3665  HD1 PHE A 238      46.340  97.151 121.834  1.00  0.00           H  
ATOM   3666  HD2 PHE A 238      42.399  99.089 122.010  1.00  0.00           H  
ATOM   3667  HE1 PHE A 238      45.231  95.130 120.809  1.00  0.00           H  
ATOM   3668  HE2 PHE A 238      41.340  96.995 121.395  1.00  0.00           H  
ATOM   3669  HZ  PHE A 238      42.770  95.108 120.520  1.00  0.00           H  
ATOM   3670  N   ARG A 239      42.899  99.719 124.847  1.00  0.00           N  
ATOM   3671  CA  ARG A 239      41.606  99.530 125.465  1.00  0.00           C  
ATOM   3672  C   ARG A 239      40.446 100.152 124.630  1.00  0.00           C  
ATOM   3673  O   ARG A 239      40.741 100.967 123.815  1.00  0.00           O  
ATOM   3674  CB  ARG A 239      41.718 100.148 126.870  1.00  0.00           C  
ATOM   3675  CG  ARG A 239      40.672  99.678 127.928  1.00  0.00           C  
ATOM   3676  CD  ARG A 239      40.934 100.301 129.286  1.00  0.00           C  
ATOM   3677  NE  ARG A 239      42.028  99.674 130.061  1.00  0.00           N  
ATOM   3678  CZ  ARG A 239      42.387  99.913 131.325  1.00  0.00           C  
ATOM   3679  NH1 ARG A 239      42.000 100.954 131.921  1.00  0.00           N1+
ATOM   3680  NH2 ARG A 239      43.094  99.045 131.977  1.00  0.00           N  
ATOM   3681  H   ARG A 239      43.108 100.671 124.579  1.00  0.00           H  
ATOM   3682  HA  ARG A 239      41.393  98.477 125.646  1.00  0.00           H  
ATOM   3683  HB2 ARG A 239      42.729  99.950 127.227  1.00  0.00           H  
ATOM   3684  HB3 ARG A 239      41.673 101.234 126.783  1.00  0.00           H  
ATOM   3685  HG2 ARG A 239      39.692  99.882 127.500  1.00  0.00           H  
ATOM   3686  HG3 ARG A 239      40.772  98.608 128.111  1.00  0.00           H  
ATOM   3687  HD2 ARG A 239      41.093 101.358 129.071  1.00  0.00           H  
ATOM   3688  HD3 ARG A 239      40.001 100.240 129.846  1.00  0.00           H  
ATOM   3689  HE  ARG A 239      42.406  98.765 129.835  1.00  0.00           H  
ATOM   3690 HH11 ARG A 239      41.392 101.584 131.416  1.00  0.00           H  
ATOM   3691 HH12 ARG A 239      42.208 101.240 132.867  1.00  0.00           H  
ATOM   3692 HH21 ARG A 239      43.343  98.189 131.504  1.00  0.00           H  
ATOM   3693 HH22 ARG A 239      43.495  99.277 132.875  1.00  0.00           H  
ATOM   3694  N   LEU A 240      39.265  99.637 124.803  1.00  0.00           N  
ATOM   3695  CA  LEU A 240      38.068 100.123 124.172  1.00  0.00           C  
ATOM   3696  C   LEU A 240      36.957 100.304 125.164  1.00  0.00           C  
ATOM   3697  O   LEU A 240      36.921  99.486 126.131  1.00  0.00           O  
ATOM   3698  CB  LEU A 240      37.620  99.188 123.014  1.00  0.00           C  
ATOM   3699  CG  LEU A 240      38.650  98.739 122.005  1.00  0.00           C  
ATOM   3700  CD1 LEU A 240      38.003  97.739 121.195  1.00  0.00           C  
ATOM   3701  CD2 LEU A 240      39.123  99.867 121.127  1.00  0.00           C  
ATOM   3702  H   LEU A 240      39.091  98.994 125.562  1.00  0.00           H  
ATOM   3703  HA  LEU A 240      38.212 101.143 123.816  1.00  0.00           H  
ATOM   3704  HB2 LEU A 240      37.126  98.289 123.383  1.00  0.00           H  
ATOM   3705  HB3 LEU A 240      36.879  99.702 122.402  1.00  0.00           H  
ATOM   3706  HG  LEU A 240      39.495  98.296 122.532  1.00  0.00           H  
ATOM   3707 HD11 LEU A 240      37.104  98.197 120.783  1.00  0.00           H  
ATOM   3708 HD12 LEU A 240      38.646  97.443 120.366  1.00  0.00           H  
ATOM   3709 HD13 LEU A 240      37.704  96.886 121.804  1.00  0.00           H  
ATOM   3710 HD21 LEU A 240      38.354 100.218 120.439  1.00  0.00           H  
ATOM   3711 HD22 LEU A 240      39.472 100.707 121.726  1.00  0.00           H  
ATOM   3712 HD23 LEU A 240      39.925  99.559 120.456  1.00  0.00           H  
ATOM   3713  N   SER A 241      36.063 101.268 125.106  1.00  0.00           N  
ATOM   3714  CA  SER A 241      34.845 101.276 125.893  1.00  0.00           C  
ATOM   3715  C   SER A 241      33.606 101.783 125.159  1.00  0.00           C  
ATOM   3716  O   SER A 241      33.662 102.837 124.635  1.00  0.00           O  
ATOM   3717  CB  SER A 241      34.959 102.014 127.207  1.00  0.00           C  
ATOM   3718  OG  SER A 241      35.831 101.327 128.084  1.00  0.00           O  
ATOM   3719  H   SER A 241      36.215 102.036 124.469  1.00  0.00           H  
ATOM   3720  HA  SER A 241      34.618 100.233 126.112  1.00  0.00           H  
ATOM   3721  HB2 SER A 241      35.321 103.036 127.085  1.00  0.00           H  
ATOM   3722  HB3 SER A 241      33.965 102.064 127.650  1.00  0.00           H  
ATOM   3723  HG  SER A 241      36.717 101.619 127.859  1.00  0.00           H  
ATOM   3724  N   TYR A 242      32.563 101.046 125.089  1.00  0.00           N  
ATOM   3725  CA  TYR A 242      31.294 101.215 124.378  1.00  0.00           C  
ATOM   3726  C   TYR A 242      30.119 101.176 125.306  1.00  0.00           C  
ATOM   3727  O   TYR A 242      30.178 100.601 126.396  1.00  0.00           O  
ATOM   3728  CB  TYR A 242      31.147 100.104 123.390  1.00  0.00           C  
ATOM   3729  CG  TYR A 242      32.328  99.869 122.416  1.00  0.00           C  
ATOM   3730  CD1 TYR A 242      32.749 100.937 121.599  1.00  0.00           C  
ATOM   3731  CD2 TYR A 242      32.922  98.581 122.179  1.00  0.00           C  
ATOM   3732  CE1 TYR A 242      33.745 100.793 120.634  1.00  0.00           C  
ATOM   3733  CE2 TYR A 242      33.959  98.428 121.277  1.00  0.00           C  
ATOM   3734  CZ  TYR A 242      34.332  99.507 120.440  1.00  0.00           C  
ATOM   3735  OH  TYR A 242      35.137  99.288 119.400  1.00  0.00           O  
ATOM   3736  H   TYR A 242      32.637 100.280 125.742  1.00  0.00           H  
ATOM   3737  HA  TYR A 242      31.344 102.147 123.815  1.00  0.00           H  
ATOM   3738  HB2 TYR A 242      30.983  99.152 123.894  1.00  0.00           H  
ATOM   3739  HB3 TYR A 242      30.191 100.219 122.879  1.00  0.00           H  
ATOM   3740  HD1 TYR A 242      32.342 101.927 121.747  1.00  0.00           H  
ATOM   3741  HD2 TYR A 242      32.652  97.709 122.755  1.00  0.00           H  
ATOM   3742  HE1 TYR A 242      34.050 101.563 119.941  1.00  0.00           H  
ATOM   3743  HE2 TYR A 242      34.321  97.443 121.026  1.00  0.00           H  
ATOM   3744  HH  TYR A 242      35.272 100.113 118.926  1.00  0.00           H  
ATOM   3745  N   TYR A 243      29.124 101.954 124.909  1.00  0.00           N  
ATOM   3746  CA  TYR A 243      27.748 101.732 125.384  1.00  0.00           C  
ATOM   3747  C   TYR A 243      27.292 100.308 125.096  1.00  0.00           C  
ATOM   3748  O   TYR A 243      27.635  99.735 124.013  1.00  0.00           O  
ATOM   3749  CB  TYR A 243      26.909 102.724 124.651  1.00  0.00           C  
ATOM   3750  CG  TYR A 243      25.400 102.714 124.881  1.00  0.00           C  
ATOM   3751  CD1 TYR A 243      24.927 103.478 125.973  1.00  0.00           C  
ATOM   3752  CD2 TYR A 243      24.499 102.014 124.076  1.00  0.00           C  
ATOM   3753  CE1 TYR A 243      23.602 103.493 126.348  1.00  0.00           C  
ATOM   3754  CE2 TYR A 243      23.091 102.144 124.363  1.00  0.00           C  
ATOM   3755  CZ  TYR A 243      22.662 102.882 125.478  1.00  0.00           C  
ATOM   3756  OH  TYR A 243      21.395 102.852 125.846  1.00  0.00           O  
ATOM   3757  H   TYR A 243      29.137 102.569 124.108  1.00  0.00           H  
ATOM   3758  HA  TYR A 243      27.651 101.896 126.457  1.00  0.00           H  
ATOM   3759  HB2 TYR A 243      27.283 103.678 125.022  1.00  0.00           H  
ATOM   3760  HB3 TYR A 243      27.144 102.566 123.598  1.00  0.00           H  
ATOM   3761  HD1 TYR A 243      25.657 103.893 126.652  1.00  0.00           H  
ATOM   3762  HD2 TYR A 243      24.941 101.353 123.343  1.00  0.00           H  
ATOM   3763  HE1 TYR A 243      23.278 104.099 127.181  1.00  0.00           H  
ATOM   3764  HE2 TYR A 243      22.378 101.604 123.759  1.00  0.00           H  
ATOM   3765  HH  TYR A 243      21.258 103.549 126.491  1.00  0.00           H  
ATOM   3766  N   PRO A 244      26.432  99.707 125.920  1.00  0.00           N  
ATOM   3767  CA  PRO A 244      25.821  98.484 125.595  1.00  0.00           C  
ATOM   3768  C   PRO A 244      24.830  98.662 124.528  1.00  0.00           C  
ATOM   3769  O   PRO A 244      23.632  98.961 124.799  1.00  0.00           O  
ATOM   3770  CB  PRO A 244      25.310  97.901 126.887  1.00  0.00           C  
ATOM   3771  CG  PRO A 244      25.181  99.080 127.866  1.00  0.00           C  
ATOM   3772  CD  PRO A 244      26.156 100.097 127.313  1.00  0.00           C  
ATOM   3773  HA  PRO A 244      26.524  97.744 125.211  1.00  0.00           H  
ATOM   3774  HB2 PRO A 244      24.343  97.414 126.764  1.00  0.00           H  
ATOM   3775  HB3 PRO A 244      26.097  97.229 127.230  1.00  0.00           H  
ATOM   3776  HG2 PRO A 244      24.192  99.514 127.718  1.00  0.00           H  
ATOM   3777  HG3 PRO A 244      25.301  98.748 128.897  1.00  0.00           H  
ATOM   3778  HD2 PRO A 244      25.701 101.087 127.298  1.00  0.00           H  
ATOM   3779  HD3 PRO A 244      27.080 100.125 127.891  1.00  0.00           H  
ATOM   3780  N   HIE A 245      25.147  98.395 123.249  1.00  0.00           N  
ATOM   3781  CA  HIE A 245      24.120  98.364 122.166  1.00  0.00           C  
ATOM   3782  C   HIE A 245      23.298  97.023 122.169  1.00  0.00           C  
ATOM   3783  O   HIE A 245      23.552  96.118 121.344  1.00  0.00           O  
ATOM   3784  CB  HIE A 245      24.842  98.729 120.804  1.00  0.00           C  
ATOM   3785  CG  HIE A 245      25.574 100.002 120.664  1.00  0.00           C  
ATOM   3786  CD2 HIE A 245      26.881 100.164 121.070  1.00  0.00           C  
ATOM   3787  ND1 HIE A 245      25.103 101.248 120.309  1.00  0.00           N  
ATOM   3788  CE1 HIE A 245      26.120 102.086 120.461  1.00  0.00           C  
ATOM   3789  NE2 HIE A 245      27.179 101.436 120.938  1.00  0.00           N  
ATOM   3790  H   HIE A 245      26.113  98.325 122.963  1.00  0.00           H  
ATOM   3791  HA  HIE A 245      23.384  99.142 122.372  1.00  0.00           H  
ATOM   3792  HB2 HIE A 245      25.520  97.914 120.549  1.00  0.00           H  
ATOM   3793  HB3 HIE A 245      24.116  98.829 119.997  1.00  0.00           H  
ATOM   3794  HD2 HIE A 245      27.474  99.308 121.350  1.00  0.00           H  
ATOM   3795  HE1 HIE A 245      26.045 103.126 120.176  1.00  0.00           H  
ATOM   3796  HE2 HIE A 245      27.998 101.829 121.381  1.00  0.00           H  
ATOM   3797  N   CYS A 246      22.435  96.770 123.168  1.00  0.00           N  
ATOM   3798  CA  CYS A 246      21.485  95.613 123.309  1.00  0.00           C  
ATOM   3799  C   CYS A 246      20.698  95.293 122.037  1.00  0.00           C  
ATOM   3800  O   CYS A 246      20.395  96.181 121.265  1.00  0.00           O  
ATOM   3801  CB  CYS A 246      20.642  95.945 124.552  1.00  0.00           C  
ATOM   3802  SG  CYS A 246      21.764  95.882 125.979  1.00  0.00           S  
ATOM   3803  H   CYS A 246      22.290  97.522 123.827  1.00  0.00           H  
ATOM   3804  HA  CYS A 246      22.102  94.734 123.493  1.00  0.00           H  
ATOM   3805  HB2 CYS A 246      20.387  96.999 124.440  1.00  0.00           H  
ATOM   3806  HB3 CYS A 246      19.804  95.261 124.681  1.00  0.00           H  
ATOM   3807  HG  CYS A 246      21.335  94.631 126.173  1.00  0.00           H  
ATOM   3808  N   LEU A 247      20.451  93.999 121.810  1.00  0.00           N  
ATOM   3809  CA  LEU A 247      19.916  93.348 120.549  1.00  0.00           C  
ATOM   3810  C   LEU A 247      18.529  93.817 120.077  1.00  0.00           C  
ATOM   3811  O   LEU A 247      18.449  94.475 119.045  1.00  0.00           O  
ATOM   3812  CB  LEU A 247      20.077  91.836 120.475  1.00  0.00           C  
ATOM   3813  CG  LEU A 247      19.782  91.128 119.163  1.00  0.00           C  
ATOM   3814  CD1 LEU A 247      21.053  91.343 118.182  1.00  0.00           C  
ATOM   3815  CD2 LEU A 247      19.697  89.641 119.409  1.00  0.00           C  
ATOM   3816  H   LEU A 247      20.813  93.306 122.449  1.00  0.00           H  
ATOM   3817  HA  LEU A 247      20.617  93.719 119.799  1.00  0.00           H  
ATOM   3818  HB2 LEU A 247      20.937  91.457 121.029  1.00  0.00           H  
ATOM   3819  HB3 LEU A 247      19.295  91.584 121.192  1.00  0.00           H  
ATOM   3820  HG  LEU A 247      18.854  91.484 118.716  1.00  0.00           H  
ATOM   3821 HD11 LEU A 247      22.019  91.214 118.673  1.00  0.00           H  
ATOM   3822 HD12 LEU A 247      20.967  90.628 117.363  1.00  0.00           H  
ATOM   3823 HD13 LEU A 247      21.088  92.349 117.763  1.00  0.00           H  
ATOM   3824 HD21 LEU A 247      20.627  89.309 119.869  1.00  0.00           H  
ATOM   3825 HD22 LEU A 247      19.075  89.472 120.288  1.00  0.00           H  
ATOM   3826 HD23 LEU A 247      19.378  89.157 118.486  1.00  0.00           H  
ATOM   3827  N   ALA A 248      17.503  93.693 120.857  1.00  0.00           N  
ATOM   3828  CA  ALA A 248      16.228  94.317 120.437  1.00  0.00           C  
ATOM   3829  C   ALA A 248      16.096  95.860 120.332  1.00  0.00           C  
ATOM   3830  O   ALA A 248      15.149  96.465 119.758  1.00  0.00           O  
ATOM   3831  CB  ALA A 248      15.165  93.765 121.437  1.00  0.00           C  
ATOM   3832  H   ALA A 248      17.555  93.137 121.699  1.00  0.00           H  
ATOM   3833  HA  ALA A 248      16.018  93.855 119.474  1.00  0.00           H  
ATOM   3834  HB1 ALA A 248      14.183  94.220 121.311  1.00  0.00           H  
ATOM   3835  HB2 ALA A 248      15.109  92.689 121.277  1.00  0.00           H  
ATOM   3836  HB3 ALA A 248      15.397  93.862 122.498  1.00  0.00           H  
ATOM   3837  N   SER A 249      17.014  96.508 121.023  1.00  0.00           N  
ATOM   3838  CA  SER A 249      17.164  98.014 120.875  1.00  0.00           C  
ATOM   3839  C   SER A 249      17.899  98.376 119.582  1.00  0.00           C  
ATOM   3840  O   SER A 249      17.367  99.057 118.765  1.00  0.00           O  
ATOM   3841  CB  SER A 249      17.896  98.655 122.064  1.00  0.00           C  
ATOM   3842  OG  SER A 249      18.311  99.951 121.690  1.00  0.00           O  
ATOM   3843  H   SER A 249      17.796  96.058 121.476  1.00  0.00           H  
ATOM   3844  HA  SER A 249      16.198  98.514 120.799  1.00  0.00           H  
ATOM   3845  HB2 SER A 249      17.224  98.714 122.920  1.00  0.00           H  
ATOM   3846  HB3 SER A 249      18.816  98.123 122.306  1.00  0.00           H  
ATOM   3847  HG  SER A 249      18.019 100.575 122.358  1.00  0.00           H  
ATOM   3848  N   PHE A 250      19.136  97.956 119.283  1.00  0.00           N  
ATOM   3849  CA  PHE A 250      19.899  98.271 118.091  1.00  0.00           C  
ATOM   3850  C   PHE A 250      19.219  97.766 116.803  1.00  0.00           C  
ATOM   3851  O   PHE A 250      19.015  98.576 115.877  1.00  0.00           O  
ATOM   3852  CB  PHE A 250      21.314  97.728 118.100  1.00  0.00           C  
ATOM   3853  CG  PHE A 250      21.925  97.903 116.729  1.00  0.00           C  
ATOM   3854  CD1 PHE A 250      22.012  96.793 115.873  1.00  0.00           C  
ATOM   3855  CD2 PHE A 250      22.469  99.121 116.339  1.00  0.00           C  
ATOM   3856  CE1 PHE A 250      22.575  96.970 114.650  1.00  0.00           C  
ATOM   3857  CE2 PHE A 250      23.088  99.267 115.071  1.00  0.00           C  
ATOM   3858  CZ  PHE A 250      23.103  98.181 114.198  1.00  0.00           C  
ATOM   3859  H   PHE A 250      19.548  97.399 120.018  1.00  0.00           H  
ATOM   3860  HA  PHE A 250      20.024  99.351 117.997  1.00  0.00           H  
ATOM   3861  HB2 PHE A 250      21.976  98.307 118.744  1.00  0.00           H  
ATOM   3862  HB3 PHE A 250      21.371  96.704 118.472  1.00  0.00           H  
ATOM   3863  HD1 PHE A 250      21.669  95.807 116.147  1.00  0.00           H  
ATOM   3864  HD2 PHE A 250      22.480  99.988 116.984  1.00  0.00           H  
ATOM   3865  HE1 PHE A 250      22.653  96.092 114.027  1.00  0.00           H  
ATOM   3866  HE2 PHE A 250      23.613 100.186 114.852  1.00  0.00           H  
ATOM   3867  HZ  PHE A 250      23.505  98.293 113.203  1.00  0.00           H  
ATOM   3868  N   THR A 251      18.685  96.538 116.791  1.00  0.00           N  
ATOM   3869  CA  THR A 251      17.830  96.051 115.655  1.00  0.00           C  
ATOM   3870  C   THR A 251      16.660  96.945 115.300  1.00  0.00           C  
ATOM   3871  O   THR A 251      16.351  97.064 114.105  1.00  0.00           O  
ATOM   3872  CB  THR A 251      17.258  94.624 115.951  1.00  0.00           C  
ATOM   3873  CG2 THR A 251      18.231  93.423 115.975  1.00  0.00           C  
ATOM   3874  OG1 THR A 251      16.453  94.568 117.118  1.00  0.00           O  
ATOM   3875  H   THR A 251      18.829  95.889 117.551  1.00  0.00           H  
ATOM   3876  HA  THR A 251      18.383  96.071 114.715  1.00  0.00           H  
ATOM   3877  HB  THR A 251      16.577  94.415 115.125  1.00  0.00           H  
ATOM   3878  HG1 THR A 251      16.941  94.303 117.901  1.00  0.00           H  
ATOM   3879 HG21 THR A 251      18.719  93.411 115.000  1.00  0.00           H  
ATOM   3880 HG22 THR A 251      19.039  93.624 116.677  1.00  0.00           H  
ATOM   3881 HG23 THR A 251      17.718  92.513 116.286  1.00  0.00           H  
ATOM   3882  N   GLU A 252      16.101  97.751 116.241  1.00  0.00           N  
ATOM   3883  CA  GLU A 252      15.016  98.626 115.880  1.00  0.00           C  
ATOM   3884  C   GLU A 252      15.518  99.951 115.349  1.00  0.00           C  
ATOM   3885  O   GLU A 252      14.906 100.507 114.439  1.00  0.00           O  
ATOM   3886  CB  GLU A 252      14.256  98.808 117.171  1.00  0.00           C  
ATOM   3887  CG  GLU A 252      12.800  99.452 117.027  1.00  0.00           C  
ATOM   3888  CD  GLU A 252      11.786  98.275 116.979  1.00  0.00           C  
ATOM   3889  OE1 GLU A 252      11.437  97.830 115.820  1.00  0.00           O  
ATOM   3890  OE2 GLU A 252      11.364  97.813 118.081  1.00  0.00           O1-
ATOM   3891  H   GLU A 252      16.380  97.728 117.212  1.00  0.00           H  
ATOM   3892  HA  GLU A 252      14.364  98.184 115.127  1.00  0.00           H  
ATOM   3893  HB2 GLU A 252      14.151  97.818 117.613  1.00  0.00           H  
ATOM   3894  HB3 GLU A 252      14.848  99.529 117.734  1.00  0.00           H  
ATOM   3895  HG2 GLU A 252      12.498 100.090 117.858  1.00  0.00           H  
ATOM   3896  HG3 GLU A 252      12.728 100.005 116.091  1.00  0.00           H  
ATOM   3897  N   LEU A 253      16.578 100.465 115.914  1.00  0.00           N  
ATOM   3898  CA  LEU A 253      17.260 101.760 115.497  1.00  0.00           C  
ATOM   3899  C   LEU A 253      17.948 101.619 114.087  1.00  0.00           C  
ATOM   3900  O   LEU A 253      17.912 102.572 113.327  1.00  0.00           O  
ATOM   3901  CB  LEU A 253      18.325 102.159 116.557  1.00  0.00           C  
ATOM   3902  CG  LEU A 253      18.593 103.678 116.459  1.00  0.00           C  
ATOM   3903  CD1 LEU A 253      17.606 104.516 117.340  1.00  0.00           C  
ATOM   3904  CD2 LEU A 253      19.991 104.116 116.854  1.00  0.00           C  
ATOM   3905  H   LEU A 253      17.130  99.945 116.581  1.00  0.00           H  
ATOM   3906  HA  LEU A 253      16.474 102.515 115.450  1.00  0.00           H  
ATOM   3907  HB2 LEU A 253      17.936 101.964 117.557  1.00  0.00           H  
ATOM   3908  HB3 LEU A 253      19.237 101.634 116.274  1.00  0.00           H  
ATOM   3909  HG  LEU A 253      18.454 104.107 115.466  1.00  0.00           H  
ATOM   3910 HD11 LEU A 253      17.650 105.593 117.179  1.00  0.00           H  
ATOM   3911 HD12 LEU A 253      16.586 104.166 117.179  1.00  0.00           H  
ATOM   3912 HD13 LEU A 253      17.928 104.534 118.381  1.00  0.00           H  
ATOM   3913 HD21 LEU A 253      20.111 104.068 117.936  1.00  0.00           H  
ATOM   3914 HD22 LEU A 253      20.806 103.596 116.350  1.00  0.00           H  
ATOM   3915 HD23 LEU A 253      20.005 105.176 116.599  1.00  0.00           H  
ATOM   3916  N   VAL A 254      18.495 100.482 113.707  1.00  0.00           N  
ATOM   3917  CA  VAL A 254      18.900 100.297 112.290  1.00  0.00           C  
ATOM   3918  C   VAL A 254      17.691 100.138 111.315  1.00  0.00           C  
ATOM   3919  O   VAL A 254      17.778 100.701 110.247  1.00  0.00           O  
ATOM   3920  CB  VAL A 254      19.889  99.146 112.128  1.00  0.00           C  
ATOM   3921  CG1 VAL A 254      19.295  97.773 112.309  1.00  0.00           C  
ATOM   3922  CG2 VAL A 254      20.500  99.118 110.741  1.00  0.00           C  
ATOM   3923  H   VAL A 254      18.428  99.697 114.339  1.00  0.00           H  
ATOM   3924  HA  VAL A 254      19.433 101.219 112.055  1.00  0.00           H  
ATOM   3925  HB  VAL A 254      20.700  99.363 112.824  1.00  0.00           H  
ATOM   3926 HG11 VAL A 254      20.036  97.036 112.621  1.00  0.00           H  
ATOM   3927 HG12 VAL A 254      18.574  97.841 113.123  1.00  0.00           H  
ATOM   3928 HG13 VAL A 254      18.695  97.350 111.503  1.00  0.00           H  
ATOM   3929 HG21 VAL A 254      20.841 100.112 110.453  1.00  0.00           H  
ATOM   3930 HG22 VAL A 254      21.334  98.417 110.711  1.00  0.00           H  
ATOM   3931 HG23 VAL A 254      19.682  98.828 110.082  1.00  0.00           H  
ATOM   3932  N   GLN A 255      16.669  99.385 111.628  1.00  0.00           N  
ATOM   3933  CA  GLN A 255      15.623  99.071 110.708  1.00  0.00           C  
ATOM   3934  C   GLN A 255      14.761 100.221 110.279  1.00  0.00           C  
ATOM   3935  O   GLN A 255      14.433 100.302 109.117  1.00  0.00           O  
ATOM   3936  CB  GLN A 255      14.816  98.012 111.364  1.00  0.00           C  
ATOM   3937  CG  GLN A 255      13.697  97.443 110.498  1.00  0.00           C  
ATOM   3938  CD  GLN A 255      13.093  96.282 111.288  1.00  0.00           C  
ATOM   3939  NE2 GLN A 255      12.299  96.581 112.281  1.00  0.00           N  
ATOM   3940  OE1 GLN A 255      13.438  95.122 111.024  1.00  0.00           O  
ATOM   3941  H   GLN A 255      16.714  98.879 112.501  1.00  0.00           H  
ATOM   3942  HA  GLN A 255      16.106  98.688 109.811  1.00  0.00           H  
ATOM   3943  HB2 GLN A 255      15.505  97.205 111.610  1.00  0.00           H  
ATOM   3944  HB3 GLN A 255      14.334  98.355 112.281  1.00  0.00           H  
ATOM   3945  HG2 GLN A 255      12.909  98.191 110.407  1.00  0.00           H  
ATOM   3946  HG3 GLN A 255      14.091  97.190 109.514  1.00  0.00           H  
ATOM   3947 HE21 GLN A 255      12.050  95.867 112.951  1.00  0.00           H  
ATOM   3948 HE22 GLN A 255      12.318  97.552 112.557  1.00  0.00           H  
ATOM   3949  N   GLU A 256      14.388 101.134 111.142  1.00  0.00           N  
ATOM   3950  CA  GLU A 256      13.686 102.372 110.856  1.00  0.00           C  
ATOM   3951  C   GLU A 256      14.362 103.165 109.784  1.00  0.00           C  
ATOM   3952  O   GLU A 256      13.780 103.397 108.751  1.00  0.00           O  
ATOM   3953  CB  GLU A 256      13.448 103.128 112.143  1.00  0.00           C  
ATOM   3954  CG  GLU A 256      12.498 104.368 112.031  1.00  0.00           C  
ATOM   3955  CD  GLU A 256      12.069 105.016 113.332  1.00  0.00           C  
ATOM   3956  OE1 GLU A 256      12.428 104.476 114.397  1.00  0.00           O  
ATOM   3957  OE2 GLU A 256      11.197 105.929 113.285  1.00  0.00           O1-
ATOM   3958  H   GLU A 256      14.884 101.117 112.020  1.00  0.00           H  
ATOM   3959  HA  GLU A 256      12.695 102.121 110.476  1.00  0.00           H  
ATOM   3960  HB2 GLU A 256      12.943 102.436 112.817  1.00  0.00           H  
ATOM   3961  HB3 GLU A 256      14.348 103.547 112.592  1.00  0.00           H  
ATOM   3962  HG2 GLU A 256      13.067 105.068 111.421  1.00  0.00           H  
ATOM   3963  HG3 GLU A 256      11.644 104.014 111.453  1.00  0.00           H  
ATOM   3964  N   ALA A 257      15.656 103.475 110.000  1.00  0.00           N  
ATOM   3965  CA  ALA A 257      16.534 104.173 109.030  1.00  0.00           C  
ATOM   3966  C   ALA A 257      16.489 103.649 107.529  1.00  0.00           C  
ATOM   3967  O   ALA A 257      16.438 104.427 106.612  1.00  0.00           O  
ATOM   3968  CB  ALA A 257      18.019 104.083 109.497  1.00  0.00           C  
ATOM   3969  H   ALA A 257      16.091 103.062 110.814  1.00  0.00           H  
ATOM   3970  HA  ALA A 257      16.265 105.229 109.060  1.00  0.00           H  
ATOM   3971  HB1 ALA A 257      18.729 104.164 108.674  1.00  0.00           H  
ATOM   3972  HB2 ALA A 257      18.327 104.726 110.321  1.00  0.00           H  
ATOM   3973  HB3 ALA A 257      18.229 103.046 109.762  1.00  0.00           H  
ATOM   3974  N   PHE A 258      16.486 102.330 107.327  1.00  0.00           N  
ATOM   3975  CA  PHE A 258      16.660 101.711 105.965  1.00  0.00           C  
ATOM   3976  C   PHE A 258      15.277 101.453 105.236  1.00  0.00           C  
ATOM   3977  O   PHE A 258      15.266 100.733 104.255  1.00  0.00           O  
ATOM   3978  CB  PHE A 258      17.598 100.548 106.124  1.00  0.00           C  
ATOM   3979  CG  PHE A 258      18.511 100.263 104.955  1.00  0.00           C  
ATOM   3980  CD1 PHE A 258      19.339 101.283 104.448  1.00  0.00           C  
ATOM   3981  CD2 PHE A 258      18.643  98.952 104.392  1.00  0.00           C  
ATOM   3982  CE1 PHE A 258      20.251 101.022 103.385  1.00  0.00           C  
ATOM   3983  CE2 PHE A 258      19.500  98.707 103.303  1.00  0.00           C  
ATOM   3984  CZ  PHE A 258      20.293  99.739 102.816  1.00  0.00           C  
ATOM   3985  H   PHE A 258      16.332 101.668 108.074  1.00  0.00           H  
ATOM   3986  HA  PHE A 258      17.140 102.486 105.368  1.00  0.00           H  
ATOM   3987  HB2 PHE A 258      18.239 100.656 106.999  1.00  0.00           H  
ATOM   3988  HB3 PHE A 258      17.022  99.645 106.326  1.00  0.00           H  
ATOM   3989  HD1 PHE A 258      19.326 102.274 104.878  1.00  0.00           H  
ATOM   3990  HD2 PHE A 258      18.079  98.182 104.897  1.00  0.00           H  
ATOM   3991  HE1 PHE A 258      20.967 101.728 102.992  1.00  0.00           H  
ATOM   3992  HE2 PHE A 258      19.613  97.730 102.856  1.00  0.00           H  
ATOM   3993  HZ  PHE A 258      20.984  99.495 102.023  1.00  0.00           H  
ATOM   3994  N   GLY A 259      14.220 102.099 105.633  1.00  0.00           N  
ATOM   3995  CA  GLY A 259      12.999 102.205 104.870  1.00  0.00           C  
ATOM   3996  C   GLY A 259      11.756 101.583 105.463  1.00  0.00           C  
ATOM   3997  O   GLY A 259      11.877 100.668 106.296  1.00  0.00           O  
ATOM   3998  H   GLY A 259      14.358 102.756 106.387  1.00  0.00           H  
ATOM   3999  HA2 GLY A 259      12.785 103.263 104.719  1.00  0.00           H  
ATOM   4000  HA3 GLY A 259      13.125 101.836 103.852  1.00  0.00           H  
ATOM   4001  N   GLY A 260      10.577 102.098 105.106  1.00  0.00           N  
ATOM   4002  CA  GLY A 260       9.308 101.800 105.877  1.00  0.00           C  
ATOM   4003  C   GLY A 260       8.740 100.337 105.754  1.00  0.00           C  
ATOM   4004  O   GLY A 260       7.807  99.933 106.416  1.00  0.00           O  
ATOM   4005  H   GLY A 260      10.506 102.820 104.403  1.00  0.00           H  
ATOM   4006  HA2 GLY A 260       9.454 102.056 106.927  1.00  0.00           H  
ATOM   4007  HA3 GLY A 260       8.558 102.542 105.604  1.00  0.00           H  
ATOM   4008  N   ARG A 261       9.428  99.503 104.885  1.00  0.00           N  
ATOM   4009  CA  ARG A 261       9.077  98.120 104.706  1.00  0.00           C  
ATOM   4010  C   ARG A 261      10.224  97.117 104.918  1.00  0.00           C  
ATOM   4011  O   ARG A 261      10.012  95.935 104.946  1.00  0.00           O  
ATOM   4012  CB  ARG A 261       8.445  98.013 103.325  1.00  0.00           C  
ATOM   4013  CG  ARG A 261       7.027  98.602 103.292  1.00  0.00           C  
ATOM   4014  CD  ARG A 261       6.272  98.597 101.952  1.00  0.00           C  
ATOM   4015  NE  ARG A 261       5.928  97.208 101.512  1.00  0.00           N  
ATOM   4016  CZ  ARG A 261       4.822  96.896 100.962  1.00  0.00           C  
ATOM   4017  NH1 ARG A 261       4.556  95.619 100.758  1.00  0.00           N1+
ATOM   4018  NH2 ARG A 261       4.122  97.791 100.372  1.00  0.00           N  
ATOM   4019  H   ARG A 261      10.054 100.003 104.270  1.00  0.00           H  
ATOM   4020  HA  ARG A 261       8.364  97.766 105.450  1.00  0.00           H  
ATOM   4021  HB2 ARG A 261       8.966  98.598 102.566  1.00  0.00           H  
ATOM   4022  HB3 ARG A 261       8.421  96.974 102.996  1.00  0.00           H  
ATOM   4023  HG2 ARG A 261       6.450  98.109 104.073  1.00  0.00           H  
ATOM   4024  HG3 ARG A 261       7.113  99.649 103.582  1.00  0.00           H  
ATOM   4025  HD2 ARG A 261       5.372  99.165 102.186  1.00  0.00           H  
ATOM   4026  HD3 ARG A 261       6.873  99.175 101.250  1.00  0.00           H  
ATOM   4027  HE  ARG A 261       6.473  96.516 102.004  1.00  0.00           H  
ATOM   4028 HH11 ARG A 261       5.037  94.899 101.276  1.00  0.00           H  
ATOM   4029 HH12 ARG A 261       3.676  95.352 100.339  1.00  0.00           H  
ATOM   4030 HH21 ARG A 261       4.478  98.736 100.384  1.00  0.00           H  
ATOM   4031 HH22 ARG A 261       3.238  97.610  99.916  1.00  0.00           H  
ATOM   4032  N   CYS A 262      11.463  97.683 105.071  1.00  0.00           N  
ATOM   4033  CA  CYS A 262      12.710  96.942 105.379  1.00  0.00           C  
ATOM   4034  C   CYS A 262      12.576  96.149 106.644  1.00  0.00           C  
ATOM   4035  O   CYS A 262      11.977  96.630 107.600  1.00  0.00           O  
ATOM   4036  CB  CYS A 262      13.802  98.002 105.585  1.00  0.00           C  
ATOM   4037  SG  CYS A 262      15.432  97.219 105.679  1.00  0.00           S  
ATOM   4038  H   CYS A 262      11.468  98.686 104.955  1.00  0.00           H  
ATOM   4039  HA  CYS A 262      12.901  96.340 104.490  1.00  0.00           H  
ATOM   4040  HB2 CYS A 262      13.727  98.712 104.761  1.00  0.00           H  
ATOM   4041  HB3 CYS A 262      13.576  98.502 106.527  1.00  0.00           H  
ATOM   4042  HG  CYS A 262      15.379  96.648 104.472  1.00  0.00           H  
ATOM   4043  N   GLN A 263      13.033  94.925 106.671  1.00  0.00           N  
ATOM   4044  CA  GLN A 263      12.985  94.021 107.739  1.00  0.00           C  
ATOM   4045  C   GLN A 263      14.366  93.491 107.984  1.00  0.00           C  
ATOM   4046  O   GLN A 263      15.036  93.082 107.036  1.00  0.00           O  
ATOM   4047  CB  GLN A 263      11.927  92.874 107.571  1.00  0.00           C  
ATOM   4048  CG  GLN A 263      10.476  93.430 107.733  1.00  0.00           C  
ATOM   4049  CD  GLN A 263       9.497  93.031 106.599  1.00  0.00           C  
ATOM   4050  NE2 GLN A 263       8.505  93.854 106.339  1.00  0.00           N  
ATOM   4051  OE1 GLN A 263       9.654  92.041 105.924  1.00  0.00           O  
ATOM   4052  H   GLN A 263      13.475  94.608 105.820  1.00  0.00           H  
ATOM   4053  HA  GLN A 263      12.699  94.590 108.624  1.00  0.00           H  
ATOM   4054  HB2 GLN A 263      12.020  92.367 106.610  1.00  0.00           H  
ATOM   4055  HB3 GLN A 263      12.049  92.191 108.411  1.00  0.00           H  
ATOM   4056  HG2 GLN A 263      10.027  93.125 108.678  1.00  0.00           H  
ATOM   4057  HG3 GLN A 263      10.570  94.515 107.700  1.00  0.00           H  
ATOM   4058 HE21 GLN A 263       7.718  93.688 105.727  1.00  0.00           H  
ATOM   4059 HE22 GLN A 263       8.445  94.773 106.753  1.00  0.00           H  
ATOM   4060  N   HID A 264      14.853  93.532 109.298  1.00  0.00           N  
ATOM   4061  CA  HID A 264      16.115  92.955 109.601  1.00  0.00           C  
ATOM   4062  C   HID A 264      16.089  91.427 109.813  1.00  0.00           C  
ATOM   4063  O   HID A 264      15.090  90.927 110.349  1.00  0.00           O  
ATOM   4064  CB  HID A 264      16.724  93.629 110.867  1.00  0.00           C  
ATOM   4065  CG  HID A 264      16.150  93.022 112.134  1.00  0.00           C  
ATOM   4066  CD2 HID A 264      16.699  92.061 112.904  1.00  0.00           C  
ATOM   4067  ND1 HID A 264      14.862  93.182 112.612  1.00  0.00           N  
ATOM   4068  CE1 HID A 264      14.711  92.567 113.751  1.00  0.00           C  
ATOM   4069  NE2 HID A 264      15.778  91.790 113.892  1.00  0.00           N  
ATOM   4070  H   HID A 264      14.271  94.023 109.961  1.00  0.00           H  
ATOM   4071  HA  HID A 264      16.782  93.081 108.748  1.00  0.00           H  
ATOM   4072  HB2 HID A 264      17.780  93.370 110.940  1.00  0.00           H  
ATOM   4073  HB3 HID A 264      16.634  94.715 110.829  1.00  0.00           H  
ATOM   4074  HD1 HID A 264      14.233  93.895 112.273  1.00  0.00           H  
ATOM   4075  HD2 HID A 264      17.722  91.721 112.961  1.00  0.00           H  
ATOM   4076  HE1 HID A 264      13.920  92.709 114.473  1.00  0.00           H  
ATOM   4077  N   SER A 265      17.237  90.761 109.636  1.00  0.00           N  
ATOM   4078  CA  SER A 265      17.532  89.397 110.110  1.00  0.00           C  
ATOM   4079  C   SER A 265      18.670  89.558 111.047  1.00  0.00           C  
ATOM   4080  O   SER A 265      19.588  90.399 110.733  1.00  0.00           O  
ATOM   4081  CB  SER A 265      17.776  88.428 109.015  1.00  0.00           C  
ATOM   4082  OG  SER A 265      17.738  87.062 109.581  1.00  0.00           O  
ATOM   4083  H   SER A 265      18.016  91.175 109.144  1.00  0.00           H  
ATOM   4084  HA  SER A 265      16.638  89.017 110.605  1.00  0.00           H  
ATOM   4085  HB2 SER A 265      16.990  88.439 108.259  1.00  0.00           H  
ATOM   4086  HB3 SER A 265      18.698  88.690 108.497  1.00  0.00           H  
ATOM   4087  HG  SER A 265      17.649  86.407 108.885  1.00  0.00           H  
ATOM   4088  N   VAL A 266      18.645  88.809 112.080  1.00  0.00           N  
ATOM   4089  CA  VAL A 266      19.809  88.621 112.985  1.00  0.00           C  
ATOM   4090  C   VAL A 266      20.547  87.368 112.773  1.00  0.00           C  
ATOM   4091  O   VAL A 266      19.918  86.337 112.775  1.00  0.00           O  
ATOM   4092  CB  VAL A 266      19.433  88.663 114.480  1.00  0.00           C  
ATOM   4093  CG1 VAL A 266      20.526  88.409 115.537  1.00  0.00           C  
ATOM   4094  CG2 VAL A 266      18.713  89.943 114.890  1.00  0.00           C  
ATOM   4095  H   VAL A 266      17.804  88.249 112.090  1.00  0.00           H  
ATOM   4096  HA  VAL A 266      20.557  89.368 112.721  1.00  0.00           H  
ATOM   4097  HB  VAL A 266      18.768  87.830 114.705  1.00  0.00           H  
ATOM   4098 HG11 VAL A 266      21.476  88.917 115.365  1.00  0.00           H  
ATOM   4099 HG12 VAL A 266      20.177  88.758 116.509  1.00  0.00           H  
ATOM   4100 HG13 VAL A 266      20.730  87.339 115.498  1.00  0.00           H  
ATOM   4101 HG21 VAL A 266      17.735  89.960 114.408  1.00  0.00           H  
ATOM   4102 HG22 VAL A 266      18.482  89.979 115.954  1.00  0.00           H  
ATOM   4103 HG23 VAL A 266      19.267  90.748 114.408  1.00  0.00           H  
ATOM   4104  N   LEU A 267      21.857  87.450 112.689  1.00  0.00           N  
ATOM   4105  CA  LEU A 267      22.715  86.314 112.532  1.00  0.00           C  
ATOM   4106  C   LEU A 267      23.710  86.144 113.766  1.00  0.00           C  
ATOM   4107  O   LEU A 267      24.368  87.116 114.091  1.00  0.00           O  
ATOM   4108  CB  LEU A 267      23.496  86.245 111.186  1.00  0.00           C  
ATOM   4109  CG  LEU A 267      22.670  86.826 109.974  1.00  0.00           C  
ATOM   4110  CD1 LEU A 267      23.573  86.954 108.717  1.00  0.00           C  
ATOM   4111  CD2 LEU A 267      21.516  85.975 109.599  1.00  0.00           C  
ATOM   4112  H   LEU A 267      22.292  88.359 112.610  1.00  0.00           H  
ATOM   4113  HA  LEU A 267      22.062  85.445 112.614  1.00  0.00           H  
ATOM   4114  HB2 LEU A 267      24.313  86.943 111.366  1.00  0.00           H  
ATOM   4115  HB3 LEU A 267      23.880  85.249 110.964  1.00  0.00           H  
ATOM   4116  HG  LEU A 267      22.186  87.763 110.249  1.00  0.00           H  
ATOM   4117 HD11 LEU A 267      24.371  87.649 108.979  1.00  0.00           H  
ATOM   4118 HD12 LEU A 267      24.018  85.973 108.553  1.00  0.00           H  
ATOM   4119 HD13 LEU A 267      23.038  87.132 107.784  1.00  0.00           H  
ATOM   4120 HD21 LEU A 267      20.845  85.742 110.426  1.00  0.00           H  
ATOM   4121 HD22 LEU A 267      20.896  86.585 108.943  1.00  0.00           H  
ATOM   4122 HD23 LEU A 267      21.926  85.064 109.162  1.00  0.00           H  
ATOM   4123  N   GLY A 268      23.736  84.923 114.292  1.00  0.00           N  
ATOM   4124  CA  GLY A 268      24.811  84.487 115.254  1.00  0.00           C  
ATOM   4125  C   GLY A 268      26.124  84.040 114.513  1.00  0.00           C  
ATOM   4126  O   GLY A 268      26.780  84.859 113.881  1.00  0.00           O  
ATOM   4127  H   GLY A 268      23.052  84.320 113.860  1.00  0.00           H  
ATOM   4128  HA2 GLY A 268      25.019  85.335 115.908  1.00  0.00           H  
ATOM   4129  HA3 GLY A 268      24.351  83.703 115.855  1.00  0.00           H  
ATOM   4130  N   ASP A 269      26.368  82.741 114.312  1.00  0.00           N  
ATOM   4131  CA  ASP A 269      27.540  82.184 113.559  1.00  0.00           C  
ATOM   4132  C   ASP A 269      27.272  82.187 112.028  1.00  0.00           C  
ATOM   4133  O   ASP A 269      27.246  81.143 111.370  1.00  0.00           O  
ATOM   4134  CB  ASP A 269      27.832  80.711 114.001  1.00  0.00           C  
ATOM   4135  CG  ASP A 269      26.680  79.717 114.045  1.00  0.00           C  
ATOM   4136  OD1 ASP A 269      26.917  78.613 113.486  1.00  0.00           O  
ATOM   4137  OD2 ASP A 269      25.680  79.912 114.761  1.00  0.00           O1-
ATOM   4138  H   ASP A 269      25.813  82.060 114.812  1.00  0.00           H  
ATOM   4139  HA  ASP A 269      28.445  82.766 113.734  1.00  0.00           H  
ATOM   4140  HB2 ASP A 269      28.631  80.331 113.365  1.00  0.00           H  
ATOM   4141  HB3 ASP A 269      28.333  80.709 114.969  1.00  0.00           H  
ATOM   4142  N   PHE A 270      27.020  83.367 111.428  1.00  0.00           N  
ATOM   4143  CA  PHE A 270      26.770  83.746 110.062  1.00  0.00           C  
ATOM   4144  C   PHE A 270      25.480  83.093 109.537  1.00  0.00           C  
ATOM   4145  O   PHE A 270      25.002  83.344 108.419  1.00  0.00           O  
ATOM   4146  CB  PHE A 270      27.983  83.776 109.223  1.00  0.00           C  
ATOM   4147  CG  PHE A 270      28.926  84.873 109.588  1.00  0.00           C  
ATOM   4148  CD1 PHE A 270      29.978  84.619 110.526  1.00  0.00           C  
ATOM   4149  CD2 PHE A 270      28.923  86.148 109.054  1.00  0.00           C  
ATOM   4150  CE1 PHE A 270      30.955  85.598 110.788  1.00  0.00           C  
ATOM   4151  CE2 PHE A 270      29.813  87.191 109.361  1.00  0.00           C  
ATOM   4152  CZ  PHE A 270      30.858  86.884 110.188  1.00  0.00           C  
ATOM   4153  H   PHE A 270      27.054  84.185 112.020  1.00  0.00           H  
ATOM   4154  HA  PHE A 270      26.531  84.806 110.139  1.00  0.00           H  
ATOM   4155  HB2 PHE A 270      28.521  82.837 109.355  1.00  0.00           H  
ATOM   4156  HB3 PHE A 270      27.769  83.876 108.158  1.00  0.00           H  
ATOM   4157  HD1 PHE A 270      29.992  83.667 111.035  1.00  0.00           H  
ATOM   4158  HD2 PHE A 270      28.228  86.331 108.249  1.00  0.00           H  
ATOM   4159  HE1 PHE A 270      31.735  85.359 111.496  1.00  0.00           H  
ATOM   4160  HE2 PHE A 270      29.586  88.157 108.933  1.00  0.00           H  
ATOM   4161  HZ  PHE A 270      31.635  87.598 110.419  1.00  0.00           H  
ATOM   4162  N   LYS A 271      24.819  82.256 110.310  1.00  0.00           N  
ATOM   4163  CA  LYS A 271      23.495  81.636 110.073  1.00  0.00           C  
ATOM   4164  C   LYS A 271      22.330  82.305 110.961  1.00  0.00           C  
ATOM   4165  O   LYS A 271      22.644  82.563 112.104  1.00  0.00           O  
ATOM   4166  CB  LYS A 271      23.636  80.089 110.041  1.00  0.00           C  
ATOM   4167  CG  LYS A 271      24.268  79.431 111.331  1.00  0.00           C  
ATOM   4168  CD  LYS A 271      23.721  78.016 111.261  1.00  0.00           C  
ATOM   4169  CE  LYS A 271      24.287  77.145 112.371  1.00  0.00           C  
ATOM   4170  NZ  LYS A 271      24.275  77.681 113.732  1.00  0.00           N1+
ATOM   4171  H   LYS A 271      25.368  81.835 111.046  1.00  0.00           H  
ATOM   4172  HA  LYS A 271      23.175  81.916 109.069  1.00  0.00           H  
ATOM   4173  HB2 LYS A 271      22.673  79.645 109.791  1.00  0.00           H  
ATOM   4174  HB3 LYS A 271      24.226  79.830 109.161  1.00  0.00           H  
ATOM   4175  HG2 LYS A 271      25.358  79.437 111.341  1.00  0.00           H  
ATOM   4176  HG3 LYS A 271      23.789  79.971 112.148  1.00  0.00           H  
ATOM   4177  HD2 LYS A 271      22.642  78.106 111.386  1.00  0.00           H  
ATOM   4178  HD3 LYS A 271      24.152  77.495 110.406  1.00  0.00           H  
ATOM   4179  HE2 LYS A 271      23.640  76.268 112.397  1.00  0.00           H  
ATOM   4180  HE3 LYS A 271      25.286  76.940 111.985  1.00  0.00           H  
ATOM   4181  HZ1 LYS A 271      24.970  78.413 113.783  1.00  0.00           H  
ATOM   4182  HZ2 LYS A 271      23.369  77.996 114.049  1.00  0.00           H  
ATOM   4183  HZ3 LYS A 271      24.574  76.927 114.332  1.00  0.00           H  
ATOM   4184  N   PRO A 272      21.100  82.405 110.480  1.00  0.00           N  
ATOM   4185  CA  PRO A 272      19.937  82.974 111.232  1.00  0.00           C  
ATOM   4186  C   PRO A 272      19.984  82.596 112.688  1.00  0.00           C  
ATOM   4187  O   PRO A 272      20.020  81.410 113.019  1.00  0.00           O  
ATOM   4188  CB  PRO A 272      18.690  82.457 110.518  1.00  0.00           C  
ATOM   4189  CG  PRO A 272      19.155  82.287 109.103  1.00  0.00           C  
ATOM   4190  CD  PRO A 272      20.722  82.170 109.086  1.00  0.00           C  
ATOM   4191  HA  PRO A 272      20.024  84.050 111.087  1.00  0.00           H  
ATOM   4192  HB2 PRO A 272      18.350  81.491 110.889  1.00  0.00           H  
ATOM   4193  HB3 PRO A 272      17.909  83.216 110.524  1.00  0.00           H  
ATOM   4194  HG2 PRO A 272      18.697  81.356 108.767  1.00  0.00           H  
ATOM   4195  HG3 PRO A 272      18.775  83.175 108.597  1.00  0.00           H  
ATOM   4196  HD2 PRO A 272      21.012  81.168 108.771  1.00  0.00           H  
ATOM   4197  HD3 PRO A 272      21.179  82.839 108.358  1.00  0.00           H  
ATOM   4198  N   TYR A 273      19.954  83.573 113.592  1.00  0.00           N  
ATOM   4199  CA  TYR A 273      19.937  83.258 115.030  1.00  0.00           C  
ATOM   4200  C   TYR A 273      18.526  82.681 115.577  1.00  0.00           C  
ATOM   4201  O   TYR A 273      17.453  83.334 115.396  1.00  0.00           O  
ATOM   4202  CB  TYR A 273      20.300  84.603 115.679  1.00  0.00           C  
ATOM   4203  CG  TYR A 273      20.528  84.631 117.168  1.00  0.00           C  
ATOM   4204  CD1 TYR A 273      21.524  83.752 117.753  1.00  0.00           C  
ATOM   4205  CD2 TYR A 273      19.811  85.459 118.021  1.00  0.00           C  
ATOM   4206  CE1 TYR A 273      21.715  83.692 119.150  1.00  0.00           C  
ATOM   4207  CE2 TYR A 273      19.927  85.348 119.416  1.00  0.00           C  
ATOM   4208  CZ  TYR A 273      20.911  84.517 119.911  1.00  0.00           C  
ATOM   4209  OH  TYR A 273      21.019  84.496 121.224  1.00  0.00           O  
ATOM   4210  H   TYR A 273      19.814  84.517 113.264  1.00  0.00           H  
ATOM   4211  HA  TYR A 273      20.698  82.504 115.233  1.00  0.00           H  
ATOM   4212  HB2 TYR A 273      21.196  84.937 115.154  1.00  0.00           H  
ATOM   4213  HB3 TYR A 273      19.482  85.313 115.552  1.00  0.00           H  
ATOM   4214  HD1 TYR A 273      22.058  83.044 117.137  1.00  0.00           H  
ATOM   4215  HD2 TYR A 273      19.024  86.121 117.691  1.00  0.00           H  
ATOM   4216  HE1 TYR A 273      22.364  83.019 119.689  1.00  0.00           H  
ATOM   4217  HE2 TYR A 273      19.402  86.002 120.095  1.00  0.00           H  
ATOM   4218  HH  TYR A 273      20.419  85.100 121.667  1.00  0.00           H  
ATOM   4219  N   ARG A 274      18.515  81.518 116.163  1.00  0.00           N  
ATOM   4220  CA  ARG A 274      17.272  80.879 116.738  1.00  0.00           C  
ATOM   4221  C   ARG A 274      16.978  81.456 118.121  1.00  0.00           C  
ATOM   4222  O   ARG A 274      17.924  81.485 118.970  1.00  0.00           O  
ATOM   4223  CB  ARG A 274      17.401  79.435 116.573  1.00  0.00           C  
ATOM   4224  CG  ARG A 274      16.211  78.643 117.152  1.00  0.00           C  
ATOM   4225  CD  ARG A 274      16.396  77.093 117.217  1.00  0.00           C  
ATOM   4226  NE  ARG A 274      16.784  76.583 118.614  1.00  0.00           N  
ATOM   4227  CZ  ARG A 274      16.051  76.347 119.647  1.00  0.00           C  
ATOM   4228  NH1 ARG A 274      14.831  76.723 119.794  1.00  0.00           N1+
ATOM   4229  NH2 ARG A 274      16.589  75.578 120.565  1.00  0.00           N  
ATOM   4230  H   ARG A 274      19.427  81.143 116.388  1.00  0.00           H  
ATOM   4231  HA  ARG A 274      16.435  81.287 116.171  1.00  0.00           H  
ATOM   4232  HB2 ARG A 274      17.419  79.223 115.505  1.00  0.00           H  
ATOM   4233  HB3 ARG A 274      18.323  79.051 117.011  1.00  0.00           H  
ATOM   4234  HG2 ARG A 274      16.141  78.927 118.203  1.00  0.00           H  
ATOM   4235  HG3 ARG A 274      15.279  78.810 116.613  1.00  0.00           H  
ATOM   4236  HD2 ARG A 274      15.538  76.595 116.767  1.00  0.00           H  
ATOM   4237  HD3 ARG A 274      17.191  76.813 116.525  1.00  0.00           H  
ATOM   4238  HE  ARG A 274      17.719  76.206 118.683  1.00  0.00           H  
ATOM   4239 HH11 ARG A 274      14.307  77.143 119.039  1.00  0.00           H  
ATOM   4240 HH12 ARG A 274      14.321  76.530 120.644  1.00  0.00           H  
ATOM   4241 HH21 ARG A 274      17.510  75.175 120.471  1.00  0.00           H  
ATOM   4242 HH22 ARG A 274      16.225  75.669 121.503  1.00  0.00           H  
ATOM   4243  N   PRO A 275      15.695  81.786 118.509  1.00  0.00           N  
ATOM   4244  CA  PRO A 275      15.317  82.166 119.883  1.00  0.00           C  
ATOM   4245  C   PRO A 275      15.514  80.865 120.732  1.00  0.00           C  
ATOM   4246  O   PRO A 275      15.046  79.786 120.337  1.00  0.00           O  
ATOM   4247  CB  PRO A 275      13.849  82.617 119.845  1.00  0.00           C  
ATOM   4248  CG  PRO A 275      13.302  82.245 118.475  1.00  0.00           C  
ATOM   4249  CD  PRO A 275      14.545  82.018 117.628  1.00  0.00           C  
ATOM   4250  HA  PRO A 275      15.869  83.031 120.249  1.00  0.00           H  
ATOM   4251  HB2 PRO A 275      13.407  82.112 120.703  1.00  0.00           H  
ATOM   4252  HB3 PRO A 275      13.782  83.698 119.975  1.00  0.00           H  
ATOM   4253  HG2 PRO A 275      12.922  81.224 118.478  1.00  0.00           H  
ATOM   4254  HG3 PRO A 275      12.484  82.860 118.100  1.00  0.00           H  
ATOM   4255  HD2 PRO A 275      14.453  81.090 117.063  1.00  0.00           H  
ATOM   4256  HD3 PRO A 275      14.703  82.875 116.974  1.00  0.00           H  
ATOM   4257  N   GLY A 276      16.138  81.003 121.884  1.00  0.00           N  
ATOM   4258  CA  GLY A 276      16.313  80.076 123.000  1.00  0.00           C  
ATOM   4259  C   GLY A 276      17.375  79.002 122.723  1.00  0.00           C  
ATOM   4260  O   GLY A 276      17.455  78.063 123.503  1.00  0.00           O  
ATOM   4261  H   GLY A 276      16.658  81.866 121.944  1.00  0.00           H  
ATOM   4262  HA2 GLY A 276      16.709  80.603 123.869  1.00  0.00           H  
ATOM   4263  HA3 GLY A 276      15.347  79.656 123.280  1.00  0.00           H  
ATOM   4264  N   GLN A 277      18.171  79.141 121.661  1.00  0.00           N  
ATOM   4265  CA  GLN A 277      19.243  78.240 121.206  1.00  0.00           C  
ATOM   4266  C   GLN A 277      20.304  78.109 122.336  1.00  0.00           C  
ATOM   4267  O   GLN A 277      20.571  79.068 123.034  1.00  0.00           O  
ATOM   4268  CB  GLN A 277      19.756  78.676 119.792  1.00  0.00           C  
ATOM   4269  CG  GLN A 277      20.655  79.930 119.796  1.00  0.00           C  
ATOM   4270  CD  GLN A 277      21.559  80.006 118.481  1.00  0.00           C  
ATOM   4271  NE2 GLN A 277      22.784  80.285 118.647  1.00  0.00           N  
ATOM   4272  OE1 GLN A 277      21.007  80.033 117.338  1.00  0.00           O  
ATOM   4273  H   GLN A 277      17.935  79.923 121.066  1.00  0.00           H  
ATOM   4274  HA  GLN A 277      18.875  77.219 121.101  1.00  0.00           H  
ATOM   4275  HB2 GLN A 277      20.343  77.846 119.400  1.00  0.00           H  
ATOM   4276  HB3 GLN A 277      18.879  78.818 119.162  1.00  0.00           H  
ATOM   4277  HG2 GLN A 277      20.061  80.821 120.000  1.00  0.00           H  
ATOM   4278  HG3 GLN A 277      21.283  79.958 120.687  1.00  0.00           H  
ATOM   4279 HE21 GLN A 277      23.336  80.526 117.837  1.00  0.00           H  
ATOM   4280 HE22 GLN A 277      23.140  80.302 119.593  1.00  0.00           H  
ATOM   4281  N   ALA A 278      20.920  76.939 122.470  1.00  0.00           N  
ATOM   4282  CA  ALA A 278      21.969  76.867 123.514  1.00  0.00           C  
ATOM   4283  C   ALA A 278      23.249  77.619 123.236  1.00  0.00           C  
ATOM   4284  O   ALA A 278      23.741  78.319 124.129  1.00  0.00           O  
ATOM   4285  CB  ALA A 278      22.181  75.394 123.718  1.00  0.00           C  
ATOM   4286  H   ALA A 278      20.817  76.172 121.821  1.00  0.00           H  
ATOM   4287  HA  ALA A 278      21.474  77.287 124.390  1.00  0.00           H  
ATOM   4288  HB1 ALA A 278      22.800  74.858 122.998  1.00  0.00           H  
ATOM   4289  HB2 ALA A 278      22.697  75.273 124.670  1.00  0.00           H  
ATOM   4290  HB3 ALA A 278      21.224  74.902 123.894  1.00  0.00           H  
ATOM   4291  N   TYR A 279      23.750  77.756 121.960  1.00  0.00           N  
ATOM   4292  CA  TYR A 279      24.980  78.499 121.690  1.00  0.00           C  
ATOM   4293  C   TYR A 279      24.769  80.039 121.810  1.00  0.00           C  
ATOM   4294  O   TYR A 279      23.845  80.664 121.263  1.00  0.00           O  
ATOM   4295  CB  TYR A 279      25.480  78.207 120.270  1.00  0.00           C  
ATOM   4296  CG  TYR A 279      26.680  78.938 119.676  1.00  0.00           C  
ATOM   4297  CD1 TYR A 279      26.437  80.016 118.757  1.00  0.00           C  
ATOM   4298  CD2 TYR A 279      28.051  78.744 120.126  1.00  0.00           C  
ATOM   4299  CE1 TYR A 279      27.481  80.827 118.301  1.00  0.00           C  
ATOM   4300  CE2 TYR A 279      29.113  79.631 119.760  1.00  0.00           C  
ATOM   4301  CZ  TYR A 279      28.761  80.652 118.848  1.00  0.00           C  
ATOM   4302  OH  TYR A 279      29.784  81.501 118.559  1.00  0.00           O  
ATOM   4303  H   TYR A 279      23.486  77.089 121.248  1.00  0.00           H  
ATOM   4304  HA  TYR A 279      25.729  78.142 122.398  1.00  0.00           H  
ATOM   4305  HB2 TYR A 279      25.714  77.142 120.290  1.00  0.00           H  
ATOM   4306  HB3 TYR A 279      24.646  78.356 119.583  1.00  0.00           H  
ATOM   4307  HD1 TYR A 279      25.455  80.171 118.333  1.00  0.00           H  
ATOM   4308  HD2 TYR A 279      28.362  77.905 120.730  1.00  0.00           H  
ATOM   4309  HE1 TYR A 279      27.275  81.518 117.497  1.00  0.00           H  
ATOM   4310  HE2 TYR A 279      30.127  79.452 120.086  1.00  0.00           H  
ATOM   4311  HH  TYR A 279      29.738  81.771 117.638  1.00  0.00           H  
ATOM   4312  N   VAL A 280      25.755  80.682 122.447  1.00  0.00           N  
ATOM   4313  CA  VAL A 280      25.843  82.122 122.756  1.00  0.00           C  
ATOM   4314  C   VAL A 280      27.028  82.787 122.083  1.00  0.00           C  
ATOM   4315  O   VAL A 280      28.230  82.524 122.410  1.00  0.00           O  
ATOM   4316  CB  VAL A 280      26.039  82.388 124.300  1.00  0.00           C  
ATOM   4317  CG1 VAL A 280      26.098  83.964 124.692  1.00  0.00           C  
ATOM   4318  CG2 VAL A 280      24.960  81.755 125.162  1.00  0.00           C  
ATOM   4319  H   VAL A 280      26.357  80.082 122.993  1.00  0.00           H  
ATOM   4320  HA  VAL A 280      24.894  82.592 122.499  1.00  0.00           H  
ATOM   4321  HB  VAL A 280      27.047  82.054 124.546  1.00  0.00           H  
ATOM   4322 HG11 VAL A 280      26.164  84.103 125.772  1.00  0.00           H  
ATOM   4323 HG12 VAL A 280      26.906  84.479 124.172  1.00  0.00           H  
ATOM   4324 HG13 VAL A 280      25.192  84.419 124.292  1.00  0.00           H  
ATOM   4325 HG21 VAL A 280      24.843  80.704 124.898  1.00  0.00           H  
ATOM   4326 HG22 VAL A 280      25.389  81.698 126.162  1.00  0.00           H  
ATOM   4327 HG23 VAL A 280      24.151  82.485 125.194  1.00  0.00           H  
ATOM   4328  N   PRO A 281      26.867  83.557 121.017  1.00  0.00           N  
ATOM   4329  CA  PRO A 281      27.953  84.173 120.178  1.00  0.00           C  
ATOM   4330  C   PRO A 281      28.593  85.295 120.869  1.00  0.00           C  
ATOM   4331  O   PRO A 281      28.061  85.991 121.689  1.00  0.00           O  
ATOM   4332  CB  PRO A 281      27.245  84.562 118.874  1.00  0.00           C  
ATOM   4333  CG  PRO A 281      25.936  85.045 119.407  1.00  0.00           C  
ATOM   4334  CD  PRO A 281      25.625  84.030 120.542  1.00  0.00           C  
ATOM   4335  HA  PRO A 281      28.770  83.496 119.929  1.00  0.00           H  
ATOM   4336  HB2 PRO A 281      27.858  85.303 118.360  1.00  0.00           H  
ATOM   4337  HB3 PRO A 281      27.136  83.672 118.256  1.00  0.00           H  
ATOM   4338  HG2 PRO A 281      25.979  86.051 119.825  1.00  0.00           H  
ATOM   4339  HG3 PRO A 281      25.143  85.082 118.660  1.00  0.00           H  
ATOM   4340  HD2 PRO A 281      25.103  84.625 121.292  1.00  0.00           H  
ATOM   4341  HD3 PRO A 281      24.895  83.298 120.196  1.00  0.00           H  
ATOM   4342  N   CYS A 282      29.800  85.609 120.420  1.00  0.00           N  
ATOM   4343  CA  CYS A 282      30.505  86.860 120.618  1.00  0.00           C  
ATOM   4344  C   CYS A 282      29.778  87.998 119.958  1.00  0.00           C  
ATOM   4345  O   CYS A 282      29.360  88.990 120.527  1.00  0.00           O  
ATOM   4346  CB  CYS A 282      31.955  86.740 120.164  1.00  0.00           C  
ATOM   4347  SG  CYS A 282      32.721  85.739 121.402  1.00  0.00           S  
ATOM   4348  H   CYS A 282      30.204  85.093 119.652  1.00  0.00           H  
ATOM   4349  HA  CYS A 282      30.575  87.111 121.676  1.00  0.00           H  
ATOM   4350  HB2 CYS A 282      32.036  86.327 119.159  1.00  0.00           H  
ATOM   4351  HB3 CYS A 282      32.419  87.725 120.202  1.00  0.00           H  
ATOM   4352  HG  CYS A 282      33.496  85.058 120.554  1.00  0.00           H  
ATOM   4353  N   TYR A 283      29.674  87.838 118.629  1.00  0.00           N  
ATOM   4354  CA  TYR A 283      29.179  88.902 117.703  1.00  0.00           C  
ATOM   4355  C   TYR A 283      27.787  88.572 117.145  1.00  0.00           C  
ATOM   4356  O   TYR A 283      27.493  87.382 116.943  1.00  0.00           O  
ATOM   4357  CB  TYR A 283      30.077  88.946 116.481  1.00  0.00           C  
ATOM   4358  CG  TYR A 283      31.506  89.270 116.765  1.00  0.00           C  
ATOM   4359  CD1 TYR A 283      32.406  88.218 117.115  1.00  0.00           C  
ATOM   4360  CD2 TYR A 283      31.916  90.636 116.970  1.00  0.00           C  
ATOM   4361  CE1 TYR A 283      33.653  88.557 117.538  1.00  0.00           C  
ATOM   4362  CE2 TYR A 283      33.189  90.937 117.314  1.00  0.00           C  
ATOM   4363  CZ  TYR A 283      34.064  89.907 117.678  1.00  0.00           C  
ATOM   4364  OH  TYR A 283      35.358  90.283 117.938  1.00  0.00           O  
ATOM   4365  H   TYR A 283      30.034  86.971 118.256  1.00  0.00           H  
ATOM   4366  HA  TYR A 283      29.001  89.826 118.253  1.00  0.00           H  
ATOM   4367  HB2 TYR A 283      30.060  87.969 115.997  1.00  0.00           H  
ATOM   4368  HB3 TYR A 283      29.641  89.682 115.807  1.00  0.00           H  
ATOM   4369  HD1 TYR A 283      32.056  87.202 117.010  1.00  0.00           H  
ATOM   4370  HD2 TYR A 283      31.227  91.448 116.786  1.00  0.00           H  
ATOM   4371  HE1 TYR A 283      34.343  87.727 117.601  1.00  0.00           H  
ATOM   4372  HE2 TYR A 283      33.704  91.883 117.389  1.00  0.00           H  
ATOM   4373  HH  TYR A 283      35.713  89.658 118.575  1.00  0.00           H  
ATOM   4374  N   PHE A 284      27.026  89.636 116.930  1.00  0.00           N  
ATOM   4375  CA  PHE A 284      25.766  89.627 116.173  1.00  0.00           C  
ATOM   4376  C   PHE A 284      25.900  90.383 114.859  1.00  0.00           C  
ATOM   4377  O   PHE A 284      26.202  91.590 114.819  1.00  0.00           O  
ATOM   4378  CB  PHE A 284      24.556  90.173 116.931  1.00  0.00           C  
ATOM   4379  CG  PHE A 284      24.232  89.274 118.154  1.00  0.00           C  
ATOM   4380  CD1 PHE A 284      24.228  89.765 119.502  1.00  0.00           C  
ATOM   4381  CD2 PHE A 284      23.675  88.016 117.892  1.00  0.00           C  
ATOM   4382  CE1 PHE A 284      23.743  88.916 120.519  1.00  0.00           C  
ATOM   4383  CE2 PHE A 284      23.137  87.208 118.900  1.00  0.00           C  
ATOM   4384  CZ  PHE A 284      23.227  87.672 120.231  1.00  0.00           C  
ATOM   4385  H   PHE A 284      27.431  90.536 117.147  1.00  0.00           H  
ATOM   4386  HA  PHE A 284      25.640  88.578 115.905  1.00  0.00           H  
ATOM   4387  HB2 PHE A 284      24.596  91.192 117.315  1.00  0.00           H  
ATOM   4388  HB3 PHE A 284      23.664  90.178 116.305  1.00  0.00           H  
ATOM   4389  HD1 PHE A 284      24.564  90.774 119.694  1.00  0.00           H  
ATOM   4390  HD2 PHE A 284      23.595  87.718 116.858  1.00  0.00           H  
ATOM   4391  HE1 PHE A 284      23.683  89.328 121.516  1.00  0.00           H  
ATOM   4392  HE2 PHE A 284      22.612  86.303 118.634  1.00  0.00           H  
ATOM   4393  HZ  PHE A 284      22.670  87.096 120.955  1.00  0.00           H  
ATOM   4394  N   ILE A 285      25.771  89.616 113.721  1.00  0.00           N  
ATOM   4395  CA  ILE A 285      25.892  90.151 112.406  1.00  0.00           C  
ATOM   4396  C   ILE A 285      24.478  90.403 111.832  1.00  0.00           C  
ATOM   4397  O   ILE A 285      23.500  89.676 112.208  1.00  0.00           O  
ATOM   4398  CB  ILE A 285      26.779  89.202 111.557  1.00  0.00           C  
ATOM   4399  CG1 ILE A 285      28.099  88.973 112.326  1.00  0.00           C  
ATOM   4400  CG2 ILE A 285      27.003  89.764 110.110  1.00  0.00           C  
ATOM   4401  CD1 ILE A 285      28.448  87.557 112.838  1.00  0.00           C  
ATOM   4402  H   ILE A 285      25.351  88.700 113.792  1.00  0.00           H  
ATOM   4403  HA  ILE A 285      26.367  91.131 112.448  1.00  0.00           H  
ATOM   4404  HB  ILE A 285      26.253  88.248 111.524  1.00  0.00           H  
ATOM   4405 HG12 ILE A 285      28.887  89.290 111.643  1.00  0.00           H  
ATOM   4406 HG13 ILE A 285      28.200  89.668 113.160  1.00  0.00           H  
ATOM   4407 HG21 ILE A 285      27.793  89.294 109.524  1.00  0.00           H  
ATOM   4408 HG22 ILE A 285      26.161  89.525 109.460  1.00  0.00           H  
ATOM   4409 HG23 ILE A 285      27.115  90.849 110.081  1.00  0.00           H  
ATOM   4410 HD11 ILE A 285      28.635  86.993 111.925  1.00  0.00           H  
ATOM   4411 HD12 ILE A 285      29.356  87.645 113.437  1.00  0.00           H  
ATOM   4412 HD13 ILE A 285      27.683  87.220 113.537  1.00  0.00           H  
ATOM   4413  N   HID A 286      24.361  91.492 111.068  1.00  0.00           N  
ATOM   4414  CA  HID A 286      23.060  91.808 110.504  1.00  0.00           C  
ATOM   4415  C   HID A 286      23.105  91.822 108.938  1.00  0.00           C  
ATOM   4416  O   HID A 286      24.205  91.875 108.307  1.00  0.00           O  
ATOM   4417  CB  HID A 286      22.559  93.122 111.029  1.00  0.00           C  
ATOM   4418  CG  HID A 286      22.656  93.237 112.506  1.00  0.00           C  
ATOM   4419  CD2 HID A 286      21.724  92.798 113.468  1.00  0.00           C  
ATOM   4420  ND1 HID A 286      23.766  93.717 113.188  1.00  0.00           N  
ATOM   4421  CE1 HID A 286      23.544  93.508 114.486  1.00  0.00           C  
ATOM   4422  NE2 HID A 286      22.320  92.939 114.740  1.00  0.00           N  
ATOM   4423  H   HID A 286      25.127  92.058 110.729  1.00  0.00           H  
ATOM   4424  HA  HID A 286      22.257  91.130 110.792  1.00  0.00           H  
ATOM   4425  HB2 HID A 286      23.166  93.941 110.642  1.00  0.00           H  
ATOM   4426  HB3 HID A 286      21.506  93.196 110.760  1.00  0.00           H  
ATOM   4427  HD1 HID A 286      24.626  94.019 112.753  1.00  0.00           H  
ATOM   4428  HD2 HID A 286      20.779  92.323 113.249  1.00  0.00           H  
ATOM   4429  HE1 HID A 286      24.226  93.802 115.270  1.00  0.00           H  
ATOM   4430  N   VAL A 287      21.883  91.672 108.441  1.00  0.00           N  
ATOM   4431  CA  VAL A 287      21.653  91.838 107.013  1.00  0.00           C  
ATOM   4432  C   VAL A 287      20.357  92.644 106.725  1.00  0.00           C  
ATOM   4433  O   VAL A 287      19.245  92.347 107.177  1.00  0.00           O  
ATOM   4434  CB  VAL A 287      21.849  90.513 106.223  1.00  0.00           C  
ATOM   4435  CG1 VAL A 287      20.998  89.384 106.913  1.00  0.00           C  
ATOM   4436  CG2 VAL A 287      21.733  90.691 104.707  1.00  0.00           C  
ATOM   4437  H   VAL A 287      21.041  91.581 108.991  1.00  0.00           H  
ATOM   4438  HA  VAL A 287      22.493  92.470 106.724  1.00  0.00           H  
ATOM   4439  HB  VAL A 287      22.884  90.230 106.413  1.00  0.00           H  
ATOM   4440 HG11 VAL A 287      20.011  89.844 106.860  1.00  0.00           H  
ATOM   4441 HG12 VAL A 287      21.127  88.518 106.264  1.00  0.00           H  
ATOM   4442 HG13 VAL A 287      21.220  89.305 107.977  1.00  0.00           H  
ATOM   4443 HG21 VAL A 287      22.109  89.796 104.213  1.00  0.00           H  
ATOM   4444 HG22 VAL A 287      20.739  90.891 104.309  1.00  0.00           H  
ATOM   4445 HG23 VAL A 287      22.318  91.557 104.401  1.00  0.00           H  
ATOM   4446  N   LEU A 288      20.463  93.808 106.012  1.00  0.00           N  
ATOM   4447  CA  LEU A 288      19.259  94.683 105.606  1.00  0.00           C  
ATOM   4448  C   LEU A 288      19.148  95.101 104.183  1.00  0.00           C  
ATOM   4449  O   LEU A 288      20.207  95.346 103.628  1.00  0.00           O  
ATOM   4450  CB  LEU A 288      19.230  95.843 106.634  1.00  0.00           C  
ATOM   4451  CG  LEU A 288      18.988  95.514 108.115  1.00  0.00           C  
ATOM   4452  CD1 LEU A 288      20.277  95.345 108.863  1.00  0.00           C  
ATOM   4453  CD2 LEU A 288      17.964  96.461 108.756  1.00  0.00           C  
ATOM   4454  H   LEU A 288      21.353  94.183 105.713  1.00  0.00           H  
ATOM   4455  HA  LEU A 288      18.383  94.062 105.797  1.00  0.00           H  
ATOM   4456  HB2 LEU A 288      20.120  96.447 106.457  1.00  0.00           H  
ATOM   4457  HB3 LEU A 288      18.378  96.403 106.250  1.00  0.00           H  
ATOM   4458  HG  LEU A 288      18.478  94.551 108.171  1.00  0.00           H  
ATOM   4459 HD11 LEU A 288      21.025  94.866 108.234  1.00  0.00           H  
ATOM   4460 HD12 LEU A 288      20.716  96.292 109.179  1.00  0.00           H  
ATOM   4461 HD13 LEU A 288      20.100  94.641 109.675  1.00  0.00           H  
ATOM   4462 HD21 LEU A 288      16.963  96.295 108.358  1.00  0.00           H  
ATOM   4463 HD22 LEU A 288      17.985  96.267 109.829  1.00  0.00           H  
ATOM   4464 HD23 LEU A 288      18.225  97.490 108.508  1.00  0.00           H  
ATOM   4465  N   LYS A 289      17.960  95.204 103.515  1.00  0.00           N  
ATOM   4466  CA  LYS A 289      17.675  95.612 102.129  1.00  0.00           C  
ATOM   4467  C   LYS A 289      16.739  96.864 102.017  1.00  0.00           C  
ATOM   4468  O   LYS A 289      15.669  96.906 102.658  1.00  0.00           O  
ATOM   4469  CB  LYS A 289      17.151  94.453 101.318  1.00  0.00           C  
ATOM   4470  CG  LYS A 289      17.133  94.864  99.823  1.00  0.00           C  
ATOM   4471  CD  LYS A 289      16.626  93.760  98.920  1.00  0.00           C  
ATOM   4472  CE  LYS A 289      16.827  94.057  97.462  1.00  0.00           C  
ATOM   4473  NZ  LYS A 289      15.816  93.375  96.572  1.00  0.00           N1+
ATOM   4474  H   LYS A 289      17.099  95.027 104.012  1.00  0.00           H  
ATOM   4475  HA  LYS A 289      18.594  95.819 101.580  1.00  0.00           H  
ATOM   4476  HB2 LYS A 289      17.833  93.638 101.558  1.00  0.00           H  
ATOM   4477  HB3 LYS A 289      16.129  94.150 101.543  1.00  0.00           H  
ATOM   4478  HG2 LYS A 289      16.485  95.741  99.833  1.00  0.00           H  
ATOM   4479  HG3 LYS A 289      18.105  95.204  99.467  1.00  0.00           H  
ATOM   4480  HD2 LYS A 289      17.232  92.867  99.071  1.00  0.00           H  
ATOM   4481  HD3 LYS A 289      15.617  93.410  99.141  1.00  0.00           H  
ATOM   4482  HE2 LYS A 289      16.835  95.138  97.323  1.00  0.00           H  
ATOM   4483  HE3 LYS A 289      17.818  93.685  97.201  1.00  0.00           H  
ATOM   4484  HZ1 LYS A 289      15.956  93.714  95.630  1.00  0.00           H  
ATOM   4485  HZ2 LYS A 289      15.968  92.381  96.481  1.00  0.00           H  
ATOM   4486  HZ3 LYS A 289      14.866  93.498  96.892  1.00  0.00           H  
ATOM   4487  N   LYS A 290      17.271  97.937 101.399  1.00  0.00           N  
ATOM   4488  CA  LYS A 290      16.744  99.291 101.462  1.00  0.00           C  
ATOM   4489  C   LYS A 290      15.347  99.206 100.853  1.00  0.00           C  
ATOM   4490  O   LYS A 290      15.163  99.134  99.624  1.00  0.00           O  
ATOM   4491  CB  LYS A 290      17.614 100.233 100.672  1.00  0.00           C  
ATOM   4492  CG  LYS A 290      17.359 101.671 101.092  1.00  0.00           C  
ATOM   4493  CD  LYS A 290      17.967 102.736 100.181  1.00  0.00           C  
ATOM   4494  CE  LYS A 290      17.441 104.088 100.709  1.00  0.00           C  
ATOM   4495  NZ  LYS A 290      18.109 105.167 100.071  1.00  0.00           N1+
ATOM   4496  H   LYS A 290      18.232  97.847 101.100  1.00  0.00           H  
ATOM   4497  HA  LYS A 290      16.519  99.507 102.507  1.00  0.00           H  
ATOM   4498  HB2 LYS A 290      18.680 100.038 100.793  1.00  0.00           H  
ATOM   4499  HB3 LYS A 290      17.342 100.147  99.621  1.00  0.00           H  
ATOM   4500  HG2 LYS A 290      16.280 101.772 100.975  1.00  0.00           H  
ATOM   4501  HG3 LYS A 290      17.623 101.780 102.144  1.00  0.00           H  
ATOM   4502  HD2 LYS A 290      19.036 102.620 100.354  1.00  0.00           H  
ATOM   4503  HD3 LYS A 290      17.750 102.518  99.135  1.00  0.00           H  
ATOM   4504  HE2 LYS A 290      16.412 104.022 100.355  1.00  0.00           H  
ATOM   4505  HE3 LYS A 290      17.542 104.166 101.792  1.00  0.00           H  
ATOM   4506  HZ1 LYS A 290      17.817 106.044 100.477  1.00  0.00           H  
ATOM   4507  HZ2 LYS A 290      19.087 105.023 100.283  1.00  0.00           H  
ATOM   4508  HZ3 LYS A 290      18.019 105.216  99.066  1.00  0.00           H  
ATOM   4509  N   THR A 291      14.287  99.367 101.652  1.00  0.00           N  
ATOM   4510  CA  THR A 291      12.859  99.122 101.244  1.00  0.00           C  
ATOM   4511  C   THR A 291      11.947 100.210 101.806  1.00  0.00           C  
ATOM   4512  O   THR A 291      11.567 100.162 102.999  1.00  0.00           O  
ATOM   4513  CB  THR A 291      12.409  97.628 101.506  1.00  0.00           C  
ATOM   4514  CG2 THR A 291      11.021  97.202 100.912  1.00  0.00           C  
ATOM   4515  OG1 THR A 291      13.319  96.654 101.124  1.00  0.00           O  
ATOM   4516  H   THR A 291      14.553  99.620 102.594  1.00  0.00           H  
ATOM   4517  HA  THR A 291      12.796  99.311 100.173  1.00  0.00           H  
ATOM   4518  HB  THR A 291      12.258  97.581 102.585  1.00  0.00           H  
ATOM   4519  HG1 THR A 291      14.013  96.795 101.773  1.00  0.00           H  
ATOM   4520 HG21 THR A 291      11.175  96.871  99.885  1.00  0.00           H  
ATOM   4521 HG22 THR A 291      10.634  96.363 101.490  1.00  0.00           H  
ATOM   4522 HG23 THR A 291      10.327  98.042 100.938  1.00  0.00           H  
ATOM   4523  N   GLY A 292      11.458 101.133 100.946  1.00  0.00           N  
ATOM   4524  CA  GLY A 292      10.484 102.183 101.244  1.00  0.00           C  
ATOM   4525  C   GLY A 292      11.147 103.541 101.440  1.00  0.00           C  
ATOM   4526  O   GLY A 292      11.746 104.059 100.507  1.00  0.00           O  
ATOM   4527  OXT GLY A 292      11.302 103.969 102.590  1.00  0.00           O1-
ATOM   4528  H   GLY A 292      11.850 101.269 100.026  1.00  0.00           H  
ATOM   4529  HA2 GLY A 292       9.890 102.368 100.349  1.00  0.00           H  
ATOM   4530  HA3 GLY A 292      10.018 101.990 102.211  1.00  0.00           H  
ATOM   4531  N   ACT A 294      35.976  97.030 117.557  1.00  0.00           N  
ATOM   4532  CA  ACT A 294      36.947  96.105 118.256  1.00  0.00           C  
ATOM   4533  C   ACT A 294      36.492  95.155 119.365  1.00  0.00           C  
ATOM   4534  O   ACT A 294      35.383  95.379 119.893  1.00  0.00           O  
ATOM   4535  CE  ACT A 294      36.637  97.982 116.671  1.00  0.00           C  
ATOM   4536  OXT ACT A 294      37.231  94.246 119.773  1.00  0.00           O1-
ATOM   4537  HE1 ACT A 294      35.916  98.574 116.105  1.00  0.00           H  
ATOM   4538  HE2 ACT A 294      37.217  98.660 117.299  1.00  0.00           H  
ATOM   4539  HE3 ACT A 294      37.385  97.460 116.072  1.00  0.00           H  
ATOM   4540  H1  ACT A 294      37.669  96.747 118.763  1.00  0.00           H  
ATOM   4541  H3  ACT A 294      37.408  95.511 117.465  1.00  0.00           H  
ATOM   4542  H01 ACT A 294      35.395  97.526 118.249  1.00  0.00           H  
ATOM   4543  H02 ACT A 294      35.318  96.498 116.969  1.00  0.00           H  
ATOM   4544  CA' SAM A 293      37.822  96.999 110.676  1.00  0.00           C  
ATOM   4545  CB  SAM A 293      37.328  97.837 111.863  1.00  0.00           C  
ATOM   4546  CG  SAM A 293      38.438  98.676 112.498  1.00  0.00           C  
ATOM   4547  SD  SAM A 293      37.857  99.404 114.085  1.00  0.00           S  
ATOM   4548  C5' SAM A 293      36.630 100.547 113.398  1.00  0.00           C  
ATOM   4549  C4' SAM A 293      37.177 101.690 112.485  1.00  0.00           C  
ATOM   4550  O4' SAM A 293      36.161 102.699 112.451  1.00  0.00           O  
ATOM   4551  C3' SAM A 293      38.490 102.339 112.992  1.00  0.00           C  
ATOM   4552  O3' SAM A 293      39.446 102.270 111.853  1.00  0.00           O  
ATOM   4553  C2' SAM A 293      38.124 103.762 113.314  1.00  0.00           C  
ATOM   4554  O2' SAM A 293      39.280 104.662 113.067  1.00  0.00           O  
ATOM   4555  C1' SAM A 293      36.802 104.073 112.509  1.00  0.00           C  
ATOM   4556  OXT SAM A 293      39.843  95.877 111.099  1.00  0.00           O  
ATOM   4557  N1  SAM A 293      34.126 108.247 111.327  1.00  0.00           N  
ATOM   4558  C2  SAM A 293      34.810 107.358 110.546  1.00  0.00           C  
ATOM   4559  N3  SAM A 293      35.464 106.313 110.964  1.00  0.00           N  
ATOM   4560  C4  SAM A 293      35.401 106.067 112.271  1.00  0.00           C  
ATOM   4561  C5  SAM A 293      34.663 106.761 113.144  1.00  0.00           C  
ATOM   4562  C6  SAM A 293      34.126 107.945 112.621  1.00  0.00           C  
ATOM   4563  N6  SAM A 293      33.458 108.904 113.253  1.00  0.00           N  
ATOM   4564  N7  SAM A 293      34.825 106.440 114.422  1.00  0.00           N  
ATOM   4565  C8  SAM A 293      35.685 105.427 114.374  1.00  0.00           C  
ATOM   4566  N9  SAM A 293      36.007 105.094 113.061  1.00  0.00           N  
ATOM   4567  C'  SAM A 293      38.650  95.879 111.218  1.00  0.00           C  
ATOM   4568  N'  SAM A 293      36.685  96.658 109.673  1.00  0.00           N  
ATOM   4569  O'  SAM A 293      38.104  94.847 111.603  1.00  0.00           O  
ATOM   4570 HN61 SAM A 293      33.075 109.664 112.705  1.00  0.00           H  
ATOM   4571 HN62 SAM A 293      33.100 108.696 114.177  1.00  0.00           H  
ATOM   4572  HA  SAM A 293      38.483  97.575 110.027  1.00  0.00           H  
ATOM   4573  HB1 SAM A 293      36.792  97.166 112.545  1.00  0.00           H  
ATOM   4574  HB2 SAM A 293      36.547  98.483 111.443  1.00  0.00           H  
ATOM   4575  HG1 SAM A 293      38.785  99.486 111.843  1.00  0.00           H  
ATOM   4576  HG2 SAM A 293      39.241  98.051 112.906  1.00  0.00           H  
ATOM   4577 HO2' SAM A 293      39.410 104.843 112.119  1.00  0.00           H  
ATOM   4578 HO3' SAM A 293      38.942 102.775 111.190  1.00  0.00           H  
ATOM   4579  H01 SAM A 293      35.987 104.819 115.216  1.00  0.00           H  
ATOM   4580  H02 SAM A 293      37.291 101.279 111.474  1.00  0.00           H  
ATOM   4581  H03 SAM A 293      38.807 101.852 113.921  1.00  0.00           H  
ATOM   4582  H04 SAM A 293      37.919 103.693 114.390  1.00  0.00           H  
ATOM   4583  H05 SAM A 293      37.107 104.556 111.575  1.00  0.00           H  
ATOM   4584  H06 SAM A 293      34.844 107.665 109.503  1.00  0.00           H  
ATOM   4585  H07 SAM A 293      36.357  97.381 109.017  1.00  0.00           H  
ATOM   4586  H08 SAM A 293      35.905  96.256 110.212  1.00  0.00           H  
ATOM   4587  H09 SAM A 293      36.904  95.998 108.913  1.00  0.00           H  
ATOM   4588 H5'1 SAM A 293      36.078 100.909 114.274  1.00  0.00           H  
ATOM   4589 H5'2 SAM A 293      35.838  99.998 112.874  1.00  0.00           H  
END
