# Supplementary material for: Computational Investigation of GNMT-Catalyzed Methyl Transfer Reaction: Integrating MD, QM, and ML Approaches
Source: J Comput Chem. Author manuscript; Available in PMC 2026 Jun 29. (PMC13312424; doi:10.1002/jcc.70434)
Supplement: SI-3 [file NIHMS2188582-supplement-SI-3.zip › MD-frame-pdbs/sampling-R1-25000.pdb]

ATOM      1  N   VAL A   1      37.565 116.947 126.362  1.00  0.00           N  
ATOM      2  CA  VAL A   1      38.489 117.105 125.197  1.00  0.00           C  
ATOM      3  C   VAL A   1      37.903 118.175 124.260  1.00  0.00           C  
ATOM      4  O   VAL A   1      36.941 117.870 123.562  1.00  0.00           O  
ATOM      5  CB  VAL A   1      38.682 115.780 124.430  1.00  0.00           C  
ATOM      6  CG1 VAL A   1      39.559 115.884 123.182  1.00  0.00           C  
ATOM      7  CG2 VAL A   1      39.048 114.634 125.380  1.00  0.00           C  
ATOM      8  HA  VAL A   1      39.476 117.436 125.520  1.00  0.00           H  
ATOM      9  HB  VAL A   1      37.743 115.494 123.954  1.00  0.00           H  
ATOM     10 HG11 VAL A   1      39.376 114.968 122.622  1.00  0.00           H  
ATOM     11 HG12 VAL A   1      39.254 116.734 122.570  1.00  0.00           H  
ATOM     12 HG13 VAL A   1      40.579 116.079 123.510  1.00  0.00           H  
ATOM     13 HG21 VAL A   1      39.972 114.868 125.908  1.00  0.00           H  
ATOM     14 HG22 VAL A   1      38.285 114.419 126.128  1.00  0.00           H  
ATOM     15 HG23 VAL A   1      39.245 113.781 124.731  1.00  0.00           H  
ATOM     16  H1  VAL A   1      37.940 116.330 127.068  1.00  0.00           H  
ATOM     17  H2  VAL A   1      36.604 116.706 126.165  1.00  0.00           H  
ATOM     18  H3  VAL A   1      37.557 117.854 126.805  1.00  0.00           H  
ATOM     19  N   ASP A   2      38.589 119.284 124.073  1.00  0.00           N  
ATOM     20  CA  ASP A   2      38.132 120.502 123.375  1.00  0.00           C  
ATOM     21  C   ASP A   2      37.983 120.214 121.873  1.00  0.00           C  
ATOM     22  O   ASP A   2      38.831 119.558 121.220  1.00  0.00           O  
ATOM     23  CB  ASP A   2      38.978 121.722 123.694  1.00  0.00           C  
ATOM     24  CG  ASP A   2      38.919 122.343 125.095  1.00  0.00           C  
ATOM     25  OD1 ASP A   2      39.656 123.308 125.451  1.00  0.00           O  
ATOM     26  OD2 ASP A   2      38.016 121.916 125.872  1.00  0.00           O1-
ATOM     27  H   ASP A   2      39.387 119.387 124.684  1.00  0.00           H  
ATOM     28  HA  ASP A   2      37.078 120.609 123.631  1.00  0.00           H  
ATOM     29  HB2 ASP A   2      39.993 121.342 123.589  1.00  0.00           H  
ATOM     30  HB3 ASP A   2      38.890 122.508 122.943  1.00  0.00           H  
ATOM     31  N   SER A   3      36.960 120.929 121.334  1.00  0.00           N  
ATOM     32  CA  SER A   3      36.642 120.868 119.947  1.00  0.00           C  
ATOM     33  C   SER A   3      37.459 121.715 118.948  1.00  0.00           C  
ATOM     34  O   SER A   3      37.368 121.575 117.723  1.00  0.00           O  
ATOM     35  CB  SER A   3      35.165 121.206 119.615  1.00  0.00           C  
ATOM     36  OG  SER A   3      34.998 122.587 120.006  1.00  0.00           O  
ATOM     37  H   SER A   3      36.363 121.464 121.950  1.00  0.00           H  
ATOM     38  HA  SER A   3      36.842 119.851 119.613  1.00  0.00           H  
ATOM     39  HB2 SER A   3      34.966 121.058 118.553  1.00  0.00           H  
ATOM     40  HB3 SER A   3      34.465 120.641 120.231  1.00  0.00           H  
ATOM     41  HG  SER A   3      34.815 122.584 120.948  1.00  0.00           H  
ATOM     42  N   VAL A   4      38.273 122.675 119.417  1.00  0.00           N  
ATOM     43  CA  VAL A   4      39.043 123.698 118.616  1.00  0.00           C  
ATOM     44  C   VAL A   4      40.228 123.086 117.841  1.00  0.00           C  
ATOM     45  O   VAL A   4      40.626 123.705 116.923  1.00  0.00           O  
ATOM     46  CB  VAL A   4      39.272 124.951 119.493  1.00  0.00           C  
ATOM     47  CG1 VAL A   4      40.441 124.811 120.444  1.00  0.00           C  
ATOM     48  CG2 VAL A   4      39.404 126.141 118.591  1.00  0.00           C  
ATOM     49  H   VAL A   4      38.159 122.886 120.398  1.00  0.00           H  
ATOM     50  HA  VAL A   4      38.385 123.974 117.791  1.00  0.00           H  
ATOM     51  HB  VAL A   4      38.439 125.153 120.167  1.00  0.00           H  
ATOM     52 HG11 VAL A   4      41.233 124.540 119.746  1.00  0.00           H  
ATOM     53 HG12 VAL A   4      40.655 125.751 120.953  1.00  0.00           H  
ATOM     54 HG13 VAL A   4      40.318 124.001 121.163  1.00  0.00           H  
ATOM     55 HG21 VAL A   4      40.341 125.990 118.054  1.00  0.00           H  
ATOM     56 HG22 VAL A   4      38.580 126.178 117.878  1.00  0.00           H  
ATOM     57 HG23 VAL A   4      39.406 127.011 119.247  1.00  0.00           H  
ATOM     58  N   TYR A   5      40.802 121.878 118.133  1.00  0.00           N  
ATOM     59  CA  TYR A   5      41.994 121.376 117.431  1.00  0.00           C  
ATOM     60  C   TYR A   5      41.682 120.726 116.063  1.00  0.00           C  
ATOM     61  O   TYR A   5      42.292 121.127 115.101  1.00  0.00           O  
ATOM     62  CB  TYR A   5      42.938 120.620 118.321  1.00  0.00           C  
ATOM     63  CG  TYR A   5      43.232 121.299 119.646  1.00  0.00           C  
ATOM     64  CD1 TYR A   5      43.390 122.686 119.644  1.00  0.00           C  
ATOM     65  CD2 TYR A   5      43.691 120.550 120.739  1.00  0.00           C  
ATOM     66  CE1 TYR A   5      43.953 123.362 120.798  1.00  0.00           C  
ATOM     67  CE2 TYR A   5      43.970 121.234 121.880  1.00  0.00           C  
ATOM     68  CZ  TYR A   5      44.306 122.591 121.851  1.00  0.00           C  
ATOM     69  OH  TYR A   5      44.623 123.212 123.008  1.00  0.00           O  
ATOM     70  H   TYR A   5      40.396 121.269 118.829  1.00  0.00           H  
ATOM     71  HA  TYR A   5      42.635 122.215 117.161  1.00  0.00           H  
ATOM     72  HB2 TYR A   5      42.368 119.745 118.631  1.00  0.00           H  
ATOM     73  HB3 TYR A   5      43.888 120.392 117.838  1.00  0.00           H  
ATOM     74  HD1 TYR A   5      43.046 123.312 118.835  1.00  0.00           H  
ATOM     75  HD2 TYR A   5      43.657 119.471 120.737  1.00  0.00           H  
ATOM     76  HE1 TYR A   5      44.139 124.426 120.802  1.00  0.00           H  
ATOM     77  HE2 TYR A   5      44.051 120.796 122.864  1.00  0.00           H  
ATOM     78  HH  TYR A   5      43.892 123.155 123.629  1.00  0.00           H  
ATOM     79  N   ARG A   6      40.650 119.898 115.843  1.00  0.00           N  
ATOM     80  CA  ARG A   6      40.115 119.380 114.567  1.00  0.00           C  
ATOM     81  C   ARG A   6      39.724 120.582 113.696  1.00  0.00           C  
ATOM     82  O   ARG A   6      38.947 121.469 114.076  1.00  0.00           O  
ATOM     83  CB  ARG A   6      38.823 118.522 114.804  1.00  0.00           C  
ATOM     84  CG  ARG A   6      39.235 117.024 115.247  1.00  0.00           C  
ATOM     85  CD  ARG A   6      38.188 115.980 114.918  1.00  0.00           C  
ATOM     86  NE  ARG A   6      38.025 115.847 113.454  1.00  0.00           N  
ATOM     87  CZ  ARG A   6      38.284 114.812 112.646  1.00  0.00           C  
ATOM     88  NH1 ARG A   6      38.219 114.867 111.373  1.00  0.00           N1+
ATOM     89  NH2 ARG A   6      38.725 113.680 113.155  1.00  0.00           N  
ATOM     90  H   ARG A   6      40.041 119.711 116.627  1.00  0.00           H  
ATOM     91  HA  ARG A   6      40.929 118.882 114.040  1.00  0.00           H  
ATOM     92  HB2 ARG A   6      38.233 119.031 115.566  1.00  0.00           H  
ATOM     93  HB3 ARG A   6      38.263 118.460 113.870  1.00  0.00           H  
ATOM     94  HG2 ARG A   6      40.048 116.819 114.551  1.00  0.00           H  
ATOM     95  HG3 ARG A   6      39.494 116.954 116.305  1.00  0.00           H  
ATOM     96  HD2 ARG A   6      38.573 115.063 115.361  1.00  0.00           H  
ATOM     97  HD3 ARG A   6      37.231 116.186 115.398  1.00  0.00           H  
ATOM     98  HE  ARG A   6      37.638 116.617 112.929  1.00  0.00           H  
ATOM     99 HH11 ARG A   6      38.185 115.806 111.003  1.00  0.00           H  
ATOM    100 HH12 ARG A   6      38.584 114.075 110.863  1.00  0.00           H  
ATOM    101 HH21 ARG A   6      38.906 113.636 114.148  1.00  0.00           H  
ATOM    102 HH22 ARG A   6      38.952 113.026 112.420  1.00  0.00           H  
ATOM    103  N   THR A   7      40.200 120.665 112.451  1.00  0.00           N  
ATOM    104  CA  THR A   7      39.765 121.568 111.353  1.00  0.00           C  
ATOM    105  C   THR A   7      38.354 121.315 110.757  1.00  0.00           C  
ATOM    106  O   THR A   7      37.638 122.239 110.407  1.00  0.00           O  
ATOM    107  CB  THR A   7      40.872 121.413 110.274  1.00  0.00           C  
ATOM    108  CG2 THR A   7      42.289 121.864 110.818  1.00  0.00           C  
ATOM    109  OG1 THR A   7      41.060 120.060 109.899  1.00  0.00           O  
ATOM    110  H   THR A   7      41.018 120.125 112.208  1.00  0.00           H  
ATOM    111  HA  THR A   7      39.800 122.611 111.671  1.00  0.00           H  
ATOM    112  HB  THR A   7      40.637 121.944 109.352  1.00  0.00           H  
ATOM    113  HG1 THR A   7      41.572 120.165 109.094  1.00  0.00           H  
ATOM    114 HG21 THR A   7      42.536 121.358 111.751  1.00  0.00           H  
ATOM    115 HG22 THR A   7      43.010 121.658 110.026  1.00  0.00           H  
ATOM    116 HG23 THR A   7      42.229 122.940 110.984  1.00  0.00           H  
ATOM    117  N   ARG A   8      37.893 120.002 110.770  1.00  0.00           N  
ATOM    118  CA  ARG A   8      36.537 119.542 110.218  1.00  0.00           C  
ATOM    119  C   ARG A   8      36.033 118.296 110.950  1.00  0.00           C  
ATOM    120  O   ARG A   8      36.853 117.577 111.602  1.00  0.00           O  
ATOM    121  CB  ARG A   8      36.801 119.262 108.678  1.00  0.00           C  
ATOM    122  CG  ARG A   8      37.838 118.258 108.377  1.00  0.00           C  
ATOM    123  CD  ARG A   8      37.703 117.528 106.983  1.00  0.00           C  
ATOM    124  NE  ARG A   8      37.180 116.111 107.030  1.00  0.00           N  
ATOM    125  CZ  ARG A   8      37.821 115.152 107.525  1.00  0.00           C  
ATOM    126  NH1 ARG A   8      37.248 114.021 107.670  1.00  0.00           N1+
ATOM    127  NH2 ARG A   8      39.028 115.234 107.985  1.00  0.00           N  
ATOM    128  H   ARG A   8      38.495 119.276 111.133  1.00  0.00           H  
ATOM    129  HA  ARG A   8      35.751 120.287 110.341  1.00  0.00           H  
ATOM    130  HB2 ARG A   8      35.844 118.903 108.298  1.00  0.00           H  
ATOM    131  HB3 ARG A   8      36.962 120.142 108.055  1.00  0.00           H  
ATOM    132  HG2 ARG A   8      38.781 118.785 108.521  1.00  0.00           H  
ATOM    133  HG3 ARG A   8      37.763 117.522 109.177  1.00  0.00           H  
ATOM    134  HD2 ARG A   8      37.118 118.161 106.315  1.00  0.00           H  
ATOM    135  HD3 ARG A   8      38.708 117.521 106.560  1.00  0.00           H  
ATOM    136  HE  ARG A   8      36.255 115.829 106.741  1.00  0.00           H  
ATOM    137 HH11 ARG A   8      36.335 113.848 107.277  1.00  0.00           H  
ATOM    138 HH12 ARG A   8      37.741 113.260 108.113  1.00  0.00           H  
ATOM    139 HH21 ARG A   8      39.492 116.128 107.910  1.00  0.00           H  
ATOM    140 HH22 ARG A   8      39.552 114.425 108.286  1.00  0.00           H  
ATOM    141  N   SER A   9      34.770 117.882 110.671  1.00  0.00           N  
ATOM    142  CA  SER A   9      34.122 116.539 110.954  1.00  0.00           C  
ATOM    143  C   SER A   9      34.501 116.056 112.337  1.00  0.00           C  
ATOM    144  O   SER A   9      35.225 115.054 112.385  1.00  0.00           O  
ATOM    145  CB  SER A   9      34.487 115.586 109.791  1.00  0.00           C  
ATOM    146  OG  SER A   9      33.956 116.087 108.578  1.00  0.00           O  
ATOM    147  H   SER A   9      34.199 118.567 110.196  1.00  0.00           H  
ATOM    148  HA  SER A   9      33.043 116.692 110.953  1.00  0.00           H  
ATOM    149  HB2 SER A   9      35.576 115.585 109.744  1.00  0.00           H  
ATOM    150  HB3 SER A   9      34.131 114.572 109.973  1.00  0.00           H  
ATOM    151  HG  SER A   9      33.973 115.361 107.951  1.00  0.00           H  
ATOM    152  N   LEU A  10      33.983 116.784 113.373  1.00  0.00           N  
ATOM    153  CA  LEU A  10      34.414 116.615 114.785  1.00  0.00           C  
ATOM    154  C   LEU A  10      34.457 115.251 115.428  1.00  0.00           C  
ATOM    155  O   LEU A  10      35.192 115.133 116.442  1.00  0.00           O  
ATOM    156  CB  LEU A  10      33.480 117.428 115.690  1.00  0.00           C  
ATOM    157  CG  LEU A  10      33.832 118.969 115.637  1.00  0.00           C  
ATOM    158  CD1 LEU A  10      32.897 119.617 116.712  1.00  0.00           C  
ATOM    159  CD2 LEU A  10      35.320 119.379 115.928  1.00  0.00           C  
ATOM    160  H   LEU A  10      33.363 117.577 113.287  1.00  0.00           H  
ATOM    161  HA  LEU A  10      35.417 117.029 114.884  1.00  0.00           H  
ATOM    162  HB2 LEU A  10      32.414 117.337 115.480  1.00  0.00           H  
ATOM    163  HB3 LEU A  10      33.659 117.136 116.724  1.00  0.00           H  
ATOM    164  HG  LEU A  10      33.450 119.267 114.659  1.00  0.00           H  
ATOM    165 HD11 LEU A  10      33.073 120.691 116.756  1.00  0.00           H  
ATOM    166 HD12 LEU A  10      31.862 119.502 116.388  1.00  0.00           H  
ATOM    167 HD13 LEU A  10      33.119 119.201 117.696  1.00  0.00           H  
ATOM    168 HD21 LEU A  10      35.744 118.833 116.771  1.00  0.00           H  
ATOM    169 HD22 LEU A  10      36.023 119.273 115.101  1.00  0.00           H  
ATOM    170 HD23 LEU A  10      35.412 120.440 116.159  1.00  0.00           H  
ATOM    171  N   GLY A  11      33.754 114.281 114.896  1.00  0.00           N  
ATOM    172  CA  GLY A  11      33.551 112.973 115.607  1.00  0.00           C  
ATOM    173  C   GLY A  11      33.325 113.173 117.093  1.00  0.00           C  
ATOM    174  O   GLY A  11      32.670 114.068 117.518  1.00  0.00           O  
ATOM    175  H   GLY A  11      33.048 114.580 114.238  1.00  0.00           H  
ATOM    176  HA2 GLY A  11      32.620 112.601 115.178  1.00  0.00           H  
ATOM    177  HA3 GLY A  11      34.450 112.375 115.455  1.00  0.00           H  
ATOM    178  N   VAL A  12      33.846 112.204 117.851  1.00  0.00           N  
ATOM    179  CA  VAL A  12      33.618 112.009 119.242  1.00  0.00           C  
ATOM    180  C   VAL A  12      34.097 113.215 120.105  1.00  0.00           C  
ATOM    181  O   VAL A  12      33.544 113.428 121.195  1.00  0.00           O  
ATOM    182  CB  VAL A  12      34.159 110.638 119.717  1.00  0.00           C  
ATOM    183  CG1 VAL A  12      33.393 109.449 119.253  1.00  0.00           C  
ATOM    184  CG2 VAL A  12      35.629 110.473 119.478  1.00  0.00           C  
ATOM    185  H   VAL A  12      34.363 111.522 117.314  1.00  0.00           H  
ATOM    186  HA  VAL A  12      32.533 112.015 119.346  1.00  0.00           H  
ATOM    187  HB  VAL A  12      34.042 110.600 120.800  1.00  0.00           H  
ATOM    188 HG11 VAL A  12      33.677 109.286 118.213  1.00  0.00           H  
ATOM    189 HG12 VAL A  12      33.595 108.528 119.799  1.00  0.00           H  
ATOM    190 HG13 VAL A  12      32.362 109.795 119.202  1.00  0.00           H  
ATOM    191 HG21 VAL A  12      36.183 111.258 119.992  1.00  0.00           H  
ATOM    192 HG22 VAL A  12      36.016 109.513 119.818  1.00  0.00           H  
ATOM    193 HG23 VAL A  12      35.856 110.555 118.415  1.00  0.00           H  
ATOM    194  N   ALA A  13      34.999 114.138 119.730  1.00  0.00           N  
ATOM    195  CA  ALA A  13      35.188 115.457 120.317  1.00  0.00           C  
ATOM    196  C   ALA A  13      33.969 116.391 120.350  1.00  0.00           C  
ATOM    197  O   ALA A  13      34.005 117.267 121.179  1.00  0.00           O  
ATOM    198  CB  ALA A  13      36.485 115.962 119.664  1.00  0.00           C  
ATOM    199  H   ALA A  13      35.269 114.053 118.760  1.00  0.00           H  
ATOM    200  HA  ALA A  13      35.621 115.365 121.313  1.00  0.00           H  
ATOM    201  HB1 ALA A  13      36.672 116.969 120.037  1.00  0.00           H  
ATOM    202  HB2 ALA A  13      37.320 115.333 119.975  1.00  0.00           H  
ATOM    203  HB3 ALA A  13      36.371 116.106 118.589  1.00  0.00           H  
ATOM    204  N   ALA A  14      32.965 116.276 119.460  1.00  0.00           N  
ATOM    205  CA  ALA A  14      31.717 117.058 119.653  1.00  0.00           C  
ATOM    206  C   ALA A  14      30.871 116.537 120.902  1.00  0.00           C  
ATOM    207  O   ALA A  14      30.237 117.431 121.508  1.00  0.00           O  
ATOM    208  CB  ALA A  14      30.894 117.016 118.286  1.00  0.00           C  
ATOM    209  H   ALA A  14      33.030 115.706 118.628  1.00  0.00           H  
ATOM    210  HA  ALA A  14      32.008 118.099 119.787  1.00  0.00           H  
ATOM    211  HB1 ALA A  14      31.449 117.581 117.536  1.00  0.00           H  
ATOM    212  HB2 ALA A  14      30.776 115.992 117.932  1.00  0.00           H  
ATOM    213  HB3 ALA A  14      30.011 117.655 118.272  1.00  0.00           H  
ATOM    214  N   GLU A  15      31.067 115.242 121.322  1.00  0.00           N  
ATOM    215  CA  GLU A  15      30.540 114.723 122.582  1.00  0.00           C  
ATOM    216  C   GLU A  15      31.515 114.935 123.773  1.00  0.00           C  
ATOM    217  O   GLU A  15      31.298 114.506 124.908  1.00  0.00           O  
ATOM    218  CB  GLU A  15      30.148 113.249 122.483  1.00  0.00           C  
ATOM    219  CG  GLU A  15      28.816 113.082 121.765  1.00  0.00           C  
ATOM    220  CD  GLU A  15      27.623 113.715 122.435  1.00  0.00           C  
ATOM    221  OE1 GLU A  15      26.889 114.636 121.857  1.00  0.00           O  
ATOM    222  OE2 GLU A  15      27.309 113.183 123.504  1.00  0.00           O1-
ATOM    223  H   GLU A  15      31.766 114.675 120.866  1.00  0.00           H  
ATOM    224  HA  GLU A  15      29.614 115.233 122.850  1.00  0.00           H  
ATOM    225  HB2 GLU A  15      30.919 112.786 121.868  1.00  0.00           H  
ATOM    226  HB3 GLU A  15      30.121 112.766 123.459  1.00  0.00           H  
ATOM    227  HG2 GLU A  15      29.014 113.667 120.867  1.00  0.00           H  
ATOM    228  HG3 GLU A  15      28.643 112.036 121.509  1.00  0.00           H  
ATOM    229  N   GLY A  16      32.659 115.596 123.541  1.00  0.00           N  
ATOM    230  CA  GLY A  16      33.759 115.889 124.407  1.00  0.00           C  
ATOM    231  C   GLY A  16      34.777 114.719 124.722  1.00  0.00           C  
ATOM    232  O   GLY A  16      35.648 114.944 125.584  1.00  0.00           O  
ATOM    233  H   GLY A  16      32.665 116.002 122.615  1.00  0.00           H  
ATOM    234  HA2 GLY A  16      34.288 116.759 124.017  1.00  0.00           H  
ATOM    235  HA3 GLY A  16      33.308 116.202 125.350  1.00  0.00           H  
ATOM    236  N   ILE A  17      34.666 113.567 124.060  1.00  0.00           N  
ATOM    237  CA  ILE A  17      35.429 112.367 124.398  1.00  0.00           C  
ATOM    238  C   ILE A  17      36.720 112.279 123.617  1.00  0.00           C  
ATOM    239  O   ILE A  17      36.844 112.866 122.571  1.00  0.00           O  
ATOM    240  CB  ILE A  17      34.470 111.137 124.147  1.00  0.00           C  
ATOM    241  CG1 ILE A  17      33.786 110.818 125.537  1.00  0.00           C  
ATOM    242  CG2 ILE A  17      35.003 109.856 123.533  1.00  0.00           C  
ATOM    243  CD1 ILE A  17      32.612 109.794 125.578  1.00  0.00           C  
ATOM    244  H   ILE A  17      33.945 113.460 123.361  1.00  0.00           H  
ATOM    245  HA  ILE A  17      35.649 112.400 125.464  1.00  0.00           H  
ATOM    246  HB  ILE A  17      33.730 111.504 123.435  1.00  0.00           H  
ATOM    247 HG12 ILE A  17      34.599 110.470 126.175  1.00  0.00           H  
ATOM    248 HG13 ILE A  17      33.358 111.774 125.839  1.00  0.00           H  
ATOM    249 HG21 ILE A  17      35.465 109.304 124.353  1.00  0.00           H  
ATOM    250 HG22 ILE A  17      34.146 109.305 123.147  1.00  0.00           H  
ATOM    251 HG23 ILE A  17      35.682 110.035 122.699  1.00  0.00           H  
ATOM    252 HD11 ILE A  17      32.267 109.799 126.612  1.00  0.00           H  
ATOM    253 HD12 ILE A  17      31.722 110.047 125.002  1.00  0.00           H  
ATOM    254 HD13 ILE A  17      32.917 108.753 125.469  1.00  0.00           H  
ATOM    255  N   PRO A  18      37.702 111.498 124.161  1.00  0.00           N  
ATOM    256  CA  PRO A  18      38.984 111.149 123.513  1.00  0.00           C  
ATOM    257  C   PRO A  18      38.721 109.983 122.546  1.00  0.00           C  
ATOM    258  O   PRO A  18      38.132 108.943 122.864  1.00  0.00           O  
ATOM    259  CB  PRO A  18      39.903 110.678 124.670  1.00  0.00           C  
ATOM    260  CG  PRO A  18      38.983 110.010 125.630  1.00  0.00           C  
ATOM    261  CD  PRO A  18      37.666 110.910 125.559  1.00  0.00           C  
ATOM    262  HA  PRO A  18      39.392 111.998 122.965  1.00  0.00           H  
ATOM    263  HB2 PRO A  18      40.709 109.999 124.393  1.00  0.00           H  
ATOM    264  HB3 PRO A  18      40.311 111.533 125.209  1.00  0.00           H  
ATOM    265  HG2 PRO A  18      38.792 108.998 125.275  1.00  0.00           H  
ATOM    266  HG3 PRO A  18      39.387 109.990 126.642  1.00  0.00           H  
ATOM    267  HD2 PRO A  18      36.797 110.266 125.692  1.00  0.00           H  
ATOM    268  HD3 PRO A  18      37.676 111.703 126.306  1.00  0.00           H  
ATOM    269  N   ASP A  19      39.267 110.111 121.316  1.00  0.00           N  
ATOM    270  CA  ASP A  19      39.199 109.146 120.175  1.00  0.00           C  
ATOM    271  C   ASP A  19      40.106 107.969 120.576  1.00  0.00           C  
ATOM    272  O   ASP A  19      41.320 108.080 120.546  1.00  0.00           O  
ATOM    273  CB  ASP A  19      39.633 109.851 118.844  1.00  0.00           C  
ATOM    274  CG  ASP A  19      40.016 109.020 117.646  1.00  0.00           C  
ATOM    275  OD1 ASP A  19      40.244 109.585 116.589  1.00  0.00           O  
ATOM    276  OD2 ASP A  19      40.118 107.787 117.771  1.00  0.00           O1-
ATOM    277  H   ASP A  19      39.678 110.993 121.047  1.00  0.00           H  
ATOM    278  HA  ASP A  19      38.195 108.789 119.945  1.00  0.00           H  
ATOM    279  HB2 ASP A  19      38.789 110.479 118.556  1.00  0.00           H  
ATOM    280  HB3 ASP A  19      40.437 110.554 119.060  1.00  0.00           H  
ATOM    281  N   GLN A  20      39.483 106.850 120.961  1.00  0.00           N  
ATOM    282  CA  GLN A  20      40.229 105.694 121.471  1.00  0.00           C  
ATOM    283  C   GLN A  20      41.168 105.090 120.467  1.00  0.00           C  
ATOM    284  O   GLN A  20      42.009 104.347 120.999  1.00  0.00           O  
ATOM    285  CB  GLN A  20      39.223 104.553 121.733  1.00  0.00           C  
ATOM    286  CG  GLN A  20      38.249 104.175 120.597  1.00  0.00           C  
ATOM    287  CD  GLN A  20      37.174 103.227 120.987  1.00  0.00           C  
ATOM    288  NE2 GLN A  20      36.074 103.682 121.424  1.00  0.00           N  
ATOM    289  OE1 GLN A  20      37.278 102.025 121.008  1.00  0.00           O  
ATOM    290  H   GLN A  20      38.477 106.776 120.925  1.00  0.00           H  
ATOM    291  HA  GLN A  20      40.801 105.937 122.365  1.00  0.00           H  
ATOM    292  HB2 GLN A  20      39.682 103.637 122.106  1.00  0.00           H  
ATOM    293  HB3 GLN A  20      38.659 105.015 122.543  1.00  0.00           H  
ATOM    294  HG2 GLN A  20      37.789 105.114 120.289  1.00  0.00           H  
ATOM    295  HG3 GLN A  20      38.816 103.707 119.793  1.00  0.00           H  
ATOM    296 HE21 GLN A  20      35.367 103.001 121.661  1.00  0.00           H  
ATOM    297 HE22 GLN A  20      35.800 104.650 121.334  1.00  0.00           H  
ATOM    298  N   TYR A  21      41.014 105.386 119.168  1.00  0.00           N  
ATOM    299  CA  TYR A  21      41.930 104.877 118.094  1.00  0.00           C  
ATOM    300  C   TYR A  21      43.098 105.849 117.773  1.00  0.00           C  
ATOM    301  O   TYR A  21      44.073 105.400 117.217  1.00  0.00           O  
ATOM    302  CB  TYR A  21      41.218 104.481 116.769  1.00  0.00           C  
ATOM    303  CG  TYR A  21      40.450 103.238 116.866  1.00  0.00           C  
ATOM    304  CD1 TYR A  21      39.049 103.251 117.058  1.00  0.00           C  
ATOM    305  CD2 TYR A  21      41.106 101.986 116.850  1.00  0.00           C  
ATOM    306  CE1 TYR A  21      38.371 102.037 117.311  1.00  0.00           C  
ATOM    307  CE2 TYR A  21      40.382 100.796 117.004  1.00  0.00           C  
ATOM    308  CZ  TYR A  21      38.961 100.783 117.205  1.00  0.00           C  
ATOM    309  OH  TYR A  21      38.374  99.608 117.327  1.00  0.00           O  
ATOM    310  H   TYR A  21      40.373 106.114 118.886  1.00  0.00           H  
ATOM    311  HA  TYR A  21      42.378 103.944 118.438  1.00  0.00           H  
ATOM    312  HB2 TYR A  21      40.614 105.289 116.356  1.00  0.00           H  
ATOM    313  HB3 TYR A  21      41.865 104.477 115.891  1.00  0.00           H  
ATOM    314  HD1 TYR A  21      38.606 104.230 117.171  1.00  0.00           H  
ATOM    315  HD2 TYR A  21      42.161 101.866 116.649  1.00  0.00           H  
ATOM    316  HE1 TYR A  21      37.332 102.115 117.598  1.00  0.00           H  
ATOM    317  HE2 TYR A  21      40.907  99.851 117.014  1.00  0.00           H  
ATOM    318  HH  TYR A  21      37.463  99.702 117.613  1.00  0.00           H  
ATOM    319  N   ALA A  22      42.933 107.175 118.038  1.00  0.00           N  
ATOM    320  CA  ALA A  22      43.940 108.154 117.582  1.00  0.00           C  
ATOM    321  C   ALA A  22      45.309 107.885 118.203  1.00  0.00           C  
ATOM    322  O   ALA A  22      46.278 108.535 117.754  1.00  0.00           O  
ATOM    323  CB  ALA A  22      43.450 109.538 118.045  1.00  0.00           C  
ATOM    324  H   ALA A  22      42.044 107.480 118.406  1.00  0.00           H  
ATOM    325  HA  ALA A  22      43.964 108.167 116.491  1.00  0.00           H  
ATOM    326  HB1 ALA A  22      43.258 109.570 119.118  1.00  0.00           H  
ATOM    327  HB2 ALA A  22      44.221 110.303 117.960  1.00  0.00           H  
ATOM    328  HB3 ALA A  22      42.541 109.793 117.500  1.00  0.00           H  
ATOM    329  N   ASP A  23      45.393 107.239 119.375  1.00  0.00           N  
ATOM    330  CA  ASP A  23      46.790 106.970 119.952  1.00  0.00           C  
ATOM    331  C   ASP A  23      47.457 105.913 119.052  1.00  0.00           C  
ATOM    332  O   ASP A  23      48.712 105.745 119.177  1.00  0.00           O  
ATOM    333  CB  ASP A  23      46.844 106.521 121.392  1.00  0.00           C  
ATOM    334  CG  ASP A  23      46.240 105.192 121.739  1.00  0.00           C  
ATOM    335  OD1 ASP A  23      46.168 104.739 122.908  1.00  0.00           O  
ATOM    336  OD2 ASP A  23      45.832 104.425 120.870  1.00  0.00           O1-
ATOM    337  H   ASP A  23      44.586 106.753 119.740  1.00  0.00           H  
ATOM    338  HA  ASP A  23      47.339 107.902 119.824  1.00  0.00           H  
ATOM    339  HB2 ASP A  23      47.918 106.502 121.577  1.00  0.00           H  
ATOM    340  HB3 ASP A  23      46.509 107.288 122.091  1.00  0.00           H  
ATOM    341  N   GLY A  24      46.847 105.253 118.058  1.00  0.00           N  
ATOM    342  CA  GLY A  24      47.495 104.317 117.127  1.00  0.00           C  
ATOM    343  C   GLY A  24      47.906 102.976 117.654  1.00  0.00           C  
ATOM    344  O   GLY A  24      48.366 102.076 116.991  1.00  0.00           O  
ATOM    345  H   GLY A  24      45.860 105.380 117.891  1.00  0.00           H  
ATOM    346  HA2 GLY A  24      46.912 104.032 116.252  1.00  0.00           H  
ATOM    347  HA3 GLY A  24      48.408 104.885 116.948  1.00  0.00           H  
ATOM    348  N   GLU A  25      47.809 102.805 118.951  1.00  0.00           N  
ATOM    349  CA  GLU A  25      48.343 101.623 119.699  1.00  0.00           C  
ATOM    350  C   GLU A  25      47.738 100.257 119.259  1.00  0.00           C  
ATOM    351  O   GLU A  25      48.465  99.287 119.181  1.00  0.00           O  
ATOM    352  CB  GLU A  25      48.427 101.852 121.200  1.00  0.00           C  
ATOM    353  CG  GLU A  25      49.186 103.126 121.562  1.00  0.00           C  
ATOM    354  CD  GLU A  25      50.690 103.152 121.172  1.00  0.00           C  
ATOM    355  OE1 GLU A  25      51.149 103.909 120.304  1.00  0.00           O  
ATOM    356  OE2 GLU A  25      51.384 102.398 121.857  1.00  0.00           O1-
ATOM    357  H   GLU A  25      47.373 103.587 119.418  1.00  0.00           H  
ATOM    358  HA  GLU A  25      49.386 101.550 119.391  1.00  0.00           H  
ATOM    359  HB2 GLU A  25      47.402 102.092 121.483  1.00  0.00           H  
ATOM    360  HB3 GLU A  25      48.695 100.877 121.605  1.00  0.00           H  
ATOM    361  HG2 GLU A  25      48.651 103.980 121.148  1.00  0.00           H  
ATOM    362  HG3 GLU A  25      49.141 103.330 122.631  1.00  0.00           H  
ATOM    363  N   ALA A  26      46.509 100.331 118.781  1.00  0.00           N  
ATOM    364  CA  ALA A  26      45.866  99.110 118.258  1.00  0.00           C  
ATOM    365  C   ALA A  26      46.214  98.843 116.815  1.00  0.00           C  
ATOM    366  O   ALA A  26      46.251  97.635 116.413  1.00  0.00           O  
ATOM    367  CB  ALA A  26      44.338  99.241 118.403  1.00  0.00           C  
ATOM    368  H   ALA A  26      46.077 101.240 118.850  1.00  0.00           H  
ATOM    369  HA  ALA A  26      46.188  98.288 118.897  1.00  0.00           H  
ATOM    370  HB1 ALA A  26      43.811  98.311 118.188  1.00  0.00           H  
ATOM    371  HB2 ALA A  26      44.045  99.536 119.410  1.00  0.00           H  
ATOM    372  HB3 ALA A  26      44.018 100.046 117.741  1.00  0.00           H  
ATOM    373  N   ALA A  27      46.584  99.852 115.959  1.00  0.00           N  
ATOM    374  CA  ALA A  27      47.071  99.693 114.585  1.00  0.00           C  
ATOM    375  C   ALA A  27      48.509  99.089 114.520  1.00  0.00           C  
ATOM    376  O   ALA A  27      48.709  98.149 113.694  1.00  0.00           O  
ATOM    377  CB  ALA A  27      47.057 101.071 113.967  1.00  0.00           C  
ATOM    378  H   ALA A  27      46.585 100.771 116.379  1.00  0.00           H  
ATOM    379  HA  ALA A  27      46.455  99.078 113.929  1.00  0.00           H  
ATOM    380  HB1 ALA A  27      47.685 101.689 114.609  1.00  0.00           H  
ATOM    381  HB2 ALA A  27      47.500 101.004 112.973  1.00  0.00           H  
ATOM    382  HB3 ALA A  27      46.079 101.519 113.796  1.00  0.00           H  
ATOM    383  N   ARG A  28      49.357  99.549 115.425  1.00  0.00           N  
ATOM    384  CA  ARG A  28      50.684  99.137 115.735  1.00  0.00           C  
ATOM    385  C   ARG A  28      50.711  97.618 115.770  1.00  0.00           C  
ATOM    386  O   ARG A  28      51.802  97.054 115.452  1.00  0.00           O  
ATOM    387  CB  ARG A  28      51.218  99.677 117.061  1.00  0.00           C  
ATOM    388  CG  ARG A  28      52.745  99.692 117.103  1.00  0.00           C  
ATOM    389  CD  ARG A  28      53.365 100.588 118.221  1.00  0.00           C  
ATOM    390  NE  ARG A  28      52.675 100.561 119.543  1.00  0.00           N  
ATOM    391  CZ  ARG A  28      52.655  99.511 120.335  1.00  0.00           C  
ATOM    392  NH1 ARG A  28      53.207  98.408 119.967  1.00  0.00           N1+
ATOM    393  NH2 ARG A  28      52.008  99.555 121.495  1.00  0.00           N  
ATOM    394  H   ARG A  28      49.031 100.328 115.978  1.00  0.00           H  
ATOM    395  HA  ARG A  28      51.323  99.431 114.904  1.00  0.00           H  
ATOM    396  HB2 ARG A  28      50.870 100.707 117.133  1.00  0.00           H  
ATOM    397  HB3 ARG A  28      50.965  99.043 117.910  1.00  0.00           H  
ATOM    398  HG2 ARG A  28      53.009  98.641 117.220  1.00  0.00           H  
ATOM    399  HG3 ARG A  28      53.058 100.031 116.116  1.00  0.00           H  
ATOM    400  HD2 ARG A  28      54.439 100.409 118.278  1.00  0.00           H  
ATOM    401  HD3 ARG A  28      53.093 101.563 117.817  1.00  0.00           H  
ATOM    402  HE  ARG A  28      52.309 101.468 119.795  1.00  0.00           H  
ATOM    403 HH11 ARG A  28      53.826  98.338 119.172  1.00  0.00           H  
ATOM    404 HH12 ARG A  28      52.985  97.649 120.594  1.00  0.00           H  
ATOM    405 HH21 ARG A  28      51.724 100.449 121.868  1.00  0.00           H  
ATOM    406 HH22 ARG A  28      51.843  98.716 122.032  1.00  0.00           H  
ATOM    407  N   VAL A  29      49.650  96.882 116.105  1.00  0.00           N  
ATOM    408  CA  VAL A  29      49.633  95.361 116.247  1.00  0.00           C  
ATOM    409  C   VAL A  29      48.427  94.701 115.519  1.00  0.00           C  
ATOM    410  O   VAL A  29      48.306  93.545 115.723  1.00  0.00           O  
ATOM    411  CB  VAL A  29      49.651  95.022 117.789  1.00  0.00           C  
ATOM    412  CG1 VAL A  29      51.026  95.415 118.383  1.00  0.00           C  
ATOM    413  CG2 VAL A  29      48.378  95.555 118.423  1.00  0.00           C  
ATOM    414  H   VAL A  29      48.824  97.329 116.476  1.00  0.00           H  
ATOM    415  HA  VAL A  29      50.552  95.039 115.759  1.00  0.00           H  
ATOM    416  HB  VAL A  29      49.661  93.948 117.975  1.00  0.00           H  
ATOM    417 HG11 VAL A  29      51.036  95.127 119.434  1.00  0.00           H  
ATOM    418 HG12 VAL A  29      51.862  95.050 117.787  1.00  0.00           H  
ATOM    419 HG13 VAL A  29      51.189  96.487 118.257  1.00  0.00           H  
ATOM    420 HG21 VAL A  29      47.493  95.238 117.872  1.00  0.00           H  
ATOM    421 HG22 VAL A  29      48.280  95.222 119.456  1.00  0.00           H  
ATOM    422 HG23 VAL A  29      48.224  96.634 118.443  1.00  0.00           H  
ATOM    423  N   TRP A  30      47.636  95.447 114.718  1.00  0.00           N  
ATOM    424  CA  TRP A  30      46.301  95.013 114.335  1.00  0.00           C  
ATOM    425  C   TRP A  30      46.349  93.718 113.514  1.00  0.00           C  
ATOM    426  O   TRP A  30      45.553  92.818 113.739  1.00  0.00           O  
ATOM    427  CB  TRP A  30      45.502  96.216 113.661  1.00  0.00           C  
ATOM    428  CG  TRP A  30      44.054  96.004 113.455  1.00  0.00           C  
ATOM    429  CD1 TRP A  30      43.412  95.774 112.299  1.00  0.00           C  
ATOM    430  CD2 TRP A  30      42.954  96.235 114.425  1.00  0.00           C  
ATOM    431  CE2 TRP A  30      41.674  96.071 113.775  1.00  0.00           C  
ATOM    432  CE3 TRP A  30      42.949  96.578 115.796  1.00  0.00           C  
ATOM    433  NE1 TRP A  30      42.040  95.734 112.477  1.00  0.00           N  
ATOM    434  CZ2 TRP A  30      40.504  96.259 114.485  1.00  0.00           C  
ATOM    435  CZ3 TRP A  30      41.788  96.643 116.586  1.00  0.00           C  
ATOM    436  CH2 TRP A  30      40.588  96.527 115.879  1.00  0.00           C  
ATOM    437  H   TRP A  30      47.917  96.412 114.612  1.00  0.00           H  
ATOM    438  HA  TRP A  30      45.766  94.780 115.255  1.00  0.00           H  
ATOM    439  HB2 TRP A  30      45.551  97.098 114.298  1.00  0.00           H  
ATOM    440  HB3 TRP A  30      46.060  96.520 112.775  1.00  0.00           H  
ATOM    441  HD1 TRP A  30      43.878  95.497 111.364  1.00  0.00           H  
ATOM    442  HE1 TRP A  30      41.380  95.498 111.750  1.00  0.00           H  
ATOM    443  HE3 TRP A  30      43.897  96.729 116.292  1.00  0.00           H  
ATOM    444  HZ2 TRP A  30      39.527  95.956 114.139  1.00  0.00           H  
ATOM    445  HZ3 TRP A  30      41.742  96.658 117.665  1.00  0.00           H  
ATOM    446  HH2 TRP A  30      39.632  96.621 116.373  1.00  0.00           H  
ATOM    447  N   GLN A  31      47.318  93.595 112.642  1.00  0.00           N  
ATOM    448  CA  GLN A  31      47.554  92.338 111.892  1.00  0.00           C  
ATOM    449  C   GLN A  31      47.952  91.109 112.825  1.00  0.00           C  
ATOM    450  O   GLN A  31      47.518  89.960 112.618  1.00  0.00           O  
ATOM    451  CB  GLN A  31      48.588  92.603 110.749  1.00  0.00           C  
ATOM    452  CG  GLN A  31      48.968  91.221 110.217  1.00  0.00           C  
ATOM    453  CD  GLN A  31      49.867  91.338 108.988  1.00  0.00           C  
ATOM    454  NE2 GLN A  31      50.471  90.273 108.612  1.00  0.00           N  
ATOM    455  OE1 GLN A  31      50.012  92.366 108.358  1.00  0.00           O  
ATOM    456  H   GLN A  31      47.904  94.410 112.534  1.00  0.00           H  
ATOM    457  HA  GLN A  31      46.585  92.108 111.448  1.00  0.00           H  
ATOM    458  HB2 GLN A  31      48.211  93.251 109.959  1.00  0.00           H  
ATOM    459  HB3 GLN A  31      49.500  93.123 111.045  1.00  0.00           H  
ATOM    460  HG2 GLN A  31      49.568  90.671 110.942  1.00  0.00           H  
ATOM    461  HG3 GLN A  31      48.118  90.608 109.914  1.00  0.00           H  
ATOM    462 HE21 GLN A  31      51.125  90.423 107.856  1.00  0.00           H  
ATOM    463 HE22 GLN A  31      50.233  89.399 109.057  1.00  0.00           H  
ATOM    464  N   LEU A  32      48.796  91.325 113.810  1.00  0.00           N  
ATOM    465  CA  LEU A  32      49.101  90.346 114.878  1.00  0.00           C  
ATOM    466  C   LEU A  32      47.992  90.034 115.846  1.00  0.00           C  
ATOM    467  O   LEU A  32      47.911  88.893 116.264  1.00  0.00           O  
ATOM    468  CB  LEU A  32      50.429  90.874 115.583  1.00  0.00           C  
ATOM    469  CG  LEU A  32      51.742  90.766 114.748  1.00  0.00           C  
ATOM    470  CD1 LEU A  32      52.877  91.403 115.558  1.00  0.00           C  
ATOM    471  CD2 LEU A  32      52.235  89.301 114.499  1.00  0.00           C  
ATOM    472  H   LEU A  32      49.210  92.243 113.883  1.00  0.00           H  
ATOM    473  HA  LEU A  32      49.305  89.384 114.408  1.00  0.00           H  
ATOM    474  HB2 LEU A  32      50.333  91.922 115.870  1.00  0.00           H  
ATOM    475  HB3 LEU A  32      50.535  90.261 116.478  1.00  0.00           H  
ATOM    476  HG  LEU A  32      51.688  91.210 113.753  1.00  0.00           H  
ATOM    477 HD11 LEU A  32      52.522  92.410 115.775  1.00  0.00           H  
ATOM    478 HD12 LEU A  32      53.071  90.929 116.520  1.00  0.00           H  
ATOM    479 HD13 LEU A  32      53.795  91.365 114.972  1.00  0.00           H  
ATOM    480 HD21 LEU A  32      51.522  88.758 113.879  1.00  0.00           H  
ATOM    481 HD22 LEU A  32      53.114  89.337 113.857  1.00  0.00           H  
ATOM    482 HD23 LEU A  32      52.408  88.679 115.378  1.00  0.00           H  
ATOM    483  N   TYR A  33      47.171  90.997 116.224  1.00  0.00           N  
ATOM    484  CA  TYR A  33      45.847  90.806 116.967  1.00  0.00           C  
ATOM    485  C   TYR A  33      44.764  90.169 116.037  1.00  0.00           C  
ATOM    486  O   TYR A  33      43.815  89.567 116.621  1.00  0.00           O  
ATOM    487  CB  TYR A  33      45.466  92.260 117.406  1.00  0.00           C  
ATOM    488  CG  TYR A  33      44.149  92.328 118.092  1.00  0.00           C  
ATOM    489  CD1 TYR A  33      43.085  92.997 117.459  1.00  0.00           C  
ATOM    490  CD2 TYR A  33      43.969  91.858 119.419  1.00  0.00           C  
ATOM    491  CE1 TYR A  33      41.820  92.950 117.993  1.00  0.00           C  
ATOM    492  CE2 TYR A  33      42.673  91.831 120.015  1.00  0.00           C  
ATOM    493  CZ  TYR A  33      41.593  92.341 119.290  1.00  0.00           C  
ATOM    494  OH  TYR A  33      40.334  92.149 119.758  1.00  0.00           O  
ATOM    495  H   TYR A  33      47.259  91.928 115.842  1.00  0.00           H  
ATOM    496  HA  TYR A  33      45.959  90.154 117.833  1.00  0.00           H  
ATOM    497  HB2 TYR A  33      46.334  92.601 117.971  1.00  0.00           H  
ATOM    498  HB3 TYR A  33      45.411  92.817 116.470  1.00  0.00           H  
ATOM    499  HD1 TYR A  33      43.330  93.457 116.514  1.00  0.00           H  
ATOM    500  HD2 TYR A  33      44.839  91.467 119.924  1.00  0.00           H  
ATOM    501  HE1 TYR A  33      41.008  93.410 117.450  1.00  0.00           H  
ATOM    502  HE2 TYR A  33      42.547  91.235 120.906  1.00  0.00           H  
ATOM    503  HH  TYR A  33      39.676  92.738 119.382  1.00  0.00           H  
ATOM    504  N   ILE A  34      44.939  90.200 114.723  1.00  0.00           N  
ATOM    505  CA  ILE A  34      44.110  89.463 113.805  1.00  0.00           C  
ATOM    506  C   ILE A  34      44.612  88.040 113.599  1.00  0.00           C  
ATOM    507  O   ILE A  34      43.812  87.101 113.427  1.00  0.00           O  
ATOM    508  CB  ILE A  34      43.966  90.287 112.476  1.00  0.00           C  
ATOM    509  CG1 ILE A  34      42.744  91.202 112.567  1.00  0.00           C  
ATOM    510  CG2 ILE A  34      43.787  89.304 111.244  1.00  0.00           C  
ATOM    511  CD1 ILE A  34      42.457  92.266 111.499  1.00  0.00           C  
ATOM    512  H   ILE A  34      45.567  90.877 114.315  1.00  0.00           H  
ATOM    513  HA  ILE A  34      43.102  89.372 114.205  1.00  0.00           H  
ATOM    514  HB  ILE A  34      44.912  90.798 112.298  1.00  0.00           H  
ATOM    515 HG12 ILE A  34      41.801  90.682 112.735  1.00  0.00           H  
ATOM    516 HG13 ILE A  34      42.779  91.739 113.514  1.00  0.00           H  
ATOM    517 HG21 ILE A  34      44.643  88.724 110.897  1.00  0.00           H  
ATOM    518 HG22 ILE A  34      42.952  88.671 111.541  1.00  0.00           H  
ATOM    519 HG23 ILE A  34      43.489  89.882 110.370  1.00  0.00           H  
ATOM    520 HD11 ILE A  34      43.400  92.797 111.364  1.00  0.00           H  
ATOM    521 HD12 ILE A  34      42.190  91.792 110.555  1.00  0.00           H  
ATOM    522 HD13 ILE A  34      41.676  92.948 111.833  1.00  0.00           H  
ATOM    523  N   GLY A  35      45.941  87.825 113.578  1.00  0.00           N  
ATOM    524  CA  GLY A  35      46.561  86.538 113.301  1.00  0.00           C  
ATOM    525  C   GLY A  35      47.163  86.489 111.898  1.00  0.00           C  
ATOM    526  O   GLY A  35      48.359  86.652 111.692  1.00  0.00           O  
ATOM    527  H   GLY A  35      46.581  88.605 113.624  1.00  0.00           H  
ATOM    528  HA2 GLY A  35      47.475  86.447 113.889  1.00  0.00           H  
ATOM    529  HA3 GLY A  35      45.857  85.729 113.494  1.00  0.00           H  
ATOM    530  N   ASP A  36      46.376  86.109 110.905  1.00  0.00           N  
ATOM    531  CA  ASP A  36      46.721  86.058 109.446  1.00  0.00           C  
ATOM    532  C   ASP A  36      45.440  86.526 108.737  1.00  0.00           C  
ATOM    533  O   ASP A  36      44.324  85.973 109.010  1.00  0.00           O  
ATOM    534  CB  ASP A  36      47.168  84.701 108.998  1.00  0.00           C  
ATOM    535  CG  ASP A  36      47.249  84.414 107.516  1.00  0.00           C  
ATOM    536  OD1 ASP A  36      48.152  83.636 107.139  1.00  0.00           O  
ATOM    537  OD2 ASP A  36      46.459  84.985 106.694  1.00  0.00           O1-
ATOM    538  H   ASP A  36      45.444  85.778 111.114  1.00  0.00           H  
ATOM    539  HA  ASP A  36      47.513  86.776 109.231  1.00  0.00           H  
ATOM    540  HB2 ASP A  36      48.054  84.542 109.613  1.00  0.00           H  
ATOM    541  HB3 ASP A  36      46.445  83.937 109.282  1.00  0.00           H  
ATOM    542  N   THR A  37      45.526  87.586 107.963  1.00  0.00           N  
ATOM    543  CA  THR A  37      44.425  88.386 107.318  1.00  0.00           C  
ATOM    544  C   THR A  37      43.569  87.492 106.355  1.00  0.00           C  
ATOM    545  O   THR A  37      42.403  87.732 106.324  1.00  0.00           O  
ATOM    546  CB  THR A  37      44.905  89.582 106.611  1.00  0.00           C  
ATOM    547  CG2 THR A  37      45.606  90.586 107.585  1.00  0.00           C  
ATOM    548  OG1 THR A  37      45.787  89.164 105.638  1.00  0.00           O  
ATOM    549  H   THR A  37      46.411  88.000 107.709  1.00  0.00           H  
ATOM    550  HA  THR A  37      43.804  88.670 108.168  1.00  0.00           H  
ATOM    551  HB  THR A  37      44.162  90.087 105.995  1.00  0.00           H  
ATOM    552  HG1 THR A  37      46.530  88.916 106.193  1.00  0.00           H  
ATOM    553 HG21 THR A  37      44.872  90.784 108.365  1.00  0.00           H  
ATOM    554 HG22 THR A  37      46.436  90.115 108.113  1.00  0.00           H  
ATOM    555 HG23 THR A  37      45.839  91.494 107.027  1.00  0.00           H  
ATOM    556  N   ARG A  38      44.095  86.487 105.682  1.00  0.00           N  
ATOM    557  CA  ARG A  38      43.300  85.620 104.758  1.00  0.00           C  
ATOM    558  C   ARG A  38      42.680  84.502 105.503  1.00  0.00           C  
ATOM    559  O   ARG A  38      41.510  84.261 105.403  1.00  0.00           O  
ATOM    560  CB  ARG A  38      44.221  85.170 103.666  1.00  0.00           C  
ATOM    561  CG  ARG A  38      44.653  86.295 102.734  1.00  0.00           C  
ATOM    562  CD  ARG A  38      45.550  85.857 101.576  1.00  0.00           C  
ATOM    563  NE  ARG A  38      45.962  87.083 100.810  1.00  0.00           N  
ATOM    564  CZ  ARG A  38      45.318  87.545  99.733  1.00  0.00           C  
ATOM    565  NH1 ARG A  38      44.389  86.906  99.154  1.00  0.00           N1+
ATOM    566  NH2 ARG A  38      45.621  88.683  99.212  1.00  0.00           N  
ATOM    567  H   ARG A  38      45.088  86.304 105.672  1.00  0.00           H  
ATOM    568  HA  ARG A  38      42.516  86.166 104.234  1.00  0.00           H  
ATOM    569  HB2 ARG A  38      45.078  84.694 104.144  1.00  0.00           H  
ATOM    570  HB3 ARG A  38      43.695  84.412 103.085  1.00  0.00           H  
ATOM    571  HG2 ARG A  38      43.723  86.723 102.358  1.00  0.00           H  
ATOM    572  HG3 ARG A  38      45.170  87.018 103.365  1.00  0.00           H  
ATOM    573  HD2 ARG A  38      46.482  85.465 101.983  1.00  0.00           H  
ATOM    574  HD3 ARG A  38      45.025  85.173 100.909  1.00  0.00           H  
ATOM    575  HE  ARG A  38      46.716  87.614 101.223  1.00  0.00           H  
ATOM    576 HH11 ARG A  38      44.178  85.952  99.410  1.00  0.00           H  
ATOM    577 HH12 ARG A  38      43.959  87.361  98.362  1.00  0.00           H  
ATOM    578 HH21 ARG A  38      46.293  89.287  99.665  1.00  0.00           H  
ATOM    579 HH22 ARG A  38      45.377  88.977  98.277  1.00  0.00           H  
ATOM    580  N   SER A  39      43.409  83.827 106.397  1.00  0.00           N  
ATOM    581  CA  SER A  39      42.682  82.953 107.362  1.00  0.00           C  
ATOM    582  C   SER A  39      41.556  83.585 108.239  1.00  0.00           C  
ATOM    583  O   SER A  39      40.518  82.958 108.521  1.00  0.00           O  
ATOM    584  CB  SER A  39      43.699  82.253 108.201  1.00  0.00           C  
ATOM    585  OG  SER A  39      43.055  81.279 109.046  1.00  0.00           O  
ATOM    586  H   SER A  39      44.343  84.178 106.556  1.00  0.00           H  
ATOM    587  HA  SER A  39      42.115  82.246 106.756  1.00  0.00           H  
ATOM    588  HB2 SER A  39      44.375  81.658 107.588  1.00  0.00           H  
ATOM    589  HB3 SER A  39      44.308  82.959 108.766  1.00  0.00           H  
ATOM    590  HG  SER A  39      42.738  80.645 108.400  1.00  0.00           H  
ATOM    591  N   ARG A  40      41.680  84.818 108.550  1.00  0.00           N  
ATOM    592  CA  ARG A  40      40.573  85.642 109.109  1.00  0.00           C  
ATOM    593  C   ARG A  40      39.367  85.606 108.134  1.00  0.00           C  
ATOM    594  O   ARG A  40      38.349  85.207 108.623  1.00  0.00           O  
ATOM    595  CB  ARG A  40      41.083  87.060 109.442  1.00  0.00           C  
ATOM    596  CG  ARG A  40      39.908  88.089 109.337  1.00  0.00           C  
ATOM    597  CD  ARG A  40      40.117  89.321 110.192  1.00  0.00           C  
ATOM    598  NE  ARG A  40      39.050  90.242 109.809  1.00  0.00           N  
ATOM    599  CZ  ARG A  40      38.652  91.355 110.382  1.00  0.00           C  
ATOM    600  NH1 ARG A  40      39.046  91.749 111.519  1.00  0.00           N1+
ATOM    601  NH2 ARG A  40      38.067  92.202 109.619  1.00  0.00           N  
ATOM    602  H   ARG A  40      42.435  85.288 108.073  1.00  0.00           H  
ATOM    603  HA  ARG A  40      40.267  85.243 110.077  1.00  0.00           H  
ATOM    604  HB2 ARG A  40      41.539  87.111 110.431  1.00  0.00           H  
ATOM    605  HB3 ARG A  40      41.824  87.326 108.689  1.00  0.00           H  
ATOM    606  HG2 ARG A  40      39.837  88.468 108.319  1.00  0.00           H  
ATOM    607  HG3 ARG A  40      38.969  87.620 109.632  1.00  0.00           H  
ATOM    608  HD2 ARG A  40      40.133  89.053 111.248  1.00  0.00           H  
ATOM    609  HD3 ARG A  40      41.088  89.772 109.984  1.00  0.00           H  
ATOM    610  HE  ARG A  40      38.444  89.935 109.061  1.00  0.00           H  
ATOM    611 HH11 ARG A  40      39.332  91.070 112.209  1.00  0.00           H  
ATOM    612 HH12 ARG A  40      38.794  92.704 111.728  1.00  0.00           H  
ATOM    613 HH21 ARG A  40      37.847  92.045 108.646  1.00  0.00           H  
ATOM    614 HH22 ARG A  40      37.945  93.156 109.928  1.00  0.00           H  
ATOM    615  N   THR A  41      39.509  86.002 106.826  1.00  0.00           N  
ATOM    616  CA  THR A  41      38.326  86.141 105.979  1.00  0.00           C  
ATOM    617  C   THR A  41      37.695  84.771 105.553  1.00  0.00           C  
ATOM    618  O   THR A  41      36.548  84.745 105.149  1.00  0.00           O  
ATOM    619  CB  THR A  41      38.641  87.019 104.714  1.00  0.00           C  
ATOM    620  CG2 THR A  41      38.767  88.478 105.089  1.00  0.00           C  
ATOM    621  OG1 THR A  41      39.833  86.521 104.151  1.00  0.00           O  
ATOM    622  H   THR A  41      40.384  86.186 106.356  1.00  0.00           H  
ATOM    623  HA  THR A  41      37.566  86.642 106.580  1.00  0.00           H  
ATOM    624  HB  THR A  41      37.958  86.914 103.871  1.00  0.00           H  
ATOM    625  HG1 THR A  41      39.940  86.974 103.311  1.00  0.00           H  
ATOM    626 HG21 THR A  41      39.641  88.497 105.739  1.00  0.00           H  
ATOM    627 HG22 THR A  41      39.054  88.981 104.165  1.00  0.00           H  
ATOM    628 HG23 THR A  41      37.803  88.815 105.471  1.00  0.00           H  
ATOM    629  N   ALA A  42      38.520  83.755 105.743  1.00  0.00           N  
ATOM    630  CA  ALA A  42      38.107  82.441 105.336  1.00  0.00           C  
ATOM    631  C   ALA A  42      36.658  82.026 105.794  1.00  0.00           C  
ATOM    632  O   ALA A  42      35.890  81.344 105.079  1.00  0.00           O  
ATOM    633  CB  ALA A  42      39.123  81.462 105.967  1.00  0.00           C  
ATOM    634  H   ALA A  42      39.455  83.864 106.110  1.00  0.00           H  
ATOM    635  HA  ALA A  42      38.262  82.445 104.257  1.00  0.00           H  
ATOM    636  HB1 ALA A  42      39.054  81.561 107.051  1.00  0.00           H  
ATOM    637  HB2 ALA A  42      38.834  80.449 105.689  1.00  0.00           H  
ATOM    638  HB3 ALA A  42      40.053  81.567 105.411  1.00  0.00           H  
ATOM    639  N   GLU A  43      36.318  82.368 107.056  1.00  0.00           N  
ATOM    640  CA  GLU A  43      35.072  82.181 107.799  1.00  0.00           C  
ATOM    641  C   GLU A  43      33.792  82.956 107.337  1.00  0.00           C  
ATOM    642  O   GLU A  43      32.628  82.659 107.806  1.00  0.00           O  
ATOM    643  CB  GLU A  43      35.442  82.273 109.225  1.00  0.00           C  
ATOM    644  CG  GLU A  43      36.417  81.364 109.904  1.00  0.00           C  
ATOM    645  CD  GLU A  43      36.223  79.893 109.560  1.00  0.00           C  
ATOM    646  OE1 GLU A  43      37.234  79.180 109.395  1.00  0.00           O  
ATOM    647  OE2 GLU A  43      35.061  79.409 109.538  1.00  0.00           O1-
ATOM    648  H   GLU A  43      37.074  82.866 107.503  1.00  0.00           H  
ATOM    649  HA  GLU A  43      34.968  81.126 107.545  1.00  0.00           H  
ATOM    650  HB2 GLU A  43      35.587  83.312 109.522  1.00  0.00           H  
ATOM    651  HB3 GLU A  43      34.499  81.921 109.642  1.00  0.00           H  
ATOM    652  HG2 GLU A  43      37.425  81.632 109.588  1.00  0.00           H  
ATOM    653  HG3 GLU A  43      36.287  81.538 110.973  1.00  0.00           H  
ATOM    654  N   TYR A  44      33.899  84.018 106.532  1.00  0.00           N  
ATOM    655  CA  TYR A  44      32.702  84.792 106.111  1.00  0.00           C  
ATOM    656  C   TYR A  44      32.774  85.188 104.600  1.00  0.00           C  
ATOM    657  O   TYR A  44      31.861  85.671 104.011  1.00  0.00           O  
ATOM    658  CB  TYR A  44      32.496  85.987 107.058  1.00  0.00           C  
ATOM    659  CG  TYR A  44      33.672  87.052 107.247  1.00  0.00           C  
ATOM    660  CD1 TYR A  44      34.777  86.890 108.183  1.00  0.00           C  
ATOM    661  CD2 TYR A  44      33.659  88.249 106.505  1.00  0.00           C  
ATOM    662  CE1 TYR A  44      35.804  87.819 108.362  1.00  0.00           C  
ATOM    663  CE2 TYR A  44      34.710  89.193 106.664  1.00  0.00           C  
ATOM    664  CZ  TYR A  44      35.778  89.017 107.621  1.00  0.00           C  
ATOM    665  OH  TYR A  44      36.682  89.882 108.019  1.00  0.00           O  
ATOM    666  H   TYR A  44      34.812  84.400 106.333  1.00  0.00           H  
ATOM    667  HA  TYR A  44      31.820  84.167 106.254  1.00  0.00           H  
ATOM    668  HB2 TYR A  44      31.593  86.516 106.751  1.00  0.00           H  
ATOM    669  HB3 TYR A  44      32.330  85.570 108.052  1.00  0.00           H  
ATOM    670  HD1 TYR A  44      34.850  86.002 108.793  1.00  0.00           H  
ATOM    671  HD2 TYR A  44      32.948  88.450 105.717  1.00  0.00           H  
ATOM    672  HE1 TYR A  44      36.563  87.725 109.124  1.00  0.00           H  
ATOM    673  HE2 TYR A  44      34.603  90.069 106.041  1.00  0.00           H  
ATOM    674  HH  TYR A  44      36.504  90.674 107.506  1.00  0.00           H  
ATOM    675  N   LYS A  45      33.901  84.876 103.863  1.00  0.00           N  
ATOM    676  CA  LYS A  45      34.073  85.226 102.434  1.00  0.00           C  
ATOM    677  C   LYS A  45      33.029  84.619 101.553  1.00  0.00           C  
ATOM    678  O   LYS A  45      32.339  85.328 100.839  1.00  0.00           O  
ATOM    679  CB  LYS A  45      35.488  84.755 102.090  1.00  0.00           C  
ATOM    680  CG  LYS A  45      35.884  85.027 100.682  1.00  0.00           C  
ATOM    681  CD  LYS A  45      37.419  84.855 100.597  1.00  0.00           C  
ATOM    682  CE  LYS A  45      38.073  84.704  99.145  1.00  0.00           C  
ATOM    683  NZ  LYS A  45      37.796  83.419  98.437  1.00  0.00           N1+
ATOM    684  H   LYS A  45      34.674  84.384 104.291  1.00  0.00           H  
ATOM    685  HA  LYS A  45      34.081  86.307 102.284  1.00  0.00           H  
ATOM    686  HB2 LYS A  45      36.220  85.226 102.746  1.00  0.00           H  
ATOM    687  HB3 LYS A  45      35.554  83.683 102.269  1.00  0.00           H  
ATOM    688  HG2 LYS A  45      35.450  84.234 100.073  1.00  0.00           H  
ATOM    689  HG3 LYS A  45      35.603  86.045 100.411  1.00  0.00           H  
ATOM    690  HD2 LYS A  45      37.900  85.693 101.103  1.00  0.00           H  
ATOM    691  HD3 LYS A  45      37.600  83.963 101.197  1.00  0.00           H  
ATOM    692  HE2 LYS A  45      37.753  85.507  98.480  1.00  0.00           H  
ATOM    693  HE3 LYS A  45      39.135  84.778  99.378  1.00  0.00           H  
ATOM    694  HZ1 LYS A  45      37.156  82.845  98.969  1.00  0.00           H  
ATOM    695  HZ2 LYS A  45      37.340  83.592  97.553  1.00  0.00           H  
ATOM    696  HZ3 LYS A  45      38.570  82.772  98.385  1.00  0.00           H  
ATOM    697  N   ALA A  46      32.788  83.294 101.661  1.00  0.00           N  
ATOM    698  CA  ALA A  46      31.845  82.579 100.750  1.00  0.00           C  
ATOM    699  C   ALA A  46      30.440  83.166 100.843  1.00  0.00           C  
ATOM    700  O   ALA A  46      29.737  83.349  99.863  1.00  0.00           O  
ATOM    701  CB  ALA A  46      31.913  81.084 101.092  1.00  0.00           C  
ATOM    702  H   ALA A  46      33.266  82.771 102.381  1.00  0.00           H  
ATOM    703  HA  ALA A  46      32.233  82.593  99.732  1.00  0.00           H  
ATOM    704  HB1 ALA A  46      31.359  80.557 100.316  1.00  0.00           H  
ATOM    705  HB2 ALA A  46      32.902  80.646 101.223  1.00  0.00           H  
ATOM    706  HB3 ALA A  46      31.328  80.768 101.955  1.00  0.00           H  
ATOM    707  N   TRP A  47      30.027  83.481 102.071  1.00  0.00           N  
ATOM    708  CA  TRP A  47      28.714  84.096 102.389  1.00  0.00           C  
ATOM    709  C   TRP A  47      28.541  85.483 101.660  1.00  0.00           C  
ATOM    710  O   TRP A  47      27.692  85.652 100.851  1.00  0.00           O  
ATOM    711  CB  TRP A  47      28.511  84.233 103.876  1.00  0.00           C  
ATOM    712  CG  TRP A  47      27.263  84.916 104.346  1.00  0.00           C  
ATOM    713  CD1 TRP A  47      25.961  84.481 104.280  1.00  0.00           C  
ATOM    714  CD2 TRP A  47      27.210  86.313 104.716  1.00  0.00           C  
ATOM    715  CE2 TRP A  47      25.919  86.706 104.910  1.00  0.00           C  
ATOM    716  CE3 TRP A  47      28.265  87.258 104.987  1.00  0.00           C  
ATOM    717  NE1 TRP A  47      25.173  85.537 104.721  1.00  0.00           N  
ATOM    718  CZ2 TRP A  47      25.578  88.006 105.320  1.00  0.00           C  
ATOM    719  CZ3 TRP A  47      27.928  88.579 105.239  1.00  0.00           C  
ATOM    720  CH2 TRP A  47      26.562  88.995 105.341  1.00  0.00           C  
ATOM    721  H   TRP A  47      30.671  83.254 102.816  1.00  0.00           H  
ATOM    722  HA  TRP A  47      28.038  83.322 102.025  1.00  0.00           H  
ATOM    723  HB2 TRP A  47      28.449  83.261 104.368  1.00  0.00           H  
ATOM    724  HB3 TRP A  47      29.421  84.747 104.182  1.00  0.00           H  
ATOM    725  HD1 TRP A  47      25.635  83.513 103.928  1.00  0.00           H  
ATOM    726  HE1 TRP A  47      24.241  85.330 105.049  1.00  0.00           H  
ATOM    727  HE3 TRP A  47      29.305  86.977 104.916  1.00  0.00           H  
ATOM    728  HZ2 TRP A  47      24.538  88.293 105.386  1.00  0.00           H  
ATOM    729  HZ3 TRP A  47      28.719  89.307 105.341  1.00  0.00           H  
ATOM    730  HH2 TRP A  47      26.171  90.002 105.376  1.00  0.00           H  
ATOM    731  N   LEU A  48      29.428  86.407 101.892  1.00  0.00           N  
ATOM    732  CA  LEU A  48      29.432  87.817 101.401  1.00  0.00           C  
ATOM    733  C   LEU A  48      29.536  87.897  99.950  1.00  0.00           C  
ATOM    734  O   LEU A  48      28.698  88.467  99.262  1.00  0.00           O  
ATOM    735  CB  LEU A  48      30.634  88.505 102.084  1.00  0.00           C  
ATOM    736  CG  LEU A  48      30.977  89.965 101.828  1.00  0.00           C  
ATOM    737  CD1 LEU A  48      29.818  90.819 102.298  1.00  0.00           C  
ATOM    738  CD2 LEU A  48      32.270  90.379 102.488  1.00  0.00           C  
ATOM    739  H   LEU A  48      30.176  86.104 102.499  1.00  0.00           H  
ATOM    740  HA  LEU A  48      28.604  88.365 101.851  1.00  0.00           H  
ATOM    741  HB2 LEU A  48      30.508  88.397 103.161  1.00  0.00           H  
ATOM    742  HB3 LEU A  48      31.513  87.887 101.903  1.00  0.00           H  
ATOM    743  HG  LEU A  48      31.099  90.059 100.749  1.00  0.00           H  
ATOM    744 HD11 LEU A  48      28.835  90.470 101.982  1.00  0.00           H  
ATOM    745 HD12 LEU A  48      29.806  90.866 103.387  1.00  0.00           H  
ATOM    746 HD13 LEU A  48      29.956  91.882 102.095  1.00  0.00           H  
ATOM    747 HD21 LEU A  48      33.121  89.918 101.985  1.00  0.00           H  
ATOM    748 HD22 LEU A  48      32.432  91.455 102.433  1.00  0.00           H  
ATOM    749 HD23 LEU A  48      32.230  90.075 103.535  1.00  0.00           H  
ATOM    750  N   LEU A  49      30.514  87.182  99.379  1.00  0.00           N  
ATOM    751  CA  LEU A  49      30.693  86.947  97.974  1.00  0.00           C  
ATOM    752  C   LEU A  49      29.473  86.265  97.264  1.00  0.00           C  
ATOM    753  O   LEU A  49      29.129  86.577  96.140  1.00  0.00           O  
ATOM    754  CB  LEU A  49      31.997  86.101  97.669  1.00  0.00           C  
ATOM    755  CG  LEU A  49      33.305  86.816  98.008  1.00  0.00           C  
ATOM    756  CD1 LEU A  49      34.489  86.047  97.497  1.00  0.00           C  
ATOM    757  CD2 LEU A  49      33.268  88.224  97.427  1.00  0.00           C  
ATOM    758  H   LEU A  49      31.074  86.718 100.079  1.00  0.00           H  
ATOM    759  HA  LEU A  49      30.868  87.871  97.423  1.00  0.00           H  
ATOM    760  HB2 LEU A  49      31.886  85.113  98.118  1.00  0.00           H  
ATOM    761  HB3 LEU A  49      32.148  85.965  96.598  1.00  0.00           H  
ATOM    762  HG  LEU A  49      33.401  87.019  99.074  1.00  0.00           H  
ATOM    763 HD11 LEU A  49      34.675  85.052  97.901  1.00  0.00           H  
ATOM    764 HD12 LEU A  49      34.246  85.718  96.487  1.00  0.00           H  
ATOM    765 HD13 LEU A  49      35.407  86.617  97.640  1.00  0.00           H  
ATOM    766 HD21 LEU A  49      32.662  88.847  98.086  1.00  0.00           H  
ATOM    767 HD22 LEU A  49      34.215  88.743  97.579  1.00  0.00           H  
ATOM    768 HD23 LEU A  49      32.903  88.317  96.404  1.00  0.00           H  
ATOM    769  N   GLY A  50      28.742  85.456  97.994  1.00  0.00           N  
ATOM    770  CA  GLY A  50      27.465  84.962  97.608  1.00  0.00           C  
ATOM    771  C   GLY A  50      26.416  86.055  97.465  1.00  0.00           C  
ATOM    772  O   GLY A  50      25.945  86.340  96.355  1.00  0.00           O  
ATOM    773  H   GLY A  50      28.947  85.417  98.982  1.00  0.00           H  
ATOM    774  HA2 GLY A  50      27.670  84.436  96.676  1.00  0.00           H  
ATOM    775  HA3 GLY A  50      27.136  84.205  98.321  1.00  0.00           H  
ATOM    776  N   LEU A  51      26.094  86.572  98.663  1.00  0.00           N  
ATOM    777  CA  LEU A  51      24.958  87.514  98.869  1.00  0.00           C  
ATOM    778  C   LEU A  51      25.087  88.745  97.978  1.00  0.00           C  
ATOM    779  O   LEU A  51      24.107  89.131  97.365  1.00  0.00           O  
ATOM    780  CB  LEU A  51      24.750  87.683 100.437  1.00  0.00           C  
ATOM    781  CG  LEU A  51      23.473  88.354 100.917  1.00  0.00           C  
ATOM    782  CD1 LEU A  51      22.253  87.573 100.347  1.00  0.00           C  
ATOM    783  CD2 LEU A  51      23.425  88.501 102.387  1.00  0.00           C  
ATOM    784  H   LEU A  51      26.634  86.287  99.468  1.00  0.00           H  
ATOM    785  HA  LEU A  51      24.028  87.137  98.443  1.00  0.00           H  
ATOM    786  HB2 LEU A  51      24.813  86.696 100.896  1.00  0.00           H  
ATOM    787  HB3 LEU A  51      25.643  88.134 100.869  1.00  0.00           H  
ATOM    788  HG  LEU A  51      23.413  89.305 100.387  1.00  0.00           H  
ATOM    789 HD11 LEU A  51      21.470  87.784 101.076  1.00  0.00           H  
ATOM    790 HD12 LEU A  51      21.991  87.914  99.345  1.00  0.00           H  
ATOM    791 HD13 LEU A  51      22.512  86.514 100.354  1.00  0.00           H  
ATOM    792 HD21 LEU A  51      22.507  89.064 102.551  1.00  0.00           H  
ATOM    793 HD22 LEU A  51      23.351  87.503 102.818  1.00  0.00           H  
ATOM    794 HD23 LEU A  51      24.387  88.929 102.669  1.00  0.00           H  
ATOM    795  N   LEU A  52      26.272  89.390  97.886  1.00  0.00           N  
ATOM    796  CA  LEU A  52      26.346  90.612  97.096  1.00  0.00           C  
ATOM    797  C   LEU A  52      26.011  90.328  95.575  1.00  0.00           C  
ATOM    798  O   LEU A  52      25.338  91.068  94.875  1.00  0.00           O  
ATOM    799  CB  LEU A  52      27.655  91.520  97.295  1.00  0.00           C  
ATOM    800  CG  LEU A  52      28.138  91.870  98.709  1.00  0.00           C  
ATOM    801  CD1 LEU A  52      29.496  92.633  98.635  1.00  0.00           C  
ATOM    802  CD2 LEU A  52      27.053  92.745  99.362  1.00  0.00           C  
ATOM    803  H   LEU A  52      26.938  89.143  98.604  1.00  0.00           H  
ATOM    804  HA  LEU A  52      25.535  91.282  97.380  1.00  0.00           H  
ATOM    805  HB2 LEU A  52      28.462  90.962  96.821  1.00  0.00           H  
ATOM    806  HB3 LEU A  52      27.601  92.424  96.687  1.00  0.00           H  
ATOM    807  HG  LEU A  52      28.161  90.997  99.362  1.00  0.00           H  
ATOM    808 HD11 LEU A  52      30.229  92.116  98.015  1.00  0.00           H  
ATOM    809 HD12 LEU A  52      29.438  93.645  98.235  1.00  0.00           H  
ATOM    810 HD13 LEU A  52      29.860  92.662  99.662  1.00  0.00           H  
ATOM    811 HD21 LEU A  52      26.174  92.102  99.382  1.00  0.00           H  
ATOM    812 HD22 LEU A  52      27.346  92.827 100.410  1.00  0.00           H  
ATOM    813 HD23 LEU A  52      26.967  93.679  98.805  1.00  0.00           H  
ATOM    814  N   ARG A  53      26.540  89.184  95.098  1.00  0.00           N  
ATOM    815  CA  ARG A  53      26.544  88.799  93.686  1.00  0.00           C  
ATOM    816  C   ARG A  53      25.215  88.166  93.212  1.00  0.00           C  
ATOM    817  O   ARG A  53      25.266  87.687  92.082  1.00  0.00           O  
ATOM    818  CB  ARG A  53      27.734  87.878  93.339  1.00  0.00           C  
ATOM    819  CG  ARG A  53      29.083  88.442  93.431  1.00  0.00           C  
ATOM    820  CD  ARG A  53      29.289  89.384  92.221  1.00  0.00           C  
ATOM    821  NE  ARG A  53      30.633  89.948  92.155  1.00  0.00           N  
ATOM    822  CZ  ARG A  53      31.252  90.717  91.297  1.00  0.00           C  
ATOM    823  NH1 ARG A  53      30.499  91.672  90.703  1.00  0.00           N1+
ATOM    824  NH2 ARG A  53      32.472  90.811  90.986  1.00  0.00           N  
ATOM    825  H   ARG A  53      27.096  88.562  95.668  1.00  0.00           H  
ATOM    826  HA  ARG A  53      26.658  89.643  93.006  1.00  0.00           H  
ATOM    827  HB2 ARG A  53      27.756  87.065  94.065  1.00  0.00           H  
ATOM    828  HB3 ARG A  53      27.529  87.398  92.382  1.00  0.00           H  
ATOM    829  HG2 ARG A  53      29.243  88.845  94.430  1.00  0.00           H  
ATOM    830  HG3 ARG A  53      29.668  87.532  93.297  1.00  0.00           H  
ATOM    831  HD2 ARG A  53      29.093  88.974  91.231  1.00  0.00           H  
ATOM    832  HD3 ARG A  53      28.698  90.301  92.234  1.00  0.00           H  
ATOM    833  HE  ARG A  53      31.324  89.498  92.738  1.00  0.00           H  
ATOM    834 HH11 ARG A  53      29.650  91.953  91.173  1.00  0.00           H  
ATOM    835 HH12 ARG A  53      30.918  92.183  89.939  1.00  0.00           H  
ATOM    836 HH21 ARG A  53      33.152  90.206  91.422  1.00  0.00           H  
ATOM    837 HH22 ARG A  53      32.786  91.531  90.351  1.00  0.00           H  
ATOM    838  N   GLN A  54      24.167  88.159  94.075  1.00  0.00           N  
ATOM    839  CA  GLN A  54      22.831  87.775  93.611  1.00  0.00           C  
ATOM    840  C   GLN A  54      22.229  88.869  92.744  1.00  0.00           C  
ATOM    841  O   GLN A  54      21.596  88.620  91.711  1.00  0.00           O  
ATOM    842  CB  GLN A  54      21.945  87.382  94.778  1.00  0.00           C  
ATOM    843  CG  GLN A  54      22.529  86.245  95.618  1.00  0.00           C  
ATOM    844  CD  GLN A  54      21.634  85.729  96.753  1.00  0.00           C  
ATOM    845  NE2 GLN A  54      22.067  84.846  97.552  1.00  0.00           N  
ATOM    846  OE1 GLN A  54      20.501  86.223  96.947  1.00  0.00           O  
ATOM    847  H   GLN A  54      24.207  88.428  95.048  1.00  0.00           H  
ATOM    848  HA  GLN A  54      22.902  87.003  92.844  1.00  0.00           H  
ATOM    849  HB2 GLN A  54      21.775  88.246  95.419  1.00  0.00           H  
ATOM    850  HB3 GLN A  54      20.963  87.106  94.394  1.00  0.00           H  
ATOM    851  HG2 GLN A  54      22.794  85.419  94.958  1.00  0.00           H  
ATOM    852  HG3 GLN A  54      23.519  86.444  96.031  1.00  0.00           H  
ATOM    853 HE21 GLN A  54      21.487  84.436  98.271  1.00  0.00           H  
ATOM    854 HE22 GLN A  54      22.996  84.464  97.442  1.00  0.00           H  
ATOM    855  N   HIP A  55      22.490  90.158  93.111  1.00  0.00           N  
ATOM    856  CA  HIP A  55      22.075  91.403  92.366  1.00  0.00           C  
ATOM    857  C   HIP A  55      23.123  91.784  91.337  1.00  0.00           C  
ATOM    858  O   HIP A  55      24.320  91.354  91.445  1.00  0.00           O  
ATOM    859  CB  HIP A  55      21.914  92.531  93.366  1.00  0.00           C  
ATOM    860  CG  HIP A  55      20.983  93.707  93.157  1.00  0.00           C  
ATOM    861  CD2 HIP A  55      21.346  94.985  92.866  1.00  0.00           C  
ATOM    862  ND1 HIP A  55      19.605  93.614  93.054  1.00  0.00           N1+
ATOM    863  CE1 HIP A  55      19.132  94.827  92.897  1.00  0.00           C  
ATOM    864  NE2 HIP A  55      20.166  95.704  92.840  1.00  0.00           N  
ATOM    865  H   HIP A  55      23.264  90.280  93.749  1.00  0.00           H  
ATOM    866  HA  HIP A  55      21.092  91.183  91.950  1.00  0.00           H  
ATOM    867  HB2 HIP A  55      21.453  92.023  94.214  1.00  0.00           H  
ATOM    868  HB3 HIP A  55      22.849  92.931  93.758  1.00  0.00           H  
ATOM    869  HD1 HIP A  55      19.109  92.761  93.269  1.00  0.00           H  
ATOM    870  HD2 HIP A  55      22.361  95.346  92.801  1.00  0.00           H  
ATOM    871  HE1 HIP A  55      18.071  95.025  92.867  1.00  0.00           H  
ATOM    872  HE2 HIP A  55      20.092  96.711  92.867  1.00  0.00           H  
ATOM    873  N   GLY A  56      22.719  92.610  90.409  1.00  0.00           N  
ATOM    874  CA  GLY A  56      23.631  93.481  89.620  1.00  0.00           C  
ATOM    875  C   GLY A  56      24.394  94.439  90.567  1.00  0.00           C  
ATOM    876  O   GLY A  56      23.976  95.508  90.889  1.00  0.00           O  
ATOM    877  H   GLY A  56      21.752  92.893  90.346  1.00  0.00           H  
ATOM    878  HA2 GLY A  56      24.336  92.823  89.114  1.00  0.00           H  
ATOM    879  HA3 GLY A  56      23.078  94.020  88.851  1.00  0.00           H  
ATOM    880  N   CYS A  57      25.476  94.005  91.215  1.00  0.00           N  
ATOM    881  CA  CYS A  57      26.247  94.668  92.220  1.00  0.00           C  
ATOM    882  C   CYS A  57      27.768  94.481  91.910  1.00  0.00           C  
ATOM    883  O   CYS A  57      28.268  93.374  91.663  1.00  0.00           O  
ATOM    884  CB  CYS A  57      25.818  94.100  93.536  1.00  0.00           C  
ATOM    885  SG  CYS A  57      26.630  94.897  94.945  1.00  0.00           S  
ATOM    886  H   CYS A  57      25.725  93.046  91.015  1.00  0.00           H  
ATOM    887  HA  CYS A  57      25.950  95.717  92.227  1.00  0.00           H  
ATOM    888  HB2 CYS A  57      24.747  94.296  93.596  1.00  0.00           H  
ATOM    889  HB3 CYS A  57      26.055  93.036  93.525  1.00  0.00           H  
ATOM    890  HG  CYS A  57      25.746  94.544  95.882  1.00  0.00           H  
ATOM    891  N   HIE A  58      28.381  95.663  91.843  1.00  0.00           N  
ATOM    892  CA  HIE A  58      29.772  96.007  91.566  1.00  0.00           C  
ATOM    893  C   HIE A  58      30.271  97.202  92.439  1.00  0.00           C  
ATOM    894  O   HIE A  58      31.369  97.218  93.017  1.00  0.00           O  
ATOM    895  CB  HIE A  58      29.948  96.283  90.055  1.00  0.00           C  
ATOM    896  CG  HIE A  58      31.359  96.793  89.621  1.00  0.00           C  
ATOM    897  CD2 HIE A  58      31.666  98.026  89.273  1.00  0.00           C  
ATOM    898  ND1 HIE A  58      32.538  96.034  89.424  1.00  0.00           N  
ATOM    899  CE1 HIE A  58      33.512  96.771  88.938  1.00  0.00           C  
ATOM    900  NE2 HIE A  58      33.028  98.033  88.857  1.00  0.00           N  
ATOM    901  H   HIE A  58      27.752  96.437  92.003  1.00  0.00           H  
ATOM    902  HA  HIE A  58      30.345  95.128  91.863  1.00  0.00           H  
ATOM    903  HB2 HIE A  58      29.751  95.316  89.594  1.00  0.00           H  
ATOM    904  HB3 HIE A  58      29.156  96.968  89.752  1.00  0.00           H  
ATOM    905  HD2 HIE A  58      30.885  98.761  89.151  1.00  0.00           H  
ATOM    906  HE1 HIE A  58      34.492  96.387  88.693  1.00  0.00           H  
ATOM    907  HE2 HIE A  58      33.410  98.896  88.496  1.00  0.00           H  
ATOM    908  N   ARG A  59      29.486  98.287  92.453  1.00  0.00           N  
ATOM    909  CA  ARG A  59      29.842  99.593  93.089  1.00  0.00           C  
ATOM    910  C   ARG A  59      29.571  99.416  94.615  1.00  0.00           C  
ATOM    911  O   ARG A  59      28.372  99.299  94.949  1.00  0.00           O  
ATOM    912  CB  ARG A  59      28.990 100.758  92.376  1.00  0.00           C  
ATOM    913  CG  ARG A  59      29.314 102.089  93.092  1.00  0.00           C  
ATOM    914  CD  ARG A  59      28.739 103.307  92.368  1.00  0.00           C  
ATOM    915  NE  ARG A  59      28.754 104.557  93.192  1.00  0.00           N  
ATOM    916  CZ  ARG A  59      29.687 105.501  93.143  1.00  0.00           C  
ATOM    917  NH1 ARG A  59      30.674 105.405  92.278  1.00  0.00           N1+
ATOM    918  NH2 ARG A  59      29.568 106.583  93.865  1.00  0.00           N  
ATOM    919  H   ARG A  59      28.541  98.212  92.104  1.00  0.00           H  
ATOM    920  HA  ARG A  59      30.913  99.756  92.972  1.00  0.00           H  
ATOM    921  HB2 ARG A  59      29.298 100.875  91.337  1.00  0.00           H  
ATOM    922  HB3 ARG A  59      27.936 100.488  92.439  1.00  0.00           H  
ATOM    923  HG2 ARG A  59      28.777 101.984  94.035  1.00  0.00           H  
ATOM    924  HG3 ARG A  59      30.403 102.091  93.158  1.00  0.00           H  
ATOM    925  HD2 ARG A  59      29.221 103.425  91.398  1.00  0.00           H  
ATOM    926  HD3 ARG A  59      27.687 103.107  92.163  1.00  0.00           H  
ATOM    927  HE  ARG A  59      27.952 104.650  93.799  1.00  0.00           H  
ATOM    928 HH11 ARG A  59      30.811 104.636  91.637  1.00  0.00           H  
ATOM    929 HH12 ARG A  59      31.340 106.161  92.216  1.00  0.00           H  
ATOM    930 HH21 ARG A  59      28.691 106.731  94.345  1.00  0.00           H  
ATOM    931 HH22 ARG A  59      30.148 107.391  93.693  1.00  0.00           H  
ATOM    932  N   VAL A  60      30.575  99.330  95.470  1.00  0.00           N  
ATOM    933  CA  VAL A  60      30.424  98.967  96.837  1.00  0.00           C  
ATOM    934  C   VAL A  60      31.192  99.956  97.770  1.00  0.00           C  
ATOM    935  O   VAL A  60      32.125 100.573  97.370  1.00  0.00           O  
ATOM    936  CB  VAL A  60      30.770  97.485  97.107  1.00  0.00           C  
ATOM    937  CG1 VAL A  60      30.960  97.071  98.612  1.00  0.00           C  
ATOM    938  CG2 VAL A  60      29.780  96.529  96.475  1.00  0.00           C  
ATOM    939  H   VAL A  60      31.525  99.295  95.129  1.00  0.00           H  
ATOM    940  HA  VAL A  60      29.379  99.067  97.127  1.00  0.00           H  
ATOM    941  HB  VAL A  60      31.716  97.286  96.603  1.00  0.00           H  
ATOM    942 HG11 VAL A  60      31.932  97.421  98.959  1.00  0.00           H  
ATOM    943 HG12 VAL A  60      30.128  97.436  99.214  1.00  0.00           H  
ATOM    944 HG13 VAL A  60      30.892  96.013  98.868  1.00  0.00           H  
ATOM    945 HG21 VAL A  60      29.728  96.698  95.400  1.00  0.00           H  
ATOM    946 HG22 VAL A  60      29.997  95.509  96.796  1.00  0.00           H  
ATOM    947 HG23 VAL A  60      28.770  96.676  96.858  1.00  0.00           H  
ATOM    948  N   LEU A  61      30.781 100.138  99.028  1.00  0.00           N  
ATOM    949  CA  LEU A  61      31.261 101.044  99.966  1.00  0.00           C  
ATOM    950  C   LEU A  61      31.542 100.276 101.293  1.00  0.00           C  
ATOM    951  O   LEU A  61      30.622  99.748 101.923  1.00  0.00           O  
ATOM    952  CB  LEU A  61      30.406 102.327  99.986  1.00  0.00           C  
ATOM    953  CG  LEU A  61      30.540 103.130 101.276  1.00  0.00           C  
ATOM    954  CD1 LEU A  61      31.915 103.670 101.573  1.00  0.00           C  
ATOM    955  CD2 LEU A  61      29.534 104.246 101.412  1.00  0.00           C  
ATOM    956  H   LEU A  61      29.869  99.779  99.273  1.00  0.00           H  
ATOM    957  HA  LEU A  61      32.240 101.441  99.695  1.00  0.00           H  
ATOM    958  HB2 LEU A  61      30.672 102.962  99.140  1.00  0.00           H  
ATOM    959  HB3 LEU A  61      29.341 102.120  99.883  1.00  0.00           H  
ATOM    960  HG  LEU A  61      30.339 102.459 102.110  1.00  0.00           H  
ATOM    961 HD11 LEU A  61      31.818 104.215 102.512  1.00  0.00           H  
ATOM    962 HD12 LEU A  61      32.654 102.907 101.816  1.00  0.00           H  
ATOM    963 HD13 LEU A  61      32.160 104.439 100.839  1.00  0.00           H  
ATOM    964 HD21 LEU A  61      29.632 104.865 102.303  1.00  0.00           H  
ATOM    965 HD22 LEU A  61      29.692 104.904 100.557  1.00  0.00           H  
ATOM    966 HD23 LEU A  61      28.516 103.870 101.319  1.00  0.00           H  
ATOM    967  N   ASH A  62      32.843 100.148 101.713  1.00  0.00           N  
ATOM    968  CA  ASH A  62      33.191  99.763 103.088  1.00  0.00           C  
ATOM    969  C   ASH A  62      33.241 100.960 104.010  1.00  0.00           C  
ATOM    970  O   ASH A  62      34.233 101.685 104.026  1.00  0.00           O  
ATOM    971  CB  ASH A  62      34.500  98.883 103.056  1.00  0.00           C  
ATOM    972  CG  ASH A  62      34.712  98.355 104.518  1.00  0.00           C  
ATOM    973  OD1 ASH A  62      35.687  97.641 104.719  1.00  0.00           O  
ATOM    974  OD2 ASH A  62      33.867  98.577 105.513  1.00  0.00           O  
ATOM    975  H   ASH A  62      33.504 100.612 101.107  1.00  0.00           H  
ATOM    976  HA  ASH A  62      32.394  99.115 103.451  1.00  0.00           H  
ATOM    977  HB2 ASH A  62      34.468  98.026 102.384  1.00  0.00           H  
ATOM    978  HB3 ASH A  62      35.336  99.520 102.763  1.00  0.00           H  
ATOM    979  HD2 ASH A  62      34.091  98.035 106.272  1.00  0.00           H  
ATOM    980  N   VAL A  63      32.157 101.209 104.754  1.00  0.00           N  
ATOM    981  CA  VAL A  63      32.128 102.339 105.679  1.00  0.00           C  
ATOM    982  C   VAL A  63      32.940 102.195 107.047  1.00  0.00           C  
ATOM    983  O   VAL A  63      32.849 103.045 107.952  1.00  0.00           O  
ATOM    984  CB  VAL A  63      30.676 102.668 105.915  1.00  0.00           C  
ATOM    985  CG1 VAL A  63      30.015 102.119 107.272  1.00  0.00           C  
ATOM    986  CG2 VAL A  63      30.396 104.143 105.848  1.00  0.00           C  
ATOM    987  H   VAL A  63      31.384 100.564 104.825  1.00  0.00           H  
ATOM    988  HA  VAL A  63      32.574 103.234 105.245  1.00  0.00           H  
ATOM    989  HB  VAL A  63      30.104 102.227 105.099  1.00  0.00           H  
ATOM    990 HG11 VAL A  63      30.235 101.051 107.312  1.00  0.00           H  
ATOM    991 HG12 VAL A  63      30.220 102.793 108.103  1.00  0.00           H  
ATOM    992 HG13 VAL A  63      28.927 102.123 107.196  1.00  0.00           H  
ATOM    993 HG21 VAL A  63      30.889 104.717 106.632  1.00  0.00           H  
ATOM    994 HG22 VAL A  63      30.632 104.635 104.905  1.00  0.00           H  
ATOM    995 HG23 VAL A  63      29.334 104.222 106.082  1.00  0.00           H  
ATOM    996  N   ALA A  64      33.725 101.088 107.141  1.00  0.00           N  
ATOM    997  CA  ALA A  64      34.661 100.891 108.223  1.00  0.00           C  
ATOM    998  C   ALA A  64      35.828 100.014 107.860  1.00  0.00           C  
ATOM    999  O   ALA A  64      35.794  98.779 107.933  1.00  0.00           O  
ATOM   1000  CB  ALA A  64      33.820 100.253 109.324  1.00  0.00           C  
ATOM   1001  H   ALA A  64      33.860 100.641 106.244  1.00  0.00           H  
ATOM   1002  HA  ALA A  64      35.129 101.823 108.542  1.00  0.00           H  
ATOM   1003  HB1 ALA A  64      34.387 100.387 110.247  1.00  0.00           H  
ATOM   1004  HB2 ALA A  64      32.912 100.830 109.496  1.00  0.00           H  
ATOM   1005  HB3 ALA A  64      33.444  99.254 109.104  1.00  0.00           H  
ATOM   1006  N   CYS A  65      36.918 100.596 107.316  1.00  0.00           N  
ATOM   1007  CA  CYS A  65      37.870  99.956 106.485  1.00  0.00           C  
ATOM   1008  C   CYS A  65      38.900  99.221 107.443  1.00  0.00           C  
ATOM   1009  O   CYS A  65      39.247  98.098 107.036  1.00  0.00           O  
ATOM   1010  CB  CYS A  65      38.486 100.977 105.445  1.00  0.00           C  
ATOM   1011  SG  CYS A  65      39.708 100.168 104.319  1.00  0.00           S  
ATOM   1012  H   CYS A  65      36.918 101.604 107.269  1.00  0.00           H  
ATOM   1013  HA  CYS A  65      37.278  99.257 105.894  1.00  0.00           H  
ATOM   1014  HB2 CYS A  65      37.617 101.201 104.826  1.00  0.00           H  
ATOM   1015  HB3 CYS A  65      38.826 101.912 105.889  1.00  0.00           H  
ATOM   1016  HG  CYS A  65      40.603  99.842 105.256  1.00  0.00           H  
ATOM   1017  N   GLY A  66      39.319  99.738 108.571  1.00  0.00           N  
ATOM   1018  CA  GLY A  66      40.565  99.346 109.255  1.00  0.00           C  
ATOM   1019  C   GLY A  66      41.832  99.365 108.313  1.00  0.00           C  
ATOM   1020  O   GLY A  66      41.918 100.184 107.382  1.00  0.00           O  
ATOM   1021  H   GLY A  66      39.031 100.663 108.855  1.00  0.00           H  
ATOM   1022  HA2 GLY A  66      40.766  99.944 110.144  1.00  0.00           H  
ATOM   1023  HA3 GLY A  66      40.354  98.382 109.718  1.00  0.00           H  
ATOM   1024  N   THR A  67      42.755  98.450 108.523  1.00  0.00           N  
ATOM   1025  CA  THR A  67      43.892  98.173 107.665  1.00  0.00           C  
ATOM   1026  C   THR A  67      43.591  97.599 106.308  1.00  0.00           C  
ATOM   1027  O   THR A  67      44.497  97.524 105.496  1.00  0.00           O  
ATOM   1028  CB  THR A  67      44.862  97.213 108.436  1.00  0.00           C  
ATOM   1029  CG2 THR A  67      45.191  97.725 109.785  1.00  0.00           C  
ATOM   1030  OG1 THR A  67      44.399  95.873 108.670  1.00  0.00           O  
ATOM   1031  H   THR A  67      42.616  97.863 109.333  1.00  0.00           H  
ATOM   1032  HA  THR A  67      44.369  99.124 107.429  1.00  0.00           H  
ATOM   1033  HB  THR A  67      45.778  97.097 107.857  1.00  0.00           H  
ATOM   1034  HG1 THR A  67      44.989  95.224 108.280  1.00  0.00           H  
ATOM   1035 HG21 THR A  67      45.320  98.808 109.748  1.00  0.00           H  
ATOM   1036 HG22 THR A  67      44.384  97.444 110.461  1.00  0.00           H  
ATOM   1037 HG23 THR A  67      46.041  97.178 110.192  1.00  0.00           H  
ATOM   1038  N   GLY A  68      42.375  97.217 105.968  1.00  0.00           N  
ATOM   1039  CA  GLY A  68      41.851  97.106 104.601  1.00  0.00           C  
ATOM   1040  C   GLY A  68      41.327  95.663 104.279  1.00  0.00           C  
ATOM   1041  O   GLY A  68      40.765  95.522 103.202  1.00  0.00           O  
ATOM   1042  H   GLY A  68      41.630  97.189 106.650  1.00  0.00           H  
ATOM   1043  HA2 GLY A  68      40.938  97.702 104.588  1.00  0.00           H  
ATOM   1044  HA3 GLY A  68      42.538  97.443 103.825  1.00  0.00           H  
ATOM   1045  N   VAL A  69      41.472  94.689 105.176  1.00  0.00           N  
ATOM   1046  CA  VAL A  69      41.312  93.249 104.897  1.00  0.00           C  
ATOM   1047  C   VAL A  69      39.905  92.833 104.346  1.00  0.00           C  
ATOM   1048  O   VAL A  69      39.771  91.873 103.538  1.00  0.00           O  
ATOM   1049  CB  VAL A  69      41.624  92.418 106.190  1.00  0.00           C  
ATOM   1050  CG1 VAL A  69      40.866  92.734 107.478  1.00  0.00           C  
ATOM   1051  CG2 VAL A  69      41.375  90.905 105.985  1.00  0.00           C  
ATOM   1052  H   VAL A  69      41.752  95.033 106.084  1.00  0.00           H  
ATOM   1053  HA  VAL A  69      42.083  92.989 104.172  1.00  0.00           H  
ATOM   1054  HB  VAL A  69      42.648  92.580 106.527  1.00  0.00           H  
ATOM   1055 HG11 VAL A  69      40.877  91.958 108.243  1.00  0.00           H  
ATOM   1056 HG12 VAL A  69      41.165  93.716 107.844  1.00  0.00           H  
ATOM   1057 HG13 VAL A  69      39.830  92.809 107.149  1.00  0.00           H  
ATOM   1058 HG21 VAL A  69      41.834  90.667 105.025  1.00  0.00           H  
ATOM   1059 HG22 VAL A  69      41.775  90.298 106.798  1.00  0.00           H  
ATOM   1060 HG23 VAL A  69      40.296  90.768 105.915  1.00  0.00           H  
ATOM   1061  N   ASP A  70      38.902  93.584 104.746  1.00  0.00           N  
ATOM   1062  CA  ASP A  70      37.543  93.344 104.245  1.00  0.00           C  
ATOM   1063  C   ASP A  70      37.352  93.865 102.809  1.00  0.00           C  
ATOM   1064  O   ASP A  70      36.840  93.170 101.916  1.00  0.00           O  
ATOM   1065  CB  ASP A  70      36.558  93.976 105.249  1.00  0.00           C  
ATOM   1066  CG  ASP A  70      36.706  93.413 106.613  1.00  0.00           C  
ATOM   1067  OD1 ASP A  70      36.910  94.097 107.601  1.00  0.00           O  
ATOM   1068  OD2 ASP A  70      36.792  92.161 106.738  1.00  0.00           O1-
ATOM   1069  H   ASP A  70      39.145  94.258 105.458  1.00  0.00           H  
ATOM   1070  HA  ASP A  70      37.306  92.283 104.326  1.00  0.00           H  
ATOM   1071  HB2 ASP A  70      36.721  95.052 105.310  1.00  0.00           H  
ATOM   1072  HB3 ASP A  70      35.599  93.732 104.793  1.00  0.00           H  
ATOM   1073  N   SER A  71      37.887  95.088 102.562  1.00  0.00           N  
ATOM   1074  CA  SER A  71      37.787  95.697 101.256  1.00  0.00           C  
ATOM   1075  C   SER A  71      38.466  94.902 100.135  1.00  0.00           C  
ATOM   1076  O   SER A  71      37.987  94.666  99.027  1.00  0.00           O  
ATOM   1077  CB  SER A  71      38.454  97.065 101.333  1.00  0.00           C  
ATOM   1078  OG  SER A  71      37.700  97.923 102.230  1.00  0.00           O  
ATOM   1079  H   SER A  71      38.325  95.555 103.343  1.00  0.00           H  
ATOM   1080  HA  SER A  71      36.745  95.793 100.951  1.00  0.00           H  
ATOM   1081  HB2 SER A  71      39.437  97.046 101.804  1.00  0.00           H  
ATOM   1082  HB3 SER A  71      38.466  97.524 100.344  1.00  0.00           H  
ATOM   1083  HG  SER A  71      37.814  97.616 103.133  1.00  0.00           H  
ATOM   1084  N   ILE A  72      39.608  94.238 100.559  1.00  0.00           N  
ATOM   1085  CA  ILE A  72      40.479  93.696  99.529  1.00  0.00           C  
ATOM   1086  C   ILE A  72      39.994  92.376  99.011  1.00  0.00           C  
ATOM   1087  O   ILE A  72      40.155  91.995  97.815  1.00  0.00           O  
ATOM   1088  CB  ILE A  72      41.878  93.554 100.162  1.00  0.00           C  
ATOM   1089  CG1 ILE A  72      42.320  95.027 100.433  1.00  0.00           C  
ATOM   1090  CG2 ILE A  72      42.949  92.786  99.294  1.00  0.00           C  
ATOM   1091  CD1 ILE A  72      43.552  95.006 101.442  1.00  0.00           C  
ATOM   1092  H   ILE A  72      39.880  94.303 101.529  1.00  0.00           H  
ATOM   1093  HA  ILE A  72      40.522  94.364  98.670  1.00  0.00           H  
ATOM   1094  HB  ILE A  72      41.817  92.912 101.041  1.00  0.00           H  
ATOM   1095 HG12 ILE A  72      42.609  95.566  99.530  1.00  0.00           H  
ATOM   1096 HG13 ILE A  72      41.534  95.585 100.943  1.00  0.00           H  
ATOM   1097 HG21 ILE A  72      43.861  92.664  99.878  1.00  0.00           H  
ATOM   1098 HG22 ILE A  72      42.582  91.829  98.924  1.00  0.00           H  
ATOM   1099 HG23 ILE A  72      43.362  93.456  98.539  1.00  0.00           H  
ATOM   1100 HD11 ILE A  72      43.716  96.068 101.625  1.00  0.00           H  
ATOM   1101 HD12 ILE A  72      43.261  94.511 102.369  1.00  0.00           H  
ATOM   1102 HD13 ILE A  72      44.446  94.563 101.005  1.00  0.00           H  
ATOM   1103  N   MET A  73      39.376  91.594  99.921  1.00  0.00           N  
ATOM   1104  CA  MET A  73      38.470  90.473  99.564  1.00  0.00           C  
ATOM   1105  C   MET A  73      37.527  90.778  98.423  1.00  0.00           C  
ATOM   1106  O   MET A  73      37.327  89.921  97.513  1.00  0.00           O  
ATOM   1107  CB  MET A  73      37.775  90.113 100.907  1.00  0.00           C  
ATOM   1108  CG  MET A  73      36.448  89.256 100.697  1.00  0.00           C  
ATOM   1109  SD  MET A  73      35.509  88.676 102.121  1.00  0.00           S  
ATOM   1110  CE  MET A  73      35.903  90.017 103.258  1.00  0.00           C  
ATOM   1111  H   MET A  73      39.393  91.985 100.851  1.00  0.00           H  
ATOM   1112  HA  MET A  73      39.005  89.618  99.149  1.00  0.00           H  
ATOM   1113  HB2 MET A  73      38.467  89.596 101.571  1.00  0.00           H  
ATOM   1114  HB3 MET A  73      37.460  91.058 101.349  1.00  0.00           H  
ATOM   1115  HG2 MET A  73      35.843  89.860 100.021  1.00  0.00           H  
ATOM   1116  HG3 MET A  73      36.702  88.349 100.150  1.00  0.00           H  
ATOM   1117  HE1 MET A  73      35.626  91.007 102.897  1.00  0.00           H  
ATOM   1118  HE2 MET A  73      35.230  89.874 104.104  1.00  0.00           H  
ATOM   1119  HE3 MET A  73      36.969  90.058 103.486  1.00  0.00           H  
ATOM   1120  N   LEU A  74      36.953  91.954  98.426  1.00  0.00           N  
ATOM   1121  CA  LEU A  74      36.170  92.358  97.237  1.00  0.00           C  
ATOM   1122  C   LEU A  74      36.949  92.747  95.974  1.00  0.00           C  
ATOM   1123  O   LEU A  74      36.465  92.515  94.931  1.00  0.00           O  
ATOM   1124  CB  LEU A  74      35.191  93.434  97.688  1.00  0.00           C  
ATOM   1125  CG  LEU A  74      34.087  93.077  98.661  1.00  0.00           C  
ATOM   1126  CD1 LEU A  74      33.036  94.213  98.580  1.00  0.00           C  
ATOM   1127  CD2 LEU A  74      33.376  91.806  98.553  1.00  0.00           C  
ATOM   1128  H   LEU A  74      36.958  92.563  99.231  1.00  0.00           H  
ATOM   1129  HA  LEU A  74      35.667  91.455  96.891  1.00  0.00           H  
ATOM   1130  HB2 LEU A  74      35.729  94.330  97.998  1.00  0.00           H  
ATOM   1131  HB3 LEU A  74      34.604  93.639  96.792  1.00  0.00           H  
ATOM   1132  HG  LEU A  74      34.461  93.129  99.682  1.00  0.00           H  
ATOM   1133 HD11 LEU A  74      32.337  94.124  99.413  1.00  0.00           H  
ATOM   1134 HD12 LEU A  74      33.563  95.152  98.748  1.00  0.00           H  
ATOM   1135 HD13 LEU A  74      32.539  94.144  97.612  1.00  0.00           H  
ATOM   1136 HD21 LEU A  74      33.011  91.659  97.537  1.00  0.00           H  
ATOM   1137 HD22 LEU A  74      34.128  91.047  98.763  1.00  0.00           H  
ATOM   1138 HD23 LEU A  74      32.526  91.719  99.231  1.00  0.00           H  
ATOM   1139  N   VAL A  75      38.166  93.354  96.115  1.00  0.00           N  
ATOM   1140  CA  VAL A  75      39.048  93.848  95.044  1.00  0.00           C  
ATOM   1141  C   VAL A  75      39.655  92.733  94.172  1.00  0.00           C  
ATOM   1142  O   VAL A  75      39.638  92.775  92.920  1.00  0.00           O  
ATOM   1143  CB  VAL A  75      40.089  94.749  95.675  1.00  0.00           C  
ATOM   1144  CG1 VAL A  75      40.892  95.333  94.523  1.00  0.00           C  
ATOM   1145  CG2 VAL A  75      39.617  95.947  96.420  1.00  0.00           C  
ATOM   1146  H   VAL A  75      38.617  93.413  97.017  1.00  0.00           H  
ATOM   1147  HA  VAL A  75      38.572  94.528  94.337  1.00  0.00           H  
ATOM   1148  HB  VAL A  75      40.810  94.175  96.258  1.00  0.00           H  
ATOM   1149 HG11 VAL A  75      41.618  94.641  94.094  1.00  0.00           H  
ATOM   1150 HG12 VAL A  75      40.189  95.665  93.760  1.00  0.00           H  
ATOM   1151 HG13 VAL A  75      41.517  96.157  94.870  1.00  0.00           H  
ATOM   1152 HG21 VAL A  75      40.471  96.440  96.885  1.00  0.00           H  
ATOM   1153 HG22 VAL A  75      39.070  96.579  95.720  1.00  0.00           H  
ATOM   1154 HG23 VAL A  75      39.034  95.504  97.228  1.00  0.00           H  
ATOM   1155  N   GLU A  76      40.093  91.673  94.912  1.00  0.00           N  
ATOM   1156  CA  GLU A  76      40.554  90.488  94.294  1.00  0.00           C  
ATOM   1157  C   GLU A  76      39.284  89.769  93.669  1.00  0.00           C  
ATOM   1158  O   GLU A  76      39.432  88.799  92.941  1.00  0.00           O  
ATOM   1159  CB  GLU A  76      41.271  89.580  95.312  1.00  0.00           C  
ATOM   1160  CG  GLU A  76      42.558  90.239  95.731  1.00  0.00           C  
ATOM   1161  CD  GLU A  76      43.450  89.345  96.608  1.00  0.00           C  
ATOM   1162  OE1 GLU A  76      44.662  89.670  96.615  1.00  0.00           O  
ATOM   1163  OE2 GLU A  76      42.945  88.387  97.185  1.00  0.00           O1-
ATOM   1164  H   GLU A  76      40.026  91.711  95.919  1.00  0.00           H  
ATOM   1165  HA  GLU A  76      41.128  90.628  93.377  1.00  0.00           H  
ATOM   1166  HB2 GLU A  76      40.637  89.388  96.177  1.00  0.00           H  
ATOM   1167  HB3 GLU A  76      41.489  88.663  94.765  1.00  0.00           H  
ATOM   1168  HG2 GLU A  76      43.094  90.448  94.805  1.00  0.00           H  
ATOM   1169  HG3 GLU A  76      42.390  91.185  96.245  1.00  0.00           H  
ATOM   1170  N   GLU A  77      38.062  90.226  93.843  1.00  0.00           N  
ATOM   1171  CA  GLU A  77      36.821  89.702  93.226  1.00  0.00           C  
ATOM   1172  C   GLU A  77      36.275  90.736  92.287  1.00  0.00           C  
ATOM   1173  O   GLU A  77      35.247  90.485  91.766  1.00  0.00           O  
ATOM   1174  CB  GLU A  77      35.853  89.332  94.389  1.00  0.00           C  
ATOM   1175  CG  GLU A  77      35.949  87.986  94.954  1.00  0.00           C  
ATOM   1176  CD  GLU A  77      35.675  86.920  93.861  1.00  0.00           C  
ATOM   1177  OE1 GLU A  77      35.070  87.090  92.751  1.00  0.00           O  
ATOM   1178  OE2 GLU A  77      36.053  85.718  94.100  1.00  0.00           O1-
ATOM   1179  H   GLU A  77      38.009  91.008  94.480  1.00  0.00           H  
ATOM   1180  HA  GLU A  77      36.948  88.770  92.675  1.00  0.00           H  
ATOM   1181  HB2 GLU A  77      35.932  90.084  95.174  1.00  0.00           H  
ATOM   1182  HB3 GLU A  77      34.817  89.493  94.094  1.00  0.00           H  
ATOM   1183  HG2 GLU A  77      36.994  87.869  95.240  1.00  0.00           H  
ATOM   1184  HG3 GLU A  77      35.238  87.926  95.778  1.00  0.00           H  
ATOM   1185  N   GLY A  78      37.056  91.806  91.944  1.00  0.00           N  
ATOM   1186  CA  GLY A  78      36.847  92.717  90.843  1.00  0.00           C  
ATOM   1187  C   GLY A  78      35.789  93.801  91.110  1.00  0.00           C  
ATOM   1188  O   GLY A  78      35.602  94.623  90.225  1.00  0.00           O  
ATOM   1189  H   GLY A  78      37.953  91.860  92.406  1.00  0.00           H  
ATOM   1190  HA2 GLY A  78      37.766  93.303  90.846  1.00  0.00           H  
ATOM   1191  HA3 GLY A  78      36.687  92.194  89.900  1.00  0.00           H  
ATOM   1192  N   PHE A  79      35.175  93.813  92.266  1.00  0.00           N  
ATOM   1193  CA  PHE A  79      34.200  94.864  92.621  1.00  0.00           C  
ATOM   1194  C   PHE A  79      34.938  96.230  92.526  1.00  0.00           C  
ATOM   1195  O   PHE A  79      36.124  96.357  92.864  1.00  0.00           O  
ATOM   1196  CB  PHE A  79      33.659  94.682  94.001  1.00  0.00           C  
ATOM   1197  CG  PHE A  79      32.595  93.622  94.278  1.00  0.00           C  
ATOM   1198  CD1 PHE A  79      31.296  94.029  94.621  1.00  0.00           C  
ATOM   1199  CD2 PHE A  79      32.924  92.239  94.355  1.00  0.00           C  
ATOM   1200  CE1 PHE A  79      30.317  93.054  94.757  1.00  0.00           C  
ATOM   1201  CE2 PHE A  79      31.951  91.246  94.551  1.00  0.00           C  
ATOM   1202  CZ  PHE A  79      30.638  91.686  94.655  1.00  0.00           C  
ATOM   1203  H   PHE A  79      35.430  93.232  93.052  1.00  0.00           H  
ATOM   1204  HA  PHE A  79      33.339  94.886  91.951  1.00  0.00           H  
ATOM   1205  HB2 PHE A  79      34.553  94.465  94.584  1.00  0.00           H  
ATOM   1206  HB3 PHE A  79      33.372  95.629  94.462  1.00  0.00           H  
ATOM   1207  HD1 PHE A  79      31.086  95.087  94.672  1.00  0.00           H  
ATOM   1208  HD2 PHE A  79      33.916  91.904  94.092  1.00  0.00           H  
ATOM   1209  HE1 PHE A  79      29.292  93.365  94.899  1.00  0.00           H  
ATOM   1210  HE2 PHE A  79      32.275  90.217  94.518  1.00  0.00           H  
ATOM   1211  HZ  PHE A  79      29.795  91.010  94.641  1.00  0.00           H  
ATOM   1212  N   SER A  80      34.094  97.269  92.428  1.00  0.00           N  
ATOM   1213  CA  SER A  80      34.460  98.661  92.579  1.00  0.00           C  
ATOM   1214  C   SER A  80      34.342  99.076  94.059  1.00  0.00           C  
ATOM   1215  O   SER A  80      33.236  99.169  94.627  1.00  0.00           O  
ATOM   1216  CB  SER A  80      33.654  99.570  91.691  1.00  0.00           C  
ATOM   1217  OG  SER A  80      33.893 100.987  92.026  1.00  0.00           O  
ATOM   1218  H   SER A  80      33.155  96.907  92.335  1.00  0.00           H  
ATOM   1219  HA  SER A  80      35.517  98.850  92.396  1.00  0.00           H  
ATOM   1220  HB2 SER A  80      33.837  99.390  90.631  1.00  0.00           H  
ATOM   1221  HB3 SER A  80      32.580  99.394  91.743  1.00  0.00           H  
ATOM   1222  HG  SER A  80      34.466 101.254  91.304  1.00  0.00           H  
ATOM   1223  N   VAL A  81      35.454  99.443  94.799  1.00  0.00           N  
ATOM   1224  CA  VAL A  81      35.379  99.700  96.316  1.00  0.00           C  
ATOM   1225  C   VAL A  81      35.692 101.176  96.568  1.00  0.00           C  
ATOM   1226  O   VAL A  81      36.551 101.792  95.984  1.00  0.00           O  
ATOM   1227  CB  VAL A  81      36.384  98.754  96.982  1.00  0.00           C  
ATOM   1228  CG1 VAL A  81      36.132  98.932  98.514  1.00  0.00           C  
ATOM   1229  CG2 VAL A  81      36.073  97.212  96.683  1.00  0.00           C  
ATOM   1230  H   VAL A  81      36.325  99.629  94.325  1.00  0.00           H  
ATOM   1231  HA  VAL A  81      34.345  99.511  96.603  1.00  0.00           H  
ATOM   1232  HB  VAL A  81      37.424  98.964  96.731  1.00  0.00           H  
ATOM   1233 HG11 VAL A  81      36.882  98.310  99.001  1.00  0.00           H  
ATOM   1234 HG12 VAL A  81      36.150  99.950  98.904  1.00  0.00           H  
ATOM   1235 HG13 VAL A  81      35.121  98.608  98.764  1.00  0.00           H  
ATOM   1236 HG21 VAL A  81      35.015  97.009  96.849  1.00  0.00           H  
ATOM   1237 HG22 VAL A  81      36.271  97.107  95.617  1.00  0.00           H  
ATOM   1238 HG23 VAL A  81      36.815  96.575  97.165  1.00  0.00           H  
ATOM   1239  N   THR A  82      34.855 101.791  97.430  1.00  0.00           N  
ATOM   1240  CA  THR A  82      35.155 102.989  98.173  1.00  0.00           C  
ATOM   1241  C   THR A  82      35.375 102.494  99.562  1.00  0.00           C  
ATOM   1242  O   THR A  82      34.499 101.899 100.125  1.00  0.00           O  
ATOM   1243  CB  THR A  82      34.010 103.977  97.984  1.00  0.00           C  
ATOM   1244  CG2 THR A  82      34.204 105.317  98.705  1.00  0.00           C  
ATOM   1245  OG1 THR A  82      33.988 104.409  96.625  1.00  0.00           O  
ATOM   1246  H   THR A  82      34.139 101.237  97.879  1.00  0.00           H  
ATOM   1247  HA  THR A  82      36.038 103.475  97.759  1.00  0.00           H  
ATOM   1248  HB  THR A  82      33.060 103.547  98.304  1.00  0.00           H  
ATOM   1249  HG1 THR A  82      33.895 103.601  96.117  1.00  0.00           H  
ATOM   1250 HG21 THR A  82      35.134 105.754  98.341  1.00  0.00           H  
ATOM   1251 HG22 THR A  82      33.348 105.960  98.503  1.00  0.00           H  
ATOM   1252 HG23 THR A  82      34.218 105.032  99.758  1.00  0.00           H  
ATOM   1253  N   SER A  83      36.456 103.008 100.122  1.00  0.00           N  
ATOM   1254  CA  SER A  83      36.881 102.585 101.464  1.00  0.00           C  
ATOM   1255  C   SER A  83      36.986 103.841 102.385  1.00  0.00           C  
ATOM   1256  O   SER A  83      37.696 104.836 102.087  1.00  0.00           O  
ATOM   1257  CB  SER A  83      38.178 101.871 101.410  1.00  0.00           C  
ATOM   1258  OG  SER A  83      38.014 100.529 101.038  1.00  0.00           O  
ATOM   1259  H   SER A  83      37.129 103.495  99.549  1.00  0.00           H  
ATOM   1260  HA  SER A  83      36.157 101.874 101.863  1.00  0.00           H  
ATOM   1261  HB2 SER A  83      38.713 102.359 100.594  1.00  0.00           H  
ATOM   1262  HB3 SER A  83      38.666 101.911 102.383  1.00  0.00           H  
ATOM   1263  HG  SER A  83      37.652 100.021 101.769  1.00  0.00           H  
ATOM   1264  N   VAL A  84      36.133 103.804 103.465  1.00  0.00           N  
ATOM   1265  CA  VAL A  84      35.971 104.871 104.500  1.00  0.00           C  
ATOM   1266  C   VAL A  84      36.161 104.357 105.867  1.00  0.00           C  
ATOM   1267  O   VAL A  84      35.721 103.175 106.135  1.00  0.00           O  
ATOM   1268  CB  VAL A  84      34.474 105.479 104.401  1.00  0.00           C  
ATOM   1269  CG1 VAL A  84      34.103 106.369 105.565  1.00  0.00           C  
ATOM   1270  CG2 VAL A  84      34.368 106.354 103.121  1.00  0.00           C  
ATOM   1271  H   VAL A  84      35.690 102.946 103.760  1.00  0.00           H  
ATOM   1272  HA  VAL A  84      36.589 105.736 104.257  1.00  0.00           H  
ATOM   1273  HB  VAL A  84      33.719 104.695 104.353  1.00  0.00           H  
ATOM   1274 HG11 VAL A  84      34.912 107.022 105.892  1.00  0.00           H  
ATOM   1275 HG12 VAL A  84      33.257 106.970 105.231  1.00  0.00           H  
ATOM   1276 HG13 VAL A  84      33.946 105.683 106.397  1.00  0.00           H  
ATOM   1277 HG21 VAL A  84      33.319 106.615 102.985  1.00  0.00           H  
ATOM   1278 HG22 VAL A  84      34.979 107.254 103.186  1.00  0.00           H  
ATOM   1279 HG23 VAL A  84      34.632 105.709 102.283  1.00  0.00           H  
ATOM   1280  N   ASP A  85      36.739 105.144 106.749  1.00  0.00           N  
ATOM   1281  CA  ASP A  85      37.037 104.955 108.206  1.00  0.00           C  
ATOM   1282  C   ASP A  85      37.576 106.268 108.879  1.00  0.00           C  
ATOM   1283  O   ASP A  85      38.313 106.950 108.195  1.00  0.00           O  
ATOM   1284  CB  ASP A  85      38.138 103.856 108.338  1.00  0.00           C  
ATOM   1285  CG  ASP A  85      38.250 103.279 109.744  1.00  0.00           C  
ATOM   1286  OD1 ASP A  85      38.136 102.082 109.921  1.00  0.00           O  
ATOM   1287  OD2 ASP A  85      38.564 104.012 110.708  1.00  0.00           O1-
ATOM   1288  H   ASP A  85      36.953 106.083 106.444  1.00  0.00           H  
ATOM   1289  HA  ASP A  85      36.161 104.634 108.768  1.00  0.00           H  
ATOM   1290  HB2 ASP A  85      37.989 103.089 107.577  1.00  0.00           H  
ATOM   1291  HB3 ASP A  85      39.118 104.246 108.064  1.00  0.00           H  
ATOM   1292  N   ALA A  86      37.196 106.556 110.109  1.00  0.00           N  
ATOM   1293  CA  ALA A  86      37.667 107.854 110.708  1.00  0.00           C  
ATOM   1294  C   ALA A  86      39.185 107.849 111.236  1.00  0.00           C  
ATOM   1295  O   ALA A  86      39.627 108.893 111.810  1.00  0.00           O  
ATOM   1296  CB  ALA A  86      36.730 108.136 111.823  1.00  0.00           C  
ATOM   1297  H   ALA A  86      36.610 105.932 110.643  1.00  0.00           H  
ATOM   1298  HA  ALA A  86      37.576 108.582 109.900  1.00  0.00           H  
ATOM   1299  HB1 ALA A  86      36.675 107.327 112.551  1.00  0.00           H  
ATOM   1300  HB2 ALA A  86      37.048 108.989 112.424  1.00  0.00           H  
ATOM   1301  HB3 ALA A  86      35.781 108.315 111.317  1.00  0.00           H  
ATOM   1302  N   SER A  87      39.820 106.687 111.275  1.00  0.00           N  
ATOM   1303  CA  SER A  87      41.233 106.623 111.824  1.00  0.00           C  
ATOM   1304  C   SER A  87      42.264 106.720 110.657  1.00  0.00           C  
ATOM   1305  O   SER A  87      42.407 105.775 109.837  1.00  0.00           O  
ATOM   1306  CB  SER A  87      41.411 105.322 112.658  1.00  0.00           C  
ATOM   1307  OG  SER A  87      42.798 105.218 113.063  1.00  0.00           O  
ATOM   1308  H   SER A  87      39.418 105.836 110.906  1.00  0.00           H  
ATOM   1309  HA  SER A  87      41.455 107.359 112.596  1.00  0.00           H  
ATOM   1310  HB2 SER A  87      40.678 105.407 113.460  1.00  0.00           H  
ATOM   1311  HB3 SER A  87      41.196 104.486 111.991  1.00  0.00           H  
ATOM   1312  HG  SER A  87      43.074 105.646 113.877  1.00  0.00           H  
ATOM   1313  N   ASP A  88      42.968 107.854 110.604  1.00  0.00           N  
ATOM   1314  CA  ASP A  88      44.173 107.996 109.849  1.00  0.00           C  
ATOM   1315  C   ASP A  88      45.276 106.939 110.084  1.00  0.00           C  
ATOM   1316  O   ASP A  88      45.949 106.526 109.128  1.00  0.00           O  
ATOM   1317  CB  ASP A  88      44.658 109.424 109.825  1.00  0.00           C  
ATOM   1318  CG  ASP A  88      45.183 109.941 111.138  1.00  0.00           C  
ATOM   1319  OD1 ASP A  88      44.435 110.375 112.021  1.00  0.00           O  
ATOM   1320  OD2 ASP A  88      46.434 109.970 111.344  1.00  0.00           O1-
ATOM   1321  H   ASP A  88      42.669 108.620 111.190  1.00  0.00           H  
ATOM   1322  HA  ASP A  88      43.954 107.772 108.805  1.00  0.00           H  
ATOM   1323  HB2 ASP A  88      45.511 109.547 109.159  1.00  0.00           H  
ATOM   1324  HB3 ASP A  88      43.878 110.112 109.498  1.00  0.00           H  
ATOM   1325  N   LYS A  89      45.490 106.445 111.347  1.00  0.00           N  
ATOM   1326  CA  LYS A  89      46.477 105.450 111.682  1.00  0.00           C  
ATOM   1327  C   LYS A  89      46.113 104.059 111.211  1.00  0.00           C  
ATOM   1328  O   LYS A  89      46.831 103.393 110.477  1.00  0.00           O  
ATOM   1329  CB  LYS A  89      46.737 105.405 113.164  1.00  0.00           C  
ATOM   1330  CG  LYS A  89      47.273 106.735 113.730  1.00  0.00           C  
ATOM   1331  CD  LYS A  89      48.823 106.873 113.492  1.00  0.00           C  
ATOM   1332  CE  LYS A  89      49.375 108.264 113.357  1.00  0.00           C  
ATOM   1333  NZ  LYS A  89      48.914 108.966 112.137  1.00  0.00           N1+
ATOM   1334  H   LYS A  89      45.212 106.892 112.210  1.00  0.00           H  
ATOM   1335  HA  LYS A  89      47.416 105.638 111.164  1.00  0.00           H  
ATOM   1336  HB2 LYS A  89      45.787 105.191 113.653  1.00  0.00           H  
ATOM   1337  HB3 LYS A  89      47.535 104.706 113.415  1.00  0.00           H  
ATOM   1338  HG2 LYS A  89      46.741 107.577 113.288  1.00  0.00           H  
ATOM   1339  HG3 LYS A  89      47.066 106.691 114.799  1.00  0.00           H  
ATOM   1340  HD2 LYS A  89      49.312 106.394 114.339  1.00  0.00           H  
ATOM   1341  HD3 LYS A  89      49.155 106.356 112.592  1.00  0.00           H  
ATOM   1342  HE2 LYS A  89      49.092 108.834 114.242  1.00  0.00           H  
ATOM   1343  HE3 LYS A  89      50.462 108.328 113.377  1.00  0.00           H  
ATOM   1344  HZ1 LYS A  89      49.353 109.865 111.999  1.00  0.00           H  
ATOM   1345  HZ2 LYS A  89      49.120 108.529 111.250  1.00  0.00           H  
ATOM   1346  HZ3 LYS A  89      47.922 109.144 112.069  1.00  0.00           H  
ATOM   1347  N   MET A  90      44.867 103.645 111.303  1.00  0.00           N  
ATOM   1348  CA  MET A  90      44.373 102.415 110.669  1.00  0.00           C  
ATOM   1349  C   MET A  90      44.333 102.478 109.121  1.00  0.00           C  
ATOM   1350  O   MET A  90      44.628 101.406 108.612  1.00  0.00           O  
ATOM   1351  CB  MET A  90      42.970 102.074 111.267  1.00  0.00           C  
ATOM   1352  CG  MET A  90      43.022 101.550 112.701  1.00  0.00           C  
ATOM   1353  SD  MET A  90      43.844  99.920 112.935  1.00  0.00           S  
ATOM   1354  CE  MET A  90      43.371  99.760 114.659  1.00  0.00           C  
ATOM   1355  H   MET A  90      44.146 104.245 111.677  1.00  0.00           H  
ATOM   1356  HA  MET A  90      45.068 101.594 110.844  1.00  0.00           H  
ATOM   1357  HB2 MET A  90      42.309 102.925 111.105  1.00  0.00           H  
ATOM   1358  HB3 MET A  90      42.484 101.320 110.649  1.00  0.00           H  
ATOM   1359  HG2 MET A  90      43.601 102.207 113.351  1.00  0.00           H  
ATOM   1360  HG3 MET A  90      42.038 101.470 113.164  1.00  0.00           H  
ATOM   1361  HE1 MET A  90      43.772 100.615 115.203  1.00  0.00           H  
ATOM   1362  HE2 MET A  90      42.315  99.767 114.933  1.00  0.00           H  
ATOM   1363  HE3 MET A  90      43.832  98.837 115.010  1.00  0.00           H  
ATOM   1364  N   LEU A  91      44.009 103.599 108.505  1.00  0.00           N  
ATOM   1365  CA  LEU A  91      43.895 103.821 107.028  1.00  0.00           C  
ATOM   1366  C   LEU A  91      45.306 104.029 106.444  1.00  0.00           C  
ATOM   1367  O   LEU A  91      45.480 103.753 105.262  1.00  0.00           O  
ATOM   1368  CB  LEU A  91      42.980 104.945 106.651  1.00  0.00           C  
ATOM   1369  CG  LEU A  91      41.522 104.639 106.711  1.00  0.00           C  
ATOM   1370  CD1 LEU A  91      40.789 105.943 106.267  1.00  0.00           C  
ATOM   1371  CD2 LEU A  91      40.999 103.547 105.831  1.00  0.00           C  
ATOM   1372  H   LEU A  91      43.645 104.368 109.049  1.00  0.00           H  
ATOM   1373  HA  LEU A  91      43.571 102.912 106.521  1.00  0.00           H  
ATOM   1374  HB2 LEU A  91      43.230 105.829 107.237  1.00  0.00           H  
ATOM   1375  HB3 LEU A  91      43.131 105.226 105.609  1.00  0.00           H  
ATOM   1376  HG  LEU A  91      41.224 104.491 107.749  1.00  0.00           H  
ATOM   1377 HD11 LEU A  91      41.033 106.179 105.232  1.00  0.00           H  
ATOM   1378 HD12 LEU A  91      39.702 105.875 106.212  1.00  0.00           H  
ATOM   1379 HD13 LEU A  91      40.942 106.788 106.940  1.00  0.00           H  
ATOM   1380 HD21 LEU A  91      39.926 103.570 105.636  1.00  0.00           H  
ATOM   1381 HD22 LEU A  91      41.489 103.652 104.862  1.00  0.00           H  
ATOM   1382 HD23 LEU A  91      41.119 102.566 106.291  1.00  0.00           H  
ATOM   1383  N   LYS A  92      46.280 104.402 107.264  1.00  0.00           N  
ATOM   1384  CA  LYS A  92      47.736 104.345 106.952  1.00  0.00           C  
ATOM   1385  C   LYS A  92      48.044 103.097 106.263  1.00  0.00           C  
ATOM   1386  O   LYS A  92      48.574 103.126 105.149  1.00  0.00           O  
ATOM   1387  CB  LYS A  92      48.594 104.694 108.185  1.00  0.00           C  
ATOM   1388  CG  LYS A  92      50.078 104.967 107.908  1.00  0.00           C  
ATOM   1389  CD  LYS A  92      50.384 106.023 106.785  1.00  0.00           C  
ATOM   1390  CE  LYS A  92      49.766 107.342 107.093  1.00  0.00           C  
ATOM   1391  NZ  LYS A  92      50.684 108.103 108.011  1.00  0.00           N1+
ATOM   1392  H   LYS A  92      46.079 104.639 108.225  1.00  0.00           H  
ATOM   1393  HA  LYS A  92      47.841 105.152 106.228  1.00  0.00           H  
ATOM   1394  HB2 LYS A  92      48.056 105.490 108.700  1.00  0.00           H  
ATOM   1395  HB3 LYS A  92      48.578 103.829 108.848  1.00  0.00           H  
ATOM   1396  HG2 LYS A  92      50.466 105.348 108.854  1.00  0.00           H  
ATOM   1397  HG3 LYS A  92      50.455 104.015 107.536  1.00  0.00           H  
ATOM   1398  HD2 LYS A  92      51.455 106.229 106.761  1.00  0.00           H  
ATOM   1399  HD3 LYS A  92      50.058 105.616 105.828  1.00  0.00           H  
ATOM   1400  HE2 LYS A  92      49.742 107.837 106.122  1.00  0.00           H  
ATOM   1401  HE3 LYS A  92      48.777 107.258 107.544  1.00  0.00           H  
ATOM   1402  HZ1 LYS A  92      50.968 107.488 108.761  1.00  0.00           H  
ATOM   1403  HZ2 LYS A  92      51.472 108.392 107.449  1.00  0.00           H  
ATOM   1404  HZ3 LYS A  92      50.268 108.915 108.446  1.00  0.00           H  
ATOM   1405  N   TYR A  93      47.646 101.942 106.822  1.00  0.00           N  
ATOM   1406  CA  TYR A  93      48.039 100.643 106.270  1.00  0.00           C  
ATOM   1407  C   TYR A  93      47.252 100.285 104.982  1.00  0.00           C  
ATOM   1408  O   TYR A  93      47.832  99.767 103.965  1.00  0.00           O  
ATOM   1409  CB  TYR A  93      47.649  99.491 107.250  1.00  0.00           C  
ATOM   1410  CG  TYR A  93      48.644  99.261 108.391  1.00  0.00           C  
ATOM   1411  CD1 TYR A  93      49.800  98.545 108.036  1.00  0.00           C  
ATOM   1412  CD2 TYR A  93      48.489  99.918 109.641  1.00  0.00           C  
ATOM   1413  CE1 TYR A  93      50.802  98.292 108.996  1.00  0.00           C  
ATOM   1414  CE2 TYR A  93      49.531  99.756 110.575  1.00  0.00           C  
ATOM   1415  CZ  TYR A  93      50.612  98.926 110.240  1.00  0.00           C  
ATOM   1416  OH  TYR A  93      51.532  98.699 111.204  1.00  0.00           O  
ATOM   1417  H   TYR A  93      47.146 102.039 107.693  1.00  0.00           H  
ATOM   1418  HA  TYR A  93      49.118 100.642 106.105  1.00  0.00           H  
ATOM   1419  HB2 TYR A  93      46.726  99.800 107.742  1.00  0.00           H  
ATOM   1420  HB3 TYR A  93      47.510  98.545 106.728  1.00  0.00           H  
ATOM   1421  HD1 TYR A  93      49.929  98.107 107.058  1.00  0.00           H  
ATOM   1422  HD2 TYR A  93      47.529 100.335 109.908  1.00  0.00           H  
ATOM   1423  HE1 TYR A  93      51.730  97.778 108.790  1.00  0.00           H  
ATOM   1424  HE2 TYR A  93      49.405 100.187 111.558  1.00  0.00           H  
ATOM   1425  HH  TYR A  93      51.992  97.897 110.947  1.00  0.00           H  
ATOM   1426  N   ALA A  94      45.950 100.555 104.956  1.00  0.00           N  
ATOM   1427  CA  ALA A  94      45.146 100.376 103.744  1.00  0.00           C  
ATOM   1428  C   ALA A  94      45.606 101.223 102.491  1.00  0.00           C  
ATOM   1429  O   ALA A  94      45.546 100.734 101.356  1.00  0.00           O  
ATOM   1430  CB  ALA A  94      43.678 100.637 104.059  1.00  0.00           C  
ATOM   1431  H   ALA A  94      45.549 100.967 105.786  1.00  0.00           H  
ATOM   1432  HA  ALA A  94      45.266  99.351 103.393  1.00  0.00           H  
ATOM   1433  HB1 ALA A  94      43.584 101.655 104.439  1.00  0.00           H  
ATOM   1434  HB2 ALA A  94      43.056 100.431 103.188  1.00  0.00           H  
ATOM   1435  HB3 ALA A  94      43.438 100.063 104.953  1.00  0.00           H  
ATOM   1436  N   LEU A  95      46.099 102.426 102.568  1.00  0.00           N  
ATOM   1437  CA  LEU A  95      46.849 103.048 101.499  1.00  0.00           C  
ATOM   1438  C   LEU A  95      48.232 102.386 101.248  1.00  0.00           C  
ATOM   1439  O   LEU A  95      48.721 102.434 100.106  1.00  0.00           O  
ATOM   1440  CB  LEU A  95      47.070 104.476 101.950  1.00  0.00           C  
ATOM   1441  CG  LEU A  95      45.800 105.349 102.049  1.00  0.00           C  
ATOM   1442  CD1 LEU A  95      46.092 106.557 102.897  1.00  0.00           C  
ATOM   1443  CD2 LEU A  95      45.446 105.977 100.706  1.00  0.00           C  
ATOM   1444  H   LEU A  95      45.918 102.923 103.429  1.00  0.00           H  
ATOM   1445  HA  LEU A  95      46.213 103.043 100.613  1.00  0.00           H  
ATOM   1446  HB2 LEU A  95      47.523 104.322 102.928  1.00  0.00           H  
ATOM   1447  HB3 LEU A  95      47.651 105.023 101.207  1.00  0.00           H  
ATOM   1448  HG  LEU A  95      44.913 104.863 102.456  1.00  0.00           H  
ATOM   1449 HD11 LEU A  95      46.867 107.165 102.428  1.00  0.00           H  
ATOM   1450 HD12 LEU A  95      45.191 107.137 103.092  1.00  0.00           H  
ATOM   1451 HD13 LEU A  95      46.495 106.156 103.827  1.00  0.00           H  
ATOM   1452 HD21 LEU A  95      44.474 106.466 100.787  1.00  0.00           H  
ATOM   1453 HD22 LEU A  95      46.211 106.613 100.262  1.00  0.00           H  
ATOM   1454 HD23 LEU A  95      45.327 105.192  99.960  1.00  0.00           H  
ATOM   1455  N   LYS A  96      48.945 101.930 102.252  1.00  0.00           N  
ATOM   1456  CA  LYS A  96      50.262 101.192 102.087  1.00  0.00           C  
ATOM   1457  C   LYS A  96      50.176 100.025 101.140  1.00  0.00           C  
ATOM   1458  O   LYS A  96      50.887  99.917 100.106  1.00  0.00           O  
ATOM   1459  CB  LYS A  96      50.837 100.914 103.436  1.00  0.00           C  
ATOM   1460  CG  LYS A  96      52.273 100.351 103.335  1.00  0.00           C  
ATOM   1461  CD  LYS A  96      52.915 100.483 104.722  1.00  0.00           C  
ATOM   1462  CE  LYS A  96      53.237 101.947 105.101  1.00  0.00           C  
ATOM   1463  NZ  LYS A  96      54.273 102.030 106.154  1.00  0.00           N1+
ATOM   1464  H   LYS A  96      48.508 101.939 103.164  1.00  0.00           H  
ATOM   1465  HA  LYS A  96      50.971 101.851 101.586  1.00  0.00           H  
ATOM   1466  HB2 LYS A  96      50.922 101.836 104.011  1.00  0.00           H  
ATOM   1467  HB3 LYS A  96      50.233 100.150 103.927  1.00  0.00           H  
ATOM   1468  HG2 LYS A  96      52.111  99.333 102.981  1.00  0.00           H  
ATOM   1469  HG3 LYS A  96      52.919 100.929 102.675  1.00  0.00           H  
ATOM   1470  HD2 LYS A  96      52.255 100.014 105.453  1.00  0.00           H  
ATOM   1471  HD3 LYS A  96      53.826  99.892 104.825  1.00  0.00           H  
ATOM   1472  HE2 LYS A  96      53.618 102.460 104.218  1.00  0.00           H  
ATOM   1473  HE3 LYS A  96      52.366 102.438 105.534  1.00  0.00           H  
ATOM   1474  HZ1 LYS A  96      54.516 102.974 106.418  1.00  0.00           H  
ATOM   1475  HZ2 LYS A  96      54.034 101.507 106.984  1.00  0.00           H  
ATOM   1476  HZ3 LYS A  96      55.200 101.718 105.903  1.00  0.00           H  
ATOM   1477  N   GLU A  97      49.135  99.233 101.367  1.00  0.00           N  
ATOM   1478  CA  GLU A  97      48.669  98.193 100.338  1.00  0.00           C  
ATOM   1479  C   GLU A  97      48.408  98.838  98.993  1.00  0.00           C  
ATOM   1480  O   GLU A  97      49.025  98.339  98.044  1.00  0.00           O  
ATOM   1481  CB  GLU A  97      47.389  97.426 100.713  1.00  0.00           C  
ATOM   1482  CG  GLU A  97      47.367  96.654 101.989  1.00  0.00           C  
ATOM   1483  CD  GLU A  97      47.919  95.215 101.801  1.00  0.00           C  
ATOM   1484  OE1 GLU A  97      47.651  94.455 102.738  1.00  0.00           O  
ATOM   1485  OE2 GLU A  97      48.704  94.935 100.894  1.00  0.00           O1-
ATOM   1486  H   GLU A  97      48.553  99.421 102.171  1.00  0.00           H  
ATOM   1487  HA  GLU A  97      49.442  97.432 100.231  1.00  0.00           H  
ATOM   1488  HB2 GLU A  97      46.615  98.187 100.799  1.00  0.00           H  
ATOM   1489  HB3 GLU A  97      47.066  96.840  99.852  1.00  0.00           H  
ATOM   1490  HG2 GLU A  97      48.002  97.186 102.697  1.00  0.00           H  
ATOM   1491  HG3 GLU A  97      46.368  96.681 102.422  1.00  0.00           H  
ATOM   1492  N   ARG A  98      47.590  99.866  98.945  1.00  0.00           N  
ATOM   1493  CA  ARG A  98      47.160 100.404  97.667  1.00  0.00           C  
ATOM   1494  C   ARG A  98      48.313 100.968  96.776  1.00  0.00           C  
ATOM   1495  O   ARG A  98      48.338 100.674  95.596  1.00  0.00           O  
ATOM   1496  CB  ARG A  98      45.998 101.316  97.672  1.00  0.00           C  
ATOM   1497  CG  ARG A  98      45.595 101.900  96.272  1.00  0.00           C  
ATOM   1498  CD  ARG A  98      44.304 102.722  96.501  1.00  0.00           C  
ATOM   1499  NE  ARG A  98      44.597 104.003  97.268  1.00  0.00           N  
ATOM   1500  CZ  ARG A  98      43.988 105.136  97.248  1.00  0.00           C  
ATOM   1501  NH1 ARG A  98      42.838 105.233  96.707  1.00  0.00           N1+
ATOM   1502  NH2 ARG A  98      44.561 106.164  97.678  1.00  0.00           N  
ATOM   1503  H   ARG A  98      47.067 100.182  99.750  1.00  0.00           H  
ATOM   1504  HA  ARG A  98      46.704  99.530  97.202  1.00  0.00           H  
ATOM   1505  HB2 ARG A  98      45.174 100.798  98.162  1.00  0.00           H  
ATOM   1506  HB3 ARG A  98      46.237 102.182  98.289  1.00  0.00           H  
ATOM   1507  HG2 ARG A  98      46.366 102.530  95.827  1.00  0.00           H  
ATOM   1508  HG3 ARG A  98      45.364 101.055  95.622  1.00  0.00           H  
ATOM   1509  HD2 ARG A  98      43.959 103.009  95.508  1.00  0.00           H  
ATOM   1510  HD3 ARG A  98      43.625 102.117  97.102  1.00  0.00           H  
ATOM   1511  HE  ARG A  98      45.551 104.030  97.597  1.00  0.00           H  
ATOM   1512 HH11 ARG A  98      42.517 104.327  96.398  1.00  0.00           H  
ATOM   1513 HH12 ARG A  98      42.382 106.127  96.584  1.00  0.00           H  
ATOM   1514 HH21 ARG A  98      45.561 106.210  97.812  1.00  0.00           H  
ATOM   1515 HH22 ARG A  98      44.131 107.054  97.476  1.00  0.00           H  
ATOM   1516  N   TRP A  99      49.325 101.571  97.435  1.00  0.00           N  
ATOM   1517  CA  TRP A  99      50.539 101.958  96.835  1.00  0.00           C  
ATOM   1518  C   TRP A  99      51.407 100.657  96.589  1.00  0.00           C  
ATOM   1519  O   TRP A  99      51.916 100.617  95.476  1.00  0.00           O  
ATOM   1520  CB  TRP A  99      51.227 103.039  97.696  1.00  0.00           C  
ATOM   1521  CG  TRP A  99      52.541 103.540  97.226  1.00  0.00           C  
ATOM   1522  CD1 TRP A  99      53.742 103.230  97.774  1.00  0.00           C  
ATOM   1523  CD2 TRP A  99      52.866 104.362  96.047  1.00  0.00           C  
ATOM   1524  CE2 TRP A  99      54.297 104.484  95.960  1.00  0.00           C  
ATOM   1525  CE3 TRP A  99      52.135 105.007  94.991  1.00  0.00           C  
ATOM   1526  NE1 TRP A  99      54.769 103.685  97.030  1.00  0.00           N  
ATOM   1527  CZ2 TRP A  99      54.995 105.093  94.930  1.00  0.00           C  
ATOM   1528  CZ3 TRP A  99      52.817 105.854  94.103  1.00  0.00           C  
ATOM   1529  CH2 TRP A  99      54.221 105.818  94.061  1.00  0.00           C  
ATOM   1530  H   TRP A  99      49.219 101.807  98.412  1.00  0.00           H  
ATOM   1531  HA  TRP A  99      50.361 102.405  95.857  1.00  0.00           H  
ATOM   1532  HB2 TRP A  99      50.499 103.845  97.787  1.00  0.00           H  
ATOM   1533  HB3 TRP A  99      51.379 102.623  98.692  1.00  0.00           H  
ATOM   1534  HD1 TRP A  99      53.905 102.545  98.593  1.00  0.00           H  
ATOM   1535  HE1 TRP A  99      55.720 103.371  97.164  1.00  0.00           H  
ATOM   1536  HE3 TRP A  99      51.057 104.973  94.939  1.00  0.00           H  
ATOM   1537  HZ2 TRP A  99      56.074 105.134  94.899  1.00  0.00           H  
ATOM   1538  HZ3 TRP A  99      52.237 106.420  93.390  1.00  0.00           H  
ATOM   1539  HH2 TRP A  99      54.660 106.474  93.323  1.00  0.00           H  
ATOM   1540  N   ASN A 100      51.502  99.677  97.479  1.00  0.00           N  
ATOM   1541  CA  ASN A 100      52.236  98.402  97.223  1.00  0.00           C  
ATOM   1542  C   ASN A 100      51.810  97.652  95.984  1.00  0.00           C  
ATOM   1543  O   ASN A 100      52.558  96.766  95.608  1.00  0.00           O  
ATOM   1544  CB  ASN A 100      52.288  97.574  98.484  1.00  0.00           C  
ATOM   1545  CG  ASN A 100      53.094  98.122  99.554  1.00  0.00           C  
ATOM   1546  ND2 ASN A 100      52.963  97.485 100.694  1.00  0.00           N  
ATOM   1547  OD1 ASN A 100      53.981  99.006  99.294  1.00  0.00           O  
ATOM   1548  H   ASN A 100      51.066  99.683  98.390  1.00  0.00           H  
ATOM   1549  HA  ASN A 100      53.258  98.544  96.872  1.00  0.00           H  
ATOM   1550  HB2 ASN A 100      51.241  97.346  98.688  1.00  0.00           H  
ATOM   1551  HB3 ASN A 100      52.790  96.610  98.392  1.00  0.00           H  
ATOM   1552 HD21 ASN A 100      53.631  97.655 101.434  1.00  0.00           H  
ATOM   1553 HD22 ASN A 100      52.187  96.846 100.793  1.00  0.00           H  
ATOM   1554  N   ARG A 101      50.531  97.771  95.504  1.00  0.00           N  
ATOM   1555  CA  ARG A 101      49.881  96.885  94.449  1.00  0.00           C  
ATOM   1556  C   ARG A 101      49.437  97.539  93.127  1.00  0.00           C  
ATOM   1557  O   ARG A 101      48.729  96.957  92.338  1.00  0.00           O  
ATOM   1558  CB  ARG A 101      48.695  96.039  95.006  1.00  0.00           C  
ATOM   1559  CG  ARG A 101      49.007  95.176  96.243  1.00  0.00           C  
ATOM   1560  CD  ARG A 101      47.901  94.282  96.658  1.00  0.00           C  
ATOM   1561  NE  ARG A 101      47.529  93.152  95.713  1.00  0.00           N  
ATOM   1562  CZ  ARG A 101      46.716  92.168  95.979  1.00  0.00           C  
ATOM   1563  NH1 ARG A 101      46.254  91.866  97.194  1.00  0.00           N1+
ATOM   1564  NH2 ARG A 101      46.306  91.408  95.055  1.00  0.00           N  
ATOM   1565  H   ARG A 101      49.936  98.415  96.006  1.00  0.00           H  
ATOM   1566  HA  ARG A 101      50.666  96.167  94.211  1.00  0.00           H  
ATOM   1567  HB2 ARG A 101      47.914  96.768  95.223  1.00  0.00           H  
ATOM   1568  HB3 ARG A 101      48.360  95.322  94.258  1.00  0.00           H  
ATOM   1569  HG2 ARG A 101      49.897  94.590  96.013  1.00  0.00           H  
ATOM   1570  HG3 ARG A 101      49.306  95.916  96.984  1.00  0.00           H  
ATOM   1571  HD2 ARG A 101      48.366  93.761  97.495  1.00  0.00           H  
ATOM   1572  HD3 ARG A 101      46.957  94.790  96.854  1.00  0.00           H  
ATOM   1573  HE  ARG A 101      47.951  93.116  94.797  1.00  0.00           H  
ATOM   1574 HH11 ARG A 101      46.226  92.587  97.900  1.00  0.00           H  
ATOM   1575 HH12 ARG A 101      45.578  91.115  97.206  1.00  0.00           H  
ATOM   1576 HH21 ARG A 101      46.584  91.745  94.144  1.00  0.00           H  
ATOM   1577 HH22 ARG A 101      45.736  90.584  95.188  1.00  0.00           H  
ATOM   1578  N   ARG A 102      49.888  98.791  92.917  1.00  0.00           N  
ATOM   1579  CA  ARG A 102      49.328  99.830  91.987  1.00  0.00           C  
ATOM   1580  C   ARG A 102      49.280  99.403  90.487  1.00  0.00           C  
ATOM   1581  O   ARG A 102      48.493  99.753  89.633  1.00  0.00           O  
ATOM   1582  CB  ARG A 102      49.922 101.193  92.330  1.00  0.00           C  
ATOM   1583  CG  ARG A 102      51.417 101.288  91.989  1.00  0.00           C  
ATOM   1584  CD  ARG A 102      51.916 102.622  92.564  1.00  0.00           C  
ATOM   1585  NE  ARG A 102      53.396 102.706  92.334  1.00  0.00           N  
ATOM   1586  CZ  ARG A 102      54.335 102.029  92.998  1.00  0.00           C  
ATOM   1587  NH1 ARG A 102      54.008 101.362  94.051  1.00  0.00           N1+
ATOM   1588  NH2 ARG A 102      55.552 102.075  92.658  1.00  0.00           N  
ATOM   1589  H   ARG A 102      50.348  99.201  93.717  1.00  0.00           H  
ATOM   1590  HA  ARG A 102      48.277  99.899  92.266  1.00  0.00           H  
ATOM   1591  HB2 ARG A 102      49.412 101.956  91.742  1.00  0.00           H  
ATOM   1592  HB3 ARG A 102      49.804 101.396  93.396  1.00  0.00           H  
ATOM   1593  HG2 ARG A 102      51.950 100.447  92.432  1.00  0.00           H  
ATOM   1594  HG3 ARG A 102      51.433 101.313  90.899  1.00  0.00           H  
ATOM   1595  HD2 ARG A 102      51.353 103.415  92.072  1.00  0.00           H  
ATOM   1596  HD3 ARG A 102      51.652 102.629  93.621  1.00  0.00           H  
ATOM   1597  HE  ARG A 102      53.693 102.908  91.390  1.00  0.00           H  
ATOM   1598 HH11 ARG A 102      53.033 101.397  94.311  1.00  0.00           H  
ATOM   1599 HH12 ARG A 102      54.715 100.885  94.593  1.00  0.00           H  
ATOM   1600 HH21 ARG A 102      55.754 102.705  91.896  1.00  0.00           H  
ATOM   1601 HH22 ARG A 102      56.252 101.710  93.288  1.00  0.00           H  
ATOM   1602  N   LYS A 103      50.192  98.532  90.174  1.00  0.00           N  
ATOM   1603  CA  LYS A 103      50.333  97.817  88.892  1.00  0.00           C  
ATOM   1604  C   LYS A 103      49.041  96.984  88.562  1.00  0.00           C  
ATOM   1605  O   LYS A 103      48.671  96.699  87.409  1.00  0.00           O  
ATOM   1606  CB  LYS A 103      51.672  97.004  88.911  1.00  0.00           C  
ATOM   1607  CG  LYS A 103      51.931  96.185  87.683  1.00  0.00           C  
ATOM   1608  CD  LYS A 103      53.315  95.604  87.640  1.00  0.00           C  
ATOM   1609  CE  LYS A 103      53.512  94.894  86.319  1.00  0.00           C  
ATOM   1610  NZ  LYS A 103      54.833  94.168  86.420  1.00  0.00           N1+
ATOM   1611  H   LYS A 103      50.885  98.267  90.858  1.00  0.00           H  
ATOM   1612  HA  LYS A 103      50.433  98.545  88.087  1.00  0.00           H  
ATOM   1613  HB2 LYS A 103      52.499  97.707  89.018  1.00  0.00           H  
ATOM   1614  HB3 LYS A 103      51.629  96.368  89.796  1.00  0.00           H  
ATOM   1615  HG2 LYS A 103      51.209  95.373  87.774  1.00  0.00           H  
ATOM   1616  HG3 LYS A 103      51.753  96.851  86.839  1.00  0.00           H  
ATOM   1617  HD2 LYS A 103      54.028  96.426  87.707  1.00  0.00           H  
ATOM   1618  HD3 LYS A 103      53.434  94.847  88.414  1.00  0.00           H  
ATOM   1619  HE2 LYS A 103      52.720  94.155  86.197  1.00  0.00           H  
ATOM   1620  HE3 LYS A 103      53.483  95.657  85.541  1.00  0.00           H  
ATOM   1621  HZ1 LYS A 103      55.193  93.952  85.502  1.00  0.00           H  
ATOM   1622  HZ2 LYS A 103      55.540  94.714  86.889  1.00  0.00           H  
ATOM   1623  HZ3 LYS A 103      54.793  93.357  87.021  1.00  0.00           H  
ATOM   1624  N   GLU A 104      48.345  96.538  89.574  1.00  0.00           N  
ATOM   1625  CA  GLU A 104      47.120  95.675  89.399  1.00  0.00           C  
ATOM   1626  C   GLU A 104      45.903  96.565  89.151  1.00  0.00           C  
ATOM   1627  O   GLU A 104      45.664  97.371  90.032  1.00  0.00           O  
ATOM   1628  CB  GLU A 104      46.845  94.839  90.731  1.00  0.00           C  
ATOM   1629  CG  GLU A 104      48.000  93.778  91.064  1.00  0.00           C  
ATOM   1630  CD  GLU A 104      47.641  92.830  92.235  1.00  0.00           C  
ATOM   1631  OE1 GLU A 104      48.437  92.783  93.179  1.00  0.00           O  
ATOM   1632  OE2 GLU A 104      46.580  92.153  92.197  1.00  0.00           O1-
ATOM   1633  H   GLU A 104      48.723  96.628  90.506  1.00  0.00           H  
ATOM   1634  HA  GLU A 104      47.247  94.903  88.641  1.00  0.00           H  
ATOM   1635  HB2 GLU A 104      46.807  95.502  91.594  1.00  0.00           H  
ATOM   1636  HB3 GLU A 104      45.828  94.447  90.688  1.00  0.00           H  
ATOM   1637  HG2 GLU A 104      48.119  93.054  90.258  1.00  0.00           H  
ATOM   1638  HG3 GLU A 104      48.913  94.308  91.333  1.00  0.00           H  
ATOM   1639  N   PRO A 105      45.163  96.471  88.040  1.00  0.00           N  
ATOM   1640  CA  PRO A 105      44.178  97.482  87.670  1.00  0.00           C  
ATOM   1641  C   PRO A 105      42.915  97.658  88.617  1.00  0.00           C  
ATOM   1642  O   PRO A 105      42.357  98.729  88.494  1.00  0.00           O  
ATOM   1643  CB  PRO A 105      43.804  97.206  86.160  1.00  0.00           C  
ATOM   1644  CG  PRO A 105      45.095  96.526  85.623  1.00  0.00           C  
ATOM   1645  CD  PRO A 105      45.496  95.664  86.830  1.00  0.00           C  
ATOM   1646  HA  PRO A 105      44.760  98.402  87.740  1.00  0.00           H  
ATOM   1647  HB2 PRO A 105      42.899  96.606  86.073  1.00  0.00           H  
ATOM   1648  HB3 PRO A 105      43.605  98.149  85.651  1.00  0.00           H  
ATOM   1649  HG2 PRO A 105      45.052  95.959  84.691  1.00  0.00           H  
ATOM   1650  HG3 PRO A 105      45.929  97.203  85.439  1.00  0.00           H  
ATOM   1651  HD2 PRO A 105      44.911  94.745  86.808  1.00  0.00           H  
ATOM   1652  HD3 PRO A 105      46.556  95.429  86.726  1.00  0.00           H  
ATOM   1653  N   ALA A 106      42.557  96.650  89.451  1.00  0.00           N  
ATOM   1654  CA  ALA A 106      41.519  96.937  90.408  1.00  0.00           C  
ATOM   1655  C   ALA A 106      42.140  97.716  91.638  1.00  0.00           C  
ATOM   1656  O   ALA A 106      41.396  98.359  92.452  1.00  0.00           O  
ATOM   1657  CB  ALA A 106      40.846  95.610  90.745  1.00  0.00           C  
ATOM   1658  H   ALA A 106      43.052  95.773  89.382  1.00  0.00           H  
ATOM   1659  HA  ALA A 106      40.754  97.553  89.935  1.00  0.00           H  
ATOM   1660  HB1 ALA A 106      41.534  94.812  91.022  1.00  0.00           H  
ATOM   1661  HB2 ALA A 106      40.113  95.902  91.499  1.00  0.00           H  
ATOM   1662  HB3 ALA A 106      40.321  95.309  89.840  1.00  0.00           H  
ATOM   1663  N   PHE A 107      43.440  97.740  91.797  1.00  0.00           N  
ATOM   1664  CA  PHE A 107      44.006  98.375  93.068  1.00  0.00           C  
ATOM   1665  C   PHE A 107      44.435  99.908  92.726  1.00  0.00           C  
ATOM   1666  O   PHE A 107      44.304 100.755  93.640  1.00  0.00           O  
ATOM   1667  CB  PHE A 107      45.191  97.634  93.673  1.00  0.00           C  
ATOM   1668  CG  PHE A 107      44.792  96.273  94.247  1.00  0.00           C  
ATOM   1669  CD1 PHE A 107      44.488  95.096  93.509  1.00  0.00           C  
ATOM   1670  CD2 PHE A 107      44.744  96.227  95.648  1.00  0.00           C  
ATOM   1671  CE1 PHE A 107      44.155  93.898  94.204  1.00  0.00           C  
ATOM   1672  CE2 PHE A 107      44.369  95.090  96.343  1.00  0.00           C  
ATOM   1673  CZ  PHE A 107      44.033  93.907  95.610  1.00  0.00           C  
ATOM   1674  H   PHE A 107      44.026  97.107  91.271  1.00  0.00           H  
ATOM   1675  HA  PHE A 107      43.266  98.582  93.841  1.00  0.00           H  
ATOM   1676  HB2 PHE A 107      45.884  97.444  92.855  1.00  0.00           H  
ATOM   1677  HB3 PHE A 107      45.601  98.287  94.445  1.00  0.00           H  
ATOM   1678  HD1 PHE A 107      44.539  94.989  92.435  1.00  0.00           H  
ATOM   1679  HD2 PHE A 107      44.869  97.120  96.244  1.00  0.00           H  
ATOM   1680  HE1 PHE A 107      44.109  92.984  93.629  1.00  0.00           H  
ATOM   1681  HE2 PHE A 107      44.340  95.051  97.422  1.00  0.00           H  
ATOM   1682  HZ  PHE A 107      43.663  93.045  96.145  1.00  0.00           H  
ATOM   1683  N   ASP A 108      44.814 100.144  91.473  1.00  0.00           N  
ATOM   1684  CA  ASP A 108      44.739 101.530  90.829  1.00  0.00           C  
ATOM   1685  C   ASP A 108      43.388 102.139  90.885  1.00  0.00           C  
ATOM   1686  O   ASP A 108      43.274 103.355  91.093  1.00  0.00           O  
ATOM   1687  CB  ASP A 108      45.365 101.409  89.441  1.00  0.00           C  
ATOM   1688  CG  ASP A 108      45.531 102.701  88.629  1.00  0.00           C  
ATOM   1689  OD1 ASP A 108      45.558 103.744  89.208  1.00  0.00           O  
ATOM   1690  OD2 ASP A 108      45.675 102.566  87.407  1.00  0.00           O1-
ATOM   1691  H   ASP A 108      45.197  99.393  90.917  1.00  0.00           H  
ATOM   1692  HA  ASP A 108      45.430 102.181  91.365  1.00  0.00           H  
ATOM   1693  HB2 ASP A 108      46.307 100.864  89.507  1.00  0.00           H  
ATOM   1694  HB3 ASP A 108      44.676 100.747  88.915  1.00  0.00           H  
ATOM   1695  N   LYS A 109      42.319 101.321  90.675  1.00  0.00           N  
ATOM   1696  CA  LYS A 109      40.932 101.901  90.809  1.00  0.00           C  
ATOM   1697  C   LYS A 109      40.440 102.213  92.255  1.00  0.00           C  
ATOM   1698  O   LYS A 109      39.824 103.206  92.546  1.00  0.00           O  
ATOM   1699  CB  LYS A 109      39.901 101.003  90.037  1.00  0.00           C  
ATOM   1700  CG  LYS A 109      40.110 101.015  88.511  1.00  0.00           C  
ATOM   1701  CD  LYS A 109      39.200  99.982  87.764  1.00  0.00           C  
ATOM   1702  CE  LYS A 109      39.571  99.910  86.257  1.00  0.00           C  
ATOM   1703  NZ  LYS A 109      40.912  99.303  85.967  1.00  0.00           N1+
ATOM   1704  H   LYS A 109      42.427 100.349  90.422  1.00  0.00           H  
ATOM   1705  HA  LYS A 109      40.832 102.888  90.359  1.00  0.00           H  
ATOM   1706  HB2 LYS A 109      39.981  99.996  90.447  1.00  0.00           H  
ATOM   1707  HB3 LYS A 109      38.938 101.396  90.358  1.00  0.00           H  
ATOM   1708  HG2 LYS A 109      39.852 102.014  88.161  1.00  0.00           H  
ATOM   1709  HG3 LYS A 109      41.147 100.784  88.267  1.00  0.00           H  
ATOM   1710  HD2 LYS A 109      39.367  99.011  88.228  1.00  0.00           H  
ATOM   1711  HD3 LYS A 109      38.209 100.415  87.905  1.00  0.00           H  
ATOM   1712  HE2 LYS A 109      38.807  99.374  85.693  1.00  0.00           H  
ATOM   1713  HE3 LYS A 109      39.695 100.925  85.880  1.00  0.00           H  
ATOM   1714  HZ1 LYS A 109      41.623  99.792  86.493  1.00  0.00           H  
ATOM   1715  HZ2 LYS A 109      40.927  98.341  86.272  1.00  0.00           H  
ATOM   1716  HZ3 LYS A 109      41.195  99.377  85.000  1.00  0.00           H  
ATOM   1717  N   TRP A 110      40.908 101.392  93.247  1.00  0.00           N  
ATOM   1718  CA  TRP A 110      40.318 101.270  94.554  1.00  0.00           C  
ATOM   1719  C   TRP A 110      40.366 102.590  95.368  1.00  0.00           C  
ATOM   1720  O   TRP A 110      41.459 103.010  95.716  1.00  0.00           O  
ATOM   1721  CB  TRP A 110      40.990 100.069  95.299  1.00  0.00           C  
ATOM   1722  CG  TRP A 110      40.714 100.051  96.756  1.00  0.00           C  
ATOM   1723  CD1 TRP A 110      39.636 100.480  97.442  1.00  0.00           C  
ATOM   1724  CD2 TRP A 110      41.604  99.449  97.772  1.00  0.00           C  
ATOM   1725  CE2 TRP A 110      40.945  99.532  99.066  1.00  0.00           C  
ATOM   1726  CE3 TRP A 110      42.897  98.836  97.696  1.00  0.00           C  
ATOM   1727  NE1 TRP A 110      39.765 100.131  98.778  1.00  0.00           N  
ATOM   1728  CZ2 TRP A 110      41.631  99.124 100.221  1.00  0.00           C  
ATOM   1729  CZ3 TRP A 110      43.594  98.506  98.868  1.00  0.00           C  
ATOM   1730  CH2 TRP A 110      42.928  98.603 100.130  1.00  0.00           C  
ATOM   1731  H   TRP A 110      41.415 100.629  92.826  1.00  0.00           H  
ATOM   1732  HA  TRP A 110      39.295 100.910  94.450  1.00  0.00           H  
ATOM   1733  HB2 TRP A 110      40.509  99.212  94.828  1.00  0.00           H  
ATOM   1734  HB3 TRP A 110      42.054  99.974  95.081  1.00  0.00           H  
ATOM   1735  HD1 TRP A 110      38.779 100.967  97.002  1.00  0.00           H  
ATOM   1736  HE1 TRP A 110      39.083 100.397  99.473  1.00  0.00           H  
ATOM   1737  HE3 TRP A 110      43.402  98.665  96.755  1.00  0.00           H  
ATOM   1738  HZ2 TRP A 110      41.081  99.328 101.128  1.00  0.00           H  
ATOM   1739  HZ3 TRP A 110      44.573  98.051  98.855  1.00  0.00           H  
ATOM   1740  HH2 TRP A 110      43.452  98.314 101.030  1.00  0.00           H  
ATOM   1741  N   VAL A 111      39.250 103.331  95.559  1.00  0.00           N  
ATOM   1742  CA  VAL A 111      39.144 104.589  96.321  1.00  0.00           C  
ATOM   1743  C   VAL A 111      39.171 104.333  97.856  1.00  0.00           C  
ATOM   1744  O   VAL A 111      38.605 103.427  98.388  1.00  0.00           O  
ATOM   1745  CB  VAL A 111      37.982 105.379  95.819  1.00  0.00           C  
ATOM   1746  CG1 VAL A 111      37.904 106.677  96.651  1.00  0.00           C  
ATOM   1747  CG2 VAL A 111      38.045 105.743  94.325  1.00  0.00           C  
ATOM   1748  H   VAL A 111      38.436 102.795  95.293  1.00  0.00           H  
ATOM   1749  HA  VAL A 111      40.067 105.059  95.982  1.00  0.00           H  
ATOM   1750  HB  VAL A 111      37.081 104.774  95.919  1.00  0.00           H  
ATOM   1751 HG11 VAL A 111      37.092 107.310  96.293  1.00  0.00           H  
ATOM   1752 HG12 VAL A 111      37.639 106.489  97.691  1.00  0.00           H  
ATOM   1753 HG13 VAL A 111      38.802 107.295  96.631  1.00  0.00           H  
ATOM   1754 HG21 VAL A 111      38.862 106.442  94.148  1.00  0.00           H  
ATOM   1755 HG22 VAL A 111      38.186 104.906  93.642  1.00  0.00           H  
ATOM   1756 HG23 VAL A 111      37.163 106.312  94.025  1.00  0.00           H  
ATOM   1757  N   ILE A 112      39.864 105.198  98.517  1.00  0.00           N  
ATOM   1758  CA  ILE A 112      40.137 105.295 100.020  1.00  0.00           C  
ATOM   1759  C   ILE A 112      40.083 106.760 100.571  1.00  0.00           C  
ATOM   1760  O   ILE A 112      40.781 107.588  99.960  1.00  0.00           O  
ATOM   1761  CB  ILE A 112      41.439 104.554 100.459  1.00  0.00           C  
ATOM   1762  CG1 ILE A 112      41.667 103.169  99.888  1.00  0.00           C  
ATOM   1763  CG2 ILE A 112      41.629 104.580 101.999  1.00  0.00           C  
ATOM   1764  CD1 ILE A 112      42.952 102.448 100.358  1.00  0.00           C  
ATOM   1765  H   ILE A 112      40.282 105.955  97.995  1.00  0.00           H  
ATOM   1766  HA  ILE A 112      39.394 104.645 100.481  1.00  0.00           H  
ATOM   1767  HB  ILE A 112      42.214 105.247 100.133  1.00  0.00           H  
ATOM   1768 HG12 ILE A 112      40.788 102.556 100.085  1.00  0.00           H  
ATOM   1769 HG13 ILE A 112      41.830 103.295  98.818  1.00  0.00           H  
ATOM   1770 HG21 ILE A 112      41.412 105.555 102.434  1.00  0.00           H  
ATOM   1771 HG22 ILE A 112      41.091 103.743 102.446  1.00  0.00           H  
ATOM   1772 HG23 ILE A 112      42.621 104.189 102.221  1.00  0.00           H  
ATOM   1773 HD11 ILE A 112      42.900 102.066 101.377  1.00  0.00           H  
ATOM   1774 HD12 ILE A 112      43.121 101.622  99.667  1.00  0.00           H  
ATOM   1775 HD13 ILE A 112      43.836 103.076 100.473  1.00  0.00           H  
ATOM   1776  N   GLU A 113      39.447 107.142 101.686  1.00  0.00           N  
ATOM   1777  CA  GLU A 113      39.128 108.513 102.225  1.00  0.00           C  
ATOM   1778  C   GLU A 113      38.913 108.447 103.803  1.00  0.00           C  
ATOM   1779  O   GLU A 113      38.157 107.638 104.314  1.00  0.00           O  
ATOM   1780  CB  GLU A 113      37.924 109.020 101.443  1.00  0.00           C  
ATOM   1781  CG  GLU A 113      37.404 110.411 101.841  1.00  0.00           C  
ATOM   1782  CD  GLU A 113      38.267 111.577 101.364  1.00  0.00           C  
ATOM   1783  OE1 GLU A 113      38.994 112.149 102.198  1.00  0.00           O  
ATOM   1784  OE2 GLU A 113      38.379 111.816 100.082  1.00  0.00           O1-
ATOM   1785  H   GLU A 113      38.875 106.429 102.118  1.00  0.00           H  
ATOM   1786  HA  GLU A 113      39.888 109.266 102.016  1.00  0.00           H  
ATOM   1787  HB2 GLU A 113      38.152 109.011 100.376  1.00  0.00           H  
ATOM   1788  HB3 GLU A 113      37.079 108.361 101.646  1.00  0.00           H  
ATOM   1789  HG2 GLU A 113      36.437 110.495 101.345  1.00  0.00           H  
ATOM   1790  HG3 GLU A 113      37.339 110.580 102.916  1.00  0.00           H  
ATOM   1791  N   GLU A 114      39.552 109.362 104.541  1.00  0.00           N  
ATOM   1792  CA  GLU A 114      39.218 109.574 106.008  1.00  0.00           C  
ATOM   1793  C   GLU A 114      37.831 110.253 106.174  1.00  0.00           C  
ATOM   1794  O   GLU A 114      37.714 111.450 105.902  1.00  0.00           O  
ATOM   1795  CB  GLU A 114      40.340 110.381 106.683  1.00  0.00           C  
ATOM   1796  CG  GLU A 114      40.130 110.814 108.156  1.00  0.00           C  
ATOM   1797  CD  GLU A 114      40.048 112.315 108.492  1.00  0.00           C  
ATOM   1798  OE1 GLU A 114      40.977 113.084 108.036  1.00  0.00           O  
ATOM   1799  OE2 GLU A 114      39.175 112.812 109.284  1.00  0.00           O1-
ATOM   1800  H   GLU A 114      39.934 110.153 104.042  1.00  0.00           H  
ATOM   1801  HA  GLU A 114      39.207 108.585 106.466  1.00  0.00           H  
ATOM   1802  HB2 GLU A 114      41.201 109.712 106.671  1.00  0.00           H  
ATOM   1803  HB3 GLU A 114      40.460 111.304 106.116  1.00  0.00           H  
ATOM   1804  HG2 GLU A 114      39.211 110.331 108.491  1.00  0.00           H  
ATOM   1805  HG3 GLU A 114      40.946 110.394 108.744  1.00  0.00           H  
ATOM   1806  N   ALA A 115      36.800 109.596 106.754  1.00  0.00           N  
ATOM   1807  CA  ALA A 115      35.445 110.101 106.764  1.00  0.00           C  
ATOM   1808  C   ALA A 115      34.553 109.406 107.871  1.00  0.00           C  
ATOM   1809  O   ALA A 115      34.640 108.262 108.189  1.00  0.00           O  
ATOM   1810  CB  ALA A 115      34.816 110.192 105.406  1.00  0.00           C  
ATOM   1811  H   ALA A 115      36.926 108.665 107.124  1.00  0.00           H  
ATOM   1812  HA  ALA A 115      35.603 111.127 107.093  1.00  0.00           H  
ATOM   1813  HB1 ALA A 115      33.879 110.701 105.632  1.00  0.00           H  
ATOM   1814  HB2 ALA A 115      35.344 110.852 104.717  1.00  0.00           H  
ATOM   1815  HB3 ALA A 115      34.666 109.218 104.940  1.00  0.00           H  
ATOM   1816  N   ASN A 116      33.665 110.191 108.493  1.00  0.00           N  
ATOM   1817  CA  ASN A 116      32.908 109.952 109.737  1.00  0.00           C  
ATOM   1818  C   ASN A 116      31.390 109.839 109.490  1.00  0.00           C  
ATOM   1819  O   ASN A 116      30.842 110.631 108.715  1.00  0.00           O  
ATOM   1820  CB  ASN A 116      33.199 110.995 110.779  1.00  0.00           C  
ATOM   1821  CG  ASN A 116      32.739 110.636 112.119  1.00  0.00           C  
ATOM   1822  ND2 ASN A 116      33.535 110.772 113.082  1.00  0.00           N  
ATOM   1823  OD1 ASN A 116      31.595 110.125 112.342  1.00  0.00           O  
ATOM   1824  H   ASN A 116      33.464 111.118 108.145  1.00  0.00           H  
ATOM   1825  HA  ASN A 116      33.192 108.948 110.053  1.00  0.00           H  
ATOM   1826  HB2 ASN A 116      34.282 111.113 110.818  1.00  0.00           H  
ATOM   1827  HB3 ASN A 116      32.818 111.917 110.339  1.00  0.00           H  
ATOM   1828 HD21 ASN A 116      33.252 110.501 114.013  1.00  0.00           H  
ATOM   1829 HD22 ASN A 116      34.452 111.173 112.947  1.00  0.00           H  
ATOM   1830  N   TRP A 117      30.632 108.877 110.051  1.00  0.00           N  
ATOM   1831  CA  TRP A 117      29.246 108.492 109.727  1.00  0.00           C  
ATOM   1832  C   TRP A 117      28.327 109.691 110.097  1.00  0.00           C  
ATOM   1833  O   TRP A 117      27.464 109.979 109.273  1.00  0.00           O  
ATOM   1834  CB  TRP A 117      28.861 107.223 110.580  1.00  0.00           C  
ATOM   1835  CG  TRP A 117      29.804 106.048 110.560  1.00  0.00           C  
ATOM   1836  CD1 TRP A 117      30.374 105.568 109.448  1.00  0.00           C  
ATOM   1837  CD2 TRP A 117      30.233 105.134 111.644  1.00  0.00           C  
ATOM   1838  CE2 TRP A 117      31.173 104.218 111.098  1.00  0.00           C  
ATOM   1839  CE3 TRP A 117      29.863 104.994 112.967  1.00  0.00           C  
ATOM   1840  NE1 TRP A 117      31.232 104.516 109.782  1.00  0.00           N  
ATOM   1841  CZ2 TRP A 117      31.804 103.241 111.872  1.00  0.00           C  
ATOM   1842  CZ3 TRP A 117      30.524 104.052 113.805  1.00  0.00           C  
ATOM   1843  CH2 TRP A 117      31.511 103.196 113.290  1.00  0.00           C  
ATOM   1844  H   TRP A 117      31.033 108.172 110.654  1.00  0.00           H  
ATOM   1845  HA  TRP A 117      29.307 108.177 108.686  1.00  0.00           H  
ATOM   1846  HB2 TRP A 117      28.698 107.594 111.592  1.00  0.00           H  
ATOM   1847  HB3 TRP A 117      27.855 106.965 110.248  1.00  0.00           H  
ATOM   1848  HD1 TRP A 117      30.268 105.944 108.441  1.00  0.00           H  
ATOM   1849  HE1 TRP A 117      31.876 104.012 109.191  1.00  0.00           H  
ATOM   1850  HE3 TRP A 117      29.057 105.638 113.288  1.00  0.00           H  
ATOM   1851  HZ2 TRP A 117      32.587 102.591 111.511  1.00  0.00           H  
ATOM   1852  HZ3 TRP A 117      30.370 104.054 114.873  1.00  0.00           H  
ATOM   1853  HH2 TRP A 117      32.073 102.558 113.954  1.00  0.00           H  
ATOM   1854  N   LEU A 118      28.605 110.505 111.160  1.00  0.00           N  
ATOM   1855  CA  LEU A 118      27.753 111.693 111.530  1.00  0.00           C  
ATOM   1856  C   LEU A 118      27.824 112.718 110.395  1.00  0.00           C  
ATOM   1857  O   LEU A 118      26.964 113.625 110.388  1.00  0.00           O  
ATOM   1858  CB  LEU A 118      28.144 112.264 112.850  1.00  0.00           C  
ATOM   1859  CG  LEU A 118      28.108 111.392 114.102  1.00  0.00           C  
ATOM   1860  CD1 LEU A 118      28.362 112.281 115.340  1.00  0.00           C  
ATOM   1861  CD2 LEU A 118      26.779 110.781 114.396  1.00  0.00           C  
ATOM   1862  H   LEU A 118      29.420 110.325 111.728  1.00  0.00           H  
ATOM   1863  HA  LEU A 118      26.734 111.309 111.583  1.00  0.00           H  
ATOM   1864  HB2 LEU A 118      29.155 112.671 112.864  1.00  0.00           H  
ATOM   1865  HB3 LEU A 118      27.594 113.173 113.090  1.00  0.00           H  
ATOM   1866  HG  LEU A 118      28.846 110.593 114.041  1.00  0.00           H  
ATOM   1867 HD11 LEU A 118      27.628 113.086 115.371  1.00  0.00           H  
ATOM   1868 HD12 LEU A 118      28.326 111.658 116.235  1.00  0.00           H  
ATOM   1869 HD13 LEU A 118      29.335 112.763 115.246  1.00  0.00           H  
ATOM   1870 HD21 LEU A 118      26.910 110.134 115.264  1.00  0.00           H  
ATOM   1871 HD22 LEU A 118      25.980 111.509 114.539  1.00  0.00           H  
ATOM   1872 HD23 LEU A 118      26.488 110.222 113.506  1.00  0.00           H  
ATOM   1873  N   THR A 119      28.833 112.770 109.521  1.00  0.00           N  
ATOM   1874  CA  THR A 119      29.078 113.764 108.420  1.00  0.00           C  
ATOM   1875  C   THR A 119      29.703 113.121 107.150  1.00  0.00           C  
ATOM   1876  O   THR A 119      30.665 113.571 106.506  1.00  0.00           O  
ATOM   1877  CB  THR A 119      29.940 114.826 109.001  1.00  0.00           C  
ATOM   1878  CG2 THR A 119      29.344 115.882 109.894  1.00  0.00           C  
ATOM   1879  OG1 THR A 119      31.002 114.351 109.730  1.00  0.00           O  
ATOM   1880  H   THR A 119      29.453 111.975 109.588  1.00  0.00           H  
ATOM   1881  HA  THR A 119      28.124 114.121 108.033  1.00  0.00           H  
ATOM   1882  HB  THR A 119      30.401 115.364 108.171  1.00  0.00           H  
ATOM   1883  HG1 THR A 119      31.594 113.893 109.128  1.00  0.00           H  
ATOM   1884 HG21 THR A 119      28.644 116.403 109.241  1.00  0.00           H  
ATOM   1885 HG22 THR A 119      28.910 115.384 110.761  1.00  0.00           H  
ATOM   1886 HG23 THR A 119      30.138 116.566 110.195  1.00  0.00           H  
ATOM   1887  N   LEU A 120      29.066 112.014 106.757  1.00  0.00           N  
ATOM   1888  CA  LEU A 120      29.541 111.169 105.626  1.00  0.00           C  
ATOM   1889  C   LEU A 120      29.196 111.836 104.315  1.00  0.00           C  
ATOM   1890  O   LEU A 120      30.068 111.824 103.448  1.00  0.00           O  
ATOM   1891  CB  LEU A 120      28.974 109.724 105.801  1.00  0.00           C  
ATOM   1892  CG  LEU A 120      29.407 108.567 104.900  1.00  0.00           C  
ATOM   1893  CD1 LEU A 120      30.778 108.142 105.296  1.00  0.00           C  
ATOM   1894  CD2 LEU A 120      28.503 107.347 105.145  1.00  0.00           C  
ATOM   1895  H   LEU A 120      28.389 111.687 107.432  1.00  0.00           H  
ATOM   1896  HA  LEU A 120      30.623 111.155 105.754  1.00  0.00           H  
ATOM   1897  HB2 LEU A 120      28.941 109.315 106.811  1.00  0.00           H  
ATOM   1898  HB3 LEU A 120      27.917 109.925 105.623  1.00  0.00           H  
ATOM   1899  HG  LEU A 120      29.392 108.867 103.852  1.00  0.00           H  
ATOM   1900 HD11 LEU A 120      30.872 108.175 106.382  1.00  0.00           H  
ATOM   1901 HD12 LEU A 120      31.025 107.186 104.834  1.00  0.00           H  
ATOM   1902 HD13 LEU A 120      31.470 108.930 105.001  1.00  0.00           H  
ATOM   1903 HD21 LEU A 120      28.761 106.626 104.371  1.00  0.00           H  
ATOM   1904 HD22 LEU A 120      28.730 106.964 106.140  1.00  0.00           H  
ATOM   1905 HD23 LEU A 120      27.459 107.588 104.942  1.00  0.00           H  
ATOM   1906  N   ASP A 121      27.979 112.349 104.127  1.00  0.00           N  
ATOM   1907  CA  ASP A 121      27.667 113.297 103.056  1.00  0.00           C  
ATOM   1908  C   ASP A 121      28.716 114.419 102.906  1.00  0.00           C  
ATOM   1909  O   ASP A 121      28.910 114.990 101.814  1.00  0.00           O  
ATOM   1910  CB  ASP A 121      26.248 113.900 103.262  1.00  0.00           C  
ATOM   1911  CG  ASP A 121      25.973 114.548 104.693  1.00  0.00           C  
ATOM   1912  OD1 ASP A 121      24.857 115.105 104.890  1.00  0.00           O  
ATOM   1913  OD2 ASP A 121      26.775 114.308 105.604  1.00  0.00           O1-
ATOM   1914  H   ASP A 121      27.263 112.202 104.825  1.00  0.00           H  
ATOM   1915  HA  ASP A 121      27.788 112.722 102.138  1.00  0.00           H  
ATOM   1916  HB2 ASP A 121      26.151 114.651 102.479  1.00  0.00           H  
ATOM   1917  HB3 ASP A 121      25.602 113.075 102.962  1.00  0.00           H  
ATOM   1918  N   LYS A 122      29.306 114.898 104.017  1.00  0.00           N  
ATOM   1919  CA  LYS A 122      30.130 116.071 103.994  1.00  0.00           C  
ATOM   1920  C   LYS A 122      31.573 115.680 103.435  1.00  0.00           C  
ATOM   1921  O   LYS A 122      32.264 116.517 102.801  1.00  0.00           O  
ATOM   1922  CB  LYS A 122      30.192 116.748 105.436  1.00  0.00           C  
ATOM   1923  CG  LYS A 122      28.860 116.816 106.227  1.00  0.00           C  
ATOM   1924  CD  LYS A 122      27.760 117.583 105.455  1.00  0.00           C  
ATOM   1925  CE  LYS A 122      26.447 117.538 106.285  1.00  0.00           C  
ATOM   1926  NZ  LYS A 122      25.326 118.167 105.496  1.00  0.00           N1+
ATOM   1927  H   LYS A 122      28.968 114.467 104.866  1.00  0.00           H  
ATOM   1928  HA  LYS A 122      29.741 116.837 103.325  1.00  0.00           H  
ATOM   1929  HB2 LYS A 122      30.994 116.141 105.858  1.00  0.00           H  
ATOM   1930  HB3 LYS A 122      30.640 117.741 105.428  1.00  0.00           H  
ATOM   1931  HG2 LYS A 122      28.558 115.805 106.503  1.00  0.00           H  
ATOM   1932  HG3 LYS A 122      28.984 117.430 107.119  1.00  0.00           H  
ATOM   1933  HD2 LYS A 122      28.037 118.621 105.267  1.00  0.00           H  
ATOM   1934  HD3 LYS A 122      27.496 117.073 104.528  1.00  0.00           H  
ATOM   1935  HE2 LYS A 122      26.094 116.537 106.531  1.00  0.00           H  
ATOM   1936  HE3 LYS A 122      26.663 118.103 107.191  1.00  0.00           H  
ATOM   1937  HZ1 LYS A 122      25.337 119.176 105.541  1.00  0.00           H  
ATOM   1938  HZ2 LYS A 122      25.364 117.950 104.511  1.00  0.00           H  
ATOM   1939  HZ3 LYS A 122      24.441 117.888 105.893  1.00  0.00           H  
ATOM   1940  N   ASP A 123      32.073 114.399 103.581  1.00  0.00           N  
ATOM   1941  CA  ASP A 123      33.416 113.994 103.053  1.00  0.00           C  
ATOM   1942  C   ASP A 123      33.351 113.004 101.834  1.00  0.00           C  
ATOM   1943  O   ASP A 123      34.351 112.808 101.222  1.00  0.00           O  
ATOM   1944  CB  ASP A 123      34.313 113.521 104.272  1.00  0.00           C  
ATOM   1945  CG  ASP A 123      34.744 114.588 105.352  1.00  0.00           C  
ATOM   1946  OD1 ASP A 123      34.687 114.296 106.535  1.00  0.00           O  
ATOM   1947  OD2 ASP A 123      35.091 115.753 105.004  1.00  0.00           O1-
ATOM   1948  H   ASP A 123      31.557 113.733 104.139  1.00  0.00           H  
ATOM   1949  HA  ASP A 123      33.820 114.891 102.583  1.00  0.00           H  
ATOM   1950  HB2 ASP A 123      33.767 112.767 104.839  1.00  0.00           H  
ATOM   1951  HB3 ASP A 123      35.208 113.049 103.868  1.00  0.00           H  
ATOM   1952  N   VAL A 124      32.242 112.400 101.487  1.00  0.00           N  
ATOM   1953  CA  VAL A 124      32.114 111.559 100.357  1.00  0.00           C  
ATOM   1954  C   VAL A 124      31.063 112.048  99.376  1.00  0.00           C  
ATOM   1955  O   VAL A 124      29.885 112.118  99.710  1.00  0.00           O  
ATOM   1956  CB  VAL A 124      31.756 110.140 100.837  1.00  0.00           C  
ATOM   1957  CG1 VAL A 124      31.524 109.127  99.720  1.00  0.00           C  
ATOM   1958  CG2 VAL A 124      32.775 109.504 101.886  1.00  0.00           C  
ATOM   1959  H   VAL A 124      31.421 112.585 102.044  1.00  0.00           H  
ATOM   1960  HA  VAL A 124      33.014 111.472  99.749  1.00  0.00           H  
ATOM   1961  HB  VAL A 124      30.829 110.183 101.408  1.00  0.00           H  
ATOM   1962 HG11 VAL A 124      32.372 109.175  99.036  1.00  0.00           H  
ATOM   1963 HG12 VAL A 124      31.327 108.113 100.070  1.00  0.00           H  
ATOM   1964 HG13 VAL A 124      30.695 109.481  99.109  1.00  0.00           H  
ATOM   1965 HG21 VAL A 124      32.224 108.650 102.281  1.00  0.00           H  
ATOM   1966 HG22 VAL A 124      33.715 109.146 101.467  1.00  0.00           H  
ATOM   1967 HG23 VAL A 124      32.864 110.198 102.722  1.00  0.00           H  
ATOM   1968  N   PRO A 125      31.421 112.364  98.110  1.00  0.00           N  
ATOM   1969  CA  PRO A 125      30.460 112.562  96.978  1.00  0.00           C  
ATOM   1970  C   PRO A 125      29.801 111.190  96.661  1.00  0.00           C  
ATOM   1971  O   PRO A 125      30.488 110.298  96.127  1.00  0.00           O  
ATOM   1972  CB  PRO A 125      31.305 113.014  95.803  1.00  0.00           C  
ATOM   1973  CG  PRO A 125      32.410 113.794  96.504  1.00  0.00           C  
ATOM   1974  CD  PRO A 125      32.692 112.789  97.598  1.00  0.00           C  
ATOM   1975  HA  PRO A 125      29.712 113.318  97.213  1.00  0.00           H  
ATOM   1976  HB2 PRO A 125      31.623 112.163  95.202  1.00  0.00           H  
ATOM   1977  HB3 PRO A 125      30.692 113.666  95.180  1.00  0.00           H  
ATOM   1978  HG2 PRO A 125      33.211 114.057  95.813  1.00  0.00           H  
ATOM   1979  HG3 PRO A 125      32.003 114.669  97.011  1.00  0.00           H  
ATOM   1980  HD2 PRO A 125      33.254 111.974  97.142  1.00  0.00           H  
ATOM   1981  HD3 PRO A 125      33.312 113.230  98.379  1.00  0.00           H  
ATOM   1982  N   ALA A 126      28.489 111.119  96.918  1.00  0.00           N  
ATOM   1983  CA  ALA A 126      27.686 109.913  96.839  1.00  0.00           C  
ATOM   1984  C   ALA A 126      27.347 109.405  95.397  1.00  0.00           C  
ATOM   1985  O   ALA A 126      27.418 108.220  95.043  1.00  0.00           O  
ATOM   1986  CB  ALA A 126      26.376 110.238  97.625  1.00  0.00           C  
ATOM   1987  H   ALA A 126      28.120 111.844  97.516  1.00  0.00           H  
ATOM   1988  HA  ALA A 126      28.118 109.112  97.438  1.00  0.00           H  
ATOM   1989  HB1 ALA A 126      26.452 110.479  98.685  1.00  0.00           H  
ATOM   1990  HB2 ALA A 126      25.814 111.075  97.211  1.00  0.00           H  
ATOM   1991  HB3 ALA A 126      25.742 109.354  97.703  1.00  0.00           H  
ATOM   1992  N   GLY A 127      27.066 110.415  94.562  1.00  0.00           N  
ATOM   1993  CA  GLY A 127      26.261 110.095  93.424  1.00  0.00           C  
ATOM   1994  C   GLY A 127      24.847 109.560  93.814  1.00  0.00           C  
ATOM   1995  O   GLY A 127      24.225 110.083  94.704  1.00  0.00           O  
ATOM   1996  H   GLY A 127      27.094 111.387  94.833  1.00  0.00           H  
ATOM   1997  HA2 GLY A 127      26.220 110.993  92.808  1.00  0.00           H  
ATOM   1998  HA3 GLY A 127      26.771 109.347  92.816  1.00  0.00           H  
ATOM   1999  N   ASP A 128      24.383 108.538  93.088  1.00  0.00           N  
ATOM   2000  CA  ASP A 128      23.148 107.894  93.453  1.00  0.00           C  
ATOM   2001  C   ASP A 128      23.395 106.872  94.568  1.00  0.00           C  
ATOM   2002  O   ASP A 128      22.576 105.986  94.873  1.00  0.00           O  
ATOM   2003  CB  ASP A 128      22.310 107.353  92.221  1.00  0.00           C  
ATOM   2004  CG  ASP A 128      23.098 106.372  91.355  1.00  0.00           C  
ATOM   2005  OD1 ASP A 128      24.383 106.275  91.466  1.00  0.00           O  
ATOM   2006  OD2 ASP A 128      22.490 105.543  90.645  1.00  0.00           O1-
ATOM   2007  H   ASP A 128      24.882 108.095  92.330  1.00  0.00           H  
ATOM   2008  HA  ASP A 128      22.554 108.701  93.883  1.00  0.00           H  
ATOM   2009  HB2 ASP A 128      21.439 106.846  92.637  1.00  0.00           H  
ATOM   2010  HB3 ASP A 128      21.928 108.224  91.687  1.00  0.00           H  
ATOM   2011  N   GLY A 129      24.592 106.988  95.206  1.00  0.00           N  
ATOM   2012  CA  GLY A 129      25.102 106.009  96.174  1.00  0.00           C  
ATOM   2013  C   GLY A 129      25.777 104.737  95.540  1.00  0.00           C  
ATOM   2014  O   GLY A 129      26.246 104.877  94.409  1.00  0.00           O  
ATOM   2015  H   GLY A 129      25.216 107.750  94.980  1.00  0.00           H  
ATOM   2016  HA2 GLY A 129      25.886 106.458  96.784  1.00  0.00           H  
ATOM   2017  HA3 GLY A 129      24.311 105.718  96.866  1.00  0.00           H  
ATOM   2018  N   PHE A 130      25.841 103.602  96.223  1.00  0.00           N  
ATOM   2019  CA  PHE A 130      26.536 102.372  95.931  1.00  0.00           C  
ATOM   2020  C   PHE A 130      25.513 101.182  95.892  1.00  0.00           C  
ATOM   2021  O   PHE A 130      24.463 101.195  96.508  1.00  0.00           O  
ATOM   2022  CB  PHE A 130      27.664 102.287  97.055  1.00  0.00           C  
ATOM   2023  CG  PHE A 130      28.729 103.346  97.178  1.00  0.00           C  
ATOM   2024  CD1 PHE A 130      28.477 104.456  98.005  1.00  0.00           C  
ATOM   2025  CD2 PHE A 130      29.903 103.216  96.402  1.00  0.00           C  
ATOM   2026  CE1 PHE A 130      29.361 105.518  98.038  1.00  0.00           C  
ATOM   2027  CE2 PHE A 130      30.791 104.325  96.387  1.00  0.00           C  
ATOM   2028  CZ  PHE A 130      30.507 105.460  97.162  1.00  0.00           C  
ATOM   2029  H   PHE A 130      25.279 103.594  97.062  1.00  0.00           H  
ATOM   2030  HA  PHE A 130      26.975 102.369  94.934  1.00  0.00           H  
ATOM   2031  HB2 PHE A 130      27.184 102.266  98.034  1.00  0.00           H  
ATOM   2032  HB3 PHE A 130      28.196 101.347  96.907  1.00  0.00           H  
ATOM   2033  HD1 PHE A 130      27.542 104.389  98.539  1.00  0.00           H  
ATOM   2034  HD2 PHE A 130      30.033 102.341  95.783  1.00  0.00           H  
ATOM   2035  HE1 PHE A 130      29.106 106.364  98.661  1.00  0.00           H  
ATOM   2036  HE2 PHE A 130      31.582 104.440  95.661  1.00  0.00           H  
ATOM   2037  HZ  PHE A 130      31.101 106.356  97.055  1.00  0.00           H  
ATOM   2038  N   ASP A 131      25.780 100.140  95.107  1.00  0.00           N  
ATOM   2039  CA  ASP A 131      24.833  99.010  94.900  1.00  0.00           C  
ATOM   2040  C   ASP A 131      24.674  98.219  96.259  1.00  0.00           C  
ATOM   2041  O   ASP A 131      23.566  97.704  96.525  1.00  0.00           O  
ATOM   2042  CB  ASP A 131      25.339  98.040  93.797  1.00  0.00           C  
ATOM   2043  CG  ASP A 131      25.639  98.608  92.394  1.00  0.00           C  
ATOM   2044  OD1 ASP A 131      26.580  97.983  91.769  1.00  0.00           O  
ATOM   2045  OD2 ASP A 131      24.995  99.573  91.937  1.00  0.00           O1-
ATOM   2046  H   ASP A 131      26.672 100.056  94.641  1.00  0.00           H  
ATOM   2047  HA  ASP A 131      23.886  99.433  94.568  1.00  0.00           H  
ATOM   2048  HB2 ASP A 131      26.266  97.615  94.182  1.00  0.00           H  
ATOM   2049  HB3 ASP A 131      24.586  97.265  93.654  1.00  0.00           H  
ATOM   2050  N   ALA A 132      25.704  98.109  97.075  1.00  0.00           N  
ATOM   2051  CA  ALA A 132      25.606  97.686  98.473  1.00  0.00           C  
ATOM   2052  C   ALA A 132      26.595  98.509  99.364  1.00  0.00           C  
ATOM   2053  O   ALA A 132      27.638  98.896  98.854  1.00  0.00           O  
ATOM   2054  CB  ALA A 132      25.781  96.153  98.603  1.00  0.00           C  
ATOM   2055  H   ALA A 132      26.551  98.540  96.733  1.00  0.00           H  
ATOM   2056  HA  ALA A 132      24.564  97.857  98.743  1.00  0.00           H  
ATOM   2057  HB1 ALA A 132      26.614  95.872  97.959  1.00  0.00           H  
ATOM   2058  HB2 ALA A 132      25.803  95.784  99.629  1.00  0.00           H  
ATOM   2059  HB3 ALA A 132      24.924  95.722  98.088  1.00  0.00           H  
ATOM   2060  N   VAL A 133      26.427  98.448 100.727  1.00  0.00           N  
ATOM   2061  CA  VAL A 133      27.279  99.010 101.731  1.00  0.00           C  
ATOM   2062  C   VAL A 133      27.682  97.859 102.652  1.00  0.00           C  
ATOM   2063  O   VAL A 133      26.776  97.134 103.119  1.00  0.00           O  
ATOM   2064  CB  VAL A 133      26.616 100.188 102.507  1.00  0.00           C  
ATOM   2065  CG1 VAL A 133      27.591 100.911 103.493  1.00  0.00           C  
ATOM   2066  CG2 VAL A 133      26.279 101.298 101.540  1.00  0.00           C  
ATOM   2067  H   VAL A 133      25.561  98.090 101.107  1.00  0.00           H  
ATOM   2068  HA  VAL A 133      28.235  99.330 101.320  1.00  0.00           H  
ATOM   2069  HB  VAL A 133      25.791  99.773 103.085  1.00  0.00           H  
ATOM   2070 HG11 VAL A 133      28.097 100.196 104.143  1.00  0.00           H  
ATOM   2071 HG12 VAL A 133      28.379 101.377 102.902  1.00  0.00           H  
ATOM   2072 HG13 VAL A 133      27.035 101.613 104.114  1.00  0.00           H  
ATOM   2073 HG21 VAL A 133      25.845 102.137 102.084  1.00  0.00           H  
ATOM   2074 HG22 VAL A 133      27.145 101.562 100.934  1.00  0.00           H  
ATOM   2075 HG23 VAL A 133      25.528 100.902 100.856  1.00  0.00           H  
ATOM   2076  N   ILE A 134      28.972  97.790 103.051  1.00  0.00           N  
ATOM   2077  CA  ILE A 134      29.496  96.820 104.054  1.00  0.00           C  
ATOM   2078  C   ILE A 134      30.185  97.600 105.193  1.00  0.00           C  
ATOM   2079  O   ILE A 134      30.710  98.723 105.023  1.00  0.00           O  
ATOM   2080  CB  ILE A 134      30.450  95.794 103.369  1.00  0.00           C  
ATOM   2081  CG1 ILE A 134      31.816  96.272 102.815  1.00  0.00           C  
ATOM   2082  CG2 ILE A 134      29.611  94.926 102.319  1.00  0.00           C  
ATOM   2083  CD1 ILE A 134      32.730  95.139 102.380  1.00  0.00           C  
ATOM   2084  H   ILE A 134      29.477  98.583 102.682  1.00  0.00           H  
ATOM   2085  HA  ILE A 134      28.667  96.238 104.453  1.00  0.00           H  
ATOM   2086  HB  ILE A 134      30.697  95.098 104.172  1.00  0.00           H  
ATOM   2087 HG12 ILE A 134      31.646  96.911 101.949  1.00  0.00           H  
ATOM   2088 HG13 ILE A 134      32.281  96.914 103.562  1.00  0.00           H  
ATOM   2089 HG21 ILE A 134      30.190  94.045 102.039  1.00  0.00           H  
ATOM   2090 HG22 ILE A 134      28.723  94.507 102.791  1.00  0.00           H  
ATOM   2091 HG23 ILE A 134      29.319  95.521 101.453  1.00  0.00           H  
ATOM   2092 HD11 ILE A 134      32.959  94.391 103.141  1.00  0.00           H  
ATOM   2093 HD12 ILE A 134      32.115  94.708 101.591  1.00  0.00           H  
ATOM   2094 HD13 ILE A 134      33.703  95.533 102.084  1.00  0.00           H  
ATOM   2095  N   CYS A 135      30.186  97.066 106.397  1.00  0.00           N  
ATOM   2096  CA  CYS A 135      30.841  97.643 107.597  1.00  0.00           C  
ATOM   2097  C   CYS A 135      31.907  96.536 107.978  1.00  0.00           C  
ATOM   2098  O   CYS A 135      33.014  96.586 107.465  1.00  0.00           O  
ATOM   2099  CB  CYS A 135      29.805  98.003 108.623  1.00  0.00           C  
ATOM   2100  SG  CYS A 135      28.558  99.146 107.875  1.00  0.00           S  
ATOM   2101  H   CYS A 135      29.476  96.358 106.523  1.00  0.00           H  
ATOM   2102  HA  CYS A 135      31.406  98.517 107.275  1.00  0.00           H  
ATOM   2103  HB2 CYS A 135      29.302  97.136 109.051  1.00  0.00           H  
ATOM   2104  HB3 CYS A 135      30.355  98.551 109.388  1.00  0.00           H  
ATOM   2105  HG  CYS A 135      27.954  98.238 107.102  1.00  0.00           H  
ATOM   2106  N   LEU A 136      31.540  95.505 108.763  1.00  0.00           N  
ATOM   2107  CA  LEU A 136      32.382  94.377 109.132  1.00  0.00           C  
ATOM   2108  C   LEU A 136      33.567  94.764 110.043  1.00  0.00           C  
ATOM   2109  O   LEU A 136      34.135  95.834 110.123  1.00  0.00           O  
ATOM   2110  CB  LEU A 136      32.917  93.554 107.832  1.00  0.00           C  
ATOM   2111  CG  LEU A 136      31.746  93.031 106.900  1.00  0.00           C  
ATOM   2112  CD1 LEU A 136      32.258  92.469 105.580  1.00  0.00           C  
ATOM   2113  CD2 LEU A 136      30.968  92.043 107.693  1.00  0.00           C  
ATOM   2114  H   LEU A 136      30.648  95.517 109.235  1.00  0.00           H  
ATOM   2115  HA  LEU A 136      31.750  93.705 109.711  1.00  0.00           H  
ATOM   2116  HB2 LEU A 136      33.545  94.217 107.237  1.00  0.00           H  
ATOM   2117  HB3 LEU A 136      33.527  92.749 108.239  1.00  0.00           H  
ATOM   2118  HG  LEU A 136      31.120  93.862 106.579  1.00  0.00           H  
ATOM   2119 HD11 LEU A 136      31.488  92.046 104.936  1.00  0.00           H  
ATOM   2120 HD12 LEU A 136      32.808  93.199 104.987  1.00  0.00           H  
ATOM   2121 HD13 LEU A 136      32.950  91.668 105.842  1.00  0.00           H  
ATOM   2122 HD21 LEU A 136      30.490  92.420 108.598  1.00  0.00           H  
ATOM   2123 HD22 LEU A 136      30.188  91.719 107.004  1.00  0.00           H  
ATOM   2124 HD23 LEU A 136      31.548  91.123 107.768  1.00  0.00           H  
ATOM   2125  N   GLY A 137      34.091  93.738 110.722  1.00  0.00           N  
ATOM   2126  CA  GLY A 137      35.143  93.780 111.738  1.00  0.00           C  
ATOM   2127  C   GLY A 137      34.684  94.117 113.145  1.00  0.00           C  
ATOM   2128  O   GLY A 137      35.546  94.441 113.946  1.00  0.00           O  
ATOM   2129  H   GLY A 137      33.625  92.848 110.620  1.00  0.00           H  
ATOM   2130  HA2 GLY A 137      35.636  92.815 111.623  1.00  0.00           H  
ATOM   2131  HA3 GLY A 137      35.860  94.566 111.497  1.00  0.00           H  
ATOM   2132  N   ASN A 138      33.361  94.155 113.434  1.00  0.00           N  
ATOM   2133  CA  ASN A 138      32.809  95.049 114.459  1.00  0.00           C  
ATOM   2134  C   ASN A 138      32.969  96.518 114.072  1.00  0.00           C  
ATOM   2135  O   ASN A 138      34.024  96.863 113.550  1.00  0.00           O  
ATOM   2136  CB  ASN A 138      33.318  94.815 115.876  1.00  0.00           C  
ATOM   2137  CG  ASN A 138      32.637  95.643 117.032  1.00  0.00           C  
ATOM   2138  ND2 ASN A 138      33.239  95.631 118.247  1.00  0.00           N  
ATOM   2139  OD1 ASN A 138      31.729  96.437 116.791  1.00  0.00           O  
ATOM   2140  H   ASN A 138      32.706  93.860 112.724  1.00  0.00           H  
ATOM   2141  HA  ASN A 138      31.741  94.834 114.475  1.00  0.00           H  
ATOM   2142  HB2 ASN A 138      33.176  93.765 116.129  1.00  0.00           H  
ATOM   2143  HB3 ASN A 138      34.356  95.129 115.980  1.00  0.00           H  
ATOM   2144 HD21 ASN A 138      32.763  96.141 118.978  1.00  0.00           H  
ATOM   2145 HD22 ASN A 138      34.090  95.134 118.470  1.00  0.00           H  
ATOM   2146  N   SER A 139      31.947  97.379 114.094  1.00  0.00           N  
ATOM   2147  CA  SER A 139      32.129  98.763 113.565  1.00  0.00           C  
ATOM   2148  C   SER A 139      31.451  99.792 114.475  1.00  0.00           C  
ATOM   2149  O   SER A 139      32.160 100.381 115.288  1.00  0.00           O  
ATOM   2150  CB  SER A 139      31.643  98.971 112.061  1.00  0.00           C  
ATOM   2151  OG  SER A 139      30.404  98.362 112.007  1.00  0.00           O  
ATOM   2152  H   SER A 139      31.029  97.081 114.393  1.00  0.00           H  
ATOM   2153  HA  SER A 139      33.179  99.033 113.463  1.00  0.00           H  
ATOM   2154  HB2 SER A 139      31.554 100.043 111.885  1.00  0.00           H  
ATOM   2155  HB3 SER A 139      32.379  98.673 111.314  1.00  0.00           H  
ATOM   2156  HG  SER A 139      30.566  97.417 112.055  1.00  0.00           H  
ATOM   2157  N   PHE A 140      30.103  99.916 114.456  1.00  0.00           N  
ATOM   2158  CA  PHE A 140      29.207 100.996 114.896  1.00  0.00           C  
ATOM   2159  C   PHE A 140      29.203 101.346 116.327  1.00  0.00           C  
ATOM   2160  O   PHE A 140      29.389 102.500 116.630  1.00  0.00           O  
ATOM   2161  CB  PHE A 140      27.760 100.782 114.342  1.00  0.00           C  
ATOM   2162  CG  PHE A 140      26.712 101.755 114.694  1.00  0.00           C  
ATOM   2163  CD1 PHE A 140      26.550 102.919 113.869  1.00  0.00           C  
ATOM   2164  CD2 PHE A 140      25.934 101.633 115.844  1.00  0.00           C  
ATOM   2165  CE1 PHE A 140      25.592 103.863 114.178  1.00  0.00           C  
ATOM   2166  CE2 PHE A 140      25.047 102.640 116.253  1.00  0.00           C  
ATOM   2167  CZ  PHE A 140      24.810 103.693 115.347  1.00  0.00           C  
ATOM   2168  H   PHE A 140      29.669  99.329 113.758  1.00  0.00           H  
ATOM   2169  HA  PHE A 140      29.600 101.887 114.406  1.00  0.00           H  
ATOM   2170  HB2 PHE A 140      27.760 100.675 113.257  1.00  0.00           H  
ATOM   2171  HB3 PHE A 140      27.508  99.831 114.810  1.00  0.00           H  
ATOM   2172  HD1 PHE A 140      27.283 103.035 113.084  1.00  0.00           H  
ATOM   2173  HD2 PHE A 140      26.098 100.777 116.482  1.00  0.00           H  
ATOM   2174  HE1 PHE A 140      25.492 104.748 113.566  1.00  0.00           H  
ATOM   2175  HE2 PHE A 140      24.442 102.605 117.147  1.00  0.00           H  
ATOM   2176  HZ  PHE A 140      24.164 104.496 115.674  1.00  0.00           H  
ATOM   2177  N   ALA A 141      29.122 100.338 117.162  1.00  0.00           N  
ATOM   2178  CA  ALA A 141      28.872 100.542 118.609  1.00  0.00           C  
ATOM   2179  C   ALA A 141      30.097 101.039 119.403  1.00  0.00           C  
ATOM   2180  O   ALA A 141      30.040 101.196 120.640  1.00  0.00           O  
ATOM   2181  CB  ALA A 141      28.272  99.267 119.214  1.00  0.00           C  
ATOM   2182  H   ALA A 141      29.191  99.394 116.809  1.00  0.00           H  
ATOM   2183  HA  ALA A 141      28.109 101.319 118.602  1.00  0.00           H  
ATOM   2184  HB1 ALA A 141      29.006  98.463 119.272  1.00  0.00           H  
ATOM   2185  HB2 ALA A 141      27.915  99.540 120.206  1.00  0.00           H  
ATOM   2186  HB3 ALA A 141      27.476  98.907 118.562  1.00  0.00           H  
ATOM   2187  N   HID A 142      31.204 101.393 118.784  1.00  0.00           N  
ATOM   2188  CA  HID A 142      32.101 102.452 119.302  1.00  0.00           C  
ATOM   2189  C   HID A 142      31.518 103.846 119.571  1.00  0.00           C  
ATOM   2190  O   HID A 142      32.058 104.494 120.417  1.00  0.00           O  
ATOM   2191  CB  HID A 142      33.320 102.510 118.357  1.00  0.00           C  
ATOM   2192  CG  HID A 142      34.220 101.289 118.341  1.00  0.00           C  
ATOM   2193  CD2 HID A 142      34.791 100.672 117.305  1.00  0.00           C  
ATOM   2194  ND1 HID A 142      34.711 100.736 119.497  1.00  0.00           N  
ATOM   2195  CE1 HID A 142      35.679  99.861 119.139  1.00  0.00           C  
ATOM   2196  NE2 HID A 142      35.796  99.870 117.807  1.00  0.00           N  
ATOM   2197  H   HID A 142      31.353 101.151 117.815  1.00  0.00           H  
ATOM   2198  HA  HID A 142      32.409 102.162 120.306  1.00  0.00           H  
ATOM   2199  HB2 HID A 142      33.015 102.672 117.324  1.00  0.00           H  
ATOM   2200  HB3 HID A 142      33.905 103.385 118.643  1.00  0.00           H  
ATOM   2201  HD1 HID A 142      34.451 100.884 120.461  1.00  0.00           H  
ATOM   2202  HD2 HID A 142      34.671 100.951 116.269  1.00  0.00           H  
ATOM   2203  HE1 HID A 142      36.306  99.304 119.819  1.00  0.00           H  
ATOM   2204  N   LEU A 143      30.510 104.246 118.782  1.00  0.00           N  
ATOM   2205  CA  LEU A 143      29.915 105.574 118.893  1.00  0.00           C  
ATOM   2206  C   LEU A 143      29.193 105.771 120.236  1.00  0.00           C  
ATOM   2207  O   LEU A 143      28.202 105.128 120.586  1.00  0.00           O  
ATOM   2208  CB  LEU A 143      28.883 105.829 117.696  1.00  0.00           C  
ATOM   2209  CG  LEU A 143      28.193 107.153 117.587  1.00  0.00           C  
ATOM   2210  CD1 LEU A 143      29.102 108.287 117.371  1.00  0.00           C  
ATOM   2211  CD2 LEU A 143      27.189 107.034 116.451  1.00  0.00           C  
ATOM   2212  H   LEU A 143      30.228 103.582 118.076  1.00  0.00           H  
ATOM   2213  HA  LEU A 143      30.741 106.270 118.748  1.00  0.00           H  
ATOM   2214  HB2 LEU A 143      29.364 105.642 116.735  1.00  0.00           H  
ATOM   2215  HB3 LEU A 143      28.104 105.067 117.737  1.00  0.00           H  
ATOM   2216  HG  LEU A 143      27.625 107.379 118.489  1.00  0.00           H  
ATOM   2217 HD11 LEU A 143      28.514 109.149 117.688  1.00  0.00           H  
ATOM   2218 HD12 LEU A 143      30.001 108.155 117.974  1.00  0.00           H  
ATOM   2219 HD13 LEU A 143      29.537 108.331 116.373  1.00  0.00           H  
ATOM   2220 HD21 LEU A 143      27.793 106.658 115.625  1.00  0.00           H  
ATOM   2221 HD22 LEU A 143      26.465 106.246 116.657  1.00  0.00           H  
ATOM   2222 HD23 LEU A 143      26.739 108.018 116.321  1.00  0.00           H  
ATOM   2223  N   PRO A 144      29.799 106.688 121.114  1.00  0.00           N  
ATOM   2224  CA  PRO A 144      29.297 106.905 122.513  1.00  0.00           C  
ATOM   2225  C   PRO A 144      28.138 107.869 122.578  1.00  0.00           C  
ATOM   2226  O   PRO A 144      27.660 108.362 121.539  1.00  0.00           O  
ATOM   2227  CB  PRO A 144      30.559 107.494 123.224  1.00  0.00           C  
ATOM   2228  CG  PRO A 144      30.965 108.554 122.135  1.00  0.00           C  
ATOM   2229  CD  PRO A 144      30.736 107.757 120.844  1.00  0.00           C  
ATOM   2230  HA  PRO A 144      29.052 105.992 123.056  1.00  0.00           H  
ATOM   2231  HB2 PRO A 144      30.425 107.958 124.201  1.00  0.00           H  
ATOM   2232  HB3 PRO A 144      31.332 106.734 123.105  1.00  0.00           H  
ATOM   2233  HG2 PRO A 144      30.284 109.398 122.244  1.00  0.00           H  
ATOM   2234  HG3 PRO A 144      31.966 108.974 122.035  1.00  0.00           H  
ATOM   2235  HD2 PRO A 144      30.227 108.424 120.148  1.00  0.00           H  
ATOM   2236  HD3 PRO A 144      31.688 107.431 120.427  1.00  0.00           H  
ATOM   2237  N   ASP A 145      27.688 108.101 123.816  1.00  0.00           N  
ATOM   2238  CA  ASP A 145      26.738 109.127 124.204  1.00  0.00           C  
ATOM   2239  C   ASP A 145      27.230 109.799 125.556  1.00  0.00           C  
ATOM   2240  O   ASP A 145      27.615 109.080 126.487  1.00  0.00           O  
ATOM   2241  CB  ASP A 145      25.394 108.390 124.469  1.00  0.00           C  
ATOM   2242  CG  ASP A 145      24.211 109.288 124.832  1.00  0.00           C  
ATOM   2243  OD1 ASP A 145      23.206 108.646 125.077  1.00  0.00           O  
ATOM   2244  OD2 ASP A 145      24.366 110.527 124.754  1.00  0.00           O1-
ATOM   2245  H   ASP A 145      28.164 107.513 124.487  1.00  0.00           H  
ATOM   2246  HA  ASP A 145      26.639 109.823 123.371  1.00  0.00           H  
ATOM   2247  HB2 ASP A 145      25.165 107.912 123.516  1.00  0.00           H  
ATOM   2248  HB3 ASP A 145      25.529 107.655 125.262  1.00  0.00           H  
ATOM   2249  N   SER A 146      27.178 111.143 125.718  1.00  0.00           N  
ATOM   2250  CA  SER A 146      27.462 111.889 127.028  1.00  0.00           C  
ATOM   2251  C   SER A 146      26.165 112.422 127.758  1.00  0.00           C  
ATOM   2252  O   SER A 146      26.238 112.956 128.892  1.00  0.00           O  
ATOM   2253  CB  SER A 146      28.329 113.141 126.678  1.00  0.00           C  
ATOM   2254  OG  SER A 146      27.736 114.147 125.797  1.00  0.00           O  
ATOM   2255  H   SER A 146      26.926 111.618 124.863  1.00  0.00           H  
ATOM   2256  HA  SER A 146      28.064 111.358 127.764  1.00  0.00           H  
ATOM   2257  HB2 SER A 146      28.656 113.648 127.585  1.00  0.00           H  
ATOM   2258  HB3 SER A 146      29.200 112.731 126.167  1.00  0.00           H  
ATOM   2259  HG  SER A 146      27.544 113.798 124.923  1.00  0.00           H  
ATOM   2260  N   LYS A 147      25.085 112.197 127.176  1.00  0.00           N  
ATOM   2261  CA  LYS A 147      23.902 113.119 127.437  1.00  0.00           C  
ATOM   2262  C   LYS A 147      22.559 112.427 127.484  1.00  0.00           C  
ATOM   2263  O   LYS A 147      21.556 112.919 128.010  1.00  0.00           O  
ATOM   2264  CB  LYS A 147      23.870 114.256 126.425  1.00  0.00           C  
ATOM   2265  CG  LYS A 147      23.805 113.990 124.950  1.00  0.00           C  
ATOM   2266  CD  LYS A 147      23.601 115.317 124.173  1.00  0.00           C  
ATOM   2267  CE  LYS A 147      23.173 115.094 122.662  1.00  0.00           C  
ATOM   2268  NZ  LYS A 147      24.164 114.403 121.782  1.00  0.00           N1+
ATOM   2269  H   LYS A 147      25.148 111.704 126.297  1.00  0.00           H  
ATOM   2270  HA  LYS A 147      24.015 113.569 128.424  1.00  0.00           H  
ATOM   2271  HB2 LYS A 147      23.010 114.856 126.725  1.00  0.00           H  
ATOM   2272  HB3 LYS A 147      24.672 114.988 126.522  1.00  0.00           H  
ATOM   2273  HG2 LYS A 147      24.718 113.503 124.607  1.00  0.00           H  
ATOM   2274  HG3 LYS A 147      23.056 113.246 124.680  1.00  0.00           H  
ATOM   2275  HD2 LYS A 147      22.824 115.903 124.666  1.00  0.00           H  
ATOM   2276  HD3 LYS A 147      24.455 115.981 124.303  1.00  0.00           H  
ATOM   2277  HE2 LYS A 147      22.253 114.529 122.811  1.00  0.00           H  
ATOM   2278  HE3 LYS A 147      22.859 116.037 122.214  1.00  0.00           H  
ATOM   2279  HZ1 LYS A 147      23.714 114.276 120.888  1.00  0.00           H  
ATOM   2280  HZ2 LYS A 147      25.062 114.863 121.723  1.00  0.00           H  
ATOM   2281  HZ3 LYS A 147      24.290 113.446 122.080  1.00  0.00           H  
ATOM   2282  N   GLY A 148      22.492 111.151 127.173  1.00  0.00           N  
ATOM   2283  CA  GLY A 148      21.341 110.259 127.249  1.00  0.00           C  
ATOM   2284  C   GLY A 148      20.385 110.220 126.078  1.00  0.00           C  
ATOM   2285  O   GLY A 148      19.226 110.014 126.278  1.00  0.00           O  
ATOM   2286  H   GLY A 148      23.317 110.839 126.680  1.00  0.00           H  
ATOM   2287  HA2 GLY A 148      21.773 109.270 127.400  1.00  0.00           H  
ATOM   2288  HA3 GLY A 148      20.715 110.490 128.110  1.00  0.00           H  
ATOM   2289  N   ASP A 149      20.957 110.320 124.841  1.00  0.00           N  
ATOM   2290  CA  ASP A 149      20.131 110.559 123.681  1.00  0.00           C  
ATOM   2291  C   ASP A 149      20.610 109.751 122.524  1.00  0.00           C  
ATOM   2292  O   ASP A 149      21.829 109.733 122.364  1.00  0.00           O  
ATOM   2293  CB  ASP A 149      20.190 112.063 123.427  1.00  0.00           C  
ATOM   2294  CG  ASP A 149      18.997 112.643 122.692  1.00  0.00           C  
ATOM   2295  OD1 ASP A 149      18.248 111.921 121.995  1.00  0.00           O  
ATOM   2296  OD2 ASP A 149      18.756 113.889 122.708  1.00  0.00           O1-
ATOM   2297  H   ASP A 149      21.922 110.123 124.614  1.00  0.00           H  
ATOM   2298  HA  ASP A 149      19.101 110.317 123.942  1.00  0.00           H  
ATOM   2299  HB2 ASP A 149      20.117 112.660 124.336  1.00  0.00           H  
ATOM   2300  HB3 ASP A 149      21.105 112.397 122.937  1.00  0.00           H  
ATOM   2301  N   GLN A 150      19.696 109.179 121.709  1.00  0.00           N  
ATOM   2302  CA  GLN A 150      19.972 108.338 120.540  1.00  0.00           C  
ATOM   2303  C   GLN A 150      20.054 109.044 119.242  1.00  0.00           C  
ATOM   2304  O   GLN A 150      20.045 108.487 118.190  1.00  0.00           O  
ATOM   2305  CB  GLN A 150      18.811 107.239 120.416  1.00  0.00           C  
ATOM   2306  CG  GLN A 150      17.394 107.728 120.102  1.00  0.00           C  
ATOM   2307  CD  GLN A 150      16.461 107.876 121.276  1.00  0.00           C  
ATOM   2308  NE2 GLN A 150      15.432 107.071 121.275  1.00  0.00           N  
ATOM   2309  OE1 GLN A 150      16.668 108.582 122.275  1.00  0.00           O  
ATOM   2310  H   GLN A 150      18.727 109.371 121.920  1.00  0.00           H  
ATOM   2311  HA  GLN A 150      20.961 107.918 120.720  1.00  0.00           H  
ATOM   2312  HB2 GLN A 150      19.058 106.487 119.667  1.00  0.00           H  
ATOM   2313  HB3 GLN A 150      18.777 106.836 121.428  1.00  0.00           H  
ATOM   2314  HG2 GLN A 150      17.403 108.730 119.673  1.00  0.00           H  
ATOM   2315  HG3 GLN A 150      16.947 107.133 119.304  1.00  0.00           H  
ATOM   2316 HE21 GLN A 150      14.770 107.064 122.039  1.00  0.00           H  
ATOM   2317 HE22 GLN A 150      15.308 106.377 120.553  1.00  0.00           H  
ATOM   2318  N   SER A 151      19.986 110.406 119.398  1.00  0.00           N  
ATOM   2319  CA  SER A 151      19.968 111.339 118.360  1.00  0.00           C  
ATOM   2320  C   SER A 151      21.113 111.325 117.399  1.00  0.00           C  
ATOM   2321  O   SER A 151      20.807 111.677 116.245  1.00  0.00           O  
ATOM   2322  CB  SER A 151      19.643 112.745 119.012  1.00  0.00           C  
ATOM   2323  OG  SER A 151      20.644 113.156 119.851  1.00  0.00           O  
ATOM   2324  H   SER A 151      19.917 110.818 120.317  1.00  0.00           H  
ATOM   2325  HA  SER A 151      19.095 111.029 117.787  1.00  0.00           H  
ATOM   2326  HB2 SER A 151      19.698 113.488 118.217  1.00  0.00           H  
ATOM   2327  HB3 SER A 151      18.662 112.740 119.488  1.00  0.00           H  
ATOM   2328  HG  SER A 151      21.308 113.521 119.262  1.00  0.00           H  
ATOM   2329  N   GLU A 152      22.349 111.093 117.842  1.00  0.00           N  
ATOM   2330  CA  GLU A 152      23.569 111.166 117.011  1.00  0.00           C  
ATOM   2331  C   GLU A 152      23.712 109.763 116.405  1.00  0.00           C  
ATOM   2332  O   GLU A 152      24.088 109.716 115.245  1.00  0.00           O  
ATOM   2333  CB  GLU A 152      24.823 111.521 117.773  1.00  0.00           C  
ATOM   2334  CG  GLU A 152      24.754 112.729 118.770  1.00  0.00           C  
ATOM   2335  CD  GLU A 152      23.847 113.818 118.274  1.00  0.00           C  
ATOM   2336  OE1 GLU A 152      22.949 114.207 119.113  1.00  0.00           O  
ATOM   2337  OE2 GLU A 152      24.043 114.228 117.114  1.00  0.00           O1-
ATOM   2338  H   GLU A 152      22.434 110.788 118.800  1.00  0.00           H  
ATOM   2339  HA  GLU A 152      23.367 111.884 116.215  1.00  0.00           H  
ATOM   2340  HB2 GLU A 152      25.207 110.673 118.340  1.00  0.00           H  
ATOM   2341  HB3 GLU A 152      25.512 111.830 116.988  1.00  0.00           H  
ATOM   2342  HG2 GLU A 152      24.365 112.429 119.743  1.00  0.00           H  
ATOM   2343  HG3 GLU A 152      25.751 113.135 118.935  1.00  0.00           H  
ATOM   2344  N   HIE A 153      23.353 108.715 117.130  1.00  0.00           N  
ATOM   2345  CA  HIE A 153      23.365 107.273 116.671  1.00  0.00           C  
ATOM   2346  C   HIE A 153      22.532 107.148 115.399  1.00  0.00           C  
ATOM   2347  O   HIE A 153      22.959 106.552 114.431  1.00  0.00           O  
ATOM   2348  CB  HIE A 153      22.976 106.404 117.873  1.00  0.00           C  
ATOM   2349  CG  HIE A 153      23.964 106.380 119.021  1.00  0.00           C  
ATOM   2350  CD2 HIE A 153      25.024 107.174 119.265  1.00  0.00           C  
ATOM   2351  ND1 HIE A 153      23.716 105.537 120.150  1.00  0.00           N  
ATOM   2352  CE1 HIE A 153      24.777 105.729 120.936  1.00  0.00           C  
ATOM   2353  NE2 HIE A 153      25.554 106.662 120.433  1.00  0.00           N  
ATOM   2354  H   HIE A 153      23.179 108.897 118.108  1.00  0.00           H  
ATOM   2355  HA  HIE A 153      24.406 107.190 116.358  1.00  0.00           H  
ATOM   2356  HB2 HIE A 153      21.963 106.642 118.198  1.00  0.00           H  
ATOM   2357  HB3 HIE A 153      22.992 105.343 117.625  1.00  0.00           H  
ATOM   2358  HD2 HIE A 153      25.396 108.041 118.740  1.00  0.00           H  
ATOM   2359  HE1 HIE A 153      24.989 105.198 121.853  1.00  0.00           H  
ATOM   2360  HE2 HIE A 153      26.478 106.793 120.818  1.00  0.00           H  
ATOM   2361  N   ARG A 154      21.299 107.709 115.435  1.00  0.00           N  
ATOM   2362  CA  ARG A 154      20.414 107.636 114.259  1.00  0.00           C  
ATOM   2363  C   ARG A 154      20.982 108.506 113.142  1.00  0.00           C  
ATOM   2364  O   ARG A 154      20.790 108.077 112.034  1.00  0.00           O  
ATOM   2365  CB  ARG A 154      18.993 108.212 114.703  1.00  0.00           C  
ATOM   2366  CG  ARG A 154      17.814 107.876 113.760  1.00  0.00           C  
ATOM   2367  CD  ARG A 154      16.603 108.741 114.148  1.00  0.00           C  
ATOM   2368  NE  ARG A 154      15.639 108.636 113.040  1.00  0.00           N  
ATOM   2369  CZ  ARG A 154      14.369 108.390 113.045  1.00  0.00           C  
ATOM   2370  NH1 ARG A 154      13.829 108.263 111.877  1.00  0.00           N1+
ATOM   2371  NH2 ARG A 154      13.634 108.269 114.097  1.00  0.00           N  
ATOM   2372  H   ARG A 154      20.944 108.263 116.201  1.00  0.00           H  
ATOM   2373  HA  ARG A 154      20.381 106.585 113.974  1.00  0.00           H  
ATOM   2374  HB2 ARG A 154      18.768 107.752 115.666  1.00  0.00           H  
ATOM   2375  HB3 ARG A 154      19.147 109.287 114.799  1.00  0.00           H  
ATOM   2376  HG2 ARG A 154      18.146 108.110 112.748  1.00  0.00           H  
ATOM   2377  HG3 ARG A 154      17.578 106.826 113.936  1.00  0.00           H  
ATOM   2378  HD2 ARG A 154      16.172 108.318 115.055  1.00  0.00           H  
ATOM   2379  HD3 ARG A 154      16.876 109.793 114.214  1.00  0.00           H  
ATOM   2380  HE  ARG A 154      15.995 108.709 112.098  1.00  0.00           H  
ATOM   2381 HH11 ARG A 154      14.457 108.322 111.088  1.00  0.00           H  
ATOM   2382 HH12 ARG A 154      12.973 107.728 111.896  1.00  0.00           H  
ATOM   2383 HH21 ARG A 154      14.108 108.217 114.989  1.00  0.00           H  
ATOM   2384 HH22 ARG A 154      12.636 108.190 113.969  1.00  0.00           H  
ATOM   2385  N   LEU A 155      21.589 109.697 113.357  1.00  0.00           N  
ATOM   2386  CA  LEU A 155      22.122 110.472 112.282  1.00  0.00           C  
ATOM   2387  C   LEU A 155      23.356 109.817 111.624  1.00  0.00           C  
ATOM   2388  O   LEU A 155      23.442 109.788 110.345  1.00  0.00           O  
ATOM   2389  CB  LEU A 155      22.521 111.827 112.872  1.00  0.00           C  
ATOM   2390  CG  LEU A 155      23.600 112.644 112.170  1.00  0.00           C  
ATOM   2391  CD1 LEU A 155      23.185 113.095 110.735  1.00  0.00           C  
ATOM   2392  CD2 LEU A 155      24.061 113.734 113.038  1.00  0.00           C  
ATOM   2393  H   LEU A 155      21.774 109.950 114.318  1.00  0.00           H  
ATOM   2394  HA  LEU A 155      21.339 110.608 111.536  1.00  0.00           H  
ATOM   2395  HB2 LEU A 155      21.631 112.438 113.028  1.00  0.00           H  
ATOM   2396  HB3 LEU A 155      23.040 111.622 113.808  1.00  0.00           H  
ATOM   2397  HG  LEU A 155      24.564 112.138 112.117  1.00  0.00           H  
ATOM   2398 HD11 LEU A 155      22.582 112.348 110.217  1.00  0.00           H  
ATOM   2399 HD12 LEU A 155      22.572 113.985 110.868  1.00  0.00           H  
ATOM   2400 HD13 LEU A 155      24.077 113.183 110.113  1.00  0.00           H  
ATOM   2401 HD21 LEU A 155      24.869 114.246 112.515  1.00  0.00           H  
ATOM   2402 HD22 LEU A 155      23.202 114.341 113.323  1.00  0.00           H  
ATOM   2403 HD23 LEU A 155      24.497 113.455 113.998  1.00  0.00           H  
ATOM   2404  N   ALA A 156      24.153 109.033 112.378  1.00  0.00           N  
ATOM   2405  CA  ALA A 156      25.088 108.087 111.897  1.00  0.00           C  
ATOM   2406  C   ALA A 156      24.405 107.109 110.849  1.00  0.00           C  
ATOM   2407  O   ALA A 156      24.951 106.825 109.758  1.00  0.00           O  
ATOM   2408  CB  ALA A 156      25.909 107.355 112.951  1.00  0.00           C  
ATOM   2409  H   ALA A 156      24.109 109.010 113.386  1.00  0.00           H  
ATOM   2410  HA  ALA A 156      25.740 108.633 111.217  1.00  0.00           H  
ATOM   2411  HB1 ALA A 156      26.690 107.957 113.415  1.00  0.00           H  
ATOM   2412  HB2 ALA A 156      25.300 106.958 113.763  1.00  0.00           H  
ATOM   2413  HB3 ALA A 156      26.334 106.457 112.500  1.00  0.00           H  
ATOM   2414  N   LEU A 157      23.365 106.450 111.374  1.00  0.00           N  
ATOM   2415  CA  LEU A 157      22.738 105.350 110.723  1.00  0.00           C  
ATOM   2416  C   LEU A 157      22.049 105.702 109.423  1.00  0.00           C  
ATOM   2417  O   LEU A 157      22.316 105.107 108.358  1.00  0.00           O  
ATOM   2418  CB  LEU A 157      21.763 104.504 111.582  1.00  0.00           C  
ATOM   2419  CG  LEU A 157      22.614 103.648 112.527  1.00  0.00           C  
ATOM   2420  CD1 LEU A 157      21.828 103.281 113.816  1.00  0.00           C  
ATOM   2421  CD2 LEU A 157      23.179 102.432 111.860  1.00  0.00           C  
ATOM   2422  H   LEU A 157      23.210 106.553 112.366  1.00  0.00           H  
ATOM   2423  HA  LEU A 157      23.492 104.640 110.383  1.00  0.00           H  
ATOM   2424  HB2 LEU A 157      21.306 105.233 112.252  1.00  0.00           H  
ATOM   2425  HB3 LEU A 157      21.086 103.909 110.969  1.00  0.00           H  
ATOM   2426  HG  LEU A 157      23.502 104.216 112.805  1.00  0.00           H  
ATOM   2427 HD11 LEU A 157      22.426 102.605 114.426  1.00  0.00           H  
ATOM   2428 HD12 LEU A 157      21.459 104.214 114.240  1.00  0.00           H  
ATOM   2429 HD13 LEU A 157      20.975 102.688 113.486  1.00  0.00           H  
ATOM   2430 HD21 LEU A 157      24.004 102.760 111.228  1.00  0.00           H  
ATOM   2431 HD22 LEU A 157      23.675 101.800 112.597  1.00  0.00           H  
ATOM   2432 HD23 LEU A 157      22.341 101.934 111.371  1.00  0.00           H  
ATOM   2433  N   LYS A 158      21.132 106.755 109.483  1.00  0.00           N  
ATOM   2434  CA  LYS A 158      20.545 107.239 108.267  1.00  0.00           C  
ATOM   2435  C   LYS A 158      21.609 107.655 107.225  1.00  0.00           C  
ATOM   2436  O   LYS A 158      21.415 107.381 106.053  1.00  0.00           O  
ATOM   2437  CB  LYS A 158      19.852 108.566 108.828  1.00  0.00           C  
ATOM   2438  CG  LYS A 158      19.239 109.574 107.848  1.00  0.00           C  
ATOM   2439  CD  LYS A 158      18.375 108.915 106.675  1.00  0.00           C  
ATOM   2440  CE  LYS A 158      17.481 109.924 105.919  1.00  0.00           C  
ATOM   2441  NZ  LYS A 158      18.207 110.633 104.844  1.00  0.00           N1+
ATOM   2442  H   LYS A 158      20.843 107.099 110.388  1.00  0.00           H  
ATOM   2443  HA  LYS A 158      19.896 106.542 107.738  1.00  0.00           H  
ATOM   2444  HB2 LYS A 158      18.988 108.166 109.359  1.00  0.00           H  
ATOM   2445  HB3 LYS A 158      20.477 109.133 109.518  1.00  0.00           H  
ATOM   2446  HG2 LYS A 158      18.593 110.296 108.347  1.00  0.00           H  
ATOM   2447  HG3 LYS A 158      20.010 110.104 107.290  1.00  0.00           H  
ATOM   2448  HD2 LYS A 158      18.906 108.296 105.950  1.00  0.00           H  
ATOM   2449  HD3 LYS A 158      17.648 108.245 107.131  1.00  0.00           H  
ATOM   2450  HE2 LYS A 158      16.683 109.333 105.469  1.00  0.00           H  
ATOM   2451  HE3 LYS A 158      17.051 110.653 106.606  1.00  0.00           H  
ATOM   2452  HZ1 LYS A 158      18.920 110.037 104.450  1.00  0.00           H  
ATOM   2453  HZ2 LYS A 158      17.656 110.979 104.072  1.00  0.00           H  
ATOM   2454  HZ3 LYS A 158      18.644 111.454 105.241  1.00  0.00           H  
ATOM   2455  N   ASN A 159      22.623 108.439 107.613  1.00  0.00           N  
ATOM   2456  CA  ASN A 159      23.641 108.969 106.663  1.00  0.00           C  
ATOM   2457  C   ASN A 159      24.421 107.757 106.068  1.00  0.00           C  
ATOM   2458  O   ASN A 159      24.621 107.732 104.842  1.00  0.00           O  
ATOM   2459  CB  ASN A 159      24.627 110.018 107.334  1.00  0.00           C  
ATOM   2460  CG  ASN A 159      25.264 111.073 106.536  1.00  0.00           C  
ATOM   2461  ND2 ASN A 159      25.914 112.032 107.173  1.00  0.00           N  
ATOM   2462  OD1 ASN A 159      25.151 111.053 105.330  1.00  0.00           O  
ATOM   2463  H   ASN A 159      22.802 108.453 108.607  1.00  0.00           H  
ATOM   2464  HA  ASN A 159      23.160 109.462 105.818  1.00  0.00           H  
ATOM   2465  HB2 ASN A 159      23.966 110.515 108.045  1.00  0.00           H  
ATOM   2466  HB3 ASN A 159      25.438 109.563 107.902  1.00  0.00           H  
ATOM   2467 HD21 ASN A 159      26.219 112.879 106.715  1.00  0.00           H  
ATOM   2468 HD22 ASN A 159      25.791 111.977 108.174  1.00  0.00           H  
ATOM   2469  N   ILE A 160      24.673 106.688 106.880  1.00  0.00           N  
ATOM   2470  CA  ILE A 160      25.076 105.370 106.426  1.00  0.00           C  
ATOM   2471  C   ILE A 160      24.094 104.884 105.366  1.00  0.00           C  
ATOM   2472  O   ILE A 160      24.468 104.826 104.187  1.00  0.00           O  
ATOM   2473  CB  ILE A 160      25.429 104.423 107.569  1.00  0.00           C  
ATOM   2474  CG1 ILE A 160      26.838 104.637 108.200  1.00  0.00           C  
ATOM   2475  CG2 ILE A 160      25.324 102.910 107.070  1.00  0.00           C  
ATOM   2476  CD1 ILE A 160      27.020 103.996 109.568  1.00  0.00           C  
ATOM   2477  H   ILE A 160      24.630 106.848 107.876  1.00  0.00           H  
ATOM   2478  HA  ILE A 160      25.976 105.556 105.840  1.00  0.00           H  
ATOM   2479  HB  ILE A 160      24.792 104.507 108.448  1.00  0.00           H  
ATOM   2480 HG12 ILE A 160      27.633 104.290 107.540  1.00  0.00           H  
ATOM   2481 HG13 ILE A 160      26.952 105.714 108.330  1.00  0.00           H  
ATOM   2482 HG21 ILE A 160      25.945 102.325 107.748  1.00  0.00           H  
ATOM   2483 HG22 ILE A 160      24.297 102.580 106.920  1.00  0.00           H  
ATOM   2484 HG23 ILE A 160      25.916 102.879 106.155  1.00  0.00           H  
ATOM   2485 HD11 ILE A 160      26.391 103.115 109.693  1.00  0.00           H  
ATOM   2486 HD12 ILE A 160      28.076 103.762 109.700  1.00  0.00           H  
ATOM   2487 HD13 ILE A 160      26.749 104.616 110.422  1.00  0.00           H  
ATOM   2488  N   ALA A 161      22.888 104.565 105.722  1.00  0.00           N  
ATOM   2489  CA  ALA A 161      21.837 103.965 104.819  1.00  0.00           C  
ATOM   2490  C   ALA A 161      21.516 104.741 103.565  1.00  0.00           C  
ATOM   2491  O   ALA A 161      21.222 104.155 102.503  1.00  0.00           O  
ATOM   2492  CB  ALA A 161      20.529 103.637 105.615  1.00  0.00           C  
ATOM   2493  H   ALA A 161      22.611 104.715 106.681  1.00  0.00           H  
ATOM   2494  HA  ALA A 161      22.187 103.008 104.428  1.00  0.00           H  
ATOM   2495  HB1 ALA A 161      20.599 102.974 106.476  1.00  0.00           H  
ATOM   2496  HB2 ALA A 161      20.167 104.538 106.113  1.00  0.00           H  
ATOM   2497  HB3 ALA A 161      19.769 103.230 104.949  1.00  0.00           H  
ATOM   2498  N   SER A 162      21.776 106.016 103.571  1.00  0.00           N  
ATOM   2499  CA  SER A 162      21.582 106.984 102.503  1.00  0.00           C  
ATOM   2500  C   SER A 162      22.543 106.781 101.332  1.00  0.00           C  
ATOM   2501  O   SER A 162      22.268 107.268 100.281  1.00  0.00           O  
ATOM   2502  CB  SER A 162      21.545 108.472 102.982  1.00  0.00           C  
ATOM   2503  OG  SER A 162      20.486 108.614 103.874  1.00  0.00           O  
ATOM   2504  H   SER A 162      22.100 106.377 104.456  1.00  0.00           H  
ATOM   2505  HA  SER A 162      20.577 106.704 102.188  1.00  0.00           H  
ATOM   2506  HB2 SER A 162      22.447 108.754 103.526  1.00  0.00           H  
ATOM   2507  HB3 SER A 162      21.261 109.145 102.173  1.00  0.00           H  
ATOM   2508  HG  SER A 162      20.822 108.153 104.646  1.00  0.00           H  
ATOM   2509  N   MET A 163      23.616 105.980 101.505  1.00  0.00           N  
ATOM   2510  CA  MET A 163      24.655 105.685 100.492  1.00  0.00           C  
ATOM   2511  C   MET A 163      24.256 104.417  99.690  1.00  0.00           C  
ATOM   2512  O   MET A 163      24.893 103.943  98.716  1.00  0.00           O  
ATOM   2513  CB  MET A 163      26.016 105.531 101.232  1.00  0.00           C  
ATOM   2514  CG  MET A 163      26.431 106.871 101.761  1.00  0.00           C  
ATOM   2515  SD  MET A 163      26.834 108.046 100.335  1.00  0.00           S  
ATOM   2516  CE  MET A 163      27.606 109.324 101.367  1.00  0.00           C  
ATOM   2517  H   MET A 163      23.858 105.678 102.438  1.00  0.00           H  
ATOM   2518  HA  MET A 163      24.858 106.524  99.827  1.00  0.00           H  
ATOM   2519  HB2 MET A 163      26.044 104.779 102.020  1.00  0.00           H  
ATOM   2520  HB3 MET A 163      26.746 105.332 100.448  1.00  0.00           H  
ATOM   2521  HG2 MET A 163      25.652 107.263 102.414  1.00  0.00           H  
ATOM   2522  HG3 MET A 163      27.392 106.714 102.253  1.00  0.00           H  
ATOM   2523  HE1 MET A 163      28.676 109.120 101.346  1.00  0.00           H  
ATOM   2524  HE2 MET A 163      27.465 110.312 100.929  1.00  0.00           H  
ATOM   2525  HE3 MET A 163      27.223 109.362 102.386  1.00  0.00           H  
ATOM   2526  N   VAL A 164      23.145 103.762 100.065  1.00  0.00           N  
ATOM   2527  CA  VAL A 164      22.660 102.532  99.374  1.00  0.00           C  
ATOM   2528  C   VAL A 164      21.679 102.935  98.199  1.00  0.00           C  
ATOM   2529  O   VAL A 164      20.753 103.783  98.434  1.00  0.00           O  
ATOM   2530  CB  VAL A 164      21.860 101.635 100.358  1.00  0.00           C  
ATOM   2531  CG1 VAL A 164      21.373 100.336  99.788  1.00  0.00           C  
ATOM   2532  CG2 VAL A 164      22.795 101.305 101.515  1.00  0.00           C  
ATOM   2533  H   VAL A 164      22.568 104.172 100.785  1.00  0.00           H  
ATOM   2534  HA  VAL A 164      23.460 101.965  98.900  1.00  0.00           H  
ATOM   2535  HB  VAL A 164      20.967 102.193 100.639  1.00  0.00           H  
ATOM   2536 HG11 VAL A 164      20.693 100.412  98.939  1.00  0.00           H  
ATOM   2537 HG12 VAL A 164      22.112  99.642  99.387  1.00  0.00           H  
ATOM   2538 HG13 VAL A 164      20.784  99.846 100.564  1.00  0.00           H  
ATOM   2539 HG21 VAL A 164      23.272 102.156 101.999  1.00  0.00           H  
ATOM   2540 HG22 VAL A 164      22.150 100.928 102.309  1.00  0.00           H  
ATOM   2541 HG23 VAL A 164      23.605 100.625 101.251  1.00  0.00           H  
ATOM   2542  N   ARG A 165      21.950 102.425  96.962  1.00  0.00           N  
ATOM   2543  CA  ARG A 165      21.194 102.703  95.769  1.00  0.00           C  
ATOM   2544  C   ARG A 165      19.816 102.085  95.864  1.00  0.00           C  
ATOM   2545  O   ARG A 165      19.682 101.106  96.617  1.00  0.00           O  
ATOM   2546  CB  ARG A 165      21.911 102.071  94.471  1.00  0.00           C  
ATOM   2547  CG  ARG A 165      22.860 103.108  93.795  1.00  0.00           C  
ATOM   2548  CD  ARG A 165      23.815 102.468  92.768  1.00  0.00           C  
ATOM   2549  NE  ARG A 165      24.486 103.446  91.901  1.00  0.00           N  
ATOM   2550  CZ  ARG A 165      25.303 103.202  90.881  1.00  0.00           C  
ATOM   2551  NH1 ARG A 165      25.727 104.187  90.155  1.00  0.00           N1+
ATOM   2552  NH2 ARG A 165      25.538 101.955  90.456  1.00  0.00           N  
ATOM   2553  H   ARG A 165      22.810 101.896  96.955  1.00  0.00           H  
ATOM   2554  HA  ARG A 165      21.082 103.761  95.536  1.00  0.00           H  
ATOM   2555  HB2 ARG A 165      22.484 101.170  94.691  1.00  0.00           H  
ATOM   2556  HB3 ARG A 165      21.183 101.706  93.747  1.00  0.00           H  
ATOM   2557  HG2 ARG A 165      22.174 103.808  93.319  1.00  0.00           H  
ATOM   2558  HG3 ARG A 165      23.477 103.487  94.611  1.00  0.00           H  
ATOM   2559  HD2 ARG A 165      24.558 101.932  93.358  1.00  0.00           H  
ATOM   2560  HD3 ARG A 165      23.219 101.712  92.255  1.00  0.00           H  
ATOM   2561  HE  ARG A 165      24.195 104.404  92.035  1.00  0.00           H  
ATOM   2562 HH11 ARG A 165      25.446 105.149  90.277  1.00  0.00           H  
ATOM   2563 HH12 ARG A 165      26.257 103.940  89.331  1.00  0.00           H  
ATOM   2564 HH21 ARG A 165      25.179 101.212  91.037  1.00  0.00           H  
ATOM   2565 HH22 ARG A 165      26.058 101.773  89.609  1.00  0.00           H  
ATOM   2566  N   PRO A 166      18.831 102.430  95.001  1.00  0.00           N  
ATOM   2567  CA  PRO A 166      17.514 101.808  94.811  1.00  0.00           C  
ATOM   2568  C   PRO A 166      17.645 100.276  94.528  1.00  0.00           C  
ATOM   2569  O   PRO A 166      18.682  99.854  93.934  1.00  0.00           O  
ATOM   2570  CB  PRO A 166      16.805 102.549  93.609  1.00  0.00           C  
ATOM   2571  CG  PRO A 166      17.960 103.179  92.872  1.00  0.00           C  
ATOM   2572  CD  PRO A 166      18.924 103.494  93.991  1.00  0.00           C  
ATOM   2573  HA  PRO A 166      16.942 101.984  95.723  1.00  0.00           H  
ATOM   2574  HB2 PRO A 166      16.216 101.821  93.053  1.00  0.00           H  
ATOM   2575  HB3 PRO A 166      16.222 103.416  93.923  1.00  0.00           H  
ATOM   2576  HG2 PRO A 166      18.342 102.479  92.127  1.00  0.00           H  
ATOM   2577  HG3 PRO A 166      17.665 104.125  92.418  1.00  0.00           H  
ATOM   2578  HD2 PRO A 166      19.917 103.452  93.544  1.00  0.00           H  
ATOM   2579  HD3 PRO A 166      18.721 104.473  94.426  1.00  0.00           H  
ATOM   2580  N   GLY A 167      16.862  99.420  95.191  1.00  0.00           N  
ATOM   2581  CA  GLY A 167      17.178  97.938  95.316  1.00  0.00           C  
ATOM   2582  C   GLY A 167      18.381  97.498  96.110  1.00  0.00           C  
ATOM   2583  O   GLY A 167      18.536  96.283  96.322  1.00  0.00           O  
ATOM   2584  H   GLY A 167      16.179  99.793  95.833  1.00  0.00           H  
ATOM   2585  HA2 GLY A 167      16.322  97.389  95.707  1.00  0.00           H  
ATOM   2586  HA3 GLY A 167      17.346  97.592  94.296  1.00  0.00           H  
ATOM   2587  N   GLY A 168      19.205  98.336  96.691  1.00  0.00           N  
ATOM   2588  CA  GLY A 168      20.532  97.994  97.224  1.00  0.00           C  
ATOM   2589  C   GLY A 168      20.592  97.353  98.631  1.00  0.00           C  
ATOM   2590  O   GLY A 168      19.618  97.506  99.392  1.00  0.00           O  
ATOM   2591  H   GLY A 168      18.988  99.321  96.691  1.00  0.00           H  
ATOM   2592  HA2 GLY A 168      21.037  97.347  96.505  1.00  0.00           H  
ATOM   2593  HA3 GLY A 168      21.067  98.943  97.263  1.00  0.00           H  
ATOM   2594  N   LEU A 169      21.731  96.784  99.016  1.00  0.00           N  
ATOM   2595  CA  LEU A 169      21.880  96.094 100.305  1.00  0.00           C  
ATOM   2596  C   LEU A 169      22.756  96.880 101.263  1.00  0.00           C  
ATOM   2597  O   LEU A 169      23.793  97.432 100.853  1.00  0.00           O  
ATOM   2598  CB  LEU A 169      22.453  94.683 100.099  1.00  0.00           C  
ATOM   2599  CG  LEU A 169      22.432  93.685 101.359  1.00  0.00           C  
ATOM   2600  CD1 LEU A 169      21.073  92.938 101.478  1.00  0.00           C  
ATOM   2601  CD2 LEU A 169      23.556  92.701 101.285  1.00  0.00           C  
ATOM   2602  H   LEU A 169      22.474  96.764  98.333  1.00  0.00           H  
ATOM   2603  HA  LEU A 169      20.934  95.981 100.835  1.00  0.00           H  
ATOM   2604  HB2 LEU A 169      22.146  94.187  99.178  1.00  0.00           H  
ATOM   2605  HB3 LEU A 169      23.498  94.802  99.816  1.00  0.00           H  
ATOM   2606  HG  LEU A 169      22.801  94.199 102.248  1.00  0.00           H  
ATOM   2607 HD11 LEU A 169      21.140  92.207 100.671  1.00  0.00           H  
ATOM   2608 HD12 LEU A 169      21.013  92.376 102.409  1.00  0.00           H  
ATOM   2609 HD13 LEU A 169      20.277  93.677 101.388  1.00  0.00           H  
ATOM   2610 HD21 LEU A 169      23.554  92.181 100.328  1.00  0.00           H  
ATOM   2611 HD22 LEU A 169      24.525  93.201 101.316  1.00  0.00           H  
ATOM   2612 HD23 LEU A 169      23.459  91.950 102.068  1.00  0.00           H  
ATOM   2613  N   LEU A 170      22.454  97.136 102.541  1.00  0.00           N  
ATOM   2614  CA  LEU A 170      23.439  97.451 103.618  1.00  0.00           C  
ATOM   2615  C   LEU A 170      23.815  96.243 104.518  1.00  0.00           C  
ATOM   2616  O   LEU A 170      22.926  95.497 104.887  1.00  0.00           O  
ATOM   2617  CB  LEU A 170      22.773  98.541 104.486  1.00  0.00           C  
ATOM   2618  CG  LEU A 170      23.541  98.999 105.733  1.00  0.00           C  
ATOM   2619  CD1 LEU A 170      24.875  99.689 105.401  1.00  0.00           C  
ATOM   2620  CD2 LEU A 170      22.588  99.795 106.594  1.00  0.00           C  
ATOM   2621  H   LEU A 170      21.655  96.638 102.906  1.00  0.00           H  
ATOM   2622  HA  LEU A 170      24.349  97.745 103.094  1.00  0.00           H  
ATOM   2623  HB2 LEU A 170      22.464  99.253 103.720  1.00  0.00           H  
ATOM   2624  HB3 LEU A 170      21.865  98.116 104.912  1.00  0.00           H  
ATOM   2625  HG  LEU A 170      23.808  98.117 106.315  1.00  0.00           H  
ATOM   2626 HD11 LEU A 170      25.608  98.990 104.996  1.00  0.00           H  
ATOM   2627 HD12 LEU A 170      24.587 100.465 104.692  1.00  0.00           H  
ATOM   2628 HD13 LEU A 170      25.252 100.164 106.307  1.00  0.00           H  
ATOM   2629 HD21 LEU A 170      21.796  99.245 107.101  1.00  0.00           H  
ATOM   2630 HD22 LEU A 170      23.172 100.274 107.379  1.00  0.00           H  
ATOM   2631 HD23 LEU A 170      22.160 100.535 105.917  1.00  0.00           H  
ATOM   2632  N   VAL A 171      24.991  96.098 105.022  1.00  0.00           N  
ATOM   2633  CA  VAL A 171      25.374  95.101 106.070  1.00  0.00           C  
ATOM   2634  C   VAL A 171      26.329  95.754 107.123  1.00  0.00           C  
ATOM   2635  O   VAL A 171      27.411  96.335 106.789  1.00  0.00           O  
ATOM   2636  CB  VAL A 171      26.207  94.005 105.386  1.00  0.00           C  
ATOM   2637  CG1 VAL A 171      26.586  92.893 106.401  1.00  0.00           C  
ATOM   2638  CG2 VAL A 171      25.399  93.489 104.194  1.00  0.00           C  
ATOM   2639  H   VAL A 171      25.778  96.590 104.625  1.00  0.00           H  
ATOM   2640  HA  VAL A 171      24.519  94.598 106.519  1.00  0.00           H  
ATOM   2641  HB  VAL A 171      27.113  94.467 104.994  1.00  0.00           H  
ATOM   2642 HG11 VAL A 171      27.331  93.137 107.159  1.00  0.00           H  
ATOM   2643 HG12 VAL A 171      25.738  92.611 107.027  1.00  0.00           H  
ATOM   2644 HG13 VAL A 171      26.866  92.024 105.807  1.00  0.00           H  
ATOM   2645 HG21 VAL A 171      24.489  92.977 104.509  1.00  0.00           H  
ATOM   2646 HG22 VAL A 171      25.082  94.277 103.509  1.00  0.00           H  
ATOM   2647 HG23 VAL A 171      25.939  92.656 103.747  1.00  0.00           H  
ATOM   2648  N   ILE A 172      25.884  95.689 108.364  1.00  0.00           N  
ATOM   2649  CA  ILE A 172      26.400  96.465 109.477  1.00  0.00           C  
ATOM   2650  C   ILE A 172      26.372  95.707 110.741  1.00  0.00           C  
ATOM   2651  O   ILE A 172      25.562  94.777 110.914  1.00  0.00           O  
ATOM   2652  CB  ILE A 172      25.638  97.834 109.547  1.00  0.00           C  
ATOM   2653  CG1 ILE A 172      26.153  98.677 110.751  1.00  0.00           C  
ATOM   2654  CG2 ILE A 172      24.085  97.868 109.501  1.00  0.00           C  
ATOM   2655  CD1 ILE A 172      25.810 100.192 110.563  1.00  0.00           C  
ATOM   2656  H   ILE A 172      25.004  95.221 108.521  1.00  0.00           H  
ATOM   2657  HA  ILE A 172      27.460  96.672 109.331  1.00  0.00           H  
ATOM   2658  HB  ILE A 172      25.903  98.302 108.599  1.00  0.00           H  
ATOM   2659 HG12 ILE A 172      25.625  98.327 111.638  1.00  0.00           H  
ATOM   2660 HG13 ILE A 172      27.224  98.488 110.829  1.00  0.00           H  
ATOM   2661 HG21 ILE A 172      23.762  97.461 108.543  1.00  0.00           H  
ATOM   2662 HG22 ILE A 172      23.620  97.422 110.380  1.00  0.00           H  
ATOM   2663 HG23 ILE A 172      23.730  98.898 109.553  1.00  0.00           H  
ATOM   2664 HD11 ILE A 172      24.743 100.278 110.771  1.00  0.00           H  
ATOM   2665 HD12 ILE A 172      26.377 100.771 111.293  1.00  0.00           H  
ATOM   2666 HD13 ILE A 172      25.955 100.664 109.592  1.00  0.00           H  
ATOM   2667  N   ASP A 173      27.410  95.890 111.571  1.00  0.00           N  
ATOM   2668  CA  ASP A 173      27.807  95.004 112.674  1.00  0.00           C  
ATOM   2669  C   ASP A 173      28.384  95.600 113.970  1.00  0.00           C  
ATOM   2670  O   ASP A 173      28.859  96.731 114.111  1.00  0.00           O  
ATOM   2671  CB  ASP A 173      28.663  93.881 112.026  1.00  0.00           C  
ATOM   2672  CG  ASP A 173      30.121  94.302 111.817  1.00  0.00           C  
ATOM   2673  OD1 ASP A 173      30.991  93.530 112.235  1.00  0.00           O  
ATOM   2674  OD2 ASP A 173      30.434  95.440 111.468  1.00  0.00           O1-
ATOM   2675  H   ASP A 173      28.044  96.658 111.398  1.00  0.00           H  
ATOM   2676  HA  ASP A 173      26.901  94.463 112.947  1.00  0.00           H  
ATOM   2677  HB2 ASP A 173      28.486  93.005 112.649  1.00  0.00           H  
ATOM   2678  HB3 ASP A 173      28.212  93.596 111.076  1.00  0.00           H  
ATOM   2679  N   HIE A 174      28.344  94.831 115.049  1.00  0.00           N  
ATOM   2680  CA  HIE A 174      28.657  95.173 116.506  1.00  0.00           C  
ATOM   2681  C   HIE A 174      28.746  93.982 117.508  1.00  0.00           C  
ATOM   2682  O   HIE A 174      28.181  92.921 117.130  1.00  0.00           O  
ATOM   2683  CB  HIE A 174      27.730  96.302 117.015  1.00  0.00           C  
ATOM   2684  CG  HIE A 174      26.204  95.971 117.074  1.00  0.00           C  
ATOM   2685  CD2 HIE A 174      25.481  95.090 116.348  1.00  0.00           C  
ATOM   2686  ND1 HIE A 174      25.375  96.565 117.996  1.00  0.00           N  
ATOM   2687  CE1 HIE A 174      24.176  96.071 117.825  1.00  0.00           C  
ATOM   2688  NE2 HIE A 174      24.213  95.202 116.795  1.00  0.00           N  
ATOM   2689  H   HIE A 174      28.005  93.898 114.862  1.00  0.00           H  
ATOM   2690  HA  HIE A 174      29.663  95.587 116.467  1.00  0.00           H  
ATOM   2691  HB2 HIE A 174      27.965  96.493 118.063  1.00  0.00           H  
ATOM   2692  HB3 HIE A 174      27.895  97.229 116.467  1.00  0.00           H  
ATOM   2693  HD2 HIE A 174      25.871  94.404 115.610  1.00  0.00           H  
ATOM   2694  HE1 HIE A 174      23.343  96.299 118.474  1.00  0.00           H  
ATOM   2695  HE2 HIE A 174      23.416  94.673 116.469  1.00  0.00           H  
ATOM   2696  N   ARG A 175      29.461  94.083 118.649  1.00  0.00           N  
ATOM   2697  CA  ARG A 175      29.439  93.180 119.805  1.00  0.00           C  
ATOM   2698  C   ARG A 175      28.065  92.903 120.362  1.00  0.00           C  
ATOM   2699  O   ARG A 175      27.285  93.854 120.682  1.00  0.00           O  
ATOM   2700  CB  ARG A 175      30.272  93.662 121.008  1.00  0.00           C  
ATOM   2701  CG  ARG A 175      31.804  93.475 120.710  1.00  0.00           C  
ATOM   2702  CD  ARG A 175      32.707  93.865 121.849  1.00  0.00           C  
ATOM   2703  NE  ARG A 175      34.152  93.872 121.532  1.00  0.00           N  
ATOM   2704  CZ  ARG A 175      34.872  92.793 121.678  1.00  0.00           C  
ATOM   2705  NH1 ARG A 175      34.457  91.606 122.163  1.00  0.00           N1+
ATOM   2706  NH2 ARG A 175      36.100  92.728 121.340  1.00  0.00           N  
ATOM   2707  H   ARG A 175      29.900  94.980 118.792  1.00  0.00           H  
ATOM   2708  HA  ARG A 175      29.811  92.199 119.507  1.00  0.00           H  
ATOM   2709  HB2 ARG A 175      30.036  94.716 121.153  1.00  0.00           H  
ATOM   2710  HB3 ARG A 175      30.122  93.011 121.870  1.00  0.00           H  
ATOM   2711  HG2 ARG A 175      32.046  92.424 120.554  1.00  0.00           H  
ATOM   2712  HG3 ARG A 175      32.071  94.132 119.882  1.00  0.00           H  
ATOM   2713  HD2 ARG A 175      32.408  94.795 122.333  1.00  0.00           H  
ATOM   2714  HD3 ARG A 175      32.566  93.154 122.662  1.00  0.00           H  
ATOM   2715  HE  ARG A 175      34.538  94.660 121.029  1.00  0.00           H  
ATOM   2716 HH11 ARG A 175      33.553  91.568 122.611  1.00  0.00           H  
ATOM   2717 HH12 ARG A 175      35.057  90.796 122.106  1.00  0.00           H  
ATOM   2718 HH21 ARG A 175      36.547  93.537 120.934  1.00  0.00           H  
ATOM   2719 HH22 ARG A 175      36.552  91.861 121.592  1.00  0.00           H  
ATOM   2720  N   ASN A 176      27.874  91.648 120.735  1.00  0.00           N  
ATOM   2721  CA  ASN A 176      26.919  91.123 121.692  1.00  0.00           C  
ATOM   2722  C   ASN A 176      27.514  91.240 123.138  1.00  0.00           C  
ATOM   2723  O   ASN A 176      28.645  90.880 123.376  1.00  0.00           O  
ATOM   2724  CB  ASN A 176      26.576  89.612 121.429  1.00  0.00           C  
ATOM   2725  CG  ASN A 176      25.567  89.077 122.461  1.00  0.00           C  
ATOM   2726  ND2 ASN A 176      25.527  87.782 122.692  1.00  0.00           N  
ATOM   2727  OD1 ASN A 176      24.930  89.788 123.265  1.00  0.00           O  
ATOM   2728  H   ASN A 176      28.557  91.007 120.358  1.00  0.00           H  
ATOM   2729  HA  ASN A 176      26.002  91.709 121.632  1.00  0.00           H  
ATOM   2730  HB2 ASN A 176      26.114  89.535 120.445  1.00  0.00           H  
ATOM   2731  HB3 ASN A 176      27.481  89.010 121.514  1.00  0.00           H  
ATOM   2732 HD21 ASN A 176      25.076  87.542 123.563  1.00  0.00           H  
ATOM   2733 HD22 ASN A 176      26.188  87.077 122.400  1.00  0.00           H  
ATOM   2734  N   TYR A 177      26.814  91.981 123.996  1.00  0.00           N  
ATOM   2735  CA  TYR A 177      27.315  92.360 125.321  1.00  0.00           C  
ATOM   2736  C   TYR A 177      26.663  91.569 126.530  1.00  0.00           C  
ATOM   2737  O   TYR A 177      27.109  91.753 127.664  1.00  0.00           O  
ATOM   2738  CB  TYR A 177      27.050  93.887 125.568  1.00  0.00           C  
ATOM   2739  CG  TYR A 177      27.614  94.838 124.567  1.00  0.00           C  
ATOM   2740  CD1 TYR A 177      28.929  95.279 124.653  1.00  0.00           C  
ATOM   2741  CD2 TYR A 177      26.688  95.394 123.681  1.00  0.00           C  
ATOM   2742  CE1 TYR A 177      29.382  96.185 123.675  1.00  0.00           C  
ATOM   2743  CE2 TYR A 177      27.134  96.448 122.846  1.00  0.00           C  
ATOM   2744  CZ  TYR A 177      28.495  96.838 122.831  1.00  0.00           C  
ATOM   2745  OH  TYR A 177      28.939  97.865 122.016  1.00  0.00           O  
ATOM   2746  H   TYR A 177      25.864  92.209 123.742  1.00  0.00           H  
ATOM   2747  HA  TYR A 177      28.390  92.199 125.404  1.00  0.00           H  
ATOM   2748  HB2 TYR A 177      25.985  94.049 125.738  1.00  0.00           H  
ATOM   2749  HB3 TYR A 177      27.477  94.207 126.518  1.00  0.00           H  
ATOM   2750  HD1 TYR A 177      29.586  94.970 125.452  1.00  0.00           H  
ATOM   2751  HD2 TYR A 177      25.629  95.232 123.816  1.00  0.00           H  
ATOM   2752  HE1 TYR A 177      30.412  96.506 123.720  1.00  0.00           H  
ATOM   2753  HE2 TYR A 177      26.399  96.876 122.180  1.00  0.00           H  
ATOM   2754  HH  TYR A 177      28.410  98.665 122.078  1.00  0.00           H  
ATOM   2755  N   ASP A 178      25.711  90.684 126.288  1.00  0.00           N  
ATOM   2756  CA  ASP A 178      25.045  89.877 127.370  1.00  0.00           C  
ATOM   2757  C   ASP A 178      25.884  89.071 128.337  1.00  0.00           C  
ATOM   2758  O   ASP A 178      25.609  89.115 129.552  1.00  0.00           O  
ATOM   2759  CB  ASP A 178      23.843  89.099 126.750  1.00  0.00           C  
ATOM   2760  CG  ASP A 178      24.124  87.987 125.687  1.00  0.00           C  
ATOM   2761  OD1 ASP A 178      25.312  87.617 125.489  1.00  0.00           O  
ATOM   2762  OD2 ASP A 178      23.117  87.406 125.199  1.00  0.00           O1-
ATOM   2763  H   ASP A 178      25.496  90.355 125.357  1.00  0.00           H  
ATOM   2764  HA  ASP A 178      24.497  90.621 127.950  1.00  0.00           H  
ATOM   2765  HB2 ASP A 178      23.427  88.519 127.574  1.00  0.00           H  
ATOM   2766  HB3 ASP A 178      23.281  89.841 126.182  1.00  0.00           H  
ATOM   2767  N   TYR A 179      26.990  88.466 127.919  1.00  0.00           N  
ATOM   2768  CA  TYR A 179      27.866  87.635 128.694  1.00  0.00           C  
ATOM   2769  C   TYR A 179      28.872  88.430 129.513  1.00  0.00           C  
ATOM   2770  O   TYR A 179      29.209  88.141 130.655  1.00  0.00           O  
ATOM   2771  CB  TYR A 179      28.622  86.641 127.771  1.00  0.00           C  
ATOM   2772  CG  TYR A 179      29.482  85.667 128.627  1.00  0.00           C  
ATOM   2773  CD1 TYR A 179      30.882  85.852 128.722  1.00  0.00           C  
ATOM   2774  CD2 TYR A 179      28.884  84.528 129.222  1.00  0.00           C  
ATOM   2775  CE1 TYR A 179      31.623  84.996 129.508  1.00  0.00           C  
ATOM   2776  CE2 TYR A 179      29.687  83.580 129.942  1.00  0.00           C  
ATOM   2777  CZ  TYR A 179      31.026  83.889 130.155  1.00  0.00           C  
ATOM   2778  OH  TYR A 179      31.795  83.054 130.906  1.00  0.00           O  
ATOM   2779  H   TYR A 179      27.153  88.480 126.923  1.00  0.00           H  
ATOM   2780  HA  TYR A 179      27.265  86.984 129.328  1.00  0.00           H  
ATOM   2781  HB2 TYR A 179      27.940  86.104 127.112  1.00  0.00           H  
ATOM   2782  HB3 TYR A 179      29.287  87.184 127.100  1.00  0.00           H  
ATOM   2783  HD1 TYR A 179      31.368  86.696 128.256  1.00  0.00           H  
ATOM   2784  HD2 TYR A 179      27.831  84.347 129.064  1.00  0.00           H  
ATOM   2785  HE1 TYR A 179      32.671  85.241 129.603  1.00  0.00           H  
ATOM   2786  HE2 TYR A 179      29.272  82.650 130.302  1.00  0.00           H  
ATOM   2787  HH  TYR A 179      31.237  82.398 131.333  1.00  0.00           H  
ATOM   2788  N   ILE A 180      29.389  89.503 128.891  1.00  0.00           N  
ATOM   2789  CA  ILE A 180      30.183  90.583 129.558  1.00  0.00           C  
ATOM   2790  C   ILE A 180      29.302  91.291 130.669  1.00  0.00           C  
ATOM   2791  O   ILE A 180      29.806  91.512 131.732  1.00  0.00           O  
ATOM   2792  CB  ILE A 180      30.501  91.554 128.423  1.00  0.00           C  
ATOM   2793  CG1 ILE A 180      31.808  91.207 127.692  1.00  0.00           C  
ATOM   2794  CG2 ILE A 180      30.630  93.024 128.904  1.00  0.00           C  
ATOM   2795  CD1 ILE A 180      32.111  92.069 126.396  1.00  0.00           C  
ATOM   2796  H   ILE A 180      29.185  89.598 127.907  1.00  0.00           H  
ATOM   2797  HA  ILE A 180      31.119  90.209 129.971  1.00  0.00           H  
ATOM   2798  HB  ILE A 180      29.696  91.615 127.691  1.00  0.00           H  
ATOM   2799 HG12 ILE A 180      32.682  91.278 128.339  1.00  0.00           H  
ATOM   2800 HG13 ILE A 180      31.899  90.138 127.499  1.00  0.00           H  
ATOM   2801 HG21 ILE A 180      30.832  93.627 128.018  1.00  0.00           H  
ATOM   2802 HG22 ILE A 180      29.687  93.457 129.237  1.00  0.00           H  
ATOM   2803 HG23 ILE A 180      31.410  93.223 129.639  1.00  0.00           H  
ATOM   2804 HD11 ILE A 180      32.766  91.489 125.747  1.00  0.00           H  
ATOM   2805 HD12 ILE A 180      31.180  92.241 125.855  1.00  0.00           H  
ATOM   2806 HD13 ILE A 180      32.500  93.055 126.648  1.00  0.00           H  
ATOM   2807  N   LEU A 181      28.003  91.415 130.479  1.00  0.00           N  
ATOM   2808  CA  LEU A 181      27.149  92.047 131.509  1.00  0.00           C  
ATOM   2809  C   LEU A 181      26.713  91.038 132.617  1.00  0.00           C  
ATOM   2810  O   LEU A 181      26.298  91.353 133.698  1.00  0.00           O  
ATOM   2811  CB  LEU A 181      26.026  92.844 130.859  1.00  0.00           C  
ATOM   2812  CG  LEU A 181      26.469  94.069 130.024  1.00  0.00           C  
ATOM   2813  CD1 LEU A 181      25.241  94.559 129.190  1.00  0.00           C  
ATOM   2814  CD2 LEU A 181      27.033  95.212 130.865  1.00  0.00           C  
ATOM   2815  H   LEU A 181      27.661  91.263 129.542  1.00  0.00           H  
ATOM   2816  HA  LEU A 181      27.725  92.791 132.059  1.00  0.00           H  
ATOM   2817  HB2 LEU A 181      25.511  92.099 130.253  1.00  0.00           H  
ATOM   2818  HB3 LEU A 181      25.355  93.158 131.660  1.00  0.00           H  
ATOM   2819  HG  LEU A 181      27.265  93.775 129.340  1.00  0.00           H  
ATOM   2820 HD11 LEU A 181      24.918  93.676 128.638  1.00  0.00           H  
ATOM   2821 HD12 LEU A 181      24.442  94.824 129.882  1.00  0.00           H  
ATOM   2822 HD13 LEU A 181      25.469  95.433 128.581  1.00  0.00           H  
ATOM   2823 HD21 LEU A 181      27.850  94.787 131.447  1.00  0.00           H  
ATOM   2824 HD22 LEU A 181      27.382  96.064 130.284  1.00  0.00           H  
ATOM   2825 HD23 LEU A 181      26.313  95.551 131.610  1.00  0.00           H  
ATOM   2826  N   SER A 182      26.822  89.758 132.321  1.00  0.00           N  
ATOM   2827  CA  SER A 182      26.604  88.578 133.200  1.00  0.00           C  
ATOM   2828  C   SER A 182      27.760  87.861 133.856  1.00  0.00           C  
ATOM   2829  O   SER A 182      27.397  86.954 134.673  1.00  0.00           O  
ATOM   2830  CB  SER A 182      25.698  87.639 132.436  1.00  0.00           C  
ATOM   2831  OG  SER A 182      24.507  88.329 131.916  1.00  0.00           O  
ATOM   2832  H   SER A 182      27.099  89.535 131.376  1.00  0.00           H  
ATOM   2833  HA  SER A 182      25.983  89.020 133.979  1.00  0.00           H  
ATOM   2834  HB2 SER A 182      26.369  87.199 131.699  1.00  0.00           H  
ATOM   2835  HB3 SER A 182      25.447  86.848 133.145  1.00  0.00           H  
ATOM   2836  HG  SER A 182      24.796  88.653 131.061  1.00  0.00           H  
ATOM   2837  N   THR A 183      29.029  88.145 133.526  1.00  0.00           N  
ATOM   2838  CA  THR A 183      30.212  87.593 134.238  1.00  0.00           C  
ATOM   2839  C   THR A 183      31.284  88.667 134.509  1.00  0.00           C  
ATOM   2840  O   THR A 183      32.277  88.492 135.124  1.00  0.00           O  
ATOM   2841  CB  THR A 183      30.660  86.343 133.538  1.00  0.00           C  
ATOM   2842  CG2 THR A 183      29.626  85.270 133.209  1.00  0.00           C  
ATOM   2843  OG1 THR A 183      31.295  86.717 132.329  1.00  0.00           O  
ATOM   2844  H   THR A 183      29.182  88.824 132.794  1.00  0.00           H  
ATOM   2845  HA  THR A 183      29.923  87.207 135.215  1.00  0.00           H  
ATOM   2846  HB  THR A 183      31.455  85.877 134.120  1.00  0.00           H  
ATOM   2847  HG1 THR A 183      30.572  86.833 131.708  1.00  0.00           H  
ATOM   2848 HG21 THR A 183      30.131  84.420 132.749  1.00  0.00           H  
ATOM   2849 HG22 THR A 183      29.071  84.997 134.107  1.00  0.00           H  
ATOM   2850 HG23 THR A 183      28.827  85.691 132.600  1.00  0.00           H  
ATOM   2851  N   GLY A 184      31.150  89.838 133.887  1.00  0.00           N  
ATOM   2852  CA  GLY A 184      32.138  90.946 134.013  1.00  0.00           C  
ATOM   2853  C   GLY A 184      33.362  90.786 133.161  1.00  0.00           C  
ATOM   2854  O   GLY A 184      34.452  91.214 133.546  1.00  0.00           O  
ATOM   2855  H   GLY A 184      30.259  90.059 133.467  1.00  0.00           H  
ATOM   2856  HA2 GLY A 184      31.694  91.877 133.664  1.00  0.00           H  
ATOM   2857  HA3 GLY A 184      32.331  91.103 135.074  1.00  0.00           H  
ATOM   2858  N   CYS A 185      33.284  89.986 132.077  1.00  0.00           N  
ATOM   2859  CA  CYS A 185      34.392  89.213 131.408  1.00  0.00           C  
ATOM   2860  C   CYS A 185      34.100  88.973 129.908  1.00  0.00           C  
ATOM   2861  O   CYS A 185      32.984  88.859 129.506  1.00  0.00           O  
ATOM   2862  CB  CYS A 185      34.699  87.894 132.071  1.00  0.00           C  
ATOM   2863  SG  CYS A 185      35.602  88.159 133.664  1.00  0.00           S  
ATOM   2864  H   CYS A 185      32.345  89.815 131.745  1.00  0.00           H  
ATOM   2865  HA  CYS A 185      35.282  89.841 131.440  1.00  0.00           H  
ATOM   2866  HB2 CYS A 185      33.774  87.371 132.313  1.00  0.00           H  
ATOM   2867  HB3 CYS A 185      35.348  87.288 131.439  1.00  0.00           H  
ATOM   2868  HG  CYS A 185      35.369  86.938 134.153  1.00  0.00           H  
ATOM   2869  N   ALA A 186      35.175  88.920 129.125  1.00  0.00           N  
ATOM   2870  CA  ALA A 186      35.177  88.672 127.627  1.00  0.00           C  
ATOM   2871  C   ALA A 186      34.566  87.317 127.203  1.00  0.00           C  
ATOM   2872  O   ALA A 186      34.817  86.358 127.983  1.00  0.00           O  
ATOM   2873  CB  ALA A 186      36.572  88.748 127.165  1.00  0.00           C  
ATOM   2874  H   ALA A 186      36.082  89.100 129.533  1.00  0.00           H  
ATOM   2875  HA  ALA A 186      34.626  89.471 127.130  1.00  0.00           H  
ATOM   2876  HB1 ALA A 186      36.613  88.389 126.136  1.00  0.00           H  
ATOM   2877  HB2 ALA A 186      36.964  89.750 127.341  1.00  0.00           H  
ATOM   2878  HB3 ALA A 186      37.157  88.004 127.707  1.00  0.00           H  
ATOM   2879  N   PRO A 187      33.844  87.253 126.069  1.00  0.00           N  
ATOM   2880  CA  PRO A 187      32.979  86.085 125.756  1.00  0.00           C  
ATOM   2881  C   PRO A 187      33.693  84.722 125.809  1.00  0.00           C  
ATOM   2882  O   PRO A 187      34.827  84.588 125.425  1.00  0.00           O  
ATOM   2883  CB  PRO A 187      32.316  86.368 124.386  1.00  0.00           C  
ATOM   2884  CG  PRO A 187      32.403  87.888 124.256  1.00  0.00           C  
ATOM   2885  CD  PRO A 187      33.755  88.258 125.001  1.00  0.00           C  
ATOM   2886  HA  PRO A 187      32.221  86.056 126.538  1.00  0.00           H  
ATOM   2887  HB2 PRO A 187      32.761  85.836 123.546  1.00  0.00           H  
ATOM   2888  HB3 PRO A 187      31.258  86.109 124.369  1.00  0.00           H  
ATOM   2889  HG2 PRO A 187      32.413  88.212 123.215  1.00  0.00           H  
ATOM   2890  HG3 PRO A 187      31.590  88.391 124.779  1.00  0.00           H  
ATOM   2891  HD2 PRO A 187      34.662  88.278 124.397  1.00  0.00           H  
ATOM   2892  HD3 PRO A 187      33.597  89.252 125.420  1.00  0.00           H  
ATOM   2893  N   PRO A 188      32.981  83.550 126.079  1.00  0.00           N  
ATOM   2894  CA  PRO A 188      33.545  82.135 125.818  1.00  0.00           C  
ATOM   2895  C   PRO A 188      34.059  81.869 124.370  1.00  0.00           C  
ATOM   2896  O   PRO A 188      33.549  82.469 123.424  1.00  0.00           O  
ATOM   2897  CB  PRO A 188      32.441  81.208 126.195  1.00  0.00           C  
ATOM   2898  CG  PRO A 188      31.159  81.953 125.848  1.00  0.00           C  
ATOM   2899  CD  PRO A 188      31.570  83.359 126.357  1.00  0.00           C  
ATOM   2900  HA  PRO A 188      34.351  82.154 126.550  1.00  0.00           H  
ATOM   2901  HB2 PRO A 188      32.482  80.208 125.763  1.00  0.00           H  
ATOM   2902  HB3 PRO A 188      32.436  80.973 127.260  1.00  0.00           H  
ATOM   2903  HG2 PRO A 188      31.011  82.027 124.769  1.00  0.00           H  
ATOM   2904  HG3 PRO A 188      30.295  81.729 126.472  1.00  0.00           H  
ATOM   2905  HD2 PRO A 188      30.975  84.140 125.883  1.00  0.00           H  
ATOM   2906  HD3 PRO A 188      31.478  83.371 127.443  1.00  0.00           H  
ATOM   2907  N   GLY A 189      34.875  80.883 124.185  1.00  0.00           N  
ATOM   2908  CA  GLY A 189      35.241  80.330 122.883  1.00  0.00           C  
ATOM   2909  C   GLY A 189      36.078  81.324 122.072  1.00  0.00           C  
ATOM   2910  O   GLY A 189      36.847  82.157 122.561  1.00  0.00           O  
ATOM   2911  H   GLY A 189      35.151  80.415 125.037  1.00  0.00           H  
ATOM   2912  HA2 GLY A 189      35.820  79.417 123.022  1.00  0.00           H  
ATOM   2913  HA3 GLY A 189      34.310  79.979 122.438  1.00  0.00           H  
ATOM   2914  N   LYS A 190      36.069  81.163 120.761  1.00  0.00           N  
ATOM   2915  CA  LYS A 190      36.974  81.772 119.787  1.00  0.00           C  
ATOM   2916  C   LYS A 190      36.367  82.924 119.017  1.00  0.00           C  
ATOM   2917  O   LYS A 190      35.208  82.756 118.562  1.00  0.00           O  
ATOM   2918  CB  LYS A 190      37.482  80.759 118.768  1.00  0.00           C  
ATOM   2919  CG  LYS A 190      38.200  79.578 119.337  1.00  0.00           C  
ATOM   2920  CD  LYS A 190      39.521  79.855 120.075  1.00  0.00           C  
ATOM   2921  CE  LYS A 190      40.500  78.670 120.031  1.00  0.00           C  
ATOM   2922  NZ  LYS A 190      41.850  79.088 120.388  1.00  0.00           N1+
ATOM   2923  H   LYS A 190      35.164  80.916 120.389  1.00  0.00           H  
ATOM   2924  HA  LYS A 190      37.924  81.979 120.281  1.00  0.00           H  
ATOM   2925  HB2 LYS A 190      36.678  80.447 118.102  1.00  0.00           H  
ATOM   2926  HB3 LYS A 190      38.201  81.266 118.125  1.00  0.00           H  
ATOM   2927  HG2 LYS A 190      37.545  78.940 119.930  1.00  0.00           H  
ATOM   2928  HG3 LYS A 190      38.342  78.894 118.500  1.00  0.00           H  
ATOM   2929  HD2 LYS A 190      40.011  80.678 119.554  1.00  0.00           H  
ATOM   2930  HD3 LYS A 190      39.211  80.163 121.073  1.00  0.00           H  
ATOM   2931  HE2 LYS A 190      40.134  77.899 120.709  1.00  0.00           H  
ATOM   2932  HE3 LYS A 190      40.538  78.297 119.007  1.00  0.00           H  
ATOM   2933  HZ1 LYS A 190      42.210  79.622 119.610  1.00  0.00           H  
ATOM   2934  HZ2 LYS A 190      41.776  79.533 121.292  1.00  0.00           H  
ATOM   2935  HZ3 LYS A 190      42.313  78.196 120.482  1.00  0.00           H  
ATOM   2936  N   ASN A 191      37.055  84.068 118.888  1.00  0.00           N  
ATOM   2937  CA  ASN A 191      36.658  85.201 118.165  1.00  0.00           C  
ATOM   2938  C   ASN A 191      36.623  85.123 116.653  1.00  0.00           C  
ATOM   2939  O   ASN A 191      37.709  84.987 116.070  1.00  0.00           O  
ATOM   2940  CB  ASN A 191      37.612  86.320 118.594  1.00  0.00           C  
ATOM   2941  CG  ASN A 191      37.009  87.649 118.196  1.00  0.00           C  
ATOM   2942  ND2 ASN A 191      36.449  88.401 119.084  1.00  0.00           N  
ATOM   2943  OD1 ASN A 191      37.060  87.941 117.052  1.00  0.00           O  
ATOM   2944  H   ASN A 191      37.958  84.145 119.333  1.00  0.00           H  
ATOM   2945  HA  ASN A 191      35.675  85.510 118.520  1.00  0.00           H  
ATOM   2946  HB2 ASN A 191      37.723  86.321 119.677  1.00  0.00           H  
ATOM   2947  HB3 ASN A 191      38.635  86.314 118.218  1.00  0.00           H  
ATOM   2948 HD21 ASN A 191      36.096  89.254 118.675  1.00  0.00           H  
ATOM   2949 HD22 ASN A 191      36.125  87.958 119.933  1.00  0.00           H  
ATOM   2950  N   ILE A 192      35.426  85.157 116.037  1.00  0.00           N  
ATOM   2951  CA  ILE A 192      35.287  85.143 114.573  1.00  0.00           C  
ATOM   2952  C   ILE A 192      36.198  86.088 113.788  1.00  0.00           C  
ATOM   2953  O   ILE A 192      36.644  85.737 112.698  1.00  0.00           O  
ATOM   2954  CB  ILE A 192      33.767  85.420 114.139  1.00  0.00           C  
ATOM   2955  CG1 ILE A 192      33.488  85.397 112.635  1.00  0.00           C  
ATOM   2956  CG2 ILE A 192      33.185  86.786 114.701  1.00  0.00           C  
ATOM   2957  CD1 ILE A 192      33.298  83.893 112.024  1.00  0.00           C  
ATOM   2958  H   ILE A 192      34.655  85.035 116.677  1.00  0.00           H  
ATOM   2959  HA  ILE A 192      35.509  84.162 114.152  1.00  0.00           H  
ATOM   2960  HB  ILE A 192      33.219  84.615 114.626  1.00  0.00           H  
ATOM   2961 HG12 ILE A 192      32.664  86.066 112.384  1.00  0.00           H  
ATOM   2962 HG13 ILE A 192      34.321  85.742 112.023  1.00  0.00           H  
ATOM   2963 HG21 ILE A 192      32.105  86.720 114.573  1.00  0.00           H  
ATOM   2964 HG22 ILE A 192      33.345  86.718 115.777  1.00  0.00           H  
ATOM   2965 HG23 ILE A 192      33.560  87.732 114.309  1.00  0.00           H  
ATOM   2966 HD11 ILE A 192      32.680  83.975 111.129  1.00  0.00           H  
ATOM   2967 HD12 ILE A 192      34.231  83.645 111.519  1.00  0.00           H  
ATOM   2968 HD13 ILE A 192      32.928  83.205 112.783  1.00  0.00           H  
ATOM   2969  N   TYR A 193      36.370  87.315 114.262  1.00  0.00           N  
ATOM   2970  CA  TYR A 193      37.225  88.321 113.588  1.00  0.00           C  
ATOM   2971  C   TYR A 193      38.687  88.471 113.999  1.00  0.00           C  
ATOM   2972  O   TYR A 193      39.427  89.241 113.348  1.00  0.00           O  
ATOM   2973  CB  TYR A 193      36.549  89.685 113.712  1.00  0.00           C  
ATOM   2974  CG  TYR A 193      35.290  89.996 112.906  1.00  0.00           C  
ATOM   2975  CD1 TYR A 193      34.186  90.537 113.617  1.00  0.00           C  
ATOM   2976  CD2 TYR A 193      35.126  89.682 111.542  1.00  0.00           C  
ATOM   2977  CE1 TYR A 193      33.050  90.910 112.890  1.00  0.00           C  
ATOM   2978  CE2 TYR A 193      33.920  89.938 110.861  1.00  0.00           C  
ATOM   2979  CZ  TYR A 193      32.868  90.634 111.493  1.00  0.00           C  
ATOM   2980  OH  TYR A 193      31.717  91.007 110.806  1.00  0.00           O  
ATOM   2981  H   TYR A 193      36.023  87.429 115.204  1.00  0.00           H  
ATOM   2982  HA  TYR A 193      37.245  88.152 112.511  1.00  0.00           H  
ATOM   2983  HB2 TYR A 193      36.313  89.794 114.771  1.00  0.00           H  
ATOM   2984  HB3 TYR A 193      37.233  90.483 113.424  1.00  0.00           H  
ATOM   2985  HD1 TYR A 193      34.179  90.622 114.694  1.00  0.00           H  
ATOM   2986  HD2 TYR A 193      35.943  89.229 111.001  1.00  0.00           H  
ATOM   2987  HE1 TYR A 193      32.173  91.200 113.449  1.00  0.00           H  
ATOM   2988  HE2 TYR A 193      33.792  89.701 109.815  1.00  0.00           H  
ATOM   2989  HH  TYR A 193      31.134  91.535 111.355  1.00  0.00           H  
ATOM   2990  N   TYR A 194      39.055  87.885 115.105  1.00  0.00           N  
ATOM   2991  CA  TYR A 194      40.417  88.126 115.623  1.00  0.00           C  
ATOM   2992  C   TYR A 194      40.999  86.914 116.317  1.00  0.00           C  
ATOM   2993  O   TYR A 194      41.462  86.986 117.472  1.00  0.00           O  
ATOM   2994  CB  TYR A 194      40.279  89.232 116.721  1.00  0.00           C  
ATOM   2995  CG  TYR A 194      39.770  90.611 116.310  1.00  0.00           C  
ATOM   2996  CD1 TYR A 194      38.436  90.857 116.437  1.00  0.00           C  
ATOM   2997  CD2 TYR A 194      40.508  91.459 115.373  1.00  0.00           C  
ATOM   2998  CE1 TYR A 194      37.800  91.956 115.807  1.00  0.00           C  
ATOM   2999  CE2 TYR A 194      39.890  92.569 114.767  1.00  0.00           C  
ATOM   3000  CZ  TYR A 194      38.546  92.804 114.991  1.00  0.00           C  
ATOM   3001  OH  TYR A 194      38.000  93.877 114.376  1.00  0.00           O  
ATOM   3002  H   TYR A 194      38.359  87.490 115.720  1.00  0.00           H  
ATOM   3003  HA  TYR A 194      41.098  88.455 114.839  1.00  0.00           H  
ATOM   3004  HB2 TYR A 194      39.772  88.872 117.616  1.00  0.00           H  
ATOM   3005  HB3 TYR A 194      41.294  89.475 117.035  1.00  0.00           H  
ATOM   3006  HD1 TYR A 194      37.915  90.176 117.094  1.00  0.00           H  
ATOM   3007  HD2 TYR A 194      41.559  91.261 115.226  1.00  0.00           H  
ATOM   3008  HE1 TYR A 194      36.742  92.122 115.948  1.00  0.00           H  
ATOM   3009  HE2 TYR A 194      40.440  93.157 114.047  1.00  0.00           H  
ATOM   3010  HH  TYR A 194      37.070  94.012 114.570  1.00  0.00           H  
ATOM   3011  N   LYS A 195      41.001  85.772 115.613  1.00  0.00           N  
ATOM   3012  CA  LYS A 195      41.206  84.443 116.144  1.00  0.00           C  
ATOM   3013  C   LYS A 195      42.686  84.209 116.475  1.00  0.00           C  
ATOM   3014  O   LYS A 195      43.170  83.162 116.257  1.00  0.00           O  
ATOM   3015  CB  LYS A 195      40.563  83.426 115.170  1.00  0.00           C  
ATOM   3016  CG  LYS A 195      41.076  83.615 113.700  1.00  0.00           C  
ATOM   3017  CD  LYS A 195      40.640  82.431 112.905  1.00  0.00           C  
ATOM   3018  CE  LYS A 195      40.987  82.503 111.426  1.00  0.00           C  
ATOM   3019  NZ  LYS A 195      40.505  81.209 110.831  1.00  0.00           N1+
ATOM   3020  H   LYS A 195      40.628  85.802 114.675  1.00  0.00           H  
ATOM   3021  HA  LYS A 195      40.618  84.331 117.055  1.00  0.00           H  
ATOM   3022  HB2 LYS A 195      40.883  82.417 115.428  1.00  0.00           H  
ATOM   3023  HB3 LYS A 195      39.482  83.565 115.150  1.00  0.00           H  
ATOM   3024  HG2 LYS A 195      40.781  84.546 113.216  1.00  0.00           H  
ATOM   3025  HG3 LYS A 195      42.157  83.505 113.790  1.00  0.00           H  
ATOM   3026  HD2 LYS A 195      41.104  81.521 113.286  1.00  0.00           H  
ATOM   3027  HD3 LYS A 195      39.559  82.297 112.947  1.00  0.00           H  
ATOM   3028  HE2 LYS A 195      40.460  83.293 110.892  1.00  0.00           H  
ATOM   3029  HE3 LYS A 195      42.067  82.542 111.287  1.00  0.00           H  
ATOM   3030  HZ1 LYS A 195      40.346  81.386 109.848  1.00  0.00           H  
ATOM   3031  HZ2 LYS A 195      41.196  80.492 110.992  1.00  0.00           H  
ATOM   3032  HZ3 LYS A 195      39.626  80.965 111.265  1.00  0.00           H  
ATOM   3033  N   SER A 196      43.483  85.214 116.855  1.00  0.00           N  
ATOM   3034  CA  SER A 196      44.941  85.137 117.031  1.00  0.00           C  
ATOM   3035  C   SER A 196      45.340  84.625 118.400  1.00  0.00           C  
ATOM   3036  O   SER A 196      44.867  85.128 119.400  1.00  0.00           O  
ATOM   3037  CB  SER A 196      45.590  86.530 116.945  1.00  0.00           C  
ATOM   3038  OG  SER A 196      47.005  86.506 117.018  1.00  0.00           O  
ATOM   3039  H   SER A 196      42.980  86.038 117.150  1.00  0.00           H  
ATOM   3040  HA  SER A 196      45.412  84.453 116.325  1.00  0.00           H  
ATOM   3041  HB2 SER A 196      45.298  86.982 115.998  1.00  0.00           H  
ATOM   3042  HB3 SER A 196      45.158  87.174 117.711  1.00  0.00           H  
ATOM   3043  HG  SER A 196      47.390  87.367 116.837  1.00  0.00           H  
ATOM   3044  N   ASP A 197      46.336  83.737 118.559  1.00  0.00           N  
ATOM   3045  CA  ASP A 197      46.781  83.121 119.828  1.00  0.00           C  
ATOM   3046  C   ASP A 197      47.933  83.917 120.466  1.00  0.00           C  
ATOM   3047  O   ASP A 197      48.278  83.754 121.647  1.00  0.00           O  
ATOM   3048  CB  ASP A 197      47.290  81.673 119.625  1.00  0.00           C  
ATOM   3049  CG  ASP A 197      46.223  80.808 119.010  1.00  0.00           C  
ATOM   3050  OD1 ASP A 197      45.043  81.092 119.274  1.00  0.00           O  
ATOM   3051  OD2 ASP A 197      46.511  79.779 118.309  1.00  0.00           O1-
ATOM   3052  H   ASP A 197      46.751  83.463 117.680  1.00  0.00           H  
ATOM   3053  HA  ASP A 197      45.956  83.138 120.540  1.00  0.00           H  
ATOM   3054  HB2 ASP A 197      48.183  81.743 119.005  1.00  0.00           H  
ATOM   3055  HB3 ASP A 197      47.630  81.190 120.541  1.00  0.00           H  
ATOM   3056  N   LEU A 198      48.378  84.939 119.742  1.00  0.00           N  
ATOM   3057  CA  LEU A 198      49.172  86.033 120.274  1.00  0.00           C  
ATOM   3058  C   LEU A 198      48.452  86.896 121.290  1.00  0.00           C  
ATOM   3059  O   LEU A 198      49.150  87.479 122.075  1.00  0.00           O  
ATOM   3060  CB  LEU A 198      49.868  86.745 119.142  1.00  0.00           C  
ATOM   3061  CG  LEU A 198      50.679  85.916 118.108  1.00  0.00           C  
ATOM   3062  CD1 LEU A 198      51.255  86.957 117.125  1.00  0.00           C  
ATOM   3063  CD2 LEU A 198      51.871  85.189 118.706  1.00  0.00           C  
ATOM   3064  H   LEU A 198      48.164  85.037 118.759  1.00  0.00           H  
ATOM   3065  HA  LEU A 198      49.891  85.550 120.937  1.00  0.00           H  
ATOM   3066  HB2 LEU A 198      49.109  87.260 118.553  1.00  0.00           H  
ATOM   3067  HB3 LEU A 198      50.476  87.473 119.679  1.00  0.00           H  
ATOM   3068  HG  LEU A 198      50.100  85.098 117.682  1.00  0.00           H  
ATOM   3069 HD11 LEU A 198      50.465  87.511 116.616  1.00  0.00           H  
ATOM   3070 HD12 LEU A 198      51.882  87.627 117.712  1.00  0.00           H  
ATOM   3071 HD13 LEU A 198      52.063  86.613 116.481  1.00  0.00           H  
ATOM   3072 HD21 LEU A 198      51.623  84.552 119.556  1.00  0.00           H  
ATOM   3073 HD22 LEU A 198      52.168  84.519 117.899  1.00  0.00           H  
ATOM   3074 HD23 LEU A 198      52.794  85.707 118.965  1.00  0.00           H  
ATOM   3075  N   THR A 199      47.129  86.860 121.306  1.00  0.00           N  
ATOM   3076  CA  THR A 199      46.366  87.765 122.194  1.00  0.00           C  
ATOM   3077  C   THR A 199      46.230  87.185 123.594  1.00  0.00           C  
ATOM   3078  O   THR A 199      45.587  86.194 123.808  1.00  0.00           O  
ATOM   3079  CB  THR A 199      45.029  88.200 121.552  1.00  0.00           C  
ATOM   3080  CG2 THR A 199      44.225  89.109 122.445  1.00  0.00           C  
ATOM   3081  OG1 THR A 199      45.217  89.042 120.388  1.00  0.00           O  
ATOM   3082  H   THR A 199      46.577  86.357 120.626  1.00  0.00           H  
ATOM   3083  HA  THR A 199      46.979  88.664 122.261  1.00  0.00           H  
ATOM   3084  HB  THR A 199      44.514  87.270 121.317  1.00  0.00           H  
ATOM   3085  HG1 THR A 199      44.359  89.022 119.960  1.00  0.00           H  
ATOM   3086 HG21 THR A 199      44.789  90.012 122.678  1.00  0.00           H  
ATOM   3087 HG22 THR A 199      43.299  89.394 121.947  1.00  0.00           H  
ATOM   3088 HG23 THR A 199      44.082  88.593 123.394  1.00  0.00           H  
ATOM   3089  N   LYS A 200      46.705  87.949 124.561  1.00  0.00           N  
ATOM   3090  CA  LYS A 200      46.800  87.626 125.980  1.00  0.00           C  
ATOM   3091  C   LYS A 200      45.860  88.486 126.766  1.00  0.00           C  
ATOM   3092  O   LYS A 200      45.843  89.712 126.561  1.00  0.00           O  
ATOM   3093  CB  LYS A 200      48.353  87.778 126.442  1.00  0.00           C  
ATOM   3094  CG  LYS A 200      49.375  86.786 125.815  1.00  0.00           C  
ATOM   3095  CD  LYS A 200      49.149  85.301 126.309  1.00  0.00           C  
ATOM   3096  CE  LYS A 200      49.138  85.295 127.816  1.00  0.00           C  
ATOM   3097  NZ  LYS A 200      49.119  83.952 128.326  1.00  0.00           N1+
ATOM   3098  H   LYS A 200      47.038  88.871 124.318  1.00  0.00           H  
ATOM   3099  HA  LYS A 200      46.414  86.607 126.004  1.00  0.00           H  
ATOM   3100  HB2 LYS A 200      48.733  88.792 126.318  1.00  0.00           H  
ATOM   3101  HB3 LYS A 200      48.313  87.693 127.527  1.00  0.00           H  
ATOM   3102  HG2 LYS A 200      49.270  87.000 124.752  1.00  0.00           H  
ATOM   3103  HG3 LYS A 200      50.416  86.948 126.093  1.00  0.00           H  
ATOM   3104  HD2 LYS A 200      48.198  84.875 125.990  1.00  0.00           H  
ATOM   3105  HD3 LYS A 200      50.020  84.687 126.081  1.00  0.00           H  
ATOM   3106  HE2 LYS A 200      49.996  85.865 128.171  1.00  0.00           H  
ATOM   3107  HE3 LYS A 200      48.253  85.849 128.131  1.00  0.00           H  
ATOM   3108  HZ1 LYS A 200      48.730  83.890 129.257  1.00  0.00           H  
ATOM   3109  HZ2 LYS A 200      48.656  83.272 127.741  1.00  0.00           H  
ATOM   3110  HZ3 LYS A 200      50.071  83.647 128.469  1.00  0.00           H  
ATOM   3111  N   ASP A 201      45.244  87.769 127.676  1.00  0.00           N  
ATOM   3112  CA  ASP A 201      44.956  88.320 129.092  1.00  0.00           C  
ATOM   3113  C   ASP A 201      44.014  89.626 129.042  1.00  0.00           C  
ATOM   3114  O   ASP A 201      44.345  90.646 129.663  1.00  0.00           O  
ATOM   3115  CB  ASP A 201      46.238  88.421 129.939  1.00  0.00           C  
ATOM   3116  CG  ASP A 201      46.941  87.089 130.308  1.00  0.00           C  
ATOM   3117  OD1 ASP A 201      46.680  86.041 129.712  1.00  0.00           O  
ATOM   3118  OD2 ASP A 201      47.894  87.146 131.114  1.00  0.00           O1-
ATOM   3119  H   ASP A 201      45.364  86.767 127.695  1.00  0.00           H  
ATOM   3120  HA  ASP A 201      44.340  87.581 129.605  1.00  0.00           H  
ATOM   3121  HB2 ASP A 201      46.962  89.119 129.519  1.00  0.00           H  
ATOM   3122  HB3 ASP A 201      45.979  88.984 130.835  1.00  0.00           H  
ATOM   3123  N   ILE A 202      42.924  89.505 128.287  1.00  0.00           N  
ATOM   3124  CA  ILE A 202      41.953  90.609 128.062  1.00  0.00           C  
ATOM   3125  C   ILE A 202      41.202  90.939 129.313  1.00  0.00           C  
ATOM   3126  O   ILE A 202      40.691  90.112 130.069  1.00  0.00           O  
ATOM   3127  CB  ILE A 202      40.885  90.087 126.983  1.00  0.00           C  
ATOM   3128  CG1 ILE A 202      41.620  89.455 125.745  1.00  0.00           C  
ATOM   3129  CG2 ILE A 202      40.166  91.435 126.512  1.00  0.00           C  
ATOM   3130  CD1 ILE A 202      40.711  88.874 124.709  1.00  0.00           C  
ATOM   3131  H   ILE A 202      42.755  88.629 127.813  1.00  0.00           H  
ATOM   3132  HA  ILE A 202      42.462  91.446 127.585  1.00  0.00           H  
ATOM   3133  HB  ILE A 202      40.122  89.450 127.431  1.00  0.00           H  
ATOM   3134 HG12 ILE A 202      42.241  90.233 125.299  1.00  0.00           H  
ATOM   3135 HG13 ILE A 202      42.236  88.607 126.043  1.00  0.00           H  
ATOM   3136 HG21 ILE A 202      39.318  91.307 125.839  1.00  0.00           H  
ATOM   3137 HG22 ILE A 202      39.898  91.886 127.467  1.00  0.00           H  
ATOM   3138 HG23 ILE A 202      40.912  92.069 126.034  1.00  0.00           H  
ATOM   3139 HD11 ILE A 202      40.270  89.672 124.111  1.00  0.00           H  
ATOM   3140 HD12 ILE A 202      41.356  88.262 124.078  1.00  0.00           H  
ATOM   3141 HD13 ILE A 202      39.903  88.288 125.146  1.00  0.00           H  
ATOM   3142  N   THR A 203      40.968  92.191 129.669  1.00  0.00           N  
ATOM   3143  CA  THR A 203      40.345  92.651 130.928  1.00  0.00           C  
ATOM   3144  C   THR A 203      39.119  93.494 130.608  1.00  0.00           C  
ATOM   3145  O   THR A 203      39.213  94.266 129.662  1.00  0.00           O  
ATOM   3146  CB  THR A 203      41.309  93.448 131.832  1.00  0.00           C  
ATOM   3147  CG2 THR A 203      40.554  94.157 132.957  1.00  0.00           C  
ATOM   3148  OG1 THR A 203      42.116  92.502 132.502  1.00  0.00           O  
ATOM   3149  H   THR A 203      41.463  92.850 129.086  1.00  0.00           H  
ATOM   3150  HA  THR A 203      39.990  91.794 131.501  1.00  0.00           H  
ATOM   3151  HB  THR A 203      41.979  94.140 131.321  1.00  0.00           H  
ATOM   3152  HG1 THR A 203      42.909  92.451 131.961  1.00  0.00           H  
ATOM   3153 HG21 THR A 203      39.911  94.923 132.523  1.00  0.00           H  
ATOM   3154 HG22 THR A 203      39.981  93.543 133.652  1.00  0.00           H  
ATOM   3155 HG23 THR A 203      41.297  94.728 133.514  1.00  0.00           H  
ATOM   3156  N   THR A 204      38.004  93.390 131.378  1.00  0.00           N  
ATOM   3157  CA  THR A 204      36.697  93.952 130.959  1.00  0.00           C  
ATOM   3158  C   THR A 204      36.169  94.867 132.084  1.00  0.00           C  
ATOM   3159  O   THR A 204      36.200  94.480 133.236  1.00  0.00           O  
ATOM   3160  CB  THR A 204      35.733  92.880 130.533  1.00  0.00           C  
ATOM   3161  CG2 THR A 204      34.295  93.377 130.327  1.00  0.00           C  
ATOM   3162  OG1 THR A 204      36.235  92.416 129.291  1.00  0.00           O  
ATOM   3163  H   THR A 204      38.089  92.854 132.230  1.00  0.00           H  
ATOM   3164  HA  THR A 204      36.805  94.676 130.151  1.00  0.00           H  
ATOM   3165  HB  THR A 204      35.718  92.093 131.286  1.00  0.00           H  
ATOM   3166  HG1 THR A 204      36.892  91.724 129.401  1.00  0.00           H  
ATOM   3167 HG21 THR A 204      33.697  93.708 131.175  1.00  0.00           H  
ATOM   3168 HG22 THR A 204      34.127  94.049 129.486  1.00  0.00           H  
ATOM   3169 HG23 THR A 204      33.662  92.517 130.111  1.00  0.00           H  
ATOM   3170  N   SER A 205      35.889  96.109 131.750  1.00  0.00           N  
ATOM   3171  CA  SER A 205      35.292  97.101 132.615  1.00  0.00           C  
ATOM   3172  C   SER A 205      33.974  97.504 131.908  1.00  0.00           C  
ATOM   3173  O   SER A 205      33.764  97.419 130.684  1.00  0.00           O  
ATOM   3174  CB  SER A 205      36.375  98.148 132.811  1.00  0.00           C  
ATOM   3175  OG  SER A 205      35.856  99.166 133.609  1.00  0.00           O  
ATOM   3176  H   SER A 205      36.033  96.371 130.786  1.00  0.00           H  
ATOM   3177  HA  SER A 205      35.022  96.711 133.596  1.00  0.00           H  
ATOM   3178  HB2 SER A 205      37.174  97.655 133.366  1.00  0.00           H  
ATOM   3179  HB3 SER A 205      36.657  98.520 131.826  1.00  0.00           H  
ATOM   3180  HG  SER A 205      36.542  99.834 133.675  1.00  0.00           H  
ATOM   3181  N   VAL A 206      33.105  98.042 132.769  1.00  0.00           N  
ATOM   3182  CA  VAL A 206      31.891  98.675 132.311  1.00  0.00           C  
ATOM   3183  C   VAL A 206      31.658  99.962 133.162  1.00  0.00           C  
ATOM   3184  O   VAL A 206      31.956  99.987 134.374  1.00  0.00           O  
ATOM   3185  CB  VAL A 206      30.732  97.681 132.406  1.00  0.00           C  
ATOM   3186  CG1 VAL A 206      29.364  98.168 132.033  1.00  0.00           C  
ATOM   3187  CG2 VAL A 206      30.859  96.535 131.399  1.00  0.00           C  
ATOM   3188  H   VAL A 206      33.208  97.983 133.771  1.00  0.00           H  
ATOM   3189  HA  VAL A 206      31.967  98.969 131.263  1.00  0.00           H  
ATOM   3190  HB  VAL A 206      30.642  97.248 133.402  1.00  0.00           H  
ATOM   3191 HG11 VAL A 206      29.044  98.922 132.751  1.00  0.00           H  
ATOM   3192 HG12 VAL A 206      29.330  98.494 130.994  1.00  0.00           H  
ATOM   3193 HG13 VAL A 206      28.614  97.437 132.336  1.00  0.00           H  
ATOM   3194 HG21 VAL A 206      31.662  95.860 131.690  1.00  0.00           H  
ATOM   3195 HG22 VAL A 206      30.028  95.830 131.386  1.00  0.00           H  
ATOM   3196 HG23 VAL A 206      31.038  96.827 130.364  1.00  0.00           H  
ATOM   3197  N   LEU A 207      31.198 101.040 132.563  1.00  0.00           N  
ATOM   3198  CA  LEU A 207      30.637 102.185 133.309  1.00  0.00           C  
ATOM   3199  C   LEU A 207      29.098 102.100 133.613  1.00  0.00           C  
ATOM   3200  O   LEU A 207      28.311 101.832 132.689  1.00  0.00           O  
ATOM   3201  CB  LEU A 207      30.896 103.464 132.397  1.00  0.00           C  
ATOM   3202  CG  LEU A 207      30.183 104.769 132.795  1.00  0.00           C  
ATOM   3203  CD1 LEU A 207      30.712 105.363 134.064  1.00  0.00           C  
ATOM   3204  CD2 LEU A 207      30.281 105.694 131.626  1.00  0.00           C  
ATOM   3205  H   LEU A 207      31.100 101.050 131.558  1.00  0.00           H  
ATOM   3206  HA  LEU A 207      31.223 102.398 134.202  1.00  0.00           H  
ATOM   3207  HB2 LEU A 207      31.958 103.674 132.277  1.00  0.00           H  
ATOM   3208  HB3 LEU A 207      30.551 103.200 131.397  1.00  0.00           H  
ATOM   3209  HG  LEU A 207      29.150 104.650 133.121  1.00  0.00           H  
ATOM   3210 HD11 LEU A 207      30.385 104.778 134.923  1.00  0.00           H  
ATOM   3211 HD12 LEU A 207      31.789 105.254 134.187  1.00  0.00           H  
ATOM   3212 HD13 LEU A 207      30.524 106.435 134.018  1.00  0.00           H  
ATOM   3213 HD21 LEU A 207      29.863 105.246 130.725  1.00  0.00           H  
ATOM   3214 HD22 LEU A 207      29.659 106.567 131.824  1.00  0.00           H  
ATOM   3215 HD23 LEU A 207      31.319 105.979 131.457  1.00  0.00           H  
ATOM   3216  N   THR A 208      28.731 102.248 134.903  1.00  0.00           N  
ATOM   3217  CA  THR A 208      27.316 102.290 135.277  1.00  0.00           C  
ATOM   3218  C   THR A 208      26.923 103.688 135.713  1.00  0.00           C  
ATOM   3219  O   THR A 208      27.600 104.257 136.546  1.00  0.00           O  
ATOM   3220  CB  THR A 208      27.064 101.282 136.401  1.00  0.00           C  
ATOM   3221  CG2 THR A 208      25.571 101.095 136.646  1.00  0.00           C  
ATOM   3222  OG1 THR A 208      27.315  99.900 135.944  1.00  0.00           O  
ATOM   3223  H   THR A 208      29.456 102.534 135.544  1.00  0.00           H  
ATOM   3224  HA  THR A 208      26.712 101.969 134.429  1.00  0.00           H  
ATOM   3225  HB  THR A 208      27.648 101.531 137.287  1.00  0.00           H  
ATOM   3226  HG1 THR A 208      28.247  99.889 135.717  1.00  0.00           H  
ATOM   3227 HG21 THR A 208      25.471 100.478 137.538  1.00  0.00           H  
ATOM   3228 HG22 THR A 208      25.049 101.996 136.970  1.00  0.00           H  
ATOM   3229 HG23 THR A 208      25.051 100.520 135.879  1.00  0.00           H  
ATOM   3230  N   VAL A 209      25.882 104.204 135.093  1.00  0.00           N  
ATOM   3231  CA  VAL A 209      25.165 105.505 135.347  1.00  0.00           C  
ATOM   3232  C   VAL A 209      23.650 105.318 135.292  1.00  0.00           C  
ATOM   3233  O   VAL A 209      23.127 104.454 134.536  1.00  0.00           O  
ATOM   3234  CB  VAL A 209      25.571 106.719 134.428  1.00  0.00           C  
ATOM   3235  CG1 VAL A 209      27.058 106.983 134.194  1.00  0.00           C  
ATOM   3236  CG2 VAL A 209      24.924 106.635 133.046  1.00  0.00           C  
ATOM   3237  H   VAL A 209      25.541 103.618 134.346  1.00  0.00           H  
ATOM   3238  HA  VAL A 209      25.332 105.759 136.394  1.00  0.00           H  
ATOM   3239  HB  VAL A 209      25.073 107.607 134.818  1.00  0.00           H  
ATOM   3240 HG11 VAL A 209      27.188 107.916 133.645  1.00  0.00           H  
ATOM   3241 HG12 VAL A 209      27.477 107.070 135.197  1.00  0.00           H  
ATOM   3242 HG13 VAL A 209      27.388 106.093 133.657  1.00  0.00           H  
ATOM   3243 HG21 VAL A 209      23.912 106.236 132.966  1.00  0.00           H  
ATOM   3244 HG22 VAL A 209      24.985 107.621 132.586  1.00  0.00           H  
ATOM   3245 HG23 VAL A 209      25.575 106.017 132.428  1.00  0.00           H  
ATOM   3246  N   ASN A 210      22.959 106.059 136.148  1.00  0.00           N  
ATOM   3247  CA  ASN A 210      21.535 105.921 136.381  1.00  0.00           C  
ATOM   3248  C   ASN A 210      20.984 104.508 136.647  1.00  0.00           C  
ATOM   3249  O   ASN A 210      19.819 104.193 136.420  1.00  0.00           O  
ATOM   3250  CB  ASN A 210      20.666 106.748 135.326  1.00  0.00           C  
ATOM   3251  CG  ASN A 210      20.901 108.263 135.296  1.00  0.00           C  
ATOM   3252  ND2 ASN A 210      20.761 108.916 134.198  1.00  0.00           N  
ATOM   3253  OD1 ASN A 210      21.497 108.793 136.231  1.00  0.00           O  
ATOM   3254  H   ASN A 210      23.498 106.569 136.833  1.00  0.00           H  
ATOM   3255  HA  ASN A 210      21.449 106.443 137.335  1.00  0.00           H  
ATOM   3256  HB2 ASN A 210      20.681 106.389 134.297  1.00  0.00           H  
ATOM   3257  HB3 ASN A 210      19.631 106.640 135.650  1.00  0.00           H  
ATOM   3258 HD21 ASN A 210      20.960 109.900 134.088  1.00  0.00           H  
ATOM   3259 HD22 ASN A 210      20.387 108.386 133.423  1.00  0.00           H  
ATOM   3260  N   ASN A 211      21.819 103.645 137.197  1.00  0.00           N  
ATOM   3261  CA  ASN A 211      21.629 102.251 137.526  1.00  0.00           C  
ATOM   3262  C   ASN A 211      21.635 101.366 136.258  1.00  0.00           C  
ATOM   3263  O   ASN A 211      20.907 100.385 136.194  1.00  0.00           O  
ATOM   3264  CB  ASN A 211      20.466 102.118 138.469  1.00  0.00           C  
ATOM   3265  CG  ASN A 211      20.621 102.975 139.740  1.00  0.00           C  
ATOM   3266  ND2 ASN A 211      21.644 102.660 140.590  1.00  0.00           N  
ATOM   3267  OD1 ASN A 211      19.923 103.966 139.922  1.00  0.00           O  
ATOM   3268  H   ASN A 211      22.734 104.006 137.423  1.00  0.00           H  
ATOM   3269  HA  ASN A 211      22.536 101.900 138.017  1.00  0.00           H  
ATOM   3270  HB2 ASN A 211      19.461 102.107 138.047  1.00  0.00           H  
ATOM   3271  HB3 ASN A 211      20.617 101.086 138.787  1.00  0.00           H  
ATOM   3272 HD21 ASN A 211      21.729 103.168 141.457  1.00  0.00           H  
ATOM   3273 HD22 ASN A 211      22.244 101.894 140.316  1.00  0.00           H  
ATOM   3274  N   LYS A 212      22.368 101.799 135.236  1.00  0.00           N  
ATOM   3275  CA  LYS A 212      22.466 101.018 133.996  1.00  0.00           C  
ATOM   3276  C   LYS A 212      23.944 101.102 133.439  1.00  0.00           C  
ATOM   3277  O   LYS A 212      24.671 102.072 133.572  1.00  0.00           O  
ATOM   3278  CB  LYS A 212      21.446 101.473 132.979  1.00  0.00           C  
ATOM   3279  CG  LYS A 212      21.236 100.513 131.870  1.00  0.00           C  
ATOM   3280  CD  LYS A 212      20.393 101.067 130.683  1.00  0.00           C  
ATOM   3281  CE  LYS A 212      20.886 102.222 129.788  1.00  0.00           C  
ATOM   3282  NZ  LYS A 212      22.070 101.776 129.025  1.00  0.00           N1+
ATOM   3283  H   LYS A 212      23.022 102.559 135.358  1.00  0.00           H  
ATOM   3284  HA  LYS A 212      22.171  99.981 134.157  1.00  0.00           H  
ATOM   3285  HB2 LYS A 212      20.487 101.675 133.454  1.00  0.00           H  
ATOM   3286  HB3 LYS A 212      21.754 102.440 132.582  1.00  0.00           H  
ATOM   3287  HG2 LYS A 212      22.213 100.313 131.427  1.00  0.00           H  
ATOM   3288  HG3 LYS A 212      20.699  99.638 132.234  1.00  0.00           H  
ATOM   3289  HD2 LYS A 212      20.167 100.223 130.031  1.00  0.00           H  
ATOM   3290  HD3 LYS A 212      19.396 101.199 131.104  1.00  0.00           H  
ATOM   3291  HE2 LYS A 212      20.123 102.568 129.091  1.00  0.00           H  
ATOM   3292  HE3 LYS A 212      21.077 103.052 130.468  1.00  0.00           H  
ATOM   3293  HZ1 LYS A 212      22.261 102.390 128.246  1.00  0.00           H  
ATOM   3294  HZ2 LYS A 212      22.852 101.677 129.657  1.00  0.00           H  
ATOM   3295  HZ3 LYS A 212      21.888 100.824 128.745  1.00  0.00           H  
ATOM   3296  N   ALA A 213      24.320 100.066 132.740  1.00  0.00           N  
ATOM   3297  CA  ALA A 213      25.542 100.116 131.879  1.00  0.00           C  
ATOM   3298  C   ALA A 213      25.488 101.285 130.909  1.00  0.00           C  
ATOM   3299  O   ALA A 213      24.397 101.479 130.393  1.00  0.00           O  
ATOM   3300  CB  ALA A 213      25.764  98.812 131.162  1.00  0.00           C  
ATOM   3301  H   ALA A 213      23.617  99.345 132.672  1.00  0.00           H  
ATOM   3302  HA  ALA A 213      26.487 100.158 132.420  1.00  0.00           H  
ATOM   3303  HB1 ALA A 213      25.842  97.993 131.877  1.00  0.00           H  
ATOM   3304  HB2 ALA A 213      25.017  98.610 130.395  1.00  0.00           H  
ATOM   3305  HB3 ALA A 213      26.763  98.798 130.725  1.00  0.00           H  
ATOM   3306  N   HIE A 214      26.576 101.983 130.546  1.00  0.00           N  
ATOM   3307  CA  HIE A 214      26.554 103.036 129.488  1.00  0.00           C  
ATOM   3308  C   HIE A 214      27.877 103.274 128.725  1.00  0.00           C  
ATOM   3309  O   HIE A 214      27.922 103.901 127.657  1.00  0.00           O  
ATOM   3310  CB  HIE A 214      26.094 104.355 130.117  1.00  0.00           C  
ATOM   3311  CG  HIE A 214      25.835 105.459 129.175  1.00  0.00           C  
ATOM   3312  CD2 HIE A 214      26.734 106.491 128.952  1.00  0.00           C  
ATOM   3313  ND1 HIE A 214      24.730 105.746 128.473  1.00  0.00           N  
ATOM   3314  CE1 HIE A 214      24.954 106.924 127.842  1.00  0.00           C  
ATOM   3315  NE2 HIE A 214      26.157 107.421 128.133  1.00  0.00           N  
ATOM   3316  H   HIE A 214      27.418 101.790 131.071  1.00  0.00           H  
ATOM   3317  HA  HIE A 214      25.906 102.795 128.644  1.00  0.00           H  
ATOM   3318  HB2 HIE A 214      25.203 104.166 130.717  1.00  0.00           H  
ATOM   3319  HB3 HIE A 214      26.804 104.760 130.838  1.00  0.00           H  
ATOM   3320  HD2 HIE A 214      27.743 106.589 129.322  1.00  0.00           H  
ATOM   3321  HE1 HIE A 214      24.274 107.435 127.176  1.00  0.00           H  
ATOM   3322  HE2 HIE A 214      26.645 108.191 127.697  1.00  0.00           H  
ATOM   3323  N   MET A 215      29.006 102.599 129.131  1.00  0.00           N  
ATOM   3324  CA  MET A 215      30.106 102.305 128.245  1.00  0.00           C  
ATOM   3325  C   MET A 215      30.737 101.010 128.659  1.00  0.00           C  
ATOM   3326  O   MET A 215      31.013 100.746 129.847  1.00  0.00           O  
ATOM   3327  CB  MET A 215      31.051 103.498 128.188  1.00  0.00           C  
ATOM   3328  CG  MET A 215      32.294 103.297 127.293  1.00  0.00           C  
ATOM   3329  SD  MET A 215      32.629 104.524 126.042  1.00  0.00           S  
ATOM   3330  CE  MET A 215      31.142 104.304 124.928  1.00  0.00           C  
ATOM   3331  H   MET A 215      28.998 102.176 130.049  1.00  0.00           H  
ATOM   3332  HA  MET A 215      29.642 102.036 127.296  1.00  0.00           H  
ATOM   3333  HB2 MET A 215      30.506 104.371 127.830  1.00  0.00           H  
ATOM   3334  HB3 MET A 215      31.317 103.833 129.191  1.00  0.00           H  
ATOM   3335  HG2 MET A 215      33.159 103.332 127.953  1.00  0.00           H  
ATOM   3336  HG3 MET A 215      32.217 102.336 126.786  1.00  0.00           H  
ATOM   3337  HE1 MET A 215      30.677 105.263 124.700  1.00  0.00           H  
ATOM   3338  HE2 MET A 215      31.426 103.642 124.108  1.00  0.00           H  
ATOM   3339  HE3 MET A 215      30.377 103.714 125.433  1.00  0.00           H  
ATOM   3340  N   VAL A 216      30.990 100.109 127.669  1.00  0.00           N  
ATOM   3341  CA  VAL A 216      31.772  98.869 127.959  1.00  0.00           C  
ATOM   3342  C   VAL A 216      33.124  99.078 127.430  1.00  0.00           C  
ATOM   3343  O   VAL A 216      33.308  99.895 126.557  1.00  0.00           O  
ATOM   3344  CB  VAL A 216      31.089  97.739 127.161  1.00  0.00           C  
ATOM   3345  CG1 VAL A 216      31.681  96.273 127.340  1.00  0.00           C  
ATOM   3346  CG2 VAL A 216      29.582  97.547 127.645  1.00  0.00           C  
ATOM   3347  H   VAL A 216      31.031 100.582 126.778  1.00  0.00           H  
ATOM   3348  HA  VAL A 216      31.749  98.521 128.991  1.00  0.00           H  
ATOM   3349  HB  VAL A 216      31.093  97.995 126.102  1.00  0.00           H  
ATOM   3350 HG11 VAL A 216      31.794  95.973 128.383  1.00  0.00           H  
ATOM   3351 HG12 VAL A 216      30.982  95.559 126.902  1.00  0.00           H  
ATOM   3352 HG13 VAL A 216      32.635  96.160 126.826  1.00  0.00           H  
ATOM   3353 HG21 VAL A 216      29.146  98.546 127.651  1.00  0.00           H  
ATOM   3354 HG22 VAL A 216      29.028  96.984 126.893  1.00  0.00           H  
ATOM   3355 HG23 VAL A 216      29.491  97.017 128.593  1.00  0.00           H  
ATOM   3356  N   THR A 217      34.206  98.416 127.905  1.00  0.00           N  
ATOM   3357  CA  THR A 217      35.635  98.724 127.455  1.00  0.00           C  
ATOM   3358  C   THR A 217      36.523  97.566 127.893  1.00  0.00           C  
ATOM   3359  O   THR A 217      36.428  97.024 128.983  1.00  0.00           O  
ATOM   3360  CB  THR A 217      36.147 100.090 128.066  1.00  0.00           C  
ATOM   3361  CG2 THR A 217      36.171 100.170 129.566  1.00  0.00           C  
ATOM   3362  OG1 THR A 217      37.476 100.318 127.628  1.00  0.00           O  
ATOM   3363  H   THR A 217      34.173  97.775 128.685  1.00  0.00           H  
ATOM   3364  HA  THR A 217      35.576  98.734 126.366  1.00  0.00           H  
ATOM   3365  HB  THR A 217      35.560 100.931 127.699  1.00  0.00           H  
ATOM   3366  HG1 THR A 217      37.473 100.139 126.685  1.00  0.00           H  
ATOM   3367 HG21 THR A 217      36.099 101.177 129.975  1.00  0.00           H  
ATOM   3368 HG22 THR A 217      35.302  99.641 129.957  1.00  0.00           H  
ATOM   3369 HG23 THR A 217      37.097  99.753 129.963  1.00  0.00           H  
ATOM   3370  N   LEU A 218      37.502  97.257 127.069  1.00  0.00           N  
ATOM   3371  CA  LEU A 218      38.228  95.996 126.879  1.00  0.00           C  
ATOM   3372  C   LEU A 218      39.660  96.372 126.801  1.00  0.00           C  
ATOM   3373  O   LEU A 218      39.967  97.177 125.915  1.00  0.00           O  
ATOM   3374  CB  LEU A 218      37.618  95.129 125.780  1.00  0.00           C  
ATOM   3375  CG  LEU A 218      36.478  94.190 126.104  1.00  0.00           C  
ATOM   3376  CD1 LEU A 218      35.138  94.818 126.390  1.00  0.00           C  
ATOM   3377  CD2 LEU A 218      36.227  93.394 124.814  1.00  0.00           C  
ATOM   3378  H   LEU A 218      37.599  97.931 126.323  1.00  0.00           H  
ATOM   3379  HA  LEU A 218      38.098  95.494 127.837  1.00  0.00           H  
ATOM   3380  HB2 LEU A 218      37.329  95.808 124.978  1.00  0.00           H  
ATOM   3381  HB3 LEU A 218      38.436  94.515 125.402  1.00  0.00           H  
ATOM   3382  HG  LEU A 218      36.671  93.566 126.975  1.00  0.00           H  
ATOM   3383 HD11 LEU A 218      34.306  94.285 125.930  1.00  0.00           H  
ATOM   3384 HD12 LEU A 218      34.993  94.825 127.471  1.00  0.00           H  
ATOM   3385 HD13 LEU A 218      35.078  95.849 126.040  1.00  0.00           H  
ATOM   3386 HD21 LEU A 218      35.477  92.615 124.948  1.00  0.00           H  
ATOM   3387 HD22 LEU A 218      35.886  94.066 124.026  1.00  0.00           H  
ATOM   3388 HD23 LEU A 218      37.118  92.802 124.608  1.00  0.00           H  
ATOM   3389  N   ASP A 219      40.547  95.661 127.518  1.00  0.00           N  
ATOM   3390  CA  ASP A 219      41.914  96.064 127.648  1.00  0.00           C  
ATOM   3391  C   ASP A 219      42.679  94.859 127.176  1.00  0.00           C  
ATOM   3392  O   ASP A 219      42.640  93.781 127.757  1.00  0.00           O  
ATOM   3393  CB  ASP A 219      42.230  96.438 129.027  1.00  0.00           C  
ATOM   3394  CG  ASP A 219      43.717  96.412 129.312  1.00  0.00           C  
ATOM   3395  OD1 ASP A 219      44.078  95.645 130.245  1.00  0.00           O  
ATOM   3396  OD2 ASP A 219      44.533  97.013 128.581  1.00  0.00           O1-
ATOM   3397  H   ASP A 219      40.217  94.874 128.057  1.00  0.00           H  
ATOM   3398  HA  ASP A 219      42.180  96.893 126.991  1.00  0.00           H  
ATOM   3399  HB2 ASP A 219      41.789  97.406 129.268  1.00  0.00           H  
ATOM   3400  HB3 ASP A 219      41.780  95.634 129.609  1.00  0.00           H  
ATOM   3401  N   TYR A 220      43.529  95.013 126.171  1.00  0.00           N  
ATOM   3402  CA  TYR A 220      44.249  93.889 125.482  1.00  0.00           C  
ATOM   3403  C   TYR A 220      45.680  93.874 125.918  1.00  0.00           C  
ATOM   3404  O   TYR A 220      46.228  95.014 126.181  1.00  0.00           O  
ATOM   3405  CB  TYR A 220      44.066  94.050 123.961  1.00  0.00           C  
ATOM   3406  CG  TYR A 220      42.645  94.100 123.450  1.00  0.00           C  
ATOM   3407  CD1 TYR A 220      41.857  95.324 123.393  1.00  0.00           C  
ATOM   3408  CD2 TYR A 220      42.044  92.813 123.226  1.00  0.00           C  
ATOM   3409  CE1 TYR A 220      40.489  95.205 123.190  1.00  0.00           C  
ATOM   3410  CE2 TYR A 220      40.696  92.726 122.992  1.00  0.00           C  
ATOM   3411  CZ  TYR A 220      39.941  93.966 123.048  1.00  0.00           C  
ATOM   3412  OH  TYR A 220      38.636  93.872 122.911  1.00  0.00           O  
ATOM   3413  H   TYR A 220      43.526  95.890 125.670  1.00  0.00           H  
ATOM   3414  HA  TYR A 220      43.790  92.966 125.838  1.00  0.00           H  
ATOM   3415  HB2 TYR A 220      44.618  94.947 123.674  1.00  0.00           H  
ATOM   3416  HB3 TYR A 220      44.567  93.180 123.537  1.00  0.00           H  
ATOM   3417  HD1 TYR A 220      42.239  96.292 123.680  1.00  0.00           H  
ATOM   3418  HD2 TYR A 220      42.699  91.953 123.237  1.00  0.00           H  
ATOM   3419  HE1 TYR A 220      39.863  96.085 123.175  1.00  0.00           H  
ATOM   3420  HE2 TYR A 220      40.080  91.843 122.889  1.00  0.00           H  
ATOM   3421  HH  TYR A 220      38.282  94.753 123.044  1.00  0.00           H  
ATOM   3422  N   THR A 221      46.345  92.699 125.924  1.00  0.00           N  
ATOM   3423  CA  THR A 221      47.787  92.558 125.691  1.00  0.00           C  
ATOM   3424  C   THR A 221      47.980  91.640 124.528  1.00  0.00           C  
ATOM   3425  O   THR A 221      47.221  90.669 124.350  1.00  0.00           O  
ATOM   3426  CB  THR A 221      48.449  91.874 126.914  1.00  0.00           C  
ATOM   3427  CG2 THR A 221      50.011  91.879 126.786  1.00  0.00           C  
ATOM   3428  OG1 THR A 221      48.245  92.563 128.089  1.00  0.00           O  
ATOM   3429  H   THR A 221      45.775  91.869 125.998  1.00  0.00           H  
ATOM   3430  HA  THR A 221      48.316  93.498 125.535  1.00  0.00           H  
ATOM   3431  HB  THR A 221      48.120  90.870 127.182  1.00  0.00           H  
ATOM   3432  HG1 THR A 221      47.298  92.665 128.208  1.00  0.00           H  
ATOM   3433 HG21 THR A 221      50.258  91.571 125.770  1.00  0.00           H  
ATOM   3434 HG22 THR A 221      50.319  92.922 126.854  1.00  0.00           H  
ATOM   3435 HG23 THR A 221      50.385  91.236 127.583  1.00  0.00           H  
ATOM   3436  N   VAL A 222      48.875  91.954 123.575  1.00  0.00           N  
ATOM   3437  CA  VAL A 222      49.213  91.106 122.430  1.00  0.00           C  
ATOM   3438  C   VAL A 222      50.677  90.820 122.449  1.00  0.00           C  
ATOM   3439  O   VAL A 222      51.439  91.778 122.605  1.00  0.00           O  
ATOM   3440  CB  VAL A 222      48.740  91.679 121.081  1.00  0.00           C  
ATOM   3441  CG1 VAL A 222      48.873  90.772 119.857  1.00  0.00           C  
ATOM   3442  CG2 VAL A 222      47.255  92.127 121.122  1.00  0.00           C  
ATOM   3443  H   VAL A 222      49.468  92.723 123.853  1.00  0.00           H  
ATOM   3444  HA  VAL A 222      48.770  90.126 122.602  1.00  0.00           H  
ATOM   3445  HB  VAL A 222      49.319  92.585 120.901  1.00  0.00           H  
ATOM   3446 HG11 VAL A 222      49.794  90.193 119.912  1.00  0.00           H  
ATOM   3447 HG12 VAL A 222      47.997  90.125 119.807  1.00  0.00           H  
ATOM   3448 HG13 VAL A 222      48.997  91.342 118.936  1.00  0.00           H  
ATOM   3449 HG21 VAL A 222      46.977  92.443 120.117  1.00  0.00           H  
ATOM   3450 HG22 VAL A 222      46.607  91.289 121.380  1.00  0.00           H  
ATOM   3451 HG23 VAL A 222      47.150  93.007 121.756  1.00  0.00           H  
ATOM   3452  N   GLN A 223      51.103  89.512 122.392  1.00  0.00           N  
ATOM   3453  CA  GLN A 223      52.480  89.129 122.154  1.00  0.00           C  
ATOM   3454  C   GLN A 223      52.936  89.643 120.775  1.00  0.00           C  
ATOM   3455  O   GLN A 223      52.354  89.333 119.719  1.00  0.00           O  
ATOM   3456  CB  GLN A 223      52.712  87.640 122.466  1.00  0.00           C  
ATOM   3457  CG  GLN A 223      53.994  87.158 121.804  1.00  0.00           C  
ATOM   3458  CD  GLN A 223      54.409  85.781 122.284  1.00  0.00           C  
ATOM   3459  NE2 GLN A 223      54.992  85.732 123.457  1.00  0.00           N  
ATOM   3460  OE1 GLN A 223      54.187  84.755 121.618  1.00  0.00           O  
ATOM   3461  H   GLN A 223      50.464  88.754 122.194  1.00  0.00           H  
ATOM   3462  HA  GLN A 223      53.143  89.616 122.870  1.00  0.00           H  
ATOM   3463  HB2 GLN A 223      52.761  87.445 123.537  1.00  0.00           H  
ATOM   3464  HB3 GLN A 223      51.948  87.024 121.994  1.00  0.00           H  
ATOM   3465  HG2 GLN A 223      53.853  87.076 120.725  1.00  0.00           H  
ATOM   3466  HG3 GLN A 223      54.844  87.797 122.041  1.00  0.00           H  
ATOM   3467 HE21 GLN A 223      55.430  84.885 123.789  1.00  0.00           H  
ATOM   3468 HE22 GLN A 223      55.127  86.563 124.016  1.00  0.00           H  
ATOM   3469  N   VAL A 224      54.122  90.304 120.728  1.00  0.00           N  
ATOM   3470  CA  VAL A 224      54.723  90.871 119.514  1.00  0.00           C  
ATOM   3471  C   VAL A 224      56.186  90.319 119.295  1.00  0.00           C  
ATOM   3472  O   VAL A 224      57.062  90.698 120.050  1.00  0.00           O  
ATOM   3473  CB  VAL A 224      54.676  92.391 119.601  1.00  0.00           C  
ATOM   3474  CG1 VAL A 224      55.279  93.092 118.374  1.00  0.00           C  
ATOM   3475  CG2 VAL A 224      53.215  92.827 119.629  1.00  0.00           C  
ATOM   3476  H   VAL A 224      54.592  90.329 121.622  1.00  0.00           H  
ATOM   3477  HA  VAL A 224      54.081  90.550 118.694  1.00  0.00           H  
ATOM   3478  HB  VAL A 224      55.164  92.670 120.535  1.00  0.00           H  
ATOM   3479 HG11 VAL A 224      56.355  92.935 118.298  1.00  0.00           H  
ATOM   3480 HG12 VAL A 224      54.732  92.719 117.508  1.00  0.00           H  
ATOM   3481 HG13 VAL A 224      55.108  94.168 118.398  1.00  0.00           H  
ATOM   3482 HG21 VAL A 224      53.275  93.915 119.584  1.00  0.00           H  
ATOM   3483 HG22 VAL A 224      52.744  92.327 118.784  1.00  0.00           H  
ATOM   3484 HG23 VAL A 224      52.806  92.565 120.605  1.00  0.00           H  
ATOM   3485  N   PRO A 225      56.498  89.585 118.218  1.00  0.00           N  
ATOM   3486  CA  PRO A 225      57.844  89.282 117.735  1.00  0.00           C  
ATOM   3487  C   PRO A 225      58.803  90.467 117.512  1.00  0.00           C  
ATOM   3488  O   PRO A 225      58.466  91.611 117.214  1.00  0.00           O  
ATOM   3489  CB  PRO A 225      57.701  88.588 116.405  1.00  0.00           C  
ATOM   3490  CG  PRO A 225      56.264  88.013 116.380  1.00  0.00           C  
ATOM   3491  CD  PRO A 225      55.600  89.126 117.131  1.00  0.00           C  
ATOM   3492  HA  PRO A 225      58.243  88.556 118.443  1.00  0.00           H  
ATOM   3493  HB2 PRO A 225      57.677  89.320 115.597  1.00  0.00           H  
ATOM   3494  HB3 PRO A 225      58.439  87.812 116.200  1.00  0.00           H  
ATOM   3495  HG2 PRO A 225      55.802  87.877 115.402  1.00  0.00           H  
ATOM   3496  HG3 PRO A 225      56.281  87.064 116.915  1.00  0.00           H  
ATOM   3497  HD2 PRO A 225      55.390  89.962 116.464  1.00  0.00           H  
ATOM   3498  HD3 PRO A 225      54.635  88.806 117.524  1.00  0.00           H  
ATOM   3499  N   GLY A 226      60.077  90.174 117.665  1.00  0.00           N  
ATOM   3500  CA  GLY A 226      61.188  91.182 117.482  1.00  0.00           C  
ATOM   3501  C   GLY A 226      61.343  92.307 118.540  1.00  0.00           C  
ATOM   3502  O   GLY A 226      62.341  92.972 118.558  1.00  0.00           O  
ATOM   3503  H   GLY A 226      60.317  89.207 117.829  1.00  0.00           H  
ATOM   3504  HA2 GLY A 226      62.137  90.651 117.400  1.00  0.00           H  
ATOM   3505  HA3 GLY A 226      61.160  91.663 116.504  1.00  0.00           H  
ATOM   3506  N   ALA A 227      60.284  92.377 119.306  1.00  0.00           N  
ATOM   3507  CA  ALA A 227      60.100  93.523 120.183  1.00  0.00           C  
ATOM   3508  C   ALA A 227      60.941  93.438 121.466  1.00  0.00           C  
ATOM   3509  O   ALA A 227      61.125  94.447 122.139  1.00  0.00           O  
ATOM   3510  CB  ALA A 227      58.600  93.762 120.609  1.00  0.00           C  
ATOM   3511  H   ALA A 227      59.560  91.675 119.255  1.00  0.00           H  
ATOM   3512  HA  ALA A 227      60.459  94.415 119.670  1.00  0.00           H  
ATOM   3513  HB1 ALA A 227      58.339  93.060 121.402  1.00  0.00           H  
ATOM   3514  HB2 ALA A 227      58.376  94.762 120.979  1.00  0.00           H  
ATOM   3515  HB3 ALA A 227      57.917  93.426 119.828  1.00  0.00           H  
ATOM   3516  N   GLY A 228      61.533  92.279 121.879  1.00  0.00           N  
ATOM   3517  CA  GLY A 228      62.607  92.090 122.868  1.00  0.00           C  
ATOM   3518  C   GLY A 228      63.999  92.499 122.362  1.00  0.00           C  
ATOM   3519  O   GLY A 228      64.177  92.745 121.157  1.00  0.00           O  
ATOM   3520  H   GLY A 228      61.601  91.549 121.185  1.00  0.00           H  
ATOM   3521  HA2 GLY A 228      62.438  92.645 123.790  1.00  0.00           H  
ATOM   3522  HA3 GLY A 228      62.707  91.027 123.090  1.00  0.00           H  
ATOM   3523  N   ARG A 229      64.935  92.519 123.290  1.00  0.00           N  
ATOM   3524  CA  ARG A 229      66.364  92.796 122.931  1.00  0.00           C  
ATOM   3525  C   ARG A 229      66.948  91.652 122.085  1.00  0.00           C  
ATOM   3526  O   ARG A 229      66.492  90.503 122.298  1.00  0.00           O  
ATOM   3527  CB  ARG A 229      67.272  93.086 124.137  1.00  0.00           C  
ATOM   3528  CG  ARG A 229      67.376  91.961 125.126  1.00  0.00           C  
ATOM   3529  CD  ARG A 229      68.638  91.959 126.011  1.00  0.00           C  
ATOM   3530  NE  ARG A 229      69.840  91.817 125.158  1.00  0.00           N  
ATOM   3531  CZ  ARG A 229      70.758  92.723 125.023  1.00  0.00           C  
ATOM   3532  NH1 ARG A 229      70.705  93.868 125.672  1.00  0.00           N1+
ATOM   3533  NH2 ARG A 229      71.725  92.606 124.173  1.00  0.00           N  
ATOM   3534  H   ARG A 229      64.600  92.565 124.242  1.00  0.00           H  
ATOM   3535  HA  ARG A 229      66.464  93.656 122.269  1.00  0.00           H  
ATOM   3536  HB2 ARG A 229      68.196  93.337 123.614  1.00  0.00           H  
ATOM   3537  HB3 ARG A 229      66.993  93.957 124.728  1.00  0.00           H  
ATOM   3538  HG2 ARG A 229      66.557  92.062 125.838  1.00  0.00           H  
ATOM   3539  HG3 ARG A 229      67.448  91.024 124.573  1.00  0.00           H  
ATOM   3540  HD2 ARG A 229      68.685  92.859 126.625  1.00  0.00           H  
ATOM   3541  HD3 ARG A 229      68.584  91.114 126.697  1.00  0.00           H  
ATOM   3542  HE  ARG A 229      69.959  91.099 124.457  1.00  0.00           H  
ATOM   3543 HH11 ARG A 229      70.288  93.878 126.592  1.00  0.00           H  
ATOM   3544 HH12 ARG A 229      71.487  94.501 125.590  1.00  0.00           H  
ATOM   3545 HH21 ARG A 229      71.731  91.828 123.530  1.00  0.00           H  
ATOM   3546 HH22 ARG A 229      72.467  93.291 124.156  1.00  0.00           H  
ATOM   3547  N   ASP A 230      67.851  91.893 121.127  1.00  0.00           N  
ATOM   3548  CA  ASP A 230      68.363  90.810 120.240  1.00  0.00           C  
ATOM   3549  C   ASP A 230      67.204  90.047 119.446  1.00  0.00           C  
ATOM   3550  O   ASP A 230      67.396  88.870 119.139  1.00  0.00           O  
ATOM   3551  CB  ASP A 230      69.284  89.874 121.039  1.00  0.00           C  
ATOM   3552  CG  ASP A 230      70.195  90.558 122.026  1.00  0.00           C  
ATOM   3553  OD1 ASP A 230      70.835  91.608 121.728  1.00  0.00           O  
ATOM   3554  OD2 ASP A 230      70.453  89.954 123.126  1.00  0.00           O1-
ATOM   3555  H   ASP A 230      68.110  92.833 120.866  1.00  0.00           H  
ATOM   3556  HA  ASP A 230      69.033  91.277 119.519  1.00  0.00           H  
ATOM   3557  HB2 ASP A 230      68.704  89.150 121.611  1.00  0.00           H  
ATOM   3558  HB3 ASP A 230      69.881  89.267 120.359  1.00  0.00           H  
ATOM   3559  N   GLY A 231      66.121  90.751 119.034  1.00  0.00           N  
ATOM   3560  CA  GLY A 231      65.187  90.240 118.096  1.00  0.00           C  
ATOM   3561  C   GLY A 231      64.334  89.060 118.572  1.00  0.00           C  
ATOM   3562  O   GLY A 231      63.860  88.290 117.710  1.00  0.00           O  
ATOM   3563  H   GLY A 231      66.074  91.722 119.304  1.00  0.00           H  
ATOM   3564  HA2 GLY A 231      64.502  91.041 117.815  1.00  0.00           H  
ATOM   3565  HA3 GLY A 231      65.638  89.936 117.151  1.00  0.00           H  
ATOM   3566  N   ALA A 232      64.256  88.861 119.876  1.00  0.00           N  
ATOM   3567  CA  ALA A 232      63.286  87.904 120.497  1.00  0.00           C  
ATOM   3568  C   ALA A 232      61.845  88.567 120.499  1.00  0.00           C  
ATOM   3569  O   ALA A 232      61.781  89.784 120.455  1.00  0.00           O  
ATOM   3570  CB  ALA A 232      63.651  87.705 121.996  1.00  0.00           C  
ATOM   3571  H   ALA A 232      64.599  89.572 120.505  1.00  0.00           H  
ATOM   3572  HA  ALA A 232      63.340  86.973 119.932  1.00  0.00           H  
ATOM   3573  HB1 ALA A 232      63.109  86.849 122.400  1.00  0.00           H  
ATOM   3574  HB2 ALA A 232      64.697  87.418 121.887  1.00  0.00           H  
ATOM   3575  HB3 ALA A 232      63.437  88.651 122.491  1.00  0.00           H  
ATOM   3576  N   PRO A 233      60.769  87.814 120.749  1.00  0.00           N  
ATOM   3577  CA  PRO A 233      59.487  88.469 121.037  1.00  0.00           C  
ATOM   3578  C   PRO A 233      59.435  89.174 122.365  1.00  0.00           C  
ATOM   3579  O   PRO A 233      60.084  88.669 123.304  1.00  0.00           O  
ATOM   3580  CB  PRO A 233      58.474  87.318 121.075  1.00  0.00           C  
ATOM   3581  CG  PRO A 233      59.162  86.191 120.416  1.00  0.00           C  
ATOM   3582  CD  PRO A 233      60.666  86.374 120.701  1.00  0.00           C  
ATOM   3583  HA  PRO A 233      59.282  89.143 120.205  1.00  0.00           H  
ATOM   3584  HB2 PRO A 233      58.337  87.068 122.126  1.00  0.00           H  
ATOM   3585  HB3 PRO A 233      57.530  87.693 120.679  1.00  0.00           H  
ATOM   3586  HG2 PRO A 233      58.922  85.215 120.839  1.00  0.00           H  
ATOM   3587  HG3 PRO A 233      59.032  86.113 119.337  1.00  0.00           H  
ATOM   3588  HD2 PRO A 233      60.923  85.838 121.614  1.00  0.00           H  
ATOM   3589  HD3 PRO A 233      61.254  85.918 119.904  1.00  0.00           H  
ATOM   3590  N   GLY A 234      58.538  90.200 122.438  1.00  0.00           N  
ATOM   3591  CA  GLY A 234      58.128  90.919 123.612  1.00  0.00           C  
ATOM   3592  C   GLY A 234      56.589  90.875 123.692  1.00  0.00           C  
ATOM   3593  O   GLY A 234      55.904  90.027 123.023  1.00  0.00           O  
ATOM   3594  H   GLY A 234      57.851  90.225 121.697  1.00  0.00           H  
ATOM   3595  HA2 GLY A 234      58.560  90.509 124.526  1.00  0.00           H  
ATOM   3596  HA3 GLY A 234      58.468  91.933 123.404  1.00  0.00           H  
ATOM   3597  N   PHE A 235      56.043  91.908 124.309  1.00  0.00           N  
ATOM   3598  CA  PHE A 235      54.594  92.132 124.398  1.00  0.00           C  
ATOM   3599  C   PHE A 235      54.083  93.546 124.300  1.00  0.00           C  
ATOM   3600  O   PHE A 235      54.808  94.512 124.604  1.00  0.00           O  
ATOM   3601  CB  PHE A 235      54.099  91.637 125.770  1.00  0.00           C  
ATOM   3602  CG  PHE A 235      54.385  90.217 126.146  1.00  0.00           C  
ATOM   3603  CD1 PHE A 235      53.426  89.274 125.868  1.00  0.00           C  
ATOM   3604  CD2 PHE A 235      55.550  89.870 126.887  1.00  0.00           C  
ATOM   3605  CE1 PHE A 235      53.588  87.966 126.333  1.00  0.00           C  
ATOM   3606  CE2 PHE A 235      55.763  88.548 127.286  1.00  0.00           C  
ATOM   3607  CZ  PHE A 235      54.738  87.622 127.025  1.00  0.00           C  
ATOM   3608  H   PHE A 235      56.655  92.435 124.916  1.00  0.00           H  
ATOM   3609  HA  PHE A 235      54.139  91.517 123.621  1.00  0.00           H  
ATOM   3610  HB2 PHE A 235      54.556  92.315 126.490  1.00  0.00           H  
ATOM   3611  HB3 PHE A 235      53.018  91.744 125.858  1.00  0.00           H  
ATOM   3612  HD1 PHE A 235      52.469  89.527 125.434  1.00  0.00           H  
ATOM   3613  HD2 PHE A 235      56.324  90.610 127.019  1.00  0.00           H  
ATOM   3614  HE1 PHE A 235      52.820  87.223 126.175  1.00  0.00           H  
ATOM   3615  HE2 PHE A 235      56.627  88.165 127.808  1.00  0.00           H  
ATOM   3616  HZ  PHE A 235      54.782  86.644 127.479  1.00  0.00           H  
ATOM   3617  N   SER A 236      52.875  93.784 123.771  1.00  0.00           N  
ATOM   3618  CA  SER A 236      52.232  95.065 123.599  1.00  0.00           C  
ATOM   3619  C   SER A 236      50.823  95.223 124.188  1.00  0.00           C  
ATOM   3620  O   SER A 236      50.198  94.222 124.325  1.00  0.00           O  
ATOM   3621  CB  SER A 236      52.225  95.242 122.101  1.00  0.00           C  
ATOM   3622  OG  SER A 236      51.764  96.587 121.583  1.00  0.00           O  
ATOM   3623  H   SER A 236      52.278  92.997 123.559  1.00  0.00           H  
ATOM   3624  HA  SER A 236      52.918  95.848 123.922  1.00  0.00           H  
ATOM   3625  HB2 SER A 236      53.258  95.137 121.771  1.00  0.00           H  
ATOM   3626  HB3 SER A 236      51.701  94.414 121.623  1.00  0.00           H  
ATOM   3627  HG  SER A 236      50.823  96.492 121.419  1.00  0.00           H  
ATOM   3628  N   LYS A 237      50.347  96.485 124.479  1.00  0.00           N  
ATOM   3629  CA  LYS A 237      48.962  96.798 124.925  1.00  0.00           C  
ATOM   3630  C   LYS A 237      48.175  97.797 124.187  1.00  0.00           C  
ATOM   3631  O   LYS A 237      48.778  98.719 123.619  1.00  0.00           O  
ATOM   3632  CB  LYS A 237      49.057  97.154 126.357  1.00  0.00           C  
ATOM   3633  CG  LYS A 237      49.413  95.955 127.224  1.00  0.00           C  
ATOM   3634  CD  LYS A 237      49.273  96.287 128.714  1.00  0.00           C  
ATOM   3635  CE  LYS A 237      47.917  96.674 129.203  1.00  0.00           C  
ATOM   3636  NZ  LYS A 237      46.987  95.571 128.930  1.00  0.00           N1+
ATOM   3637  H   LYS A 237      50.938  97.303 124.435  1.00  0.00           H  
ATOM   3638  HA  LYS A 237      48.328  95.912 124.884  1.00  0.00           H  
ATOM   3639  HB2 LYS A 237      49.772  97.948 126.572  1.00  0.00           H  
ATOM   3640  HB3 LYS A 237      48.022  97.416 126.581  1.00  0.00           H  
ATOM   3641  HG2 LYS A 237      48.809  95.073 127.010  1.00  0.00           H  
ATOM   3642  HG3 LYS A 237      50.436  95.581 127.202  1.00  0.00           H  
ATOM   3643  HD2 LYS A 237      49.629  95.442 129.304  1.00  0.00           H  
ATOM   3644  HD3 LYS A 237      49.930  97.122 128.959  1.00  0.00           H  
ATOM   3645  HE2 LYS A 237      47.915  96.984 130.248  1.00  0.00           H  
ATOM   3646  HE3 LYS A 237      47.624  97.597 128.704  1.00  0.00           H  
ATOM   3647  HZ1 LYS A 237      46.883  95.512 127.927  1.00  0.00           H  
ATOM   3648  HZ2 LYS A 237      47.246  94.679 129.326  1.00  0.00           H  
ATOM   3649  HZ3 LYS A 237      46.032  95.823 129.142  1.00  0.00           H  
ATOM   3650  N   PHE A 238      46.869  97.721 124.343  1.00  0.00           N  
ATOM   3651  CA  PHE A 238      45.956  98.773 124.015  1.00  0.00           C  
ATOM   3652  C   PHE A 238      44.584  98.451 124.564  1.00  0.00           C  
ATOM   3653  O   PHE A 238      44.298  97.326 124.986  1.00  0.00           O  
ATOM   3654  CB  PHE A 238      45.737  98.993 122.531  1.00  0.00           C  
ATOM   3655  CG  PHE A 238      45.064  97.791 121.794  1.00  0.00           C  
ATOM   3656  CD1 PHE A 238      45.780  96.625 121.596  1.00  0.00           C  
ATOM   3657  CD2 PHE A 238      43.750  97.897 121.389  1.00  0.00           C  
ATOM   3658  CE1 PHE A 238      45.112  95.515 121.046  1.00  0.00           C  
ATOM   3659  CE2 PHE A 238      43.045  96.844 120.799  1.00  0.00           C  
ATOM   3660  CZ  PHE A 238      43.770  95.599 120.665  1.00  0.00           C  
ATOM   3661  H   PHE A 238      46.530  97.031 124.998  1.00  0.00           H  
ATOM   3662  HA  PHE A 238      46.238  99.688 124.537  1.00  0.00           H  
ATOM   3663  HB2 PHE A 238      45.159  99.910 122.415  1.00  0.00           H  
ATOM   3664  HB3 PHE A 238      46.755  99.082 122.154  1.00  0.00           H  
ATOM   3665  HD1 PHE A 238      46.743  96.490 122.067  1.00  0.00           H  
ATOM   3666  HD2 PHE A 238      43.199  98.802 121.597  1.00  0.00           H  
ATOM   3667  HE1 PHE A 238      45.636  94.574 120.958  1.00  0.00           H  
ATOM   3668  HE2 PHE A 238      42.012  96.885 120.485  1.00  0.00           H  
ATOM   3669  HZ  PHE A 238      43.310  94.733 120.211  1.00  0.00           H  
ATOM   3670  N   ARG A 239      43.674  99.424 124.514  1.00  0.00           N  
ATOM   3671  CA  ARG A 239      42.282  99.428 124.978  1.00  0.00           C  
ATOM   3672  C   ARG A 239      41.307 100.050 123.992  1.00  0.00           C  
ATOM   3673  O   ARG A 239      41.645 100.947 123.210  1.00  0.00           O  
ATOM   3674  CB  ARG A 239      42.278 100.084 126.368  1.00  0.00           C  
ATOM   3675  CG  ARG A 239      41.080  99.833 127.254  1.00  0.00           C  
ATOM   3676  CD  ARG A 239      40.967 100.636 128.587  1.00  0.00           C  
ATOM   3677  NE  ARG A 239      41.142 102.047 128.312  1.00  0.00           N  
ATOM   3678  CZ  ARG A 239      40.208 102.984 128.507  1.00  0.00           C  
ATOM   3679  NH1 ARG A 239      38.958 102.721 128.782  1.00  0.00           N1+
ATOM   3680  NH2 ARG A 239      40.554 104.155 128.339  1.00  0.00           N  
ATOM   3681  H   ARG A 239      44.055 100.282 124.140  1.00  0.00           H  
ATOM   3682  HA  ARG A 239      42.040  98.366 125.017  1.00  0.00           H  
ATOM   3683  HB2 ARG A 239      43.159  99.738 126.909  1.00  0.00           H  
ATOM   3684  HB3 ARG A 239      42.401 101.157 126.224  1.00  0.00           H  
ATOM   3685  HG2 ARG A 239      40.178 100.102 126.703  1.00  0.00           H  
ATOM   3686  HG3 ARG A 239      41.032  98.787 127.558  1.00  0.00           H  
ATOM   3687  HD2 ARG A 239      40.088 100.416 129.193  1.00  0.00           H  
ATOM   3688  HD3 ARG A 239      41.705 100.232 129.280  1.00  0.00           H  
ATOM   3689  HE  ARG A 239      42.087 102.396 128.243  1.00  0.00           H  
ATOM   3690 HH11 ARG A 239      38.571 101.794 128.683  1.00  0.00           H  
ATOM   3691 HH12 ARG A 239      38.364 103.513 128.988  1.00  0.00           H  
ATOM   3692 HH21 ARG A 239      41.483 104.484 128.115  1.00  0.00           H  
ATOM   3693 HH22 ARG A 239      39.882 104.901 128.446  1.00  0.00           H  
ATOM   3694  N   LEU A 240      40.047  99.632 124.143  1.00  0.00           N  
ATOM   3695  CA  LEU A 240      38.891 100.070 123.353  1.00  0.00           C  
ATOM   3696  C   LEU A 240      37.587 100.336 124.192  1.00  0.00           C  
ATOM   3697  O   LEU A 240      37.505  99.672 125.219  1.00  0.00           O  
ATOM   3698  CB  LEU A 240      38.638  99.109 122.125  1.00  0.00           C  
ATOM   3699  CG  LEU A 240      39.768  98.688 121.260  1.00  0.00           C  
ATOM   3700  CD1 LEU A 240      39.283  97.635 120.374  1.00  0.00           C  
ATOM   3701  CD2 LEU A 240      40.058  99.900 120.336  1.00  0.00           C  
ATOM   3702  H   LEU A 240      39.803  98.923 124.821  1.00  0.00           H  
ATOM   3703  HA  LEU A 240      39.056 101.056 122.919  1.00  0.00           H  
ATOM   3704  HB2 LEU A 240      38.325  98.143 122.522  1.00  0.00           H  
ATOM   3705  HB3 LEU A 240      37.727  99.369 121.584  1.00  0.00           H  
ATOM   3706  HG  LEU A 240      40.580  98.270 121.856  1.00  0.00           H  
ATOM   3707 HD11 LEU A 240      38.241  97.809 120.105  1.00  0.00           H  
ATOM   3708 HD12 LEU A 240      39.962  97.415 119.549  1.00  0.00           H  
ATOM   3709 HD13 LEU A 240      39.290  96.767 121.033  1.00  0.00           H  
ATOM   3710 HD21 LEU A 240      39.113 100.242 119.914  1.00  0.00           H  
ATOM   3711 HD22 LEU A 240      40.385 100.807 120.844  1.00  0.00           H  
ATOM   3712 HD23 LEU A 240      40.722  99.480 119.580  1.00  0.00           H  
ATOM   3713  N   SER A 241      36.546 101.058 123.703  1.00  0.00           N  
ATOM   3714  CA  SER A 241      35.286 101.312 124.375  1.00  0.00           C  
ATOM   3715  C   SER A 241      34.107 101.292 123.455  1.00  0.00           C  
ATOM   3716  O   SER A 241      34.191 101.695 122.281  1.00  0.00           O  
ATOM   3717  CB  SER A 241      35.333 102.638 125.145  1.00  0.00           C  
ATOM   3718  OG  SER A 241      36.333 102.476 126.140  1.00  0.00           O  
ATOM   3719  H   SER A 241      36.719 101.647 122.901  1.00  0.00           H  
ATOM   3720  HA  SER A 241      35.033 100.478 125.031  1.00  0.00           H  
ATOM   3721  HB2 SER A 241      35.692 103.365 124.416  1.00  0.00           H  
ATOM   3722  HB3 SER A 241      34.327 102.777 125.541  1.00  0.00           H  
ATOM   3723  HG  SER A 241      37.142 102.883 125.823  1.00  0.00           H  
ATOM   3724  N   TYR A 242      32.962 100.810 123.995  1.00  0.00           N  
ATOM   3725  CA  TYR A 242      31.785 100.620 123.181  1.00  0.00           C  
ATOM   3726  C   TYR A 242      30.549 101.051 123.943  1.00  0.00           C  
ATOM   3727  O   TYR A 242      30.470 100.890 125.146  1.00  0.00           O  
ATOM   3728  CB  TYR A 242      31.691  99.103 122.785  1.00  0.00           C  
ATOM   3729  CG  TYR A 242      32.991  98.372 122.526  1.00  0.00           C  
ATOM   3730  CD1 TYR A 242      33.491  98.064 121.251  1.00  0.00           C  
ATOM   3731  CD2 TYR A 242      33.699  97.842 123.685  1.00  0.00           C  
ATOM   3732  CE1 TYR A 242      34.715  97.338 121.185  1.00  0.00           C  
ATOM   3733  CE2 TYR A 242      34.982  97.238 123.643  1.00  0.00           C  
ATOM   3734  CZ  TYR A 242      35.525  97.028 122.327  1.00  0.00           C  
ATOM   3735  OH  TYR A 242      36.668  96.332 122.204  1.00  0.00           O  
ATOM   3736  H   TYR A 242      33.030 100.638 124.987  1.00  0.00           H  
ATOM   3737  HA  TYR A 242      31.882 101.270 122.312  1.00  0.00           H  
ATOM   3738  HB2 TYR A 242      31.267  98.469 123.563  1.00  0.00           H  
ATOM   3739  HB3 TYR A 242      31.099  98.927 121.887  1.00  0.00           H  
ATOM   3740  HD1 TYR A 242      32.996  98.315 120.325  1.00  0.00           H  
ATOM   3741  HD2 TYR A 242      33.238  97.996 124.649  1.00  0.00           H  
ATOM   3742  HE1 TYR A 242      35.043  97.177 120.168  1.00  0.00           H  
ATOM   3743  HE2 TYR A 242      35.563  97.061 124.536  1.00  0.00           H  
ATOM   3744  HH  TYR A 242      36.666  96.039 121.289  1.00  0.00           H  
ATOM   3745  N   TYR A 243      29.466 101.576 123.304  1.00  0.00           N  
ATOM   3746  CA  TYR A 243      28.135 101.867 123.940  1.00  0.00           C  
ATOM   3747  C   TYR A 243      27.284 100.603 124.001  1.00  0.00           C  
ATOM   3748  O   TYR A 243      27.164  99.935 122.971  1.00  0.00           O  
ATOM   3749  CB  TYR A 243      27.420 102.880 123.037  1.00  0.00           C  
ATOM   3750  CG  TYR A 243      25.955 103.114 123.407  1.00  0.00           C  
ATOM   3751  CD1 TYR A 243      25.772 104.203 124.294  1.00  0.00           C  
ATOM   3752  CD2 TYR A 243      24.926 102.228 123.019  1.00  0.00           C  
ATOM   3753  CE1 TYR A 243      24.487 104.457 124.709  1.00  0.00           C  
ATOM   3754  CE2 TYR A 243      23.625 102.458 123.499  1.00  0.00           C  
ATOM   3755  CZ  TYR A 243      23.458 103.571 124.374  1.00  0.00           C  
ATOM   3756  OH  TYR A 243      22.226 103.758 124.932  1.00  0.00           O  
ATOM   3757  H   TYR A 243      29.556 101.768 122.316  1.00  0.00           H  
ATOM   3758  HA  TYR A 243      28.374 102.404 124.857  1.00  0.00           H  
ATOM   3759  HB2 TYR A 243      28.016 103.785 123.149  1.00  0.00           H  
ATOM   3760  HB3 TYR A 243      27.450 102.578 121.990  1.00  0.00           H  
ATOM   3761  HD1 TYR A 243      26.541 104.943 124.460  1.00  0.00           H  
ATOM   3762  HD2 TYR A 243      25.034 101.453 122.274  1.00  0.00           H  
ATOM   3763  HE1 TYR A 243      24.243 105.314 125.320  1.00  0.00           H  
ATOM   3764  HE2 TYR A 243      22.821 101.839 123.131  1.00  0.00           H  
ATOM   3765  HH  TYR A 243      22.145 104.635 125.314  1.00  0.00           H  
ATOM   3766  N   PRO A 244      26.730 100.112 125.144  1.00  0.00           N  
ATOM   3767  CA  PRO A 244      25.943  98.858 125.319  1.00  0.00           C  
ATOM   3768  C   PRO A 244      24.563  98.975 124.754  1.00  0.00           C  
ATOM   3769  O   PRO A 244      23.619  99.291 125.438  1.00  0.00           O  
ATOM   3770  CB  PRO A 244      26.018  98.526 126.835  1.00  0.00           C  
ATOM   3771  CG  PRO A 244      25.981  99.925 127.484  1.00  0.00           C  
ATOM   3772  CD  PRO A 244      26.747 100.802 126.414  1.00  0.00           C  
ATOM   3773  HA  PRO A 244      26.370  98.041 124.738  1.00  0.00           H  
ATOM   3774  HB2 PRO A 244      25.181  97.945 127.225  1.00  0.00           H  
ATOM   3775  HB3 PRO A 244      26.904  97.986 127.166  1.00  0.00           H  
ATOM   3776  HG2 PRO A 244      24.946 100.260 127.557  1.00  0.00           H  
ATOM   3777  HG3 PRO A 244      26.380  99.978 128.497  1.00  0.00           H  
ATOM   3778  HD2 PRO A 244      26.351 101.819 126.414  1.00  0.00           H  
ATOM   3779  HD3 PRO A 244      27.768 100.875 126.790  1.00  0.00           H  
ATOM   3780  N   HIE A 245      24.386  98.632 123.520  1.00  0.00           N  
ATOM   3781  CA  HIE A 245      23.082  98.496 122.911  1.00  0.00           C  
ATOM   3782  C   HIE A 245      22.297  97.299 123.418  1.00  0.00           C  
ATOM   3783  O   HIE A 245      22.847  96.288 123.717  1.00  0.00           O  
ATOM   3784  CB  HIE A 245      23.210  98.434 121.355  1.00  0.00           C  
ATOM   3785  CG  HIE A 245      23.447  99.697 120.708  1.00  0.00           C  
ATOM   3786  CD2 HIE A 245      24.620  99.985 120.023  1.00  0.00           C  
ATOM   3787  ND1 HIE A 245      22.658 100.803 120.865  1.00  0.00           N  
ATOM   3788  CE1 HIE A 245      23.377 101.805 120.251  1.00  0.00           C  
ATOM   3789  NE2 HIE A 245      24.525 101.313 119.693  1.00  0.00           N  
ATOM   3790  H   HIE A 245      25.217  98.490 122.964  1.00  0.00           H  
ATOM   3791  HA  HIE A 245      22.481  99.394 123.053  1.00  0.00           H  
ATOM   3792  HB2 HIE A 245      23.991  97.764 120.998  1.00  0.00           H  
ATOM   3793  HB3 HIE A 245      22.237  98.160 120.946  1.00  0.00           H  
ATOM   3794  HD2 HIE A 245      25.499  99.365 119.926  1.00  0.00           H  
ATOM   3795  HE1 HIE A 245      22.991 102.798 120.067  1.00  0.00           H  
ATOM   3796  HE2 HIE A 245      25.177 101.898 119.189  1.00  0.00           H  
ATOM   3797  N   CYS A 246      20.991  97.462 123.544  1.00  0.00           N  
ATOM   3798  CA  CYS A 246      20.000  96.385 123.682  1.00  0.00           C  
ATOM   3799  C   CYS A 246      19.607  95.996 122.269  1.00  0.00           C  
ATOM   3800  O   CYS A 246      19.158  96.803 121.482  1.00  0.00           O  
ATOM   3801  CB  CYS A 246      18.724  96.943 124.310  1.00  0.00           C  
ATOM   3802  SG  CYS A 246      17.569  95.663 124.320  1.00  0.00           S  
ATOM   3803  H   CYS A 246      20.661  98.345 123.181  1.00  0.00           H  
ATOM   3804  HA  CYS A 246      20.340  95.556 124.302  1.00  0.00           H  
ATOM   3805  HB2 CYS A 246      18.938  97.202 125.346  1.00  0.00           H  
ATOM   3806  HB3 CYS A 246      18.332  97.768 123.715  1.00  0.00           H  
ATOM   3807  HG  CYS A 246      16.756  96.451 125.028  1.00  0.00           H  
ATOM   3808  N   LEU A 247      19.710  94.667 121.968  1.00  0.00           N  
ATOM   3809  CA  LEU A 247      19.503  94.092 120.619  1.00  0.00           C  
ATOM   3810  C   LEU A 247      18.094  94.420 120.126  1.00  0.00           C  
ATOM   3811  O   LEU A 247      17.982  94.931 119.006  1.00  0.00           O  
ATOM   3812  CB  LEU A 247      19.894  92.618 120.529  1.00  0.00           C  
ATOM   3813  CG  LEU A 247      19.676  91.896 119.193  1.00  0.00           C  
ATOM   3814  CD1 LEU A 247      20.638  92.378 118.147  1.00  0.00           C  
ATOM   3815  CD2 LEU A 247      19.784  90.333 119.239  1.00  0.00           C  
ATOM   3816  H   LEU A 247      20.090  94.055 122.677  1.00  0.00           H  
ATOM   3817  HA  LEU A 247      20.158  94.637 119.940  1.00  0.00           H  
ATOM   3818  HB2 LEU A 247      20.932  92.644 120.862  1.00  0.00           H  
ATOM   3819  HB3 LEU A 247      19.355  92.216 121.386  1.00  0.00           H  
ATOM   3820  HG  LEU A 247      18.681  92.069 118.785  1.00  0.00           H  
ATOM   3821 HD11 LEU A 247      21.661  92.467 118.512  1.00  0.00           H  
ATOM   3822 HD12 LEU A 247      20.711  91.707 117.291  1.00  0.00           H  
ATOM   3823 HD13 LEU A 247      20.506  93.429 117.888  1.00  0.00           H  
ATOM   3824 HD21 LEU A 247      19.177  89.831 119.992  1.00  0.00           H  
ATOM   3825 HD22 LEU A 247      19.491  89.957 118.258  1.00  0.00           H  
ATOM   3826 HD23 LEU A 247      20.819  90.026 119.383  1.00  0.00           H  
ATOM   3827  N   ALA A 248      17.075  94.211 120.914  1.00  0.00           N  
ATOM   3828  CA  ALA A 248      15.747  94.596 120.405  1.00  0.00           C  
ATOM   3829  C   ALA A 248      15.533  96.107 120.049  1.00  0.00           C  
ATOM   3830  O   ALA A 248      14.864  96.465 119.078  1.00  0.00           O  
ATOM   3831  CB  ALA A 248      14.736  94.248 121.494  1.00  0.00           C  
ATOM   3832  H   ALA A 248      17.134  93.877 121.865  1.00  0.00           H  
ATOM   3833  HA  ALA A 248      15.434  93.971 119.569  1.00  0.00           H  
ATOM   3834  HB1 ALA A 248      15.171  94.682 122.394  1.00  0.00           H  
ATOM   3835  HB2 ALA A 248      13.780  94.768 121.421  1.00  0.00           H  
ATOM   3836  HB3 ALA A 248      14.587  93.178 121.636  1.00  0.00           H  
ATOM   3837  N   SER A 249      16.286  96.979 120.695  1.00  0.00           N  
ATOM   3838  CA  SER A 249      16.243  98.448 120.623  1.00  0.00           C  
ATOM   3839  C   SER A 249      17.204  98.967 119.513  1.00  0.00           C  
ATOM   3840  O   SER A 249      16.830  99.920 118.835  1.00  0.00           O  
ATOM   3841  CB  SER A 249      16.767  99.052 121.924  1.00  0.00           C  
ATOM   3842  OG  SER A 249      15.995  98.646 123.029  1.00  0.00           O  
ATOM   3843  H   SER A 249      16.890  96.560 121.388  1.00  0.00           H  
ATOM   3844  HA  SER A 249      15.250  98.867 120.462  1.00  0.00           H  
ATOM   3845  HB2 SER A 249      17.748  98.580 121.968  1.00  0.00           H  
ATOM   3846  HB3 SER A 249      16.845 100.138 121.872  1.00  0.00           H  
ATOM   3847  HG  SER A 249      15.088  98.960 123.001  1.00  0.00           H  
ATOM   3848  N   PHE A 250      18.291  98.183 119.308  1.00  0.00           N  
ATOM   3849  CA  PHE A 250      19.113  98.301 118.058  1.00  0.00           C  
ATOM   3850  C   PHE A 250      18.378  97.918 116.892  1.00  0.00           C  
ATOM   3851  O   PHE A 250      18.322  98.646 115.938  1.00  0.00           O  
ATOM   3852  CB  PHE A 250      20.438  97.576 118.097  1.00  0.00           C  
ATOM   3853  CG  PHE A 250      21.353  97.750 116.845  1.00  0.00           C  
ATOM   3854  CD1 PHE A 250      22.151  98.952 116.782  1.00  0.00           C  
ATOM   3855  CD2 PHE A 250      21.546  96.733 115.921  1.00  0.00           C  
ATOM   3856  CE1 PHE A 250      23.018  99.216 115.714  1.00  0.00           C  
ATOM   3857  CE2 PHE A 250      22.378  97.027 114.752  1.00  0.00           C  
ATOM   3858  CZ  PHE A 250      23.141  98.252 114.698  1.00  0.00           C  
ATOM   3859  H   PHE A 250      18.506  97.534 120.052  1.00  0.00           H  
ATOM   3860  HA  PHE A 250      19.384  99.351 117.943  1.00  0.00           H  
ATOM   3861  HB2 PHE A 250      21.037  97.928 118.938  1.00  0.00           H  
ATOM   3862  HB3 PHE A 250      20.167  96.542 118.312  1.00  0.00           H  
ATOM   3863  HD1 PHE A 250      22.107  99.820 117.422  1.00  0.00           H  
ATOM   3864  HD2 PHE A 250      20.909  95.864 115.997  1.00  0.00           H  
ATOM   3865  HE1 PHE A 250      23.483 100.189 115.659  1.00  0.00           H  
ATOM   3866  HE2 PHE A 250      22.461  96.309 113.952  1.00  0.00           H  
ATOM   3867  HZ  PHE A 250      23.815  98.603 113.931  1.00  0.00           H  
ATOM   3868  N   THR A 251      17.557  96.841 116.938  1.00  0.00           N  
ATOM   3869  CA  THR A 251      16.883  96.151 115.762  1.00  0.00           C  
ATOM   3870  C   THR A 251      15.579  96.825 115.357  1.00  0.00           C  
ATOM   3871  O   THR A 251      15.075  96.695 114.242  1.00  0.00           O  
ATOM   3872  CB  THR A 251      16.569  94.636 116.019  1.00  0.00           C  
ATOM   3873  CG2 THR A 251      16.091  93.803 114.800  1.00  0.00           C  
ATOM   3874  OG1 THR A 251      17.732  93.991 116.509  1.00  0.00           O  
ATOM   3875  H   THR A 251      17.349  96.474 117.856  1.00  0.00           H  
ATOM   3876  HA  THR A 251      17.664  96.231 115.007  1.00  0.00           H  
ATOM   3877  HB  THR A 251      15.813  94.580 116.803  1.00  0.00           H  
ATOM   3878  HG1 THR A 251      18.083  94.499 117.244  1.00  0.00           H  
ATOM   3879 HG21 THR A 251      15.011  93.702 114.914  1.00  0.00           H  
ATOM   3880 HG22 THR A 251      16.452  94.342 113.925  1.00  0.00           H  
ATOM   3881 HG23 THR A 251      16.340  92.758 114.979  1.00  0.00           H  
ATOM   3882  N   GLU A 252      15.124  97.760 116.166  1.00  0.00           N  
ATOM   3883  CA  GLU A 252      14.157  98.854 115.869  1.00  0.00           C  
ATOM   3884  C   GLU A 252      14.918 100.009 115.265  1.00  0.00           C  
ATOM   3885  O   GLU A 252      14.553 100.367 114.185  1.00  0.00           O  
ATOM   3886  CB  GLU A 252      13.518  99.159 117.179  1.00  0.00           C  
ATOM   3887  CG  GLU A 252      12.451 100.316 117.183  1.00  0.00           C  
ATOM   3888  CD  GLU A 252      11.169  99.903 116.425  1.00  0.00           C  
ATOM   3889  OE1 GLU A 252      10.463  98.957 116.821  1.00  0.00           O  
ATOM   3890  OE2 GLU A 252      10.799 100.711 115.491  1.00  0.00           O1-
ATOM   3891  H   GLU A 252      15.394  97.656 117.134  1.00  0.00           H  
ATOM   3892  HA  GLU A 252      13.390  98.557 115.155  1.00  0.00           H  
ATOM   3893  HB2 GLU A 252      13.095  98.258 117.625  1.00  0.00           H  
ATOM   3894  HB3 GLU A 252      14.170  99.507 117.980  1.00  0.00           H  
ATOM   3895  HG2 GLU A 252      12.206 100.328 118.245  1.00  0.00           H  
ATOM   3896  HG3 GLU A 252      12.932 101.255 116.910  1.00  0.00           H  
ATOM   3897  N   LEU A 253      15.965 100.461 115.933  1.00  0.00           N  
ATOM   3898  CA  LEU A 253      16.646 101.771 115.580  1.00  0.00           C  
ATOM   3899  C   LEU A 253      17.143 101.701 114.178  1.00  0.00           C  
ATOM   3900  O   LEU A 253      17.094 102.635 113.369  1.00  0.00           O  
ATOM   3901  CB  LEU A 253      17.750 102.121 116.570  1.00  0.00           C  
ATOM   3902  CG  LEU A 253      18.693 103.297 116.216  1.00  0.00           C  
ATOM   3903  CD1 LEU A 253      17.926 104.692 116.542  1.00  0.00           C  
ATOM   3904  CD2 LEU A 253      19.948 103.152 117.028  1.00  0.00           C  
ATOM   3905  H   LEU A 253      16.375  99.974 116.717  1.00  0.00           H  
ATOM   3906  HA  LEU A 253      16.079 102.701 115.584  1.00  0.00           H  
ATOM   3907  HB2 LEU A 253      17.187 102.299 117.485  1.00  0.00           H  
ATOM   3908  HB3 LEU A 253      18.373 101.226 116.596  1.00  0.00           H  
ATOM   3909  HG  LEU A 253      18.983 103.200 115.171  1.00  0.00           H  
ATOM   3910 HD11 LEU A 253      18.663 105.456 116.296  1.00  0.00           H  
ATOM   3911 HD12 LEU A 253      17.060 104.834 115.895  1.00  0.00           H  
ATOM   3912 HD13 LEU A 253      17.813 104.821 117.618  1.00  0.00           H  
ATOM   3913 HD21 LEU A 253      20.428 102.183 116.887  1.00  0.00           H  
ATOM   3914 HD22 LEU A 253      20.709 103.871 116.724  1.00  0.00           H  
ATOM   3915 HD23 LEU A 253      19.664 103.240 118.077  1.00  0.00           H  
ATOM   3916  N   VAL A 254      17.688 100.553 113.804  1.00  0.00           N  
ATOM   3917  CA  VAL A 254      18.267 100.297 112.452  1.00  0.00           C  
ATOM   3918  C   VAL A 254      17.225 100.458 111.374  1.00  0.00           C  
ATOM   3919  O   VAL A 254      17.412 101.375 110.531  1.00  0.00           O  
ATOM   3920  CB  VAL A 254      19.176  98.998 112.432  1.00  0.00           C  
ATOM   3921  CG1 VAL A 254      18.438  97.642 112.306  1.00  0.00           C  
ATOM   3922  CG2 VAL A 254      20.111  99.037 111.233  1.00  0.00           C  
ATOM   3923  H   VAL A 254      17.758  99.798 114.471  1.00  0.00           H  
ATOM   3924  HA  VAL A 254      18.975 101.115 112.323  1.00  0.00           H  
ATOM   3925  HB  VAL A 254      19.742  99.024 113.363  1.00  0.00           H  
ATOM   3926 HG11 VAL A 254      17.856  97.439 113.204  1.00  0.00           H  
ATOM   3927 HG12 VAL A 254      17.927  97.605 111.343  1.00  0.00           H  
ATOM   3928 HG13 VAL A 254      19.179  96.848 112.216  1.00  0.00           H  
ATOM   3929 HG21 VAL A 254      20.775  98.185 111.385  1.00  0.00           H  
ATOM   3930 HG22 VAL A 254      19.553  99.007 110.297  1.00  0.00           H  
ATOM   3931 HG23 VAL A 254      20.799  99.870 111.092  1.00  0.00           H  
ATOM   3932  N   GLN A 255      16.214  99.596 111.370  1.00  0.00           N  
ATOM   3933  CA  GLN A 255      15.144  99.587 110.419  1.00  0.00           C  
ATOM   3934  C   GLN A 255      14.359 100.944 110.394  1.00  0.00           C  
ATOM   3935  O   GLN A 255      13.810 101.370 109.344  1.00  0.00           O  
ATOM   3936  CB  GLN A 255      14.278  98.391 110.744  1.00  0.00           C  
ATOM   3937  CG  GLN A 255      14.913  97.001 110.550  1.00  0.00           C  
ATOM   3938  CD  GLN A 255      13.841  95.902 110.867  1.00  0.00           C  
ATOM   3939  NE2 GLN A 255      13.723  95.492 112.083  1.00  0.00           N  
ATOM   3940  OE1 GLN A 255      13.100  95.490 110.058  1.00  0.00           O  
ATOM   3941  H   GLN A 255      16.256  98.806 111.998  1.00  0.00           H  
ATOM   3942  HA  GLN A 255      15.487  99.332 109.417  1.00  0.00           H  
ATOM   3943  HB2 GLN A 255      13.947  98.468 111.780  1.00  0.00           H  
ATOM   3944  HB3 GLN A 255      13.368  98.403 110.143  1.00  0.00           H  
ATOM   3945  HG2 GLN A 255      15.311  96.723 109.574  1.00  0.00           H  
ATOM   3946  HG3 GLN A 255      15.729  96.861 111.259  1.00  0.00           H  
ATOM   3947 HE21 GLN A 255      13.006  94.807 112.272  1.00  0.00           H  
ATOM   3948 HE22 GLN A 255      14.348  95.814 112.807  1.00  0.00           H  
ATOM   3949  N   GLU A 256      14.287 101.672 111.517  1.00  0.00           N  
ATOM   3950  CA  GLU A 256      13.676 103.015 111.589  1.00  0.00           C  
ATOM   3951  C   GLU A 256      14.471 104.034 110.743  1.00  0.00           C  
ATOM   3952  O   GLU A 256      13.901 104.837 109.957  1.00  0.00           O  
ATOM   3953  CB  GLU A 256      13.597 103.396 113.112  1.00  0.00           C  
ATOM   3954  CG  GLU A 256      13.240 104.828 113.279  1.00  0.00           C  
ATOM   3955  CD  GLU A 256      11.815 105.085 112.672  1.00  0.00           C  
ATOM   3956  OE1 GLU A 256      10.903 104.190 112.574  1.00  0.00           O  
ATOM   3957  OE2 GLU A 256      11.570 106.291 112.324  1.00  0.00           O1-
ATOM   3958  H   GLU A 256      14.783 101.396 112.353  1.00  0.00           H  
ATOM   3959  HA  GLU A 256      12.678 102.880 111.170  1.00  0.00           H  
ATOM   3960  HB2 GLU A 256      12.973 102.735 113.714  1.00  0.00           H  
ATOM   3961  HB3 GLU A 256      14.583 103.240 113.549  1.00  0.00           H  
ATOM   3962  HG2 GLU A 256      13.121 105.087 114.331  1.00  0.00           H  
ATOM   3963  HG3 GLU A 256      14.011 105.541 112.986  1.00  0.00           H  
ATOM   3964  N   ALA A 257      15.831 104.074 110.911  1.00  0.00           N  
ATOM   3965  CA  ALA A 257      16.711 104.980 110.185  1.00  0.00           C  
ATOM   3966  C   ALA A 257      16.903 104.622 108.742  1.00  0.00           C  
ATOM   3967  O   ALA A 257      17.246 105.480 107.851  1.00  0.00           O  
ATOM   3968  CB  ALA A 257      18.063 105.176 110.960  1.00  0.00           C  
ATOM   3969  H   ALA A 257      16.263 103.372 111.495  1.00  0.00           H  
ATOM   3970  HA  ALA A 257      16.225 105.956 110.217  1.00  0.00           H  
ATOM   3971  HB1 ALA A 257      18.690 105.872 110.401  1.00  0.00           H  
ATOM   3972  HB2 ALA A 257      17.700 105.485 111.941  1.00  0.00           H  
ATOM   3973  HB3 ALA A 257      18.545 104.199 110.984  1.00  0.00           H  
ATOM   3974  N   PHE A 258      16.732 103.302 108.393  1.00  0.00           N  
ATOM   3975  CA  PHE A 258      16.672 102.682 107.043  1.00  0.00           C  
ATOM   3976  C   PHE A 258      15.302 102.999 106.382  1.00  0.00           C  
ATOM   3977  O   PHE A 258      15.285 103.514 105.294  1.00  0.00           O  
ATOM   3978  CB  PHE A 258      16.899 101.160 107.092  1.00  0.00           C  
ATOM   3979  CG  PHE A 258      17.295 100.633 105.710  1.00  0.00           C  
ATOM   3980  CD1 PHE A 258      16.241  99.992 105.001  1.00  0.00           C  
ATOM   3981  CD2 PHE A 258      18.635 100.627 105.281  1.00  0.00           C  
ATOM   3982  CE1 PHE A 258      16.541  99.324 103.742  1.00  0.00           C  
ATOM   3983  CE2 PHE A 258      18.912 100.080 104.024  1.00  0.00           C  
ATOM   3984  CZ  PHE A 258      17.888  99.492 103.228  1.00  0.00           C  
ATOM   3985  H   PHE A 258      16.524 102.688 109.168  1.00  0.00           H  
ATOM   3986  HA  PHE A 258      17.443 102.973 106.329  1.00  0.00           H  
ATOM   3987  HB2 PHE A 258      17.629 100.820 107.827  1.00  0.00           H  
ATOM   3988  HB3 PHE A 258      15.984 100.631 107.354  1.00  0.00           H  
ATOM   3989  HD1 PHE A 258      15.235 100.060 105.386  1.00  0.00           H  
ATOM   3990  HD2 PHE A 258      19.463 100.840 105.942  1.00  0.00           H  
ATOM   3991  HE1 PHE A 258      15.748  98.840 103.190  1.00  0.00           H  
ATOM   3992  HE2 PHE A 258      19.949 100.065 103.724  1.00  0.00           H  
ATOM   3993  HZ  PHE A 258      18.178  99.186 102.234  1.00  0.00           H  
ATOM   3994  N   GLY A 259      14.210 102.806 107.056  1.00  0.00           N  
ATOM   3995  CA  GLY A 259      12.891 103.383 106.813  1.00  0.00           C  
ATOM   3996  C   GLY A 259      12.184 102.700 105.691  1.00  0.00           C  
ATOM   3997  O   GLY A 259      12.668 102.554 104.585  1.00  0.00           O  
ATOM   3998  H   GLY A 259      14.304 102.263 107.903  1.00  0.00           H  
ATOM   3999  HA2 GLY A 259      12.348 103.275 107.752  1.00  0.00           H  
ATOM   4000  HA3 GLY A 259      12.967 104.440 106.557  1.00  0.00           H  
ATOM   4001  N   GLY A 260      10.909 102.237 105.911  1.00  0.00           N  
ATOM   4002  CA  GLY A 260      10.133 101.386 105.012  1.00  0.00           C  
ATOM   4003  C   GLY A 260      10.532  99.957 105.156  1.00  0.00           C  
ATOM   4004  O   GLY A 260      10.959  99.451 106.211  1.00  0.00           O  
ATOM   4005  H   GLY A 260      10.597 102.227 106.872  1.00  0.00           H  
ATOM   4006  HA2 GLY A 260       9.068 101.513 105.207  1.00  0.00           H  
ATOM   4007  HA3 GLY A 260      10.294 101.753 103.997  1.00  0.00           H  
ATOM   4008  N   ARG A 261      10.289  99.133 104.128  1.00  0.00           N  
ATOM   4009  CA  ARG A 261      10.491  97.725 104.243  1.00  0.00           C  
ATOM   4010  C   ARG A 261      11.972  97.359 104.038  1.00  0.00           C  
ATOM   4011  O   ARG A 261      12.634  97.717 103.046  1.00  0.00           O  
ATOM   4012  CB  ARG A 261       9.610  97.002 103.142  1.00  0.00           C  
ATOM   4013  CG  ARG A 261       9.539  95.494 103.134  1.00  0.00           C  
ATOM   4014  CD  ARG A 261       8.911  95.031 101.809  1.00  0.00           C  
ATOM   4015  NE  ARG A 261       8.467  93.607 101.975  1.00  0.00           N  
ATOM   4016  CZ  ARG A 261       7.545  92.932 101.251  1.00  0.00           C  
ATOM   4017  NH1 ARG A 261       7.269  91.717 101.655  1.00  0.00           N1+
ATOM   4018  NH2 ARG A 261       6.876  93.369 100.161  1.00  0.00           N  
ATOM   4019  H   ARG A 261       9.981  99.537 103.255  1.00  0.00           H  
ATOM   4020  HA  ARG A 261      10.141  97.328 105.195  1.00  0.00           H  
ATOM   4021  HB2 ARG A 261       8.624  97.463 103.193  1.00  0.00           H  
ATOM   4022  HB3 ARG A 261      10.050  97.248 102.175  1.00  0.00           H  
ATOM   4023  HG2 ARG A 261      10.488  94.971 103.245  1.00  0.00           H  
ATOM   4024  HG3 ARG A 261       8.925  95.256 104.002  1.00  0.00           H  
ATOM   4025  HD2 ARG A 261       8.022  95.542 101.439  1.00  0.00           H  
ATOM   4026  HD3 ARG A 261       9.793  95.002 101.171  1.00  0.00           H  
ATOM   4027  HE  ARG A 261       8.815  93.129 102.794  1.00  0.00           H  
ATOM   4028 HH11 ARG A 261       7.638  91.370 102.529  1.00  0.00           H  
ATOM   4029 HH12 ARG A 261       6.635  91.081 101.192  1.00  0.00           H  
ATOM   4030 HH21 ARG A 261       6.928  94.353  99.939  1.00  0.00           H  
ATOM   4031 HH22 ARG A 261       6.381  92.696  99.593  1.00  0.00           H  
ATOM   4032  N   CYS A 262      12.431  96.503 104.896  1.00  0.00           N  
ATOM   4033  CA  CYS A 262      13.809  96.302 105.256  1.00  0.00           C  
ATOM   4034  C   CYS A 262      14.171  94.886 105.024  1.00  0.00           C  
ATOM   4035  O   CYS A 262      15.344  94.593 104.970  1.00  0.00           O  
ATOM   4036  CB  CYS A 262      13.878  96.583 106.737  1.00  0.00           C  
ATOM   4037  SG  CYS A 262      13.914  98.425 107.000  1.00  0.00           S  
ATOM   4038  H   CYS A 262      11.743  96.144 105.543  1.00  0.00           H  
ATOM   4039  HA  CYS A 262      14.557  96.955 104.805  1.00  0.00           H  
ATOM   4040  HB2 CYS A 262      13.025  96.134 107.248  1.00  0.00           H  
ATOM   4041  HB3 CYS A 262      14.842  96.205 107.079  1.00  0.00           H  
ATOM   4042  HG  CYS A 262      12.778  98.814 106.414  1.00  0.00           H  
ATOM   4043  N   GLN A 263      13.255  93.884 104.974  1.00  0.00           N  
ATOM   4044  CA  GLN A 263      13.462  92.417 104.903  1.00  0.00           C  
ATOM   4045  C   GLN A 263      14.621  91.799 105.851  1.00  0.00           C  
ATOM   4046  O   GLN A 263      15.441  90.911 105.570  1.00  0.00           O  
ATOM   4047  CB  GLN A 263      13.643  92.020 103.455  1.00  0.00           C  
ATOM   4048  CG  GLN A 263      12.448  92.437 102.551  1.00  0.00           C  
ATOM   4049  CD  GLN A 263      11.128  91.824 103.060  1.00  0.00           C  
ATOM   4050  NE2 GLN A 263      10.822  90.607 102.688  1.00  0.00           N  
ATOM   4051  OE1 GLN A 263      10.378  92.424 103.818  1.00  0.00           O  
ATOM   4052  H   GLN A 263      12.281  94.128 105.074  1.00  0.00           H  
ATOM   4053  HA  GLN A 263      12.605  91.884 105.315  1.00  0.00           H  
ATOM   4054  HB2 GLN A 263      14.513  92.489 102.993  1.00  0.00           H  
ATOM   4055  HB3 GLN A 263      13.736  90.934 103.427  1.00  0.00           H  
ATOM   4056  HG2 GLN A 263      12.419  93.525 102.602  1.00  0.00           H  
ATOM   4057  HG3 GLN A 263      12.619  92.046 101.548  1.00  0.00           H  
ATOM   4058 HE21 GLN A 263       9.975  90.160 103.010  1.00  0.00           H  
ATOM   4059 HE22 GLN A 263      11.442  90.237 101.981  1.00  0.00           H  
ATOM   4060  N   HID A 264      14.554  92.326 107.124  1.00  0.00           N  
ATOM   4061  CA  HID A 264      15.673  92.366 108.119  1.00  0.00           C  
ATOM   4062  C   HID A 264      16.136  90.995 108.630  1.00  0.00           C  
ATOM   4063  O   HID A 264      15.293  90.069 108.650  1.00  0.00           O  
ATOM   4064  CB  HID A 264      15.335  93.445 109.094  1.00  0.00           C  
ATOM   4065  CG  HID A 264      16.160  93.342 110.261  1.00  0.00           C  
ATOM   4066  CD2 HID A 264      17.417  93.912 110.417  1.00  0.00           C  
ATOM   4067  ND1 HID A 264      15.997  92.461 111.312  1.00  0.00           N  
ATOM   4068  CE1 HID A 264      17.056  92.567 112.174  1.00  0.00           C  
ATOM   4069  NE2 HID A 264      17.870  93.578 111.699  1.00  0.00           N  
ATOM   4070  H   HID A 264      13.723  92.884 107.262  1.00  0.00           H  
ATOM   4071  HA  HID A 264      16.494  92.645 107.460  1.00  0.00           H  
ATOM   4072  HB2 HID A 264      15.557  94.391 108.600  1.00  0.00           H  
ATOM   4073  HB3 HID A 264      14.284  93.364 109.372  1.00  0.00           H  
ATOM   4074  HD1 HID A 264      15.211  91.859 111.512  1.00  0.00           H  
ATOM   4075  HD2 HID A 264      17.986  94.520 109.729  1.00  0.00           H  
ATOM   4076  HE1 HID A 264      17.168  92.064 113.123  1.00  0.00           H  
ATOM   4077  N   SER A 265      17.427  90.760 108.814  1.00  0.00           N  
ATOM   4078  CA  SER A 265      17.880  89.502 109.409  1.00  0.00           C  
ATOM   4079  C   SER A 265      19.171  89.700 110.223  1.00  0.00           C  
ATOM   4080  O   SER A 265      20.063  90.332 109.595  1.00  0.00           O  
ATOM   4081  CB  SER A 265      18.167  88.476 108.278  1.00  0.00           C  
ATOM   4082  OG  SER A 265      18.674  87.294 108.917  1.00  0.00           O  
ATOM   4083  H   SER A 265      18.107  91.467 108.576  1.00  0.00           H  
ATOM   4084  HA  SER A 265      17.087  89.038 109.996  1.00  0.00           H  
ATOM   4085  HB2 SER A 265      17.209  88.121 107.897  1.00  0.00           H  
ATOM   4086  HB3 SER A 265      18.893  88.886 107.577  1.00  0.00           H  
ATOM   4087  HG  SER A 265      19.205  86.825 108.270  1.00  0.00           H  
ATOM   4088  N   VAL A 266      19.301  89.227 111.460  1.00  0.00           N  
ATOM   4089  CA  VAL A 266      20.567  89.234 112.223  1.00  0.00           C  
ATOM   4090  C   VAL A 266      21.208  87.848 112.264  1.00  0.00           C  
ATOM   4091  O   VAL A 266      20.503  86.856 112.387  1.00  0.00           O  
ATOM   4092  CB  VAL A 266      20.442  89.743 113.649  1.00  0.00           C  
ATOM   4093  CG1 VAL A 266      19.521  89.027 114.497  1.00  0.00           C  
ATOM   4094  CG2 VAL A 266      21.836  89.887 114.309  1.00  0.00           C  
ATOM   4095  H   VAL A 266      18.468  88.820 111.861  1.00  0.00           H  
ATOM   4096  HA  VAL A 266      21.272  89.942 111.790  1.00  0.00           H  
ATOM   4097  HB  VAL A 266      19.974  90.726 113.606  1.00  0.00           H  
ATOM   4098 HG11 VAL A 266      19.584  89.525 115.464  1.00  0.00           H  
ATOM   4099 HG12 VAL A 266      18.501  89.044 114.115  1.00  0.00           H  
ATOM   4100 HG13 VAL A 266      19.676  87.948 114.536  1.00  0.00           H  
ATOM   4101 HG21 VAL A 266      21.726  90.578 115.145  1.00  0.00           H  
ATOM   4102 HG22 VAL A 266      22.211  88.966 114.757  1.00  0.00           H  
ATOM   4103 HG23 VAL A 266      22.579  90.390 113.691  1.00  0.00           H  
ATOM   4104  N   LEU A 267      22.563  87.759 112.124  1.00  0.00           N  
ATOM   4105  CA  LEU A 267      23.329  86.587 112.476  1.00  0.00           C  
ATOM   4106  C   LEU A 267      24.250  86.751 113.691  1.00  0.00           C  
ATOM   4107  O   LEU A 267      24.712  87.837 114.006  1.00  0.00           O  
ATOM   4108  CB  LEU A 267      24.170  86.334 111.188  1.00  0.00           C  
ATOM   4109  CG  LEU A 267      23.414  86.112 109.889  1.00  0.00           C  
ATOM   4110  CD1 LEU A 267      24.402  85.663 108.817  1.00  0.00           C  
ATOM   4111  CD2 LEU A 267      22.474  84.872 109.946  1.00  0.00           C  
ATOM   4112  H   LEU A 267      23.045  88.619 111.901  1.00  0.00           H  
ATOM   4113  HA  LEU A 267      22.705  85.720 112.691  1.00  0.00           H  
ATOM   4114  HB2 LEU A 267      24.869  87.161 111.061  1.00  0.00           H  
ATOM   4115  HB3 LEU A 267      24.778  85.461 111.425  1.00  0.00           H  
ATOM   4116  HG  LEU A 267      22.891  86.990 109.512  1.00  0.00           H  
ATOM   4117 HD11 LEU A 267      23.914  85.578 107.846  1.00  0.00           H  
ATOM   4118 HD12 LEU A 267      25.248  86.338 108.685  1.00  0.00           H  
ATOM   4119 HD13 LEU A 267      24.821  84.704 109.120  1.00  0.00           H  
ATOM   4120 HD21 LEU A 267      21.610  85.051 110.588  1.00  0.00           H  
ATOM   4121 HD22 LEU A 267      22.206  84.597 108.925  1.00  0.00           H  
ATOM   4122 HD23 LEU A 267      22.987  84.040 110.427  1.00  0.00           H  
ATOM   4123  N   GLY A 268      24.643  85.699 114.360  1.00  0.00           N  
ATOM   4124  CA  GLY A 268      25.641  85.801 115.455  1.00  0.00           C  
ATOM   4125  C   GLY A 268      26.902  85.081 114.948  1.00  0.00           C  
ATOM   4126  O   GLY A 268      26.767  83.859 114.686  1.00  0.00           O  
ATOM   4127  H   GLY A 268      24.272  84.763 114.295  1.00  0.00           H  
ATOM   4128  HA2 GLY A 268      25.822  86.856 115.665  1.00  0.00           H  
ATOM   4129  HA3 GLY A 268      25.273  85.337 116.370  1.00  0.00           H  
ATOM   4130  N   ASP A 269      28.075  85.722 114.725  1.00  0.00           N  
ATOM   4131  CA  ASP A 269      29.295  85.237 114.057  1.00  0.00           C  
ATOM   4132  C   ASP A 269      29.029  84.582 112.702  1.00  0.00           C  
ATOM   4133  O   ASP A 269      29.631  83.536 112.340  1.00  0.00           O  
ATOM   4134  CB  ASP A 269      30.086  84.313 115.012  1.00  0.00           C  
ATOM   4135  CG  ASP A 269      30.293  84.642 116.444  1.00  0.00           C  
ATOM   4136  OD1 ASP A 269      30.532  85.816 116.759  1.00  0.00           O  
ATOM   4137  OD2 ASP A 269      30.328  83.806 117.357  1.00  0.00           O1-
ATOM   4138  H   ASP A 269      28.131  86.675 115.056  1.00  0.00           H  
ATOM   4139  HA  ASP A 269      30.001  86.050 113.891  1.00  0.00           H  
ATOM   4140  HB2 ASP A 269      29.628  83.324 114.977  1.00  0.00           H  
ATOM   4141  HB3 ASP A 269      31.093  84.167 114.620  1.00  0.00           H  
ATOM   4142  N   PHE A 270      28.006  85.159 111.981  1.00  0.00           N  
ATOM   4143  CA  PHE A 270      27.526  84.677 110.715  1.00  0.00           C  
ATOM   4144  C   PHE A 270      26.913  83.216 110.727  1.00  0.00           C  
ATOM   4145  O   PHE A 270      26.469  82.774 109.648  1.00  0.00           O  
ATOM   4146  CB  PHE A 270      28.598  84.801 109.577  1.00  0.00           C  
ATOM   4147  CG  PHE A 270      29.294  86.151 109.552  1.00  0.00           C  
ATOM   4148  CD1 PHE A 270      30.497  86.344 110.254  1.00  0.00           C  
ATOM   4149  CD2 PHE A 270      28.837  87.135 108.718  1.00  0.00           C  
ATOM   4150  CE1 PHE A 270      31.231  87.526 110.078  1.00  0.00           C  
ATOM   4151  CE2 PHE A 270      29.629  88.210 108.459  1.00  0.00           C  
ATOM   4152  CZ  PHE A 270      30.798  88.414 109.140  1.00  0.00           C  
ATOM   4153  H   PHE A 270      27.442  85.854 112.451  1.00  0.00           H  
ATOM   4154  HA  PHE A 270      26.630  85.201 110.383  1.00  0.00           H  
ATOM   4155  HB2 PHE A 270      29.323  83.990 109.656  1.00  0.00           H  
ATOM   4156  HB3 PHE A 270      28.050  84.699 108.641  1.00  0.00           H  
ATOM   4157  HD1 PHE A 270      30.825  85.656 111.019  1.00  0.00           H  
ATOM   4158  HD2 PHE A 270      27.922  86.922 108.183  1.00  0.00           H  
ATOM   4159  HE1 PHE A 270      32.156  87.700 110.607  1.00  0.00           H  
ATOM   4160  HE2 PHE A 270      29.309  89.008 107.805  1.00  0.00           H  
ATOM   4161  HZ  PHE A 270      31.380  89.307 108.971  1.00  0.00           H  
ATOM   4162  N   LYS A 271      26.832  82.542 111.916  1.00  0.00           N  
ATOM   4163  CA  LYS A 271      26.017  81.389 112.284  1.00  0.00           C  
ATOM   4164  C   LYS A 271      24.561  81.826 112.542  1.00  0.00           C  
ATOM   4165  O   LYS A 271      24.382  82.988 113.004  1.00  0.00           O  
ATOM   4166  CB  LYS A 271      26.592  80.705 113.507  1.00  0.00           C  
ATOM   4167  CG  LYS A 271      27.949  80.013 113.213  1.00  0.00           C  
ATOM   4168  CD  LYS A 271      28.391  79.283 114.515  1.00  0.00           C  
ATOM   4169  CE  LYS A 271      29.650  78.495 114.283  1.00  0.00           C  
ATOM   4170  NZ  LYS A 271      29.788  77.174 115.002  1.00  0.00           N1+
ATOM   4171  H   LYS A 271      27.231  82.939 112.754  1.00  0.00           H  
ATOM   4172  HA  LYS A 271      25.981  80.700 111.440  1.00  0.00           H  
ATOM   4173  HB2 LYS A 271      26.652  81.355 114.380  1.00  0.00           H  
ATOM   4174  HB3 LYS A 271      25.880  79.897 113.675  1.00  0.00           H  
ATOM   4175  HG2 LYS A 271      27.789  79.304 112.401  1.00  0.00           H  
ATOM   4176  HG3 LYS A 271      28.719  80.702 112.864  1.00  0.00           H  
ATOM   4177  HD2 LYS A 271      28.548  80.086 115.234  1.00  0.00           H  
ATOM   4178  HD3 LYS A 271      27.590  78.582 114.750  1.00  0.00           H  
ATOM   4179  HE2 LYS A 271      29.682  78.290 113.213  1.00  0.00           H  
ATOM   4180  HE3 LYS A 271      30.506  79.065 114.645  1.00  0.00           H  
ATOM   4181  HZ1 LYS A 271      30.734  76.915 115.240  1.00  0.00           H  
ATOM   4182  HZ2 LYS A 271      29.272  77.255 115.867  1.00  0.00           H  
ATOM   4183  HZ3 LYS A 271      29.436  76.396 114.462  1.00  0.00           H  
ATOM   4184  N   PRO A 272      23.557  80.864 112.388  1.00  0.00           N  
ATOM   4185  CA  PRO A 272      22.206  81.073 112.856  1.00  0.00           C  
ATOM   4186  C   PRO A 272      22.126  81.607 114.287  1.00  0.00           C  
ATOM   4187  O   PRO A 272      22.798  81.144 115.175  1.00  0.00           O  
ATOM   4188  CB  PRO A 272      21.476  79.780 112.704  1.00  0.00           C  
ATOM   4189  CG  PRO A 272      22.203  79.089 111.602  1.00  0.00           C  
ATOM   4190  CD  PRO A 272      23.648  79.530 111.808  1.00  0.00           C  
ATOM   4191  HA  PRO A 272      21.634  81.772 112.246  1.00  0.00           H  
ATOM   4192  HB2 PRO A 272      21.672  79.196 113.604  1.00  0.00           H  
ATOM   4193  HB3 PRO A 272      20.404  79.963 112.616  1.00  0.00           H  
ATOM   4194  HG2 PRO A 272      22.035  78.013 111.635  1.00  0.00           H  
ATOM   4195  HG3 PRO A 272      21.917  79.593 110.679  1.00  0.00           H  
ATOM   4196  HD2 PRO A 272      24.118  78.913 112.573  1.00  0.00           H  
ATOM   4197  HD3 PRO A 272      24.154  79.538 110.842  1.00  0.00           H  
ATOM   4198  N   TYR A 273      21.240  82.540 114.503  1.00  0.00           N  
ATOM   4199  CA  TYR A 273      20.923  83.075 115.862  1.00  0.00           C  
ATOM   4200  C   TYR A 273      19.406  82.849 116.219  1.00  0.00           C  
ATOM   4201  O   TYR A 273      18.533  82.972 115.366  1.00  0.00           O  
ATOM   4202  CB  TYR A 273      21.433  84.560 115.958  1.00  0.00           C  
ATOM   4203  CG  TYR A 273      21.178  85.190 117.338  1.00  0.00           C  
ATOM   4204  CD1 TYR A 273      22.039  84.852 118.409  1.00  0.00           C  
ATOM   4205  CD2 TYR A 273      19.999  85.917 117.605  1.00  0.00           C  
ATOM   4206  CE1 TYR A 273      21.777  85.314 119.666  1.00  0.00           C  
ATOM   4207  CE2 TYR A 273      19.826  86.478 118.885  1.00  0.00           C  
ATOM   4208  CZ  TYR A 273      20.652  86.117 119.944  1.00  0.00           C  
ATOM   4209  OH  TYR A 273      20.322  86.483 121.186  1.00  0.00           O  
ATOM   4210  H   TYR A 273      20.809  82.939 113.682  1.00  0.00           H  
ATOM   4211  HA  TYR A 273      21.481  82.543 116.634  1.00  0.00           H  
ATOM   4212  HB2 TYR A 273      22.489  84.485 115.697  1.00  0.00           H  
ATOM   4213  HB3 TYR A 273      20.823  85.231 115.352  1.00  0.00           H  
ATOM   4214  HD1 TYR A 273      22.917  84.285 118.135  1.00  0.00           H  
ATOM   4215  HD2 TYR A 273      19.283  86.176 116.840  1.00  0.00           H  
ATOM   4216  HE1 TYR A 273      22.394  84.972 120.484  1.00  0.00           H  
ATOM   4217  HE2 TYR A 273      18.969  87.134 118.922  1.00  0.00           H  
ATOM   4218  HH  TYR A 273      20.840  86.265 121.964  1.00  0.00           H  
ATOM   4219  N   ARG A 274      19.187  82.513 117.501  1.00  0.00           N  
ATOM   4220  CA  ARG A 274      17.853  82.602 118.134  1.00  0.00           C  
ATOM   4221  C   ARG A 274      17.821  83.357 119.487  1.00  0.00           C  
ATOM   4222  O   ARG A 274      18.739  83.190 120.345  1.00  0.00           O  
ATOM   4223  CB  ARG A 274      17.385  81.129 118.253  1.00  0.00           C  
ATOM   4224  CG  ARG A 274      15.904  80.926 118.629  1.00  0.00           C  
ATOM   4225  CD  ARG A 274      14.991  81.381 117.492  1.00  0.00           C  
ATOM   4226  NE  ARG A 274      13.563  81.304 117.805  1.00  0.00           N  
ATOM   4227  CZ  ARG A 274      12.628  82.053 117.210  1.00  0.00           C  
ATOM   4228  NH1 ARG A 274      12.731  82.847 116.180  1.00  0.00           N1+
ATOM   4229  NH2 ARG A 274      11.476  82.084 117.717  1.00  0.00           N  
ATOM   4230  H   ARG A 274      20.006  82.451 118.089  1.00  0.00           H  
ATOM   4231  HA  ARG A 274      17.185  83.123 117.448  1.00  0.00           H  
ATOM   4232  HB2 ARG A 274      17.650  80.596 117.339  1.00  0.00           H  
ATOM   4233  HB3 ARG A 274      18.067  80.744 119.012  1.00  0.00           H  
ATOM   4234  HG2 ARG A 274      15.800  79.856 118.813  1.00  0.00           H  
ATOM   4235  HG3 ARG A 274      15.744  81.438 119.577  1.00  0.00           H  
ATOM   4236  HD2 ARG A 274      15.198  82.407 117.189  1.00  0.00           H  
ATOM   4237  HD3 ARG A 274      15.198  80.688 116.677  1.00  0.00           H  
ATOM   4238  HE  ARG A 274      13.354  80.731 118.610  1.00  0.00           H  
ATOM   4239 HH11 ARG A 274      13.598  82.780 115.665  1.00  0.00           H  
ATOM   4240 HH12 ARG A 274      12.002  83.508 115.957  1.00  0.00           H  
ATOM   4241 HH21 ARG A 274      11.242  81.290 118.295  1.00  0.00           H  
ATOM   4242 HH22 ARG A 274      10.689  82.560 117.301  1.00  0.00           H  
ATOM   4243  N   PRO A 275      16.877  84.237 119.813  1.00  0.00           N  
ATOM   4244  CA  PRO A 275      16.878  84.956 121.060  1.00  0.00           C  
ATOM   4245  C   PRO A 275      16.800  83.982 122.280  1.00  0.00           C  
ATOM   4246  O   PRO A 275      16.082  82.975 122.268  1.00  0.00           O  
ATOM   4247  CB  PRO A 275      15.525  85.776 121.173  1.00  0.00           C  
ATOM   4248  CG  PRO A 275      15.221  85.953 119.613  1.00  0.00           C  
ATOM   4249  CD  PRO A 275      15.951  84.749 118.902  1.00  0.00           C  
ATOM   4250  HA  PRO A 275      17.758  85.578 121.221  1.00  0.00           H  
ATOM   4251  HB2 PRO A 275      14.744  85.109 121.539  1.00  0.00           H  
ATOM   4252  HB3 PRO A 275      15.617  86.684 121.769  1.00  0.00           H  
ATOM   4253  HG2 PRO A 275      14.150  85.919 119.417  1.00  0.00           H  
ATOM   4254  HG3 PRO A 275      15.607  86.896 119.226  1.00  0.00           H  
ATOM   4255  HD2 PRO A 275      15.247  83.982 118.579  1.00  0.00           H  
ATOM   4256  HD3 PRO A 275      16.474  85.140 118.029  1.00  0.00           H  
ATOM   4257  N   GLY A 276      17.580  84.260 123.290  1.00  0.00           N  
ATOM   4258  CA  GLY A 276      17.691  83.452 124.484  1.00  0.00           C  
ATOM   4259  C   GLY A 276      18.506  82.106 124.465  1.00  0.00           C  
ATOM   4260  O   GLY A 276      18.492  81.270 125.396  1.00  0.00           O  
ATOM   4261  H   GLY A 276      17.941  85.204 123.300  1.00  0.00           H  
ATOM   4262  HA2 GLY A 276      18.201  84.082 125.213  1.00  0.00           H  
ATOM   4263  HA3 GLY A 276      16.694  83.207 124.851  1.00  0.00           H  
ATOM   4264  N   GLN A 277      19.243  81.918 123.397  1.00  0.00           N  
ATOM   4265  CA  GLN A 277      20.002  80.669 123.144  1.00  0.00           C  
ATOM   4266  C   GLN A 277      21.262  80.497 124.047  1.00  0.00           C  
ATOM   4267  O   GLN A 277      21.715  81.481 124.618  1.00  0.00           O  
ATOM   4268  CB  GLN A 277      20.328  80.636 121.665  1.00  0.00           C  
ATOM   4269  CG  GLN A 277      21.557  81.529 121.306  1.00  0.00           C  
ATOM   4270  CD  GLN A 277      21.945  81.682 119.875  1.00  0.00           C  
ATOM   4271  NE2 GLN A 277      23.217  81.883 119.654  1.00  0.00           N  
ATOM   4272  OE1 GLN A 277      21.222  81.495 118.942  1.00  0.00           O  
ATOM   4273  H   GLN A 277      19.224  82.626 122.677  1.00  0.00           H  
ATOM   4274  HA  GLN A 277      19.412  79.764 123.287  1.00  0.00           H  
ATOM   4275  HB2 GLN A 277      20.488  79.631 121.277  1.00  0.00           H  
ATOM   4276  HB3 GLN A 277      19.513  80.955 121.015  1.00  0.00           H  
ATOM   4277  HG2 GLN A 277      21.546  82.472 121.852  1.00  0.00           H  
ATOM   4278  HG3 GLN A 277      22.407  81.023 121.764  1.00  0.00           H  
ATOM   4279 HE21 GLN A 277      23.628  81.855 118.732  1.00  0.00           H  
ATOM   4280 HE22 GLN A 277      23.792  81.912 120.484  1.00  0.00           H  
ATOM   4281  N   ALA A 278      21.732  79.238 124.170  1.00  0.00           N  
ATOM   4282  CA  ALA A 278      22.834  78.840 124.969  1.00  0.00           C  
ATOM   4283  C   ALA A 278      24.139  79.486 124.376  1.00  0.00           C  
ATOM   4284  O   ALA A 278      24.965  80.049 125.114  1.00  0.00           O  
ATOM   4285  CB  ALA A 278      22.969  77.290 124.959  1.00  0.00           C  
ATOM   4286  H   ALA A 278      21.202  78.547 123.657  1.00  0.00           H  
ATOM   4287  HA  ALA A 278      22.722  79.055 126.031  1.00  0.00           H  
ATOM   4288  HB1 ALA A 278      22.058  76.732 125.177  1.00  0.00           H  
ATOM   4289  HB2 ALA A 278      23.452  76.807 124.110  1.00  0.00           H  
ATOM   4290  HB3 ALA A 278      23.645  77.088 125.789  1.00  0.00           H  
ATOM   4291  N   TYR A 279      24.367  79.396 123.096  1.00  0.00           N  
ATOM   4292  CA  TYR A 279      25.605  79.784 122.412  1.00  0.00           C  
ATOM   4293  C   TYR A 279      25.746  81.240 122.368  1.00  0.00           C  
ATOM   4294  O   TYR A 279      24.829  82.035 122.144  1.00  0.00           O  
ATOM   4295  CB  TYR A 279      25.849  79.067 121.068  1.00  0.00           C  
ATOM   4296  CG  TYR A 279      27.035  79.679 120.363  1.00  0.00           C  
ATOM   4297  CD1 TYR A 279      26.725  80.456 119.191  1.00  0.00           C  
ATOM   4298  CD2 TYR A 279      28.347  79.526 120.815  1.00  0.00           C  
ATOM   4299  CE1 TYR A 279      27.810  81.062 118.460  1.00  0.00           C  
ATOM   4300  CE2 TYR A 279      29.364  80.166 120.163  1.00  0.00           C  
ATOM   4301  CZ  TYR A 279      29.117  80.964 119.003  1.00  0.00           C  
ATOM   4302  OH  TYR A 279      30.181  81.418 118.311  1.00  0.00           O  
ATOM   4303  H   TYR A 279      23.674  78.890 122.564  1.00  0.00           H  
ATOM   4304  HA  TYR A 279      26.417  79.406 123.032  1.00  0.00           H  
ATOM   4305  HB2 TYR A 279      25.950  78.000 121.265  1.00  0.00           H  
ATOM   4306  HB3 TYR A 279      24.927  79.223 120.507  1.00  0.00           H  
ATOM   4307  HD1 TYR A 279      25.671  80.546 118.977  1.00  0.00           H  
ATOM   4308  HD2 TYR A 279      28.571  78.867 121.642  1.00  0.00           H  
ATOM   4309  HE1 TYR A 279      27.493  81.648 117.610  1.00  0.00           H  
ATOM   4310  HE2 TYR A 279      30.360  80.077 120.571  1.00  0.00           H  
ATOM   4311  HH  TYR A 279      29.853  82.148 117.781  1.00  0.00           H  
ATOM   4312  N   VAL A 280      26.988  81.709 122.629  1.00  0.00           N  
ATOM   4313  CA  VAL A 280      27.342  83.082 122.868  1.00  0.00           C  
ATOM   4314  C   VAL A 280      28.165  83.568 121.657  1.00  0.00           C  
ATOM   4315  O   VAL A 280      29.344  83.320 121.676  1.00  0.00           O  
ATOM   4316  CB  VAL A 280      28.055  83.153 124.207  1.00  0.00           C  
ATOM   4317  CG1 VAL A 280      28.390  84.527 124.539  1.00  0.00           C  
ATOM   4318  CG2 VAL A 280      27.349  82.674 125.476  1.00  0.00           C  
ATOM   4319  H   VAL A 280      27.691  80.993 122.739  1.00  0.00           H  
ATOM   4320  HA  VAL A 280      26.372  83.569 122.967  1.00  0.00           H  
ATOM   4321  HB  VAL A 280      29.005  82.618 124.244  1.00  0.00           H  
ATOM   4322 HG11 VAL A 280      28.922  85.008 123.718  1.00  0.00           H  
ATOM   4323 HG12 VAL A 280      27.457  85.086 124.612  1.00  0.00           H  
ATOM   4324 HG13 VAL A 280      28.901  84.611 125.499  1.00  0.00           H  
ATOM   4325 HG21 VAL A 280      26.328  83.035 125.598  1.00  0.00           H  
ATOM   4326 HG22 VAL A 280      27.385  81.591 125.590  1.00  0.00           H  
ATOM   4327 HG23 VAL A 280      27.868  83.004 126.376  1.00  0.00           H  
ATOM   4328  N   PRO A 281      27.555  84.217 120.625  1.00  0.00           N  
ATOM   4329  CA  PRO A 281      28.299  84.913 119.556  1.00  0.00           C  
ATOM   4330  C   PRO A 281      29.032  86.107 120.191  1.00  0.00           C  
ATOM   4331  O   PRO A 281      28.611  86.713 121.133  1.00  0.00           O  
ATOM   4332  CB  PRO A 281      27.267  85.224 118.506  1.00  0.00           C  
ATOM   4333  CG  PRO A 281      26.018  85.424 119.293  1.00  0.00           C  
ATOM   4334  CD  PRO A 281      26.155  84.354 120.306  1.00  0.00           C  
ATOM   4335  HA  PRO A 281      29.024  84.187 119.188  1.00  0.00           H  
ATOM   4336  HB2 PRO A 281      27.512  86.058 117.848  1.00  0.00           H  
ATOM   4337  HB3 PRO A 281      27.144  84.278 117.978  1.00  0.00           H  
ATOM   4338  HG2 PRO A 281      25.968  86.353 119.860  1.00  0.00           H  
ATOM   4339  HG3 PRO A 281      25.164  85.358 118.620  1.00  0.00           H  
ATOM   4340  HD2 PRO A 281      25.508  84.519 121.167  1.00  0.00           H  
ATOM   4341  HD3 PRO A 281      25.855  83.406 119.861  1.00  0.00           H  
ATOM   4342  N   CYS A 282      30.167  86.521 119.589  1.00  0.00           N  
ATOM   4343  CA  CYS A 282      30.887  87.730 119.973  1.00  0.00           C  
ATOM   4344  C   CYS A 282      30.337  88.906 119.300  1.00  0.00           C  
ATOM   4345  O   CYS A 282      30.343  89.951 119.926  1.00  0.00           O  
ATOM   4346  CB  CYS A 282      32.390  87.516 119.886  1.00  0.00           C  
ATOM   4347  SG  CYS A 282      33.385  88.913 120.593  1.00  0.00           S  
ATOM   4348  H   CYS A 282      30.440  86.042 118.743  1.00  0.00           H  
ATOM   4349  HA  CYS A 282      30.678  87.897 121.030  1.00  0.00           H  
ATOM   4350  HB2 CYS A 282      32.590  86.657 120.526  1.00  0.00           H  
ATOM   4351  HB3 CYS A 282      32.549  87.266 118.837  1.00  0.00           H  
ATOM   4352  HG  CYS A 282      33.341  89.738 119.543  1.00  0.00           H  
ATOM   4353  N   TYR A 283      29.790  88.725 118.065  1.00  0.00           N  
ATOM   4354  CA  TYR A 283      29.349  89.908 117.303  1.00  0.00           C  
ATOM   4355  C   TYR A 283      28.062  89.541 116.513  1.00  0.00           C  
ATOM   4356  O   TYR A 283      27.819  88.392 116.025  1.00  0.00           O  
ATOM   4357  CB  TYR A 283      30.420  90.545 116.410  1.00  0.00           C  
ATOM   4358  CG  TYR A 283      31.886  90.685 116.911  1.00  0.00           C  
ATOM   4359  CD1 TYR A 283      32.867  89.687 116.715  1.00  0.00           C  
ATOM   4360  CD2 TYR A 283      32.258  91.874 117.597  1.00  0.00           C  
ATOM   4361  CE1 TYR A 283      34.163  89.793 117.132  1.00  0.00           C  
ATOM   4362  CE2 TYR A 283      33.481  91.938 118.204  1.00  0.00           C  
ATOM   4363  CZ  TYR A 283      34.479  90.993 117.864  1.00  0.00           C  
ATOM   4364  OH  TYR A 283      35.642  91.277 118.378  1.00  0.00           O  
ATOM   4365  H   TYR A 283      29.849  87.851 117.560  1.00  0.00           H  
ATOM   4366  HA  TYR A 283      29.000  90.703 117.963  1.00  0.00           H  
ATOM   4367  HB2 TYR A 283      30.418  89.899 115.531  1.00  0.00           H  
ATOM   4368  HB3 TYR A 283      30.059  91.546 116.172  1.00  0.00           H  
ATOM   4369  HD1 TYR A 283      32.493  88.867 116.120  1.00  0.00           H  
ATOM   4370  HD2 TYR A 283      31.523  92.649 117.755  1.00  0.00           H  
ATOM   4371  HE1 TYR A 283      34.817  88.935 117.090  1.00  0.00           H  
ATOM   4372  HE2 TYR A 283      33.808  92.723 118.870  1.00  0.00           H  
ATOM   4373  HH  TYR A 283      35.812  92.220 118.424  1.00  0.00           H  
ATOM   4374  N   PHE A 284      27.215  90.549 116.349  1.00  0.00           N  
ATOM   4375  CA  PHE A 284      25.922  90.557 115.600  1.00  0.00           C  
ATOM   4376  C   PHE A 284      26.100  91.230 114.248  1.00  0.00           C  
ATOM   4377  O   PHE A 284      26.507  92.436 114.158  1.00  0.00           O  
ATOM   4378  CB  PHE A 284      24.751  91.210 116.389  1.00  0.00           C  
ATOM   4379  CG  PHE A 284      24.285  90.490 117.672  1.00  0.00           C  
ATOM   4380  CD1 PHE A 284      24.218  91.212 118.942  1.00  0.00           C  
ATOM   4381  CD2 PHE A 284      23.798  89.165 117.659  1.00  0.00           C  
ATOM   4382  CE1 PHE A 284      23.733  90.547 120.118  1.00  0.00           C  
ATOM   4383  CE2 PHE A 284      23.357  88.500 118.789  1.00  0.00           C  
ATOM   4384  CZ  PHE A 284      23.331  89.184 120.036  1.00  0.00           C  
ATOM   4385  H   PHE A 284      27.487  91.363 116.880  1.00  0.00           H  
ATOM   4386  HA  PHE A 284      25.604  89.532 115.406  1.00  0.00           H  
ATOM   4387  HB2 PHE A 284      24.896  92.247 116.690  1.00  0.00           H  
ATOM   4388  HB3 PHE A 284      23.938  91.205 115.663  1.00  0.00           H  
ATOM   4389  HD1 PHE A 284      24.503  92.252 119.006  1.00  0.00           H  
ATOM   4390  HD2 PHE A 284      23.752  88.600 116.740  1.00  0.00           H  
ATOM   4391  HE1 PHE A 284      23.860  90.936 121.117  1.00  0.00           H  
ATOM   4392  HE2 PHE A 284      23.112  87.459 118.638  1.00  0.00           H  
ATOM   4393  HZ  PHE A 284      22.857  88.729 120.892  1.00  0.00           H  
ATOM   4394  N   ILE A 285      25.715  90.589 113.189  1.00  0.00           N  
ATOM   4395  CA  ILE A 285      25.746  91.132 111.779  1.00  0.00           C  
ATOM   4396  C   ILE A 285      24.365  91.300 111.296  1.00  0.00           C  
ATOM   4397  O   ILE A 285      23.692  90.287 111.018  1.00  0.00           O  
ATOM   4398  CB  ILE A 285      26.642  90.219 110.902  1.00  0.00           C  
ATOM   4399  CG1 ILE A 285      28.163  90.208 111.442  1.00  0.00           C  
ATOM   4400  CG2 ILE A 285      26.529  90.607 109.470  1.00  0.00           C  
ATOM   4401  CD1 ILE A 285      28.473  89.037 112.235  1.00  0.00           C  
ATOM   4402  H   ILE A 285      25.169  89.761 113.375  1.00  0.00           H  
ATOM   4403  HA  ILE A 285      26.173  92.132 111.708  1.00  0.00           H  
ATOM   4404  HB  ILE A 285      26.304  89.182 110.907  1.00  0.00           H  
ATOM   4405 HG12 ILE A 285      28.755  90.124 110.530  1.00  0.00           H  
ATOM   4406 HG13 ILE A 285      28.319  91.198 111.869  1.00  0.00           H  
ATOM   4407 HG21 ILE A 285      25.584  90.536 108.932  1.00  0.00           H  
ATOM   4408 HG22 ILE A 285      26.815  91.657 109.405  1.00  0.00           H  
ATOM   4409 HG23 ILE A 285      27.342  90.081 108.970  1.00  0.00           H  
ATOM   4410 HD11 ILE A 285      28.458  88.104 111.672  1.00  0.00           H  
ATOM   4411 HD12 ILE A 285      29.517  89.049 112.549  1.00  0.00           H  
ATOM   4412 HD13 ILE A 285      27.807  88.908 113.088  1.00  0.00           H  
ATOM   4413  N   HID A 286      23.873  92.548 111.161  1.00  0.00           N  
ATOM   4414  CA  HID A 286      22.536  92.912 110.618  1.00  0.00           C  
ATOM   4415  C   HID A 286      22.675  93.096 109.104  1.00  0.00           C  
ATOM   4416  O   HID A 286      23.499  93.890 108.599  1.00  0.00           O  
ATOM   4417  CB  HID A 286      22.022  94.130 111.397  1.00  0.00           C  
ATOM   4418  CG  HID A 286      21.748  93.882 112.849  1.00  0.00           C  
ATOM   4419  CD2 HID A 286      22.706  93.797 113.843  1.00  0.00           C  
ATOM   4420  ND1 HID A 286      20.523  93.589 113.408  1.00  0.00           N  
ATOM   4421  CE1 HID A 286      20.684  93.389 114.746  1.00  0.00           C  
ATOM   4422  NE2 HID A 286      21.984  93.509 115.037  1.00  0.00           N  
ATOM   4423  H   HID A 286      24.549  93.246 111.435  1.00  0.00           H  
ATOM   4424  HA  HID A 286      21.829  92.125 110.881  1.00  0.00           H  
ATOM   4425  HB2 HID A 286      22.835  94.847 111.279  1.00  0.00           H  
ATOM   4426  HB3 HID A 286      21.103  94.499 110.941  1.00  0.00           H  
ATOM   4427  HD1 HID A 286      19.676  93.854 112.926  1.00  0.00           H  
ATOM   4428  HD2 HID A 286      23.757  94.044 113.796  1.00  0.00           H  
ATOM   4429  HE1 HID A 286      19.870  93.256 115.444  1.00  0.00           H  
ATOM   4430  N   VAL A 287      21.762  92.389 108.390  1.00  0.00           N  
ATOM   4431  CA  VAL A 287      21.622  92.418 106.933  1.00  0.00           C  
ATOM   4432  C   VAL A 287      20.237  93.092 106.497  1.00  0.00           C  
ATOM   4433  O   VAL A 287      19.187  92.680 107.010  1.00  0.00           O  
ATOM   4434  CB  VAL A 287      21.625  90.960 106.324  1.00  0.00           C  
ATOM   4435  CG1 VAL A 287      21.572  90.948 104.796  1.00  0.00           C  
ATOM   4436  CG2 VAL A 287      22.865  90.124 106.693  1.00  0.00           C  
ATOM   4437  H   VAL A 287      21.244  91.688 108.903  1.00  0.00           H  
ATOM   4438  HA  VAL A 287      22.428  92.937 106.415  1.00  0.00           H  
ATOM   4439  HB  VAL A 287      20.718  90.472 106.679  1.00  0.00           H  
ATOM   4440 HG11 VAL A 287      20.651  91.476 104.547  1.00  0.00           H  
ATOM   4441 HG12 VAL A 287      22.448  91.428 104.362  1.00  0.00           H  
ATOM   4442 HG13 VAL A 287      21.558  89.888 104.545  1.00  0.00           H  
ATOM   4443 HG21 VAL A 287      22.976  89.846 107.741  1.00  0.00           H  
ATOM   4444 HG22 VAL A 287      22.740  89.163 106.193  1.00  0.00           H  
ATOM   4445 HG23 VAL A 287      23.720  90.682 106.311  1.00  0.00           H  
ATOM   4446  N   LEU A 288      20.247  94.003 105.588  1.00  0.00           N  
ATOM   4447  CA  LEU A 288      19.094  94.866 105.301  1.00  0.00           C  
ATOM   4448  C   LEU A 288      19.094  95.190 103.811  1.00  0.00           C  
ATOM   4449  O   LEU A 288      20.131  95.615 103.265  1.00  0.00           O  
ATOM   4450  CB  LEU A 288      19.276  96.232 105.987  1.00  0.00           C  
ATOM   4451  CG  LEU A 288      19.001  96.351 107.488  1.00  0.00           C  
ATOM   4452  CD1 LEU A 288      20.360  96.123 108.139  1.00  0.00           C  
ATOM   4453  CD2 LEU A 288      18.473  97.759 107.793  1.00  0.00           C  
ATOM   4454  H   LEU A 288      21.139  94.397 105.324  1.00  0.00           H  
ATOM   4455  HA  LEU A 288      18.177  94.419 105.684  1.00  0.00           H  
ATOM   4456  HB2 LEU A 288      20.254  96.606 105.681  1.00  0.00           H  
ATOM   4457  HB3 LEU A 288      18.508  96.844 105.516  1.00  0.00           H  
ATOM   4458  HG  LEU A 288      18.274  95.602 107.801  1.00  0.00           H  
ATOM   4459 HD11 LEU A 288      21.097  96.687 107.567  1.00  0.00           H  
ATOM   4460 HD12 LEU A 288      20.354  96.400 109.192  1.00  0.00           H  
ATOM   4461 HD13 LEU A 288      20.577  95.054 108.101  1.00  0.00           H  
ATOM   4462 HD21 LEU A 288      19.328  98.435 107.750  1.00  0.00           H  
ATOM   4463 HD22 LEU A 288      17.732  98.014 107.036  1.00  0.00           H  
ATOM   4464 HD23 LEU A 288      17.990  97.699 108.769  1.00  0.00           H  
ATOM   4465  N   LYS A 289      17.960  95.111 103.105  1.00  0.00           N  
ATOM   4466  CA  LYS A 289      17.768  95.535 101.751  1.00  0.00           C  
ATOM   4467  C   LYS A 289      16.675  96.529 101.562  1.00  0.00           C  
ATOM   4468  O   LYS A 289      15.614  96.329 102.103  1.00  0.00           O  
ATOM   4469  CB  LYS A 289      17.581  94.176 100.974  1.00  0.00           C  
ATOM   4470  CG  LYS A 289      17.947  94.386  99.518  1.00  0.00           C  
ATOM   4471  CD  LYS A 289      17.511  93.162  98.728  1.00  0.00           C  
ATOM   4472  CE  LYS A 289      17.357  93.441  97.209  1.00  0.00           C  
ATOM   4473  NZ  LYS A 289      16.176  94.272  96.869  1.00  0.00           N1+
ATOM   4474  H   LYS A 289      17.226  94.545 103.506  1.00  0.00           H  
ATOM   4475  HA  LYS A 289      18.669  96.050 101.418  1.00  0.00           H  
ATOM   4476  HB2 LYS A 289      18.191  93.404 101.442  1.00  0.00           H  
ATOM   4477  HB3 LYS A 289      16.559  93.842 101.156  1.00  0.00           H  
ATOM   4478  HG2 LYS A 289      17.362  95.245  99.189  1.00  0.00           H  
ATOM   4479  HG3 LYS A 289      19.028  94.519  99.456  1.00  0.00           H  
ATOM   4480  HD2 LYS A 289      18.251  92.364  98.784  1.00  0.00           H  
ATOM   4481  HD3 LYS A 289      16.519  92.812  99.013  1.00  0.00           H  
ATOM   4482  HE2 LYS A 289      18.267  93.989  96.962  1.00  0.00           H  
ATOM   4483  HE3 LYS A 289      17.180  92.551  96.605  1.00  0.00           H  
ATOM   4484  HZ1 LYS A 289      16.188  94.609  95.917  1.00  0.00           H  
ATOM   4485  HZ2 LYS A 289      15.307  93.760  96.925  1.00  0.00           H  
ATOM   4486  HZ3 LYS A 289      15.941  95.080  97.426  1.00  0.00           H  
ATOM   4487  N   LYS A 290      16.800  97.504 100.685  1.00  0.00           N  
ATOM   4488  CA  LYS A 290      15.700  98.324 100.188  1.00  0.00           C  
ATOM   4489  C   LYS A 290      15.071  97.704  98.962  1.00  0.00           C  
ATOM   4490  O   LYS A 290      15.606  96.847  98.319  1.00  0.00           O  
ATOM   4491  CB  LYS A 290      15.969  99.844 100.047  1.00  0.00           C  
ATOM   4492  CG  LYS A 290      17.019 100.272  99.067  1.00  0.00           C  
ATOM   4493  CD  LYS A 290      17.580 101.787  99.145  1.00  0.00           C  
ATOM   4494  CE  LYS A 290      16.293 102.706  99.255  1.00  0.00           C  
ATOM   4495  NZ  LYS A 290      16.664 104.116  99.158  1.00  0.00           N1+
ATOM   4496  H   LYS A 290      17.676  97.698 100.221  1.00  0.00           H  
ATOM   4497  HA  LYS A 290      14.964  98.310 100.993  1.00  0.00           H  
ATOM   4498  HB2 LYS A 290      15.069 100.358  99.708  1.00  0.00           H  
ATOM   4499  HB3 LYS A 290      16.196 100.243 101.036  1.00  0.00           H  
ATOM   4500  HG2 LYS A 290      17.929  99.674  99.020  1.00  0.00           H  
ATOM   4501  HG3 LYS A 290      16.684 100.048  98.055  1.00  0.00           H  
ATOM   4502  HD2 LYS A 290      18.316 101.839  99.947  1.00  0.00           H  
ATOM   4503  HD3 LYS A 290      18.051 102.005  98.187  1.00  0.00           H  
ATOM   4504  HE2 LYS A 290      15.621 102.376  98.463  1.00  0.00           H  
ATOM   4505  HE3 LYS A 290      15.815 102.591 100.228  1.00  0.00           H  
ATOM   4506  HZ1 LYS A 290      17.434 104.346  99.769  1.00  0.00           H  
ATOM   4507  HZ2 LYS A 290      16.999 104.279  98.219  1.00  0.00           H  
ATOM   4508  HZ3 LYS A 290      15.875 104.739  99.268  1.00  0.00           H  
ATOM   4509  N   THR A 291      13.850  98.098  98.633  1.00  0.00           N  
ATOM   4510  CA  THR A 291      13.066  97.755  97.407  1.00  0.00           C  
ATOM   4511  C   THR A 291      13.720  98.603  96.302  1.00  0.00           C  
ATOM   4512  O   THR A 291      14.416  99.547  96.585  1.00  0.00           O  
ATOM   4513  CB  THR A 291      11.508  97.897  97.504  1.00  0.00           C  
ATOM   4514  CG2 THR A 291      10.893  97.054  98.616  1.00  0.00           C  
ATOM   4515  OG1 THR A 291      11.378  99.239  97.791  1.00  0.00           O  
ATOM   4516  H   THR A 291      13.334  98.735  99.224  1.00  0.00           H  
ATOM   4517  HA  THR A 291      13.285  96.730  97.107  1.00  0.00           H  
ATOM   4518  HB  THR A 291      10.964  97.551  96.625  1.00  0.00           H  
ATOM   4519  HG1 THR A 291      10.452  99.462  97.908  1.00  0.00           H  
ATOM   4520 HG21 THR A 291      11.156  97.481  99.584  1.00  0.00           H  
ATOM   4521 HG22 THR A 291       9.806  97.089  98.530  1.00  0.00           H  
ATOM   4522 HG23 THR A 291      11.152  96.021  98.383  1.00  0.00           H  
ATOM   4523  N   GLY A 292      13.338  98.380  95.020  1.00  0.00           N  
ATOM   4524  CA  GLY A 292      13.908  99.071  93.825  1.00  0.00           C  
ATOM   4525  C   GLY A 292      13.093 100.362  93.452  1.00  0.00           C  
ATOM   4526  O   GLY A 292      13.660 101.502  93.389  1.00  0.00           O  
ATOM   4527  OXT GLY A 292      11.900 100.140  93.221  1.00  0.00           O1-
ATOM   4528  H   GLY A 292      12.574  97.737  94.865  1.00  0.00           H  
ATOM   4529  HA2 GLY A 292      14.935  99.390  94.007  1.00  0.00           H  
ATOM   4530  HA3 GLY A 292      13.824  98.516  92.890  1.00  0.00           H  
ATOM   4531  CA' SAM A 293      37.948  96.714 109.913  1.00  0.00           C  
ATOM   4532  CB  SAM A 293      37.800  97.834 111.040  1.00  0.00           C  
ATOM   4533  CG  SAM A 293      37.314  97.366 112.439  1.00  0.00           C  
ATOM   4534  SD  SAM A 293      37.803  98.325 113.979  1.00  0.00           S  
ATOM   4535  CE  SAM A 293      37.030  97.143 115.203  1.00  0.00           C  
ATOM   4536  C5' SAM A 293      36.484  99.664 114.064  1.00  0.00           C  
ATOM   4537  C4' SAM A 293      36.842 100.853 113.132  1.00  0.00           C  
ATOM   4538  O4' SAM A 293      35.715 101.712 112.953  1.00  0.00           O  
ATOM   4539  C3' SAM A 293      38.085 101.710 113.593  1.00  0.00           C  
ATOM   4540  O3' SAM A 293      39.102 101.665 112.580  1.00  0.00           O  
ATOM   4541  C2' SAM A 293      37.404 103.063 113.831  1.00  0.00           C  
ATOM   4542  O2' SAM A 293      38.125 104.212 113.369  1.00  0.00           O  
ATOM   4543  C1' SAM A 293      36.125 103.046 112.941  1.00  0.00           C  
ATOM   4544  OXT SAM A 293      40.004  95.582 110.330  1.00  0.00           O  
ATOM   4545  N1  SAM A 293      33.022 107.073 111.686  1.00  0.00           N  
ATOM   4546  C2  SAM A 293      33.968 106.422 111.041  1.00  0.00           C  
ATOM   4547  N3  SAM A 293      34.664 105.359 111.424  1.00  0.00           N  
ATOM   4548  C4  SAM A 293      34.494 104.959 112.643  1.00  0.00           C  
ATOM   4549  C5  SAM A 293      33.662 105.683 113.542  1.00  0.00           C  
ATOM   4550  C6  SAM A 293      33.001 106.762 112.966  1.00  0.00           C  
ATOM   4551  N6  SAM A 293      32.061 107.485 113.625  1.00  0.00           N  
ATOM   4552  N7  SAM A 293      33.665 105.178 114.799  1.00  0.00           N  
ATOM   4553  C8  SAM A 293      34.526 104.113 114.590  1.00  0.00           C  
ATOM   4554  N9  SAM A 293      35.061 103.948 113.319  1.00  0.00           N  
ATOM   4555  C'  SAM A 293      38.818  95.553 110.430  1.00  0.00           C  
ATOM   4556  N'  SAM A 293      36.589  96.368 109.165  1.00  0.00           N  
ATOM   4557  O'  SAM A 293      38.266  94.601 110.958  1.00  0.00           O  
ATOM   4558 HN61 SAM A 293      32.118 107.411 114.634  1.00  0.00           H  
ATOM   4559 HN62 SAM A 293      31.775 108.297 113.094  1.00  0.00           H  
ATOM   4560  HA  SAM A 293      38.640  97.081 109.153  1.00  0.00           H  
ATOM   4561  HB1 SAM A 293      37.149  98.644 110.689  1.00  0.00           H  
ATOM   4562  HB2 SAM A 293      38.734  98.392 111.180  1.00  0.00           H  
ATOM   4563  HG1 SAM A 293      37.696  96.383 112.742  1.00  0.00           H  
ATOM   4564  HG2 SAM A 293      36.219  97.314 112.382  1.00  0.00           H  
ATOM   4565  HE1 SAM A 293      37.489  96.153 115.084  1.00  0.00           H  
ATOM   4566  HE2 SAM A 293      35.965  97.121 114.941  1.00  0.00           H  
ATOM   4567  HE3 SAM A 293      37.157  97.471 116.241  1.00  0.00           H  
ATOM   4568 HO2' SAM A 293      38.399 103.924 112.481  1.00  0.00           H  
ATOM   4569 HO3' SAM A 293      38.644 101.733 111.724  1.00  0.00           H  
ATOM   4570  H01 SAM A 293      34.947 103.457 115.341  1.00  0.00           H  
ATOM   4571  H02 SAM A 293      37.074 100.405 112.158  1.00  0.00           H  
ATOM   4572  H03 SAM A 293      38.432 101.337 114.564  1.00  0.00           H  
ATOM   4573  H04 SAM A 293      37.241 103.165 114.910  1.00  0.00           H  
ATOM   4574  H05 SAM A 293      36.414 103.280 111.911  1.00  0.00           H  
ATOM   4575  H06 SAM A 293      34.166 106.762 110.027  1.00  0.00           H  
ATOM   4576  H07 SAM A 293      35.796  96.063 109.748  1.00  0.00           H  
ATOM   4577  H08 SAM A 293      36.676  95.590 108.496  1.00  0.00           H  
ATOM   4578  H09 SAM A 293      36.204  97.110 108.563  1.00  0.00           H  
ATOM   4579 H5'1 SAM A 293      36.393 100.157 115.040  1.00  0.00           H  
ATOM   4580 H5'2 SAM A 293      35.522  99.199 113.816  1.00  0.00           H  
ATOM   4581  N   ACT A 294      39.370  94.671 119.020  1.00  0.00           N  
ATOM   4582  CA  ACT A 294      38.082  94.983 118.285  1.00  0.00           C  
ATOM   4583  C   ACT A 294      36.674  94.724 118.845  1.00  0.00           C  
ATOM   4584  O   ACT A 294      36.476  95.135 119.969  1.00  0.00           O  
ATOM   4585  OXT ACT A 294      35.857  94.090 118.227  1.00  0.00           O1-
ATOM   4586  H1  ACT A 294      38.093  94.430 117.339  1.00  0.00           H  
ATOM   4587  H3  ACT A 294      38.083  96.074 118.167  1.00  0.00           H  
ATOM   4588  H01 ACT A 294      40.187  94.861 118.441  1.00  0.00           H  
ATOM   4589  H02 ACT A 294      39.487  95.194 119.887  1.00  0.00           H  
END
