# Supplementary material for: Computational Investigation of GNMT-Catalyzed Methyl Transfer Reaction: Integrating MD, QM, and ML Approaches
Source: J Comput Chem. Author manuscript; Available in PMC 2026 Jun 29. (PMC13312424; doi:10.1002/jcc.70434)
Supplement: SI-3 [file NIHMS2188582-supplement-SI-3.zip › MD-frame-pdbs/clustering-R2-3085.pdb]

ATOM      1  N   VAL A   1      38.682  57.882  67.130  1.00  0.00           N0.      0
ATOM      2  H1  VAL A   1      38.019  58.211  67.817  1.00  0.00           H0.      0
ATOM      3  H2  VAL A   1      38.588  56.884  67.012  1.00  0.00           H0.      0
ATOM      4  H3  VAL A   1      38.534  58.217  66.189  1.00  0.00           H0.      0
ATOM      5  CA  VAL A   1      40.075  58.323  67.472  1.00  0.00           C0.      0
ATOM      6  HA  VAL A   1      40.197  58.170  68.544  1.00  0.00           H0.      0
ATOM      7  CB  VAL A   1      41.227  57.632  66.646  1.00  0.00           C0.      0
ATOM      8  HB  VAL A   1      40.970  57.518  65.593  1.00  0.00           H0.      0
ATOM      9  CG1 VAL A   1      42.484  58.444  66.719  1.00  0.00           C0.      0
ATOM     10 HG11 VAL A   1      43.340  57.835  66.428  1.00  0.00           H0.      0
ATOM     11 HG12 VAL A   1      42.356  59.314  66.076  1.00  0.00           H0.      0
ATOM     12 HG13 VAL A   1      42.807  58.629  67.744  1.00  0.00           H0.      0
ATOM     13  CG2 VAL A   1      41.331  56.224  67.244  1.00  0.00           C0.      0
ATOM     14 HG21 VAL A   1      41.351  56.441  68.312  1.00  0.00           H0.      0
ATOM     15 HG22 VAL A   1      40.465  55.597  67.029  1.00  0.00           H0.      0
ATOM     16 HG23 VAL A   1      42.297  55.765  67.034  1.00  0.00           H0.      0
ATOM     17  C   VAL A   1      39.939  59.831  67.402  1.00  0.00           C0.      0
ATOM     18  O   VAL A   1      39.386  60.369  66.478  1.00  0.00           O0.      0
ATOM     19  N   ASP A   2      40.649  60.453  68.327  1.00  0.00           N0.      0
ATOM     20  H   ASP A   2      41.002  59.926  69.113  1.00  0.00           H0.      0
ATOM     21  CA  ASP A   2      40.686  61.893  68.352  1.00  0.00           C0.      0
ATOM     22  HA  ASP A   2      39.666  62.256  68.483  1.00  0.00           H0.      0
ATOM     23  CB  ASP A   2      41.427  62.400  69.660  1.00  0.00           C0.      0
ATOM     24  HB2 ASP A   2      42.443  62.007  69.626  1.00  0.00           H0.      0
ATOM     25  HB3 ASP A   2      41.375  63.489  69.683  1.00  0.00           H0.      0
ATOM     26  CG  ASP A   2      40.854  61.879  70.985  1.00  0.00           C0.      0
ATOM     27  OD1 ASP A   2      41.588  61.861  71.999  1.00  0.00           O0.      0
ATOM     28  OD2 ASP A   2      39.626  61.767  71.094  1.00  0.00           O0.      0
ATOM     29  C   ASP A   2      41.260  62.494  67.026  1.00  0.00           C0.      0
ATOM     30  O   ASP A   2      42.411  62.362  66.690  1.00  0.00           O0.      0
ATOM     31  N   SER A   3      40.424  63.185  66.335  1.00  0.00           N0.      0
ATOM     32  H   SER A   3      39.455  63.290  66.599  1.00  0.00           H0.      0
ATOM     33  CA  SER A   3      40.670  63.829  65.046  1.00  0.00           C0.      0
ATOM     34  HA  SER A   3      41.115  63.088  64.382  1.00  0.00           H0.      0
ATOM     35  CB  SER A   3      39.420  64.308  64.334  1.00  0.00           C0.      0
ATOM     36  HB2 SER A   3      39.742  64.925  63.495  1.00  0.00           H0.      0
ATOM     37  HB3 SER A   3      38.807  63.486  63.965  1.00  0.00           H0.      0
ATOM     38  OG  SER A   3      38.697  65.173  65.266  1.00  0.00           O0.      0
ATOM     39  HG  SER A   3      39.079  66.052  65.334  1.00  0.00           H0.      0
ATOM     40  C   SER A   3      41.735  64.946  65.053  1.00  0.00           C0.      0
ATOM     41  O   SER A   3      42.571  65.031  64.154  1.00  0.00           O0.      0
ATOM     42  N   VAL A   4      42.016  65.550  66.248  1.00  0.00           N0.      0
ATOM     43  H   VAL A   4      41.349  65.299  66.964  1.00  0.00           H0.      0
ATOM     44  CA  VAL A   4      43.120  66.531  66.606  1.00  0.00           C0.      0
ATOM     45  HA  VAL A   4      43.294  67.152  65.728  1.00  0.00           H0.      0
ATOM     46  CB  VAL A   4      42.634  67.459  67.703  1.00  0.00           C0.      0
ATOM     47  HB  VAL A   4      43.462  68.157  67.825  1.00  0.00           H0.      0
ATOM     48  CG1 VAL A   4      41.341  68.217  67.319  1.00  0.00           C0.      0
ATOM     49 HG11 VAL A   4      41.554  68.642  66.338  1.00  0.00           H0.      0
ATOM     50 HG12 VAL A   4      40.460  67.576  67.287  1.00  0.00           H0.      0
ATOM     51 HG13 VAL A   4      41.180  69.006  68.053  1.00  0.00           H0.      0
ATOM     52  CG2 VAL A   4      42.325  66.773  69.038  1.00  0.00           C0.      0
ATOM     53 HG21 VAL A   4      42.277  67.592  69.755  1.00  0.00           H0.      0
ATOM     54 HG22 VAL A   4      41.386  66.222  69.001  1.00  0.00           H0.      0
ATOM     55 HG23 VAL A   4      43.163  66.147  69.345  1.00  0.00           H0.      0
ATOM     56  C   VAL A   4      44.376  65.922  67.157  1.00  0.00           C0.      0
ATOM     57  O   VAL A   4      45.354  66.585  67.504  1.00  0.00           O0.      0
ATOM     58  N   TYR A   5      44.403  64.566  67.214  1.00  0.00           N0.      0
ATOM     59  H   TYR A   5      43.648  64.055  66.778  1.00  0.00           H0.      0
ATOM     60  CA  TYR A   5      45.572  63.823  67.783  1.00  0.00           C0.      0
ATOM     61  HA  TYR A   5      46.140  64.545  68.369  1.00  0.00           H0.      0
ATOM     62  CB  TYR A   5      45.081  62.781  68.774  1.00  0.00           C0.      0
ATOM     63  HB2 TYR A   5      44.891  63.359  69.679  1.00  0.00           H0.      0
ATOM     64  HB3 TYR A   5      44.142  62.410  68.363  1.00  0.00           H0.      0
ATOM     65  CG  TYR A   5      46.010  61.667  69.134  1.00  0.00           C0.      0
ATOM     66  CD1 TYR A   5      46.514  61.583  70.402  1.00  0.00           C0.      0
ATOM     67  HD1 TYR A   5      46.233  62.395  71.057  1.00  0.00           H0.      0
ATOM     68  CE1 TYR A   5      47.327  60.500  70.801  1.00  0.00           C0.      0
ATOM     69  HE1 TYR A   5      47.792  60.490  71.775  1.00  0.00           H0.      0
ATOM     70  CZ  TYR A   5      47.549  59.474  69.900  1.00  0.00           C0.      0
ATOM     71  OH  TYR A   5      48.459  58.512  70.199  1.00  0.00           O0.      0
ATOM     72  HH  TYR A   5      48.349  57.903  69.465  1.00  0.00           H0.      0
ATOM     73  CE2 TYR A   5      46.963  59.510  68.645  1.00  0.00           C0.      0
ATOM     74  HE2 TYR A   5      47.182  58.706  67.958  1.00  0.00           H0.      0
ATOM     75  CD2 TYR A   5      46.229  60.610  68.245  1.00  0.00           C0.      0
ATOM     76  HD2 TYR A   5      45.845  60.582  67.236  1.00  0.00           H0.      0
ATOM     77  C   TYR A   5      46.492  63.290  66.679  1.00  0.00           C0.      0
ATOM     78  O   TYR A   5      46.002  62.736  65.681  1.00  0.00           O0.      0
ATOM     79  N   ARG A   6      47.821  63.447  66.834  1.00  0.00           N0.      0
ATOM     80  H   ARG A   6      48.109  64.136  67.514  1.00  0.00           H0.      0
ATOM     81  CA  ARG A   6      48.756  63.084  65.817  1.00  0.00           C0.      0
ATOM     82  HA  ARG A   6      48.617  63.697  64.927  1.00  0.00           H0.      0
ATOM     83  CB  ARG A   6      50.123  63.493  66.432  1.00  0.00           C0.      0
ATOM     84  HB2 ARG A   6      50.145  64.537  66.743  1.00  0.00           H0.      0
ATOM     85  HB3 ARG A   6      50.311  62.934  67.349  1.00  0.00           H0.      0
ATOM     86  CG  ARG A   6      51.379  63.306  65.634  1.00  0.00           C0.      0
ATOM     87  HG2 ARG A   6      52.180  63.882  66.097  1.00  0.00           H0.      0
ATOM     88  HG3 ARG A   6      51.654  62.252  65.591  1.00  0.00           H0.      0
ATOM     89  CD  ARG A   6      51.175  63.768  64.147  1.00  0.00           C0.      0
ATOM     90  HD2 ARG A   6      50.593  63.025  63.602  1.00  0.00           H0.      0
ATOM     91  HD3 ARG A   6      50.516  64.635  64.206  1.00  0.00           H0.      0
ATOM     92  NE  ARG A   6      52.449  64.090  63.441  1.00  0.00           N0.      0
ATOM     93  HE  ARG A   6      52.872  64.982  63.653  1.00  0.00           H0.      0
ATOM     94  CZ  ARG A   6      53.053  63.341  62.498  1.00  0.00           C0.      0
ATOM     95  NH1 ARG A   6      54.143  63.862  62.042  1.00  0.00           N0.      0
ATOM     96 HH11 ARG A   6      54.414  64.808  62.270  1.00  0.00           H0.      0
ATOM     97 HH12 ARG A   6      54.677  63.309  61.387  1.00  0.00           H0.      0
ATOM     98  NH2 ARG A   6      52.777  62.107  62.100  1.00  0.00           N0.      0
ATOM     99 HH21 ARG A   6      51.945  61.652  62.448  1.00  0.00           H0.      0
ATOM    100 HH22 ARG A   6      53.179  61.726  61.255  1.00  0.00           H0.      0
ATOM    101  C   ARG A   6      48.722  61.594  65.441  1.00  0.00           C0.      0
ATOM    102  O   ARG A   6      49.204  60.789  66.212  1.00  0.00           O0.      0
ATOM    103  N   THR A   7      48.348  61.269  64.218  1.00  0.00           N0.      0
ATOM    104  H   THR A   7      48.125  62.081  63.661  1.00  0.00           H0.      0
ATOM    105  CA  THR A   7      48.545  59.922  63.589  1.00  0.00           C0.      0
ATOM    106  HA  THR A   7      48.071  59.217  64.272  1.00  0.00           H0.      0
ATOM    107  CB  THR A   7      47.908  59.838  62.222  1.00  0.00           C0.      0
ATOM    108  HB  THR A   7      47.833  58.773  62.004  1.00  0.00           H0.      0
ATOM    109  CG2 THR A   7      46.486  60.478  62.127  1.00  0.00           C0.      0
ATOM    110 HG21 THR A   7      46.379  61.561  62.192  1.00  0.00           H0.      0
ATOM    111 HG22 THR A   7      45.930  60.140  61.253  1.00  0.00           H0.      0
ATOM    112 HG23 THR A   7      46.017  60.017  62.996  1.00  0.00           H0.      0
ATOM    113  OG1 THR A   7      48.793  60.384  61.236  1.00  0.00           O0.      0
ATOM    114  HG1 THR A   7      48.714  61.314  61.458  1.00  0.00           H0.      0
ATOM    115  C   THR A   7      50.034  59.492  63.443  1.00  0.00           C0.      0
ATOM    116  O   THR A   7      50.836  60.322  63.161  1.00  0.00           O0.      0
ATOM    117  N   ARG A   8      50.290  58.173  63.409  1.00  0.00           N0.      0
ATOM    118  H   ARG A   8      49.469  57.591  63.507  1.00  0.00           H0.      0
ATOM    119  CA  ARG A   8      51.616  57.642  63.023  1.00  0.00           C0.      0
ATOM    120  HA  ARG A   8      51.925  58.198  62.138  1.00  0.00           H0.      0
ATOM    121  CB  ARG A   8      52.663  57.836  64.179  1.00  0.00           C0.      0
ATOM    122  HB2 ARG A   8      52.297  57.271  65.036  1.00  0.00           H0.      0
ATOM    123  HB3 ARG A   8      53.575  57.286  63.948  1.00  0.00           H0.      0
ATOM    124  CG  ARG A   8      53.021  59.258  64.516  1.00  0.00           C0.      0
ATOM    125  HG2 ARG A   8      53.090  59.936  63.665  1.00  0.00           H0.      0
ATOM    126  HG3 ARG A   8      52.390  59.583  65.343  1.00  0.00           H0.      0
ATOM    127  CD  ARG A   8      54.528  59.428  64.933  1.00  0.00           C0.      0
ATOM    128  HD2 ARG A   8      54.738  58.830  65.820  1.00  0.00           H0.      0
ATOM    129  HD3 ARG A   8      55.046  58.903  64.130  1.00  0.00           H0.      0
ATOM    130  NE  ARG A   8      54.844  60.784  65.148  1.00  0.00           N0.      0
ATOM    131  HE  ARG A   8      54.561  61.143  66.049  1.00  0.00           H0.      0
ATOM    132  CZ  ARG A   8      55.660  61.494  64.340  1.00  0.00           C0.      0
ATOM    133  NH1 ARG A   8      55.889  62.705  64.520  1.00  0.00           N0.      0
ATOM    134 HH11 ARG A   8      55.566  63.160  65.362  1.00  0.00           H0.      0
ATOM    135 HH12 ARG A   8      56.486  63.092  63.802  1.00  0.00           H0.      0
ATOM    136  NH2 ARG A   8      56.199  61.077  63.219  1.00  0.00           N0.      0
ATOM    137 HH21 ARG A   8      56.060  60.110  62.963  1.00  0.00           H0.      0
ATOM    138 HH22 ARG A   8      57.067  61.502  62.926  1.00  0.00           H0.      0
ATOM    139  C   ARG A   8      51.504  56.185  62.633  1.00  0.00           C0.      0
ATOM    140  O   ARG A   8      50.587  55.536  63.110  1.00  0.00           O0.      0
ATOM    141  N   SER A   9      52.429  55.562  61.813  1.00  0.00           N0.      0
ATOM    142  H   SER A   9      53.184  56.144  61.480  1.00  0.00           H0.      0
ATOM    143  CA  SER A   9      52.399  54.128  61.461  1.00  0.00           C0.      0
ATOM    144  HA  SER A   9      51.457  53.693  61.794  1.00  0.00           H0.      0
ATOM    145  CB  SER A   9      52.389  53.983  59.931  1.00  0.00           C0.      0
ATOM    146  HB2 SER A   9      53.282  54.427  59.492  1.00  0.00           H0.      0
ATOM    147  HB3 SER A   9      52.490  52.938  59.640  1.00  0.00           H0.      0
ATOM    148  OG  SER A   9      51.323  54.555  59.256  1.00  0.00           O0.      0
ATOM    149  HG  SER A   9      50.481  54.195  59.542  1.00  0.00           H0.      0
ATOM    150  C   SER A   9      53.464  53.288  62.297  1.00  0.00           C0.      0
ATOM    151  O   SER A   9      54.620  53.735  62.492  1.00  0.00           O0.      0
ATOM    152  N   LEU A  10      53.150  52.075  62.694  1.00  0.00           N0.      0
ATOM    153  H   LEU A  10      52.298  51.638  62.371  1.00  0.00           H0.      0
ATOM    154  CA  LEU A  10      54.080  51.076  63.215  1.00  0.00           C0.      0
ATOM    155  HA  LEU A  10      54.643  51.432  64.078  1.00  0.00           H0.      0
ATOM    156  CB  LEU A  10      53.186  49.902  63.552  1.00  0.00           C0.      0
ATOM    157  HB2 LEU A  10      52.557  49.668  62.693  1.00  0.00           H0.      0
ATOM    158  HB3 LEU A  10      53.766  49.002  63.751  1.00  0.00           H0.      0
ATOM    159  CG  LEU A  10      52.293  49.932  64.812  1.00  0.00           C0.      0
ATOM    160  HG  LEU A  10      51.578  50.752  64.741  1.00  0.00           H0.      0
ATOM    161  CD1 LEU A  10      51.382  48.719  64.947  1.00  0.00           C0.      0
ATOM    162 HD11 LEU A  10      50.588  48.645  64.204  1.00  0.00           H0.      0
ATOM    163 HD12 LEU A  10      51.928  47.796  64.749  1.00  0.00           H0.      0
ATOM    164 HD13 LEU A  10      50.977  48.536  65.942  1.00  0.00           H0.      0
ATOM    165  CD2 LEU A  10      53.097  50.062  66.155  1.00  0.00           C0.      0
ATOM    166 HD21 LEU A  10      53.801  50.894  66.167  1.00  0.00           H0.      0
ATOM    167 HD22 LEU A  10      52.422  50.279  66.984  1.00  0.00           H0.      0
ATOM    168 HD23 LEU A  10      53.682  49.144  66.203  1.00  0.00           H0.      0
ATOM    169  C   LEU A  10      55.218  50.709  62.190  1.00  0.00           C0.      0
ATOM    170  O   LEU A  10      54.824  50.607  60.995  1.00  0.00           O0.      0
ATOM    171  N   GLY A  11      56.453  50.567  62.644  1.00  0.00           N0.      0
ATOM    172  H   GLY A  11      56.514  50.731  63.638  1.00  0.00           H0.      0
ATOM    173  CA  GLY A  11      57.616  50.073  61.860  1.00  0.00           C0.      0
ATOM    174  HA2 GLY A  11      58.337  49.961  62.670  1.00  0.00           H0.      0
ATOM    175  HA3 GLY A  11      57.402  49.121  61.374  1.00  0.00           H0.      0
ATOM    176  C   GLY A  11      58.188  51.096  60.856  1.00  0.00           C0.      0
ATOM    177  O   GLY A  11      59.023  50.706  60.060  1.00  0.00           O0.      0
ATOM    178  N   VAL A  12      57.566  52.263  60.808  1.00  0.00           N0.      0
ATOM    179  H   VAL A  12      56.808  52.339  61.471  1.00  0.00           H0.      0
ATOM    180  CA  VAL A  12      57.769  53.285  59.723  1.00  0.00           C0.      0
ATOM    181  HA  VAL A  12      58.269  52.838  58.864  1.00  0.00           H0.      0
ATOM    182  CB  VAL A  12      56.461  53.880  59.124  1.00  0.00           C0.      0
ATOM    183  HB  VAL A  12      55.932  54.263  59.997  1.00  0.00           H0.      0
ATOM    184  CG1 VAL A  12      56.601  54.986  58.096  1.00  0.00           C0.      0
ATOM    185 HG11 VAL A  12      57.008  54.613  57.157  1.00  0.00           H0.      0
ATOM    186 HG12 VAL A  12      55.644  55.462  57.878  1.00  0.00           H0.      0
ATOM    187 HG13 VAL A  12      57.144  55.772  58.621  1.00  0.00           H0.      0
ATOM    188  CG2 VAL A  12      55.635  52.824  58.412  1.00  0.00           C0.      0
ATOM    189 HG21 VAL A  12      56.275  52.186  57.803  1.00  0.00           H0.      0
ATOM    190 HG22 VAL A  12      55.094  52.187  59.113  1.00  0.00           H0.      0
ATOM    191 HG23 VAL A  12      54.858  53.355  57.861  1.00  0.00           H0.      0
ATOM    192  C   VAL A  12      58.534  54.467  60.283  1.00  0.00           C0.      0
ATOM    193  O   VAL A  12      58.129  55.120  61.225  1.00  0.00           O0.      0
ATOM    194  N   ALA A  13      59.766  54.627  59.768  1.00  0.00           N0.      0
ATOM    195  H   ALA A  13      59.965  54.123  58.916  1.00  0.00           H0.      0
ATOM    196  CA  ALA A  13      60.609  55.739  60.168  1.00  0.00           C0.      0
ATOM    197  HA  ALA A  13      60.594  55.856  61.252  1.00  0.00           H0.      0
ATOM    198  CB  ALA A  13      62.119  55.502  59.813  1.00  0.00           C0.      0
ATOM    199  HB1 ALA A  13      62.182  55.406  58.729  1.00  0.00           H0.      0
ATOM    200  HB2 ALA A  13      62.663  56.426  60.009  1.00  0.00           H0.      0
ATOM    201  HB3 ALA A  13      62.511  54.663  60.387  1.00  0.00           H0.      0
ATOM    202  C   ALA A  13      60.230  57.065  59.536  1.00  0.00           C0.      0
ATOM    203  O   ALA A  13      60.481  58.089  60.235  1.00  0.00           O0.      0
ATOM    204  N   ALA A  14      59.686  57.135  58.318  1.00  0.00           N0.      0
ATOM    205  H   ALA A  14      59.440  56.278  57.845  1.00  0.00           H0.      0
ATOM    206  CA  ALA A  14      59.134  58.397  57.752  1.00  0.00           C0.      0
ATOM    207  HA  ALA A  14      59.905  59.150  57.590  1.00  0.00           H0.      0
ATOM    208  CB  ALA A  14      58.541  58.042  56.338  1.00  0.00           C0.      0
ATOM    209  HB1 ALA A  14      59.387  58.094  55.653  1.00  0.00           H0.      0
ATOM    210  HB2 ALA A  14      58.117  57.037  56.330  1.00  0.00           H0.      0
ATOM    211  HB3 ALA A  14      57.922  58.876  56.009  1.00  0.00           H0.      0
ATOM    212  C   ALA A  14      58.031  59.034  58.721  1.00  0.00           C0.      0
ATOM    213  O   ALA A  14      57.365  58.283  59.403  1.00  0.00           O0.      0
ATOM    214  N   GLU A  15      58.003  60.334  58.749  1.00  0.00           N0.      0
ATOM    215  H   GLU A  15      58.679  60.808  58.168  1.00  0.00           H0.      0
ATOM    216  CA  GLU A  15      57.156  61.230  59.578  1.00  0.00           C0.      0
ATOM    217  HA  GLU A  15      57.247  60.734  60.544  1.00  0.00           H0.      0
ATOM    218  CB  GLU A  15      57.725  62.676  59.487  1.00  0.00           C0.      0
ATOM    219  HB2 GLU A  15      58.097  62.873  58.482  1.00  0.00           H0.      0
ATOM    220  HB3 GLU A  15      56.899  63.339  59.743  1.00  0.00           H0.      0
ATOM    221  CG  GLU A  15      58.905  62.963  60.422  1.00  0.00           C0.      0
ATOM    222  HG2 GLU A  15      59.767  62.347  60.171  1.00  0.00           H0.      0
ATOM    223  HG3 GLU A  15      59.193  63.998  60.236  1.00  0.00           H0.      0
ATOM    224  CD  GLU A  15      58.521  62.799  61.890  1.00  0.00           C0.      0
ATOM    225  OE1 GLU A  15      57.886  63.736  62.489  1.00  0.00           O0.      0
ATOM    226  OE2 GLU A  15      58.665  61.664  62.411  1.00  0.00           O0.      0
ATOM    227  C   GLU A  15      55.631  61.159  59.230  1.00  0.00           C0.      0
ATOM    228  O   GLU A  15      54.840  61.910  59.867  1.00  0.00           O0.      0
ATOM    229  N   GLY A  16      55.216  60.231  58.305  1.00  0.00           N0.      0
ATOM    230  H   GLY A  16      55.927  59.795  57.736  1.00  0.00           H0.      0
ATOM    231  CA  GLY A  16      53.805  59.864  57.970  1.00  0.00           C0.      0
ATOM    232  HA2 GLY A  16      53.171  59.570  58.807  1.00  0.00           H0.      0
ATOM    233  HA3 GLY A  16      53.289  60.750  57.602  1.00  0.00           H0.      0
ATOM    234  C   GLY A  16      53.730  58.722  56.901  1.00  0.00           C0.      0
ATOM    235  O   GLY A  16      54.605  57.885  56.783  1.00  0.00           O0.      0
ATOM    236  N   ILE A  17      52.602  58.707  56.124  1.00  0.00           N0.      0
ATOM    237  H   ILE A  17      51.989  59.508  56.177  1.00  0.00           H0.      0
ATOM    238  CA  ILE A  17      52.500  57.748  54.987  1.00  0.00           C0.      0
ATOM    239  HA  ILE A  17      52.628  56.729  55.352  1.00  0.00           H0.      0
ATOM    240  CB  ILE A  17      51.151  57.780  54.268  1.00  0.00           C0.      0
ATOM    241  HB  ILE A  17      50.863  58.792  53.986  1.00  0.00           H0.      0
ATOM    242  CG2 ILE A  17      51.196  56.859  52.999  1.00  0.00           C0.      0
ATOM    243 HG21 ILE A  17      51.607  55.887  53.274  1.00  0.00           H0.      0
ATOM    244 HG22 ILE A  17      50.199  56.773  52.567  1.00  0.00           H0.      0
ATOM    245 HG23 ILE A  17      51.899  57.294  52.289  1.00  0.00           H0.      0
ATOM    246  CG1 ILE A  17      50.078  57.484  55.260  1.00  0.00           C0.      0
ATOM    247 HG12 ILE A  17      50.074  56.437  55.565  1.00  0.00           H0.      0
ATOM    248 HG13 ILE A  17      50.315  58.053  56.158  1.00  0.00           H0.      0
ATOM    249  CD1 ILE A  17      48.682  57.834  54.729  1.00  0.00           C0.      0
ATOM    250 HD11 ILE A  17      48.356  57.020  54.082  1.00  0.00           H0.      0
ATOM    251 HD12 ILE A  17      48.021  57.850  55.596  1.00  0.00           H0.      0
ATOM    252 HD13 ILE A  17      48.619  58.803  54.233  1.00  0.00           H0.      0
ATOM    253  C   ILE A  17      53.617  57.990  53.972  1.00  0.00           C0.      0
ATOM    254  O   ILE A  17      53.586  59.087  53.355  1.00  0.00           O0.      0
ATOM    255  N   PRO A  18      54.619  57.036  53.754  1.00  0.00           N0.      0
ATOM    256  CD  PRO A  18      54.756  55.723  54.371  1.00  0.00           C0.      0
ATOM    257  HD2 PRO A  18      53.799  55.205  54.308  1.00  0.00           H0.      0
ATOM    258  HD3 PRO A  18      54.917  55.841  55.443  1.00  0.00           H0.      0
ATOM    259  CG  PRO A  18      55.912  54.914  53.750  1.00  0.00           C0.      0
ATOM    260  HG2 PRO A  18      55.477  54.322  52.945  1.00  0.00           H0.      0
ATOM    261  HG3 PRO A  18      56.450  54.322  54.490  1.00  0.00           H0.      0
ATOM    262  CB  PRO A  18      56.732  56.032  53.119  1.00  0.00           C0.      0
ATOM    263  HB2 PRO A  18      57.162  55.689  52.179  1.00  0.00           H0.      0
ATOM    264  HB3 PRO A  18      57.493  56.211  53.878  1.00  0.00           H0.      0
ATOM    265  CA  PRO A  18      55.803  57.283  52.913  1.00  0.00           C0.      0
ATOM    266  HA  PRO A  18      56.259  58.244  53.151  1.00  0.00           H0.      0
ATOM    267  C   PRO A  18      55.263  57.394  51.514  1.00  0.00           C0.      0
ATOM    268  O   PRO A  18      54.248  56.900  51.090  1.00  0.00           O0.      0
ATOM    269  N   ASP A  19      55.986  58.073  50.618  1.00  0.00           N0.      0
ATOM    270  H   ASP A  19      56.852  58.479  50.945  1.00  0.00           H0.      0
ATOM    271  CA  ASP A  19      55.818  58.249  49.206  1.00  0.00           C0.      0
ATOM    272  HA  ASP A  19      54.747  58.200  49.011  1.00  0.00           H0.      0
ATOM    273  CB  ASP A  19      56.180  59.657  48.715  1.00  0.00           C0.      0
ATOM    274  HB2 ASP A  19      56.332  59.695  47.636  1.00  0.00           H0.      0
ATOM    275  HB3 ASP A  19      55.409  60.339  49.072  1.00  0.00           H0.      0
ATOM    276  CG  ASP A  19      57.444  60.284  49.342  1.00  0.00           C0.      0
ATOM    277  OD1 ASP A  19      58.149  59.667  50.205  1.00  0.00           O0.      0
ATOM    278  OD2 ASP A  19      57.666  61.493  49.059  1.00  0.00           O0.      0
ATOM    279  C   ASP A  19      56.586  57.216  48.307  1.00  0.00           C0.      0
ATOM    280  O   ASP A  19      57.731  57.416  47.804  1.00  0.00           O0.      0
ATOM    281  N   GLN A  20      55.963  56.025  48.183  1.00  0.00           N0.      0
ATOM    282  H   GLN A  20      54.985  55.871  48.380  1.00  0.00           H0.      0
ATOM    283  CA  GLN A  20      56.664  54.796  47.794  1.00  0.00           C0.      0
ATOM    284  HA  GLN A  20      57.499  54.544  48.449  1.00  0.00           H0.      0
ATOM    285  CB  GLN A  20      55.723  53.599  47.832  1.00  0.00           C0.      0
ATOM    286  HB2 GLN A  20      54.782  53.905  47.373  1.00  0.00           H0.      0
ATOM    287  HB3 GLN A  20      56.196  52.708  47.420  1.00  0.00           H0.      0
ATOM    288  CG  GLN A  20      55.274  53.280  49.274  1.00  0.00           C0.      0
ATOM    289  HG2 GLN A  20      56.011  53.579  50.018  1.00  0.00           H0.      0
ATOM    290  HG3 GLN A  20      54.403  53.844  49.609  1.00  0.00           H0.      0
ATOM    291  CD  GLN A  20      55.089  51.830  49.617  1.00  0.00           C0.      0
ATOM    292  OE1 GLN A  20      55.742  50.950  49.141  1.00  0.00           O0.      0
ATOM    293  NE2 GLN A  20      54.113  51.450  50.424  1.00  0.00           N0.      0
ATOM    294 HE21 GLN A  20      53.960  50.455  50.499  1.00  0.00           H0.      0
ATOM    295 HE22 GLN A  20      53.508  52.104  50.902  1.00  0.00           H0.      0
ATOM    296  C   GLN A  20      57.231  54.852  46.350  1.00  0.00           C0.      0
ATOM    297  O   GLN A  20      58.059  53.983  45.938  1.00  0.00           O0.      0
ATOM    298  N   TYR A  21      56.800  55.859  45.650  1.00  0.00           N0.      0
ATOM    299  H   TYR A  21      56.092  56.448  46.065  1.00  0.00           H0.      0
ATOM    300  CA  TYR A  21      57.199  56.022  44.256  1.00  0.00           C0.      0
ATOM    301  HA  TYR A  21      57.817  55.176  43.954  1.00  0.00           H0.      0
ATOM    302  CB  TYR A  21      55.902  55.996  43.383  1.00  0.00           C0.      0
ATOM    303  HB2 TYR A  21      55.336  56.894  43.632  1.00  0.00           H0.      0
ATOM    304  HB3 TYR A  21      56.267  55.963  42.357  1.00  0.00           H0.      0
ATOM    305  CG  TYR A  21      55.080  54.736  43.525  1.00  0.00           C0.      0
ATOM    306  CD1 TYR A  21      54.036  54.487  44.469  1.00  0.00           C0.      0
ATOM    307  HD1 TYR A  21      53.845  55.215  45.243  1.00  0.00           H0.      0
ATOM    308  CE1 TYR A  21      53.322  53.288  44.500  1.00  0.00           C0.      0
ATOM    309  HE1 TYR A  21      52.469  53.194  45.155  1.00  0.00           H0.      0
ATOM    310  CZ  TYR A  21      53.582  52.221  43.586  1.00  0.00           C0.      0
ATOM    311  OH  TYR A  21      52.666  51.239  43.420  1.00  0.00           O0.      0
ATOM    312  HH  TYR A  21      52.395  50.961  44.298  1.00  0.00           H0.      0
ATOM    313  CE2 TYR A  21      54.677  52.416  42.703  1.00  0.00           C0.      0
ATOM    314  HE2 TYR A  21      55.062  51.648  42.049  1.00  0.00           H0.      0
ATOM    315  CD2 TYR A  21      55.460  53.620  42.759  1.00  0.00           C0.      0
ATOM    316  HD2 TYR A  21      56.372  53.677  42.184  1.00  0.00           H0.      0
ATOM    317  C   TYR A  21      58.056  57.287  43.897  1.00  0.00           C0.      0
ATOM    318  O   TYR A  21      58.562  57.464  42.780  1.00  0.00           O0.      0
ATOM    319  N   ALA A  22      58.319  58.100  44.929  1.00  0.00           N0.      0
ATOM    320  H   ALA A  22      58.029  57.931  45.882  1.00  0.00           H0.      0
ATOM    321  CA  ALA A  22      58.965  59.387  44.682  1.00  0.00           C0.      0
ATOM    322  HA  ALA A  22      58.420  59.857  43.863  1.00  0.00           H0.      0
ATOM    323  CB  ALA A  22      58.684  60.300  45.809  1.00  0.00           C0.      0
ATOM    324  HB1 ALA A  22      59.104  61.286  45.611  1.00  0.00           H0.      0
ATOM    325  HB2 ALA A  22      57.603  60.327  45.951  1.00  0.00           H0.      0
ATOM    326  HB3 ALA A  22      59.070  59.788  46.691  1.00  0.00           H0.      0
ATOM    327  C   ALA A  22      60.451  59.301  44.235  1.00  0.00           C0.      0
ATOM    328  O   ALA A  22      60.815  60.268  43.506  1.00  0.00           O0.      0
ATOM    329  N   ASP A  23      61.182  58.210  44.453  1.00  0.00           N0.      0
ATOM    330  H   ASP A  23      60.779  57.384  44.873  1.00  0.00           H0.      0
ATOM    331  CA  ASP A  23      62.583  58.042  43.873  1.00  0.00           C0.      0
ATOM    332  HA  ASP A  23      63.090  58.928  44.256  1.00  0.00           H0.      0
ATOM    333  CB  ASP A  23      63.280  56.826  44.559  1.00  0.00           C0.      0
ATOM    334  HB2 ASP A  23      64.331  56.722  44.289  1.00  0.00           H0.      0
ATOM    335  HB3 ASP A  23      63.273  57.165  45.595  1.00  0.00           H0.      0
ATOM    336  CG  ASP A  23      62.500  55.573  44.438  1.00  0.00           C0.      0
ATOM    337  OD1 ASP A  23      62.711  54.609  45.198  1.00  0.00           O0.      0
ATOM    338  OD2 ASP A  23      61.631  55.369  43.521  1.00  0.00           O0.      0
ATOM    339  C   ASP A  23      62.575  57.991  42.300  1.00  0.00           C0.      0
ATOM    340  O   ASP A  23      63.564  58.224  41.661  1.00  0.00           O0.      0
ATOM    341  N   GLY A  24      61.434  57.612  41.689  1.00  0.00           N0.      0
ATOM    342  H   GLY A  24      60.630  57.299  42.215  1.00  0.00           H0.      0
ATOM    343  CA  GLY A  24      61.373  57.477  40.192  1.00  0.00           C0.      0
ATOM    344  HA2 GLY A  24      60.338  57.597  39.872  1.00  0.00           H0.      0
ATOM    345  HA3 GLY A  24      61.974  58.283  39.771  1.00  0.00           H0.      0
ATOM    346  C   GLY A  24      61.896  56.165  39.767  1.00  0.00           C0.      0
ATOM    347  O   GLY A  24      61.766  55.704  38.655  1.00  0.00           O0.      0
ATOM    348  N   GLU A  25      62.374  55.388  40.728  1.00  0.00           N0.      0
ATOM    349  H   GLU A  25      62.264  55.596  41.710  1.00  0.00           H0.      0
ATOM    350  CA  GLU A  25      63.217  54.268  40.495  1.00  0.00           C0.      0
ATOM    351  HA  GLU A  25      63.784  54.506  39.596  1.00  0.00           H0.      0
ATOM    352  CB  GLU A  25      64.203  54.022  41.598  1.00  0.00           C0.      0
ATOM    353  HB2 GLU A  25      63.593  54.175  42.488  1.00  0.00           H0.      0
ATOM    354  HB3 GLU A  25      64.553  52.992  41.670  1.00  0.00           H0.      0
ATOM    355  CG  GLU A  25      65.455  54.935  41.553  1.00  0.00           C0.      0
ATOM    356  HG2 GLU A  25      65.188  55.981  41.398  1.00  0.00           H0.      0
ATOM    357  HG3 GLU A  25      66.039  54.837  42.468  1.00  0.00           H0.      0
ATOM    358  CD  GLU A  25      66.462  54.600  40.474  1.00  0.00           C0.      0
ATOM    359  OE1 GLU A  25      66.094  53.969  39.450  1.00  0.00           O0.      0
ATOM    360  OE2 GLU A  25      67.724  54.957  40.571  1.00  0.00           O0.      0
ATOM    361  C   GLU A  25      62.466  52.970  40.085  1.00  0.00           C0.      0
ATOM    362  O   GLU A  25      62.783  52.333  39.101  1.00  0.00           O0.      0
ATOM    363  N   ALA A  26      61.416  52.634  40.912  1.00  0.00           N0.      0
ATOM    364  H   ALA A  26      61.196  53.189  41.726  1.00  0.00           H0.      0
ATOM    365  CA  ALA A  26      60.378  51.700  40.500  1.00  0.00           C0.      0
ATOM    366  HA  ALA A  26      60.886  50.752  40.325  1.00  0.00           H0.      0
ATOM    367  CB  ALA A  26      59.404  51.611  41.672  1.00  0.00           C0.      0
ATOM    368  HB1 ALA A  26      58.766  52.495  41.685  1.00  0.00           H0.      0
ATOM    369  HB2 ALA A  26      58.593  50.893  41.548  1.00  0.00           H0.      0
ATOM    370  HB3 ALA A  26      59.978  51.432  42.581  1.00  0.00           H0.      0
ATOM    371  C   ALA A  26      59.604  52.154  39.222  1.00  0.00           C0.      0
ATOM    372  O   ALA A  26      59.141  51.305  38.414  1.00  0.00           O0.      0
ATOM    373  N   ALA A  27      59.475  53.502  39.013  1.00  0.00           N0.      0
ATOM    374  H   ALA A  27      59.962  54.091  39.674  1.00  0.00           H0.      0
ATOM    375  CA  ALA A  27      58.690  54.055  37.983  1.00  0.00           C0.      0
ATOM    376  HA  ALA A  27      57.777  53.474  37.855  1.00  0.00           H0.      0
ATOM    377  CB  ALA A  27      58.157  55.388  38.520  1.00  0.00           C0.      0
ATOM    378  HB1 ALA A  27      57.359  55.692  37.842  1.00  0.00           H0.      0
ATOM    379  HB2 ALA A  27      57.576  55.235  39.430  1.00  0.00           H0.      0
ATOM    380  HB3 ALA A  27      58.877  56.206  38.509  1.00  0.00           H0.      0
ATOM    381  C   ALA A  27      59.424  54.039  36.630  1.00  0.00           C0.      0
ATOM    382  O   ALA A  27      58.705  53.932  35.605  1.00  0.00           O0.      0
ATOM    383  N   ARG A  28      60.768  53.913  36.514  1.00  0.00           N0.      0
ATOM    384  H   ARG A  28      61.324  53.996  37.353  1.00  0.00           H0.      0
ATOM    385  CA  ARG A  28      61.440  53.689  35.203  1.00  0.00           C0.      0
ATOM    386  HA  ARG A  28      60.827  53.995  34.355  1.00  0.00           H0.      0
ATOM    387  CB  ARG A  28      62.725  54.532  35.053  1.00  0.00           C0.      0
ATOM    388  HB2 ARG A  28      63.221  54.336  34.102  1.00  0.00           H0.      0
ATOM    389  HB3 ARG A  28      62.421  55.578  35.085  1.00  0.00           H0.      0
ATOM    390  CG  ARG A  28      63.747  54.361  36.264  1.00  0.00           C0.      0
ATOM    391  HG2 ARG A  28      63.359  54.817  37.175  1.00  0.00           H0.      0
ATOM    392  HG3 ARG A  28      63.883  53.285  36.379  1.00  0.00           H0.      0
ATOM    393  CD  ARG A  28      65.079  55.002  35.805  1.00  0.00           C0.      0
ATOM    394  HD2 ARG A  28      65.449  54.689  34.829  1.00  0.00           H0.      0
ATOM    395  HD3 ARG A  28      64.923  56.072  35.665  1.00  0.00           H0.      0
ATOM    396  NE  ARG A  28      66.197  54.761  36.710  1.00  0.00           N0.      0
ATOM    397  HE  ARG A  28      65.919  54.555  37.659  1.00  0.00           H0.      0
ATOM    398  CZ  ARG A  28      67.530  54.730  36.458  1.00  0.00           C0.      0
ATOM    399  NH1 ARG A  28      67.950  54.562  35.249  1.00  0.00           N0.      0
ATOM    400 HH11 ARG A  28      67.270  54.404  34.520  1.00  0.00           H0.      0
ATOM    401 HH12 ARG A  28      68.905  54.298  35.051  1.00  0.00           H0.      0
ATOM    402  NH2 ARG A  28      68.353  54.807  37.472  1.00  0.00           N0.      0
ATOM    403 HH21 ARG A  28      67.917  54.676  38.373  1.00  0.00           H0.      0
ATOM    404 HH22 ARG A  28      69.353  54.687  37.402  1.00  0.00           H0.      0
ATOM    405  C   ARG A  28      61.722  52.305  34.894  1.00  0.00           C0.      0
ATOM    406  O   ARG A  28      61.948  51.992  33.756  1.00  0.00           O0.      0
ATOM    407  N   VAL A  29      61.537  51.402  35.915  1.00  0.00           N0.      0
ATOM    408  H   VAL A  29      61.377  51.714  36.862  1.00  0.00           H0.      0
ATOM    409  CA  VAL A  29      61.546  49.908  35.621  1.00  0.00           C0.      0
ATOM    410  HA  VAL A  29      61.997  49.751  34.641  1.00  0.00           H0.      0
ATOM    411  CB  VAL A  29      62.370  49.105  36.630  1.00  0.00           C0.      0
ATOM    412  HB  VAL A  29      63.253  49.685  36.899  1.00  0.00           H0.      0
ATOM    413  CG1 VAL A  29      61.630  48.749  37.948  1.00  0.00           C0.      0
ATOM    414 HG11 VAL A  29      60.750  48.147  37.720  1.00  0.00           H0.      0
ATOM    415 HG12 VAL A  29      62.302  48.238  38.638  1.00  0.00           H0.      0
ATOM    416 HG13 VAL A  29      61.209  49.620  38.450  1.00  0.00           H0.      0
ATOM    417  CG2 VAL A  29      62.867  47.836  35.916  1.00  0.00           C0.      0
ATOM    418 HG21 VAL A  29      62.063  47.145  35.663  1.00  0.00           H0.      0
ATOM    419 HG22 VAL A  29      63.497  48.123  35.075  1.00  0.00           H0.      0
ATOM    420 HG23 VAL A  29      63.444  47.321  36.685  1.00  0.00           H0.      0
ATOM    421  C   VAL A  29      60.147  49.252  35.541  1.00  0.00           C0.      0
ATOM    422  O   VAL A  29      60.103  48.183  34.914  1.00  0.00           O0.      0
ATOM    423  N   TRP A  30      59.075  49.909  35.929  1.00  0.00           N0.      0
ATOM    424  H   TRP A  30      59.253  50.664  36.576  1.00  0.00           H0.      0
ATOM    425  CA  TRP A  30      57.711  49.428  35.882  1.00  0.00           C0.      0
ATOM    426  HA  TRP A  30      57.687  48.694  36.688  1.00  0.00           H0.      0
ATOM    427  CB  TRP A  30      56.741  50.513  36.326  1.00  0.00           C0.      0
ATOM    428  HB2 TRP A  30      57.131  51.044  37.194  1.00  0.00           H0.      0
ATOM    429  HB3 TRP A  30      56.621  51.337  35.623  1.00  0.00           H0.      0
ATOM    430  CG  TRP A  30      55.282  50.080  36.685  1.00  0.00           C0.      0
ATOM    431  CD1 TRP A  30      54.147  50.308  36.003  1.00  0.00           C0.      0
ATOM    432  HD1 TRP A  30      54.102  50.824  35.055  1.00  0.00           H0.      0
ATOM    433  NE1 TRP A  30      52.999  49.935  36.694  1.00  0.00           N0.      0
ATOM    434  HE1 TRP A  30      52.060  50.020  36.329  1.00  0.00           H0.      0
ATOM    435  CE2 TRP A  30      53.367  49.335  37.867  1.00  0.00           C0.      0
ATOM    436  CZ2 TRP A  30      52.657  48.817  38.920  1.00  0.00           C0.      0
ATOM    437  HZ2 TRP A  30      51.578  48.805  38.865  1.00  0.00           H0.      0
ATOM    438  CH2 TRP A  30      53.270  48.306  40.040  1.00  0.00           C0.      0
ATOM    439  HH2 TRP A  30      52.709  47.794  40.809  1.00  0.00           H0.      0
ATOM    440  CZ3 TRP A  30      54.694  48.287  40.064  1.00  0.00           C0.      0
ATOM    441  HZ3 TRP A  30      55.164  47.765  40.885  1.00  0.00           H0.      0
ATOM    442  CE3 TRP A  30      55.439  48.858  39.056  1.00  0.00           C0.      0
ATOM    443  HE3 TRP A  30      56.516  48.932  39.050  1.00  0.00           H0.      0
ATOM    444  CD2 TRP A  30      54.812  49.389  37.893  1.00  0.00           C0.      0
ATOM    445  C   TRP A  30      57.104  48.700  34.669  1.00  0.00           C0.      0
ATOM    446  O   TRP A  30      56.489  47.607  34.810  1.00  0.00           O0.      0
ATOM    447  N   GLN A  31      57.262  49.281  33.485  1.00  0.00           N0.      0
ATOM    448  H   GLN A  31      57.784  50.139  33.374  1.00  0.00           H0.      0
ATOM    449  CA  GLN A  31      57.024  48.617  32.206  1.00  0.00           C0.      0
ATOM    450  HA  GLN A  31      55.970  48.415  32.396  1.00  0.00           H0.      0
ATOM    451  CB  GLN A  31      57.138  49.671  31.059  1.00  0.00           C0.      0
ATOM    452  HB2 GLN A  31      56.520  49.285  30.248  1.00  0.00           H0.      0
ATOM    453  HB3 GLN A  31      56.669  50.615  31.336  1.00  0.00           H0.      0
ATOM    454  CG  GLN A  31      58.577  49.936  30.516  1.00  0.00           C0.      0
ATOM    455  HG2 GLN A  31      58.931  48.955  30.201  1.00  0.00           H0.      0
ATOM    456  HG3 GLN A  31      58.545  50.578  29.635  1.00  0.00           H0.      0
ATOM    457  CD  GLN A  31      59.538  50.531  31.571  1.00  0.00           C0.      0
ATOM    458  OE1 GLN A  31      59.046  51.126  32.580  1.00  0.00           O0.      0
ATOM    459  NE2 GLN A  31      60.790  50.616  31.307  1.00  0.00           N0.      0
ATOM    460 HE21 GLN A  31      61.383  51.082  31.978  1.00  0.00           H0.      0
ATOM    461 HE22 GLN A  31      61.108  50.175  30.456  1.00  0.00           H0.      0
ATOM    462  C   GLN A  31      57.715  47.258  31.933  1.00  0.00           C0.      0
ATOM    463  O   GLN A  31      57.155  46.351  31.291  1.00  0.00           O0.      0
ATOM    464  N   LEU A  32      58.947  47.138  32.440  1.00  0.00           N0.      0
ATOM    465  H   LEU A  32      59.307  47.985  32.855  1.00  0.00           H0.      0
ATOM    466  CA  LEU A  32      59.650  45.855  32.513  1.00  0.00           C0.      0
ATOM    467  HA  LEU A  32      59.445  45.266  31.619  1.00  0.00           H0.      0
ATOM    468  CB  LEU A  32      61.197  46.092  32.549  1.00  0.00           C0.      0
ATOM    469  HB2 LEU A  32      61.483  46.545  33.498  1.00  0.00           H0.      0
ATOM    470  HB3 LEU A  32      61.593  45.078  32.604  1.00  0.00           H0.      0
ATOM    471  CG  LEU A  32      61.796  46.863  31.392  1.00  0.00           C0.      0
ATOM    472  HG  LEU A  32      61.365  47.854  31.255  1.00  0.00           H0.      0
ATOM    473  CD1 LEU A  32      63.332  47.002  31.709  1.00  0.00           C0.      0
ATOM    474 HD11 LEU A  32      63.709  45.999  31.513  1.00  0.00           H0.      0
ATOM    475 HD12 LEU A  32      63.747  47.633  30.924  1.00  0.00           H0.      0
ATOM    476 HD13 LEU A  32      63.587  47.416  32.685  1.00  0.00           H0.      0
ATOM    477  CD2 LEU A  32      61.573  46.183  29.947  1.00  0.00           C0.      0
ATOM    478 HD21 LEU A  32      62.354  46.596  29.310  1.00  0.00           H0.      0
ATOM    479 HD22 LEU A  32      61.671  45.115  30.145  1.00  0.00           H0.      0
ATOM    480 HD23 LEU A  32      60.618  46.538  29.559  1.00  0.00           H0.      0
ATOM    481  C   LEU A  32      59.158  44.941  33.656  1.00  0.00           C0.      0
ATOM    482  O   LEU A  32      59.369  43.731  33.507  1.00  0.00           O0.      0
ATOM    483  N   TYR A  33      58.580  45.411  34.793  1.00  0.00           N0.      0
ATOM    484  H   TYR A  33      58.449  46.413  34.811  1.00  0.00           H0.      0
ATOM    485  CA  TYR A  33      57.840  44.537  35.664  1.00  0.00           C0.      0
ATOM    486  HA  TYR A  33      58.426  43.639  35.859  1.00  0.00           H0.      0
ATOM    487  CB  TYR A  33      57.610  45.329  37.037  1.00  0.00           C0.      0
ATOM    488  HB2 TYR A  33      58.634  45.651  37.227  1.00  0.00           H0.      0
ATOM    489  HB3 TYR A  33      57.138  46.280  36.792  1.00  0.00           H0.      0
ATOM    490  CG  TYR A  33      56.996  44.515  38.130  1.00  0.00           C0.      0
ATOM    491  CD1 TYR A  33      55.801  45.016  38.762  1.00  0.00           C0.      0
ATOM    492  HD1 TYR A  33      55.467  46.025  38.572  1.00  0.00           H0.      0
ATOM    493  CE1 TYR A  33      55.120  44.117  39.664  1.00  0.00           C0.      0
ATOM    494  HE1 TYR A  33      54.250  44.491  40.184  1.00  0.00           H0.      0
ATOM    495  CZ  TYR A  33      55.581  42.840  39.956  1.00  0.00           C0.      0
ATOM    496  OH  TYR A  33      54.900  42.034  40.814  1.00  0.00           O0.      0
ATOM    497  HH  TYR A  33      54.365  42.508  41.455  1.00  0.00           H0.      0
ATOM    498  CE2 TYR A  33      56.721  42.440  39.305  1.00  0.00           C0.      0
ATOM    499  HE2 TYR A  33      57.156  41.543  39.721  1.00  0.00           H0.      0
ATOM    500  CD2 TYR A  33      57.490  43.245  38.468  1.00  0.00           C0.      0
ATOM    501  HD2 TYR A  33      58.376  42.796  38.044  1.00  0.00           H0.      0
ATOM    502  C   TYR A  33      56.534  43.965  35.066  1.00  0.00           C0.      0
ATOM    503  O   TYR A  33      56.040  42.961  35.437  1.00  0.00           O0.      0
ATOM    504  N   ILE A  34      55.827  44.723  34.235  1.00  0.00           N0.      0
ATOM    505  H   ILE A  34      56.105  45.694  34.236  1.00  0.00           H0.      0
ATOM    506  CA  ILE A  34      54.642  44.389  33.422  1.00  0.00           C0.      0
ATOM    507  HA  ILE A  34      53.916  43.926  34.091  1.00  0.00           H0.      0
ATOM    508  CB  ILE A  34      53.980  45.642  32.858  1.00  0.00           C0.      0
ATOM    509  HB  ILE A  34      54.784  46.165  32.339  1.00  0.00           H0.      0
ATOM    510  CG2 ILE A  34      52.864  45.236  31.809  1.00  0.00           C0.      0
ATOM    511 HG21 ILE A  34      52.255  44.452  32.260  1.00  0.00           H0.      0
ATOM    512 HG22 ILE A  34      52.220  46.017  31.405  1.00  0.00           H0.      0
ATOM    513 HG23 ILE A  34      53.381  44.856  30.928  1.00  0.00           H0.      0
ATOM    514  CG1 ILE A  34      53.392  46.632  33.877  1.00  0.00           C0.      0
ATOM    515 HG12 ILE A  34      52.578  46.171  34.437  1.00  0.00           H0.      0
ATOM    516 HG13 ILE A  34      54.126  46.774  34.670  1.00  0.00           H0.      0
ATOM    517  CD1 ILE A  34      53.036  48.023  33.377  1.00  0.00           C0.      0
ATOM    518 HD11 ILE A  34      52.410  48.485  34.140  1.00  0.00           H0.      0
ATOM    519 HD12 ILE A  34      53.927  48.608  33.152  1.00  0.00           H0.      0
ATOM    520 HD13 ILE A  34      52.480  47.981  32.440  1.00  0.00           H0.      0
ATOM    521  C   ILE A  34      54.960  43.349  32.368  1.00  0.00           C0.      0
ATOM    522  O   ILE A  34      54.288  42.294  32.217  1.00  0.00           O0.      0
ATOM    523  N   GLY A  35      56.010  43.644  31.615  1.00  0.00           N0.      0
ATOM    524  H   GLY A  35      56.558  44.470  31.808  1.00  0.00           H0.      0
ATOM    525  CA  GLY A  35      56.318  42.996  30.315  1.00  0.00           C0.      0
ATOM    526  HA2 GLY A  35      57.346  43.149  29.988  1.00  0.00           H0.      0
ATOM    527  HA3 GLY A  35      56.150  41.919  30.289  1.00  0.00           H0.      0
ATOM    528  C   GLY A  35      55.529  43.554  29.153  1.00  0.00           C0.      0
ATOM    529  O   GLY A  35      55.124  44.710  29.207  1.00  0.00           O0.      0
ATOM    530  N   ASP A  36      55.299  42.759  28.137  1.00  0.00           N0.      0
ATOM    531  H   ASP A  36      55.598  41.806  28.288  1.00  0.00           H0.      0
ATOM    532  CA  ASP A  36      54.421  43.197  26.998  1.00  0.00           C0.      0
ATOM    533  HA  ASP A  36      54.932  43.982  26.441  1.00  0.00           H0.      0
ATOM    534  CB  ASP A  36      54.357  42.014  26.035  1.00  0.00           C0.      0
ATOM    535  HB2 ASP A  36      55.324  41.548  25.850  1.00  0.00           H0.      0
ATOM    536  HB3 ASP A  36      53.674  41.346  26.561  1.00  0.00           H0.      0
ATOM    537  CG  ASP A  36      53.800  42.374  24.727  1.00  0.00           C0.      0
ATOM    538  OD1 ASP A  36      53.863  41.545  23.781  1.00  0.00           O0.      0
ATOM    539  OD2 ASP A  36      53.295  43.499  24.583  1.00  0.00           O0.      0
ATOM    540  C   ASP A  36      53.050  43.663  27.432  1.00  0.00           C0.      0
ATOM    541  O   ASP A  36      52.286  42.897  28.040  1.00  0.00           O0.      0
ATOM    542  N   THR A  37      52.533  44.904  27.034  1.00  0.00           N0.      0
ATOM    543  H   THR A  37      53.136  45.479  26.464  1.00  0.00           H0.      0
ATOM    544  CA  THR A  37      51.140  45.324  27.205  1.00  0.00           C0.      0
ATOM    545  HA  THR A  37      50.918  45.406  28.269  1.00  0.00           H0.      0
ATOM    546  CB  THR A  37      50.862  46.744  26.681  1.00  0.00           C0.      0
ATOM    547  HB  THR A  37      49.878  47.159  26.897  1.00  0.00           H0.      0
ATOM    548  CG2 THR A  37      51.694  47.858  27.246  1.00  0.00           C0.      0
ATOM    549 HG21 THR A  37      52.758  47.621  27.250  1.00  0.00           H0.      0
ATOM    550 HG22 THR A  37      51.530  48.810  26.741  1.00  0.00           H0.      0
ATOM    551 HG23 THR A  37      51.331  48.006  28.263  1.00  0.00           H0.      0
ATOM    552  OG1 THR A  37      51.154  46.813  25.286  1.00  0.00           O0.      0
ATOM    553  HG1 THR A  37      50.855  47.679  24.998  1.00  0.00           H0.      0
ATOM    554  C   THR A  37      50.086  44.362  26.701  1.00  0.00           C0.      0
ATOM    555  O   THR A  37      49.043  44.286  27.360  1.00  0.00           O0.      0
ATOM    556  N   ARG A  38      50.299  43.563  25.643  1.00  0.00           N0.      0
ATOM    557  H   ARG A  38      51.199  43.636  25.191  1.00  0.00           H0.      0
ATOM    558  CA  ARG A  38      49.398  42.586  24.993  1.00  0.00           C0.      0
ATOM    559  HA  ARG A  38      48.389  42.969  24.845  1.00  0.00           H0.      0
ATOM    560  CB  ARG A  38      49.912  42.108  23.600  1.00  0.00           C0.      0
ATOM    561  HB2 ARG A  38      50.919  41.698  23.676  1.00  0.00           H0.      0
ATOM    562  HB3 ARG A  38      49.180  41.404  23.203  1.00  0.00           H0.      0
ATOM    563  CG  ARG A  38      49.966  43.281  22.653  1.00  0.00           C0.      0
ATOM    564  HG2 ARG A  38      48.963  43.548  22.322  1.00  0.00           H0.      0
ATOM    565  HG3 ARG A  38      50.392  44.159  23.139  1.00  0.00           H0.      0
ATOM    566  CD  ARG A  38      50.773  43.041  21.366  1.00  0.00           C0.      0
ATOM    567  HD2 ARG A  38      50.247  42.260  20.816  1.00  0.00           H0.      0
ATOM    568  HD3 ARG A  38      50.747  44.007  20.861  1.00  0.00           H0.      0
ATOM    569  NE  ARG A  38      52.139  42.686  21.647  1.00  0.00           N0.      0
ATOM    570  HE  ARG A  38      52.492  42.495  22.573  1.00  0.00           H0.      0
ATOM    571  CZ  ARG A  38      52.904  42.212  20.650  1.00  0.00           C0.      0
ATOM    572  NH1 ARG A  38      52.834  42.433  19.406  1.00  0.00           N0.      0
ATOM    573 HH11 ARG A  38      52.278  43.232  19.136  1.00  0.00           H0.      0
ATOM    574 HH12 ARG A  38      53.419  42.049  18.678  1.00  0.00           H0.      0
ATOM    575  NH2 ARG A  38      53.962  41.598  20.967  1.00  0.00           N0.      0
ATOM    576 HH21 ARG A  38      54.138  41.441  21.950  1.00  0.00           H0.      0
ATOM    577 HH22 ARG A  38      54.676  41.501  20.260  1.00  0.00           H0.      0
ATOM    578  C   ARG A  38      49.062  41.435  25.888  1.00  0.00           C0.      0
ATOM    579  O   ARG A  38      47.876  41.261  26.184  1.00  0.00           O0.      0
ATOM    580  N   SER A  39      50.025  40.676  26.408  1.00  0.00           N0.      0
ATOM    581  H   SER A  39      50.974  40.868  26.121  1.00  0.00           H0.      0
ATOM    582  CA  SER A  39      49.756  39.635  27.372  1.00  0.00           C0.      0
ATOM    583  HA  SER A  39      49.059  38.935  26.910  1.00  0.00           H0.      0
ATOM    584  CB  SER A  39      51.013  38.913  27.702  1.00  0.00           C0.      0
ATOM    585  HB2 SER A  39      51.500  38.458  26.839  1.00  0.00           H0.      0
ATOM    586  HB3 SER A  39      51.760  39.618  28.068  1.00  0.00           H0.      0
ATOM    587  OG  SER A  39      50.912  37.834  28.564  1.00  0.00           O0.      0
ATOM    588  HG  SER A  39      51.772  37.410  28.607  1.00  0.00           H0.      0
ATOM    589  C   SER A  39      49.099  40.136  28.711  1.00  0.00           C0.      0
ATOM    590  O   SER A  39      48.346  39.318  29.302  1.00  0.00           O0.      0
ATOM    591  N   ARG A  40      49.345  41.315  29.242  1.00  0.00           N0.      0
ATOM    592  H   ARG A  40      50.197  41.802  29.002  1.00  0.00           H0.      0
ATOM    593  CA  ARG A  40      48.543  41.913  30.279  1.00  0.00           C0.      0
ATOM    594  HA  ARG A  40      48.402  41.201  31.092  1.00  0.00           H0.      0
ATOM    595  CB  ARG A  40      49.312  43.100  30.909  1.00  0.00           C0.      0
ATOM    596  HB2 ARG A  40      50.260  42.840  31.380  1.00  0.00           H0.      0
ATOM    597  HB3 ARG A  40      49.456  43.855  30.136  1.00  0.00           H0.      0
ATOM    598  CG  ARG A  40      48.506  43.726  32.075  1.00  0.00           C0.      0
ATOM    599  HG2 ARG A  40      47.572  44.139  31.696  1.00  0.00           H0.      0
ATOM    600  HG3 ARG A  40      48.414  42.934  32.818  1.00  0.00           H0.      0
ATOM    601  CD  ARG A  40      49.117  44.960  32.738  1.00  0.00           C0.      0
ATOM    602  HD2 ARG A  40      49.902  44.518  33.351  1.00  0.00           H0.      0
ATOM    603  HD3 ARG A  40      49.497  45.662  31.995  1.00  0.00           H0.      0
ATOM    604  NE  ARG A  40      48.073  45.655  33.524  1.00  0.00           N0.      0
ATOM    605  HE  ARG A  40      47.144  45.739  33.137  1.00  0.00           H0.      0
ATOM    606  CZ  ARG A  40      48.238  46.564  34.486  1.00  0.00           C0.      0
ATOM    607  NH1 ARG A  40      49.352  47.003  34.937  1.00  0.00           N0.      0
ATOM    608 HH11 ARG A  40      50.194  46.799  34.418  1.00  0.00           H0.      0
ATOM    609 HH12 ARG A  40      49.359  47.583  35.764  1.00  0.00           H0.      0
ATOM    610  NH2 ARG A  40      47.214  46.967  35.125  1.00  0.00           N0.      0
ATOM    611 HH21 ARG A  40      46.305  46.603  34.876  1.00  0.00           H0.      0
ATOM    612 HH22 ARG A  40      47.411  47.470  35.979  1.00  0.00           H0.      0
ATOM    613  C   ARG A  40      47.126  42.310  29.896  1.00  0.00           C0.      0
ATOM    614  O   ARG A  40      46.244  42.150  30.709  1.00  0.00           O0.      0
ATOM    615  N   THR A  41      46.810  42.877  28.758  1.00  0.00           N0.      0
ATOM    616  H   THR A  41      47.621  43.267  28.298  1.00  0.00           H0.      0
ATOM    617  CA  THR A  41      45.547  43.267  28.187  1.00  0.00           C0.      0
ATOM    618  HA  THR A  41      45.036  43.935  28.880  1.00  0.00           H0.      0
ATOM    619  CB  THR A  41      45.814  44.032  26.885  1.00  0.00           C0.      0
ATOM    620  HB  THR A  41      46.466  43.417  26.264  1.00  0.00           H0.      0
ATOM    621  CG2 THR A  41      44.519  44.517  26.190  1.00  0.00           C0.      0
ATOM    622 HG21 THR A  41      43.786  44.800  26.945  1.00  0.00           H0.      0
ATOM    623 HG22 THR A  41      44.823  45.364  25.576  1.00  0.00           H0.      0
ATOM    624 HG23 THR A  41      44.132  43.799  25.467  1.00  0.00           H0.      0
ATOM    625  OG1 THR A  41      46.552  45.191  27.263  1.00  0.00           O0.      0
ATOM    626  HG1 THR A  41      47.479  45.000  27.425  1.00  0.00           H0.      0
ATOM    627  C   THR A  41      44.658  41.995  27.984  1.00  0.00           C0.      0
ATOM    628  O   THR A  41      43.516  41.968  28.501  1.00  0.00           O0.      0
ATOM    629  N   ALA A  42      45.237  40.949  27.430  1.00  0.00           N0.      0
ATOM    630  H   ALA A  42      46.197  41.156  27.196  1.00  0.00           H0.      0
ATOM    631  CA  ALA A  42      44.628  39.656  27.014  1.00  0.00           C0.      0
ATOM    632  HA  ALA A  42      43.751  39.901  26.415  1.00  0.00           H0.      0
ATOM    633  CB  ALA A  42      45.637  38.894  26.171  1.00  0.00           C0.      0
ATOM    634  HB1 ALA A  42      45.865  39.505  25.298  1.00  0.00           H0.      0
ATOM    635  HB2 ALA A  42      46.566  38.662  26.692  1.00  0.00           H0.      0
ATOM    636  HB3 ALA A  42      45.227  37.930  25.869  1.00  0.00           H0.      0
ATOM    637  C   ALA A  42      44.019  38.839  28.193  1.00  0.00           C0.      0
ATOM    638  O   ALA A  42      43.395  37.774  27.999  1.00  0.00           O0.      0
ATOM    639  N   GLU A  43      44.386  39.216  29.446  1.00  0.00           N0.      0
ATOM    640  H   GLU A  43      45.011  40.008  29.478  1.00  0.00           H0.      0
ATOM    641  CA  GLU A  43      43.979  38.605  30.682  1.00  0.00           C0.      0
ATOM    642  HA  GLU A  43      43.825  37.548  30.468  1.00  0.00           H0.      0
ATOM    643  CB  GLU A  43      45.117  38.655  31.713  1.00  0.00           C0.      0
ATOM    644  HB2 GLU A  43      46.117  38.459  31.324  1.00  0.00           H0.      0
ATOM    645  HB3 GLU A  43      45.107  39.650  32.158  1.00  0.00           H0.      0
ATOM    646  CG  GLU A  43      44.776  37.806  32.960  1.00  0.00           C0.      0
ATOM    647  HG2 GLU A  43      45.427  38.171  33.754  1.00  0.00           H0.      0
ATOM    648  HG3 GLU A  43      43.744  37.957  33.278  1.00  0.00           H0.      0
ATOM    649  CD  GLU A  43      45.021  36.308  32.725  1.00  0.00           C0.      0
ATOM    650  OE1 GLU A  43      46.197  35.904  32.946  1.00  0.00           O0.      0
ATOM    651  OE2 GLU A  43      44.137  35.546  32.308  1.00  0.00           O0.      0
ATOM    652  C   GLU A  43      42.574  39.174  31.067  1.00  0.00           C0.      0
ATOM    653  O   GLU A  43      41.698  38.407  31.531  1.00  0.00           O0.      0
ATOM    654  N   TYR A  44      42.311  40.465  30.866  1.00  0.00           N0.      0
ATOM    655  H   TYR A  44      43.009  41.058  30.442  1.00  0.00           H0.      0
ATOM    656  CA  TYR A  44      41.156  41.092  31.487  1.00  0.00           C0.      0
ATOM    657  HA  TYR A  44      40.459  40.438  32.011  1.00  0.00           H0.      0
ATOM    658  CB  TYR A  44      41.665  41.955  32.703  1.00  0.00           C0.      0
ATOM    659  HB2 TYR A  44      40.826  41.996  33.397  1.00  0.00           H0.      0
ATOM    660  HB3 TYR A  44      42.458  41.402  33.207  1.00  0.00           H0.      0
ATOM    661  CG  TYR A  44      42.039  43.327  32.372  1.00  0.00           C0.      0
ATOM    662  CD1 TYR A  44      43.278  43.640  31.728  1.00  0.00           C0.      0
ATOM    663  HD1 TYR A  44      43.991  42.878  31.449  1.00  0.00           H0.      0
ATOM    664  CE1 TYR A  44      43.653  44.973  31.572  1.00  0.00           C0.      0
ATOM    665  HE1 TYR A  44      44.526  45.216  30.983  1.00  0.00           H0.      0
ATOM    666  CZ  TYR A  44      42.856  46.028  31.997  1.00  0.00           C0.      0
ATOM    667  OH  TYR A  44      43.249  47.323  31.663  1.00  0.00           O0.      0
ATOM    668  HH  TYR A  44      42.621  47.949  32.032  1.00  0.00           H0.      0
ATOM    669  CE2 TYR A  44      41.607  45.792  32.569  1.00  0.00           C0.      0
ATOM    670  HE2 TYR A  44      40.950  46.623  32.779  1.00  0.00           H0.      0
ATOM    671  CD2 TYR A  44      41.175  44.465  32.755  1.00  0.00           C0.      0
ATOM    672  HD2 TYR A  44      40.147  44.342  33.062  1.00  0.00           H0.      0
ATOM    673  C   TYR A  44      40.289  41.870  30.502  1.00  0.00           C0.      0
ATOM    674  O   TYR A  44      39.182  42.193  30.859  1.00  0.00           O0.      0
ATOM    675  N   LYS A  45      40.709  42.176  29.282  1.00  0.00           N0.      0
ATOM    676  H   LYS A  45      41.678  41.987  29.068  1.00  0.00           H0.      0
ATOM    677  CA  LYS A  45      40.047  43.050  28.303  1.00  0.00           C0.      0
ATOM    678  HA  LYS A  45      39.995  44.017  28.804  1.00  0.00           H0.      0
ATOM    679  CB  LYS A  45      40.874  43.274  27.021  1.00  0.00           C0.      0
ATOM    680  HB2 LYS A  45      41.767  43.818  27.327  1.00  0.00           H0.      0
ATOM    681  HB3 LYS A  45      41.092  42.247  26.732  1.00  0.00           H0.      0
ATOM    682  CG  LYS A  45      40.144  44.005  25.834  1.00  0.00           C0.      0
ATOM    683  HG2 LYS A  45      39.525  43.258  25.337  1.00  0.00           H0.      0
ATOM    684  HG3 LYS A  45      39.661  44.961  26.034  1.00  0.00           H0.      0
ATOM    685  CD  LYS A  45      41.212  44.311  24.774  1.00  0.00           C0.      0
ATOM    686  HD2 LYS A  45      42.003  45.005  25.057  1.00  0.00           H0.      0
ATOM    687  HD3 LYS A  45      41.738  43.415  24.445  1.00  0.00           H0.      0
ATOM    688  CE  LYS A  45      40.601  45.050  23.616  1.00  0.00           C0.      0
ATOM    689  HE2 LYS A  45      39.711  44.548  23.237  1.00  0.00           H0.      0
ATOM    690  HE3 LYS A  45      40.304  46.028  23.995  1.00  0.00           H0.      0
ATOM    691  NZ  LYS A  45      41.501  45.197  22.495  1.00  0.00           N0.      0
ATOM    692  HZ1 LYS A  45      41.081  45.944  21.960  1.00  0.00           H0.      0
ATOM    693  HZ2 LYS A  45      42.434  45.472  22.767  1.00  0.00           H0.      0
ATOM    694  HZ3 LYS A  45      41.648  44.344  21.975  1.00  0.00           H0.      0
ATOM    695  C   LYS A  45      38.668  42.599  27.904  1.00  0.00           C0.      0
ATOM    696  O   LYS A  45      37.737  43.381  28.011  1.00  0.00           O0.      0
ATOM    697  N   ALA A  46      38.487  41.333  27.430  1.00  0.00           N0.      0
ATOM    698  H   ALA A  46      39.320  40.810  27.201  1.00  0.00           H0.      0
ATOM    699  CA  ALA A  46      37.089  40.793  27.235  1.00  0.00           C0.      0
ATOM    700  HA  ALA A  46      36.542  41.416  26.528  1.00  0.00           H0.      0
ATOM    701  CB  ALA A  46      37.291  39.407  26.632  1.00  0.00           C0.      0
ATOM    702  HB1 ALA A  46      37.772  38.757  27.362  1.00  0.00           H0.      0
ATOM    703  HB2 ALA A  46      36.351  38.889  26.438  1.00  0.00           H0.      0
ATOM    704  HB3 ALA A  46      37.908  39.380  25.733  1.00  0.00           H0.      0
ATOM    705  C   ALA A  46      36.259  40.798  28.551  1.00  0.00           C0.      0
ATOM    706  O   ALA A  46      35.069  40.877  28.441  1.00  0.00           O0.      0
ATOM    707  N   TRP A  47      36.915  40.581  29.676  1.00  0.00           N0.      0
ATOM    708  H   TRP A  47      37.917  40.477  29.610  1.00  0.00           H0.      0
ATOM    709  CA  TRP A  47      36.159  40.488  30.927  1.00  0.00           C0.      0
ATOM    710  HA  TRP A  47      35.312  39.826  30.748  1.00  0.00           H0.      0
ATOM    711  CB  TRP A  47      37.064  39.993  32.051  1.00  0.00           C0.      0
ATOM    712  HB2 TRP A  47      37.226  38.926  31.896  1.00  0.00           H0.      0
ATOM    713  HB3 TRP A  47      38.061  40.410  31.911  1.00  0.00           H0.      0
ATOM    714  CG  TRP A  47      36.607  40.200  33.450  1.00  0.00           C0.      0
ATOM    715  CD1 TRP A  47      35.771  39.331  34.031  1.00  0.00           C0.      0
ATOM    716  HD1 TRP A  47      35.378  38.432  33.580  1.00  0.00           H0.      0
ATOM    717  NE1 TRP A  47      35.497  39.761  35.335  1.00  0.00           N0.      0
ATOM    718  HE1 TRP A  47      34.764  39.284  35.839  1.00  0.00           H0.      0
ATOM    719  CE2 TRP A  47      36.191  40.949  35.631  1.00  0.00           C0.      0
ATOM    720  CZ2 TRP A  47      36.406  41.679  36.793  1.00  0.00           C0.      0
ATOM    721  HZ2 TRP A  47      35.816  41.515  37.682  1.00  0.00           H0.      0
ATOM    722  CH2 TRP A  47      37.167  42.858  36.764  1.00  0.00           C0.      0
ATOM    723  HH2 TRP A  47      37.083  43.447  37.666  1.00  0.00           H0.      0
ATOM    724  CZ3 TRP A  47      37.663  43.268  35.542  1.00  0.00           C0.      0
ATOM    725  HZ3 TRP A  47      38.033  44.283  35.523  1.00  0.00           H0.      0
ATOM    726  CE3 TRP A  47      37.681  42.389  34.372  1.00  0.00           C0.      0
ATOM    727  HE3 TRP A  47      38.112  42.631  33.412  1.00  0.00           H0.      0
ATOM    728  CD2 TRP A  47      36.863  41.288  34.392  1.00  0.00           C0.      0
ATOM    729  C   TRP A  47      35.549  41.862  31.331  1.00  0.00           C0.      0
ATOM    730  O   TRP A  47      34.370  41.971  31.608  1.00  0.00           O0.      0
ATOM    731  N   LEU A  48      36.379  42.893  31.086  1.00  0.00           N0.      0
ATOM    732  H   LEU A  48      37.357  42.675  30.960  1.00  0.00           H0.      0
ATOM    733  CA  LEU A  48      35.897  44.206  31.274  1.00  0.00           C0.      0
ATOM    734  HA  LEU A  48      35.207  44.141  32.115  1.00  0.00           H0.      0
ATOM    735  CB  LEU A  48      37.148  44.968  31.626  1.00  0.00           C0.      0
ATOM    736  HB2 LEU A  48      37.639  44.399  32.416  1.00  0.00           H0.      0
ATOM    737  HB3 LEU A  48      37.809  45.113  30.772  1.00  0.00           H0.      0
ATOM    738  CG  LEU A  48      36.993  46.408  32.106  1.00  0.00           C0.      0
ATOM    739  HG  LEU A  48      36.441  46.937  31.330  1.00  0.00           H0.      0
ATOM    740  CD1 LEU A  48      36.142  46.440  33.355  1.00  0.00           C0.      0
ATOM    741 HD11 LEU A  48      36.711  45.902  34.114  1.00  0.00           H0.      0
ATOM    742 HD12 LEU A  48      36.084  47.453  33.754  1.00  0.00           H0.      0
ATOM    743 HD13 LEU A  48      35.193  45.940  33.161  1.00  0.00           H0.      0
ATOM    744  CD2 LEU A  48      38.315  47.117  32.516  1.00  0.00           C0.      0
ATOM    745 HD21 LEU A  48      39.098  46.992  31.768  1.00  0.00           H0.      0
ATOM    746 HD22 LEU A  48      38.194  48.166  32.786  1.00  0.00           H0.      0
ATOM    747 HD23 LEU A  48      38.612  46.560  33.405  1.00  0.00           H0.      0
ATOM    748  C   LEU A  48      35.086  44.813  30.124  1.00  0.00           C0.      0
ATOM    749  O   LEU A  48      34.080  45.455  30.430  1.00  0.00           O0.      0
ATOM    750  N   LEU A  49      35.390  44.573  28.770  1.00  0.00           N0.      0
ATOM    751  H   LEU A  49      36.219  44.057  28.515  1.00  0.00           H0.      0
ATOM    752  CA  LEU A  49      34.530  45.032  27.717  1.00  0.00           C0.      0
ATOM    753  HA  LEU A  49      34.253  46.067  27.918  1.00  0.00           H0.      0
ATOM    754  CB  LEU A  49      35.323  44.845  26.359  1.00  0.00           C0.      0
ATOM    755  HB2 LEU A  49      35.849  43.891  26.334  1.00  0.00           H0.      0
ATOM    756  HB3 LEU A  49      34.633  44.715  25.525  1.00  0.00           H0.      0
ATOM    757  CG  LEU A  49      36.301  45.954  25.905  1.00  0.00           C0.      0
ATOM    758  HG  LEU A  49      35.647  46.808  25.728  1.00  0.00           H0.      0
ATOM    759  CD1 LEU A  49      37.359  46.335  26.932  1.00  0.00           C0.      0
ATOM    760 HD11 LEU A  49      36.816  46.700  27.803  1.00  0.00           H0.      0
ATOM    761 HD12 LEU A  49      37.947  45.441  27.136  1.00  0.00           H0.      0
ATOM    762 HD13 LEU A  49      37.990  47.102  26.482  1.00  0.00           H0.      0
ATOM    763  CD2 LEU A  49      36.976  45.682  24.583  1.00  0.00           C0.      0
ATOM    764 HD21 LEU A  49      37.425  44.689  24.576  1.00  0.00           H0.      0
ATOM    765 HD22 LEU A  49      36.269  45.684  23.753  1.00  0.00           H0.      0
ATOM    766 HD23 LEU A  49      37.684  46.473  24.334  1.00  0.00           H0.      0
ATOM    767  C   LEU A  49      33.133  44.313  27.813  1.00  0.00           C0.      0
ATOM    768  O   LEU A  49      32.158  44.933  27.558  1.00  0.00           O0.      0
ATOM    769  N   GLY A  50      33.125  43.032  28.190  1.00  0.00           N0.      0
ATOM    770  H   GLY A  50      33.998  42.565  28.388  1.00  0.00           H0.      0
ATOM    771  CA  GLY A  50      31.864  42.416  28.603  1.00  0.00           C0.      0
ATOM    772  HA2 GLY A  50      31.148  42.235  27.802  1.00  0.00           H0.      0
ATOM    773  HA3 GLY A  50      32.127  41.416  28.949  1.00  0.00           H0.      0
ATOM    774  C   GLY A  50      31.100  43.070  29.789  1.00  0.00           C0.      0
ATOM    775  O   GLY A  50      29.962  43.528  29.619  1.00  0.00           O0.      0
ATOM    776  N   LEU A  51      31.754  43.276  30.958  1.00  0.00           N0.      0
ATOM    777  H   LEU A  51      32.726  43.022  31.060  1.00  0.00           H0.      0
ATOM    778  CA  LEU A  51      31.086  43.965  32.071  1.00  0.00           C0.      0
ATOM    779  HA  LEU A  51      30.151  43.428  32.230  1.00  0.00           H0.      0
ATOM    780  CB  LEU A  51      31.980  43.834  33.348  1.00  0.00           C0.      0
ATOM    781  HB2 LEU A  51      33.003  44.143  33.130  1.00  0.00           H0.      0
ATOM    782  HB3 LEU A  51      31.610  44.643  33.976  1.00  0.00           H0.      0
ATOM    783  CG  LEU A  51      31.900  42.493  33.996  1.00  0.00           C0.      0
ATOM    784  HG  LEU A  51      31.872  41.705  33.244  1.00  0.00           H0.      0
ATOM    785  CD1 LEU A  51      33.063  42.321  34.981  1.00  0.00           C0.      0
ATOM    786 HD11 LEU A  51      33.179  41.313  35.380  1.00  0.00           H0.      0
ATOM    787 HD12 LEU A  51      33.998  42.622  34.507  1.00  0.00           H0.      0
ATOM    788 HD13 LEU A  51      32.799  42.925  35.849  1.00  0.00           H0.      0
ATOM    789  CD2 LEU A  51      30.609  42.272  34.756  1.00  0.00           C0.      0
ATOM    790 HD21 LEU A  51      30.676  41.289  35.222  1.00  0.00           H0.      0
ATOM    791 HD22 LEU A  51      30.423  43.055  35.491  1.00  0.00           H0.      0
ATOM    792 HD23 LEU A  51      29.790  42.244  34.038  1.00  0.00           H0.      0
ATOM    793  C   LEU A  51      30.557  45.395  31.730  1.00  0.00           C0.      0
ATOM    794  O   LEU A  51      29.441  45.679  32.118  1.00  0.00           O0.      0
ATOM    795  N   LEU A  52      31.354  46.182  30.997  1.00  0.00           N0.      0
ATOM    796  H   LEU A  52      32.283  45.876  30.746  1.00  0.00           H0.      0
ATOM    797  CA  LEU A  52      30.856  47.518  30.582  1.00  0.00           C0.      0
ATOM    798  HA  LEU A  52      30.450  48.116  31.398  1.00  0.00           H0.      0
ATOM    799  CB  LEU A  52      32.099  48.255  30.184  1.00  0.00           C0.      0
ATOM    800  HB2 LEU A  52      32.635  47.563  29.534  1.00  0.00           H0.      0
ATOM    801  HB3 LEU A  52      31.998  49.138  29.552  1.00  0.00           H0.      0
ATOM    802  CG  LEU A  52      33.075  48.533  31.409  1.00  0.00           C0.      0
ATOM    803  HG  LEU A  52      33.400  47.618  31.904  1.00  0.00           H0.      0
ATOM    804  CD1 LEU A  52      34.406  49.116  30.871  1.00  0.00           C0.      0
ATOM    805 HD11 LEU A  52      34.164  50.095  30.458  1.00  0.00           H0.      0
ATOM    806 HD12 LEU A  52      35.174  49.251  31.633  1.00  0.00           H0.      0
ATOM    807 HD13 LEU A  52      34.715  48.515  30.016  1.00  0.00           H0.      0
ATOM    808  CD2 LEU A  52      32.425  49.442  32.561  1.00  0.00           C0.      0
ATOM    809 HD21 LEU A  52      33.252  49.669  33.234  1.00  0.00           H0.      0
ATOM    810 HD22 LEU A  52      32.061  50.378  32.137  1.00  0.00           H0.      0
ATOM    811 HD23 LEU A  52      31.631  48.895  33.069  1.00  0.00           H0.      0
ATOM    812  C   LEU A  52      29.769  47.482  29.518  1.00  0.00           C0.      0
ATOM    813  O   LEU A  52      28.905  48.347  29.428  1.00  0.00           O0.      0
ATOM    814  N   ARG A  53      29.786  46.455  28.673  1.00  0.00           N0.      0
ATOM    815  H   ARG A  53      30.534  45.777  28.722  1.00  0.00           H0.      0
ATOM    816  CA  ARG A  53      28.757  46.318  27.599  1.00  0.00           C0.      0
ATOM    817  HA  ARG A  53      28.556  47.281  27.129  1.00  0.00           H0.      0
ATOM    818  CB  ARG A  53      29.257  45.463  26.443  1.00  0.00           C0.      0
ATOM    819  HB2 ARG A  53      29.709  44.580  26.895  1.00  0.00           H0.      0
ATOM    820  HB3 ARG A  53      28.354  45.122  25.936  1.00  0.00           H0.      0
ATOM    821  CG  ARG A  53      30.166  46.205  25.451  1.00  0.00           C0.      0
ATOM    822  HG2 ARG A  53      29.489  46.779  24.817  1.00  0.00           H0.      0
ATOM    823  HG3 ARG A  53      30.840  46.875  25.985  1.00  0.00           H0.      0
ATOM    824  CD  ARG A  53      31.033  45.266  24.613  1.00  0.00           C0.      0
ATOM    825  HD2 ARG A  53      31.444  44.517  25.291  1.00  0.00           H0.      0
ATOM    826  HD3 ARG A  53      30.311  44.723  24.003  1.00  0.00           H0.      0
ATOM    827  NE  ARG A  53      32.069  45.989  24.015  1.00  0.00           N0.      0
ATOM    828  HE  ARG A  53      32.269  46.917  24.360  1.00  0.00           H0.      0
ATOM    829  CZ  ARG A  53      32.775  45.743  22.971  1.00  0.00           C0.      0
ATOM    830  NH1 ARG A  53      32.682  44.676  22.307  1.00  0.00           N0.      0
ATOM    831 HH11 ARG A  53      31.977  44.015  22.603  1.00  0.00           H0.      0
ATOM    832 HH12 ARG A  53      33.111  44.420  21.430  1.00  0.00           H0.      0
ATOM    833  NH2 ARG A  53      33.619  46.632  22.523  1.00  0.00           N0.      0
ATOM    834 HH21 ARG A  53      33.742  47.584  22.837  1.00  0.00           H0.      0
ATOM    835 HH22 ARG A  53      34.076  46.456  21.639  1.00  0.00           H0.      0
ATOM    836  C   ARG A  53      27.427  45.841  28.147  1.00  0.00           C0.      0
ATOM    837  O   ARG A  53      26.403  46.438  27.820  1.00  0.00           O0.      0
ATOM    838  N   GLN A  54      27.443  44.793  29.058  1.00  0.00           N0.      0
ATOM    839  H   GLN A  54      28.341  44.407  29.314  1.00  0.00           H0.      0
ATOM    840  CA  GLN A  54      26.283  44.226  29.730  1.00  0.00           C0.      0
ATOM    841  HA  GLN A  54      25.551  43.895  28.993  1.00  0.00           H0.      0
ATOM    842  CB  GLN A  54      26.760  42.964  30.567  1.00  0.00           C0.      0
ATOM    843  HB2 GLN A  54      27.376  42.348  29.911  1.00  0.00           H0.      0
ATOM    844  HB3 GLN A  54      27.389  43.413  31.335  1.00  0.00           H0.      0
ATOM    845  CG  GLN A  54      25.531  42.247  31.301  1.00  0.00           C0.      0
ATOM    846  HG2 GLN A  54      25.987  41.379  31.778  1.00  0.00           H0.      0
ATOM    847  HG3 GLN A  54      25.122  42.956  32.020  1.00  0.00           H0.      0
ATOM    848  CD  GLN A  54      24.377  41.727  30.349  1.00  0.00           C0.      0
ATOM    849  OE1 GLN A  54      24.500  41.528  29.156  1.00  0.00           O0.      0
ATOM    850  NE2 GLN A  54      23.195  41.377  30.881  1.00  0.00           N0.      0
ATOM    851 HE21 GLN A  54      22.486  41.019  30.257  1.00  0.00           H0.      0
ATOM    852 HE22 GLN A  54      23.113  41.311  31.886  1.00  0.00           H0.      0
ATOM    853  C   GLN A  54      25.447  45.288  30.555  1.00  0.00           C0.      0
ATOM    854  O   GLN A  54      24.260  45.120  30.691  1.00  0.00           O0.      0
ATOM    855  N   HIP A  55      26.061  46.417  30.884  1.00  0.00           N0.      0
ATOM    856  H   HIP A  55      27.043  46.431  30.649  1.00  0.00           H0.      0
ATOM    857  CA  HIP A  55      25.439  47.563  31.527  1.00  0.00           C0.      0
ATOM    858  HA  HIP A  55      24.409  47.260  31.712  1.00  0.00           H0.      0
ATOM    859  CB  HIP A  55      26.139  47.671  32.928  1.00  0.00           C0.      0
ATOM    860  HB2 HIP A  55      27.198  47.835  32.729  1.00  0.00           H0.      0
ATOM    861  HB3 HIP A  55      25.686  48.504  33.466  1.00  0.00           H0.      0
ATOM    862  CG  HIP A  55      26.007  46.510  33.840  1.00  0.00           C0.      0
ATOM    863  ND1 HIP A  55      24.825  45.767  34.037  1.00  0.00           N0.      0
ATOM    864  HD1 HIP A  55      23.914  45.881  33.616  1.00  0.00           H0.      0
ATOM    865  CE1 HIP A  55      25.173  44.703  34.799  1.00  0.00           C0.      0
ATOM    866  HE1 HIP A  55      24.471  44.044  35.290  1.00  0.00           H0.      0
ATOM    867  NE2 HIP A  55      26.432  44.860  35.191  1.00  0.00           N0.      0
ATOM    868  HE2 HIP A  55      26.951  44.234  35.791  1.00  0.00           H0.      0
ATOM    869  CD2 HIP A  55      26.959  45.939  34.613  1.00  0.00           C0.      0
ATOM    870  HD2 HIP A  55      27.983  46.282  34.573  1.00  0.00           H0.      0
ATOM    871  C   HIP A  55      25.302  48.853  30.788  1.00  0.00           C0.      0
ATOM    872  O   HIP A  55      24.903  49.837  31.392  1.00  0.00           O0.      0
ATOM    873  N   GLY A  56      25.766  48.811  29.513  1.00  0.00           N0.      0
ATOM    874  H   GLY A  56      26.182  47.939  29.219  1.00  0.00           H0.      0
ATOM    875  CA  GLY A  56      25.809  49.960  28.603  1.00  0.00           C0.      0
ATOM    876  HA2 GLY A  56      26.371  49.556  27.761  1.00  0.00           H0.      0
ATOM    877  HA3 GLY A  56      24.874  50.176  28.085  1.00  0.00           H0.      0
ATOM    878  C   GLY A  56      26.404  51.180  29.108  1.00  0.00           C0.      0
ATOM    879  O   GLY A  56      26.001  52.331  28.920  1.00  0.00           O0.      0
ATOM    880  N   CYS A  57      27.563  51.005  29.748  1.00  0.00           N0.      0
ATOM    881  H   CYS A  57      28.076  50.135  29.723  1.00  0.00           H0.      0
ATOM    882  CA  CYS A  57      28.507  52.113  30.160  1.00  0.00           C0.      0
ATOM    883  HA  CYS A  57      28.010  52.893  30.736  1.00  0.00           H0.      0
ATOM    884  CB  CYS A  57      29.687  51.488  30.983  1.00  0.00           C0.      0
ATOM    885  HB2 CYS A  57      30.011  50.545  30.542  1.00  0.00           H0.      0
ATOM    886  HB3 CYS A  57      30.591  52.094  31.040  1.00  0.00           H0.      0
ATOM    887  SG  CYS A  57      29.130  50.994  32.637  1.00  0.00           S0.      0
ATOM    888  HG  CYS A  57      28.770  52.159  33.183  1.00  0.00           H0.      0
ATOM    889  C   CYS A  57      29.101  52.881  28.937  1.00  0.00           C0.      0
ATOM    890  O   CYS A  57      29.385  52.238  27.976  1.00  0.00           O0.      0
ATOM    891  N   HIE A  58      29.426  54.166  29.134  1.00  0.00           N0.      0
ATOM    892  H   HIE A  58      29.079  54.582  29.986  1.00  0.00           H0.      0
ATOM    893  CA  HIE A  58      30.397  54.869  28.265  1.00  0.00           C0.      0
ATOM    894  HA  HIE A  58      31.011  54.041  27.911  1.00  0.00           H0.      0
ATOM    895  CB  HIE A  58      29.645  55.662  27.146  1.00  0.00           C0.      0
ATOM    896  HB2 HIE A  58      28.824  55.014  26.840  1.00  0.00           H0.      0
ATOM    897  HB3 HIE A  58      29.260  56.553  27.640  1.00  0.00           H0.      0
ATOM    898  CG  HIE A  58      30.545  55.916  26.027  1.00  0.00           C0.      0
ATOM    899  ND1 HIE A  58      30.922  54.971  25.054  1.00  0.00           N0.      0
ATOM    900  CE1 HIE A  58      31.958  55.493  24.389  1.00  0.00           C0.      0
ATOM    901  HE1 HIE A  58      32.624  54.996  23.699  1.00  0.00           H0.      0
ATOM    902  NE2 HIE A  58      32.150  56.796  24.768  1.00  0.00           N0.      0
ATOM    903  HE2 HIE A  58      32.796  57.481  24.404  1.00  0.00           H0.      0
ATOM    904  CD2 HIE A  58      31.306  57.058  25.863  1.00  0.00           C0.      0
ATOM    905  HD2 HIE A  58      31.230  57.923  26.504  1.00  0.00           H0.      0
ATOM    906  C   HIE A  58      31.322  55.809  29.049  1.00  0.00           C0.      0
ATOM    907  O   HIE A  58      32.431  55.918  28.628  1.00  0.00           O0.      0
ATOM    908  N   ARG A  59      31.001  56.351  30.249  1.00  0.00           N0.      0
ATOM    909  H   ARG A  59      30.104  56.109  30.645  1.00  0.00           H0.      0
ATOM    910  CA  ARG A  59      31.951  57.096  31.150  1.00  0.00           C0.      0
ATOM    911  HA  ARG A  59      32.594  57.620  30.443  1.00  0.00           H0.      0
ATOM    912  CB  ARG A  59      31.273  58.053  32.132  1.00  0.00           C0.      0
ATOM    913  HB2 ARG A  59      30.559  57.587  32.811  1.00  0.00           H0.      0
ATOM    914  HB3 ARG A  59      32.096  58.597  32.595  1.00  0.00           H0.      0
ATOM    915  CG  ARG A  59      30.532  59.142  31.328  1.00  0.00           C0.      0
ATOM    916  HG2 ARG A  59      30.546  60.116  31.817  1.00  0.00           H0.      0
ATOM    917  HG3 ARG A  59      31.066  59.373  30.406  1.00  0.00           H0.      0
ATOM    918  CD  ARG A  59      29.073  58.962  30.812  1.00  0.00           C0.      0
ATOM    919  HD2 ARG A  59      28.699  59.842  30.288  1.00  0.00           H0.      0
ATOM    920  HD3 ARG A  59      29.020  58.081  30.172  1.00  0.00           H0.      0
ATOM    921  NE  ARG A  59      28.112  58.723  31.938  1.00  0.00           N0.      0
ATOM    922  HE  ARG A  59      28.084  57.774  32.282  1.00  0.00           H0.      0
ATOM    923  CZ  ARG A  59      27.372  59.513  32.613  1.00  0.00           C0.      0
ATOM    924  NH1 ARG A  59      27.335  60.793  32.439  1.00  0.00           N0.      0
ATOM    925 HH11 ARG A  59      28.010  61.175  31.793  1.00  0.00           H0.      0
ATOM    926 HH12 ARG A  59      26.722  61.277  33.079  1.00  0.00           H0.      0
ATOM    927  NH2 ARG A  59      26.525  58.994  33.462  1.00  0.00           N0.      0
ATOM    928 HH21 ARG A  59      26.458  57.990  33.551  1.00  0.00           H0.      0
ATOM    929 HH22 ARG A  59      25.938  59.674  33.924  1.00  0.00           H0.      0
ATOM    930  C   ARG A  59      32.640  56.096  32.099  1.00  0.00           C0.      0
ATOM    931  O   ARG A  59      31.981  55.196  32.591  1.00  0.00           O0.      0
ATOM    932  N   VAL A  60      33.886  56.293  32.429  1.00  0.00           N0.      0
ATOM    933  H   VAL A  60      34.457  56.866  31.824  1.00  0.00           H0.      0
ATOM    934  CA  VAL A  60      34.673  55.483  33.388  1.00  0.00           C0.      0
ATOM    935  HA  VAL A  60      33.918  55.056  34.048  1.00  0.00           H0.      0
ATOM    936  CB  VAL A  60      35.443  54.305  32.746  1.00  0.00           C0.      0
ATOM    937  HB  VAL A  60      36.136  54.870  32.121  1.00  0.00           H0.      0
ATOM    938  CG1 VAL A  60      36.064  53.245  33.725  1.00  0.00           C0.      0
ATOM    939 HG11 VAL A  60      36.593  52.513  33.114  1.00  0.00           H0.      0
ATOM    940 HG12 VAL A  60      36.635  53.688  34.541  1.00  0.00           H0.      0
ATOM    941 HG13 VAL A  60      35.282  52.648  34.195  1.00  0.00           H0.      0
ATOM    942  CG2 VAL A  60      34.557  53.516  31.740  1.00  0.00           C0.      0
ATOM    943 HG21 VAL A  60      35.300  52.839  31.317  1.00  0.00           H0.      0
ATOM    944 HG22 VAL A  60      33.702  53.051  32.229  1.00  0.00           H0.      0
ATOM    945 HG23 VAL A  60      34.237  54.108  30.883  1.00  0.00           H0.      0
ATOM    946  C   VAL A  60      35.614  56.364  34.146  1.00  0.00           C0.      0
ATOM    947  O   VAL A  60      36.235  57.241  33.611  1.00  0.00           O0.      0
ATOM    948  N   LEU A  61      35.881  56.130  35.420  1.00  0.00           N0.      0
ATOM    949  H   LEU A  61      35.417  55.301  35.763  1.00  0.00           H0.      0
ATOM    950  CA  LEU A  61      37.049  56.581  36.109  1.00  0.00           C0.      0
ATOM    951  HA  LEU A  61      37.574  57.301  35.481  1.00  0.00           H0.      0
ATOM    952  CB  LEU A  61      36.578  57.429  37.247  1.00  0.00           C0.      0
ATOM    953  HB2 LEU A  61      36.262  58.397  36.859  1.00  0.00           H0.      0
ATOM    954  HB3 LEU A  61      35.722  56.958  37.732  1.00  0.00           H0.      0
ATOM    955  CG  LEU A  61      37.613  57.817  38.290  1.00  0.00           C0.      0
ATOM    956  HG  LEU A  61      38.077  56.888  38.620  1.00  0.00           H0.      0
ATOM    957  CD1 LEU A  61      38.679  58.837  37.926  1.00  0.00           C0.      0
ATOM    958 HD11 LEU A  61      39.375  58.354  37.240  1.00  0.00           H0.      0
ATOM    959 HD12 LEU A  61      38.178  59.711  37.509  1.00  0.00           H0.      0
ATOM    960 HD13 LEU A  61      39.169  59.202  38.829  1.00  0.00           H0.      0
ATOM    961  CD2 LEU A  61      36.867  58.367  39.532  1.00  0.00           C0.      0
ATOM    962 HD21 LEU A  61      37.569  58.586  40.337  1.00  0.00           H0.      0
ATOM    963 HD22 LEU A  61      36.187  59.183  39.288  1.00  0.00           H0.      0
ATOM    964 HD23 LEU A  61      36.187  57.613  39.928  1.00  0.00           H0.      0
ATOM    965  C   LEU A  61      37.932  55.425  36.570  1.00  0.00           C0.      0
ATOM    966  O   LEU A  61      37.640  54.536  37.388  1.00  0.00           O0.      0
ATOM    967  N   ASH A  62      39.150  55.390  36.021  1.00  0.00           N0.      0
ATOM    968  H   ASH A  62      39.337  56.111  35.339  1.00  0.00           H0.      0
ATOM    969  CA  ASH A  62      40.290  54.682  36.502  1.00  0.00           C0.      0
ATOM    970  HA  ASH A  62      39.887  53.737  36.868  1.00  0.00           H0.      0
ATOM    971  CB  ASH A  62      41.344  54.426  35.382  1.00  0.00           C0.      0
ATOM    972  HB2 ASH A  62      40.818  54.330  34.432  1.00  0.00           H0.      0
ATOM    973  HB3 ASH A  62      41.986  55.306  35.350  1.00  0.00           H0.      0
ATOM    974  CG  ASH A  62      42.129  53.195  35.475  1.00  0.00           C0.      0
ATOM    975  OD1 ASH A  62      42.062  52.317  34.656  1.00  0.00           O0.      0
ATOM    976  OD2 ASH A  62      43.093  53.207  36.434  1.00  0.00           O0.      0
ATOM    977  HD2 ASH A  62      43.704  52.498  36.222  1.00  0.00           H0.      0
ATOM    978  C   ASH A  62      40.971  55.362  37.759  1.00  0.00           C0.      0
ATOM    979  O   ASH A  62      41.619  56.432  37.576  1.00  0.00           O0.      0
ATOM    980  N   VAL A  63      40.871  54.964  39.066  1.00  0.00           N0.      0
ATOM    981  H   VAL A  63      40.293  54.152  39.229  1.00  0.00           H0.      0
ATOM    982  CA  VAL A  63      41.230  55.821  40.245  1.00  0.00           C0.      0
ATOM    983  HA  VAL A  63      41.029  56.847  39.938  1.00  0.00           H0.      0
ATOM    984  CB  VAL A  63      40.365  55.444  41.496  1.00  0.00           C0.      0
ATOM    985  HB  VAL A  63      40.537  56.102  42.348  1.00  0.00           H0.      0
ATOM    986  CG1 VAL A  63      38.939  55.619  41.160  1.00  0.00           C0.      0
ATOM    987 HG11 VAL A  63      38.710  56.624  40.804  1.00  0.00           H0.      0
ATOM    988 HG12 VAL A  63      38.592  54.887  40.431  1.00  0.00           H0.      0
ATOM    989 HG13 VAL A  63      38.369  55.433  42.070  1.00  0.00           H0.      0
ATOM    990  CG2 VAL A  63      40.631  53.994  41.969  1.00  0.00           C0.      0
ATOM    991 HG21 VAL A  63      39.943  53.704  42.763  1.00  0.00           H0.      0
ATOM    992 HG22 VAL A  63      40.486  53.311  41.132  1.00  0.00           H0.      0
ATOM    993 HG23 VAL A  63      41.667  53.948  42.304  1.00  0.00           H0.      0
ATOM    994  C   VAL A  63      42.723  55.737  40.713  1.00  0.00           C0.      0
ATOM    995  O   VAL A  63      43.031  56.452  41.638  1.00  0.00           O0.      0
ATOM    996  N   ALA A  64      43.638  54.836  40.181  1.00  0.00           N0.      0
ATOM    997  H   ALA A  64      43.342  54.358  39.343  1.00  0.00           H0.      0
ATOM    998  CA  ALA A  64      45.031  54.641  40.605  1.00  0.00           C0.      0
ATOM    999  HA  ALA A  64      45.422  55.624  40.866  1.00  0.00           H0.      0
ATOM   1000  CB  ALA A  64      45.025  53.713  41.847  1.00  0.00           C0.      0
ATOM   1001  HB1 ALA A  64      44.430  54.027  42.704  1.00  0.00           H0.      0
ATOM   1002  HB2 ALA A  64      44.428  52.847  41.558  1.00  0.00           H0.      0
ATOM   1003  HB3 ALA A  64      45.979  53.286  42.154  1.00  0.00           H0.      0
ATOM   1004  C   ALA A  64      45.907  54.210  39.452  1.00  0.00           C0.      0
ATOM   1005  O   ALA A  64      46.461  53.123  39.326  1.00  0.00           O0.      0
ATOM   1006  N   CYS A  65      45.791  55.019  38.388  1.00  0.00           N0.      0
ATOM   1007  H   CYS A  65      45.232  55.859  38.419  1.00  0.00           H0.      0
ATOM   1008  CA  CYS A  65      46.374  54.522  37.051  1.00  0.00           C0.      0
ATOM   1009  HA  CYS A  65      45.956  53.527  36.896  1.00  0.00           H0.      0
ATOM   1010  CB  CYS A  65      45.860  55.541  36.038  1.00  0.00           C0.      0
ATOM   1011  HB2 CYS A  65      46.159  55.458  34.993  1.00  0.00           H0.      0
ATOM   1012  HB3 CYS A  65      44.789  55.344  36.006  1.00  0.00           H0.      0
ATOM   1013  SG  CYS A  65      46.441  57.257  36.373  1.00  0.00           S0.      0
ATOM   1014  HG  CYS A  65      47.713  56.934  36.623  1.00  0.00           H0.      0
ATOM   1015  C   CYS A  65      47.859  54.369  37.099  1.00  0.00           C0.      0
ATOM   1016  O   CYS A  65      48.329  53.631  36.287  1.00  0.00           O0.      0
ATOM   1017  N   GLY A  66      48.502  55.156  37.999  1.00  0.00           N0.      0
ATOM   1018  H   GLY A  66      48.012  55.707  38.690  1.00  0.00           H0.      0
ATOM   1019  CA  GLY A  66      49.945  55.214  37.959  1.00  0.00           C0.      0
ATOM   1020  HA2 GLY A  66      50.290  55.869  38.759  1.00  0.00           H0.      0
ATOM   1021  HA3 GLY A  66      50.277  54.214  38.238  1.00  0.00           H0.      0
ATOM   1022  C   GLY A  66      50.558  55.714  36.642  1.00  0.00           C0.      0
ATOM   1023  O   GLY A  66      50.170  56.743  36.157  1.00  0.00           O0.      0
ATOM   1024  N   THR A  67      51.291  54.842  35.951  1.00  0.00           N0.      0
ATOM   1025  H   THR A  67      51.554  53.998  36.440  1.00  0.00           H0.      0
ATOM   1026  CA  THR A  67      51.764  55.024  34.563  1.00  0.00           C0.      0
ATOM   1027  HA  THR A  67      52.172  56.035  34.561  1.00  0.00           H0.      0
ATOM   1028  CB  THR A  67      52.887  54.045  34.267  1.00  0.00           C0.      0
ATOM   1029  HB  THR A  67      53.333  54.153  33.278  1.00  0.00           H0.      0
ATOM   1030  CG2 THR A  67      53.978  54.105  35.268  1.00  0.00           C0.      0
ATOM   1031 HG21 THR A  67      54.315  55.118  35.490  1.00  0.00           H0.      0
ATOM   1032 HG22 THR A  67      53.679  53.708  36.238  1.00  0.00           H0.      0
ATOM   1033 HG23 THR A  67      54.819  53.487  34.956  1.00  0.00           H0.      0
ATOM   1034  OG1 THR A  67      52.368  52.755  34.431  1.00  0.00           O0.      0
ATOM   1035  HG1 THR A  67      52.771  52.214  33.748  1.00  0.00           H0.      0
ATOM   1036  C   THR A  67      50.718  54.893  33.471  1.00  0.00           C0.      0
ATOM   1037  O   THR A  67      51.008  55.252  32.381  1.00  0.00           O0.      0
ATOM   1038  N   GLY A  68      49.428  54.506  33.761  1.00  0.00           N0.      0
ATOM   1039  H   GLY A  68      49.092  54.320  34.695  1.00  0.00           H0.      0
ATOM   1040  CA  GLY A  68      48.334  54.619  32.793  1.00  0.00           C0.      0
ATOM   1041  HA2 GLY A  68      47.390  54.776  33.314  1.00  0.00           H0.      0
ATOM   1042  HA3 GLY A  68      48.312  55.502  32.155  1.00  0.00           H0.      0
ATOM   1043  C   GLY A  68      48.083  53.375  31.875  1.00  0.00           C0.      0
ATOM   1044  O   GLY A  68      47.152  53.467  31.095  1.00  0.00           O0.      0
ATOM   1045  N   VAL A  69      48.926  52.384  31.806  1.00  0.00           N0.      0
ATOM   1046  H   VAL A  69      49.846  52.465  32.214  1.00  0.00           H0.      0
ATOM   1047  CA  VAL A  69      48.597  51.139  31.059  1.00  0.00           C0.      0
ATOM   1048  HA  VAL A  69      48.730  51.340  29.996  1.00  0.00           H0.      0
ATOM   1049  CB  VAL A  69      49.596  50.094  31.618  1.00  0.00           C0.      0
ATOM   1050  HB  VAL A  69      50.628  50.414  31.474  1.00  0.00           H0.      0
ATOM   1051  CG1 VAL A  69      49.457  49.854  33.123  1.00  0.00           C0.      0
ATOM   1052 HG11 VAL A  69      48.534  49.306  33.309  1.00  0.00           H0.      0
ATOM   1053 HG12 VAL A  69      50.308  49.248  33.432  1.00  0.00           H0.      0
ATOM   1054 HG13 VAL A  69      49.455  50.804  33.659  1.00  0.00           H0.      0
ATOM   1055  CG2 VAL A  69      49.617  48.681  30.988  1.00  0.00           C0.      0
ATOM   1056 HG21 VAL A  69      50.429  48.127  31.460  1.00  0.00           H0.      0
ATOM   1057 HG22 VAL A  69      48.767  48.105  31.354  1.00  0.00           H0.      0
ATOM   1058 HG23 VAL A  69      49.732  48.659  29.905  1.00  0.00           H0.      0
ATOM   1059  C   VAL A  69      47.144  50.701  31.139  1.00  0.00           C0.      0
ATOM   1060  O   VAL A  69      46.536  50.432  30.092  1.00  0.00           O0.      0
ATOM   1061  N   ASP A  70      46.420  50.641  32.279  1.00  0.00           N0.      0
ATOM   1062  H   ASP A  70      46.953  50.588  33.135  1.00  0.00           H0.      0
ATOM   1063  CA  ASP A  70      45.002  50.273  32.496  1.00  0.00           C0.      0
ATOM   1064  HA  ASP A  70      44.752  49.391  31.908  1.00  0.00           H0.      0
ATOM   1065  CB  ASP A  70      44.703  49.892  33.940  1.00  0.00           C0.      0
ATOM   1066  HB2 ASP A  70      43.624  49.950  34.086  1.00  0.00           H0.      0
ATOM   1067  HB3 ASP A  70      44.957  48.840  34.061  1.00  0.00           H0.      0
ATOM   1068  CG  ASP A  70      45.428  50.686  35.028  1.00  0.00           C0.      0
ATOM   1069  OD1 ASP A  70      46.682  50.694  35.043  1.00  0.00           O0.      0
ATOM   1070  OD2 ASP A  70      44.771  51.436  35.789  1.00  0.00           O0.      0
ATOM   1071  C   ASP A  70      43.936  51.282  32.064  1.00  0.00           C0.      0
ATOM   1072  O   ASP A  70      42.738  50.961  31.882  1.00  0.00           O0.      0
ATOM   1073  N   SER A  71      44.366  52.541  31.829  1.00  0.00           N0.      0
ATOM   1074  H   SER A  71      45.332  52.765  32.020  1.00  0.00           H0.      0
ATOM   1075  CA  SER A  71      43.483  53.616  31.293  1.00  0.00           C0.      0
ATOM   1076  HA  SER A  71      42.509  53.465  31.758  1.00  0.00           H0.      0
ATOM   1077  CB  SER A  71      43.916  55.029  31.794  1.00  0.00           C0.      0
ATOM   1078  HB2 SER A  71      44.961  55.199  31.537  1.00  0.00           H0.      0
ATOM   1079  HB3 SER A  71      43.129  55.723  31.498  1.00  0.00           H0.      0
ATOM   1080  OG  SER A  71      44.077  55.040  33.207  1.00  0.00           O0.      0
ATOM   1081  HG  SER A  71      43.838  54.164  33.518  1.00  0.00           H0.      0
ATOM   1082  C   SER A  71      43.446  53.604  29.787  1.00  0.00           C0.      0
ATOM   1083  O   SER A  71      42.314  53.673  29.204  1.00  0.00           O0.      0
ATOM   1084  N   ILE A  72      44.657  53.435  29.174  1.00  0.00           N0.      0
ATOM   1085  H   ILE A  72      45.486  53.501  29.747  1.00  0.00           H0.      0
ATOM   1086  CA  ILE A  72      44.909  53.327  27.716  1.00  0.00           C0.      0
ATOM   1087  HA  ILE A  72      44.504  54.241  27.284  1.00  0.00           H0.      0
ATOM   1088  CB  ILE A  72      46.462  53.266  27.463  1.00  0.00           C0.      0
ATOM   1089  HB  ILE A  72      46.805  52.349  27.942  1.00  0.00           H0.      0
ATOM   1090  CG2 ILE A  72      46.720  52.921  25.981  1.00  0.00           C0.      0
ATOM   1091 HG21 ILE A  72      46.350  53.769  25.405  1.00  0.00           H0.      0
ATOM   1092 HG22 ILE A  72      47.784  52.792  25.786  1.00  0.00           H0.      0
ATOM   1093 HG23 ILE A  72      46.360  51.942  25.664  1.00  0.00           H0.      0
ATOM   1094  CG1 ILE A  72      47.035  54.610  27.749  1.00  0.00           C0.      0
ATOM   1095 HG12 ILE A  72      46.879  55.363  26.976  1.00  0.00           H0.      0
ATOM   1096 HG13 ILE A  72      46.663  55.063  28.668  1.00  0.00           H0.      0
ATOM   1097  CD1 ILE A  72      48.489  54.497  28.113  1.00  0.00           C0.      0
ATOM   1098 HD11 ILE A  72      49.124  54.155  27.296  1.00  0.00           H0.      0
ATOM   1099 HD12 ILE A  72      48.750  55.459  28.555  1.00  0.00           H0.      0
ATOM   1100 HD13 ILE A  72      48.558  53.668  28.817  1.00  0.00           H0.      0
ATOM   1101  C   ILE A  72      44.119  52.144  27.082  1.00  0.00           C0.      0
ATOM   1102  O   ILE A  72      43.453  52.261  26.043  1.00  0.00           O0.      0
ATOM   1103  N   MET A  73      44.056  51.014  27.842  1.00  0.00           N0.      0
ATOM   1104  H   MET A  73      44.568  51.001  28.713  1.00  0.00           H0.      0
ATOM   1105  CA  MET A  73      43.266  49.843  27.480  1.00  0.00           C0.      0
ATOM   1106  HA  MET A  73      43.704  49.448  26.563  1.00  0.00           H0.      0
ATOM   1107  CB  MET A  73      43.309  48.814  28.590  1.00  0.00           C0.      0
ATOM   1108  HB2 MET A  73      44.306  48.948  29.010  1.00  0.00           H0.      0
ATOM   1109  HB3 MET A  73      42.636  49.082  29.404  1.00  0.00           H0.      0
ATOM   1110  CG  MET A  73      43.122  47.373  28.070  1.00  0.00           C0.      0
ATOM   1111  HG2 MET A  73      43.871  47.285  27.283  1.00  0.00           H0.      0
ATOM   1112  HG3 MET A  73      43.465  46.733  28.882  1.00  0.00           H0.      0
ATOM   1113  SD  MET A  73      41.488  46.889  27.667  1.00  0.00           S0.      0
ATOM   1114  CE  MET A  73      40.552  47.226  29.205  1.00  0.00           C0.      0
ATOM   1115  HE1 MET A  73      40.855  46.673  30.095  1.00  0.00           H0.      0
ATOM   1116  HE2 MET A  73      40.635  48.298  29.387  1.00  0.00           H0.      0
ATOM   1117  HE3 MET A  73      39.486  47.090  29.023  1.00  0.00           H0.      0
ATOM   1118  C   MET A  73      41.835  50.225  27.052  1.00  0.00           C0.      0
ATOM   1119  O   MET A  73      41.296  49.900  26.018  1.00  0.00           O0.      0
ATOM   1120  N   LEU A  74      41.098  50.951  27.944  1.00  0.00           N0.      0
ATOM   1121  H   LEU A  74      41.512  51.297  28.798  1.00  0.00           H0.      0
ATOM   1122  CA  LEU A  74      39.778  51.565  27.639  1.00  0.00           C0.      0
ATOM   1123  HA  LEU A  74      39.150  50.765  27.248  1.00  0.00           H0.      0
ATOM   1124  CB  LEU A  74      39.284  51.945  29.062  1.00  0.00           C0.      0
ATOM   1125  HB2 LEU A  74      40.036  52.598  29.506  1.00  0.00           H0.      0
ATOM   1126  HB3 LEU A  74      38.292  52.385  28.961  1.00  0.00           H0.      0
ATOM   1127  CG  LEU A  74      39.127  50.797  30.104  1.00  0.00           C0.      0
ATOM   1128  HG  LEU A  74      40.093  50.443  30.464  1.00  0.00           H0.      0
ATOM   1129  CD1 LEU A  74      38.468  51.378  31.314  1.00  0.00           C0.      0
ATOM   1130 HD11 LEU A  74      39.157  52.137  31.685  1.00  0.00           H0.      0
ATOM   1131 HD12 LEU A  74      37.576  51.913  30.988  1.00  0.00           H0.      0
ATOM   1132 HD13 LEU A  74      38.200  50.625  32.055  1.00  0.00           H0.      0
ATOM   1133  CD2 LEU A  74      38.218  49.660  29.608  1.00  0.00           C0.      0
ATOM   1134 HD21 LEU A  74      38.561  49.204  28.679  1.00  0.00           H0.      0
ATOM   1135 HD22 LEU A  74      38.295  48.836  30.318  1.00  0.00           H0.      0
ATOM   1136 HD23 LEU A  74      37.255  50.111  29.372  1.00  0.00           H0.      0
ATOM   1137  C   LEU A  74      39.727  52.728  26.684  1.00  0.00           C0.      0
ATOM   1138  O   LEU A  74      38.719  52.941  25.976  1.00  0.00           O0.      0
ATOM   1139  N   VAL A  75      40.750  53.566  26.601  1.00  0.00           N0.      0
ATOM   1140  H   VAL A  75      41.549  53.363  27.183  1.00  0.00           H0.      0
ATOM   1141  CA  VAL A  75      40.856  54.752  25.709  1.00  0.00           C0.      0
ATOM   1142  HA  VAL A  75      39.899  55.273  25.701  1.00  0.00           H0.      0
ATOM   1143  CB  VAL A  75      41.991  55.679  26.247  1.00  0.00           C0.      0
ATOM   1144  HB  VAL A  75      42.884  55.065  26.372  1.00  0.00           H0.      0
ATOM   1145  CG1 VAL A  75      42.208  56.767  25.231  1.00  0.00           C0.      0
ATOM   1146 HG11 VAL A  75      42.907  57.483  25.664  1.00  0.00           H0.      0
ATOM   1147 HG12 VAL A  75      42.534  56.329  24.288  1.00  0.00           H0.      0
ATOM   1148 HG13 VAL A  75      41.247  57.250  25.052  1.00  0.00           H0.      0
ATOM   1149  CG2 VAL A  75      41.589  56.308  27.589  1.00  0.00           C0.      0
ATOM   1150 HG21 VAL A  75      42.318  57.023  27.971  1.00  0.00           H0.      0
ATOM   1151 HG22 VAL A  75      40.652  56.779  27.292  1.00  0.00           H0.      0
ATOM   1152 HG23 VAL A  75      41.490  55.465  28.273  1.00  0.00           H0.      0
ATOM   1153  C   VAL A  75      41.132  54.322  24.242  1.00  0.00           C0.      0
ATOM   1154  O   VAL A  75      40.772  55.042  23.276  1.00  0.00           O0.      0
ATOM   1155  N   GLU A  76      41.777  53.147  23.966  1.00  0.00           N0.      0
ATOM   1156  H   GLU A  76      42.279  52.671  24.702  1.00  0.00           H0.      0
ATOM   1157  CA  GLU A  76      41.902  52.670  22.539  1.00  0.00           C0.      0
ATOM   1158  HA  GLU A  76      42.181  53.491  21.878  1.00  0.00           H0.      0
ATOM   1159  CB  GLU A  76      43.066  51.575  22.467  1.00  0.00           C0.      0
ATOM   1160  HB2 GLU A  76      43.868  52.061  23.021  1.00  0.00           H0.      0
ATOM   1161  HB3 GLU A  76      42.805  50.719  23.089  1.00  0.00           H0.      0
ATOM   1162  CG  GLU A  76      43.510  51.038  21.125  1.00  0.00           C0.      0
ATOM   1163  HG2 GLU A  76      44.107  50.134  21.246  1.00  0.00           H0.      0
ATOM   1164  HG3 GLU A  76      42.633  50.769  20.536  1.00  0.00           H0.      0
ATOM   1165  CD  GLU A  76      44.228  52.022  20.311  1.00  0.00           C0.      0
ATOM   1166  OE1 GLU A  76      43.531  52.969  19.810  1.00  0.00           O0.      0
ATOM   1167  OE2 GLU A  76      45.469  52.003  20.294  1.00  0.00           O0.      0
ATOM   1168  C   GLU A  76      40.662  51.914  22.091  1.00  0.00           C0.      0
ATOM   1169  O   GLU A  76      40.341  52.006  20.907  1.00  0.00           O0.      0
ATOM   1170  N   GLU A  77      39.941  51.297  23.026  1.00  0.00           N0.      0
ATOM   1171  H   GLU A  77      40.321  51.166  23.953  1.00  0.00           H0.      0
ATOM   1172  CA  GLU A  77      38.552  50.930  22.717  1.00  0.00           C0.      0
ATOM   1173  HA  GLU A  77      38.443  50.376  21.784  1.00  0.00           H0.      0
ATOM   1174  CB  GLU A  77      38.134  49.984  23.824  1.00  0.00           C0.      0
ATOM   1175  HB2 GLU A  77      38.805  49.130  23.920  1.00  0.00           H0.      0
ATOM   1176  HB3 GLU A  77      38.137  50.517  24.774  1.00  0.00           H0.      0
ATOM   1177  CG  GLU A  77      36.677  49.638  23.942  1.00  0.00           C0.      0
ATOM   1178  HG2 GLU A  77      36.532  48.893  24.725  1.00  0.00           H0.      0
ATOM   1179  HG3 GLU A  77      36.240  50.568  24.305  1.00  0.00           H0.      0
ATOM   1180  CD  GLU A  77      35.925  49.177  22.696  1.00  0.00           C0.      0
ATOM   1181  OE1 GLU A  77      36.607  48.670  21.776  1.00  0.00           O0.      0
ATOM   1182  OE2 GLU A  77      34.662  49.267  22.646  1.00  0.00           O0.      0
ATOM   1183  C   GLU A  77      37.545  52.121  22.545  1.00  0.00           C0.      0
ATOM   1184  O   GLU A  77      36.703  52.172  21.646  1.00  0.00           O0.      0
ATOM   1185  N   GLY A  78      37.693  53.188  23.324  1.00  0.00           N0.      0
ATOM   1186  H   GLY A  78      38.283  53.084  24.137  1.00  0.00           H0.      0
ATOM   1187  CA  GLY A  78      37.057  54.424  23.030  1.00  0.00           C0.      0
ATOM   1188  HA2 GLY A  78      37.806  55.206  22.911  1.00  0.00           H0.      0
ATOM   1189  HA3 GLY A  78      36.496  54.414  22.095  1.00  0.00           H0.      0
ATOM   1190  C   GLY A  78      36.087  54.927  24.118  1.00  0.00           C0.      0
ATOM   1191  O   GLY A  78      35.243  55.755  23.880  1.00  0.00           O0.      0
ATOM   1192  N   PHE A  79      36.035  54.311  25.309  1.00  0.00           N0.      0
ATOM   1193  H   PHE A  79      36.824  53.710  25.501  1.00  0.00           H0.      0
ATOM   1194  CA  PHE A  79      35.197  54.871  26.404  1.00  0.00           C0.      0
ATOM   1195  HA  PHE A  79      34.143  55.001  26.163  1.00  0.00           H0.      0
ATOM   1196  CB  PHE A  79      35.312  54.023  27.676  1.00  0.00           C0.      0
ATOM   1197  HB2 PHE A  79      36.334  53.866  28.023  1.00  0.00           H0.      0
ATOM   1198  HB3 PHE A  79      34.896  54.541  28.540  1.00  0.00           H0.      0
ATOM   1199  CG  PHE A  79      34.653  52.593  27.484  1.00  0.00           C0.      0
ATOM   1200  CD1 PHE A  79      33.279  52.386  27.882  1.00  0.00           C0.      0
ATOM   1201  HD1 PHE A  79      32.823  53.267  28.308  1.00  0.00           H0.      0
ATOM   1202  CE1 PHE A  79      32.759  51.091  27.861  1.00  0.00           C0.      0
ATOM   1203  HE1 PHE A  79      31.719  50.942  28.112  1.00  0.00           H0.      0
ATOM   1204  CZ  PHE A  79      33.481  49.949  27.383  1.00  0.00           C0.      0
ATOM   1205  HZ  PHE A  79      33.060  48.958  27.295  1.00  0.00           H0.      0
ATOM   1206  CE2 PHE A  79      34.857  50.128  27.081  1.00  0.00           C0.      0
ATOM   1207  HE2 PHE A  79      35.321  49.266  26.625  1.00  0.00           H0.      0
ATOM   1208  CD2 PHE A  79      35.432  51.426  27.126  1.00  0.00           C0.      0
ATOM   1209  HD2 PHE A  79      36.453  51.552  26.798  1.00  0.00           H0.      0
ATOM   1210  C   PHE A  79      35.678  56.274  26.757  1.00  0.00           C0.      0
ATOM   1211  O   PHE A  79      36.774  56.734  26.384  1.00  0.00           O0.      0
ATOM   1212  N   SER A  80      34.812  57.063  27.423  1.00  0.00           N0.      0
ATOM   1213  H   SER A  80      33.886  56.699  27.593  1.00  0.00           H0.      0
ATOM   1214  CA  SER A  80      35.177  58.427  27.967  1.00  0.00           C0.      0
ATOM   1215  HA  SER A  80      35.955  58.856  27.337  1.00  0.00           H0.      0
ATOM   1216  CB  SER A  80      33.837  59.182  27.994  1.00  0.00           C0.      0
ATOM   1217  HB2 SER A  80      33.049  58.531  28.372  1.00  0.00           H0.      0
ATOM   1218  HB3 SER A  80      33.823  59.998  28.716  1.00  0.00           H0.      0
ATOM   1219  OG  SER A  80      33.583  59.759  26.757  1.00  0.00           O0.      0
ATOM   1220  HG  SER A  80      33.308  60.674  26.850  1.00  0.00           H0.      0
ATOM   1221  C   SER A  80      35.755  58.118  29.343  1.00  0.00           C0.      0
ATOM   1222  O   SER A  80      35.020  57.786  30.288  1.00  0.00           O0.      0
ATOM   1223  N   VAL A  81      37.104  58.147  29.420  1.00  0.00           N0.      0
ATOM   1224  H   VAL A  81      37.547  58.583  28.624  1.00  0.00           H0.      0
ATOM   1225  CA  VAL A  81      37.925  57.786  30.576  1.00  0.00           C0.      0
ATOM   1226  HA  VAL A  81      37.332  57.284  31.340  1.00  0.00           H0.      0
ATOM   1227  CB  VAL A  81      39.156  56.858  30.166  1.00  0.00           C0.      0
ATOM   1228  HB  VAL A  81      39.706  57.370  29.377  1.00  0.00           H0.      0
ATOM   1229  CG1 VAL A  81      40.137  56.387  31.347  1.00  0.00           C0.      0
ATOM   1230 HG11 VAL A  81      40.580  57.278  31.793  1.00  0.00           H0.      0
ATOM   1231 HG12 VAL A  81      39.397  55.958  32.022  1.00  0.00           H0.      0
ATOM   1232 HG13 VAL A  81      40.822  55.595  31.045  1.00  0.00           H0.      0
ATOM   1233  CG2 VAL A  81      38.749  55.596  29.475  1.00  0.00           C0.      0
ATOM   1234 HG21 VAL A  81      39.657  55.007  29.349  1.00  0.00           H0.      0
ATOM   1235 HG22 VAL A  81      37.969  55.077  30.032  1.00  0.00           H0.      0
ATOM   1236 HG23 VAL A  81      38.419  55.747  28.447  1.00  0.00           H0.      0
ATOM   1237  C   VAL A  81      38.463  59.002  31.302  1.00  0.00           C0.      0
ATOM   1238  O   VAL A  81      38.944  59.976  30.658  1.00  0.00           O0.      0
ATOM   1239  N   THR A  82      38.276  59.022  32.620  1.00  0.00           N0.      0
ATOM   1240  H   THR A  82      37.765  58.260  33.043  1.00  0.00           H0.      0
ATOM   1241  CA  THR A  82      38.945  59.941  33.542  1.00  0.00           C0.      0
ATOM   1242  HA  THR A  82      39.553  60.609  32.933  1.00  0.00           H0.      0
ATOM   1243  CB  THR A  82      37.863  60.665  34.286  1.00  0.00           C0.      0
ATOM   1244  HB  THR A  82      37.251  60.037  34.933  1.00  0.00           H0.      0
ATOM   1245  CG2 THR A  82      38.480  61.711  35.180  1.00  0.00           C0.      0
ATOM   1246 HG21 THR A  82      39.198  62.400  34.735  1.00  0.00           H0.      0
ATOM   1247 HG22 THR A  82      37.766  62.399  35.632  1.00  0.00           H0.      0
ATOM   1248 HG23 THR A  82      39.080  61.195  35.930  1.00  0.00           H0.      0
ATOM   1249  OG1 THR A  82      37.122  61.287  33.278  1.00  0.00           O0.      0
ATOM   1250  HG1 THR A  82      36.521  60.656  32.874  1.00  0.00           H0.      0
ATOM   1251  C   THR A  82      39.904  59.121  34.395  1.00  0.00           C0.      0
ATOM   1252  O   THR A  82      39.630  57.987  34.720  1.00  0.00           O0.      0
ATOM   1253  N   SER A  83      41.073  59.687  34.764  1.00  0.00           N0.      0
ATOM   1254  H   SER A  83      41.360  60.613  34.479  1.00  0.00           H0.      0
ATOM   1255  CA  SER A  83      42.122  58.932  35.403  1.00  0.00           C0.      0
ATOM   1256  HA  SER A  83      41.613  58.039  35.767  1.00  0.00           H0.      0
ATOM   1257  CB  SER A  83      43.324  58.675  34.449  1.00  0.00           C0.      0
ATOM   1258  HB2 SER A  83      43.492  59.622  33.936  1.00  0.00           H0.      0
ATOM   1259  HB3 SER A  83      44.180  58.278  34.996  1.00  0.00           H0.      0
ATOM   1260  OG  SER A  83      43.057  57.778  33.434  1.00  0.00           O0.      0
ATOM   1261  HG  SER A  83      43.441  56.905  33.539  1.00  0.00           H0.      0
ATOM   1262  C   SER A  83      42.649  59.715  36.605  1.00  0.00           C0.      0
ATOM   1263  O   SER A  83      42.801  60.954  36.554  1.00  0.00           O0.      0
ATOM   1264  N   VAL A  84      42.965  59.039  37.694  1.00  0.00           N0.      0
ATOM   1265  H   VAL A  84      42.811  58.053  37.535  1.00  0.00           H0.      0
ATOM   1266  CA  VAL A  84      43.617  59.583  38.849  1.00  0.00           C0.      0
ATOM   1267  HA  VAL A  84      44.142  60.504  38.596  1.00  0.00           H0.      0
ATOM   1268  CB  VAL A  84      42.618  59.888  39.970  1.00  0.00           C0.      0
ATOM   1269  HB  VAL A  84      42.032  59.010  40.244  1.00  0.00           H0.      0
ATOM   1270  CG1 VAL A  84      43.420  60.407  41.207  1.00  0.00           C0.      0
ATOM   1271 HG11 VAL A  84      42.691  60.829  41.898  1.00  0.00           H0.      0
ATOM   1272 HG12 VAL A  84      43.906  59.615  41.776  1.00  0.00           H0.      0
ATOM   1273 HG13 VAL A  84      44.085  61.240  40.979  1.00  0.00           H0.      0
ATOM   1274  CG2 VAL A  84      41.829  61.115  39.666  1.00  0.00           C0.      0
ATOM   1275 HG21 VAL A  84      42.405  61.998  39.388  1.00  0.00           H0.      0
ATOM   1276 HG22 VAL A  84      41.088  60.822  38.923  1.00  0.00           H0.      0
ATOM   1277 HG23 VAL A  84      41.207  61.339  40.532  1.00  0.00           H0.      0
ATOM   1278  C   VAL A  84      44.786  58.739  39.407  1.00  0.00           C0.      0
ATOM   1279  O   VAL A  84      44.701  57.487  39.424  1.00  0.00           O0.      0
ATOM   1280  N   ASP A  85      45.860  59.280  39.925  1.00  0.00           N0.      0
ATOM   1281  H   ASP A  85      45.905  60.284  40.030  1.00  0.00           H0.      0
ATOM   1282  CA  ASP A  85      46.723  58.625  40.869  1.00  0.00           C0.      0
ATOM   1283  HA  ASP A  85      46.085  57.999  41.494  1.00  0.00           H0.      0
ATOM   1284  CB  ASP A  85      47.810  57.824  40.103  1.00  0.00           C0.      0
ATOM   1285  HB2 ASP A  85      47.358  57.395  39.208  1.00  0.00           H0.      0
ATOM   1286  HB3 ASP A  85      48.581  58.496  39.727  1.00  0.00           H0.      0
ATOM   1287  CG  ASP A  85      48.426  56.744  40.940  1.00  0.00           C0.      0
ATOM   1288  OD1 ASP A  85      48.137  55.504  40.850  1.00  0.00           O0.      0
ATOM   1289  OD2 ASP A  85      49.372  57.115  41.669  1.00  0.00           O0.      0
ATOM   1290  C   ASP A  85      47.354  59.704  41.769  1.00  0.00           C0.      0
ATOM   1291  O   ASP A  85      47.599  60.829  41.324  1.00  0.00           O0.      0
ATOM   1292  N   ALA A  86      47.777  59.295  42.957  1.00  0.00           N0.      0
ATOM   1293  H   ALA A  86      47.288  58.530  43.400  1.00  0.00           H0.      0
ATOM   1294  CA  ALA A  86      48.543  60.116  43.874  1.00  0.00           C0.      0
ATOM   1295  HA  ALA A  86      48.089  61.093  43.711  1.00  0.00           H0.      0
ATOM   1296  CB  ALA A  86      48.378  59.584  45.264  1.00  0.00           C0.      0
ATOM   1297  HB1 ALA A  86      48.961  60.273  45.874  1.00  0.00           H0.      0
ATOM   1298  HB2 ALA A  86      47.333  59.715  45.542  1.00  0.00           H0.      0
ATOM   1299  HB3 ALA A  86      48.680  58.541  45.367  1.00  0.00           H0.      0
ATOM   1300  C   ALA A  86      49.994  60.398  43.495  1.00  0.00           C0.      0
ATOM   1301  O   ALA A  86      50.448  61.564  43.581  1.00  0.00           O0.      0
ATOM   1302  N   SER A  87      50.733  59.388  43.022  1.00  0.00           N0.      0
ATOM   1303  H   SER A  87      50.262  58.503  42.901  1.00  0.00           H0.      0
ATOM   1304  CA  SER A  87      52.129  59.523  42.729  1.00  0.00           C0.      0
ATOM   1305  HA  SER A  87      52.580  60.003  43.597  1.00  0.00           H0.      0
ATOM   1306  CB  SER A  87      52.845  58.217  42.559  1.00  0.00           C0.      0
ATOM   1307  HB2 SER A  87      52.982  57.727  43.523  1.00  0.00           H0.      0
ATOM   1308  HB3 SER A  87      52.245  57.562  41.927  1.00  0.00           H0.      0
ATOM   1309  OG  SER A  87      54.090  58.293  41.988  1.00  0.00           O0.      0
ATOM   1310  HG  SER A  87      54.698  58.790  42.540  1.00  0.00           H0.      0
ATOM   1311  C   SER A  87      52.407  60.423  41.538  1.00  0.00           C0.      0
ATOM   1312  O   SER A  87      51.832  60.215  40.435  1.00  0.00           O0.      0
ATOM   1313  N   ASP A  88      53.212  61.459  41.701  1.00  0.00           N0.      0
ATOM   1314  H   ASP A  88      53.603  61.580  42.624  1.00  0.00           H0.      0
ATOM   1315  CA  ASP A  88      53.547  62.328  40.611  1.00  0.00           C0.      0
ATOM   1316  HA  ASP A  88      52.599  62.591  40.141  1.00  0.00           H0.      0
ATOM   1317  CB  ASP A  88      54.181  63.646  41.142  1.00  0.00           C0.      0
ATOM   1318  HB2 ASP A  88      54.488  64.250  40.288  1.00  0.00           H0.      0
ATOM   1319  HB3 ASP A  88      53.424  64.242  41.650  1.00  0.00           H0.      0
ATOM   1320  CG  ASP A  88      55.311  63.495  42.137  1.00  0.00           C0.      0
ATOM   1321  OD1 ASP A  88      55.624  64.515  42.805  1.00  0.00           O0.      0
ATOM   1322  OD2 ASP A  88      55.885  62.390  42.414  1.00  0.00           O0.      0
ATOM   1323  C   ASP A  88      54.480  61.668  39.560  1.00  0.00           C0.      0
ATOM   1324  O   ASP A  88      54.210  61.649  38.368  1.00  0.00           O0.      0
ATOM   1325  N   LYS A  89      55.548  60.969  40.013  1.00  0.00           N0.      0
ATOM   1326  H   LYS A  89      55.631  60.960  41.020  1.00  0.00           H0.      0
ATOM   1327  CA  LYS A  89      56.458  60.239  39.164  1.00  0.00           C0.      0
ATOM   1328  HA  LYS A  89      57.049  60.875  38.504  1.00  0.00           H0.      0
ATOM   1329  CB  LYS A  89      57.436  59.428  40.040  1.00  0.00           C0.      0
ATOM   1330  HB2 LYS A  89      56.806  58.821  40.688  1.00  0.00           H0.      0
ATOM   1331  HB3 LYS A  89      58.038  58.695  39.504  1.00  0.00           H0.      0
ATOM   1332  CG  LYS A  89      58.291  60.314  41.009  1.00  0.00           C0.      0
ATOM   1333  HG2 LYS A  89      57.514  60.514  41.748  1.00  0.00           H0.      0
ATOM   1334  HG3 LYS A  89      59.156  59.731  41.323  1.00  0.00           H0.      0
ATOM   1335  CD  LYS A  89      58.757  61.758  40.539  1.00  0.00           C0.      0
ATOM   1336  HD2 LYS A  89      59.441  61.694  39.693  1.00  0.00           H0.      0
ATOM   1337  HD3 LYS A  89      57.921  62.334  40.143  1.00  0.00           H0.      0
ATOM   1338  CE  LYS A  89      59.440  62.665  41.626  1.00  0.00           C0.      0
ATOM   1339  HE2 LYS A  89      59.987  62.045  42.336  1.00  0.00           H0.      0
ATOM   1340  HE3 LYS A  89      60.026  63.407  41.083  1.00  0.00           H0.      0
ATOM   1341  NZ  LYS A  89      58.428  63.448  42.454  1.00  0.00           N0.      0
ATOM   1342  HZ1 LYS A  89      58.177  64.338  42.047  1.00  0.00           H0.      0
ATOM   1343  HZ2 LYS A  89      57.598  62.910  42.658  1.00  0.00           H0.      0
ATOM   1344  HZ3 LYS A  89      58.847  63.670  43.345  1.00  0.00           H0.      0
ATOM   1345  C   LYS A  89      55.749  59.205  38.329  1.00  0.00           C0.      0
ATOM   1346  O   LYS A  89      56.139  59.142  37.178  1.00  0.00           O0.      0
ATOM   1347  N   MET A  90      54.779  58.470  38.822  1.00  0.00           N0.      0
ATOM   1348  H   MET A  90      54.539  58.546  39.800  1.00  0.00           H0.      0
ATOM   1349  CA  MET A  90      54.099  57.422  38.123  1.00  0.00           C0.      0
ATOM   1350  HA  MET A  90      54.826  56.787  37.616  1.00  0.00           H0.      0
ATOM   1351  CB  MET A  90      53.190  56.599  39.062  1.00  0.00           C0.      0
ATOM   1352  HB2 MET A  90      52.516  57.240  39.629  1.00  0.00           H0.      0
ATOM   1353  HB3 MET A  90      52.581  55.925  38.459  1.00  0.00           H0.      0
ATOM   1354  CG  MET A  90      54.128  55.854  40.044  1.00  0.00           C0.      0
ATOM   1355  HG2 MET A  90      55.024  56.425  40.287  1.00  0.00           H0.      0
ATOM   1356  HG3 MET A  90      53.656  55.661  41.007  1.00  0.00           H0.      0
ATOM   1357  SD  MET A  90      54.749  54.253  39.476  1.00  0.00           S0.      0
ATOM   1358  CE  MET A  90      53.259  53.231  39.798  1.00  0.00           C0.      0
ATOM   1359  HE1 MET A  90      52.373  53.634  39.307  1.00  0.00           H0.      0
ATOM   1360  HE2 MET A  90      53.353  52.240  39.354  1.00  0.00           H0.      0
ATOM   1361  HE3 MET A  90      52.892  53.219  40.824  1.00  0.00           H0.      0
ATOM   1362  C   MET A  90      53.186  58.154  37.096  1.00  0.00           C0.      0
ATOM   1363  O   MET A  90      53.250  57.910  35.931  1.00  0.00           O0.      0
ATOM   1364  N   LEU A  91      52.358  59.119  37.491  1.00  0.00           N0.      0
ATOM   1365  H   LEU A  91      52.408  59.283  38.487  1.00  0.00           H0.      0
ATOM   1366  CA  LEU A  91      51.366  59.895  36.603  1.00  0.00           C0.      0
ATOM   1367  HA  LEU A  91      50.694  59.200  36.099  1.00  0.00           H0.      0
ATOM   1368  CB  LEU A  91      50.446  60.743  37.561  1.00  0.00           C0.      0
ATOM   1369  HB2 LEU A  91      50.167  60.083  38.382  1.00  0.00           H0.      0
ATOM   1370  HB3 LEU A  91      50.921  61.596  38.046  1.00  0.00           H0.      0
ATOM   1371  CG  LEU A  91      49.146  61.300  36.926  1.00  0.00           C0.      0
ATOM   1372  HG  LEU A  91      49.346  61.838  36.000  1.00  0.00           H0.      0
ATOM   1373  CD1 LEU A  91      48.169  60.142  36.668  1.00  0.00           C0.      0
ATOM   1374 HD11 LEU A  91      47.150  60.291  37.025  1.00  0.00           H0.      0
ATOM   1375 HD12 LEU A  91      48.159  59.943  35.597  1.00  0.00           H0.      0
ATOM   1376 HD13 LEU A  91      48.526  59.264  37.206  1.00  0.00           H0.      0
ATOM   1377  CD2 LEU A  91      48.288  62.315  37.685  1.00  0.00           C0.      0
ATOM   1378 HD21 LEU A  91      47.429  62.663  37.112  1.00  0.00           H0.      0
ATOM   1379 HD22 LEU A  91      47.966  61.905  38.643  1.00  0.00           H0.      0
ATOM   1380 HD23 LEU A  91      48.988  63.115  37.927  1.00  0.00           H0.      0
ATOM   1381  C   LEU A  91      51.963  60.780  35.502  1.00  0.00           C0.      0
ATOM   1382  O   LEU A  91      51.423  60.749  34.412  1.00  0.00           O0.      0
ATOM   1383  N   LYS A  92      53.158  61.312  35.694  1.00  0.00           N0.      0
ATOM   1384  H   LYS A  92      53.554  61.168  36.612  1.00  0.00           H0.      0
ATOM   1385  CA  LYS A  92      53.948  61.708  34.529  1.00  0.00           C0.      0
ATOM   1386  HA  LYS A  92      53.454  62.558  34.058  1.00  0.00           H0.      0
ATOM   1387  CB  LYS A  92      55.340  62.098  35.027  1.00  0.00           C0.      0
ATOM   1388  HB2 LYS A  92      55.219  62.536  36.019  1.00  0.00           H0.      0
ATOM   1389  HB3 LYS A  92      56.076  61.294  35.031  1.00  0.00           H0.      0
ATOM   1390  CG  LYS A  92      56.085  63.218  34.202  1.00  0.00           C0.      0
ATOM   1391  HG2 LYS A  92      57.118  63.400  34.499  1.00  0.00           H0.      0
ATOM   1392  HG3 LYS A  92      56.056  62.944  33.147  1.00  0.00           H0.      0
ATOM   1393  CD  LYS A  92      55.419  64.592  34.390  1.00  0.00           C0.      0
ATOM   1394  HD2 LYS A  92      54.430  64.486  33.944  1.00  0.00           H0.      0
ATOM   1395  HD3 LYS A  92      55.335  64.793  35.458  1.00  0.00           H0.      0
ATOM   1396  CE  LYS A  92      56.094  65.740  33.592  1.00  0.00           C0.      0
ATOM   1397  HE2 LYS A  92      57.069  66.044  33.974  1.00  0.00           H0.      0
ATOM   1398  HE3 LYS A  92      56.210  65.223  32.639  1.00  0.00           H0.      0
ATOM   1399  NZ  LYS A  92      55.250  66.951  33.494  1.00  0.00           N0.      0
ATOM   1400  HZ1 LYS A  92      55.694  67.681  32.957  1.00  0.00           H0.      0
ATOM   1401  HZ2 LYS A  92      54.359  66.761  33.057  1.00  0.00           H0.      0
ATOM   1402  HZ3 LYS A  92      55.062  67.423  34.366  1.00  0.00           H0.      0
ATOM   1403  C   LYS A  92      54.098  60.741  33.380  1.00  0.00           C0.      0
ATOM   1404  O   LYS A  92      54.115  61.213  32.197  1.00  0.00           O0.      0
ATOM   1405  N   TYR A  93      54.226  59.411  33.618  1.00  0.00           N0.      0
ATOM   1406  H   TYR A  93      54.039  59.027  34.533  1.00  0.00           H0.      0
ATOM   1407  CA  TYR A  93      54.204  58.566  32.471  1.00  0.00           C0.      0
ATOM   1408  HA  TYR A  93      54.915  58.830  31.689  1.00  0.00           H0.      0
ATOM   1409  CB  TYR A  93      54.558  57.175  32.949  1.00  0.00           C0.      0
ATOM   1410  HB2 TYR A  93      53.927  56.858  33.779  1.00  0.00           H0.      0
ATOM   1411  HB3 TYR A  93      54.335  56.465  32.152  1.00  0.00           H0.      0
ATOM   1412  CG  TYR A  93      56.004  56.916  33.352  1.00  0.00           C0.      0
ATOM   1413  CD1 TYR A  93      56.770  56.312  32.390  1.00  0.00           C0.      0
ATOM   1414  HD1 TYR A  93      56.352  55.833  31.517  1.00  0.00           H0.      0
ATOM   1415  CE1 TYR A  93      58.199  56.325  32.593  1.00  0.00           C0.      0
ATOM   1416  HE1 TYR A  93      58.916  55.989  31.859  1.00  0.00           H0.      0
ATOM   1417  CZ  TYR A  93      58.732  56.805  33.774  1.00  0.00           C0.      0
ATOM   1418  OH  TYR A  93      60.036  56.734  34.025  1.00  0.00           O0.      0
ATOM   1419  HH  TYR A  93      60.398  56.527  34.890  1.00  0.00           H0.      0
ATOM   1420  CE2 TYR A  93      57.848  57.182  34.849  1.00  0.00           C0.      0
ATOM   1421  HE2 TYR A  93      58.214  57.424  35.835  1.00  0.00           H0.      0
ATOM   1422  CD2 TYR A  93      56.487  57.382  34.601  1.00  0.00           C0.      0
ATOM   1423  HD2 TYR A  93      55.898  58.003  35.260  1.00  0.00           H0.      0
ATOM   1424  C   TYR A  93      52.864  58.541  31.717  1.00  0.00           C0.      0
ATOM   1425  O   TYR A  93      52.867  58.638  30.511  1.00  0.00           O0.      0
ATOM   1426  N   ALA A  94      51.661  58.680  32.334  1.00  0.00           N0.      0
ATOM   1427  H   ALA A  94      51.582  58.724  33.340  1.00  0.00           H0.      0
ATOM   1428  CA  ALA A  94      50.365  58.688  31.642  1.00  0.00           C0.      0
ATOM   1429  HA  ALA A  94      50.206  57.875  30.933  1.00  0.00           H0.      0
ATOM   1430  CB  ALA A  94      49.250  58.619  32.668  1.00  0.00           C0.      0
ATOM   1431  HB1 ALA A  94      49.243  57.683  33.227  1.00  0.00           H0.      0
ATOM   1432  HB2 ALA A  94      49.208  59.454  33.367  1.00  0.00           H0.      0
ATOM   1433  HB3 ALA A  94      48.300  58.678  32.137  1.00  0.00           H0.      0
ATOM   1434  C   ALA A  94      50.212  60.057  30.791  1.00  0.00           C0.      0
ATOM   1435  O   ALA A  94      49.826  59.936  29.644  1.00  0.00           O0.      0
ATOM   1436  N   LEU A  95      50.646  61.186  31.379  1.00  0.00           N0.      0
ATOM   1437  H   LEU A  95      51.013  61.091  32.315  1.00  0.00           H0.      0
ATOM   1438  CA  LEU A  95      50.708  62.491  30.747  1.00  0.00           C0.      0
ATOM   1439  HA  LEU A  95      49.735  62.840  30.401  1.00  0.00           H0.      0
ATOM   1440  CB  LEU A  95      51.061  63.479  31.850  1.00  0.00           C0.      0
ATOM   1441  HB2 LEU A  95      52.001  63.196  32.325  1.00  0.00           H0.      0
ATOM   1442  HB3 LEU A  95      51.197  64.464  31.403  1.00  0.00           H0.      0
ATOM   1443  CG  LEU A  95      50.015  63.659  33.038  1.00  0.00           C0.      0
ATOM   1444  HG  LEU A  95      49.667  62.687  33.387  1.00  0.00           H0.      0
ATOM   1445  CD1 LEU A  95      50.830  64.214  34.243  1.00  0.00           C0.      0
ATOM   1446 HD11 LEU A  95      50.142  64.546  35.020  1.00  0.00           H0.      0
ATOM   1447 HD12 LEU A  95      51.513  63.443  34.599  1.00  0.00           H0.      0
ATOM   1448 HD13 LEU A  95      51.366  65.055  33.801  1.00  0.00           H0.      0
ATOM   1449  CD2 LEU A  95      48.908  64.637  32.729  1.00  0.00           C0.      0
ATOM   1450 HD21 LEU A  95      48.246  64.316  31.925  1.00  0.00           H0.      0
ATOM   1451 HD22 LEU A  95      48.278  64.674  33.617  1.00  0.00           H0.      0
ATOM   1452 HD23 LEU A  95      49.265  65.652  32.551  1.00  0.00           H0.      0
ATOM   1453  C   LEU A  95      51.570  62.478  29.451  1.00  0.00           C0.      0
ATOM   1454  O   LEU A  95      51.254  63.243  28.583  1.00  0.00           O0.      0
ATOM   1455  N   LYS A  96      52.620  61.652  29.332  1.00  0.00           N0.      0
ATOM   1456  H   LYS A  96      52.795  61.009  30.091  1.00  0.00           H0.      0
ATOM   1457  CA  LYS A  96      53.417  61.420  28.080  1.00  0.00           C0.      0
ATOM   1458  HA  LYS A  96      53.544  62.368  27.559  1.00  0.00           H0.      0
ATOM   1459  CB  LYS A  96      54.870  60.932  28.475  1.00  0.00           C0.      0
ATOM   1460  HB2 LYS A  96      55.346  61.806  28.920  1.00  0.00           H0.      0
ATOM   1461  HB3 LYS A  96      54.734  60.139  29.210  1.00  0.00           H0.      0
ATOM   1462  CG  LYS A  96      55.662  60.398  27.221  1.00  0.00           C0.      0
ATOM   1463  HG2 LYS A  96      55.109  59.633  26.675  1.00  0.00           H0.      0
ATOM   1464  HG3 LYS A  96      55.799  61.125  26.421  1.00  0.00           H0.      0
ATOM   1465  CD  LYS A  96      57.037  59.998  27.597  1.00  0.00           C0.      0
ATOM   1466  HD2 LYS A  96      57.610  60.841  27.983  1.00  0.00           H0.      0
ATOM   1467  HD3 LYS A  96      56.913  59.249  28.379  1.00  0.00           H0.      0
ATOM   1468  CE  LYS A  96      57.822  59.258  26.470  1.00  0.00           C0.      0
ATOM   1469  HE2 LYS A  96      57.822  59.929  25.611  1.00  0.00           H0.      0
ATOM   1470  HE3 LYS A  96      58.831  59.097  26.851  1.00  0.00           H0.      0
ATOM   1471  NZ  LYS A  96      57.267  57.992  26.012  1.00  0.00           N0.      0
ATOM   1472  HZ1 LYS A  96      57.203  57.343  26.784  1.00  0.00           H0.      0
ATOM   1473  HZ2 LYS A  96      56.289  58.114  25.793  1.00  0.00           H0.      0
ATOM   1474  HZ3 LYS A  96      57.840  57.594  25.282  1.00  0.00           H0.      0
ATOM   1475  C   LYS A  96      52.699  60.386  27.193  1.00  0.00           C0.      0
ATOM   1476  O   LYS A  96      52.620  60.627  25.954  1.00  0.00           O0.      0
ATOM   1477  N   GLU A  97      52.160  59.308  27.769  1.00  0.00           N0.      0
ATOM   1478  H   GLU A  97      52.249  59.170  28.766  1.00  0.00           H0.      0
ATOM   1479  CA  GLU A  97      51.399  58.353  26.953  1.00  0.00           C0.      0
ATOM   1480  HA  GLU A  97      52.011  58.012  26.118  1.00  0.00           H0.      0
ATOM   1481  CB  GLU A  97      51.033  57.133  27.888  1.00  0.00           C0.      0
ATOM   1482  HB2 GLU A  97      50.502  57.408  28.799  1.00  0.00           H0.      0
ATOM   1483  HB3 GLU A  97      50.284  56.559  27.343  1.00  0.00           H0.      0
ATOM   1484  CG  GLU A  97      52.215  56.257  28.290  1.00  0.00           C0.      0
ATOM   1485  HG2 GLU A  97      53.198  56.729  28.267  1.00  0.00           H0.      0
ATOM   1486  HG3 GLU A  97      52.073  55.987  29.336  1.00  0.00           H0.      0
ATOM   1487  CD  GLU A  97      52.315  55.039  27.420  1.00  0.00           C0.      0
ATOM   1488  OE1 GLU A  97      52.263  55.114  26.158  1.00  0.00           O0.      0
ATOM   1489  OE2 GLU A  97      52.462  53.964  28.001  1.00  0.00           O0.      0
ATOM   1490  C   GLU A  97      50.130  58.918  26.370  1.00  0.00           C0.      0
ATOM   1491  O   GLU A  97      49.705  58.459  25.282  1.00  0.00           O0.      0
ATOM   1492  N   ARG A  98      49.533  59.928  26.914  1.00  0.00           N0.      0
ATOM   1493  H   ARG A  98      49.812  60.271  27.822  1.00  0.00           H0.      0
ATOM   1494  CA  ARG A  98      48.513  60.773  26.227  1.00  0.00           C0.      0
ATOM   1495  HA  ARG A  98      47.753  60.119  25.799  1.00  0.00           H0.      0
ATOM   1496  CB  ARG A  98      47.700  61.581  27.311  1.00  0.00           C0.      0
ATOM   1497  HB2 ARG A  98      47.445  61.023  28.212  1.00  0.00           H0.      0
ATOM   1498  HB3 ARG A  98      48.481  62.252  27.668  1.00  0.00           H0.      0
ATOM   1499  CG  ARG A  98      46.468  62.318  26.773  1.00  0.00           C0.      0
ATOM   1500  HG2 ARG A  98      46.695  63.140  26.095  1.00  0.00           H0.      0
ATOM   1501  HG3 ARG A  98      45.859  61.550  26.296  1.00  0.00           H0.      0
ATOM   1502  CD  ARG A  98      45.564  62.845  27.902  1.00  0.00           C0.      0
ATOM   1503  HD2 ARG A  98      44.566  63.114  27.556  1.00  0.00           H0.      0
ATOM   1504  HD3 ARG A  98      45.447  61.995  28.575  1.00  0.00           H0.      0
ATOM   1505  NE  ARG A  98      46.187  63.968  28.727  1.00  0.00           N0.      0
ATOM   1506  HE  ARG A  98      47.067  64.394  28.476  1.00  0.00           H0.      0
ATOM   1507  CZ  ARG A  98      45.541  64.742  29.557  1.00  0.00           C0.      0
ATOM   1508  NH1 ARG A  98      44.229  64.802  29.780  1.00  0.00           N0.      0
ATOM   1509 HH11 ARG A  98      43.535  64.339  29.211  1.00  0.00           H0.      0
ATOM   1510 HH12 ARG A  98      43.953  65.352  30.581  1.00  0.00           H0.      0
ATOM   1511  NH2 ARG A  98      46.274  65.464  30.339  1.00  0.00           N0.      0
ATOM   1512 HH21 ARG A  98      47.275  65.522  30.224  1.00  0.00           H0.      0
ATOM   1513 HH22 ARG A  98      45.869  65.982  31.106  1.00  0.00           H0.      0
ATOM   1514  C   ARG A  98      49.224  61.626  25.204  1.00  0.00           C0.      0
ATOM   1515  O   ARG A  98      48.846  61.437  24.083  1.00  0.00           O0.      0
ATOM   1516  N   TRP A  99      50.177  62.446  25.506  1.00  0.00           N0.      0
ATOM   1517  H   TRP A  99      50.387  62.458  26.494  1.00  0.00           H0.      0
ATOM   1518  CA  TRP A  99      50.713  63.505  24.699  1.00  0.00           C0.      0
ATOM   1519  HA  TRP A  99      49.982  64.279  24.463  1.00  0.00           H0.      0
ATOM   1520  CB  TRP A  99      51.910  64.140  25.388  1.00  0.00           C0.      0
ATOM   1521  HB2 TRP A  99      51.615  64.538  26.359  1.00  0.00           H0.      0
ATOM   1522  HB3 TRP A  99      52.618  63.353  25.648  1.00  0.00           H0.      0
ATOM   1523  CG  TRP A  99      52.546  65.225  24.612  1.00  0.00           C0.      0
ATOM   1524  CD1 TRP A  99      53.503  65.048  23.672  1.00  0.00           C0.      0
ATOM   1525  HD1 TRP A  99      53.958  64.089  23.473  1.00  0.00           H0.      0
ATOM   1526  NE1 TRP A  99      53.960  66.186  23.133  1.00  0.00           N0.      0
ATOM   1527  HE1 TRP A  99      54.750  66.272  22.510  1.00  0.00           H0.      0
ATOM   1528  CE2 TRP A  99      53.358  67.204  23.821  1.00  0.00           C0.      0
ATOM   1529  CZ2 TRP A  99      53.532  68.606  23.749  1.00  0.00           C0.      0
ATOM   1530  HZ2 TRP A  99      54.294  69.060  23.133  1.00  0.00           H0.      0
ATOM   1531  CH2 TRP A  99      52.583  69.405  24.407  1.00  0.00           C0.      0
ATOM   1532  HH2 TRP A  99      52.453  70.466  24.249  1.00  0.00           H0.      0
ATOM   1533  CZ3 TRP A  99      51.572  68.829  25.171  1.00  0.00           C0.      0
ATOM   1534  HZ3 TRP A  99      50.897  69.511  25.666  1.00  0.00           H0.      0
ATOM   1535  CE3 TRP A  99      51.509  67.480  25.411  1.00  0.00           C0.      0
ATOM   1536  HE3 TRP A  99      50.753  67.008  26.021  1.00  0.00           H0.      0
ATOM   1537  CD2 TRP A  99      52.405  66.657  24.700  1.00  0.00           C0.      0
ATOM   1538  C   TRP A  99      51.213  63.049  23.320  1.00  0.00           C0.      0
ATOM   1539  O   TRP A  99      51.130  63.699  22.242  1.00  0.00           O0.      0
ATOM   1540  N   ASN A 100      51.719  61.768  23.347  1.00  0.00           N0.      0
ATOM   1541  H   ASN A 100      51.909  61.336  24.240  1.00  0.00           H0.      0
ATOM   1542  CA  ASN A 100      52.253  61.167  22.128  1.00  0.00           C0.      0
ATOM   1543  HA  ASN A 100      53.178  61.651  21.814  1.00  0.00           H0.      0
ATOM   1544  CB  ASN A 100      52.632  59.690  22.550  1.00  0.00           C0.      0
ATOM   1545  HB2 ASN A 100      52.713  59.621  23.635  1.00  0.00           H0.      0
ATOM   1546  HB3 ASN A 100      51.819  59.047  22.213  1.00  0.00           H0.      0
ATOM   1547  CG  ASN A 100      53.912  59.288  21.791  1.00  0.00           C0.      0
ATOM   1548  OD1 ASN A 100      54.331  59.848  20.755  1.00  0.00           O0.      0
ATOM   1549  ND2 ASN A 100      54.614  58.289  22.259  1.00  0.00           N0.      0
ATOM   1550 HD21 ASN A 100      55.427  57.970  21.751  1.00  0.00           H0.      0
ATOM   1551 HD22 ASN A 100      54.393  57.818  23.124  1.00  0.00           H0.      0
ATOM   1552  C   ASN A 100      51.281  60.954  20.984  1.00  0.00           C0.      0
ATOM   1553  O   ASN A 100      51.596  60.648  19.815  1.00  0.00           O0.      0
ATOM   1554  N   ARG A 101      50.019  61.001  21.373  1.00  0.00           N0.      0
ATOM   1555  H   ARG A 101      49.903  61.043  22.375  1.00  0.00           H0.      0
ATOM   1556  CA  ARG A 101      48.892  60.881  20.487  1.00  0.00           C0.      0
ATOM   1557  HA  ARG A 101      49.292  61.110  19.499  1.00  0.00           H0.      0
ATOM   1558  CB  ARG A 101      48.580  59.389  20.369  1.00  0.00           C0.      0
ATOM   1559  HB2 ARG A 101      47.767  59.192  19.670  1.00  0.00           H0.      0
ATOM   1560  HB3 ARG A 101      49.469  58.920  19.947  1.00  0.00           H0.      0
ATOM   1561  CG  ARG A 101      48.179  58.605  21.587  1.00  0.00           C0.      0
ATOM   1562  HG2 ARG A 101      48.851  58.779  22.428  1.00  0.00           H0.      0
ATOM   1563  HG3 ARG A 101      47.213  58.966  21.937  1.00  0.00           H0.      0
ATOM   1564  CD  ARG A 101      48.145  57.120  21.327  1.00  0.00           C0.      0
ATOM   1565  HD2 ARG A 101      49.110  56.824  20.916  1.00  0.00           H0.      0
ATOM   1566  HD3 ARG A 101      48.019  56.513  22.224  1.00  0.00           H0.      0
ATOM   1567  NE  ARG A 101      47.133  56.776  20.341  1.00  0.00           N0.      0
ATOM   1568  HE  ARG A 101      46.804  57.577  19.821  1.00  0.00           H0.      0
ATOM   1569  CZ  ARG A 101      46.637  55.551  20.174  1.00  0.00           C0.      0
ATOM   1570  NH1 ARG A 101      47.075  54.444  20.680  1.00  0.00           N0.      0
ATOM   1571 HH11 ARG A 101      47.868  54.460  21.305  1.00  0.00           H0.      0
ATOM   1572 HH12 ARG A 101      46.527  53.596  20.702  1.00  0.00           H0.      0
ATOM   1573  NH2 ARG A 101      45.676  55.395  19.317  1.00  0.00           N0.      0
ATOM   1574 HH21 ARG A 101      45.400  56.195  18.766  1.00  0.00           H0.      0
ATOM   1575 HH22 ARG A 101      45.230  54.494  19.218  1.00  0.00           H0.      0
ATOM   1576  C   ARG A 101      47.653  61.750  20.805  1.00  0.00           C0.      0
ATOM   1577  O   ARG A 101      46.563  61.555  20.308  1.00  0.00           O0.      0
ATOM   1578  N   ARG A 102      47.804  62.776  21.589  1.00  0.00           N0.      0
ATOM   1579  H   ARG A 102      48.709  62.970  21.994  1.00  0.00           H0.      0
ATOM   1580  CA  ARG A 102      46.716  63.703  22.016  1.00  0.00           C0.      0
ATOM   1581  HA  ARG A 102      46.133  63.054  22.670  1.00  0.00           H0.      0
ATOM   1582  CB  ARG A 102      47.347  64.893  22.791  1.00  0.00           C0.      0
ATOM   1583  HB2 ARG A 102      46.473  65.428  23.162  1.00  0.00           H0.      0
ATOM   1584  HB3 ARG A 102      47.932  64.484  23.615  1.00  0.00           H0.      0
ATOM   1585  CG  ARG A 102      48.250  65.824  21.963  1.00  0.00           C0.      0
ATOM   1586  HG2 ARG A 102      49.043  65.207  21.540  1.00  0.00           H0.      0
ATOM   1587  HG3 ARG A 102      47.660  66.307  21.185  1.00  0.00           H0.      0
ATOM   1588  CD  ARG A 102      48.916  66.819  22.904  1.00  0.00           C0.      0
ATOM   1589  HD2 ARG A 102      48.092  67.288  23.442  1.00  0.00           H0.      0
ATOM   1590  HD3 ARG A 102      49.585  66.355  23.628  1.00  0.00           H0.      0
ATOM   1591  NE  ARG A 102      49.761  67.830  22.269  1.00  0.00           N0.      0
ATOM   1592  HE  ARG A 102      49.531  68.796  22.458  1.00  0.00           H0.      0
ATOM   1593  CZ  ARG A 102      50.843  67.641  21.464  1.00  0.00           C0.      0
ATOM   1594  NH1 ARG A 102      51.326  66.453  21.267  1.00  0.00           N0.      0
ATOM   1595 HH11 ARG A 102      50.703  65.711  21.549  1.00  0.00           H0.      0
ATOM   1596 HH12 ARG A 102      52.050  66.309  20.577  1.00  0.00           H0.      0
ATOM   1597  NH2 ARG A 102      51.401  68.679  20.904  1.00  0.00           N0.      0
ATOM   1598 HH21 ARG A 102      50.980  69.584  21.057  1.00  0.00           H0.      0
ATOM   1599 HH22 ARG A 102      52.344  68.645  20.543  1.00  0.00           H0.      0
ATOM   1600  C   ARG A 102      45.636  64.141  20.993  1.00  0.00           C0.      0
ATOM   1601  O   ARG A 102      44.438  64.271  21.333  1.00  0.00           O0.      0
ATOM   1602  N   LYS A 103      45.981  64.258  19.773  1.00  0.00           N0.      0
ATOM   1603  H   LYS A 103      46.942  64.035  19.555  1.00  0.00           H0.      0
ATOM   1604  CA  LYS A 103      45.001  64.721  18.750  1.00  0.00           C0.      0
ATOM   1605  HA  LYS A 103      44.547  65.647  19.102  1.00  0.00           H0.      0
ATOM   1606  CB  LYS A 103      45.677  64.982  17.365  1.00  0.00           C0.      0
ATOM   1607  HB2 LYS A 103      46.760  65.104  17.323  1.00  0.00           H0.      0
ATOM   1608  HB3 LYS A 103      45.551  64.164  16.655  1.00  0.00           H0.      0
ATOM   1609  CG  LYS A 103      45.003  66.211  16.601  1.00  0.00           C0.      0
ATOM   1610  HG2 LYS A 103      44.052  65.834  16.226  1.00  0.00           H0.      0
ATOM   1611  HG3 LYS A 103      44.976  67.001  17.351  1.00  0.00           H0.      0
ATOM   1612  CD  LYS A 103      45.769  66.696  15.416  1.00  0.00           C0.      0
ATOM   1613  HD2 LYS A 103      46.497  67.462  15.683  1.00  0.00           H0.      0
ATOM   1614  HD3 LYS A 103      46.288  65.880  14.913  1.00  0.00           H0.      0
ATOM   1615  CE  LYS A 103      44.871  67.338  14.365  1.00  0.00           C0.      0
ATOM   1616  HE2 LYS A 103      44.308  66.543  13.876  1.00  0.00           H0.      0
ATOM   1617  HE3 LYS A 103      44.139  67.969  14.869  1.00  0.00           H0.      0
ATOM   1618  NZ  LYS A 103      45.693  68.183  13.404  1.00  0.00           N0.      0
ATOM   1619  HZ1 LYS A 103      45.050  68.658  12.786  1.00  0.00           H0.      0
ATOM   1620  HZ2 LYS A 103      46.071  68.916  13.987  1.00  0.00           H0.      0
ATOM   1621  HZ3 LYS A 103      46.470  67.769  12.910  1.00  0.00           H0.      0
ATOM   1622  C   LYS A 103      43.850  63.732  18.473  1.00  0.00           C0.      0
ATOM   1623  O   LYS A 103      42.736  64.139  18.206  1.00  0.00           O0.      0
ATOM   1624  N   GLU A 104      43.990  62.360  18.642  1.00  0.00           N0.      0
ATOM   1625  H   GLU A 104      44.824  62.092  19.144  1.00  0.00           H0.      0
ATOM   1626  CA  GLU A 104      42.870  61.439  18.408  1.00  0.00           C0.      0
ATOM   1627  HA  GLU A 104      42.446  61.674  17.432  1.00  0.00           H0.      0
ATOM   1628  CB  GLU A 104      43.387  60.046  18.426  1.00  0.00           C0.      0
ATOM   1629  HB2 GLU A 104      43.639  59.758  19.447  1.00  0.00           H0.      0
ATOM   1630  HB3 GLU A 104      42.562  59.413  18.100  1.00  0.00           H0.      0
ATOM   1631  CG  GLU A 104      44.642  59.807  17.555  1.00  0.00           C0.      0
ATOM   1632  HG2 GLU A 104      44.567  60.224  16.551  1.00  0.00           H0.      0
ATOM   1633  HG3 GLU A 104      45.467  60.351  18.015  1.00  0.00           H0.      0
ATOM   1634  CD  GLU A 104      44.911  58.374  17.239  1.00  0.00           C0.      0
ATOM   1635  OE1 GLU A 104      45.923  57.836  17.757  1.00  0.00           O0.      0
ATOM   1636  OE2 GLU A 104      44.109  57.669  16.607  1.00  0.00           O0.      0
ATOM   1637  C   GLU A 104      41.690  61.562  19.474  1.00  0.00           C0.      0
ATOM   1638  O   GLU A 104      42.009  61.739  20.685  1.00  0.00           O0.      0
ATOM   1639  N   PRO A 105      40.408  61.503  19.032  1.00  0.00           N0.      0
ATOM   1640  CD  PRO A 105      39.851  61.277  17.686  1.00  0.00           C0.      0
ATOM   1641  HD2 PRO A 105      39.727  60.211  17.494  1.00  0.00           H0.      0
ATOM   1642  HD3 PRO A 105      40.508  61.637  16.894  1.00  0.00           H0.      0
ATOM   1643  CG  PRO A 105      38.480  62.023  17.615  1.00  0.00           C0.      0
ATOM   1644  HG2 PRO A 105      37.824  61.543  16.889  1.00  0.00           H0.      0
ATOM   1645  HG3 PRO A 105      38.559  63.085  17.382  1.00  0.00           H0.      0
ATOM   1646  CB  PRO A 105      37.997  61.959  19.010  1.00  0.00           C0.      0
ATOM   1647  HB2 PRO A 105      37.426  61.081  19.309  1.00  0.00           H0.      0
ATOM   1648  HB3 PRO A 105      37.509  62.926  19.137  1.00  0.00           H0.      0
ATOM   1649  CA  PRO A 105      39.299  62.009  19.837  1.00  0.00           C0.      0
ATOM   1650  HA  PRO A 105      39.450  63.078  19.991  1.00  0.00           H0.      0
ATOM   1651  C   PRO A 105      39.069  61.342  21.161  1.00  0.00           C0.      0
ATOM   1652  O   PRO A 105      38.734  61.915  22.212  1.00  0.00           O0.      0
ATOM   1653  N   ALA A 106      39.528  60.084  21.259  1.00  0.00           N0.      0
ATOM   1654  H   ALA A 106      39.967  59.599  20.490  1.00  0.00           H0.      0
ATOM   1655  CA  ALA A 106      39.363  59.349  22.543  1.00  0.00           C0.      0
ATOM   1656  HA  ALA A 106      38.423  59.647  23.006  1.00  0.00           H0.      0
ATOM   1657  CB  ALA A 106      39.300  57.855  22.294  1.00  0.00           C0.      0
ATOM   1658  HB1 ALA A 106      38.725  57.601  21.403  1.00  0.00           H0.      0
ATOM   1659  HB2 ALA A 106      40.281  57.447  22.049  1.00  0.00           H0.      0
ATOM   1660  HB3 ALA A 106      38.898  57.303  23.143  1.00  0.00           H0.      0
ATOM   1661  C   ALA A 106      40.530  59.732  23.444  1.00  0.00           C0.      0
ATOM   1662  O   ALA A 106      40.349  59.770  24.653  1.00  0.00           O0.      0
ATOM   1663  N   PHE A 107      41.696  59.979  22.914  1.00  0.00           N0.      0
ATOM   1664  H   PHE A 107      41.830  59.966  21.913  1.00  0.00           H0.      0
ATOM   1665  CA  PHE A 107      42.781  60.517  23.754  1.00  0.00           C0.      0
ATOM   1666  HA  PHE A 107      42.851  60.033  24.728  1.00  0.00           H0.      0
ATOM   1667  CB  PHE A 107      44.097  60.225  23.040  1.00  0.00           C0.      0
ATOM   1668  HB2 PHE A 107      44.036  60.623  22.027  1.00  0.00           H0.      0
ATOM   1669  HB3 PHE A 107      44.952  60.669  23.550  1.00  0.00           H0.      0
ATOM   1670  CG  PHE A 107      44.424  58.697  23.014  1.00  0.00           C0.      0
ATOM   1671  CD1 PHE A 107      43.906  57.812  22.012  1.00  0.00           C0.      0
ATOM   1672  HD1 PHE A 107      43.454  58.233  21.126  1.00  0.00           H0.      0
ATOM   1673  CE1 PHE A 107      44.155  56.447  22.128  1.00  0.00           C0.      0
ATOM   1674  HE1 PHE A 107      43.878  55.777  21.327  1.00  0.00           H0.      0
ATOM   1675  CZ  PHE A 107      45.017  55.927  23.120  1.00  0.00           C0.      0
ATOM   1676  HZ  PHE A 107      45.187  54.861  23.131  1.00  0.00           H0.      0
ATOM   1677  CE2 PHE A 107      45.623  56.796  24.045  1.00  0.00           C0.      0
ATOM   1678  HE2 PHE A 107      46.278  56.495  24.850  1.00  0.00           H0.      0
ATOM   1679  CD2 PHE A 107      45.357  58.194  23.882  1.00  0.00           C0.      0
ATOM   1680  HD2 PHE A 107      45.822  58.893  24.562  1.00  0.00           H0.      0
ATOM   1681  C   PHE A 107      42.695  62.093  24.095  1.00  0.00           C0.      0
ATOM   1682  O   PHE A 107      42.897  62.512  25.214  1.00  0.00           O0.      0
ATOM   1683  N   ASP A 108      42.160  62.902  23.217  1.00  0.00           N0.      0
ATOM   1684  H   ASP A 108      42.119  62.459  22.311  1.00  0.00           H0.      0
ATOM   1685  CA  ASP A 108      41.716  64.255  23.459  1.00  0.00           C0.      0
ATOM   1686  HA  ASP A 108      42.601  64.828  23.737  1.00  0.00           H0.      0
ATOM   1687  CB  ASP A 108      41.079  64.680  22.114  1.00  0.00           C0.      0
ATOM   1688  HB2 ASP A 108      41.817  64.569  21.320  1.00  0.00           H0.      0
ATOM   1689  HB3 ASP A 108      40.279  64.034  21.753  1.00  0.00           H0.      0
ATOM   1690  CG  ASP A 108      40.465  66.080  22.121  1.00  0.00           C0.      0
ATOM   1691  OD1 ASP A 108      41.208  67.062  22.343  1.00  0.00           O0.      0
ATOM   1692  OD2 ASP A 108      39.279  66.210  21.800  1.00  0.00           O0.      0
ATOM   1693  C   ASP A 108      40.676  64.314  24.532  1.00  0.00           C0.      0
ATOM   1694  O   ASP A 108      40.636  65.283  25.364  1.00  0.00           O0.      0
ATOM   1695  N   LYS A 109      39.847  63.289  24.614  1.00  0.00           N0.      0
ATOM   1696  H   LYS A 109      39.702  62.639  23.854  1.00  0.00           H0.      0
ATOM   1697  CA  LYS A 109      38.773  63.156  25.599  1.00  0.00           C0.      0
ATOM   1698  HA  LYS A 109      38.401  64.162  25.794  1.00  0.00           H0.      0
ATOM   1699  CB  LYS A 109      37.583  62.357  25.025  1.00  0.00           C0.      0
ATOM   1700  HB2 LYS A 109      37.235  62.935  24.169  1.00  0.00           H0.      0
ATOM   1701  HB3 LYS A 109      37.932  61.368  24.729  1.00  0.00           H0.      0
ATOM   1702  CG  LYS A 109      36.454  61.924  26.031  1.00  0.00           C0.      0
ATOM   1703  HG2 LYS A 109      35.768  61.191  25.607  1.00  0.00           H0.      0
ATOM   1704  HG3 LYS A 109      36.880  61.409  26.892  1.00  0.00           H0.      0
ATOM   1705  CD  LYS A 109      35.655  63.154  26.527  1.00  0.00           C0.      0
ATOM   1706  HD2 LYS A 109      35.173  62.957  27.484  1.00  0.00           H0.      0
ATOM   1707  HD3 LYS A 109      36.312  64.017  26.635  1.00  0.00           H0.      0
ATOM   1708  CE  LYS A 109      34.654  63.426  25.383  1.00  0.00           C0.      0
ATOM   1709  HE2 LYS A 109      35.280  63.517  24.496  1.00  0.00           H0.      0
ATOM   1710  HE3 LYS A 109      34.038  62.538  25.242  1.00  0.00           H0.      0
ATOM   1711  NZ  LYS A 109      33.771  64.563  25.622  1.00  0.00           N0.      0
ATOM   1712  HZ1 LYS A 109      33.205  64.756  24.807  1.00  0.00           H0.      0
ATOM   1713  HZ2 LYS A 109      33.328  64.417  26.518  1.00  0.00           H0.      0
ATOM   1714  HZ3 LYS A 109      34.226  65.455  25.752  1.00  0.00           H0.      0
ATOM   1715  C   LYS A 109      39.234  62.679  26.946  1.00  0.00           C0.      0
ATOM   1716  O   LYS A 109      38.505  62.946  27.958  1.00  0.00           O0.      0
ATOM   1717  N   TRP A 110      40.435  62.045  27.003  1.00  0.00           N0.      0
ATOM   1718  H   TRP A 110      40.942  61.929  26.137  1.00  0.00           H0.      0
ATOM   1719  CA  TRP A 110      40.869  61.456  28.236  1.00  0.00           C0.      0
ATOM   1720  HA  TRP A 110      40.062  60.877  28.685  1.00  0.00           H0.      0
ATOM   1721  CB  TRP A 110      42.019  60.459  27.793  1.00  0.00           C0.      0
ATOM   1722  HB2 TRP A 110      41.677  59.682  27.109  1.00  0.00           H0.      0
ATOM   1723  HB3 TRP A 110      42.673  61.029  27.132  1.00  0.00           H0.      0
ATOM   1724  CG  TRP A 110      42.763  59.759  28.878  1.00  0.00           C0.      0
ATOM   1725  CD1 TRP A 110      42.302  59.393  30.089  1.00  0.00           C0.      0
ATOM   1726  HD1 TRP A 110      41.355  59.685  30.519  1.00  0.00           H0.      0
ATOM   1727  NE1 TRP A 110      43.299  58.709  30.827  1.00  0.00           N0.      0
ATOM   1728  HE1 TRP A 110      43.246  58.497  31.813  1.00  0.00           H0.      0
ATOM   1729  CE2 TRP A 110      44.402  58.499  29.998  1.00  0.00           C0.      0
ATOM   1730  CZ2 TRP A 110      45.662  57.930  30.243  1.00  0.00           C0.      0
ATOM   1731  HZ2 TRP A 110      45.917  57.597  31.239  1.00  0.00           H0.      0
ATOM   1732  CH2 TRP A 110      46.638  58.010  29.238  1.00  0.00           C0.      0
ATOM   1733  HH2 TRP A 110      47.621  57.584  29.376  1.00  0.00           H0.      0
ATOM   1734  CZ3 TRP A 110      46.325  58.486  27.944  1.00  0.00           C0.      0
ATOM   1735  HZ3 TRP A 110      47.031  58.240  27.164  1.00  0.00           H0.      0
ATOM   1736  CE3 TRP A 110      45.044  59.004  27.754  1.00  0.00           C0.      0
ATOM   1737  HE3 TRP A 110      44.925  59.331  26.732  1.00  0.00           H0.      0
ATOM   1738  CD2 TRP A 110      44.105  59.169  28.756  1.00  0.00           C0.      0
ATOM   1739  C   TRP A 110      41.364  62.573  29.217  1.00  0.00           C0.      0
ATOM   1740  O   TRP A 110      41.903  63.622  28.768  1.00  0.00           O0.      0
ATOM   1741  N   VAL A 111      40.863  62.435  30.436  1.00  0.00           N0.      0
ATOM   1742  H   VAL A 111      40.277  61.639  30.640  1.00  0.00           H0.      0
ATOM   1743  CA  VAL A 111      41.042  63.487  31.406  1.00  0.00           C0.      0
ATOM   1744  HA  VAL A 111      41.556  64.376  31.041  1.00  0.00           H0.      0
ATOM   1745  CB  VAL A 111      39.643  63.787  32.007  1.00  0.00           C0.      0
ATOM   1746  HB  VAL A 111      39.104  62.919  32.386  1.00  0.00           H0.      0
ATOM   1747  CG1 VAL A 111      39.643  64.761  33.256  1.00  0.00           C0.      0
ATOM   1748 HG11 VAL A 111      38.668  64.791  33.744  1.00  0.00           H0.      0
ATOM   1749 HG12 VAL A 111      40.222  64.385  34.100  1.00  0.00           H0.      0
ATOM   1750 HG13 VAL A 111      39.965  65.766  32.983  1.00  0.00           H0.      0
ATOM   1751  CG2 VAL A 111      38.798  64.545  30.947  1.00  0.00           C0.      0
ATOM   1752 HG21 VAL A 111      37.806  64.835  31.294  1.00  0.00           H0.      0
ATOM   1753 HG22 VAL A 111      39.291  65.503  30.784  1.00  0.00           H0.      0
ATOM   1754 HG23 VAL A 111      38.778  63.909  30.062  1.00  0.00           H0.      0
ATOM   1755  C   VAL A 111      41.919  62.940  32.502  1.00  0.00           C0.      0
ATOM   1756  O   VAL A 111      41.851  61.715  32.715  1.00  0.00           O0.      0
ATOM   1757  N   ILE A 112      42.773  63.801  33.109  1.00  0.00           N0.      0
ATOM   1758  H   ILE A 112      42.756  64.778  32.852  1.00  0.00           H0.      0
ATOM   1759  CA  ILE A 112      43.615  63.362  34.197  1.00  0.00           C0.      0
ATOM   1760  HA  ILE A 112      43.058  62.636  34.788  1.00  0.00           H0.      0
ATOM   1761  CB  ILE A 112      45.017  62.847  33.558  1.00  0.00           C0.      0
ATOM   1762  HB  ILE A 112      45.632  63.734  33.402  1.00  0.00           H0.      0
ATOM   1763  CG2 ILE A 112      45.790  62.088  34.681  1.00  0.00           C0.      0
ATOM   1764 HG21 ILE A 112      46.627  61.591  34.190  1.00  0.00           H0.      0
ATOM   1765 HG22 ILE A 112      46.094  62.742  35.498  1.00  0.00           H0.      0
ATOM   1766 HG23 ILE A 112      45.122  61.327  35.085  1.00  0.00           H0.      0
ATOM   1767  CG1 ILE A 112      44.847  62.085  32.272  1.00  0.00           C0.      0
ATOM   1768 HG12 ILE A 112      44.166  61.239  32.369  1.00  0.00           H0.      0
ATOM   1769 HG13 ILE A 112      44.305  62.713  31.565  1.00  0.00           H0.      0
ATOM   1770  CD1 ILE A 112      46.140  61.486  31.678  1.00  0.00           C0.      0
ATOM   1771 HD11 ILE A 112      47.033  62.111  31.694  1.00  0.00           H0.      0
ATOM   1772 HD12 ILE A 112      46.316  60.526  32.163  1.00  0.00           H0.      0
ATOM   1773 HD13 ILE A 112      46.002  61.205  30.633  1.00  0.00           H0.      0
ATOM   1774  C   ILE A 112      43.878  64.353  35.293  1.00  0.00           C0.      0
ATOM   1775  O   ILE A 112      44.253  65.495  34.997  1.00  0.00           O0.      0
ATOM   1776  N   GLU A 113      43.671  63.949  36.546  1.00  0.00           N0.      0
ATOM   1777  H   GLU A 113      43.575  62.949  36.649  1.00  0.00           H0.      0
ATOM   1778  CA  GLU A 113      43.927  64.721  37.836  1.00  0.00           C0.      0
ATOM   1779  HA  GLU A 113      44.426  65.639  37.526  1.00  0.00           H0.      0
ATOM   1780  CB  GLU A 113      42.550  65.244  38.311  1.00  0.00           C0.      0
ATOM   1781  HB2 GLU A 113      42.156  65.899  37.534  1.00  0.00           H0.      0
ATOM   1782  HB3 GLU A 113      41.861  64.405  38.407  1.00  0.00           H0.      0
ATOM   1783  CG  GLU A 113      42.447  66.110  39.549  1.00  0.00           C0.      0
ATOM   1784  HG2 GLU A 113      41.431  66.021  39.933  1.00  0.00           H0.      0
ATOM   1785  HG3 GLU A 113      43.103  65.757  40.345  1.00  0.00           H0.      0
ATOM   1786  CD  GLU A 113      42.780  67.581  39.168  1.00  0.00           C0.      0
ATOM   1787  OE1 GLU A 113      43.873  67.917  38.592  1.00  0.00           O0.      0
ATOM   1788  OE2 GLU A 113      41.942  68.469  39.480  1.00  0.00           O0.      0
ATOM   1789  C   GLU A 113      44.730  64.020  38.947  1.00  0.00           C0.      0
ATOM   1790  O   GLU A 113      44.713  62.807  39.097  1.00  0.00           O0.      0
ATOM   1791  N   GLU A 114      45.528  64.771  39.740  1.00  0.00           N0.      0
ATOM   1792  H   GLU A 114      45.463  65.748  39.492  1.00  0.00           H0.      0
ATOM   1793  CA  GLU A 114      46.609  64.365  40.690  1.00  0.00           C0.      0
ATOM   1794  HA  GLU A 114      46.994  63.407  40.339  1.00  0.00           H0.      0
ATOM   1795  CB  GLU A 114      47.669  65.504  40.665  1.00  0.00           C0.      0
ATOM   1796  HB2 GLU A 114      48.616  65.135  41.060  1.00  0.00           H0.      0
ATOM   1797  HB3 GLU A 114      47.901  65.687  39.616  1.00  0.00           H0.      0
ATOM   1798  CG  GLU A 114      47.179  66.856  41.263  1.00  0.00           C0.      0
ATOM   1799  HG2 GLU A 114      46.162  66.991  40.895  1.00  0.00           H0.      0
ATOM   1800  HG3 GLU A 114      47.067  66.785  42.345  1.00  0.00           H0.      0
ATOM   1801  CD  GLU A 114      47.900  68.066  40.703  1.00  0.00           C0.      0
ATOM   1802  OE1 GLU A 114      47.330  69.107  40.319  1.00  0.00           O0.      0
ATOM   1803  OE2 GLU A 114      49.154  68.099  40.748  1.00  0.00           O0.      0
ATOM   1804  C   GLU A 114      46.079  64.146  42.090  1.00  0.00           C0.      0
ATOM   1805  O   GLU A 114      46.799  64.234  43.092  1.00  0.00           O0.      0
ATOM   1806  N   ALA A 115      44.778  63.841  42.163  1.00  0.00           N0.      0
ATOM   1807  H   ALA A 115      44.255  63.646  41.321  1.00  0.00           H0.      0
ATOM   1808  CA  ALA A 115      44.045  63.678  43.403  1.00  0.00           C0.      0
ATOM   1809  HA  ALA A 115      44.342  64.508  44.044  1.00  0.00           H0.      0
ATOM   1810  CB  ALA A 115      42.564  63.820  43.091  1.00  0.00           C0.      0
ATOM   1811  HB1 ALA A 115      42.426  64.737  42.519  1.00  0.00           H0.      0
ATOM   1812  HB2 ALA A 115      42.206  63.032  42.428  1.00  0.00           H0.      0
ATOM   1813  HB3 ALA A 115      41.986  63.830  44.015  1.00  0.00           H0.      0
ATOM   1814  C   ALA A 115      44.491  62.440  44.220  1.00  0.00           C0.      0
ATOM   1815  O   ALA A 115      44.452  61.309  43.802  1.00  0.00           O0.      0
ATOM   1816  N   ASN A 116      44.646  62.557  45.546  1.00  0.00           N0.      0
ATOM   1817  H   ASN A 116      44.418  63.449  45.962  1.00  0.00           H0.      0
ATOM   1818  CA  ASN A 116      44.522  61.440  46.477  1.00  0.00           C0.      0
ATOM   1819  HA  ASN A 116      45.142  60.627  46.101  1.00  0.00           H0.      0
ATOM   1820  CB  ASN A 116      45.173  61.785  47.849  1.00  0.00           C0.      0
ATOM   1821  HB2 ASN A 116      46.110  62.319  47.689  1.00  0.00           H0.      0
ATOM   1822  HB3 ASN A 116      44.561  62.445  48.464  1.00  0.00           H0.      0
ATOM   1823  CG  ASN A 116      45.514  60.571  48.680  1.00  0.00           C0.      0
ATOM   1824  OD1 ASN A 116      44.649  59.732  49.042  1.00  0.00           O0.      0
ATOM   1825  ND2 ASN A 116      46.760  60.402  49.003  1.00  0.00           N0.      0
ATOM   1826 HD21 ASN A 116      47.009  59.775  49.755  1.00  0.00           H0.      0
ATOM   1827 HD22 ASN A 116      47.489  60.971  48.599  1.00  0.00           H0.      0
ATOM   1828  C   ASN A 116      43.037  60.883  46.635  1.00  0.00           C0.      0
ATOM   1829  O   ASN A 116      42.134  61.682  46.529  1.00  0.00           O0.      0
ATOM   1830  N   TRP A 117      42.792  59.598  46.907  1.00  0.00           N0.      0
ATOM   1831  H   TRP A 117      43.615  59.016  46.961  1.00  0.00           H0.      0
ATOM   1832  CA  TRP A 117      41.479  59.096  47.322  1.00  0.00           C0.      0
ATOM   1833  HA  TRP A 117      40.754  59.391  46.563  1.00  0.00           H0.      0
ATOM   1834  CB  TRP A 117      41.397  57.558  47.572  1.00  0.00           C0.      0
ATOM   1835  HB2 TRP A 117      41.751  57.432  48.595  1.00  0.00           H0.      0
ATOM   1836  HB3 TRP A 117      40.334  57.339  47.465  1.00  0.00           H0.      0
ATOM   1837  CG  TRP A 117      42.072  56.663  46.589  1.00  0.00           C0.      0
ATOM   1838  CD1 TRP A 117      42.059  56.778  45.252  1.00  0.00           C0.      0
ATOM   1839  HD1 TRP A 117      41.646  57.605  44.694  1.00  0.00           H0.      0
ATOM   1840  NE1 TRP A 117      42.806  55.767  44.714  1.00  0.00           N0.      0
ATOM   1841  HE1 TRP A 117      42.997  55.726  43.723  1.00  0.00           H0.      0
ATOM   1842  CE2 TRP A 117      43.313  54.938  45.633  1.00  0.00           C0.      0
ATOM   1843  CZ2 TRP A 117      44.207  53.832  45.588  1.00  0.00           C0.      0
ATOM   1844  HZ2 TRP A 117      44.615  53.561  44.626  1.00  0.00           H0.      0
ATOM   1845  CH2 TRP A 117      44.622  53.162  46.747  1.00  0.00           C0.      0
ATOM   1846  HH2 TRP A 117      45.452  52.479  46.650  1.00  0.00           H0.      0
ATOM   1847  CZ3 TRP A 117      44.057  53.638  47.949  1.00  0.00           C0.      0
ATOM   1848  HZ3 TRP A 117      44.348  53.135  48.859  1.00  0.00           H0.      0
ATOM   1849  CE3 TRP A 117      43.200  54.751  48.013  1.00  0.00           C0.      0
ATOM   1850  HE3 TRP A 117      42.949  55.075  49.012  1.00  0.00           H0.      0
ATOM   1851  CD2 TRP A 117      42.871  55.479  46.854  1.00  0.00           C0.      0
ATOM   1852  C   TRP A 117      40.901  59.773  48.543  1.00  0.00           C0.      0
ATOM   1853  O   TRP A 117      39.719  59.763  48.852  1.00  0.00           O0.      0
ATOM   1854  N   LEU A 118      41.713  60.501  49.333  1.00  0.00           N0.      0
ATOM   1855  H   LEU A 118      42.712  60.381  49.252  1.00  0.00           H0.      0
ATOM   1856  CA  LEU A 118      41.250  61.339  50.480  1.00  0.00           C0.      0
ATOM   1857  HA  LEU A 118      40.427  60.765  50.906  1.00  0.00           H0.      0
ATOM   1858  CB  LEU A 118      42.413  61.556  51.515  1.00  0.00           C0.      0
ATOM   1859  HB2 LEU A 118      43.279  61.923  50.965  1.00  0.00           H0.      0
ATOM   1860  HB3 LEU A 118      42.136  62.203  52.348  1.00  0.00           H0.      0
ATOM   1861  CG  LEU A 118      42.614  60.261  52.234  1.00  0.00           C0.      0
ATOM   1862  HG  LEU A 118      42.793  59.429  51.554  1.00  0.00           H0.      0
ATOM   1863  CD1 LEU A 118      43.896  60.368  53.001  1.00  0.00           C0.      0
ATOM   1864 HD11 LEU A 118      44.126  59.464  53.565  1.00  0.00           H0.      0
ATOM   1865 HD12 LEU A 118      44.709  60.905  52.512  1.00  0.00           H0.      0
ATOM   1866 HD13 LEU A 118      43.658  61.114  53.760  1.00  0.00           H0.      0
ATOM   1867  CD2 LEU A 118      41.578  59.817  53.267  1.00  0.00           C0.      0
ATOM   1868 HD21 LEU A 118      41.986  58.941  53.772  1.00  0.00           H0.      0
ATOM   1869 HD22 LEU A 118      41.188  60.607  53.908  1.00  0.00           H0.      0
ATOM   1870 HD23 LEU A 118      40.715  59.450  52.711  1.00  0.00           H0.      0
ATOM   1871  C   LEU A 118      40.630  62.690  50.062  1.00  0.00           C0.      0
ATOM   1872  O   LEU A 118      40.006  63.302  50.878  1.00  0.00           O0.      0
ATOM   1873  N   THR A 119      40.808  63.160  48.817  1.00  0.00           N0.      0
ATOM   1874  H   THR A 119      41.506  62.698  48.252  1.00  0.00           H0.      0
ATOM   1875  CA  THR A 119      40.193  64.383  48.318  1.00  0.00           C0.      0
ATOM   1876  HA  THR A 119      39.489  64.695  49.090  1.00  0.00           H0.      0
ATOM   1877  CB  THR A 119      41.247  65.476  48.088  1.00  0.00           C0.      0
ATOM   1878  HB  THR A 119      40.756  66.384  47.739  1.00  0.00           H0.      0
ATOM   1879  CG2 THR A 119      42.117  65.710  49.310  1.00  0.00           C0.      0
ATOM   1880 HG21 THR A 119      42.682  66.595  49.019  1.00  0.00           H0.      0
ATOM   1881 HG22 THR A 119      41.515  65.963  50.183  1.00  0.00           H0.      0
ATOM   1882 HG23 THR A 119      42.797  64.858  49.330  1.00  0.00           H0.      0
ATOM   1883  OG1 THR A 119      42.092  65.119  46.985  1.00  0.00           O0.      0
ATOM   1884  HG1 THR A 119      41.723  65.704  46.319  1.00  0.00           H0.      0
ATOM   1885  C   THR A 119      39.428  64.196  47.039  1.00  0.00           C0.      0
ATOM   1886  O   THR A 119      38.851  65.084  46.460  1.00  0.00           O0.      0
ATOM   1887  N   LEU A 120      39.376  62.956  46.597  1.00  0.00           N0.      0
ATOM   1888  H   LEU A 120      39.913  62.279  47.120  1.00  0.00           H0.      0
ATOM   1889  CA  LEU A 120      38.835  62.567  45.299  1.00  0.00           C0.      0
ATOM   1890  HA  LEU A 120      39.419  63.015  44.496  1.00  0.00           H0.      0
ATOM   1891  CB  LEU A 120      38.870  61.044  45.236  1.00  0.00           C0.      0
ATOM   1892  HB2 LEU A 120      39.895  60.835  45.543  1.00  0.00           H0.      0
ATOM   1893  HB3 LEU A 120      38.147  60.549  45.884  1.00  0.00           H0.      0
ATOM   1894  CG  LEU A 120      38.591  60.444  43.836  1.00  0.00           C0.      0
ATOM   1895  HG  LEU A 120      37.675  60.831  43.390  1.00  0.00           H0.      0
ATOM   1896  CD1 LEU A 120      39.836  60.658  42.928  1.00  0.00           C0.      0
ATOM   1897 HD11 LEU A 120      40.017  61.722  42.777  1.00  0.00           H0.      0
ATOM   1898 HD12 LEU A 120      40.654  60.349  43.578  1.00  0.00           H0.      0
ATOM   1899 HD13 LEU A 120      39.726  60.144  41.973  1.00  0.00           H0.      0
ATOM   1900  CD2 LEU A 120      38.280  58.957  43.891  1.00  0.00           C0.      0
ATOM   1901 HD21 LEU A 120      37.370  58.739  44.449  1.00  0.00           H0.      0
ATOM   1902 HD22 LEU A 120      38.146  58.533  42.895  1.00  0.00           H0.      0
ATOM   1903 HD23 LEU A 120      39.150  58.568  44.419  1.00  0.00           H0.      0
ATOM   1904  C   LEU A 120      37.406  63.070  45.139  1.00  0.00           C0.      0
ATOM   1905  O   LEU A 120      36.995  63.731  44.187  1.00  0.00           O0.      0
ATOM   1906  N   ASP A 121      36.625  62.811  46.183  1.00  0.00           N0.      0
ATOM   1907  H   ASP A 121      37.083  62.394  46.980  1.00  0.00           H0.      0
ATOM   1908  CA  ASP A 121      35.169  63.149  46.236  1.00  0.00           C0.      0
ATOM   1909  HA  ASP A 121      34.660  62.569  45.466  1.00  0.00           H0.      0
ATOM   1910  CB  ASP A 121      34.695  62.724  47.655  1.00  0.00           C0.      0
ATOM   1911  HB2 ASP A 121      33.610  62.786  47.736  1.00  0.00           H0.      0
ATOM   1912  HB3 ASP A 121      34.946  61.695  47.913  1.00  0.00           H0.      0
ATOM   1913  CG  ASP A 121      35.254  63.677  48.682  1.00  0.00           C0.      0
ATOM   1914  OD1 ASP A 121      36.503  63.789  48.824  1.00  0.00           O0.      0
ATOM   1915  OD2 ASP A 121      34.549  64.458  49.349  1.00  0.00           O0.      0
ATOM   1916  C   ASP A 121      34.816  64.585  45.942  1.00  0.00           C0.      0
ATOM   1917  O   ASP A 121      33.698  64.853  45.480  1.00  0.00           O0.      0
ATOM   1918  N   LYS A 122      35.804  65.417  46.226  1.00  0.00           N0.      0
ATOM   1919  H   LYS A 122      36.650  65.062  46.648  1.00  0.00           H0.      0
ATOM   1920  CA  LYS A 122      35.630  66.857  46.129  1.00  0.00           C0.      0
ATOM   1921  HA  LYS A 122      34.616  67.032  45.767  1.00  0.00           H0.      0
ATOM   1922  CB  LYS A 122      35.666  67.573  47.434  1.00  0.00           C0.      0
ATOM   1923  HB2 LYS A 122      35.612  68.647  47.257  1.00  0.00           H0.      0
ATOM   1924  HB3 LYS A 122      34.827  67.186  48.012  1.00  0.00           H0.      0
ATOM   1925  CG  LYS A 122      37.101  67.357  48.107  1.00  0.00           C0.      0
ATOM   1926  HG2 LYS A 122      37.436  66.320  48.143  1.00  0.00           H0.      0
ATOM   1927  HG3 LYS A 122      37.849  67.829  47.470  1.00  0.00           H0.      0
ATOM   1928  CD  LYS A 122      37.164  68.092  49.409  1.00  0.00           C0.      0
ATOM   1929  HD2 LYS A 122      38.125  67.834  49.855  1.00  0.00           H0.      0
ATOM   1930  HD3 LYS A 122      37.175  69.173  49.269  1.00  0.00           H0.      0
ATOM   1931  CE  LYS A 122      35.950  67.841  50.353  1.00  0.00           C0.      0
ATOM   1932  HE2 LYS A 122      35.905  68.586  51.148  1.00  0.00           H0.      0
ATOM   1933  HE3 LYS A 122      35.066  68.120  49.779  1.00  0.00           H0.      0
ATOM   1934  NZ  LYS A 122      35.787  66.495  50.893  1.00  0.00           N0.      0
ATOM   1935  HZ1 LYS A 122      35.793  65.839  50.125  1.00  0.00           H0.      0
ATOM   1936  HZ2 LYS A 122      36.588  66.238  51.452  1.00  0.00           H0.      0
ATOM   1937  HZ3 LYS A 122      34.997  66.346  51.505  1.00  0.00           H0.      0
ATOM   1938  C   LYS A 122      36.404  67.578  45.024  1.00  0.00           C0.      0
ATOM   1939  O   LYS A 122      35.908  68.526  44.424  1.00  0.00           O0.      0
ATOM   1940  N   ASP A 123      37.613  67.100  44.818  1.00  0.00           N0.      0
ATOM   1941  H   ASP A 123      37.876  66.255  45.305  1.00  0.00           H0.      0
ATOM   1942  CA  ASP A 123      38.495  67.593  43.732  1.00  0.00           C0.      0
ATOM   1943  HA  ASP A 123      38.540  68.682  43.705  1.00  0.00           H0.      0
ATOM   1944  CB  ASP A 123      39.951  67.126  43.993  1.00  0.00           C0.      0
ATOM   1945  HB2 ASP A 123      40.026  66.059  44.201  1.00  0.00           H0.      0
ATOM   1946  HB3 ASP A 123      40.474  67.264  43.047  1.00  0.00           H0.      0
ATOM   1947  CG  ASP A 123      40.710  67.919  45.102  1.00  0.00           C0.      0
ATOM   1948  OD1 ASP A 123      41.732  67.446  45.601  1.00  0.00           O0.      0
ATOM   1949  OD2 ASP A 123      40.278  69.071  45.278  1.00  0.00           O0.      0
ATOM   1950  C   ASP A 123      38.163  67.162  42.290  1.00  0.00           C0.      0
ATOM   1951  O   ASP A 123      38.426  67.982  41.416  1.00  0.00           O0.      0
ATOM   1952  N   VAL A 124      37.478  66.054  42.080  1.00  0.00           N0.      0
ATOM   1953  H   VAL A 124      37.261  65.435  42.849  1.00  0.00           H0.      0
ATOM   1954  CA  VAL A 124      37.013  65.577  40.735  1.00  0.00           C0.      0
ATOM   1955  HA  VAL A 124      37.464  66.055  39.866  1.00  0.00           H0.      0
ATOM   1956  CB  VAL A 124      37.066  64.053  40.460  1.00  0.00           C0.      0
ATOM   1957  HB  VAL A 124      36.578  63.445  41.222  1.00  0.00           H0.      0
ATOM   1958  CG1 VAL A 124      36.336  63.688  39.160  1.00  0.00           C0.      0
ATOM   1959 HG11 VAL A 124      35.258  63.805  39.271  1.00  0.00           H0.      0
ATOM   1960 HG12 VAL A 124      36.698  64.348  38.371  1.00  0.00           H0.      0
ATOM   1961 HG13 VAL A 124      36.623  62.693  38.822  1.00  0.00           H0.      0
ATOM   1962  CG2 VAL A 124      38.567  63.615  40.393  1.00  0.00           C0.      0
ATOM   1963 HG21 VAL A 124      39.141  64.112  39.611  1.00  0.00           H0.      0
ATOM   1964 HG22 VAL A 124      38.975  63.782  41.390  1.00  0.00           H0.      0
ATOM   1965 HG23 VAL A 124      38.519  62.555  40.145  1.00  0.00           H0.      0
ATOM   1966  C   VAL A 124      35.486  65.905  40.631  1.00  0.00           C0.      0
ATOM   1967  O   VAL A 124      34.702  65.277  41.333  1.00  0.00           O0.      0
ATOM   1968  N   PRO A 125      35.035  66.936  39.838  1.00  0.00           N0.      0
ATOM   1969  CD  PRO A 125      35.871  67.822  39.115  1.00  0.00           C0.      0
ATOM   1970  HD2 PRO A 125      36.340  67.229  38.330  1.00  0.00           H0.      0
ATOM   1971  HD3 PRO A 125      36.609  68.253  39.793  1.00  0.00           H0.      0
ATOM   1972  CG  PRO A 125      34.866  68.804  38.566  1.00  0.00           C0.      0
ATOM   1973  HG2 PRO A 125      34.768  68.572  37.506  1.00  0.00           H0.      0
ATOM   1974  HG3 PRO A 125      35.165  69.851  38.530  1.00  0.00           H0.      0
ATOM   1975  CB  PRO A 125      33.529  68.591  39.225  1.00  0.00           C0.      0
ATOM   1976  HB2 PRO A 125      32.692  68.900  38.598  1.00  0.00           H0.      0
ATOM   1977  HB3 PRO A 125      33.478  69.089  40.193  1.00  0.00           H0.      0
ATOM   1978  CA  PRO A 125      33.601  67.117  39.566  1.00  0.00           C0.      0
ATOM   1979  HA  PRO A 125      32.954  67.068  40.442  1.00  0.00           H0.      0
ATOM   1980  C   PRO A 125      33.090  66.052  38.593  1.00  0.00           C0.      0
ATOM   1981  O   PRO A 125      33.458  66.119  37.462  1.00  0.00           O0.      0
ATOM   1982  N   ALA A 126      32.290  65.085  39.073  1.00  0.00           N0.      0
ATOM   1983  H   ALA A 126      31.940  65.105  40.020  1.00  0.00           H0.      0
ATOM   1984  CA  ALA A 126      31.939  63.957  38.202  1.00  0.00           C0.      0
ATOM   1985  HA  ALA A 126      32.740  63.782  37.484  1.00  0.00           H0.      0
ATOM   1986  CB  ALA A 126      31.831  62.660  39.036  1.00  0.00           C0.      0
ATOM   1987  HB1 ALA A 126      30.979  62.735  39.712  1.00  0.00           H0.      0
ATOM   1988  HB2 ALA A 126      31.713  61.866  38.299  1.00  0.00           H0.      0
ATOM   1989  HB3 ALA A 126      32.700  62.466  39.666  1.00  0.00           H0.      0
ATOM   1990  C   ALA A 126      30.637  64.139  37.400  1.00  0.00           C0.      0
ATOM   1991  O   ALA A 126      30.366  63.378  36.411  1.00  0.00           O0.      0
ATOM   1992  N   GLY A 127      29.865  65.191  37.752  1.00  0.00           N0.      0
ATOM   1993  H   GLY A 127      30.335  65.828  38.379  1.00  0.00           H0.      0
ATOM   1994  CA  GLY A 127      28.568  65.485  37.237  1.00  0.00           C0.      0
ATOM   1995  HA2 GLY A 127      28.275  66.517  37.434  1.00  0.00           H0.      0
ATOM   1996  HA3 GLY A 127      28.624  65.333  36.159  1.00  0.00           H0.      0
ATOM   1997  C   GLY A 127      27.589  64.583  37.921  1.00  0.00           C0.      0
ATOM   1998  O   GLY A 127      27.669  64.477  39.148  1.00  0.00           O0.      0
ATOM   1999  N   ASP A 128      26.748  63.783  37.228  1.00  0.00           N0.      0
ATOM   2000  H   ASP A 128      26.735  63.824  36.219  1.00  0.00           H0.      0
ATOM   2001  CA  ASP A 128      25.957  62.696  37.866  1.00  0.00           C0.      0
ATOM   2002  HA  ASP A 128      25.399  63.080  38.720  1.00  0.00           H0.      0
ATOM   2003  CB  ASP A 128      24.952  62.236  36.806  1.00  0.00           C0.      0
ATOM   2004  HB2 ASP A 128      24.367  61.441  37.268  1.00  0.00           H0.      0
ATOM   2005  HB3 ASP A 128      24.394  63.126  36.518  1.00  0.00           H0.      0
ATOM   2006  CG  ASP A 128      25.425  61.674  35.474  1.00  0.00           C0.      0
ATOM   2007  OD1 ASP A 128      25.067  60.501  35.179  1.00  0.00           O0.      0
ATOM   2008  OD2 ASP A 128      26.170  62.324  34.706  1.00  0.00           O0.      0
ATOM   2009  C   ASP A 128      26.743  61.491  38.451  1.00  0.00           C0.      0
ATOM   2010  O   ASP A 128      26.182  60.724  39.240  1.00  0.00           O0.      0
ATOM   2011  N   GLY A 129      27.999  61.353  38.134  1.00  0.00           N0.      0
ATOM   2012  H   GLY A 129      28.361  62.038  37.485  1.00  0.00           H0.      0
ATOM   2013  CA  GLY A 129      28.792  60.201  38.511  1.00  0.00           C0.      0
ATOM   2014  HA2 GLY A 129      29.738  60.405  39.013  1.00  0.00           H0.      0
ATOM   2015  HA3 GLY A 129      28.305  59.496  39.185  1.00  0.00           H0.      0
ATOM   2016  C   GLY A 129      29.229  59.445  37.238  1.00  0.00           C0.      0
ATOM   2017  O   GLY A 129      28.594  59.386  36.183  1.00  0.00           O0.      0
ATOM   2018  N   PHE A 130      30.308  58.663  37.384  1.00  0.00           N0.      0
ATOM   2019  H   PHE A 130      30.737  58.611  38.297  1.00  0.00           H0.      0
ATOM   2020  CA  PHE A 130      30.885  57.725  36.475  1.00  0.00           C0.      0
ATOM   2021  HA  PHE A 130      30.902  58.262  35.527  1.00  0.00           H0.      0
ATOM   2022  CB  PHE A 130      32.360  57.459  36.857  1.00  0.00           C0.      0
ATOM   2023  HB2 PHE A 130      32.427  57.165  37.905  1.00  0.00           H0.      0
ATOM   2024  HB3 PHE A 130      32.703  56.636  36.232  1.00  0.00           H0.      0
ATOM   2025  CG  PHE A 130      33.252  58.675  36.750  1.00  0.00           C0.      0
ATOM   2026  CD1 PHE A 130      33.337  59.565  37.878  1.00  0.00           C0.      0
ATOM   2027  HD1 PHE A 130      32.881  59.302  38.821  1.00  0.00           H0.      0
ATOM   2028  CE1 PHE A 130      34.199  60.689  37.783  1.00  0.00           C0.      0
ATOM   2029  HE1 PHE A 130      34.427  61.230  38.690  1.00  0.00           H0.      0
ATOM   2030  CZ  PHE A 130      34.864  60.950  36.549  1.00  0.00           C0.      0
ATOM   2031  HZ  PHE A 130      35.418  61.857  36.358  1.00  0.00           H0.      0
ATOM   2032  CE2 PHE A 130      34.602  60.171  35.360  1.00  0.00           C0.      0
ATOM   2033  HE2 PHE A 130      35.028  60.398  34.394  1.00  0.00           H0.      0
ATOM   2034  CD2 PHE A 130      33.823  58.987  35.501  1.00  0.00           C0.      0
ATOM   2035  HD2 PHE A 130      33.803  58.390  34.602  1.00  0.00           H0.      0
ATOM   2036  C   PHE A 130      30.010  56.428  36.524  1.00  0.00           C0.      0
ATOM   2037  O   PHE A 130      29.658  55.873  37.560  1.00  0.00           O0.      0
ATOM   2038  N   ASP A 131      29.585  55.939  35.299  1.00  0.00           N0.      0
ATOM   2039  H   ASP A 131      29.835  56.398  34.435  1.00  0.00           H0.      0
ATOM   2040  CA  ASP A 131      28.888  54.698  35.159  1.00  0.00           C0.      0
ATOM   2041  HA  ASP A 131      27.956  54.760  35.720  1.00  0.00           H0.      0
ATOM   2042  CB  ASP A 131      28.617  54.300  33.693  1.00  0.00           C0.      0
ATOM   2043  HB2 ASP A 131      29.527  53.856  33.289  1.00  0.00           H0.      0
ATOM   2044  HB3 ASP A 131      27.814  53.567  33.775  1.00  0.00           H0.      0
ATOM   2045  CG  ASP A 131      28.179  55.476  32.764  1.00  0.00           C0.      0
ATOM   2046  OD1 ASP A 131      28.736  55.725  31.730  1.00  0.00           O0.      0
ATOM   2047  OD2 ASP A 131      27.289  56.231  33.146  1.00  0.00           O0.      0
ATOM   2048  C   ASP A 131      29.681  53.453  35.790  1.00  0.00           C0.      0
ATOM   2049  O   ASP A 131      29.100  52.411  36.041  1.00  0.00           O0.      0
ATOM   2050  N   ALA A 132      30.939  53.636  36.039  1.00  0.00           N0.      0
ATOM   2051  H   ALA A 132      31.353  54.519  35.774  1.00  0.00           H0.      0
ATOM   2052  CA  ALA A 132      31.944  52.628  36.370  1.00  0.00           C0.      0
ATOM   2053  HA  ALA A 132      31.523  51.986  37.143  1.00  0.00           H0.      0
ATOM   2054  CB  ALA A 132      32.380  51.853  35.183  1.00  0.00           C0.      0
ATOM   2055  HB1 ALA A 132      33.118  51.090  35.433  1.00  0.00           H0.      0
ATOM   2056  HB2 ALA A 132      31.518  51.329  34.769  1.00  0.00           H0.      0
ATOM   2057  HB3 ALA A 132      32.561  52.499  34.325  1.00  0.00           H0.      0
ATOM   2058  C   ALA A 132      33.161  53.375  37.007  1.00  0.00           C0.      0
ATOM   2059  O   ALA A 132      33.877  54.128  36.339  1.00  0.00           O0.      0
ATOM   2060  N   VAL A 133      33.406  52.990  38.297  1.00  0.00           N0.      0
ATOM   2061  H   VAL A 133      32.819  52.316  38.766  1.00  0.00           H0.      0
ATOM   2062  CA  VAL A 133      34.620  53.366  38.968  1.00  0.00           C0.      0
ATOM   2063  HA  VAL A 133      35.114  54.118  38.352  1.00  0.00           H0.      0
ATOM   2064  CB  VAL A 133      34.260  54.123  40.281  1.00  0.00           C0.      0
ATOM   2065  HB  VAL A 133      33.587  53.463  40.828  1.00  0.00           H0.      0
ATOM   2066  CG1 VAL A 133      35.603  54.391  41.015  1.00  0.00           C0.      0
ATOM   2067 HG11 VAL A 133      36.337  54.904  40.393  1.00  0.00           H0.      0
ATOM   2068 HG12 VAL A 133      35.351  55.095  41.808  1.00  0.00           H0.      0
ATOM   2069 HG13 VAL A 133      35.960  53.532  41.583  1.00  0.00           H0.      0
ATOM   2070  CG2 VAL A 133      33.634  55.445  39.863  1.00  0.00           C0.      0
ATOM   2071 HG21 VAL A 133      34.353  56.078  39.343  1.00  0.00           H0.      0
ATOM   2072 HG22 VAL A 133      32.790  55.133  39.248  1.00  0.00           H0.      0
ATOM   2073 HG23 VAL A 133      33.172  55.896  40.741  1.00  0.00           H0.      0
ATOM   2074  C   VAL A 133      35.486  52.165  39.109  1.00  0.00           C0.      0
ATOM   2075  O   VAL A 133      34.993  51.236  39.714  1.00  0.00           O0.      0
ATOM   2076  N   ILE A 134      36.763  52.215  38.713  1.00  0.00           N0.      0
ATOM   2077  H   ILE A 134      37.124  52.968  38.144  1.00  0.00           H0.      0
ATOM   2078  CA  ILE A 134      37.565  50.933  38.666  1.00  0.00           C0.      0
ATOM   2079  HA  ILE A 134      37.096  50.263  39.386  1.00  0.00           H0.      0
ATOM   2080  CB  ILE A 134      37.596  50.292  37.253  1.00  0.00           C0.      0
ATOM   2081  HB  ILE A 134      38.105  49.334  37.366  1.00  0.00           H0.      0
ATOM   2082  CG2 ILE A 134      36.246  49.915  36.625  1.00  0.00           C0.      0
ATOM   2083 HG21 ILE A 134      36.372  49.007  36.036  1.00  0.00           H0.      0
ATOM   2084 HG22 ILE A 134      35.459  49.759  37.362  1.00  0.00           H0.      0
ATOM   2085 HG23 ILE A 134      35.783  50.727  36.064  1.00  0.00           H0.      0
ATOM   2086  CG1 ILE A 134      38.423  51.040  36.215  1.00  0.00           C0.      0
ATOM   2087 HG12 ILE A 134      38.242  52.106  36.076  1.00  0.00           H0.      0
ATOM   2088 HG13 ILE A 134      39.477  50.999  36.489  1.00  0.00           H0.      0
ATOM   2089  CD1 ILE A 134      38.480  50.357  34.826  1.00  0.00           C0.      0
ATOM   2090 HD11 ILE A 134      37.586  50.545  34.232  1.00  0.00           H0.      0
ATOM   2091 HD12 ILE A 134      39.348  50.788  34.326  1.00  0.00           H0.      0
ATOM   2092 HD13 ILE A 134      38.707  49.306  35.005  1.00  0.00           H0.      0
ATOM   2093  C   ILE A 134      38.998  51.312  39.116  1.00  0.00           C0.      0
ATOM   2094  O   ILE A 134      39.557  52.370  38.773  1.00  0.00           O0.      0
ATOM   2095  N   CYS A 135      39.805  50.350  39.617  1.00  0.00           N0.      0
ATOM   2096  H   CYS A 135      39.405  49.535  40.059  1.00  0.00           H0.      0
ATOM   2097  CA  CYS A 135      41.162  50.056  39.074  1.00  0.00           C0.      0
ATOM   2098  HA  CYS A 135      41.142  50.224  37.997  1.00  0.00           H0.      0
ATOM   2099  CB  CYS A 135      42.197  51.062  39.760  1.00  0.00           C0.      0
ATOM   2100  HB2 CYS A 135      41.811  52.049  39.505  1.00  0.00           H0.      0
ATOM   2101  HB3 CYS A 135      42.317  50.883  40.828  1.00  0.00           H0.      0
ATOM   2102  SG  CYS A 135      43.893  51.011  38.893  1.00  0.00           S0.      0
ATOM   2103  HG  CYS A 135      44.220  49.789  39.324  1.00  0.00           H0.      0
ATOM   2104  C   CYS A 135      41.551  48.535  39.098  1.00  0.00           C0.      0
ATOM   2105  O   CYS A 135      40.890  47.765  39.797  1.00  0.00           O0.      0
ATOM   2106  N   LEU A 136      42.584  48.191  38.245  1.00  0.00           N0.      0
ATOM   2107  H   LEU A 136      42.988  48.884  37.631  1.00  0.00           H0.      0
ATOM   2108  CA  LEU A 136      43.160  46.876  38.199  1.00  0.00           C0.      0
ATOM   2109  HA  LEU A 136      42.745  46.247  38.987  1.00  0.00           H0.      0
ATOM   2110  CB  LEU A 136      42.859  46.218  36.807  1.00  0.00           C0.      0
ATOM   2111  HB2 LEU A 136      43.033  46.940  36.008  1.00  0.00           H0.      0
ATOM   2112  HB3 LEU A 136      43.492  45.350  36.626  1.00  0.00           H0.      0
ATOM   2113  CG  LEU A 136      41.529  45.419  36.559  1.00  0.00           C0.      0
ATOM   2114  HG  LEU A 136      41.621  44.836  35.642  1.00  0.00           H0.      0
ATOM   2115  CD1 LEU A 136      41.275  44.453  37.703  1.00  0.00           C0.      0
ATOM   2116 HD11 LEU A 136      40.568  43.705  37.344  1.00  0.00           H0.      0
ATOM   2117 HD12 LEU A 136      42.233  44.013  37.981  1.00  0.00           H0.      0
ATOM   2118 HD13 LEU A 136      40.841  44.904  38.596  1.00  0.00           H0.      0
ATOM   2119  CD2 LEU A 136      40.305  46.345  36.492  1.00  0.00           C0.      0
ATOM   2120 HD21 LEU A 136      40.085  46.690  37.502  1.00  0.00           H0.      0
ATOM   2121 HD22 LEU A 136      40.483  47.207  35.849  1.00  0.00           H0.      0
ATOM   2122 HD23 LEU A 136      39.447  45.798  36.102  1.00  0.00           H0.      0
ATOM   2123  C   LEU A 136      44.678  47.014  38.403  1.00  0.00           C0.      0
ATOM   2124  O   LEU A 136      45.229  48.049  37.943  1.00  0.00           O0.      0
ATOM   2125  N   GLY A 137      45.325  46.161  39.110  1.00  0.00           N0.      0
ATOM   2126  H   GLY A 137      44.809  45.495  39.667  1.00  0.00           H0.      0
ATOM   2127  CA  GLY A 137      46.815  46.090  39.160  1.00  0.00           C0.      0
ATOM   2128  HA2 GLY A 137      47.189  45.133  38.795  1.00  0.00           H0.      0
ATOM   2129  HA3 GLY A 137      47.215  46.884  38.529  1.00  0.00           H0.      0
ATOM   2130  C   GLY A 137      47.402  46.142  40.566  1.00  0.00           C0.      0
ATOM   2131  O   GLY A 137      48.347  46.909  40.725  1.00  0.00           O0.      0
ATOM   2132  N   ASN A 138      46.839  45.517  41.587  1.00  0.00           N0.      0
ATOM   2133  H   ASN A 138      45.962  45.081  41.339  1.00  0.00           H0.      0
ATOM   2134  CA  ASN A 138      47.065  45.790  42.978  1.00  0.00           C0.      0
ATOM   2135  HA  ASN A 138      46.383  45.204  43.594  1.00  0.00           H0.      0
ATOM   2136  CB  ASN A 138      48.427  45.315  43.436  1.00  0.00           C0.      0
ATOM   2137  HB2 ASN A 138      48.620  44.338  42.993  1.00  0.00           H0.      0
ATOM   2138  HB3 ASN A 138      49.193  46.037  43.152  1.00  0.00           H0.      0
ATOM   2139  CG  ASN A 138      48.607  45.030  44.928  1.00  0.00           C0.      0
ATOM   2140  OD1 ASN A 138      47.707  44.970  45.719  1.00  0.00           O0.      0
ATOM   2141  ND2 ASN A 138      49.855  44.648  45.347  1.00  0.00           N0.      0
ATOM   2142 HD21 ASN A 138      50.018  44.649  46.344  1.00  0.00           H0.      0
ATOM   2143 HD22 ASN A 138      50.612  44.584  44.681  1.00  0.00           H0.      0
ATOM   2144  C   ASN A 138      46.745  47.247  43.421  1.00  0.00           C0.      0
ATOM   2145  O   ASN A 138      47.641  47.966  43.835  1.00  0.00           O0.      0
ATOM   2146  N   SER A 139      45.569  47.741  43.201  1.00  0.00           N0.      0
ATOM   2147  H   SER A 139      44.816  47.111  42.962  1.00  0.00           H0.      0
ATOM   2148  CA  SER A 139      45.296  49.215  43.138  1.00  0.00           C0.      0
ATOM   2149  HA  SER A 139      46.211  49.657  42.743  1.00  0.00           H0.      0
ATOM   2150  CB  SER A 139      43.997  49.462  42.288  1.00  0.00           C0.      0
ATOM   2151  HB2 SER A 139      43.117  49.119  42.832  1.00  0.00           H0.      0
ATOM   2152  HB3 SER A 139      43.888  50.529  42.096  1.00  0.00           H0.      0
ATOM   2153  OG  SER A 139      44.053  48.776  41.079  1.00  0.00           O0.      0
ATOM   2154  HG  SER A 139      43.778  47.877  41.273  1.00  0.00           H0.      0
ATOM   2155  C   SER A 139      45.099  49.780  44.569  1.00  0.00           C0.      0
ATOM   2156  O   SER A 139      45.564  50.895  44.767  1.00  0.00           O0.      0
ATOM   2157  N   PHE A 140      44.331  49.069  45.506  1.00  0.00           N0.      0
ATOM   2158  H   PHE A 140      43.885  48.186  45.301  1.00  0.00           H0.      0
ATOM   2159  CA  PHE A 140      44.045  49.651  46.824  1.00  0.00           C0.      0
ATOM   2160  HA  PHE A 140      43.922  50.733  46.802  1.00  0.00           H0.      0
ATOM   2161  CB  PHE A 140      42.718  49.104  47.359  1.00  0.00           C0.      0
ATOM   2162  HB2 PHE A 140      41.918  49.103  46.619  1.00  0.00           H0.      0
ATOM   2163  HB3 PHE A 140      42.795  48.073  47.703  1.00  0.00           H0.      0
ATOM   2164  CG  PHE A 140      42.097  49.935  48.534  1.00  0.00           C0.      0
ATOM   2165  CD1 PHE A 140      41.380  51.116  48.243  1.00  0.00           C0.      0
ATOM   2166  HD1 PHE A 140      41.374  51.611  47.284  1.00  0.00           H0.      0
ATOM   2167  CE1 PHE A 140      40.906  51.917  49.319  1.00  0.00           C0.      0
ATOM   2168  HE1 PHE A 140      40.365  52.822  49.083  1.00  0.00           H0.      0
ATOM   2169  CZ  PHE A 140      41.017  51.459  50.616  1.00  0.00           C0.      0
ATOM   2170  HZ  PHE A 140      40.578  52.107  51.360  1.00  0.00           H0.      0
ATOM   2171  CE2 PHE A 140      41.661  50.206  50.893  1.00  0.00           C0.      0
ATOM   2172  HE2 PHE A 140      41.750  49.791  51.886  1.00  0.00           H0.      0
ATOM   2173  CD2 PHE A 140      42.246  49.519  49.866  1.00  0.00           C0.      0
ATOM   2174  HD2 PHE A 140      42.806  48.629  50.114  1.00  0.00           H0.      0
ATOM   2175  C   PHE A 140      45.253  49.506  47.848  1.00  0.00           C0.      0
ATOM   2176  O   PHE A 140      45.135  50.195  48.876  1.00  0.00           O0.      0
ATOM   2177  N   ALA A 141      46.314  48.762  47.564  1.00  0.00           N0.      0
ATOM   2178  H   ALA A 141      46.281  48.211  46.718  1.00  0.00           H0.      0
ATOM   2179  CA  ALA A 141      46.932  48.086  48.720  1.00  0.00           C0.      0
ATOM   2180  HA  ALA A 141      46.182  47.939  49.498  1.00  0.00           H0.      0
ATOM   2181  CB  ALA A 141      47.295  46.706  48.190  1.00  0.00           C0.      0
ATOM   2182  HB1 ALA A 141      46.505  46.208  47.628  1.00  0.00           H0.      0
ATOM   2183  HB2 ALA A 141      48.169  46.754  47.540  1.00  0.00           H0.      0
ATOM   2184  HB3 ALA A 141      47.581  46.013  48.982  1.00  0.00           H0.      0
ATOM   2185  C   ALA A 141      48.019  48.913  49.456  1.00  0.00           C0.      0
ATOM   2186  O   ALA A 141      48.598  48.345  50.372  1.00  0.00           O0.      0
ATOM   2187  N   HID A 142      48.445  50.139  49.069  1.00  0.00           N0.      0
ATOM   2188  H   HID A 142      48.035  50.570  48.252  1.00  0.00           H0.      0
ATOM   2189  CA  HID A 142      49.566  50.730  49.829  1.00  0.00           C0.      0
ATOM   2190  HA  HID A 142      50.181  49.937  50.254  1.00  0.00           H0.      0
ATOM   2191  CB  HID A 142      50.437  51.567  48.771  1.00  0.00           C0.      0
ATOM   2192  HB2 HID A 142      49.793  52.355  48.380  1.00  0.00           H0.      0
ATOM   2193  HB3 HID A 142      51.298  52.054  49.230  1.00  0.00           H0.      0
ATOM   2194  CG  HID A 142      51.135  50.820  47.612  1.00  0.00           C0.      0
ATOM   2195  ND1 HID A 142      52.001  49.774  47.795  1.00  0.00           N0.      0
ATOM   2196  HD1 HID A 142      52.396  49.462  48.671  1.00  0.00           H0.      0
ATOM   2197  CE1 HID A 142      52.366  49.385  46.517  1.00  0.00           C0.      0
ATOM   2198  HE1 HID A 142      53.012  48.557  46.267  1.00  0.00           H0.      0
ATOM   2199  NE2 HID A 142      51.659  50.065  45.605  1.00  0.00           N0.      0
ATOM   2200  CD2 HID A 142      50.969  50.963  46.307  1.00  0.00           C0.      0
ATOM   2201  HD2 HID A 142      50.315  51.700  45.865  1.00  0.00           H0.      0
ATOM   2202  C   HID A 142      49.171  51.525  51.082  1.00  0.00           C0.      0
ATOM   2203  O   HID A 142      49.856  51.382  52.133  1.00  0.00           O0.      0
ATOM   2204  N   LEU A 143      48.134  52.358  51.021  1.00  0.00           N0.      0
ATOM   2205  H   LEU A 143      47.633  52.539  50.162  1.00  0.00           H0.      0
ATOM   2206  CA  LEU A 143      47.595  53.138  52.171  1.00  0.00           C0.      0
ATOM   2207  HA  LEU A 143      48.150  54.075  52.206  1.00  0.00           H0.      0
ATOM   2208  CB  LEU A 143      46.107  53.509  51.837  1.00  0.00           C0.      0
ATOM   2209  HB2 LEU A 143      46.074  54.086  50.913  1.00  0.00           H0.      0
ATOM   2210  HB3 LEU A 143      45.623  52.595  51.495  1.00  0.00           H0.      0
ATOM   2211  CG  LEU A 143      45.283  54.085  53.018  1.00  0.00           C0.      0
ATOM   2212  HG  LEU A 143      45.204  53.425  53.883  1.00  0.00           H0.      0
ATOM   2213  CD1 LEU A 143      45.717  55.466  53.407  1.00  0.00           C0.      0
ATOM   2214 HD11 LEU A 143      44.987  56.056  53.961  1.00  0.00           H0.      0
ATOM   2215 HD12 LEU A 143      46.713  55.569  53.837  1.00  0.00           H0.      0
ATOM   2216 HD13 LEU A 143      45.714  55.989  52.451  1.00  0.00           H0.      0
ATOM   2217  CD2 LEU A 143      43.830  54.205  52.547  1.00  0.00           C0.      0
ATOM   2218 HD21 LEU A 143      43.152  54.640  53.281  1.00  0.00           H0.      0
ATOM   2219 HD22 LEU A 143      43.760  54.851  51.672  1.00  0.00           H0.      0
ATOM   2220 HD23 LEU A 143      43.502  53.193  52.311  1.00  0.00           H0.      0
ATOM   2221  C   LEU A 143      47.624  52.358  53.507  1.00  0.00           C0.      0
ATOM   2222  O   LEU A 143      46.867  51.417  53.709  1.00  0.00           O0.      0
ATOM   2223  N   PRO A 144      48.551  52.690  54.436  1.00  0.00           N0.      0
ATOM   2224  CD  PRO A 144      49.465  53.777  54.435  1.00  0.00           C0.      0
ATOM   2225  HD2 PRO A 144      48.883  54.698  54.435  1.00  0.00           H0.      0
ATOM   2226  HD3 PRO A 144      50.044  53.762  53.512  1.00  0.00           H0.      0
ATOM   2227  CG  PRO A 144      50.367  53.727  55.669  1.00  0.00           C0.      0
ATOM   2228  HG2 PRO A 144      50.040  54.377  56.481  1.00  0.00           H0.      0
ATOM   2229  HG3 PRO A 144      51.437  53.900  55.555  1.00  0.00           H0.      0
ATOM   2230  CB  PRO A 144      50.136  52.348  56.160  1.00  0.00           C0.      0
ATOM   2231  HB2 PRO A 144      50.302  52.314  57.237  1.00  0.00           H0.      0
ATOM   2232  HB3 PRO A 144      50.865  51.689  55.689  1.00  0.00           H0.      0
ATOM   2233  CA  PRO A 144      48.677  52.036  55.824  1.00  0.00           C0.      0
ATOM   2234  HA  PRO A 144      48.405  50.996  55.645  1.00  0.00           H0.      0
ATOM   2235  C   PRO A 144      47.766  52.597  56.926  1.00  0.00           C0.      0
ATOM   2236  O   PRO A 144      47.226  53.707  56.840  1.00  0.00           O0.      0
ATOM   2237  N   ASP A 145      47.550  51.817  58.033  1.00  0.00           N0.      0
ATOM   2238  H   ASP A 145      47.948  50.889  58.027  1.00  0.00           H0.      0
ATOM   2239  CA  ASP A 145      46.905  52.368  59.250  1.00  0.00           C0.      0
ATOM   2240  HA  ASP A 145      45.970  52.818  58.917  1.00  0.00           H0.      0
ATOM   2241  CB  ASP A 145      46.589  51.154  60.195  1.00  0.00           C0.      0
ATOM   2242  HB2 ASP A 145      45.986  50.386  59.710  1.00  0.00           H0.      0
ATOM   2243  HB3 ASP A 145      47.520  50.679  60.502  1.00  0.00           H0.      0
ATOM   2244  CG  ASP A 145      45.854  51.586  61.513  1.00  0.00           C0.      0
ATOM   2245  OD1 ASP A 145      46.041  50.837  62.538  1.00  0.00           O0.      0
ATOM   2246  OD2 ASP A 145      45.163  52.628  61.428  1.00  0.00           O0.      0
ATOM   2247  C   ASP A 145      47.881  53.390  59.871  1.00  0.00           C0.      0
ATOM   2248  O   ASP A 145      49.072  53.232  59.851  1.00  0.00           O0.      0
ATOM   2249  N   SER A 146      47.304  54.520  60.390  1.00  0.00           N0.      0
ATOM   2250  H   SER A 146      46.300  54.482  60.494  1.00  0.00           H0.      0
ATOM   2251  CA  SER A 146      48.040  55.563  61.176  1.00  0.00           C0.      0
ATOM   2252  HA  SER A 146      48.971  55.091  61.490  1.00  0.00           H0.      0
ATOM   2253  CB  SER A 146      48.473  56.643  60.213  1.00  0.00           C0.      0
ATOM   2254  HB2 SER A 146      49.184  57.334  60.667  1.00  0.00           H0.      0
ATOM   2255  HB3 SER A 146      48.912  56.260  59.291  1.00  0.00           H0.      0
ATOM   2256  OG  SER A 146      47.364  57.476  59.814  1.00  0.00           O0.      0
ATOM   2257  HG  SER A 146      46.743  56.963  59.292  1.00  0.00           H0.      0
ATOM   2258  C   SER A 146      47.266  55.926  62.515  1.00  0.00           C0.      0
ATOM   2259  O   SER A 146      47.674  56.824  63.245  1.00  0.00           O0.      0
ATOM   2260  N   LYS A 147      46.199  55.171  62.846  1.00  0.00           N0.      0
ATOM   2261  H   LYS A 147      45.958  54.458  62.173  1.00  0.00           H0.      0
ATOM   2262  CA  LYS A 147      45.319  55.484  63.991  1.00  0.00           C0.      0
ATOM   2263  HA  LYS A 147      45.745  56.224  64.668  1.00  0.00           H0.      0
ATOM   2264  CB  LYS A 147      43.976  55.988  63.406  1.00  0.00           C0.      0
ATOM   2265  HB2 LYS A 147      43.661  55.353  62.578  1.00  0.00           H0.      0
ATOM   2266  HB3 LYS A 147      43.291  56.049  64.251  1.00  0.00           H0.      0
ATOM   2267  CG  LYS A 147      44.085  57.474  62.896  1.00  0.00           C0.      0
ATOM   2268  HG2 LYS A 147      44.520  58.135  63.646  1.00  0.00           H0.      0
ATOM   2269  HG3 LYS A 147      44.704  57.531  62.001  1.00  0.00           H0.      0
ATOM   2270  CD  LYS A 147      42.703  57.874  62.464  1.00  0.00           C0.      0
ATOM   2271  HD2 LYS A 147      42.355  57.257  61.635  1.00  0.00           H0.      0
ATOM   2272  HD3 LYS A 147      41.988  57.652  63.256  1.00  0.00           H0.      0
ATOM   2273  CE  LYS A 147      42.732  59.329  62.196  1.00  0.00           C0.      0
ATOM   2274  HE2 LYS A 147      43.036  59.717  63.168  1.00  0.00           H0.      0
ATOM   2275  HE3 LYS A 147      43.490  59.401  61.416  1.00  0.00           H0.      0
ATOM   2276  NZ  LYS A 147      41.458  59.929  61.819  1.00  0.00           N0.      0
ATOM   2277  HZ1 LYS A 147      41.560  60.885  61.511  1.00  0.00           H0.      0
ATOM   2278  HZ2 LYS A 147      41.015  59.349  61.121  1.00  0.00           H0.      0
ATOM   2279  HZ3 LYS A 147      40.793  59.966  62.579  1.00  0.00           H0.      0
ATOM   2280  C   LYS A 147      45.027  54.290  64.991  1.00  0.00           C0.      0
ATOM   2281  O   LYS A 147      44.511  54.565  66.103  1.00  0.00           O0.      0
ATOM   2282  N   GLY A 148      45.397  53.048  64.650  1.00  0.00           N0.      0
ATOM   2283  H   GLY A 148      45.780  52.799  63.750  1.00  0.00           H0.      0
ATOM   2284  CA  GLY A 148      44.918  51.832  65.302  1.00  0.00           C0.      0
ATOM   2285  HA2 GLY A 148      45.434  50.963  64.893  1.00  0.00           H0.      0
ATOM   2286  HA3 GLY A 148      44.976  51.911  66.387  1.00  0.00           H0.      0
ATOM   2287  C   GLY A 148      43.426  51.605  64.952  1.00  0.00           C0.      0
ATOM   2288  O   GLY A 148      42.729  51.048  65.805  1.00  0.00           O0.      0
ATOM   2289  N   ASP A 149      42.925  52.156  63.851  1.00  0.00           N0.      0
ATOM   2290  H   ASP A 149      43.447  52.670  63.157  1.00  0.00           H0.      0
ATOM   2291  CA  ASP A 149      41.426  52.078  63.603  1.00  0.00           C0.      0
ATOM   2292  HA  ASP A 149      40.986  51.106  63.824  1.00  0.00           H0.      0
ATOM   2293  CB  ASP A 149      40.708  53.295  64.285  1.00  0.00           C0.      0
ATOM   2294  HB2 ASP A 149      41.138  53.412  65.280  1.00  0.00           H0.      0
ATOM   2295  HB3 ASP A 149      40.934  54.192  63.708  1.00  0.00           H0.      0
ATOM   2296  CG  ASP A 149      39.232  53.210  64.382  1.00  0.00           C0.      0
ATOM   2297  OD1 ASP A 149      38.733  52.128  63.988  1.00  0.00           O0.      0
ATOM   2298  OD2 ASP A 149      38.580  54.229  64.658  1.00  0.00           O0.      0
ATOM   2299  C   ASP A 149      41.257  52.164  62.090  1.00  0.00           C0.      0
ATOM   2300  O   ASP A 149      42.137  52.499  61.351  1.00  0.00           O0.      0
ATOM   2301  N   GLN A 150      40.043  51.847  61.610  1.00  0.00           N0.      0
ATOM   2302  H   GLN A 150      39.312  51.642  62.276  1.00  0.00           H0.      0
ATOM   2303  CA  GLN A 150      39.850  51.678  60.139  1.00  0.00           C0.      0
ATOM   2304  HA  GLN A 150      40.818  51.502  59.668  1.00  0.00           H0.      0
ATOM   2305  CB  GLN A 150      38.945  50.465  59.824  1.00  0.00           C0.      0
ATOM   2306  HB2 GLN A 150      39.268  50.017  58.884  1.00  0.00           H0.      0
ATOM   2307  HB3 GLN A 150      39.204  49.643  60.492  1.00  0.00           H0.      0
ATOM   2308  CG  GLN A 150      37.481  50.666  59.750  1.00  0.00           C0.      0
ATOM   2309  HG2 GLN A 150      37.263  51.295  58.887  1.00  0.00           H0.      0
ATOM   2310  HG3 GLN A 150      36.967  49.708  59.669  1.00  0.00           H0.      0
ATOM   2311  CD  GLN A 150      36.835  51.402  60.918  1.00  0.00           C0.      0
ATOM   2312  OE1 GLN A 150      36.561  52.576  60.926  1.00  0.00           O0.      0
ATOM   2313  NE2 GLN A 150      36.683  50.750  62.033  1.00  0.00           N0.      0
ATOM   2314 HE21 GLN A 150      36.497  51.232  62.901  1.00  0.00           H0.      0
ATOM   2315 HE22 GLN A 150      36.605  49.746  61.956  1.00  0.00           H0.      0
ATOM   2316  C   GLN A 150      39.257  52.891  59.478  1.00  0.00           C0.      0
ATOM   2317  O   GLN A 150      39.035  52.839  58.291  1.00  0.00           O0.      0
ATOM   2318  N   SER A 151      39.017  53.995  60.207  1.00  0.00           N0.      0
ATOM   2319  H   SER A 151      39.195  54.010  61.201  1.00  0.00           H0.      0
ATOM   2320  CA  SER A 151      38.326  55.160  59.708  1.00  0.00           C0.      0
ATOM   2321  HA  SER A 151      37.312  54.772  59.610  1.00  0.00           H0.      0
ATOM   2322  CB  SER A 151      38.445  56.246  60.717  1.00  0.00           C0.      0
ATOM   2323  HB2 SER A 151      37.896  57.101  60.322  1.00  0.00           H0.      0
ATOM   2324  HB3 SER A 151      37.954  55.936  61.639  1.00  0.00           H0.      0
ATOM   2325  OG  SER A 151      39.822  56.562  61.134  1.00  0.00           O0.      0
ATOM   2326  HG  SER A 151      40.016  57.305  60.558  1.00  0.00           H0.      0
ATOM   2327  C   SER A 151      38.821  55.669  58.350  1.00  0.00           C0.      0
ATOM   2328  O   SER A 151      38.092  56.053  57.466  1.00  0.00           O0.      0
ATOM   2329  N   GLU A 152      40.162  55.626  58.152  1.00  0.00           N0.      0
ATOM   2330  H   GLU A 152      40.714  55.123  58.832  1.00  0.00           H0.      0
ATOM   2331  CA  GLU A 152      40.912  56.162  56.968  1.00  0.00           C0.      0
ATOM   2332  HA  GLU A 152      40.447  57.113  56.706  1.00  0.00           H0.      0
ATOM   2333  CB  GLU A 152      42.354  56.468  57.339  1.00  0.00           C0.      0
ATOM   2334  HB2 GLU A 152      42.904  55.544  57.519  1.00  0.00           H0.      0
ATOM   2335  HB3 GLU A 152      42.899  56.860  56.481  1.00  0.00           H0.      0
ATOM   2336  CG  GLU A 152      42.508  57.341  58.570  1.00  0.00           C0.      0
ATOM   2337  HG2 GLU A 152      42.328  56.630  59.376  1.00  0.00           H0.      0
ATOM   2338  HG3 GLU A 152      43.553  57.652  58.577  1.00  0.00           H0.      0
ATOM   2339  CD  GLU A 152      41.489  58.524  58.716  1.00  0.00           C0.      0
ATOM   2340  OE1 GLU A 152      40.620  58.534  59.632  1.00  0.00           O0.      0
ATOM   2341  OE2 GLU A 152      41.672  59.492  57.949  1.00  0.00           O0.      0
ATOM   2342  C   GLU A 152      40.800  55.248  55.698  1.00  0.00           C0.      0
ATOM   2343  O   GLU A 152      40.583  55.717  54.602  1.00  0.00           O0.      0
ATOM   2344  N   HIE A 153      40.832  53.895  55.964  1.00  0.00           N0.      0
ATOM   2345  H   HIE A 153      41.070  53.619  56.906  1.00  0.00           H0.      0
ATOM   2346  CA  HIE A 153      40.602  52.935  54.955  1.00  0.00           C0.      0
ATOM   2347  HA  HIE A 153      41.092  53.257  54.036  1.00  0.00           H0.      0
ATOM   2348  CB  HIE A 153      41.002  51.536  55.385  1.00  0.00           C0.      0
ATOM   2349  HB2 HIE A 153      40.409  51.193  56.233  1.00  0.00           H0.      0
ATOM   2350  HB3 HIE A 153      40.800  50.817  54.591  1.00  0.00           H0.      0
ATOM   2351  CG  HIE A 153      42.474  51.507  55.574  1.00  0.00           C0.      0
ATOM   2352  ND1 HIE A 153      43.158  51.611  56.788  1.00  0.00           N0.      0
ATOM   2353  CE1 HIE A 153      44.431  51.369  56.492  1.00  0.00           C0.      0
ATOM   2354  HE1 HIE A 153      45.170  51.329  57.279  1.00  0.00           H0.      0
ATOM   2355  NE2 HIE A 153      44.568  51.119  55.197  1.00  0.00           N0.      0
ATOM   2356  HE2 HIE A 153      45.422  50.932  54.690  1.00  0.00           H0.      0
ATOM   2357  CD2 HIE A 153      43.380  51.206  54.637  1.00  0.00           C0.      0
ATOM   2358  HD2 HIE A 153      43.205  50.978  53.596  1.00  0.00           H0.      0
ATOM   2359  C   HIE A 153      39.125  52.926  54.525  1.00  0.00           C0.      0
ATOM   2360  O   HIE A 153      38.905  52.820  53.336  1.00  0.00           O0.      0
ATOM   2361  N   ARG A 154      38.182  53.058  55.448  1.00  0.00           N0.      0
ATOM   2362  H   ARG A 154      38.469  53.036  56.416  1.00  0.00           H0.      0
ATOM   2363  CA  ARG A 154      36.768  53.379  55.214  1.00  0.00           C0.      0
ATOM   2364  HA  ARG A 154      36.557  52.510  54.590  1.00  0.00           H0.      0
ATOM   2365  CB  ARG A 154      36.019  53.211  56.651  1.00  0.00           C0.      0
ATOM   2366  HB2 ARG A 154      36.269  52.302  57.197  1.00  0.00           H0.      0
ATOM   2367  HB3 ARG A 154      36.280  54.022  57.331  1.00  0.00           H0.      0
ATOM   2368  CG  ARG A 154      34.499  53.260  56.269  1.00  0.00           C0.      0
ATOM   2369  HG2 ARG A 154      34.290  54.106  55.615  1.00  0.00           H0.      0
ATOM   2370  HG3 ARG A 154      34.183  52.376  55.715  1.00  0.00           H0.      0
ATOM   2371  CD  ARG A 154      33.802  53.460  57.624  1.00  0.00           C0.      0
ATOM   2372  HD2 ARG A 154      33.875  52.606  58.297  1.00  0.00           H0.      0
ATOM   2373  HD3 ARG A 154      34.314  54.258  58.161  1.00  0.00           H0.      0
ATOM   2374  NE  ARG A 154      32.317  53.835  57.478  1.00  0.00           N0.      0
ATOM   2375  HE  ARG A 154      31.639  53.095  57.591  1.00  0.00           H0.      0
ATOM   2376  CZ  ARG A 154      31.747  54.915  57.099  1.00  0.00           C0.      0
ATOM   2377  NH1 ARG A 154      30.506  54.974  56.798  1.00  0.00           N0.      0
ATOM   2378 HH11 ARG A 154      30.043  54.077  56.781  1.00  0.00           H0.      0
ATOM   2379 HH12 ARG A 154      30.204  55.862  56.422  1.00  0.00           H0.      0
ATOM   2380  NH2 ARG A 154      32.387  56.065  57.128  1.00  0.00           N0.      0
ATOM   2381 HH21 ARG A 154      33.325  56.113  57.497  1.00  0.00           H0.      0
ATOM   2382 HH22 ARG A 154      31.895  56.932  56.962  1.00  0.00           H0.      0
ATOM   2383  C   ARG A 154      36.471  54.634  54.384  1.00  0.00           C0.      0
ATOM   2384  O   ARG A 154      35.650  54.559  53.494  1.00  0.00           O0.      0
ATOM   2385  N   LEU A 155      37.029  55.768  54.820  1.00  0.00           N0.      0
ATOM   2386  H   LEU A 155      37.651  55.729  55.614  1.00  0.00           H0.      0
ATOM   2387  CA  LEU A 155      36.879  57.042  54.182  1.00  0.00           C0.      0
ATOM   2388  HA  LEU A 155      35.849  57.397  54.158  1.00  0.00           H0.      0
ATOM   2389  CB  LEU A 155      37.556  58.175  55.039  1.00  0.00           C0.      0
ATOM   2390  HB2 LEU A 155      37.036  58.339  55.983  1.00  0.00           H0.      0
ATOM   2391  HB3 LEU A 155      38.554  57.790  55.248  1.00  0.00           H0.      0
ATOM   2392  CG  LEU A 155      37.759  59.586  54.300  1.00  0.00           C0.      0
ATOM   2393  HG  LEU A 155      38.510  59.625  53.511  1.00  0.00           H0.      0
ATOM   2394  CD1 LEU A 155      36.464  60.248  53.814  1.00  0.00           C0.      0
ATOM   2395 HD11 LEU A 155      35.852  60.560  54.660  1.00  0.00           H0.      0
ATOM   2396 HD12 LEU A 155      36.619  61.098  53.149  1.00  0.00           H0.      0
ATOM   2397 HD13 LEU A 155      35.899  59.489  53.272  1.00  0.00           H0.      0
ATOM   2398  CD2 LEU A 155      38.213  60.661  55.272  1.00  0.00           C0.      0
ATOM   2399 HD21 LEU A 155      37.996  61.654  54.881  1.00  0.00           H0.      0
ATOM   2400 HD22 LEU A 155      37.744  60.531  56.247  1.00  0.00           H0.      0
ATOM   2401 HD23 LEU A 155      39.278  60.522  55.460  1.00  0.00           H0.      0
ATOM   2402  C   LEU A 155      37.434  56.949  52.729  1.00  0.00           C0.      0
ATOM   2403  O   LEU A 155      36.761  57.277  51.800  1.00  0.00           O0.      0
ATOM   2404  N   ALA A 156      38.633  56.335  52.505  1.00  0.00           N0.      0
ATOM   2405  H   ALA A 156      39.174  56.010  53.294  1.00  0.00           H0.      0
ATOM   2406  CA  ALA A 156      39.220  56.226  51.209  1.00  0.00           C0.      0
ATOM   2407  HA  ALA A 156      39.359  57.214  50.771  1.00  0.00           H0.      0
ATOM   2408  CB  ALA A 156      40.676  55.675  51.262  1.00  0.00           C0.      0
ATOM   2409  HB1 ALA A 156      40.546  54.697  51.726  1.00  0.00           H0.      0
ATOM   2410  HB2 ALA A 156      41.149  55.651  50.280  1.00  0.00           H0.      0
ATOM   2411  HB3 ALA A 156      41.229  56.241  52.012  1.00  0.00           H0.      0
ATOM   2412  C   ALA A 156      38.350  55.487  50.094  1.00  0.00           C0.      0
ATOM   2413  O   ALA A 156      38.110  56.021  49.043  1.00  0.00           O0.      0
ATOM   2414  N   LEU A 157      37.704  54.373  50.444  1.00  0.00           N0.      0
ATOM   2415  H   LEU A 157      37.922  54.002  51.358  1.00  0.00           H0.      0
ATOM   2416  CA  LEU A 157      36.562  53.794  49.712  1.00  0.00           C0.      0
ATOM   2417  HA  LEU A 157      36.987  53.622  48.723  1.00  0.00           H0.      0
ATOM   2418  CB  LEU A 157      36.152  52.442  50.206  1.00  0.00           C0.      0
ATOM   2419  HB2 LEU A 157      35.726  52.567  51.202  1.00  0.00           H0.      0
ATOM   2420  HB3 LEU A 157      35.414  52.023  49.522  1.00  0.00           H0.      0
ATOM   2421  CG  LEU A 157      37.344  51.437  50.306  1.00  0.00           C0.      0
ATOM   2422  HG  LEU A 157      38.279  51.716  50.791  1.00  0.00           H0.      0
ATOM   2423  CD1 LEU A 157      36.809  50.269  51.164  1.00  0.00           C0.      0
ATOM   2424 HD11 LEU A 157      37.505  49.431  51.204  1.00  0.00           H0.      0
ATOM   2425 HD12 LEU A 157      36.642  50.817  52.091  1.00  0.00           H0.      0
ATOM   2426 HD13 LEU A 157      35.824  50.039  50.758  1.00  0.00           H0.      0
ATOM   2427  CD2 LEU A 157      37.759  50.824  48.969  1.00  0.00           C0.      0
ATOM   2428 HD21 LEU A 157      38.072  51.613  48.285  1.00  0.00           H0.      0
ATOM   2429 HD22 LEU A 157      38.543  50.082  49.123  1.00  0.00           H0.      0
ATOM   2430 HD23 LEU A 157      36.951  50.224  48.550  1.00  0.00           H0.      0
ATOM   2431  C   LEU A 157      35.320  54.718  49.529  1.00  0.00           C0.      0
ATOM   2432  O   LEU A 157      34.730  54.611  48.443  1.00  0.00           O0.      0
ATOM   2433  N   LYS A 158      34.924  55.308  50.658  1.00  0.00           N0.      0
ATOM   2434  H   LYS A 158      35.438  55.262  51.526  1.00  0.00           H0.      0
ATOM   2435  CA  LYS A 158      33.708  56.171  50.616  1.00  0.00           C0.      0
ATOM   2436  HA  LYS A 158      32.839  55.512  50.606  1.00  0.00           H0.      0
ATOM   2437  CB  LYS A 158      33.673  56.928  51.935  1.00  0.00           C0.      0
ATOM   2438  HB2 LYS A 158      33.990  56.360  52.810  1.00  0.00           H0.      0
ATOM   2439  HB3 LYS A 158      34.449  57.694  51.945  1.00  0.00           H0.      0
ATOM   2440  CG  LYS A 158      32.262  57.497  52.135  1.00  0.00           C0.      0
ATOM   2441  HG2 LYS A 158      32.037  57.979  51.183  1.00  0.00           H0.      0
ATOM   2442  HG3 LYS A 158      31.642  56.606  52.236  1.00  0.00           H0.      0
ATOM   2443  CD  LYS A 158      32.294  58.378  53.314  1.00  0.00           C0.      0
ATOM   2444  HD2 LYS A 158      32.238  57.796  54.233  1.00  0.00           H0.      0
ATOM   2445  HD3 LYS A 158      33.189  58.999  53.259  1.00  0.00           H0.      0
ATOM   2446  CE  LYS A 158      31.086  59.306  53.361  1.00  0.00           C0.      0
ATOM   2447  HE2 LYS A 158      30.994  59.919  52.464  1.00  0.00           H0.      0
ATOM   2448  HE3 LYS A 158      30.188  58.692  53.290  1.00  0.00           H0.      0
ATOM   2449  NZ  LYS A 158      31.112  60.066  54.680  1.00  0.00           N0.      0
ATOM   2450  HZ1 LYS A 158      30.248  60.519  54.940  1.00  0.00           H0.      0
ATOM   2451  HZ2 LYS A 158      31.338  59.439  55.439  1.00  0.00           H0.      0
ATOM   2452  HZ3 LYS A 158      31.789  60.810  54.584  1.00  0.00           H0.      0
ATOM   2453  C   LYS A 158      33.836  57.236  49.537  1.00  0.00           C0.      0
ATOM   2454  O   LYS A 158      32.809  57.577  48.902  1.00  0.00           O0.      0
ATOM   2455  N   ASN A 159      35.054  57.786  49.310  1.00  0.00           N0.      0
ATOM   2456  H   ASN A 159      35.713  57.587  50.049  1.00  0.00           H0.      0
ATOM   2457  CA  ASN A 159      35.261  58.788  48.398  1.00  0.00           C0.      0
ATOM   2458  HA  ASN A 159      34.505  59.571  48.335  1.00  0.00           H0.      0
ATOM   2459  CB  ASN A 159      36.579  59.526  48.721  1.00  0.00           C0.      0
ATOM   2460  HB2 ASN A 159      37.398  58.836  48.926  1.00  0.00           H0.      0
ATOM   2461  HB3 ASN A 159      36.830  60.134  47.851  1.00  0.00           H0.      0
ATOM   2462  CG  ASN A 159      36.428  60.459  49.925  1.00  0.00           C0.      0
ATOM   2463  OD1 ASN A 159      35.361  60.688  50.470  1.00  0.00           O0.      0
ATOM   2464  ND2 ASN A 159      37.461  60.913  50.574  1.00  0.00           N0.      0
ATOM   2465 HD21 ASN A 159      37.351  61.276  51.510  1.00  0.00           H0.      0
ATOM   2466 HD22 ASN A 159      38.406  60.830  50.227  1.00  0.00           H0.      0
ATOM   2467  C   ASN A 159      35.327  58.146  46.964  1.00  0.00           C0.      0
ATOM   2468  O   ASN A 159      34.666  58.698  46.083  1.00  0.00           O0.      0
ATOM   2469  N   ILE A 160      35.822  56.870  46.846  1.00  0.00           N0.      0
ATOM   2470  H   ILE A 160      36.107  56.315  47.641  1.00  0.00           H0.      0
ATOM   2471  CA  ILE A 160      35.743  56.115  45.577  1.00  0.00           C0.      0
ATOM   2472  HA  ILE A 160      36.116  56.813  44.828  1.00  0.00           H0.      0
ATOM   2473  CB  ILE A 160      36.619  54.821  45.785  1.00  0.00           C0.      0
ATOM   2474  HB  ILE A 160      36.353  54.365  46.739  1.00  0.00           H0.      0
ATOM   2475  CG2 ILE A 160      36.174  53.776  44.738  1.00  0.00           C0.      0
ATOM   2476 HG21 ILE A 160      35.108  53.558  44.803  1.00  0.00           H0.      0
ATOM   2477 HG22 ILE A 160      36.329  54.337  43.817  1.00  0.00           H0.      0
ATOM   2478 HG23 ILE A 160      36.760  52.857  44.741  1.00  0.00           H0.      0
ATOM   2479  CG1 ILE A 160      38.130  54.999  45.591  1.00  0.00           C0.      0
ATOM   2480 HG12 ILE A 160      38.302  55.394  44.590  1.00  0.00           H0.      0
ATOM   2481 HG13 ILE A 160      38.534  55.715  46.306  1.00  0.00           H0.      0
ATOM   2482  CD1 ILE A 160      38.970  53.714  45.751  1.00  0.00           C0.      0
ATOM   2483 HD11 ILE A 160      38.908  52.962  44.964  1.00  0.00           H0.      0
ATOM   2484 HD12 ILE A 160      40.020  54.003  45.698  1.00  0.00           H0.      0
ATOM   2485 HD13 ILE A 160      38.935  53.261  46.741  1.00  0.00           H0.      0
ATOM   2486  C   ILE A 160      34.257  55.811  45.262  1.00  0.00           C0.      0
ATOM   2487  O   ILE A 160      33.842  56.013  44.119  1.00  0.00           O0.      0
ATOM   2488  N   ALA A 161      33.423  55.385  46.188  1.00  0.00           N0.      0
ATOM   2489  H   ALA A 161      33.817  55.204  47.100  1.00  0.00           H0.      0
ATOM   2490  CA  ALA A 161      31.933  55.225  46.136  1.00  0.00           C0.      0
ATOM   2491  HA  ALA A 161      31.703  54.441  45.415  1.00  0.00           H0.      0
ATOM   2492  CB  ALA A 161      31.464  54.624  47.503  1.00  0.00           C0.      0
ATOM   2493  HB1 ALA A 161      30.376  54.680  47.507  1.00  0.00           H0.      0
ATOM   2494  HB2 ALA A 161      31.892  53.621  47.525  1.00  0.00           H0.      0
ATOM   2495  HB3 ALA A 161      31.914  55.222  48.296  1.00  0.00           H0.      0
ATOM   2496  C   ALA A 161      31.210  56.506  45.730  1.00  0.00           C0.      0
ATOM   2497  O   ALA A 161      30.318  56.441  44.855  1.00  0.00           O0.      0
ATOM   2498  N   SER A 162      31.539  57.697  46.183  1.00  0.00           N0.      0
ATOM   2499  H   SER A 162      32.414  57.758  46.684  1.00  0.00           H0.      0
ATOM   2500  CA  SER A 162      30.871  58.961  45.748  1.00  0.00           C0.      0
ATOM   2501  HA  SER A 162      29.787  58.884  45.830  1.00  0.00           H0.      0
ATOM   2502  CB  SER A 162      31.365  60.076  46.696  1.00  0.00           C0.      0
ATOM   2503  HB2 SER A 162      30.649  60.889  46.583  1.00  0.00           H0.      0
ATOM   2504  HB3 SER A 162      31.401  59.683  47.712  1.00  0.00           H0.      0
ATOM   2505  OG  SER A 162      32.547  60.584  46.246  1.00  0.00           O0.      0
ATOM   2506  HG  SER A 162      33.272  59.954  46.237  1.00  0.00           H0.      0
ATOM   2507  C   SER A 162      31.019  59.309  44.204  1.00  0.00           C0.      0
ATOM   2508  O   SER A 162      30.130  59.983  43.639  1.00  0.00           O0.      0
ATOM   2509  N   MET A 163      32.077  58.750  43.586  1.00  0.00           N0.      0
ATOM   2510  H   MET A 163      32.687  58.152  44.124  1.00  0.00           H0.      0
ATOM   2511  CA  MET A 163      32.413  58.953  42.168  1.00  0.00           C0.      0
ATOM   2512  HA  MET A 163      32.405  59.979  41.800  1.00  0.00           H0.      0
ATOM   2513  CB  MET A 163      33.783  58.417  41.800  1.00  0.00           C0.      0
ATOM   2514  HB2 MET A 163      33.824  57.375  42.115  1.00  0.00           H0.      0
ATOM   2515  HB3 MET A 163      34.022  58.565  40.747  1.00  0.00           H0.      0
ATOM   2516  CG  MET A 163      34.909  59.217  42.498  1.00  0.00           C0.      0
ATOM   2517  HG2 MET A 163      34.596  59.396  43.527  1.00  0.00           H0.      0
ATOM   2518  HG3 MET A 163      35.821  58.622  42.529  1.00  0.00           H0.      0
ATOM   2519  SD  MET A 163      35.392  60.861  41.711  1.00  0.00           S0.      0
ATOM   2520  CE  MET A 163      34.199  62.007  42.351  1.00  0.00           C0.      0
ATOM   2521  HE1 MET A 163      33.822  61.643  43.307  1.00  0.00           H0.      0
ATOM   2522  HE2 MET A 163      34.718  62.946  42.541  1.00  0.00           H0.      0
ATOM   2523  HE3 MET A 163      33.433  62.226  41.607  1.00  0.00           H0.      0
ATOM   2524  C   MET A 163      31.293  58.196  41.297  1.00  0.00           C0.      0
ATOM   2525  O   MET A 163      30.983  58.675  40.196  1.00  0.00           O0.      0
ATOM   2526  N   VAL A 164      30.628  57.115  41.866  1.00  0.00           N0.      0
ATOM   2527  H   VAL A 164      30.811  56.854  42.825  1.00  0.00           H0.      0
ATOM   2528  CA  VAL A 164      29.793  56.120  41.199  1.00  0.00           C0.      0
ATOM   2529  HA  VAL A 164      30.273  55.910  40.244  1.00  0.00           H0.      0
ATOM   2530  CB  VAL A 164      29.606  54.725  41.916  1.00  0.00           C0.      0
ATOM   2531  HB  VAL A 164      29.112  54.851  42.879  1.00  0.00           H0.      0
ATOM   2532  CG1 VAL A 164      28.938  53.656  41.051  1.00  0.00           C0.      0
ATOM   2533 HG11 VAL A 164      29.605  53.574  40.192  1.00  0.00           H0.      0
ATOM   2534 HG12 VAL A 164      28.834  52.681  41.527  1.00  0.00           H0.      0
ATOM   2535 HG13 VAL A 164      27.929  53.954  40.768  1.00  0.00           H0.      0
ATOM   2536  CG2 VAL A 164      30.967  54.153  42.276  1.00  0.00           C0.      0
ATOM   2537 HG21 VAL A 164      30.797  53.161  42.694  1.00  0.00           H0.      0
ATOM   2538 HG22 VAL A 164      31.563  54.082  41.366  1.00  0.00           H0.      0
ATOM   2539 HG23 VAL A 164      31.481  54.723  43.051  1.00  0.00           H0.      0
ATOM   2540  C   VAL A 164      28.424  56.826  40.898  1.00  0.00           C0.      0
ATOM   2541  O   VAL A 164      27.917  57.539  41.764  1.00  0.00           O0.      0
ATOM   2542  N   ARG A 165      27.831  56.711  39.769  1.00  0.00           N0.      0
ATOM   2543  H   ARG A 165      28.281  56.208  39.018  1.00  0.00           H0.      0
ATOM   2544  CA  ARG A 165      26.477  57.210  39.415  1.00  0.00           C0.      0
ATOM   2545  HA  ARG A 165      26.468  58.235  39.785  1.00  0.00           H0.      0
ATOM   2546  CB  ARG A 165      26.345  57.268  37.877  1.00  0.00           C0.      0
ATOM   2547  HB2 ARG A 165      25.901  58.249  37.702  1.00  0.00           H0.      0
ATOM   2548  HB3 ARG A 165      27.373  57.333  37.521  1.00  0.00           H0.      0
ATOM   2549  CG  ARG A 165      25.576  56.085  37.120  1.00  0.00           C0.      0
ATOM   2550  HG2 ARG A 165      26.231  55.214  37.138  1.00  0.00           H0.      0
ATOM   2551  HG3 ARG A 165      24.527  56.034  37.414  1.00  0.00           H0.      0
ATOM   2552  CD  ARG A 165      25.350  56.618  35.666  1.00  0.00           C0.      0
ATOM   2553  HD2 ARG A 165      26.353  56.806  35.281  1.00  0.00           H0.      0
ATOM   2554  HD3 ARG A 165      25.019  55.756  35.086  1.00  0.00           H0.      0
ATOM   2555  NE  ARG A 165      24.510  57.815  35.494  1.00  0.00           N0.      0
ATOM   2556  HE  ARG A 165      24.929  58.734  35.494  1.00  0.00           H0.      0
ATOM   2557  CZ  ARG A 165      23.224  57.831  35.308  1.00  0.00           C0.      0
ATOM   2558  NH1 ARG A 165      22.621  58.939  35.270  1.00  0.00           N0.      0
ATOM   2559 HH11 ARG A 165      23.251  59.720  35.159  1.00  0.00           H0.      0
ATOM   2560 HH12 ARG A 165      21.759  58.881  34.747  1.00  0.00           H0.      0
ATOM   2561  NH2 ARG A 165      22.433  56.800  35.167  1.00  0.00           N0.      0
ATOM   2562 HH21 ARG A 165      22.846  55.919  34.900  1.00  0.00           H0.      0
ATOM   2563 HH22 ARG A 165      21.448  56.869  35.379  1.00  0.00           H0.      0
ATOM   2564  C   ARG A 165      25.422  56.329  40.020  1.00  0.00           C0.      0
ATOM   2565  O   ARG A 165      25.682  55.203  40.555  1.00  0.00           O0.      0
ATOM   2566  N   PRO A 166      24.158  56.741  40.042  1.00  0.00           N0.      0
ATOM   2567  CD  PRO A 166      23.693  58.056  39.698  1.00  0.00           C0.      0
ATOM   2568  HD2 PRO A 166      23.518  58.057  38.622  1.00  0.00           H0.      0
ATOM   2569  HD3 PRO A 166      24.254  58.932  40.022  1.00  0.00           H0.      0
ATOM   2570  CG  PRO A 166      22.283  58.170  40.299  1.00  0.00           C0.      0
ATOM   2571  HG2 PRO A 166      21.666  58.759  39.621  1.00  0.00           H0.      0
ATOM   2572  HG3 PRO A 166      22.258  58.661  41.271  1.00  0.00           H0.      0
ATOM   2573  CB  PRO A 166      21.799  56.697  40.390  1.00  0.00           C0.      0
ATOM   2574  HB2 PRO A 166      21.421  56.481  39.391  1.00  0.00           H0.      0
ATOM   2575  HB3 PRO A 166      20.976  56.643  41.102  1.00  0.00           H0.      0
ATOM   2576  CA  PRO A 166      23.072  55.906  40.525  1.00  0.00           C0.      0
ATOM   2577  HA  PRO A 166      23.111  55.838  41.612  1.00  0.00           H0.      0
ATOM   2578  C   PRO A 166      22.994  54.510  39.870  1.00  0.00           C0.      0
ATOM   2579  O   PRO A 166      22.787  54.451  38.655  1.00  0.00           O0.      0
ATOM   2580  N   GLY A 167      23.091  53.407  40.632  1.00  0.00           N0.      0
ATOM   2581  H   GLY A 167      22.886  53.529  41.613  1.00  0.00           H0.      0
ATOM   2582  CA  GLY A 167      23.074  52.103  40.065  1.00  0.00           C0.      0
ATOM   2583  HA2 GLY A 167      22.941  51.293  40.782  1.00  0.00           H0.      0
ATOM   2584  HA3 GLY A 167      22.250  52.145  39.353  1.00  0.00           H0.      0
ATOM   2585  C   GLY A 167      24.385  51.592  39.441  1.00  0.00           C0.      0
ATOM   2586  O   GLY A 167      24.463  50.492  38.899  1.00  0.00           O0.      0
ATOM   2587  N   GLY A 168      25.419  52.434  39.526  1.00  0.00           N0.      0
ATOM   2588  H   GLY A 168      25.154  53.267  40.033  1.00  0.00           H0.      0
ATOM   2589  CA  GLY A 168      26.635  52.144  38.783  1.00  0.00           C0.      0
ATOM   2590  HA2 GLY A 168      26.360  51.849  37.770  1.00  0.00           H0.      0
ATOM   2591  HA3 GLY A 168      27.195  53.075  38.695  1.00  0.00           H0.      0
ATOM   2592  C   GLY A 168      27.590  51.105  39.413  1.00  0.00           C0.      0
ATOM   2593  O   GLY A 168      27.447  50.640  40.555  1.00  0.00           O0.      0
ATOM   2594  N   LEU A 169      28.605  50.622  38.583  1.00  0.00           N0.      0
ATOM   2595  H   LEU A 169      28.664  51.117  37.704  1.00  0.00           H0.      0
ATOM   2596  CA  LEU A 169      29.650  49.655  38.784  1.00  0.00           C0.      0
ATOM   2597  HA  LEU A 169      29.372  48.744  39.316  1.00  0.00           H0.      0
ATOM   2598  CB  LEU A 169      30.081  49.117  37.356  1.00  0.00           C0.      0
ATOM   2599  HB2 LEU A 169      29.396  49.523  36.612  1.00  0.00           H0.      0
ATOM   2600  HB3 LEU A 169      31.068  49.554  37.199  1.00  0.00           H0.      0
ATOM   2601  CG  LEU A 169      30.268  47.583  37.115  1.00  0.00           C0.      0
ATOM   2602  HG  LEU A 169      29.297  47.115  37.279  1.00  0.00           H0.      0
ATOM   2603  CD1 LEU A 169      30.647  47.138  35.720  1.00  0.00           C0.      0
ATOM   2604 HD11 LEU A 169      30.324  46.100  35.640  1.00  0.00           H0.      0
ATOM   2605 HD12 LEU A 169      29.981  47.675  35.044  1.00  0.00           H0.      0
ATOM   2606 HD13 LEU A 169      31.653  47.349  35.359  1.00  0.00           H0.      0
ATOM   2607  CD2 LEU A 169      31.200  46.878  38.074  1.00  0.00           C0.      0
ATOM   2608 HD21 LEU A 169      30.888  47.024  39.107  1.00  0.00           H0.      0
ATOM   2609 HD22 LEU A 169      31.314  45.818  37.847  1.00  0.00           H0.      0
ATOM   2610 HD23 LEU A 169      32.216  47.267  38.003  1.00  0.00           H0.      0
ATOM   2611  C   LEU A 169      30.889  50.180  39.644  1.00  0.00           C0.      0
ATOM   2612  O   LEU A 169      31.319  51.301  39.440  1.00  0.00           O0.      0
ATOM   2613  N   LEU A 170      31.383  49.401  40.617  1.00  0.00           N0.      0
ATOM   2614  H   LEU A 170      30.971  48.480  40.655  1.00  0.00           H0.      0
ATOM   2615  CA  LEU A 170      32.733  49.565  41.178  1.00  0.00           C0.      0
ATOM   2616  HA  LEU A 170      33.207  50.278  40.504  1.00  0.00           H0.      0
ATOM   2617  CB  LEU A 170      32.548  50.149  42.592  1.00  0.00           C0.      0
ATOM   2618  HB2 LEU A 170      32.272  51.194  42.452  1.00  0.00           H0.      0
ATOM   2619  HB3 LEU A 170      31.773  49.634  43.160  1.00  0.00           H0.      0
ATOM   2620  CG  LEU A 170      33.813  50.073  43.560  1.00  0.00           C0.      0
ATOM   2621  HG  LEU A 170      34.069  49.040  43.796  1.00  0.00           H0.      0
ATOM   2622  CD1 LEU A 170      34.981  50.873  43.035  1.00  0.00           C0.      0
ATOM   2623 HD11 LEU A 170      34.720  51.854  42.639  1.00  0.00           H0.      0
ATOM   2624 HD12 LEU A 170      35.749  51.006  43.797  1.00  0.00           H0.      0
ATOM   2625 HD13 LEU A 170      35.472  50.243  42.293  1.00  0.00           H0.      0
ATOM   2626  CD2 LEU A 170      33.497  50.765  44.911  1.00  0.00           C0.      0
ATOM   2627 HD21 LEU A 170      32.872  51.649  44.780  1.00  0.00           H0.      0
ATOM   2628 HD22 LEU A 170      32.967  50.066  45.557  1.00  0.00           H0.      0
ATOM   2629 HD23 LEU A 170      34.397  51.084  45.436  1.00  0.00           H0.      0
ATOM   2630  C   LEU A 170      33.595  48.246  41.150  1.00  0.00           C0.      0
ATOM   2631  O   LEU A 170      33.241  47.187  41.644  1.00  0.00           O0.      0
ATOM   2632  N   VAL A 171      34.837  48.408  40.668  1.00  0.00           N0.      0
ATOM   2633  H   VAL A 171      35.084  49.345  40.382  1.00  0.00           H0.      0
ATOM   2634  CA  VAL A 171      35.864  47.332  40.595  1.00  0.00           C0.      0
ATOM   2635  HA  VAL A 171      35.535  46.417  41.089  1.00  0.00           H0.      0
ATOM   2636  CB  VAL A 171      36.288  46.975  39.137  1.00  0.00           C0.      0
ATOM   2637  HB  VAL A 171      36.787  47.871  38.769  1.00  0.00           H0.      0
ATOM   2638  CG1 VAL A 171      37.397  45.915  39.106  1.00  0.00           C0.      0
ATOM   2639 HG11 VAL A 171      37.581  45.681  38.058  1.00  0.00           H0.      0
ATOM   2640 HG12 VAL A 171      38.259  46.330  39.629  1.00  0.00           H0.      0
ATOM   2641 HG13 VAL A 171      36.983  45.005  39.539  1.00  0.00           H0.      0
ATOM   2642  CG2 VAL A 171      35.158  46.677  38.174  1.00  0.00           C0.      0
ATOM   2643 HG21 VAL A 171      34.469  45.970  38.636  1.00  0.00           H0.      0
ATOM   2644 HG22 VAL A 171      34.534  47.547  37.966  1.00  0.00           H0.      0
ATOM   2645 HG23 VAL A 171      35.549  46.181  37.286  1.00  0.00           H0.      0
ATOM   2646  C   VAL A 171      37.191  47.743  41.318  1.00  0.00           C0.      0
ATOM   2647  O   VAL A 171      37.739  48.693  40.840  1.00  0.00           O0.      0
ATOM   2648  N   ILE A 172      37.565  47.074  42.407  1.00  0.00           N0.      0
ATOM   2649  H   ILE A 172      36.964  46.335  42.743  1.00  0.00           H0.      0
ATOM   2650  CA  ILE A 172      38.826  47.380  43.178  1.00  0.00           C0.      0
ATOM   2651  HA  ILE A 172      39.560  47.898  42.560  1.00  0.00           H0.      0
ATOM   2652  CB  ILE A 172      38.458  48.326  44.420  1.00  0.00           C0.      0
ATOM   2653  HB  ILE A 172      37.522  47.915  44.798  1.00  0.00           H0.      0
ATOM   2654  CG2 ILE A 172      39.521  48.305  45.515  1.00  0.00           C0.      0
ATOM   2655 HG21 ILE A 172      39.404  49.201  46.124  1.00  0.00           H0.      0
ATOM   2656 HG22 ILE A 172      39.485  47.480  46.227  1.00  0.00           H0.      0
ATOM   2657 HG23 ILE A 172      40.518  48.418  45.090  1.00  0.00           H0.      0
ATOM   2658  CG1 ILE A 172      38.287  49.773  43.875  1.00  0.00           C0.      0
ATOM   2659 HG12 ILE A 172      37.586  49.715  43.042  1.00  0.00           H0.      0
ATOM   2660 HG13 ILE A 172      37.720  50.444  44.520  1.00  0.00           H0.      0
ATOM   2661  CD1 ILE A 172      39.570  50.526  43.500  1.00  0.00           C0.      0
ATOM   2662 HD11 ILE A 172      40.080  49.971  42.713  1.00  0.00           H0.      0
ATOM   2663 HD12 ILE A 172      39.351  51.517  43.101  1.00  0.00           H0.      0
ATOM   2664 HD13 ILE A 172      40.180  50.785  44.365  1.00  0.00           H0.      0
ATOM   2665  C   ILE A 172      39.442  46.124  43.754  1.00  0.00           C0.      0
ATOM   2666  O   ILE A 172      38.822  45.152  44.201  1.00  0.00           O0.      0
ATOM   2667  N   ASP A 173      40.823  46.117  43.606  1.00  0.00           N0.      0
ATOM   2668  H   ASP A 173      41.301  46.985  43.413  1.00  0.00           H0.      0
ATOM   2669  CA  ASP A 173      41.653  44.984  43.982  1.00  0.00           C0.      0
ATOM   2670  HA  ASP A 173      40.972  44.240  44.395  1.00  0.00           H0.      0
ATOM   2671  CB  ASP A 173      42.247  44.355  42.675  1.00  0.00           C0.      0
ATOM   2672  HB2 ASP A 173      42.632  43.381  42.979  1.00  0.00           H0.      0
ATOM   2673  HB3 ASP A 173      41.420  43.992  42.065  1.00  0.00           H0.      0
ATOM   2674  CG  ASP A 173      43.288  45.150  41.893  1.00  0.00           C0.      0
ATOM   2675  OD1 ASP A 173      44.115  44.515  41.207  1.00  0.00           O0.      0
ATOM   2676  OD2 ASP A 173      43.338  46.420  42.023  1.00  0.00           O0.      0
ATOM   2677  C   ASP A 173      42.774  45.244  44.982  1.00  0.00           C0.      0
ATOM   2678  O   ASP A 173      42.971  46.417  45.345  1.00  0.00           O0.      0
ATOM   2679  N   HIE A 174      43.321  44.128  45.471  1.00  0.00           N0.      0
ATOM   2680  H   HIE A 174      42.909  43.288  45.091  1.00  0.00           H0.      0
ATOM   2681  CA  HIE A 174      44.390  43.976  46.471  1.00  0.00           C0.      0
ATOM   2682  HA  HIE A 174      45.153  44.685  46.150  1.00  0.00           H0.      0
ATOM   2683  CB  HIE A 174      43.889  44.381  47.867  1.00  0.00           C0.      0
ATOM   2684  HB2 HIE A 174      44.692  44.256  48.593  1.00  0.00           H0.      0
ATOM   2685  HB3 HIE A 174      43.597  45.431  47.863  1.00  0.00           H0.      0
ATOM   2686  CG  HIE A 174      42.748  43.629  48.483  1.00  0.00           C0.      0
ATOM   2687  ND1 HIE A 174      42.809  43.005  49.702  1.00  0.00           N0.      0
ATOM   2688  CE1 HIE A 174      41.699  42.341  49.955  1.00  0.00           C0.      0
ATOM   2689  HE1 HIE A 174      41.591  41.804  50.885  1.00  0.00           H0.      0
ATOM   2690  NE2 HIE A 174      40.874  42.623  48.915  1.00  0.00           N0.      0
ATOM   2691  HE2 HIE A 174      39.941  42.253  48.804  1.00  0.00           H0.      0
ATOM   2692  CD2 HIE A 174      41.478  43.495  48.046  1.00  0.00           C0.      0
ATOM   2693  HD2 HIE A 174      41.130  43.919  47.116  1.00  0.00           H0.      0
ATOM   2694  C   HIE A 174      45.061  42.568  46.479  1.00  0.00           C0.      0
ATOM   2695  O   HIE A 174      44.431  41.637  45.971  1.00  0.00           O0.      0
ATOM   2696  N   ARG A 175      46.298  42.487  47.060  1.00  0.00           N0.      0
ATOM   2697  H   ARG A 175      46.658  43.310  47.522  1.00  0.00           H0.      0
ATOM   2698  CA  ARG A 175      46.949  41.214  47.298  1.00  0.00           C0.      0
ATOM   2699  HA  ARG A 175      47.033  40.725  46.327  1.00  0.00           H0.      0
ATOM   2700  CB  ARG A 175      48.314  41.397  47.862  1.00  0.00           C0.      0
ATOM   2701  HB2 ARG A 175      48.421  42.365  48.352  1.00  0.00           H0.      0
ATOM   2702  HB3 ARG A 175      48.623  40.553  48.479  1.00  0.00           H0.      0
ATOM   2703  CG  ARG A 175      49.336  41.390  46.685  1.00  0.00           C0.      0
ATOM   2704  HG2 ARG A 175      49.158  40.494  46.090  1.00  0.00           H0.      0
ATOM   2705  HG3 ARG A 175      49.033  42.162  45.978  1.00  0.00           H0.      0
ATOM   2706  CD  ARG A 175      50.834  41.621  46.943  1.00  0.00           C0.      0
ATOM   2707  HD2 ARG A 175      50.897  42.679  47.198  1.00  0.00           H0.      0
ATOM   2708  HD3 ARG A 175      51.279  41.044  47.754  1.00  0.00           H0.      0
ATOM   2709  NE  ARG A 175      51.660  41.501  45.719  1.00  0.00           N0.      0
ATOM   2710  HE  ARG A 175      51.601  42.238  45.030  1.00  0.00           H0.      0
ATOM   2711  CZ  ARG A 175      52.329  40.514  45.210  1.00  0.00           C0.      0
ATOM   2712  NH1 ARG A 175      52.404  39.375  45.826  1.00  0.00           N0.      0
ATOM   2713 HH11 ARG A 175      51.611  39.047  46.359  1.00  0.00           H0.      0
ATOM   2714 HH12 ARG A 175      52.929  38.636  45.380  1.00  0.00           H0.      0
ATOM   2715  NH2 ARG A 175      53.083  40.677  44.121  1.00  0.00           N0.      0
ATOM   2716 HH21 ARG A 175      53.220  41.585  43.700  1.00  0.00           H0.      0
ATOM   2717 HH22 ARG A 175      53.690  39.911  43.867  1.00  0.00           H0.      0
ATOM   2718  C   ARG A 175      46.141  40.247  48.147  1.00  0.00           C0.      0
ATOM   2719  O   ARG A 175      45.211  40.635  48.874  1.00  0.00           O0.      0
ATOM   2720  N   ASN A 176      46.514  38.984  48.103  1.00  0.00           N0.      0
ATOM   2721  H   ASN A 176      47.141  38.735  47.352  1.00  0.00           H0.      0
ATOM   2722  CA  ASN A 176      46.275  37.933  48.970  1.00  0.00           C0.      0
ATOM   2723  HA  ASN A 176      45.460  38.167  49.656  1.00  0.00           H0.      0
ATOM   2724  CB  ASN A 176      46.016  36.632  48.242  1.00  0.00           C0.      0
ATOM   2725  HB2 ASN A 176      45.169  36.749  47.565  1.00  0.00           H0.      0
ATOM   2726  HB3 ASN A 176      46.986  36.312  47.863  1.00  0.00           H0.      0
ATOM   2727  CG  ASN A 176      45.670  35.471  49.154  1.00  0.00           C0.      0
ATOM   2728  OD1 ASN A 176      45.457  35.579  50.400  1.00  0.00           O0.      0
ATOM   2729  ND2 ASN A 176      45.482  34.358  48.553  1.00  0.00           N0.      0
ATOM   2730 HD21 ASN A 176      45.103  33.554  49.033  1.00  0.00           H0.      0
ATOM   2731 HD22 ASN A 176      45.606  34.373  47.551  1.00  0.00           H0.      0
ATOM   2732  C   ASN A 176      47.514  37.854  49.942  1.00  0.00           C0.      0
ATOM   2733  O   ASN A 176      48.737  37.917  49.585  1.00  0.00           O0.      0
ATOM   2734  N   TYR A 177      47.244  37.711  51.230  1.00  0.00           N0.      0
ATOM   2735  H   TYR A 177      46.295  37.528  51.522  1.00  0.00           H0.      0
ATOM   2736  CA  TYR A 177      48.310  37.830  52.254  1.00  0.00           C0.      0
ATOM   2737  HA  TYR A 177      49.307  38.027  51.860  1.00  0.00           H0.      0
ATOM   2738  CB  TYR A 177      48.045  38.958  53.204  1.00  0.00           C0.      0
ATOM   2739  HB2 TYR A 177      47.023  38.712  53.491  1.00  0.00           H0.      0
ATOM   2740  HB3 TYR A 177      48.706  38.824  54.061  1.00  0.00           H0.      0
ATOM   2741  CG  TYR A 177      48.032  40.361  52.558  1.00  0.00           C0.      0
ATOM   2742  CD1 TYR A 177      49.270  40.849  52.076  1.00  0.00           C0.      0
ATOM   2743  HD1 TYR A 177      50.137  40.219  52.204  1.00  0.00           H0.      0
ATOM   2744  CE1 TYR A 177      49.271  42.073  51.338  1.00  0.00           C0.      0
ATOM   2745  HE1 TYR A 177      50.213  42.418  50.937  1.00  0.00           H0.      0
ATOM   2746  CZ  TYR A 177      48.063  42.817  51.195  1.00  0.00           C0.      0
ATOM   2747  OH  TYR A 177      48.117  44.009  50.450  1.00  0.00           O0.      0
ATOM   2748  HH  TYR A 177      47.900  44.710  51.069  1.00  0.00           H0.      0
ATOM   2749  CE2 TYR A 177      46.875  42.301  51.708  1.00  0.00           C0.      0
ATOM   2750  HE2 TYR A 177      45.951  42.838  51.556  1.00  0.00           H0.      0
ATOM   2751  CD2 TYR A 177      46.853  41.044  52.343  1.00  0.00           C0.      0
ATOM   2752  HD2 TYR A 177      45.932  40.583  52.668  1.00  0.00           H0.      0
ATOM   2753  C   TYR A 177      48.383  36.508  53.066  1.00  0.00           C0.      0
ATOM   2754  O   TYR A 177      49.529  36.092  53.340  1.00  0.00           O0.      0
ATOM   2755  N   ASP A 178      47.332  35.758  53.334  1.00  0.00           N0.      0
ATOM   2756  H   ASP A 178      46.447  36.054  52.948  1.00  0.00           H0.      0
ATOM   2757  CA  ASP A 178      47.380  34.658  54.220  1.00  0.00           C0.      0
ATOM   2758  HA  ASP A 178      47.824  35.031  55.143  1.00  0.00           H0.      0
ATOM   2759  CB  ASP A 178      46.074  34.001  54.483  1.00  0.00           C0.      0
ATOM   2760  HB2 ASP A 178      45.748  33.488  53.578  1.00  0.00           H0.      0
ATOM   2761  HB3 ASP A 178      46.145  33.254  55.274  1.00  0.00           H0.      0
ATOM   2762  CG  ASP A 178      44.934  34.851  55.030  1.00  0.00           C0.      0
ATOM   2763  OD1 ASP A 178      45.162  35.550  56.001  1.00  0.00           O0.      0
ATOM   2764  OD2 ASP A 178      43.809  34.735  54.464  1.00  0.00           O0.      0
ATOM   2765  C   ASP A 178      48.423  33.568  53.834  1.00  0.00           C0.      0
ATOM   2766  O   ASP A 178      48.987  32.892  54.683  1.00  0.00           O0.      0
ATOM   2767  N   TYR A 179      48.706  33.306  52.561  1.00  0.00           N0.      0
ATOM   2768  H   TYR A 179      48.321  33.869  51.816  1.00  0.00           H0.      0
ATOM   2769  CA  TYR A 179      49.807  32.527  52.040  1.00  0.00           C0.      0
ATOM   2770  HA  TYR A 179      49.763  31.532  52.484  1.00  0.00           H0.      0
ATOM   2771  CB  TYR A 179      49.791  32.483  50.466  1.00  0.00           C0.      0
ATOM   2772  HB2 TYR A 179      48.833  32.037  50.200  1.00  0.00           H0.      0
ATOM   2773  HB3 TYR A 179      49.883  33.502  50.090  1.00  0.00           H0.      0
ATOM   2774  CG  TYR A 179      50.865  31.676  49.858  1.00  0.00           C0.      0
ATOM   2775  CD1 TYR A 179      52.160  32.262  49.686  1.00  0.00           C0.      0
ATOM   2776  HD1 TYR A 179      52.392  33.316  49.735  1.00  0.00           H0.      0
ATOM   2777  CE1 TYR A 179      53.186  31.449  49.065  1.00  0.00           C0.      0
ATOM   2778  HE1 TYR A 179      54.118  31.876  48.728  1.00  0.00           H0.      0
ATOM   2779  CZ  TYR A 179      52.922  30.077  48.874  1.00  0.00           C0.      0
ATOM   2780  OH  TYR A 179      53.836  29.339  48.187  1.00  0.00           O0.      0
ATOM   2781  HH  TYR A 179      53.432  28.554  47.812  1.00  0.00           H0.      0
ATOM   2782  CE2 TYR A 179      51.675  29.588  49.062  1.00  0.00           C0.      0
ATOM   2783  HE2 TYR A 179      51.527  28.532  48.896  1.00  0.00           H0.      0
ATOM   2784  CD2 TYR A 179      50.665  30.321  49.670  1.00  0.00           C0.      0
ATOM   2785  HD2 TYR A 179      49.654  29.969  49.807  1.00  0.00           H0.      0
ATOM   2786  C   TYR A 179      51.258  33.049  52.419  1.00  0.00           C0.      0
ATOM   2787  O   TYR A 179      52.040  32.235  52.885  1.00  0.00           O0.      0
ATOM   2788  N   ILE A 180      51.501  34.324  52.256  1.00  0.00           N0.      0
ATOM   2789  H   ILE A 180      50.843  34.803  51.657  1.00  0.00           H0.      0
ATOM   2790  CA  ILE A 180      52.666  35.128  52.704  1.00  0.00           C0.      0
ATOM   2791  HA  ILE A 180      53.518  34.588  52.291  1.00  0.00           H0.      0
ATOM   2792  CB  ILE A 180      52.654  36.583  52.165  1.00  0.00           C0.      0
ATOM   2793  HB  ILE A 180      51.868  37.121  52.694  1.00  0.00           H0.      0
ATOM   2794  CG2 ILE A 180      53.966  37.384  52.298  1.00  0.00           C0.      0
ATOM   2795 HG21 ILE A 180      54.322  37.381  53.329  1.00  0.00           H0.      0
ATOM   2796 HG22 ILE A 180      54.622  36.982  51.527  1.00  0.00           H0.      0
ATOM   2797 HG23 ILE A 180      53.742  38.426  52.070  1.00  0.00           H0.      0
ATOM   2798  CG1 ILE A 180      52.239  36.496  50.630  1.00  0.00           C0.      0
ATOM   2799 HG12 ILE A 180      53.038  35.959  50.121  1.00  0.00           H0.      0
ATOM   2800 HG13 ILE A 180      51.275  36.029  50.428  1.00  0.00           H0.      0
ATOM   2801  CD1 ILE A 180      52.075  37.911  49.978  1.00  0.00           C0.      0
ATOM   2802 HD11 ILE A 180      51.256  38.479  50.419  1.00  0.00           H0.      0
ATOM   2803 HD12 ILE A 180      52.993  38.493  50.063  1.00  0.00           H0.      0
ATOM   2804 HD13 ILE A 180      51.788  37.801  48.932  1.00  0.00           H0.      0
ATOM   2805  C   ILE A 180      52.921  35.218  54.231  1.00  0.00           C0.      0
ATOM   2806  O   ILE A 180      54.030  34.941  54.652  1.00  0.00           O0.      0
ATOM   2807  N   LEU A 181      51.861  35.611  54.982  1.00  0.00           N0.      0
ATOM   2808  H   LEU A 181      50.962  35.600  54.521  1.00  0.00           H0.      0
ATOM   2809  CA  LEU A 181      51.880  35.731  56.430  1.00  0.00           C0.      0
ATOM   2810  HA  LEU A 181      52.682  36.434  56.658  1.00  0.00           H0.      0
ATOM   2811  CB  LEU A 181      50.534  36.179  56.844  1.00  0.00           C0.      0
ATOM   2812  HB2 LEU A 181      49.789  35.449  56.529  1.00  0.00           H0.      0
ATOM   2813  HB3 LEU A 181      50.474  36.163  57.932  1.00  0.00           H0.      0
ATOM   2814  CG  LEU A 181      50.032  37.578  56.387  1.00  0.00           C0.      0
ATOM   2815  HG  LEU A 181      50.120  37.569  55.300  1.00  0.00           H0.      0
ATOM   2816  CD1 LEU A 181      48.566  37.781  56.726  1.00  0.00           C0.      0
ATOM   2817 HD11 LEU A 181      48.170  38.778  56.534  1.00  0.00           H0.      0
ATOM   2818 HD12 LEU A 181      47.986  37.047  56.166  1.00  0.00           H0.      0
ATOM   2819 HD13 LEU A 181      48.297  37.633  57.772  1.00  0.00           H0.      0
ATOM   2820  CD2 LEU A 181      50.805  38.769  56.921  1.00  0.00           C0.      0
ATOM   2821 HD21 LEU A 181      51.878  38.607  56.822  1.00  0.00           H0.      0
ATOM   2822 HD22 LEU A 181      50.406  39.607  56.349  1.00  0.00           H0.      0
ATOM   2823 HD23 LEU A 181      50.606  38.970  57.974  1.00  0.00           H0.      0
ATOM   2824  C   LEU A 181      52.130  34.409  57.188  1.00  0.00           C0.      0
ATOM   2825  O   LEU A 181      52.753  34.467  58.265  1.00  0.00           O0.      0
ATOM   2826  N   SER A 182      51.859  33.254  56.601  1.00  0.00           N0.      0
ATOM   2827  H   SER A 182      51.433  33.321  55.687  1.00  0.00           H0.      0
ATOM   2828  CA  SER A 182      52.111  31.893  57.147  1.00  0.00           C0.      0
ATOM   2829  HA  SER A 182      52.208  31.875  58.233  1.00  0.00           H0.      0
ATOM   2830  CB  SER A 182      50.890  31.038  56.821  1.00  0.00           C0.      0
ATOM   2831  HB2 SER A 182      50.980  30.091  57.354  1.00  0.00           H0.      0
ATOM   2832  HB3 SER A 182      50.007  31.517  57.243  1.00  0.00           H0.      0
ATOM   2833  OG  SER A 182      50.748  30.860  55.419  1.00  0.00           O0.      0
ATOM   2834  HG  SER A 182      50.040  31.487  55.254  1.00  0.00           H0.      0
ATOM   2835  C   SER A 182      53.427  31.244  56.588  1.00  0.00           C0.      0
ATOM   2836  O   SER A 182      53.685  30.120  56.977  1.00  0.00           O0.      0
ATOM   2837  N   THR A 183      54.174  31.925  55.699  1.00  0.00           N0.      0
ATOM   2838  H   THR A 183      53.850  32.845  55.436  1.00  0.00           H0.      0
ATOM   2839  CA  THR A 183      55.374  31.329  55.030  1.00  0.00           C0.      0
ATOM   2840  HA  THR A 183      55.646  30.421  55.570  1.00  0.00           H0.      0
ATOM   2841  CB  THR A 183      55.067  30.983  53.600  1.00  0.00           C0.      0
ATOM   2842  HB  THR A 183      56.048  30.604  53.312  1.00  0.00           H0.      0
ATOM   2843  CG2 THR A 183      54.142  29.828  53.233  1.00  0.00           C0.      0
ATOM   2844 HG21 THR A 183      54.134  29.596  52.168  1.00  0.00           H0.      0
ATOM   2845 HG22 THR A 183      54.273  28.899  53.788  1.00  0.00           H0.      0
ATOM   2846 HG23 THR A 183      53.146  30.208  53.465  1.00  0.00           H0.      0
ATOM   2847  OG1 THR A 183      54.734  32.085  52.905  1.00  0.00           O0.      0
ATOM   2848  HG1 THR A 183      53.780  32.103  52.798  1.00  0.00           H0.      0
ATOM   2849  C   THR A 183      56.570  32.175  55.073  1.00  0.00           C0.      0
ATOM   2850  O   THR A 183      57.703  31.744  54.978  1.00  0.00           O0.      0
ATOM   2851  N   GLY A 184      56.429  33.524  55.019  1.00  0.00           N0.      0
ATOM   2852  H   GLY A 184      55.493  33.892  54.928  1.00  0.00           H0.      0
ATOM   2853  CA  GLY A 184      57.511  34.508  54.869  1.00  0.00           C0.      0
ATOM   2854  HA2 GLY A 184      57.251  35.515  55.195  1.00  0.00           H0.      0
ATOM   2855  HA3 GLY A 184      58.399  34.262  55.451  1.00  0.00           H0.      0
ATOM   2856  C   GLY A 184      57.907  34.652  53.386  1.00  0.00           C0.      0
ATOM   2857  O   GLY A 184      59.080  34.845  53.121  1.00  0.00           O0.      0
ATOM   2858  N   CYS A 185      57.086  34.303  52.431  1.00  0.00           N0.      0
ATOM   2859  H   CYS A 185      56.163  34.115  52.797  1.00  0.00           H0.      0
ATOM   2860  CA  CYS A 185      57.440  33.983  51.034  1.00  0.00           C0.      0
ATOM   2861  HA  CYS A 185      58.389  34.378  50.670  1.00  0.00           H0.      0
ATOM   2862  CB  CYS A 185      57.463  32.418  50.925  1.00  0.00           C0.      0
ATOM   2863  HB2 CYS A 185      58.179  32.066  51.668  1.00  0.00           H0.      0
ATOM   2864  HB3 CYS A 185      56.490  31.936  51.020  1.00  0.00           H0.      0
ATOM   2865  SG  CYS A 185      58.296  31.956  49.336  1.00  0.00           S0.      0
ATOM   2866  HG  CYS A 185      57.361  32.600  48.633  1.00  0.00           H0.      0
ATOM   2867  C   CYS A 185      56.286  34.463  50.087  1.00  0.00           C0.      0
ATOM   2868  O   CYS A 185      55.138  34.436  50.492  1.00  0.00           O0.      0
ATOM   2869  N   ALA A 186      56.623  35.000  48.908  1.00  0.00           N0.      0
ATOM   2870  H   ALA A 186      57.618  35.063  48.745  1.00  0.00           H0.      0
ATOM   2871  CA  ALA A 186      55.708  35.546  47.870  1.00  0.00           C0.      0
ATOM   2872  HA  ALA A 186      54.993  36.070  48.504  1.00  0.00           H0.      0
ATOM   2873  CB  ALA A 186      56.421  36.607  47.036  1.00  0.00           C0.      0
ATOM   2874  HB1 ALA A 186      57.210  37.095  47.607  1.00  0.00           H0.      0
ATOM   2875  HB2 ALA A 186      56.895  36.138  46.174  1.00  0.00           H0.      0
ATOM   2876  HB3 ALA A 186      55.717  37.328  46.621  1.00  0.00           H0.      0
ATOM   2877  C   ALA A 186      55.002  34.413  47.034  1.00  0.00           C0.      0
ATOM   2878  O   ALA A 186      55.619  33.414  46.878  1.00  0.00           O0.      0
ATOM   2879  N   PRO A 187      53.807  34.556  46.418  1.00  0.00           N0.      0
ATOM   2880  CD  PRO A 187      52.858  35.666  46.408  1.00  0.00           C0.      0
ATOM   2881  HD2 PRO A 187      53.309  36.622  46.143  1.00  0.00           H0.      0
ATOM   2882  HD3 PRO A 187      52.407  35.638  47.400  1.00  0.00           H0.      0
ATOM   2883  CG  PRO A 187      51.783  35.303  45.396  1.00  0.00           C0.      0
ATOM   2884  HG2 PRO A 187      51.970  35.743  44.416  1.00  0.00           H0.      0
ATOM   2885  HG3 PRO A 187      50.860  35.789  45.711  1.00  0.00           H0.      0
ATOM   2886  CB  PRO A 187      51.768  33.806  45.398  1.00  0.00           C0.      0
ATOM   2887  HB2 PRO A 187      51.536  33.515  44.373  1.00  0.00           H0.      0
ATOM   2888  HB3 PRO A 187      51.120  33.371  46.160  1.00  0.00           H0.      0
ATOM   2889  CA  PRO A 187      53.237  33.426  45.628  1.00  0.00           C0.      0
ATOM   2890  HA  PRO A 187      53.214  32.564  46.295  1.00  0.00           H0.      0
ATOM   2891  C   PRO A 187      54.134  33.068  44.387  1.00  0.00           C0.      0
ATOM   2892  O   PRO A 187      54.409  34.000  43.571  1.00  0.00           O0.      0
ATOM   2893  N   PRO A 188      54.380  31.776  44.200  1.00  0.00           N0.      0
ATOM   2894  CD  PRO A 188      54.119  30.629  45.127  1.00  0.00           C0.      0
ATOM   2895  HD2 PRO A 188      53.056  30.458  45.298  1.00  0.00           H0.      0
ATOM   2896  HD3 PRO A 188      54.646  30.798  46.066  1.00  0.00           H0.      0
ATOM   2897  CG  PRO A 188      54.791  29.389  44.535  1.00  0.00           C0.      0
ATOM   2898  HG2 PRO A 188      54.085  28.805  43.945  1.00  0.00           H0.      0
ATOM   2899  HG3 PRO A 188      55.118  28.745  45.352  1.00  0.00           H0.      0
ATOM   2900  CB  PRO A 188      55.915  30.008  43.656  1.00  0.00           C0.      0
ATOM   2901  HB2 PRO A 188      56.155  29.305  42.858  1.00  0.00           H0.      0
ATOM   2902  HB3 PRO A 188      56.829  30.224  44.208  1.00  0.00           H0.      0
ATOM   2903  CA  PRO A 188      55.329  31.321  43.205  1.00  0.00           C0.      0
ATOM   2904  HA  PRO A 188      56.205  31.968  43.165  1.00  0.00           H0.      0
ATOM   2905  C   PRO A 188      54.733  31.186  41.788  1.00  0.00           C0.      0
ATOM   2906  O   PRO A 188      55.399  31.534  40.769  1.00  0.00           O0.      0
ATOM   2907  N   GLY A 189      53.469  30.698  41.586  1.00  0.00           N0.      0
ATOM   2908  H   GLY A 189      52.976  30.476  42.439  1.00  0.00           H0.      0
ATOM   2909  CA  GLY A 189      52.685  30.721  40.388  1.00  0.00           C0.      0
ATOM   2910  HA2 GLY A 189      53.091  30.000  39.679  1.00  0.00           H0.      0
ATOM   2911  HA3 GLY A 189      51.635  30.486  40.564  1.00  0.00           H0.      0
ATOM   2912  C   GLY A 189      52.558  32.136  39.685  1.00  0.00           C0.      0
ATOM   2913  O   GLY A 189      52.989  33.159  40.193  1.00  0.00           O0.      0
ATOM   2914  N   LYS A 190      52.058  32.119  38.434  1.00  0.00           N0.      0
ATOM   2915  H   LYS A 190      51.830  31.181  38.139  1.00  0.00           H0.      0
ATOM   2916  CA  LYS A 190      52.074  33.292  37.619  1.00  0.00           C0.      0
ATOM   2917  HA  LYS A 190      53.071  33.723  37.527  1.00  0.00           H0.      0
ATOM   2918  CB  LYS A 190      51.650  32.877  36.213  1.00  0.00           C0.      0
ATOM   2919  HB2 LYS A 190      50.930  32.062  36.292  1.00  0.00           H0.      0
ATOM   2920  HB3 LYS A 190      51.119  33.658  35.668  1.00  0.00           H0.      0
ATOM   2921  CG  LYS A 190      52.869  32.402  35.435  1.00  0.00           C0.      0
ATOM   2922  HG2 LYS A 190      53.703  33.101  35.388  1.00  0.00           H0.      0
ATOM   2923  HG3 LYS A 190      53.208  31.494  35.933  1.00  0.00           H0.      0
ATOM   2924  CD  LYS A 190      52.476  32.088  33.930  1.00  0.00           C0.      0
ATOM   2925  HD2 LYS A 190      51.618  31.427  33.808  1.00  0.00           H0.      0
ATOM   2926  HD3 LYS A 190      52.316  32.974  33.315  1.00  0.00           H0.      0
ATOM   2927  CE  LYS A 190      53.566  31.305  33.078  1.00  0.00           C0.      0
ATOM   2928  HE2 LYS A 190      53.170  31.068  32.091  1.00  0.00           H0.      0
ATOM   2929  HE3 LYS A 190      54.364  32.043  32.993  1.00  0.00           H0.      0
ATOM   2930  NZ  LYS A 190      53.976  30.043  33.680  1.00  0.00           N0.      0
ATOM   2931  HZ1 LYS A 190      54.282  30.084  34.642  1.00  0.00           H0.      0
ATOM   2932  HZ2 LYS A 190      53.269  29.325  33.624  1.00  0.00           H0.      0
ATOM   2933  HZ3 LYS A 190      54.821  29.665  33.276  1.00  0.00           H0.      0
ATOM   2934  C   LYS A 190      51.125  34.458  38.171  1.00  0.00           C0.      0
ATOM   2935  O   LYS A 190      50.074  34.209  38.758  1.00  0.00           O0.      0
ATOM   2936  N   ASN A 191      51.629  35.718  37.925  1.00  0.00           N0.      0
ATOM   2937  H   ASN A 191      52.560  35.765  37.536  1.00  0.00           H0.      0
ATOM   2938  CA  ASN A 191      50.816  36.969  38.036  1.00  0.00           C0.      0
ATOM   2939  HA  ASN A 191      50.215  36.942  38.946  1.00  0.00           H0.      0
ATOM   2940  CB  ASN A 191      51.803  38.142  38.156  1.00  0.00           C0.      0
ATOM   2941  HB2 ASN A 191      52.767  37.780  38.512  1.00  0.00           H0.      0
ATOM   2942  HB3 ASN A 191      51.981  38.511  37.146  1.00  0.00           H0.      0
ATOM   2943  CG  ASN A 191      51.250  39.241  39.123  1.00  0.00           C0.      0
ATOM   2944  OD1 ASN A 191      50.517  40.087  38.612  1.00  0.00           O0.      0
ATOM   2945  ND2 ASN A 191      51.621  39.177  40.365  1.00  0.00           N0.      0
ATOM   2946 HD21 ASN A 191      51.304  39.933  40.956  1.00  0.00           H0.      0
ATOM   2947 HD22 ASN A 191      52.311  38.502  40.664  1.00  0.00           H0.      0
ATOM   2948  C   ASN A 191      49.810  37.171  36.896  1.00  0.00           C0.      0
ATOM   2949  O   ASN A 191      50.081  36.812  35.714  1.00  0.00           O0.      0
ATOM   2950  N   ILE A 192      48.683  37.767  37.178  1.00  0.00           N0.      0
ATOM   2951  H   ILE A 192      48.520  37.768  38.175  1.00  0.00           H0.      0
ATOM   2952  CA  ILE A 192      47.596  38.119  36.178  1.00  0.00           C0.      0
ATOM   2953  HA  ILE A 192      47.581  37.354  35.401  1.00  0.00           H0.      0
ATOM   2954  CB  ILE A 192      46.229  38.023  36.758  1.00  0.00           C0.      0
ATOM   2955  HB  ILE A 192      45.491  38.480  36.099  1.00  0.00           H0.      0
ATOM   2956  CG2 ILE A 192      45.785  36.571  36.730  1.00  0.00           C0.      0
ATOM   2957 HG21 ILE A 192      44.722  36.417  36.913  1.00  0.00           H0.      0
ATOM   2958 HG22 ILE A 192      45.914  36.287  35.685  1.00  0.00           H0.      0
ATOM   2959 HG23 ILE A 192      46.306  35.936  37.446  1.00  0.00           H0.      0
ATOM   2960  CG1 ILE A 192      46.105  38.729  38.110  1.00  0.00           C0.      0
ATOM   2961 HG12 ILE A 192      46.670  38.192  38.872  1.00  0.00           H0.      0
ATOM   2962 HG13 ILE A 192      46.610  39.696  38.104  1.00  0.00           H0.      0
ATOM   2963  CD1 ILE A 192      44.643  39.027  38.594  1.00  0.00           C0.      0
ATOM   2964 HD11 ILE A 192      44.094  39.754  37.995  1.00  0.00           H0.      0
ATOM   2965 HD12 ILE A 192      44.157  38.055  38.685  1.00  0.00           H0.      0
ATOM   2966 HD13 ILE A 192      44.683  39.424  39.609  1.00  0.00           H0.      0
ATOM   2967  C   ILE A 192      47.870  39.483  35.540  1.00  0.00           C0.      0
ATOM   2968  O   ILE A 192      47.319  39.740  34.439  1.00  0.00           O0.      0
ATOM   2969  N   TYR A 193      48.774  40.266  36.074  1.00  0.00           N0.      0
ATOM   2970  H   TYR A 193      49.081  40.129  37.026  1.00  0.00           H0.      0
ATOM   2971  CA  TYR A 193      49.092  41.631  35.534  1.00  0.00           C0.      0
ATOM   2972  HA  TYR A 193      48.444  41.886  34.695  1.00  0.00           H0.      0
ATOM   2973  CB  TYR A 193      48.934  42.572  36.756  1.00  0.00           C0.      0
ATOM   2974  HB2 TYR A 193      49.679  42.456  37.543  1.00  0.00           H0.      0
ATOM   2975  HB3 TYR A 193      49.017  43.593  36.382  1.00  0.00           H0.      0
ATOM   2976  CG  TYR A 193      47.595  42.571  37.545  1.00  0.00           C0.      0
ATOM   2977  CD1 TYR A 193      47.609  42.650  38.980  1.00  0.00           C0.      0
ATOM   2978  HD1 TYR A 193      48.520  42.763  39.548  1.00  0.00           H0.      0
ATOM   2979  CE1 TYR A 193      46.364  42.626  39.648  1.00  0.00           C0.      0
ATOM   2980  HE1 TYR A 193      46.363  42.826  40.710  1.00  0.00           H0.      0
ATOM   2981  CZ  TYR A 193      45.176  42.470  38.927  1.00  0.00           C0.      0
ATOM   2982  OH  TYR A 193      43.953  42.602  39.496  1.00  0.00           O0.      0
ATOM   2983  HH  TYR A 193      43.973  43.225  40.226  1.00  0.00           H0.      0
ATOM   2984  CE2 TYR A 193      45.184  42.444  37.521  1.00  0.00           C0.      0
ATOM   2985  HE2 TYR A 193      44.244  42.323  37.004  1.00  0.00           H0.      0
ATOM   2986  CD2 TYR A 193      46.389  42.470  36.770  1.00  0.00           C0.      0
ATOM   2987  HD2 TYR A 193      46.444  42.411  35.693  1.00  0.00           H0.      0
ATOM   2988  C   TYR A 193      50.574  41.811  35.139  1.00  0.00           C0.      0
ATOM   2989  O   TYR A 193      50.937  42.257  34.027  1.00  0.00           O0.      0
ATOM   2990  N   TYR A 194      51.490  41.205  35.935  1.00  0.00           N0.      0
ATOM   2991  H   TYR A 194      51.128  40.759  36.766  1.00  0.00           H0.      0
ATOM   2992  CA  TYR A 194      52.952  41.427  35.854  1.00  0.00           C0.      0
ATOM   2993  HA  TYR A 194      53.143  42.243  35.156  1.00  0.00           H0.      0
ATOM   2994  CB  TYR A 194      53.496  41.942  37.204  1.00  0.00           C0.      0
ATOM   2995  HB2 TYR A 194      53.422  41.169  37.969  1.00  0.00           H0.      0
ATOM   2996  HB3 TYR A 194      54.514  42.292  37.029  1.00  0.00           H0.      0
ATOM   2997  CG  TYR A 194      52.699  43.166  37.652  1.00  0.00           C0.      0
ATOM   2998  CD1 TYR A 194      51.828  43.066  38.793  1.00  0.00           C0.      0
ATOM   2999  HD1 TYR A 194      51.667  42.181  39.391  1.00  0.00           H0.      0
ATOM   3000  CE1 TYR A 194      51.096  44.194  39.117  1.00  0.00           C0.      0
ATOM   3001  HE1 TYR A 194      50.435  44.195  39.971  1.00  0.00           H0.      0
ATOM   3002  CZ  TYR A 194      51.289  45.394  38.381  1.00  0.00           C0.      0
ATOM   3003  OH  TYR A 194      50.493  46.433  38.624  1.00  0.00           O0.      0
ATOM   3004  HH  TYR A 194      49.745  46.202  39.180  1.00  0.00           H0.      0
ATOM   3005  CE2 TYR A 194      52.224  45.508  37.362  1.00  0.00           C0.      0
ATOM   3006  HE2 TYR A 194      52.482  46.472  36.949  1.00  0.00           H0.      0
ATOM   3007  CD2 TYR A 194      52.951  44.373  36.979  1.00  0.00           C0.      0
ATOM   3008  HD2 TYR A 194      53.705  44.380  36.205  1.00  0.00           H0.      0
ATOM   3009  C   TYR A 194      53.725  40.189  35.239  1.00  0.00           C0.      0
ATOM   3010  O   TYR A 194      54.399  39.473  35.965  1.00  0.00           O0.      0
ATOM   3011  N   LYS A 195      53.522  39.859  33.961  1.00  0.00           N0.      0
ATOM   3012  H   LYS A 195      52.948  40.462  33.389  1.00  0.00           H0.      0
ATOM   3013  CA  LYS A 195      53.940  38.627  33.351  1.00  0.00           C0.      0
ATOM   3014  HA  LYS A 195      53.952  37.836  34.101  1.00  0.00           H0.      0
ATOM   3015  CB  LYS A 195      52.903  38.277  32.249  1.00  0.00           C0.      0
ATOM   3016  HB2 LYS A 195      52.925  39.098  31.533  1.00  0.00           H0.      0
ATOM   3017  HB3 LYS A 195      53.208  37.356  31.752  1.00  0.00           H0.      0
ATOM   3018  CG  LYS A 195      51.483  38.081  32.803  1.00  0.00           C0.      0
ATOM   3019  HG2 LYS A 195      51.460  37.148  33.367  1.00  0.00           H0.      0
ATOM   3020  HG3 LYS A 195      51.242  38.934  33.437  1.00  0.00           H0.      0
ATOM   3021  CD  LYS A 195      50.433  37.983  31.772  1.00  0.00           C0.      0
ATOM   3022  HD2 LYS A 195      50.561  38.807  31.070  1.00  0.00           H0.      0
ATOM   3023  HD3 LYS A 195      50.634  37.048  31.250  1.00  0.00           H0.      0
ATOM   3024  CE  LYS A 195      49.069  37.904  32.331  1.00  0.00           C0.      0
ATOM   3025  HE2 LYS A 195      48.971  38.615  33.151  1.00  0.00           H0.      0
ATOM   3026  HE3 LYS A 195      48.323  38.085  31.558  1.00  0.00           H0.      0
ATOM   3027  NZ  LYS A 195      48.743  36.589  32.918  1.00  0.00           N0.      0
ATOM   3028  HZ1 LYS A 195      48.808  35.791  32.302  1.00  0.00           H0.      0
ATOM   3029  HZ2 LYS A 195      49.328  36.416  33.723  1.00  0.00           H0.      0
ATOM   3030  HZ3 LYS A 195      47.747  36.509  33.067  1.00  0.00           H0.      0
ATOM   3031  C   LYS A 195      55.406  38.635  32.769  1.00  0.00           C0.      0
ATOM   3032  O   LYS A 195      55.724  38.166  31.659  1.00  0.00           O0.      0
ATOM   3033  N   SER A 196      56.431  39.131  33.490  1.00  0.00           N0.      0
ATOM   3034  H   SER A 196      56.247  39.605  34.362  1.00  0.00           H0.      0
ATOM   3035  CA  SER A 196      57.703  39.409  32.870  1.00  0.00           C0.      0
ATOM   3036  HA  SER A 196      57.665  39.544  31.789  1.00  0.00           H0.      0
ATOM   3037  CB  SER A 196      58.315  40.719  33.363  1.00  0.00           C0.      0
ATOM   3038  HB2 SER A 196      57.469  41.405  33.320  1.00  0.00           H0.      0
ATOM   3039  HB3 SER A 196      58.696  40.627  34.380  1.00  0.00           H0.      0
ATOM   3040  OG  SER A 196      59.343  41.137  32.511  1.00  0.00           O0.      0
ATOM   3041  HG  SER A 196      59.501  42.031  32.823  1.00  0.00           H0.      0
ATOM   3042  C   SER A 196      58.719  38.236  33.162  1.00  0.00           C0.      0
ATOM   3043  O   SER A 196      59.067  37.896  34.334  1.00  0.00           O0.      0
ATOM   3044  N   ASP A 197      59.243  37.649  32.059  1.00  0.00           N0.      0
ATOM   3045  H   ASP A 197      58.794  37.925  31.197  1.00  0.00           H0.      0
ATOM   3046  CA  ASP A 197      60.161  36.491  32.141  1.00  0.00           C0.      0
ATOM   3047  HA  ASP A 197      59.882  35.689  32.824  1.00  0.00           H0.      0
ATOM   3048  CB  ASP A 197      60.216  35.691  30.868  1.00  0.00           C0.      0
ATOM   3049  HB2 ASP A 197      60.520  36.414  30.110  1.00  0.00           H0.      0
ATOM   3050  HB3 ASP A 197      60.953  34.890  30.925  1.00  0.00           H0.      0
ATOM   3051  CG  ASP A 197      58.848  35.195  30.450  1.00  0.00           C0.      0
ATOM   3052  OD1 ASP A 197      58.056  34.887  31.375  1.00  0.00           O0.      0
ATOM   3053  OD2 ASP A 197      58.651  35.058  29.237  1.00  0.00           O0.      0
ATOM   3054  C   ASP A 197      61.537  36.970  32.477  1.00  0.00           C0.      0
ATOM   3055  O   ASP A 197      62.465  36.188  32.822  1.00  0.00           O0.      0
ATOM   3056  N   LEU A 198      61.816  38.265  32.382  1.00  0.00           N0.      0
ATOM   3057  H   LEU A 198      61.067  38.911  32.181  1.00  0.00           H0.      0
ATOM   3058  CA  LEU A 198      63.053  38.838  32.852  1.00  0.00           C0.      0
ATOM   3059  HA  LEU A 198      63.842  38.105  32.688  1.00  0.00           H0.      0
ATOM   3060  CB  LEU A 198      63.298  40.054  32.029  1.00  0.00           C0.      0
ATOM   3061  HB2 LEU A 198      62.493  40.789  32.053  1.00  0.00           H0.      0
ATOM   3062  HB3 LEU A 198      64.056  40.654  32.533  1.00  0.00           H0.      0
ATOM   3063  CG  LEU A 198      63.652  39.808  30.563  1.00  0.00           C0.      0
ATOM   3064  HG  LEU A 198      63.003  39.081  30.073  1.00  0.00           H0.      0
ATOM   3065  CD1 LEU A 198      63.427  41.160  29.879  1.00  0.00           C0.      0
ATOM   3066 HD11 LEU A 198      62.355  41.332  29.781  1.00  0.00           H0.      0
ATOM   3067 HD12 LEU A 198      64.071  41.892  30.366  1.00  0.00           H0.      0
ATOM   3068 HD13 LEU A 198      63.902  40.973  28.916  1.00  0.00           H0.      0
ATOM   3069  CD2 LEU A 198      65.049  39.286  30.425  1.00  0.00           C0.      0
ATOM   3070 HD21 LEU A 198      65.265  39.157  29.364  1.00  0.00           H0.      0
ATOM   3071 HD22 LEU A 198      65.730  40.004  30.881  1.00  0.00           H0.      0
ATOM   3072 HD23 LEU A 198      65.162  38.289  30.852  1.00  0.00           H0.      0
ATOM   3073  C   LEU A 198      63.136  39.085  34.355  1.00  0.00           C0.      0
ATOM   3074  O   LEU A 198      64.238  39.493  34.828  1.00  0.00           O0.      0
ATOM   3075  N   THR A 199      62.015  38.876  35.093  1.00  0.00           N0.      0
ATOM   3076  H   THR A 199      61.346  38.310  34.591  1.00  0.00           H0.      0
ATOM   3077  CA  THR A 199      61.963  39.184  36.530  1.00  0.00           C0.      0
ATOM   3078  HA  THR A 199      62.544  40.084  36.728  1.00  0.00           H0.      0
ATOM   3079  CB  THR A 199      60.557  39.460  36.972  1.00  0.00           C0.      0
ATOM   3080  HB  THR A 199      59.874  38.675  36.645  1.00  0.00           H0.      0
ATOM   3081  CG2 THR A 199      60.445  39.723  38.524  1.00  0.00           C0.      0
ATOM   3082 HG21 THR A 199      59.482  40.100  38.868  1.00  0.00           H0.      0
ATOM   3083 HG22 THR A 199      60.644  38.792  39.055  1.00  0.00           H0.      0
ATOM   3084 HG23 THR A 199      61.187  40.466  38.818  1.00  0.00           H0.      0
ATOM   3085  OG1 THR A 199      60.034  40.655  36.388  1.00  0.00           O0.      0
ATOM   3086  HG1 THR A 199      60.134  40.472  35.451  1.00  0.00           H0.      0
ATOM   3087  C   THR A 199      62.592  38.054  37.383  1.00  0.00           C0.      0
ATOM   3088  O   THR A 199      62.353  36.862  37.196  1.00  0.00           O0.      0
ATOM   3089  N   LYS A 200      63.464  38.510  38.283  1.00  0.00           N0.      0
ATOM   3090  H   LYS A 200      63.471  39.511  38.423  1.00  0.00           H0.      0
ATOM   3091  CA  LYS A 200      64.164  37.613  39.299  1.00  0.00           C0.      0
ATOM   3092  HA  LYS A 200      64.271  36.617  38.868  1.00  0.00           H0.      0
ATOM   3093  CB  LYS A 200      65.547  38.170  39.696  1.00  0.00           C0.      0
ATOM   3094  HB2 LYS A 200      65.489  39.106  40.252  1.00  0.00           H0.      0
ATOM   3095  HB3 LYS A 200      65.870  37.473  40.469  1.00  0.00           H0.      0
ATOM   3096  CG  LYS A 200      66.591  38.325  38.496  1.00  0.00           C0.      0
ATOM   3097  HG2 LYS A 200      66.200  39.061  37.793  1.00  0.00           H0.      0
ATOM   3098  HG3 LYS A 200      67.529  38.636  38.956  1.00  0.00           H0.      0
ATOM   3099  CD  LYS A 200      66.954  37.094  37.624  1.00  0.00           C0.      0
ATOM   3100  HD2 LYS A 200      66.054  36.720  37.136  1.00  0.00           H0.      0
ATOM   3101  HD3 LYS A 200      67.809  37.297  36.980  1.00  0.00           H0.      0
ATOM   3102  CE  LYS A 200      67.471  35.947  38.423  1.00  0.00           C0.      0
ATOM   3103  HE2 LYS A 200      68.277  36.202  39.111  1.00  0.00           H0.      0
ATOM   3104  HE3 LYS A 200      66.662  35.606  39.068  1.00  0.00           H0.      0
ATOM   3105  NZ  LYS A 200      67.831  34.811  37.599  1.00  0.00           N0.      0
ATOM   3106  HZ1 LYS A 200      68.611  35.076  37.014  1.00  0.00           H0.      0
ATOM   3107  HZ2 LYS A 200      68.006  33.950  38.096  1.00  0.00           H0.      0
ATOM   3108  HZ3 LYS A 200      67.019  34.594  37.039  1.00  0.00           H0.      0
ATOM   3109  C   LYS A 200      63.326  37.448  40.584  1.00  0.00           C0.      0
ATOM   3110  O   LYS A 200      62.382  38.176  40.808  1.00  0.00           O0.      0
ATOM   3111  N   ASP A 201      63.608  36.386  41.356  1.00  0.00           N0.      0
ATOM   3112  H   ASP A 201      64.491  35.935  41.164  1.00  0.00           H0.      0
ATOM   3113  CA  ASP A 201      62.823  36.005  42.585  1.00  0.00           C0.      0
ATOM   3114  HA  ASP A 201      61.868  35.606  42.245  1.00  0.00           H0.      0
ATOM   3115  CB  ASP A 201      63.472  34.857  43.338  1.00  0.00           C0.      0
ATOM   3116  HB2 ASP A 201      64.467  35.198  43.624  1.00  0.00           H0.      0
ATOM   3117  HB3 ASP A 201      63.122  34.785  44.367  1.00  0.00           H0.      0
ATOM   3118  CG  ASP A 201      63.476  33.504  42.620  1.00  0.00           C0.      0
ATOM   3119  OD1 ASP A 201      64.465  32.688  42.892  1.00  0.00           O0.      0
ATOM   3120  OD2 ASP A 201      62.547  33.136  41.847  1.00  0.00           O0.      0
ATOM   3121  C   ASP A 201      62.607  37.191  43.521  1.00  0.00           C0.      0
ATOM   3122  O   ASP A 201      63.510  37.922  43.886  1.00  0.00           O0.      0
ATOM   3123  N   ILE A 202      61.343  37.376  43.954  1.00  0.00           N0.      0
ATOM   3124  H   ILE A 202      60.600  36.809  43.572  1.00  0.00           H0.      0
ATOM   3125  CA  ILE A 202      60.836  38.394  44.901  1.00  0.00           C0.      0
ATOM   3126  HA  ILE A 202      61.272  39.386  44.784  1.00  0.00           H0.      0
ATOM   3127  CB  ILE A 202      59.309  38.539  44.810  1.00  0.00           C0.      0
ATOM   3128  HB  ILE A 202      58.744  37.618  44.662  1.00  0.00           H0.      0
ATOM   3129  CG2 ILE A 202      58.666  39.274  46.019  1.00  0.00           C0.      0
ATOM   3130 HG21 ILE A 202      59.379  40.060  46.266  1.00  0.00           H0.      0
ATOM   3131 HG22 ILE A 202      57.667  39.640  45.783  1.00  0.00           H0.      0
ATOM   3132 HG23 ILE A 202      58.628  38.640  46.905  1.00  0.00           H0.      0
ATOM   3133  CG1 ILE A 202      58.879  39.393  43.598  1.00  0.00           C0.      0
ATOM   3134 HG12 ILE A 202      57.863  39.741  43.779  1.00  0.00           H0.      0
ATOM   3135 HG13 ILE A 202      59.495  40.292  43.618  1.00  0.00           H0.      0
ATOM   3136  CD1 ILE A 202      58.838  38.638  42.213  1.00  0.00           C0.      0
ATOM   3137 HD11 ILE A 202      58.377  39.360  41.538  1.00  0.00           H0.      0
ATOM   3138 HD12 ILE A 202      59.857  38.372  41.931  1.00  0.00           H0.      0
ATOM   3139 HD13 ILE A 202      58.353  37.665  42.283  1.00  0.00           H0.      0
ATOM   3140  C   ILE A 202      61.259  37.870  46.286  1.00  0.00           C0.      0
ATOM   3141  O   ILE A 202      61.229  36.660  46.616  1.00  0.00           O0.      0
ATOM   3142  N   THR A 203      61.716  38.763  47.181  1.00  0.00           N0.      0
ATOM   3143  H   THR A 203      61.652  39.720  46.864  1.00  0.00           H0.      0
ATOM   3144  CA  THR A 203      62.011  38.502  48.577  1.00  0.00           C0.      0
ATOM   3145  HA  THR A 203      62.105  37.442  48.813  1.00  0.00           H0.      0
ATOM   3146  CB  THR A 203      63.392  39.062  48.908  1.00  0.00           C0.      0
ATOM   3147  HB  THR A 203      63.444  40.040  48.430  1.00  0.00           H0.      0
ATOM   3148  CG2 THR A 203      63.776  39.124  50.423  1.00  0.00           C0.      0
ATOM   3149 HG21 THR A 203      63.614  38.199  50.977  1.00  0.00           H0.      0
ATOM   3150 HG22 THR A 203      64.801  39.483  50.514  1.00  0.00           H0.      0
ATOM   3151 HG23 THR A 203      63.171  39.887  50.911  1.00  0.00           H0.      0
ATOM   3152  OG1 THR A 203      64.335  38.243  48.246  1.00  0.00           O0.      0
ATOM   3153  HG1 THR A 203      64.812  38.971  47.842  1.00  0.00           H0.      0
ATOM   3154  C   THR A 203      60.953  39.162  49.460  1.00  0.00           C0.      0
ATOM   3155  O   THR A 203      60.589  40.294  49.181  1.00  0.00           O0.      0
ATOM   3156  N   THR A 204      60.645  38.541  50.558  1.00  0.00           N0.      0
ATOM   3157  H   THR A 204      61.026  37.629  50.764  1.00  0.00           H0.      0
ATOM   3158  CA  THR A 204      59.529  38.986  51.464  1.00  0.00           C0.      0
ATOM   3159  HA  THR A 204      59.006  39.870  51.098  1.00  0.00           H0.      0
ATOM   3160  CB  THR A 204      58.386  37.900  51.521  1.00  0.00           C0.      0
ATOM   3161  HB  THR A 204      58.820  36.924  51.735  1.00  0.00           H0.      0
ATOM   3162  CG2 THR A 204      57.259  38.195  52.501  1.00  0.00           C0.      0
ATOM   3163 HG21 THR A 204      56.938  39.237  52.474  1.00  0.00           H0.      0
ATOM   3164 HG22 THR A 204      56.458  37.465  52.390  1.00  0.00           H0.      0
ATOM   3165 HG23 THR A 204      57.635  38.044  53.513  1.00  0.00           H0.      0
ATOM   3166  OG1 THR A 204      57.742  37.718  50.215  1.00  0.00           O0.      0
ATOM   3167  HG1 THR A 204      58.421  37.283  49.694  1.00  0.00           H0.      0
ATOM   3168  C   THR A 204      60.054  39.251  52.846  1.00  0.00           C0.      0
ATOM   3169  O   THR A 204      61.157  38.852  53.244  1.00  0.00           O0.      0
ATOM   3170  N   SER A 205      59.253  40.051  53.604  1.00  0.00           N0.      0
ATOM   3171  H   SER A 205      58.422  40.422  53.166  1.00  0.00           H0.      0
ATOM   3172  CA  SER A 205      59.421  40.443  55.032  1.00  0.00           C0.      0
ATOM   3173  HA  SER A 205      59.857  39.596  55.561  1.00  0.00           H0.      0
ATOM   3174  CB  SER A 205      60.318  41.691  55.015  1.00  0.00           C0.      0
ATOM   3175  HB2 SER A 205      61.324  41.395  54.717  1.00  0.00           H0.      0
ATOM   3176  HB3 SER A 205      60.004  42.342  54.199  1.00  0.00           H0.      0
ATOM   3177  OG  SER A 205      60.417  42.257  56.300  1.00  0.00           O0.      0
ATOM   3178  HG  SER A 205      60.567  43.197  56.171  1.00  0.00           H0.      0
ATOM   3179  C   SER A 205      58.018  40.805  55.679  1.00  0.00           C0.      0
ATOM   3180  O   SER A 205      57.345  41.739  55.211  1.00  0.00           O0.      0
ATOM   3181  N   VAL A 206      57.580  40.166  56.799  1.00  0.00           N0.      0
ATOM   3182  H   VAL A 206      58.161  39.379  57.052  1.00  0.00           H0.      0
ATOM   3183  CA  VAL A 206      56.373  40.497  57.558  1.00  0.00           C0.      0
ATOM   3184  HA  VAL A 206      55.657  41.141  57.047  1.00  0.00           H0.      0
ATOM   3185  CB  VAL A 206      55.661  39.225  57.985  1.00  0.00           C0.      0
ATOM   3186  HB  VAL A 206      56.370  38.588  58.514  1.00  0.00           H0.      0
ATOM   3187  CG1 VAL A 206      54.488  39.620  58.974  1.00  0.00           C0.      0
ATOM   3188 HG11 VAL A 206      53.851  40.274  58.378  1.00  0.00           H0.      0
ATOM   3189 HG12 VAL A 206      53.900  38.736  59.220  1.00  0.00           H0.      0
ATOM   3190 HG13 VAL A 206      54.824  40.137  59.873  1.00  0.00           H0.      0
ATOM   3191  CG2 VAL A 206      55.004  38.402  56.776  1.00  0.00           C0.      0
ATOM   3192 HG21 VAL A 206      54.404  39.063  56.150  1.00  0.00           H0.      0
ATOM   3193 HG22 VAL A 206      55.910  38.035  56.293  1.00  0.00           H0.      0
ATOM   3194 HG23 VAL A 206      54.516  37.540  57.231  1.00  0.00           H0.      0
ATOM   3195  C   VAL A 206      56.831  41.440  58.744  1.00  0.00           C0.      0
ATOM   3196  O   VAL A 206      57.818  41.190  59.417  1.00  0.00           O0.      0
ATOM   3197  N   LEU A 207      56.077  42.474  59.032  1.00  0.00           N0.      0
ATOM   3198  H   LEU A 207      55.226  42.596  58.501  1.00  0.00           H0.      0
ATOM   3199  CA  LEU A 207      56.206  43.281  60.334  1.00  0.00           C0.      0
ATOM   3200  HA  LEU A 207      57.142  42.942  60.778  1.00  0.00           H0.      0
ATOM   3201  CB  LEU A 207      56.418  44.760  59.961  1.00  0.00           C0.      0
ATOM   3202  HB2 LEU A 207      55.460  45.085  59.556  1.00  0.00           H0.      0
ATOM   3203  HB3 LEU A 207      56.595  45.327  60.874  1.00  0.00           H0.      0
ATOM   3204  CG  LEU A 207      57.544  45.206  58.957  1.00  0.00           C0.      0
ATOM   3205  HG  LEU A 207      58.315  44.439  59.042  1.00  0.00           H0.      0
ATOM   3206  CD1 LEU A 207      57.114  45.331  57.497  1.00  0.00           C0.      0
ATOM   3207 HD11 LEU A 207      56.406  46.147  57.352  1.00  0.00           H0.      0
ATOM   3208 HD12 LEU A 207      57.997  45.378  56.859  1.00  0.00           H0.      0
ATOM   3209 HD13 LEU A 207      56.587  44.429  57.186  1.00  0.00           H0.      0
ATOM   3210  CD2 LEU A 207      58.104  46.609  59.316  1.00  0.00           C0.      0
ATOM   3211 HD21 LEU A 207      58.845  46.942  58.589  1.00  0.00           H0.      0
ATOM   3212 HD22 LEU A 207      57.261  47.298  59.255  1.00  0.00           H0.      0
ATOM   3213 HD23 LEU A 207      58.453  46.567  60.347  1.00  0.00           H0.      0
ATOM   3214  C   LEU A 207      55.025  43.050  61.231  1.00  0.00           C0.      0
ATOM   3215  O   LEU A 207      53.927  43.308  60.861  1.00  0.00           O0.      0
ATOM   3216  N   THR A 208      55.264  42.689  62.492  1.00  0.00           N0.      0
ATOM   3217  H   THR A 208      56.223  42.567  62.784  1.00  0.00           H0.      0
ATOM   3218  CA  THR A 208      54.227  42.253  63.435  1.00  0.00           C0.      0
ATOM   3219  HA  THR A 208      53.264  42.471  62.972  1.00  0.00           H0.      0
ATOM   3220  CB  THR A 208      54.299  40.716  63.659  1.00  0.00           C0.      0
ATOM   3221  HB  THR A 208      53.931  40.276  62.732  1.00  0.00           H0.      0
ATOM   3222  CG2 THR A 208      55.659  40.157  63.873  1.00  0.00           C0.      0
ATOM   3223 HG21 THR A 208      55.524  39.151  64.270  1.00  0.00           H0.      0
ATOM   3224 HG22 THR A 208      56.157  40.072  62.907  1.00  0.00           H0.      0
ATOM   3225 HG23 THR A 208      56.279  40.790  64.509  1.00  0.00           H0.      0
ATOM   3226  OG1 THR A 208      53.471  40.294  64.719  1.00  0.00           O0.      0
ATOM   3227  HG1 THR A 208      53.424  39.335  64.744  1.00  0.00           H0.      0
ATOM   3228  C   THR A 208      54.478  42.958  64.811  1.00  0.00           C0.      0
ATOM   3229  O   THR A 208      55.587  43.376  65.132  1.00  0.00           O0.      0
ATOM   3230  N   VAL A 209      53.420  43.252  65.540  1.00  0.00           N0.      0
ATOM   3231  H   VAL A 209      52.517  42.888  65.273  1.00  0.00           H0.      0
ATOM   3232  CA  VAL A 209      53.517  43.590  67.016  1.00  0.00           C0.      0
ATOM   3233  HA  VAL A 209      54.440  43.144  67.388  1.00  0.00           H0.      0
ATOM   3234  CB  VAL A 209      53.485  45.078  67.390  1.00  0.00           C0.      0
ATOM   3235  HB  VAL A 209      53.798  45.139  68.432  1.00  0.00           H0.      0
ATOM   3236  CG1 VAL A 209      54.509  45.931  66.677  1.00  0.00           C0.      0
ATOM   3237 HG11 VAL A 209      55.497  45.606  67.005  1.00  0.00           H0.      0
ATOM   3238 HG12 VAL A 209      54.444  45.950  65.589  1.00  0.00           H0.      0
ATOM   3239 HG13 VAL A 209      54.515  46.966  67.019  1.00  0.00           H0.      0
ATOM   3240  CG2 VAL A 209      52.057  45.687  67.228  1.00  0.00           C0.      0
ATOM   3241 HG21 VAL A 209      51.716  45.633  66.194  1.00  0.00           H0.      0
ATOM   3242 HG22 VAL A 209      51.337  45.171  67.864  1.00  0.00           H0.      0
ATOM   3243 HG23 VAL A 209      52.155  46.707  67.599  1.00  0.00           H0.      0
ATOM   3244  C   VAL A 209      52.416  42.759  67.659  1.00  0.00           C0.      0
ATOM   3245  O   VAL A 209      51.330  42.572  67.158  1.00  0.00           O0.      0
ATOM   3246  N   ASN A 210      52.713  42.279  68.887  1.00  0.00           N0.      0
ATOM   3247  H   ASN A 210      53.601  42.461  69.333  1.00  0.00           H0.      0
ATOM   3248  CA  ASN A 210      51.731  41.604  69.717  1.00  0.00           C0.      0
ATOM   3249  HA  ASN A 210      52.313  41.070  70.468  1.00  0.00           H0.      0
ATOM   3250  CB  ASN A 210      50.678  42.596  70.393  1.00  0.00           C0.      0
ATOM   3251  HB2 ASN A 210      51.177  43.484  70.781  1.00  0.00           H0.      0
ATOM   3252  HB3 ASN A 210      50.034  42.914  69.574  1.00  0.00           H0.      0
ATOM   3253  CG  ASN A 210      49.953  41.999  71.549  1.00  0.00           C0.      0
ATOM   3254  OD1 ASN A 210      50.607  41.568  72.561  1.00  0.00           O0.      0
ATOM   3255  ND2 ASN A 210      48.647  42.018  71.550  1.00  0.00           N0.      0
ATOM   3256 HD21 ASN A 210      48.104  41.538  72.253  1.00  0.00           H0.      0
ATOM   3257 HD22 ASN A 210      48.162  42.272  70.701  1.00  0.00           H0.      0
ATOM   3258  C   ASN A 210      51.184  40.298  69.080  1.00  0.00           C0.      0
ATOM   3259  O   ASN A 210      50.093  39.851  69.436  1.00  0.00           O0.      0
ATOM   3260  N   ASN A 211      51.980  39.674  68.165  1.00  0.00           N0.      0
ATOM   3261  H   ASN A 211      52.908  40.053  68.044  1.00  0.00           H0.      0
ATOM   3262  CA  ASN A 211      51.588  38.646  67.195  1.00  0.00           C0.      0
ATOM   3263  HA  ASN A 211      52.458  38.652  66.538  1.00  0.00           H0.      0
ATOM   3264  CB  ASN A 211      51.432  37.323  67.903  1.00  0.00           C0.      0
ATOM   3265  HB2 ASN A 211      52.215  37.142  68.639  1.00  0.00           H0.      0
ATOM   3266  HB3 ASN A 211      50.506  37.322  68.479  1.00  0.00           H0.      0
ATOM   3267  CG  ASN A 211      51.256  36.174  66.913  1.00  0.00           C0.      0
ATOM   3268  OD1 ASN A 211      51.636  36.256  65.806  1.00  0.00           O0.      0
ATOM   3269  ND2 ASN A 211      50.499  35.162  67.159  1.00  0.00           N0.      0
ATOM   3270 HD21 ASN A 211      50.575  34.450  66.447  1.00  0.00           H0.      0
ATOM   3271 HD22 ASN A 211      50.139  34.852  68.051  1.00  0.00           H0.      0
ATOM   3272  C   ASN A 211      50.369  38.949  66.250  1.00  0.00           C0.      0
ATOM   3273  O   ASN A 211      49.497  38.076  65.928  1.00  0.00           O0.      0
ATOM   3274  N   LYS A 212      50.383  40.162  65.717  1.00  0.00           N0.      0
ATOM   3275  H   LYS A 212      51.158  40.752  65.984  1.00  0.00           H0.      0
ATOM   3276  CA  LYS A 212      49.550  40.636  64.630  1.00  0.00           C0.      0
ATOM   3277  HA  LYS A 212      49.198  39.763  64.080  1.00  0.00           H0.      0
ATOM   3278  CB  LYS A 212      48.403  41.604  65.225  1.00  0.00           C0.      0
ATOM   3279  HB2 LYS A 212      47.932  41.155  66.099  1.00  0.00           H0.      0
ATOM   3280  HB3 LYS A 212      48.960  42.502  65.492  1.00  0.00           H0.      0
ATOM   3281  CG  LYS A 212      47.288  41.999  64.208  1.00  0.00           C0.      0
ATOM   3282  HG2 LYS A 212      47.671  42.803  63.580  1.00  0.00           H0.      0
ATOM   3283  HG3 LYS A 212      47.028  41.152  63.572  1.00  0.00           H0.      0
ATOM   3284  CD  LYS A 212      46.041  42.477  64.847  1.00  0.00           C0.      0
ATOM   3285  HD2 LYS A 212      45.702  41.732  65.566  1.00  0.00           H0.      0
ATOM   3286  HD3 LYS A 212      46.363  43.399  65.333  1.00  0.00           H0.      0
ATOM   3287  CE  LYS A 212      45.013  42.601  63.755  1.00  0.00           C0.      0
ATOM   3288  HE2 LYS A 212      45.403  43.333  63.048  1.00  0.00           H0.      0
ATOM   3289  HE3 LYS A 212      44.949  41.641  63.243  1.00  0.00           H0.      0
ATOM   3290  NZ  LYS A 212      43.660  43.012  64.301  1.00  0.00           N0.      0
ATOM   3291  HZ1 LYS A 212      42.945  43.055  63.589  1.00  0.00           H0.      0
ATOM   3292  HZ2 LYS A 212      43.395  42.291  64.958  1.00  0.00           H0.      0
ATOM   3293  HZ3 LYS A 212      43.624  43.865  64.841  1.00  0.00           H0.      0
ATOM   3294  C   LYS A 212      50.342  41.416  63.524  1.00  0.00           C0.      0
ATOM   3295  O   LYS A 212      51.048  42.298  63.896  1.00  0.00           O0.      0
ATOM   3296  N   ALA A 213      50.304  41.013  62.258  1.00  0.00           N0.      0
ATOM   3297  H   ALA A 213      49.699  40.228  62.062  1.00  0.00           H0.      0
ATOM   3298  CA  ALA A 213      51.043  41.620  61.142  1.00  0.00           C0.      0
ATOM   3299  HA  ALA A 213      52.099  41.793  61.347  1.00  0.00           H0.      0
ATOM   3300  CB  ALA A 213      50.897  40.766  59.901  1.00  0.00           C0.      0
ATOM   3301  HB1 ALA A 213      51.566  39.905  59.927  1.00  0.00           H0.      0
ATOM   3302  HB2 ALA A 213      49.912  40.311  59.795  1.00  0.00           H0.      0
ATOM   3303  HB3 ALA A 213      51.019  41.390  59.016  1.00  0.00           H0.      0
ATOM   3304  C   ALA A 213      50.409  42.986  60.810  1.00  0.00           C0.      0
ATOM   3305  O   ALA A 213      49.247  42.980  60.517  1.00  0.00           O0.      0
ATOM   3306  N   HIE A 214      51.236  44.077  60.804  1.00  0.00           N0.      0
ATOM   3307  H   HIE A 214      52.226  43.982  60.983  1.00  0.00           H0.      0
ATOM   3308  CA  HIE A 214      50.778  45.427  60.527  1.00  0.00           C0.      0
ATOM   3309  HA  HIE A 214      49.692  45.340  60.543  1.00  0.00           H0.      0
ATOM   3310  CB  HIE A 214      51.170  46.393  61.678  1.00  0.00           C0.      0
ATOM   3311  HB2 HIE A 214      50.721  47.355  61.432  1.00  0.00           H0.      0
ATOM   3312  HB3 HIE A 214      50.744  46.136  62.648  1.00  0.00           H0.      0
ATOM   3313  CG  HIE A 214      52.642  46.603  61.899  1.00  0.00           C0.      0
ATOM   3314  ND1 HIE A 214      53.360  47.500  61.083  1.00  0.00           N0.      0
ATOM   3315  CE1 HIE A 214      54.651  47.349  61.531  1.00  0.00           C0.      0
ATOM   3316  HE1 HIE A 214      55.370  47.899  60.943  1.00  0.00           H0.      0
ATOM   3317  NE2 HIE A 214      54.784  46.535  62.630  1.00  0.00           N0.      0
ATOM   3318  HE2 HIE A 214      55.665  46.289  63.058  1.00  0.00           H0.      0
ATOM   3319  CD2 HIE A 214      53.458  46.111  62.902  1.00  0.00           C0.      0
ATOM   3320  HD2 HIE A 214      53.086  45.353  63.576  1.00  0.00           H0.      0
ATOM   3321  C   HIE A 214      51.155  45.847  59.106  1.00  0.00           C0.      0
ATOM   3322  O   HIE A 214      50.289  46.643  58.677  1.00  0.00           O0.      0
ATOM   3323  N   MET A 215      52.195  45.400  58.429  1.00  0.00           N0.      0
ATOM   3324  H   MET A 215      52.763  44.755  58.960  1.00  0.00           H0.      0
ATOM   3325  CA  MET A 215      52.525  45.694  57.050  1.00  0.00           C0.      0
ATOM   3326  HA  MET A 215      51.680  45.928  56.404  1.00  0.00           H0.      0
ATOM   3327  CB  MET A 215      53.267  47.052  57.106  1.00  0.00           C0.      0
ATOM   3328  HB2 MET A 215      52.610  47.896  57.313  1.00  0.00           H0.      0
ATOM   3329  HB3 MET A 215      54.121  47.017  57.782  1.00  0.00           H0.      0
ATOM   3330  CG  MET A 215      53.845  47.495  55.766  1.00  0.00           C0.      0
ATOM   3331  HG2 MET A 215      54.703  46.871  55.519  1.00  0.00           H0.      0
ATOM   3332  HG3 MET A 215      53.145  47.203  54.983  1.00  0.00           H0.      0
ATOM   3333  SD  MET A 215      54.294  49.244  55.521  1.00  0.00           S0.      0
ATOM   3334  CE  MET A 215      55.627  49.469  56.787  1.00  0.00           C0.      0
ATOM   3335  HE1 MET A 215      56.261  48.582  56.799  1.00  0.00           H0.      0
ATOM   3336  HE2 MET A 215      56.214  50.331  56.471  1.00  0.00           H0.      0
ATOM   3337  HE3 MET A 215      55.213  49.615  57.785  1.00  0.00           H0.      0
ATOM   3338  C   MET A 215      53.391  44.468  56.517  1.00  0.00           C0.      0
ATOM   3339  O   MET A 215      53.944  43.695  57.316  1.00  0.00           O0.      0
ATOM   3340  N   VAL A 216      53.497  44.375  55.172  1.00  0.00           N0.      0
ATOM   3341  H   VAL A 216      52.904  44.933  54.574  1.00  0.00           H0.      0
ATOM   3342  CA  VAL A 216      54.243  43.368  54.412  1.00  0.00           C0.      0
ATOM   3343  HA  VAL A 216      54.897  42.924  55.163  1.00  0.00           H0.      0
ATOM   3344  CB  VAL A 216      53.406  42.232  53.872  1.00  0.00           C0.      0
ATOM   3345  HB  VAL A 216      52.692  42.662  53.169  1.00  0.00           H0.      0
ATOM   3346  CG1 VAL A 216      54.083  41.077  53.023  1.00  0.00           C0.      0
ATOM   3347 HG11 VAL A 216      54.667  40.404  53.651  1.00  0.00           H0.      0
ATOM   3348 HG12 VAL A 216      53.236  40.599  52.532  1.00  0.00           H0.      0
ATOM   3349 HG13 VAL A 216      54.729  41.438  52.223  1.00  0.00           H0.      0
ATOM   3350  CG2 VAL A 216      52.387  41.508  54.897  1.00  0.00           C0.      0
ATOM   3351 HG21 VAL A 216      51.800  40.745  54.384  1.00  0.00           H0.      0
ATOM   3352 HG22 VAL A 216      52.937  41.022  55.703  1.00  0.00           H0.      0
ATOM   3353 HG23 VAL A 216      51.673  42.199  55.345  1.00  0.00           H0.      0
ATOM   3354  C   VAL A 216      55.112  43.989  53.349  1.00  0.00           C0.      0
ATOM   3355  O   VAL A 216      54.549  44.741  52.553  1.00  0.00           O0.      0
ATOM   3356  N   THR A 217      56.416  43.827  53.377  1.00  0.00           N0.      0
ATOM   3357  H   THR A 217      56.818  43.226  54.082  1.00  0.00           H0.      0
ATOM   3358  CA  THR A 217      57.268  44.454  52.349  1.00  0.00           C0.      0
ATOM   3359  HA  THR A 217      56.754  45.254  51.816  1.00  0.00           H0.      0
ATOM   3360  CB  THR A 217      58.547  45.008  53.081  1.00  0.00           C0.      0
ATOM   3361  HB  THR A 217      59.013  44.188  53.628  1.00  0.00           H0.      0
ATOM   3362  CG2 THR A 217      59.624  45.603  52.102  1.00  0.00           C0.      0
ATOM   3363 HG21 THR A 217      59.000  46.144  51.390  1.00  0.00           H0.      0
ATOM   3364 HG22 THR A 217      60.222  46.305  52.682  1.00  0.00           H0.      0
ATOM   3365 HG23 THR A 217      60.241  44.811  51.677  1.00  0.00           H0.      0
ATOM   3366  OG1 THR A 217      58.215  45.992  54.029  1.00  0.00           O0.      0
ATOM   3367  HG1 THR A 217      57.719  46.661  53.553  1.00  0.00           H0.      0
ATOM   3368  C   THR A 217      57.650  43.368  51.363  1.00  0.00           C0.      0
ATOM   3369  O   THR A 217      58.127  42.246  51.708  1.00  0.00           O0.      0
ATOM   3370  N   LEU A 218      57.481  43.725  50.065  1.00  0.00           N0.      0
ATOM   3371  H   LEU A 218      57.258  44.697  49.910  1.00  0.00           H0.      0
ATOM   3372  CA  LEU A 218      58.011  42.951  48.960  1.00  0.00           C0.      0
ATOM   3373  HA  LEU A 218      58.473  42.002  49.234  1.00  0.00           H0.      0
ATOM   3374  CB  LEU A 218      56.917  42.532  47.982  1.00  0.00           C0.      0
ATOM   3375  HB2 LEU A 218      56.520  43.486  47.633  1.00  0.00           H0.      0
ATOM   3376  HB3 LEU A 218      57.344  41.895  47.207  1.00  0.00           H0.      0
ATOM   3377  CG  LEU A 218      55.785  41.720  48.681  1.00  0.00           C0.      0
ATOM   3378  HG  LEU A 218      55.222  42.254  49.447  1.00  0.00           H0.      0
ATOM   3379  CD1 LEU A 218      54.729  41.355  47.573  1.00  0.00           C0.      0
ATOM   3380 HD11 LEU A 218      55.057  40.591  46.868  1.00  0.00           H0.      0
ATOM   3381 HD12 LEU A 218      53.798  40.984  48.001  1.00  0.00           H0.      0
ATOM   3382 HD13 LEU A 218      54.506  42.199  46.919  1.00  0.00           H0.      0
ATOM   3383  CD2 LEU A 218      56.281  40.426  49.399  1.00  0.00           C0.      0
ATOM   3384 HD21 LEU A 218      56.833  39.806  48.692  1.00  0.00           H0.      0
ATOM   3385 HD22 LEU A 218      56.959  40.659  50.220  1.00  0.00           H0.      0
ATOM   3386 HD23 LEU A 218      55.424  39.842  49.737  1.00  0.00           H0.      0
ATOM   3387  C   LEU A 218      59.247  43.604  48.279  1.00  0.00           C0.      0
ATOM   3388  O   LEU A 218      59.331  44.791  48.109  1.00  0.00           O0.      0
ATOM   3389  N   ASP A 219      60.331  42.867  47.981  1.00  0.00           N0.      0
ATOM   3390  H   ASP A 219      60.300  41.894  48.250  1.00  0.00           H0.      0
ATOM   3391  CA  ASP A 219      61.578  43.349  47.436  1.00  0.00           C0.      0
ATOM   3392  HA  ASP A 219      61.552  44.418  47.224  1.00  0.00           H0.      0
ATOM   3393  CB  ASP A 219      62.650  43.075  48.493  1.00  0.00           C0.      0
ATOM   3394  HB2 ASP A 219      62.291  43.732  49.286  1.00  0.00           H0.      0
ATOM   3395  HB3 ASP A 219      62.632  42.065  48.902  1.00  0.00           H0.      0
ATOM   3396  CG  ASP A 219      64.058  43.500  48.128  1.00  0.00           C0.      0
ATOM   3397  OD1 ASP A 219      64.981  42.655  48.231  1.00  0.00           O0.      0
ATOM   3398  OD2 ASP A 219      64.354  44.678  47.849  1.00  0.00           O0.      0
ATOM   3399  C   ASP A 219      61.897  42.698  46.120  1.00  0.00           C0.      0
ATOM   3400  O   ASP A 219      61.987  41.469  46.023  1.00  0.00           O0.      0
ATOM   3401  N   TYR A 220      62.229  43.496  45.065  1.00  0.00           N0.      0
ATOM   3402  H   TYR A 220      62.356  44.482  45.240  1.00  0.00           H0.      0
ATOM   3403  CA  TYR A 220      62.058  43.122  43.688  1.00  0.00           C0.      0
ATOM   3404  HA  TYR A 220      61.681  42.099  43.665  1.00  0.00           H0.      0
ATOM   3405  CB  TYR A 220      61.123  43.957  42.912  1.00  0.00           C0.      0
ATOM   3406  HB2 TYR A 220      61.441  44.999  42.890  1.00  0.00           H0.      0
ATOM   3407  HB3 TYR A 220      61.075  43.486  41.930  1.00  0.00           H0.      0
ATOM   3408  CG  TYR A 220      59.719  43.940  43.442  1.00  0.00           C0.      0
ATOM   3409  CD1 TYR A 220      59.265  44.804  44.505  1.00  0.00           C0.      0
ATOM   3410  HD1 TYR A 220      59.947  45.351  45.138  1.00  0.00           H0.      0
ATOM   3411  CE1 TYR A 220      57.842  44.827  44.831  1.00  0.00           C0.      0
ATOM   3412  HE1 TYR A 220      57.508  45.474  45.628  1.00  0.00           H0.      0
ATOM   3413  CZ  TYR A 220      56.935  43.972  44.188  1.00  0.00           C0.      0
ATOM   3414  OH  TYR A 220      55.627  44.031  44.543  1.00  0.00           O0.      0
ATOM   3415  HH  TYR A 220      54.960  43.659  43.962  1.00  0.00           H0.      0
ATOM   3416  CE2 TYR A 220      57.427  43.075  43.166  1.00  0.00           C0.      0
ATOM   3417  HE2 TYR A 220      56.659  42.452  42.731  1.00  0.00           H0.      0
ATOM   3418  CD2 TYR A 220      58.780  43.030  42.889  1.00  0.00           C0.      0
ATOM   3419  HD2 TYR A 220      59.081  42.379  42.081  1.00  0.00           H0.      0
ATOM   3420  C   TYR A 220      63.449  43.239  43.015  1.00  0.00           C0.      0
ATOM   3421  O   TYR A 220      64.265  44.073  43.403  1.00  0.00           O0.      0
ATOM   3422  N   THR A 221      63.647  42.464  41.918  1.00  0.00           N0.      0
ATOM   3423  H   THR A 221      62.839  41.921  41.649  1.00  0.00           H0.      0
ATOM   3424  CA  THR A 221      64.862  42.524  41.130  1.00  0.00           C0.      0
ATOM   3425  HA  THR A 221      65.132  43.579  41.171  1.00  0.00           H0.      0
ATOM   3426  CB  THR A 221      65.919  41.621  41.656  1.00  0.00           C0.      0
ATOM   3427  HB  THR A 221      65.520  40.607  41.636  1.00  0.00           H0.      0
ATOM   3428  CG2 THR A 221      67.264  41.687  40.951  1.00  0.00           C0.      0
ATOM   3429 HG21 THR A 221      67.497  42.731  40.743  1.00  0.00           H0.      0
ATOM   3430 HG22 THR A 221      68.077  41.313  41.573  1.00  0.00           H0.      0
ATOM   3431 HG23 THR A 221      67.156  41.137  40.016  1.00  0.00           H0.      0
ATOM   3432  OG1 THR A 221      66.215  41.924  42.964  1.00  0.00           O0.      0
ATOM   3433  HG1 THR A 221      65.468  41.693  43.521  1.00  0.00           H0.      0
ATOM   3434  C   THR A 221      64.495  42.260  39.657  1.00  0.00           C0.      0
ATOM   3435  O   THR A 221      63.864  41.224  39.445  1.00  0.00           O0.      0
ATOM   3436  N   VAL A 222      64.759  43.163  38.667  1.00  0.00           N0.      0
ATOM   3437  H   VAL A 222      65.220  44.031  38.898  1.00  0.00           H0.      0
ATOM   3438  CA  VAL A 222      64.362  42.899  37.277  1.00  0.00           C0.      0
ATOM   3439  HA  VAL A 222      64.134  41.833  37.281  1.00  0.00           H0.      0
ATOM   3440  CB  VAL A 222      63.095  43.735  36.875  1.00  0.00           C0.      0
ATOM   3441  HB  VAL A 222      63.401  44.764  36.689  1.00  0.00           H0.      0
ATOM   3442  CG1 VAL A 222      62.518  43.195  35.604  1.00  0.00           C0.      0
ATOM   3443 HG11 VAL A 222      61.692  43.846  35.317  1.00  0.00           H0.      0
ATOM   3444 HG12 VAL A 222      63.274  43.299  34.825  1.00  0.00           H0.      0
ATOM   3445 HG13 VAL A 222      62.223  42.156  35.750  1.00  0.00           H0.      0
ATOM   3446  CG2 VAL A 222      61.870  43.676  37.872  1.00  0.00           C0.      0
ATOM   3447 HG21 VAL A 222      61.045  44.207  37.397  1.00  0.00           H0.      0
ATOM   3448 HG22 VAL A 222      61.751  42.630  38.152  1.00  0.00           H0.      0
ATOM   3449 HG23 VAL A 222      62.097  44.246  38.773  1.00  0.00           H0.      0
ATOM   3450  C   VAL A 222      65.608  43.203  36.411  1.00  0.00           C0.      0
ATOM   3451  O   VAL A 222      66.401  44.146  36.598  1.00  0.00           O0.      0
ATOM   3452  N   GLN A 223      65.902  42.252  35.531  1.00  0.00           N0.      0
ATOM   3453  H   GLN A 223      65.256  41.481  35.440  1.00  0.00           H0.      0
ATOM   3454  CA  GLN A 223      66.978  42.307  34.513  1.00  0.00           C0.      0
ATOM   3455  HA  GLN A 223      67.877  42.743  34.949  1.00  0.00           H0.      0
ATOM   3456  CB  GLN A 223      67.184  40.922  33.877  1.00  0.00           C0.      0
ATOM   3457  HB2 GLN A 223      66.248  40.559  33.452  1.00  0.00           H0.      0
ATOM   3458  HB3 GLN A 223      67.894  41.107  33.071  1.00  0.00           H0.      0
ATOM   3459  CG  GLN A 223      67.679  39.778  34.776  1.00  0.00           C0.      0
ATOM   3460  HG2 GLN A 223      68.693  40.022  35.093  1.00  0.00           H0.      0
ATOM   3461  HG3 GLN A 223      67.058  39.827  35.670  1.00  0.00           H0.      0
ATOM   3462  CD  GLN A 223      67.573  38.355  34.257  1.00  0.00           C0.      0
ATOM   3463  OE1 GLN A 223      68.530  37.636  34.057  1.00  0.00           O0.      0
ATOM   3464  NE2 GLN A 223      66.389  37.936  33.868  1.00  0.00           N0.      0
ATOM   3465 HE21 GLN A 223      66.277  37.259  33.126  1.00  0.00           H0.      0
ATOM   3466 HE22 GLN A 223      65.641  38.445  34.316  1.00  0.00           H0.      0
ATOM   3467  C   GLN A 223      66.598  43.286  33.375  1.00  0.00           C0.      0
ATOM   3468  O   GLN A 223      65.519  43.046  32.790  1.00  0.00           O0.      0
ATOM   3469  N   VAL A 224      67.461  44.229  33.043  1.00  0.00           N0.      0
ATOM   3470  H   VAL A 224      68.370  44.239  33.485  1.00  0.00           H0.      0
ATOM   3471  CA  VAL A 224      66.980  45.203  32.045  1.00  0.00           C0.      0
ATOM   3472  HA  VAL A 224      65.905  45.035  31.986  1.00  0.00           H0.      0
ATOM   3473  CB  VAL A 224      67.355  46.628  32.473  1.00  0.00           C0.      0
ATOM   3474  HB  VAL A 224      68.435  46.656  32.621  1.00  0.00           H0.      0
ATOM   3475  CG1 VAL A 224      67.052  47.809  31.554  1.00  0.00           C0.      0
ATOM   3476 HG11 VAL A 224      67.418  48.756  31.949  1.00  0.00           H0.      0
ATOM   3477 HG12 VAL A 224      67.594  47.542  30.646  1.00  0.00           H0.      0
ATOM   3478 HG13 VAL A 224      65.973  47.881  31.418  1.00  0.00           H0.      0
ATOM   3479  CG2 VAL A 224      66.700  46.898  33.835  1.00  0.00           C0.      0
ATOM   3480 HG21 VAL A 224      67.070  47.901  34.043  1.00  0.00           H0.      0
ATOM   3481 HG22 VAL A 224      65.639  46.772  33.617  1.00  0.00           H0.      0
ATOM   3482 HG23 VAL A 224      66.908  46.128  34.579  1.00  0.00           H0.      0
ATOM   3483  C   VAL A 224      67.654  44.862  30.676  1.00  0.00           C0.      0
ATOM   3484  O   VAL A 224      68.855  44.822  30.653  1.00  0.00           O0.      0
ATOM   3485  N   PRO A 225      66.780  44.476  29.729  1.00  0.00           N0.      0
ATOM   3486  CD  PRO A 225      65.405  44.764  29.611  1.00  0.00           C0.      0
ATOM   3487  HD2 PRO A 225      65.144  45.783  29.898  1.00  0.00           H0.      0
ATOM   3488  HD3 PRO A 225      64.835  44.131  30.291  1.00  0.00           H0.      0
ATOM   3489  CG  PRO A 225      64.947  44.445  28.242  1.00  0.00           C0.      0
ATOM   3490  HG2 PRO A 225      64.877  45.414  27.749  1.00  0.00           H0.      0
ATOM   3491  HG3 PRO A 225      63.901  44.139  28.217  1.00  0.00           H0.      0
ATOM   3492  CB  PRO A 225      65.964  43.579  27.653  1.00  0.00           C0.      0
ATOM   3493  HB2 PRO A 225      66.078  43.713  26.577  1.00  0.00           H0.      0
ATOM   3494  HB3 PRO A 225      65.695  42.544  27.865  1.00  0.00           H0.      0
ATOM   3495  CA  PRO A 225      67.214  43.773  28.568  1.00  0.00           C0.      0
ATOM   3496  HA  PRO A 225      67.601  42.778  28.785  1.00  0.00           H0.      0
ATOM   3497  C   PRO A 225      68.421  44.432  27.880  1.00  0.00           C0.      0
ATOM   3498  O   PRO A 225      68.360  45.642  27.724  1.00  0.00           O0.      0
ATOM   3499  N   GLY A 226      69.393  43.646  27.371  1.00  0.00           N0.      0
ATOM   3500  H   GLY A 226      69.477  42.670  27.620  1.00  0.00           H0.      0
ATOM   3501  CA  GLY A 226      70.472  44.183  26.569  1.00  0.00           C0.      0
ATOM   3502  HA2 GLY A 226      70.740  43.281  26.019  1.00  0.00           H0.      0
ATOM   3503  HA3 GLY A 226      70.067  44.886  25.840  1.00  0.00           H0.      0
ATOM   3504  C   GLY A 226      71.651  44.826  27.340  1.00  0.00           C0.      0
ATOM   3505  O   GLY A 226      72.789  44.697  26.917  1.00  0.00           O0.      0
ATOM   3506  N   ALA A 227      71.379  45.507  28.464  1.00  0.00           N0.      0
ATOM   3507  H   ALA A 227      70.442  45.474  28.840  1.00  0.00           H0.      0
ATOM   3508  CA  ALA A 227      72.291  46.247  29.277  1.00  0.00           C0.      0
ATOM   3509  HA  ALA A 227      72.974  46.873  28.703  1.00  0.00           H0.      0
ATOM   3510  CB  ALA A 227      71.424  47.200  30.108  1.00  0.00           C0.      0
ATOM   3511  HB1 ALA A 227      70.506  47.527  29.619  1.00  0.00           H0.      0
ATOM   3512  HB2 ALA A 227      71.010  46.784  31.027  1.00  0.00           H0.      0
ATOM   3513  HB3 ALA A 227      71.987  48.125  30.228  1.00  0.00           H0.      0
ATOM   3514  C   ALA A 227      73.180  45.362  30.139  1.00  0.00           C0.      0
ATOM   3515  O   ALA A 227      73.032  44.097  30.026  1.00  0.00           O0.      0
ATOM   3516  N   GLY A 228      74.039  45.980  31.021  1.00  0.00           N0.      0
ATOM   3517  H   GLY A 228      73.987  46.979  31.160  1.00  0.00           H0.      0
ATOM   3518  CA  GLY A 228      75.130  45.256  31.659  1.00  0.00           C0.      0
ATOM   3519  HA2 GLY A 228      75.285  45.735  32.626  1.00  0.00           H0.      0
ATOM   3520  HA3 GLY A 228      74.911  44.205  31.844  1.00  0.00           H0.      0
ATOM   3521  C   GLY A 228      76.517  45.278  30.981  1.00  0.00           C0.      0
ATOM   3522  O   GLY A 228      76.795  46.012  30.062  1.00  0.00           O0.      0
ATOM   3523  N   ARG A 229      77.576  44.576  31.438  1.00  0.00           N0.      0
ATOM   3524  H   ARG A 229      77.490  44.112  32.330  1.00  0.00           H0.      0
ATOM   3525  CA  ARG A 229      78.982  44.593  30.808  1.00  0.00           C0.      0
ATOM   3526  HA  ARG A 229      78.968  44.923  29.769  1.00  0.00           H0.      0
ATOM   3527  CB  ARG A 229      79.994  45.637  31.394  1.00  0.00           C0.      0
ATOM   3528  HB2 ARG A 229      80.994  45.488  30.986  1.00  0.00           H0.      0
ATOM   3529  HB3 ARG A 229      79.632  46.636  31.153  1.00  0.00           H0.      0
ATOM   3530  CG  ARG A 229      80.030  45.444  32.915  1.00  0.00           C0.      0
ATOM   3531  HG2 ARG A 229      79.082  45.858  33.257  1.00  0.00           H0.      0
ATOM   3532  HG3 ARG A 229      80.093  44.390  33.187  1.00  0.00           H0.      0
ATOM   3533  CD  ARG A 229      81.320  46.209  33.479  1.00  0.00           C0.      0
ATOM   3534  HD2 ARG A 229      81.249  47.292  33.373  1.00  0.00           H0.      0
ATOM   3535  HD3 ARG A 229      81.297  46.056  34.558  1.00  0.00           H0.      0
ATOM   3536  NE  ARG A 229      82.547  45.576  32.971  1.00  0.00           N0.      0
ATOM   3537  HE  ARG A 229      82.460  44.896  32.229  1.00  0.00           H0.      0
ATOM   3538  CZ  ARG A 229      83.853  45.876  33.092  1.00  0.00           C0.      0
ATOM   3539  NH1 ARG A 229      84.190  46.879  33.880  1.00  0.00           N0.      0
ATOM   3540 HH11 ARG A 229      83.548  47.395  34.464  1.00  0.00           H0.      0
ATOM   3541 HH12 ARG A 229      85.160  47.037  34.110  1.00  0.00           H0.      0
ATOM   3542  NH2 ARG A 229      84.620  45.243  32.408  1.00  0.00           N0.      0
ATOM   3543 HH21 ARG A 229      84.244  44.497  31.841  1.00  0.00           H0.      0
ATOM   3544 HH22 ARG A 229      85.594  45.487  32.299  1.00  0.00           H0.      0
ATOM   3545  C   ARG A 229      79.505  43.200  30.548  1.00  0.00           C0.      0
ATOM   3546  O   ARG A 229      79.061  42.207  31.243  1.00  0.00           O0.      0
ATOM   3547  N   ASP A 230      80.527  43.080  29.728  1.00  0.00           N0.      0
ATOM   3548  H   ASP A 230      80.972  43.914  29.372  1.00  0.00           H0.      0
ATOM   3549  CA  ASP A 230      81.262  41.814  29.375  1.00  0.00           C0.      0
ATOM   3550  HA  ASP A 230      81.744  41.996  28.415  1.00  0.00           H0.      0
ATOM   3551  CB  ASP A 230      82.291  41.360  30.407  1.00  0.00           C0.      0
ATOM   3552  HB2 ASP A 230      81.667  41.147  31.275  1.00  0.00           H0.      0
ATOM   3553  HB3 ASP A 230      82.727  40.410  30.100  1.00  0.00           H0.      0
ATOM   3554  CG  ASP A 230      83.397  42.367  30.755  1.00  0.00           C0.      0
ATOM   3555  OD1 ASP A 230      84.567  42.095  31.123  1.00  0.00           O0.      0
ATOM   3556  OD2 ASP A 230      83.131  43.575  30.724  1.00  0.00           O0.      0
ATOM   3557  C   ASP A 230      80.247  40.636  29.139  1.00  0.00           C0.      0
ATOM   3558  O   ASP A 230      80.369  39.592  29.719  1.00  0.00           O0.      0
ATOM   3559  N   GLY A 231      79.183  40.942  28.478  1.00  0.00           N0.      0
ATOM   3560  H   GLY A 231      79.108  41.816  27.979  1.00  0.00           H0.      0
ATOM   3561  CA  GLY A 231      78.132  39.878  28.333  1.00  0.00           C0.      0
ATOM   3562  HA2 GLY A 231      77.426  40.153  27.550  1.00  0.00           H0.      0
ATOM   3563  HA3 GLY A 231      78.680  39.029  27.925  1.00  0.00           H0.      0
ATOM   3564  C   GLY A 231      77.236  39.523  29.437  1.00  0.00           C0.      0
ATOM   3565  O   GLY A 231      76.375  38.624  29.274  1.00  0.00           O0.      0
ATOM   3566  N   ALA A 232      77.420  39.984  30.625  1.00  0.00           N0.      0
ATOM   3567  H   ALA A 232      78.136  40.693  30.557  1.00  0.00           H0.      0
ATOM   3568  CA  ALA A 232      76.572  39.753  31.765  1.00  0.00           C0.      0
ATOM   3569  HA  ALA A 232      76.215  38.744  31.560  1.00  0.00           H0.      0
ATOM   3570  CB  ALA A 232      77.474  39.706  33.017  1.00  0.00           C0.      0
ATOM   3571  HB1 ALA A 232      76.873  39.621  33.923  1.00  0.00           H0.      0
ATOM   3572  HB2 ALA A 232      78.150  38.867  32.851  1.00  0.00           H0.      0
ATOM   3573  HB3 ALA A 232      78.080  40.612  33.011  1.00  0.00           H0.      0
ATOM   3574  C   ALA A 232      75.440  40.836  31.941  1.00  0.00           C0.      0
ATOM   3575  O   ALA A 232      75.588  41.957  31.521  1.00  0.00           O0.      0
ATOM   3576  N   PRO A 233      74.311  40.497  32.548  1.00  0.00           N0.      0
ATOM   3577  CD  PRO A 233      73.986  39.130  32.977  1.00  0.00           C0.      0
ATOM   3578  HD2 PRO A 233      74.371  38.932  33.977  1.00  0.00           H0.      0
ATOM   3579  HD3 PRO A 233      74.354  38.356  32.302  1.00  0.00           H0.      0
ATOM   3580  CG  PRO A 233      72.411  39.089  32.842  1.00  0.00           C0.      0
ATOM   3581  HG2 PRO A 233      71.884  38.528  33.614  1.00  0.00           H0.      0
ATOM   3582  HG3 PRO A 233      72.064  38.638  31.912  1.00  0.00           H0.      0
ATOM   3583  CB  PRO A 233      71.998  40.498  32.979  1.00  0.00           C0.      0
ATOM   3584  HB2 PRO A 233      71.856  40.745  34.031  1.00  0.00           H0.      0
ATOM   3585  HB3 PRO A 233      71.096  40.822  32.461  1.00  0.00           H0.      0
ATOM   3586  CA  PRO A 233      73.200  41.343  32.477  1.00  0.00           C0.      0
ATOM   3587  HA  PRO A 233      73.186  41.677  31.439  1.00  0.00           H0.      0
ATOM   3588  C   PRO A 233      73.390  42.466  33.473  1.00  0.00           C0.      0
ATOM   3589  O   PRO A 233      73.927  42.320  34.608  1.00  0.00           O0.      0
ATOM   3590  N   GLY A 234      72.694  43.578  33.085  1.00  0.00           N0.      0
ATOM   3591  H   GLY A 234      72.261  43.541  32.173  1.00  0.00           H0.      0
ATOM   3592  CA  GLY A 234      72.282  44.642  34.038  1.00  0.00           C0.      0
ATOM   3593  HA2 GLY A 234      73.094  44.707  34.763  1.00  0.00           H0.      0
ATOM   3594  HA3 GLY A 234      72.214  45.620  33.561  1.00  0.00           H0.      0
ATOM   3595  C   GLY A 234      70.957  44.317  34.739  1.00  0.00           C0.      0
ATOM   3596  O   GLY A 234      70.083  43.706  34.157  1.00  0.00           O0.      0
ATOM   3597  N   PHE A 235      70.799  44.784  35.997  1.00  0.00           N0.      0
ATOM   3598  H   PHE A 235      71.538  45.375  36.351  1.00  0.00           H0.      0
ATOM   3599  CA  PHE A 235      69.552  44.637  36.839  1.00  0.00           C0.      0
ATOM   3600  HA  PHE A 235      68.701  44.657  36.158  1.00  0.00           H0.      0
ATOM   3601  CB  PHE A 235      69.554  43.318  37.684  1.00  0.00           C0.      0
ATOM   3602  HB2 PHE A 235      68.730  43.272  38.396  1.00  0.00           H0.      0
ATOM   3603  HB3 PHE A 235      69.599  42.511  36.952  1.00  0.00           H0.      0
ATOM   3604  CG  PHE A 235      70.761  43.082  38.552  1.00  0.00           C0.      0
ATOM   3605  CD1 PHE A 235      70.674  43.028  39.972  1.00  0.00           C0.      0
ATOM   3606  HD1 PHE A 235      69.763  43.203  40.526  1.00  0.00           H0.      0
ATOM   3607  CE1 PHE A 235      71.804  42.636  40.686  1.00  0.00           C0.      0
ATOM   3608  HE1 PHE A 235      71.716  42.562  41.760  1.00  0.00           H0.      0
ATOM   3609  CZ  PHE A 235      73.007  42.409  40.086  1.00  0.00           C0.      0
ATOM   3610  HZ  PHE A 235      73.812  41.996  40.675  1.00  0.00           H0.      0
ATOM   3611  CE2 PHE A 235      73.158  42.432  38.682  1.00  0.00           C0.      0
ATOM   3612  HE2 PHE A 235      74.136  42.206  38.285  1.00  0.00           H0.      0
ATOM   3613  CD2 PHE A 235      72.017  42.749  37.915  1.00  0.00           C0.      0
ATOM   3614  HD2 PHE A 235      72.091  42.698  36.839  1.00  0.00           H0.      0
ATOM   3615  C   PHE A 235      69.253  45.811  37.760  1.00  0.00           C0.      0
ATOM   3616  O   PHE A 235      70.141  46.491  38.199  1.00  0.00           O0.      0
ATOM   3617  N   SER A 236      67.946  46.156  37.818  1.00  0.00           N0.      0
ATOM   3618  H   SER A 236      67.298  45.570  37.311  1.00  0.00           H0.      0
ATOM   3619  CA  SER A 236      67.338  47.199  38.693  1.00  0.00           C0.      0
ATOM   3620  HA  SER A 236      68.059  47.923  39.074  1.00  0.00           H0.      0
ATOM   3621  CB  SER A 236      66.361  48.081  37.817  1.00  0.00           C0.      0
ATOM   3622  HB2 SER A 236      66.984  48.707  37.179  1.00  0.00           H0.      0
ATOM   3623  HB3 SER A 236      65.782  47.366  37.233  1.00  0.00           H0.      0
ATOM   3624  OG  SER A 236      65.516  48.844  38.712  1.00  0.00           O0.      0
ATOM   3625  HG  SER A 236      65.512  49.764  38.437  1.00  0.00           H0.      0
ATOM   3626  C   SER A 236      66.643  46.549  39.858  1.00  0.00           C0.      0
ATOM   3627  O   SER A 236      66.007  45.529  39.596  1.00  0.00           O0.      0
ATOM   3628  N   LYS A 237      66.765  47.139  41.080  1.00  0.00           N0.      0
ATOM   3629  H   LYS A 237      67.248  48.024  41.032  1.00  0.00           H0.      0
ATOM   3630  CA  LYS A 237      66.020  46.785  42.283  1.00  0.00           C0.      0
ATOM   3631  HA  LYS A 237      65.414  45.896  42.113  1.00  0.00           H0.      0
ATOM   3632  CB  LYS A 237      67.026  46.562  43.433  1.00  0.00           C0.      0
ATOM   3633  HB2 LYS A 237      67.662  47.446  43.487  1.00  0.00           H0.      0
ATOM   3634  HB3 LYS A 237      66.574  46.556  44.425  1.00  0.00           H0.      0
ATOM   3635  CG  LYS A 237      67.846  45.278  43.291  1.00  0.00           C0.      0
ATOM   3636  HG2 LYS A 237      67.080  44.509  43.391  1.00  0.00           H0.      0
ATOM   3637  HG3 LYS A 237      68.227  45.257  42.270  1.00  0.00           H0.      0
ATOM   3638  CD  LYS A 237      69.016  45.114  44.259  1.00  0.00           C0.      0
ATOM   3639  HD2 LYS A 237      69.916  45.586  43.866  1.00  0.00           H0.      0
ATOM   3640  HD3 LYS A 237      68.846  45.493  45.267  1.00  0.00           H0.      0
ATOM   3641  CE  LYS A 237      69.258  43.580  44.434  1.00  0.00           C0.      0
ATOM   3642  HE2 LYS A 237      69.287  43.119  43.447  1.00  0.00           H0.      0
ATOM   3643  HE3 LYS A 237      70.222  43.403  44.910  1.00  0.00           H0.      0
ATOM   3644  NZ  LYS A 237      68.162  42.922  45.277  1.00  0.00           N0.      0
ATOM   3645  HZ1 LYS A 237      67.264  43.166  44.883  1.00  0.00           H0.      0
ATOM   3646  HZ2 LYS A 237      68.158  41.913  45.309  1.00  0.00           H0.      0
ATOM   3647  HZ3 LYS A 237      68.201  43.392  46.170  1.00  0.00           H0.      0
ATOM   3648  C   LYS A 237      64.988  47.885  42.704  1.00  0.00           C0.      0
ATOM   3649  O   LYS A 237      65.195  49.071  42.478  1.00  0.00           O0.      0
ATOM   3650  N   PHE A 238      63.970  47.410  43.398  1.00  0.00           N0.      0
ATOM   3651  H   PHE A 238      64.057  46.439  43.663  1.00  0.00           H0.      0
ATOM   3652  CA  PHE A 238      62.918  48.163  43.977  1.00  0.00           C0.      0
ATOM   3653  HA  PHE A 238      63.371  48.970  44.553  1.00  0.00           H0.      0
ATOM   3654  CB  PHE A 238      61.952  48.799  42.953  1.00  0.00           C0.      0
ATOM   3655  HB2 PHE A 238      61.464  49.626  43.468  1.00  0.00           H0.      0
ATOM   3656  HB3 PHE A 238      62.603  49.340  42.266  1.00  0.00           H0.      0
ATOM   3657  CG  PHE A 238      60.956  48.014  42.164  1.00  0.00           C0.      0
ATOM   3658  CD1 PHE A 238      61.363  47.239  41.047  1.00  0.00           C0.      0
ATOM   3659  HD1 PHE A 238      62.372  47.185  40.666  1.00  0.00           H0.      0
ATOM   3660  CE1 PHE A 238      60.372  46.601  40.256  1.00  0.00           C0.      0
ATOM   3661  HE1 PHE A 238      60.674  46.061  39.371  1.00  0.00           H0.      0
ATOM   3662  CZ  PHE A 238      58.991  46.599  40.615  1.00  0.00           C0.      0
ATOM   3663  HZ  PHE A 238      58.202  46.121  40.054  1.00  0.00           H0.      0
ATOM   3664  CE2 PHE A 238      58.613  47.323  41.774  1.00  0.00           C0.      0
ATOM   3665  HE2 PHE A 238      57.608  47.133  42.122  1.00  0.00           H0.      0
ATOM   3666  CD2 PHE A 238      59.602  47.967  42.519  1.00  0.00           C0.      0
ATOM   3667  HD2 PHE A 238      59.387  48.619  43.352  1.00  0.00           H0.      0
ATOM   3668  C   PHE A 238      62.118  47.374  45.018  1.00  0.00           C0.      0
ATOM   3669  O   PHE A 238      62.149  46.173  45.160  1.00  0.00           O0.      0
ATOM   3670  N   ARG A 239      61.368  48.065  45.874  1.00  0.00           N0.      0
ATOM   3671  H   ARG A 239      61.128  49.030  45.696  1.00  0.00           H0.      0
ATOM   3672  CA  ARG A 239      60.735  47.475  47.096  1.00  0.00           C0.      0
ATOM   3673  HA  ARG A 239      60.435  46.443  46.914  1.00  0.00           H0.      0
ATOM   3674  CB  ARG A 239      61.740  47.736  48.208  1.00  0.00           C0.      0
ATOM   3675  HB2 ARG A 239      62.748  47.524  47.852  1.00  0.00           H0.      0
ATOM   3676  HB3 ARG A 239      61.805  48.765  48.561  1.00  0.00           H0.      0
ATOM   3677  CG  ARG A 239      61.468  46.891  49.442  1.00  0.00           C0.      0
ATOM   3678  HG2 ARG A 239      60.476  47.105  49.838  1.00  0.00           H0.      0
ATOM   3679  HG3 ARG A 239      61.384  45.869  49.073  1.00  0.00           H0.      0
ATOM   3680  CD  ARG A 239      62.510  46.917  50.604  1.00  0.00           C0.      0
ATOM   3681  HD2 ARG A 239      62.667  47.886  51.077  1.00  0.00           H0.      0
ATOM   3682  HD3 ARG A 239      62.248  46.153  51.336  1.00  0.00           H0.      0
ATOM   3683  NE  ARG A 239      63.770  46.476  50.036  1.00  0.00           N0.      0
ATOM   3684  HE  ARG A 239      63.724  46.206  49.064  1.00  0.00           H0.      0
ATOM   3685  CZ  ARG A 239      64.993  46.346  50.560  1.00  0.00           C0.      0
ATOM   3686  NH1 ARG A 239      65.388  46.801  51.675  1.00  0.00           N0.      0
ATOM   3687 HH11 ARG A 239      64.709  47.297  52.234  1.00  0.00           H0.      0
ATOM   3688 HH12 ARG A 239      66.376  46.831  51.886  1.00  0.00           H0.      0
ATOM   3689  NH2 ARG A 239      65.921  45.712  49.852  1.00  0.00           N0.      0
ATOM   3690 HH21 ARG A 239      65.615  45.146  49.074  1.00  0.00           H0.      0
ATOM   3691 HH22 ARG A 239      66.861  45.736  50.218  1.00  0.00           H0.      0
ATOM   3692  C   ARG A 239      59.479  48.312  47.293  1.00  0.00           C0.      0
ATOM   3693  O   ARG A 239      59.608  49.500  47.412  1.00  0.00           O0.      0
ATOM   3694  N   LEU A 240      58.295  47.679  47.346  1.00  0.00           N0.      0
ATOM   3695  H   LEU A 240      58.357  46.671  47.343  1.00  0.00           H0.      0
ATOM   3696  CA  LEU A 240      57.009  48.224  47.798  1.00  0.00           C0.      0
ATOM   3697  HA  LEU A 240      57.034  49.280  48.066  1.00  0.00           H0.      0
ATOM   3698  CB  LEU A 240      56.013  48.122  46.613  1.00  0.00           C0.      0
ATOM   3699  HB2 LEU A 240      55.861  47.058  46.431  1.00  0.00           H0.      0
ATOM   3700  HB3 LEU A 240      55.043  48.425  47.009  1.00  0.00           H0.      0
ATOM   3701  CG  LEU A 240      56.391  48.782  45.247  1.00  0.00           C0.      0
ATOM   3702  HG  LEU A 240      57.363  48.386  44.951  1.00  0.00           H0.      0
ATOM   3703  CD1 LEU A 240      55.443  48.615  44.058  1.00  0.00           C0.      0
ATOM   3704 HD11 LEU A 240      55.317  47.570  43.775  1.00  0.00           H0.      0
ATOM   3705 HD12 LEU A 240      54.503  49.083  44.353  1.00  0.00           H0.      0
ATOM   3706 HD13 LEU A 240      55.937  49.013  43.171  1.00  0.00           H0.      0
ATOM   3707  CD2 LEU A 240      56.551  50.299  45.506  1.00  0.00           C0.      0
ATOM   3708 HD21 LEU A 240      57.557  50.428  45.905  1.00  0.00           H0.      0
ATOM   3709 HD22 LEU A 240      56.307  50.800  44.569  1.00  0.00           H0.      0
ATOM   3710 HD23 LEU A 240      55.850  50.641  46.266  1.00  0.00           H0.      0
ATOM   3711  C   LEU A 240      56.490  47.395  49.069  1.00  0.00           C0.      0
ATOM   3712  O   LEU A 240      56.582  46.167  49.192  1.00  0.00           O0.      0
ATOM   3713  N   SER A 241      55.834  48.124  50.013  1.00  0.00           N0.      0
ATOM   3714  H   SER A 241      55.734  49.123  49.899  1.00  0.00           H0.      0
ATOM   3715  CA  SER A 241      55.143  47.533  51.140  1.00  0.00           C0.      0
ATOM   3716  HA  SER A 241      55.299  46.454  51.173  1.00  0.00           H0.      0
ATOM   3717  CB  SER A 241      55.664  48.168  52.446  1.00  0.00           C0.      0
ATOM   3718  HB2 SER A 241      55.182  49.138  52.566  1.00  0.00           H0.      0
ATOM   3719  HB3 SER A 241      55.407  47.524  53.288  1.00  0.00           H0.      0
ATOM   3720  OG  SER A 241      57.096  48.072  52.502  1.00  0.00           O0.      0
ATOM   3721  HG  SER A 241      57.467  48.719  51.898  1.00  0.00           H0.      0
ATOM   3722  C   SER A 241      53.645  47.768  51.013  1.00  0.00           C0.      0
ATOM   3723  O   SER A 241      53.216  48.630  50.232  1.00  0.00           O0.      0
ATOM   3724  N   TYR A 242      52.875  47.011  51.750  1.00  0.00           N0.      0
ATOM   3725  H   TYR A 242      53.377  46.230  52.147  1.00  0.00           H0.      0
ATOM   3726  CA  TYR A 242      51.399  46.882  51.545  1.00  0.00           C0.      0
ATOM   3727  HA  TYR A 242      50.967  47.753  51.052  1.00  0.00           H0.      0
ATOM   3728  CB  TYR A 242      51.126  45.618  50.715  1.00  0.00           C0.      0
ATOM   3729  HB2 TYR A 242      51.389  44.705  51.249  1.00  0.00           H0.      0
ATOM   3730  HB3 TYR A 242      50.054  45.695  50.528  1.00  0.00           H0.      0
ATOM   3731  CG  TYR A 242      51.830  45.608  49.330  1.00  0.00           C0.      0
ATOM   3732  CD1 TYR A 242      51.230  46.246  48.221  1.00  0.00           C0.      0
ATOM   3733  HD1 TYR A 242      50.362  46.852  48.434  1.00  0.00           H0.      0
ATOM   3734  CE1 TYR A 242      51.812  46.188  46.938  1.00  0.00           C0.      0
ATOM   3735  HE1 TYR A 242      51.459  46.863  46.172  1.00  0.00           H0.      0
ATOM   3736  CZ  TYR A 242      53.077  45.664  46.770  1.00  0.00           C0.      0
ATOM   3737  OH  TYR A 242      53.768  45.796  45.600  1.00  0.00           O0.      0
ATOM   3738  HH  TYR A 242      54.440  45.116  45.507  1.00  0.00           H0.      0
ATOM   3739  CE2 TYR A 242      53.659  44.954  47.832  1.00  0.00           C0.      0
ATOM   3740  HE2 TYR A 242      54.618  44.525  47.583  1.00  0.00           H0.      0
ATOM   3741  CD2 TYR A 242      53.079  44.949  49.085  1.00  0.00           C0.      0
ATOM   3742  HD2 TYR A 242      53.607  44.446  49.882  1.00  0.00           H0.      0
ATOM   3743  C   TYR A 242      50.680  46.826  52.960  1.00  0.00           C0.      0
ATOM   3744  O   TYR A 242      51.172  46.275  53.938  1.00  0.00           O0.      0
ATOM   3745  N   TYR A 243      49.410  47.252  52.951  1.00  0.00           N0.      0
ATOM   3746  H   TYR A 243      49.022  47.642  52.104  1.00  0.00           H0.      0
ATOM   3747  CA  TYR A 243      48.462  47.048  54.098  1.00  0.00           C0.      0
ATOM   3748  HA  TYR A 243      49.134  47.086  54.956  1.00  0.00           H0.      0
ATOM   3749  CB  TYR A 243      47.431  48.166  54.292  1.00  0.00           C0.      0
ATOM   3750  HB2 TYR A 243      48.056  49.041  54.115  1.00  0.00           H0.      0
ATOM   3751  HB3 TYR A 243      46.647  48.163  53.535  1.00  0.00           H0.      0
ATOM   3752  CG  TYR A 243      46.770  48.113  55.698  1.00  0.00           C0.      0
ATOM   3753  CD1 TYR A 243      47.505  48.577  56.811  1.00  0.00           C0.      0
ATOM   3754  HD1 TYR A 243      48.425  49.135  56.720  1.00  0.00           H0.      0
ATOM   3755  CE1 TYR A 243      46.975  48.329  58.090  1.00  0.00           C0.      0
ATOM   3756  HE1 TYR A 243      47.361  48.780  58.992  1.00  0.00           H0.      0
ATOM   3757  CZ  TYR A 243      45.807  47.570  58.265  1.00  0.00           C0.      0
ATOM   3758  OH  TYR A 243      45.364  47.227  59.436  1.00  0.00           O0.      0
ATOM   3759  HH  TYR A 243      45.889  47.599  60.147  1.00  0.00           H0.      0
ATOM   3760  CE2 TYR A 243      45.145  46.974  57.181  1.00  0.00           C0.      0
ATOM   3761  HE2 TYR A 243      44.327  46.330  57.470  1.00  0.00           H0.      0
ATOM   3762  CD2 TYR A 243      45.642  47.274  55.887  1.00  0.00           C0.      0
ATOM   3763  HD2 TYR A 243      45.213  46.776  55.031  1.00  0.00           H0.      0
ATOM   3764  C   TYR A 243      47.878  45.614  54.019  1.00  0.00           C0.      0
ATOM   3765  O   TYR A 243      47.251  45.241  53.041  1.00  0.00           O0.      0
ATOM   3766  N   PRO A 244      47.873  44.828  55.076  1.00  0.00           N0.      0
ATOM   3767  CD  PRO A 244      48.479  45.117  56.386  1.00  0.00           C0.      0
ATOM   3768  HD2 PRO A 244      47.908  45.781  57.034  1.00  0.00           H0.      0
ATOM   3769  HD3 PRO A 244      49.506  45.474  56.313  1.00  0.00           H0.      0
ATOM   3770  CG  PRO A 244      48.513  43.794  57.119  1.00  0.00           C0.      0
ATOM   3771  HG2 PRO A 244      47.629  43.772  57.756  1.00  0.00           H0.      0
ATOM   3772  HG3 PRO A 244      49.437  43.572  57.653  1.00  0.00           H0.      0
ATOM   3773  CB  PRO A 244      48.437  42.751  56.030  1.00  0.00           C0.      0
ATOM   3774  HB2 PRO A 244      48.092  41.795  56.421  1.00  0.00           H0.      0
ATOM   3775  HB3 PRO A 244      49.367  42.496  55.521  1.00  0.00           H0.      0
ATOM   3776  CA  PRO A 244      47.435  43.424  55.082  1.00  0.00           C0.      0
ATOM   3777  HA  PRO A 244      47.679  42.965  54.124  1.00  0.00           H0.      0
ATOM   3778  C   PRO A 244      45.930  43.218  55.331  1.00  0.00           C0.      0
ATOM   3779  O   PRO A 244      45.536  42.553  56.249  1.00  0.00           O0.      0
ATOM   3780  N   HIE A 245      45.150  43.847  54.475  1.00  0.00           N0.      0
ATOM   3781  H   HIE A 245      45.586  44.446  53.788  1.00  0.00           H0.      0
ATOM   3782  CA  HIE A 245      43.689  43.523  54.440  1.00  0.00           C0.      0
ATOM   3783  HA  HIE A 245      43.228  43.905  55.350  1.00  0.00           H0.      0
ATOM   3784  CB  HIE A 245      43.114  44.256  53.152  1.00  0.00           C0.      0
ATOM   3785  HB2 HIE A 245      43.771  43.903  52.358  1.00  0.00           H0.      0
ATOM   3786  HB3 HIE A 245      42.080  43.989  52.933  1.00  0.00           H0.      0
ATOM   3787  CG  HIE A 245      43.113  45.770  53.261  1.00  0.00           C0.      0
ATOM   3788  ND1 HIE A 245      42.305  46.373  54.123  1.00  0.00           N0.      0
ATOM   3789  CE1 HIE A 245      42.485  47.681  54.023  1.00  0.00           C0.      0
ATOM   3790  HE1 HIE A 245      42.232  48.395  54.793  1.00  0.00           H0.      0
ATOM   3791  NE2 HIE A 245      43.526  47.895  53.132  1.00  0.00           N0.      0
ATOM   3792  HE2 HIE A 245      43.926  48.799  52.926  1.00  0.00           H0.      0
ATOM   3793  CD2 HIE A 245      43.962  46.684  52.647  1.00  0.00           C0.      0
ATOM   3794  HD2 HIE A 245      44.743  46.544  51.915  1.00  0.00           H0.      0
ATOM   3795  C   HIE A 245      43.322  42.008  54.381  1.00  0.00           C0.      0
ATOM   3796  O   HIE A 245      43.492  41.329  53.408  1.00  0.00           O0.      0
ATOM   3797  N   CYS A 246      42.644  41.517  55.414  1.00  0.00           N0.      0
ATOM   3798  H   CYS A 246      42.568  42.170  56.181  1.00  0.00           H0.      0
ATOM   3799  CA  CYS A 246      41.962  40.220  55.373  1.00  0.00           C0.      0
ATOM   3800  HA  CYS A 246      42.720  39.544  54.977  1.00  0.00           H0.      0
ATOM   3801  CB  CYS A 246      41.534  39.849  56.789  1.00  0.00           C0.      0
ATOM   3802  HB2 CYS A 246      42.340  39.687  57.505  1.00  0.00           H0.      0
ATOM   3803  HB3 CYS A 246      40.919  40.678  57.137  1.00  0.00           H0.      0
ATOM   3804  SG  CYS A 246      40.552  38.308  56.748  1.00  0.00           S0.      0
ATOM   3805  HG  CYS A 246      40.267  38.365  58.052  1.00  0.00           H0.      0
ATOM   3806  C   CYS A 246      40.789  40.366  54.407  1.00  0.00           C0.      0
ATOM   3807  O   CYS A 246      40.194  41.397  54.314  1.00  0.00           O0.      0
ATOM   3808  N   LEU A 247      40.382  39.269  53.703  1.00  0.00           N0.      0
ATOM   3809  H   LEU A 247      40.934  38.435  53.848  1.00  0.00           H0.      0
ATOM   3810  CA  LEU A 247      39.267  39.243  52.803  1.00  0.00           C0.      0
ATOM   3811  HA  LEU A 247      39.394  40.083  52.120  1.00  0.00           H0.      0
ATOM   3812  CB  LEU A 247      39.366  37.865  52.083  1.00  0.00           C0.      0
ATOM   3813  HB2 LEU A 247      40.387  37.762  51.716  1.00  0.00           H0.      0
ATOM   3814  HB3 LEU A 247      39.053  37.116  52.811  1.00  0.00           H0.      0
ATOM   3815  CG  LEU A 247      38.383  37.788  50.881  1.00  0.00           C0.      0
ATOM   3816  HG  LEU A 247      37.426  38.116  51.287  1.00  0.00           H0.      0
ATOM   3817  CD1 LEU A 247      38.813  38.773  49.788  1.00  0.00           C0.      0
ATOM   3818 HD11 LEU A 247      38.884  39.808  50.122  1.00  0.00           H0.      0
ATOM   3819 HD12 LEU A 247      39.636  38.494  49.131  1.00  0.00           H0.      0
ATOM   3820 HD13 LEU A 247      37.919  38.897  49.177  1.00  0.00           H0.      0
ATOM   3821  CD2 LEU A 247      38.426  36.364  50.277  1.00  0.00           C0.      0
ATOM   3822 HD21 LEU A 247      37.794  36.274  49.394  1.00  0.00           H0.      0
ATOM   3823 HD22 LEU A 247      39.454  36.104  50.022  1.00  0.00           H0.      0
ATOM   3824 HD23 LEU A 247      38.093  35.699  51.073  1.00  0.00           H0.      0
ATOM   3825  C   LEU A 247      37.947  39.399  53.481  1.00  0.00           C0.      0
ATOM   3826  O   LEU A 247      37.015  40.092  53.031  1.00  0.00           O0.      0
ATOM   3827  N   ALA A 248      37.725  38.763  54.563  1.00  0.00           N0.      0
ATOM   3828  H   ALA A 248      38.424  38.120  54.907  1.00  0.00           H0.      0
ATOM   3829  CA  ALA A 248      36.491  38.896  55.303  1.00  0.00           C0.      0
ATOM   3830  HA  ALA A 248      35.592  38.716  54.715  1.00  0.00           H0.      0
ATOM   3831  CB  ALA A 248      36.400  37.923  56.479  1.00  0.00           C0.      0
ATOM   3832  HB1 ALA A 248      35.461  38.130  56.992  1.00  0.00           H0.      0
ATOM   3833  HB2 ALA A 248      36.454  36.902  56.102  1.00  0.00           H0.      0
ATOM   3834  HB3 ALA A 248      37.117  38.075  57.286  1.00  0.00           H0.      0
ATOM   3835  C   ALA A 248      36.314  40.344  55.808  1.00  0.00           C0.      0
ATOM   3836  O   ALA A 248      35.228  40.898  55.916  1.00  0.00           O0.      0
ATOM   3837  N   SER A 249      37.442  40.928  56.259  1.00  0.00           N0.      0
ATOM   3838  H   SER A 249      38.314  40.473  56.031  1.00  0.00           H0.      0
ATOM   3839  CA  SER A 249      37.491  42.358  56.751  1.00  0.00           C0.      0
ATOM   3840  HA  SER A 249      36.646  42.525  57.419  1.00  0.00           H0.      0
ATOM   3841  CB  SER A 249      38.689  42.727  57.585  1.00  0.00           C0.      0
ATOM   3842  HB2 SER A 249      39.535  42.675  56.899  1.00  0.00           H0.      0
ATOM   3843  HB3 SER A 249      38.572  43.711  58.038  1.00  0.00           H0.      0
ATOM   3844  OG  SER A 249      38.854  41.798  58.670  1.00  0.00           O0.      0
ATOM   3845  HG  SER A 249      38.013  41.641  59.105  1.00  0.00           H0.      0
ATOM   3846  C   SER A 249      37.250  43.401  55.686  1.00  0.00           C0.      0
ATOM   3847  O   SER A 249      36.419  44.304  55.874  1.00  0.00           O0.      0
ATOM   3848  N   PHE A 250      37.765  43.196  54.493  1.00  0.00           N0.      0
ATOM   3849  H   PHE A 250      38.439  42.464  54.322  1.00  0.00           H0.      0
ATOM   3850  CA  PHE A 250      37.512  44.079  53.376  1.00  0.00           C0.      0
ATOM   3851  HA  PHE A 250      37.764  45.087  53.706  1.00  0.00           H0.      0
ATOM   3852  CB  PHE A 250      38.523  43.664  52.293  1.00  0.00           C0.      0
ATOM   3853  HB2 PHE A 250      39.495  43.620  52.784  1.00  0.00           H0.      0
ATOM   3854  HB3 PHE A 250      38.297  42.657  51.942  1.00  0.00           H0.      0
ATOM   3855  CG  PHE A 250      38.589  44.702  51.173  1.00  0.00           C0.      0
ATOM   3856  CD1 PHE A 250      37.582  44.674  50.205  1.00  0.00           C0.      0
ATOM   3857  HD1 PHE A 250      36.833  43.898  50.254  1.00  0.00           H0.      0
ATOM   3858  CE1 PHE A 250      37.593  45.630  49.189  1.00  0.00           C0.      0
ATOM   3859  HE1 PHE A 250      36.856  45.731  48.407  1.00  0.00           H0.      0
ATOM   3860  CZ  PHE A 250      38.590  46.653  49.159  1.00  0.00           C0.      0
ATOM   3861  HZ  PHE A 250      38.712  47.416  48.405  1.00  0.00           H0.      0
ATOM   3862  CE2 PHE A 250      39.581  46.709  50.195  1.00  0.00           C0.      0
ATOM   3863  HE2 PHE A 250      40.386  47.428  50.154  1.00  0.00           H0.      0
ATOM   3864  CD2 PHE A 250      39.584  45.704  51.228  1.00  0.00           C0.      0
ATOM   3865  HD2 PHE A 250      40.364  45.779  51.972  1.00  0.00           H0.      0
ATOM   3866  C   PHE A 250      36.105  44.025  52.821  1.00  0.00           C0.      0
ATOM   3867  O   PHE A 250      35.490  45.018  52.564  1.00  0.00           O0.      0
ATOM   3868  N   THR A 251      35.528  42.812  52.735  1.00  0.00           N0.      0
ATOM   3869  H   THR A 251      36.006  41.980  53.051  1.00  0.00           H0.      0
ATOM   3870  CA  THR A 251      34.205  42.512  52.149  1.00  0.00           C0.      0
ATOM   3871  HA  THR A 251      34.125  42.735  51.085  1.00  0.00           H0.      0
ATOM   3872  CB  THR A 251      33.919  41.009  52.263  1.00  0.00           C0.      0
ATOM   3873  HB  THR A 251      34.168  40.695  53.277  1.00  0.00           H0.      0
ATOM   3874  CG2 THR A 251      32.514  40.507  51.951  1.00  0.00           C0.      0
ATOM   3875 HG21 THR A 251      32.427  39.439  52.155  1.00  0.00           H0.      0
ATOM   3876 HG22 THR A 251      31.734  40.935  52.580  1.00  0.00           H0.      0
ATOM   3877 HG23 THR A 251      32.189  40.643  50.919  1.00  0.00           H0.      0
ATOM   3878  OG1 THR A 251      34.837  40.298  51.501  1.00  0.00           O0.      0
ATOM   3879  HG1 THR A 251      35.711  40.408  51.883  1.00  0.00           H0.      0
ATOM   3880  C   THR A 251      33.073  43.332  52.804  1.00  0.00           C0.      0
ATOM   3881  O   THR A 251      32.258  44.030  52.172  1.00  0.00           O0.      0
ATOM   3882  N   GLU A 252      33.078  43.273  54.126  1.00  0.00           N0.      0
ATOM   3883  H   GLU A 252      33.637  42.639  54.678  1.00  0.00           H0.      0
ATOM   3884  CA  GLU A 252      32.220  44.214  54.878  1.00  0.00           C0.      0
ATOM   3885  HA  GLU A 252      31.236  44.058  54.435  1.00  0.00           H0.      0
ATOM   3886  CB  GLU A 252      32.357  43.893  56.343  1.00  0.00           C0.      0
ATOM   3887  HB2 GLU A 252      33.394  43.983  56.666  1.00  0.00           H0.      0
ATOM   3888  HB3 GLU A 252      31.885  44.709  56.892  1.00  0.00           H0.      0
ATOM   3889  CG  GLU A 252      31.797  42.472  56.827  1.00  0.00           C0.      0
ATOM   3890  HG2 GLU A 252      32.403  41.701  56.350  1.00  0.00           H0.      0
ATOM   3891  HG3 GLU A 252      31.900  42.368  57.907  1.00  0.00           H0.      0
ATOM   3892  CD  GLU A 252      30.290  42.326  56.566  1.00  0.00           C0.      0
ATOM   3893  OE1 GLU A 252      29.853  41.133  56.548  1.00  0.00           O0.      0
ATOM   3894  OE2 GLU A 252      29.594  43.352  56.492  1.00  0.00           O0.      0
ATOM   3895  C   GLU A 252      32.523  45.741  54.783  1.00  0.00           C0.      0
ATOM   3896  O   GLU A 252      31.582  46.562  54.796  1.00  0.00           O0.      0
ATOM   3897  N   LEU A 253      33.759  46.092  54.704  1.00  0.00           N0.      0
ATOM   3898  H   LEU A 253      34.492  45.399  54.767  1.00  0.00           H0.      0
ATOM   3899  CA  LEU A 253      34.122  47.501  54.472  1.00  0.00           C0.      0
ATOM   3900  HA  LEU A 253      33.708  48.113  55.273  1.00  0.00           H0.      0
ATOM   3901  CB  LEU A 253      35.632  47.610  54.628  1.00  0.00           C0.      0
ATOM   3902  HB2 LEU A 253      35.885  46.890  55.406  1.00  0.00           H0.      0
ATOM   3903  HB3 LEU A 253      36.088  47.320  53.681  1.00  0.00           H0.      0
ATOM   3904  CG  LEU A 253      36.201  49.001  54.918  1.00  0.00           C0.      0
ATOM   3905  HG  LEU A 253      35.794  49.699  54.187  1.00  0.00           H0.      0
ATOM   3906  CD1 LEU A 253      35.907  49.409  56.312  1.00  0.00           C0.      0
ATOM   3907 HD11 LEU A 253      36.449  50.316  56.581  1.00  0.00           H0.      0
ATOM   3908 HD12 LEU A 253      34.831  49.414  56.481  1.00  0.00           H0.      0
ATOM   3909 HD13 LEU A 253      36.253  48.606  56.963  1.00  0.00           H0.      0
ATOM   3910  CD2 LEU A 253      37.757  48.930  54.766  1.00  0.00           C0.      0
ATOM   3911 HD21 LEU A 253      38.265  49.795  55.193  1.00  0.00           H0.      0
ATOM   3912 HD22 LEU A 253      38.139  48.014  55.217  1.00  0.00           H0.      0
ATOM   3913 HD23 LEU A 253      38.041  48.763  53.727  1.00  0.00           H0.      0
ATOM   3914  C   LEU A 253      33.606  48.056  53.138  1.00  0.00           C0.      0
ATOM   3915  O   LEU A 253      33.084  49.171  53.049  1.00  0.00           O0.      0
ATOM   3916  N   VAL A 254      33.757  47.314  51.995  1.00  0.00           N0.      0
ATOM   3917  H   VAL A 254      34.224  46.422  51.918  1.00  0.00           H0.      0
ATOM   3918  CA  VAL A 254      33.491  47.835  50.643  1.00  0.00           C0.      0
ATOM   3919  HA  VAL A 254      33.866  48.844  50.472  1.00  0.00           H0.      0
ATOM   3920  CB  VAL A 254      34.268  47.042  49.541  1.00  0.00           C0.      0
ATOM   3921  HB  VAL A 254      35.326  47.059  49.804  1.00  0.00           H0.      0
ATOM   3922  CG1 VAL A 254      33.895  45.534  49.449  1.00  0.00           C0.      0
ATOM   3923 HG11 VAL A 254      32.865  45.418  49.785  1.00  0.00           H0.      0
ATOM   3924 HG12 VAL A 254      34.073  44.935  48.556  1.00  0.00           H0.      0
ATOM   3925 HG13 VAL A 254      34.387  44.933  50.213  1.00  0.00           H0.      0
ATOM   3926  CG2 VAL A 254      34.110  47.649  48.093  1.00  0.00           C0.      0
ATOM   3927 HG21 VAL A 254      33.070  47.799  47.805  1.00  0.00           H0.      0
ATOM   3928 HG22 VAL A 254      34.668  48.566  47.907  1.00  0.00           H0.      0
ATOM   3929 HG23 VAL A 254      34.440  46.938  47.336  1.00  0.00           H0.      0
ATOM   3930  C   VAL A 254      31.970  47.860  50.386  1.00  0.00           C0.      0
ATOM   3931  O   VAL A 254      31.520  48.604  49.539  1.00  0.00           O0.      0
ATOM   3932  N   GLN A 255      31.124  47.136  51.116  1.00  0.00           N0.      0
ATOM   3933  H   GLN A 255      31.635  46.505  51.716  1.00  0.00           H0.      0
ATOM   3934  CA  GLN A 255      29.707  47.208  51.104  1.00  0.00           C0.      0
ATOM   3935  HA  GLN A 255      29.271  47.403  50.125  1.00  0.00           H0.      0
ATOM   3936  CB  GLN A 255      29.165  45.822  51.531  1.00  0.00           C0.      0
ATOM   3937  HB2 GLN A 255      29.681  45.454  52.418  1.00  0.00           H0.      0
ATOM   3938  HB3 GLN A 255      28.089  45.863  51.705  1.00  0.00           H0.      0
ATOM   3939  CG  GLN A 255      29.396  44.909  50.357  1.00  0.00           C0.      0
ATOM   3940  HG2 GLN A 255      28.780  45.254  49.526  1.00  0.00           H0.      0
ATOM   3941  HG3 GLN A 255      30.464  44.850  50.148  1.00  0.00           H0.      0
ATOM   3942  CD  GLN A 255      28.845  43.533  50.663  1.00  0.00           C0.      0
ATOM   3943  OE1 GLN A 255      27.749  43.231  50.242  1.00  0.00           O0.      0
ATOM   3944  NE2 GLN A 255      29.492  42.686  51.420  1.00  0.00           N0.      0
ATOM   3945 HE21 GLN A 255      29.369  41.688  51.328  1.00  0.00           H0.      0
ATOM   3946 HE22 GLN A 255      30.390  42.978  51.779  1.00  0.00           H0.      0
ATOM   3947  C   GLN A 255      29.241  48.367  51.991  1.00  0.00           C0.      0
ATOM   3948  O   GLN A 255      28.317  49.133  51.686  1.00  0.00           O0.      0
ATOM   3949  N   GLU A 256      29.809  48.564  53.135  1.00  0.00           N0.      0
ATOM   3950  H   GLU A 256      30.488  47.854  53.369  1.00  0.00           H0.      0
ATOM   3951  CA  GLU A 256      29.670  49.672  54.123  1.00  0.00           C0.      0
ATOM   3952  HA  GLU A 256      28.662  49.672  54.540  1.00  0.00           H0.      0
ATOM   3953  CB  GLU A 256      30.651  49.438  55.298  1.00  0.00           C0.      0
ATOM   3954  HB2 GLU A 256      30.178  48.720  55.967  1.00  0.00           H0.      0
ATOM   3955  HB3 GLU A 256      31.594  49.042  54.922  1.00  0.00           H0.      0
ATOM   3956  CG  GLU A 256      30.924  50.724  56.183  1.00  0.00           C0.      0
ATOM   3957  HG2 GLU A 256      31.622  50.312  56.912  1.00  0.00           H0.      0
ATOM   3958  HG3 GLU A 256      31.502  51.477  55.648  1.00  0.00           H0.      0
ATOM   3959  CD  GLU A 256      29.737  51.337  56.902  1.00  0.00           C0.      0
ATOM   3960  OE1 GLU A 256      29.937  52.383  57.467  1.00  0.00           O0.      0
ATOM   3961  OE2 GLU A 256      28.703  50.685  57.174  1.00  0.00           O0.      0
ATOM   3962  C   GLU A 256      29.942  51.072  53.553  1.00  0.00           C0.      0
ATOM   3963  O   GLU A 256      29.349  52.032  54.037  1.00  0.00           O0.      0
ATOM   3964  N   ALA A 257      30.719  51.223  52.510  1.00  0.00           N0.      0
ATOM   3965  H   ALA A 257      31.099  50.327  52.242  1.00  0.00           H0.      0
ATOM   3966  CA  ALA A 257      31.030  52.428  51.756  1.00  0.00           C0.      0
ATOM   3967  HA  ALA A 257      31.283  53.160  52.524  1.00  0.00           H0.      0
ATOM   3968  CB  ALA A 257      32.287  52.128  50.947  1.00  0.00           C0.      0
ATOM   3969  HB1 ALA A 257      32.744  53.072  50.650  1.00  0.00           H0.      0
ATOM   3970  HB2 ALA A 257      33.059  51.721  51.600  1.00  0.00           H0.      0
ATOM   3971  HB3 ALA A 257      32.178  51.344  50.198  1.00  0.00           H0.      0
ATOM   3972  C   ALA A 257      29.839  52.931  50.971  1.00  0.00           C0.      0
ATOM   3973  O   ALA A 257      29.907  54.121  50.564  1.00  0.00           O0.      0
ATOM   3974  N   PHE A 258      28.918  51.998  50.652  1.00  0.00           N0.      0
ATOM   3975  H   PHE A 258      29.156  51.066  50.961  1.00  0.00           H0.      0
ATOM   3976  CA  PHE A 258      27.648  52.130  49.983  1.00  0.00           C0.      0
ATOM   3977  HA  PHE A 258      27.494  53.134  49.587  1.00  0.00           H0.      0
ATOM   3978  CB  PHE A 258      27.433  50.996  48.956  1.00  0.00           C0.      0
ATOM   3979  HB2 PHE A 258      27.578  50.077  49.524  1.00  0.00           H0.      0
ATOM   3980  HB3 PHE A 258      26.397  51.066  48.625  1.00  0.00           H0.      0
ATOM   3981  CG  PHE A 258      28.282  51.042  47.679  1.00  0.00           C0.      0
ATOM   3982  CD1 PHE A 258      28.276  52.212  46.906  1.00  0.00           C0.      0
ATOM   3983  HD1 PHE A 258      27.510  52.933  47.150  1.00  0.00           H0.      0
ATOM   3984  CE1 PHE A 258      29.093  52.297  45.771  1.00  0.00           C0.      0
ATOM   3985  HE1 PHE A 258      29.155  53.219  45.211  1.00  0.00           H0.      0
ATOM   3986  CZ  PHE A 258      29.948  51.229  45.453  1.00  0.00           C0.      0
ATOM   3987  HZ  PHE A 258      30.565  51.296  44.569  1.00  0.00           H0.      0
ATOM   3988  CE2 PHE A 258      30.073  50.079  46.236  1.00  0.00           C0.      0
ATOM   3989  HE2 PHE A 258      30.721  49.278  45.914  1.00  0.00           H0.      0
ATOM   3990  CD2 PHE A 258      29.168  49.987  47.347  1.00  0.00           C0.      0
ATOM   3991  HD2 PHE A 258      29.227  49.115  47.982  1.00  0.00           H0.      0
ATOM   3992  C   PHE A 258      26.466  52.026  51.001  1.00  0.00           C0.      0
ATOM   3993  O   PHE A 258      25.340  51.984  50.603  1.00  0.00           O0.      0
ATOM   3994  N   GLY A 259      26.738  52.023  52.291  1.00  0.00           N0.      0
ATOM   3995  H   GLY A 259      27.704  51.972  52.580  1.00  0.00           H0.      0
ATOM   3996  CA  GLY A 259      25.700  51.824  53.355  1.00  0.00           C0.      0
ATOM   3997  HA2 GLY A 259      26.157  51.901  54.341  1.00  0.00           H0.      0
ATOM   3998  HA3 GLY A 259      24.915  52.574  53.260  1.00  0.00           H0.      0
ATOM   3999  C   GLY A 259      24.857  50.570  53.325  1.00  0.00           C0.      0
ATOM   4000  O   GLY A 259      23.750  50.587  53.697  1.00  0.00           O0.      0
ATOM   4001  N   GLY A 260      25.462  49.524  52.769  1.00  0.00           N0.      0
ATOM   4002  H   GLY A 260      26.391  49.726  52.428  1.00  0.00           H0.      0
ATOM   4003  CA  GLY A 260      24.915  48.220  52.374  1.00  0.00           C0.      0
ATOM   4004  HA2 GLY A 260      25.807  47.619  52.197  1.00  0.00           H0.      0
ATOM   4005  HA3 GLY A 260      24.447  47.709  53.215  1.00  0.00           H0.      0
ATOM   4006  C   GLY A 260      23.837  48.055  51.283  1.00  0.00           C0.      0
ATOM   4007  O   GLY A 260      23.534  46.980  50.781  1.00  0.00           O0.      0
ATOM   4008  N   ARG A 261      23.426  49.257  50.781  1.00  0.00           N0.      0
ATOM   4009  H   ARG A 261      23.610  50.136  51.243  1.00  0.00           H0.      0
ATOM   4010  CA  ARG A 261      22.505  49.350  49.666  1.00  0.00           C0.      0
ATOM   4011  HA  ARG A 261      21.665  48.662  49.758  1.00  0.00           H0.      0
ATOM   4012  CB  ARG A 261      21.962  50.850  49.563  1.00  0.00           C0.      0
ATOM   4013  HB2 ARG A 261      22.831  51.494  49.423  1.00  0.00           H0.      0
ATOM   4014  HB3 ARG A 261      21.290  50.982  48.715  1.00  0.00           H0.      0
ATOM   4015  CG  ARG A 261      21.247  51.372  50.847  1.00  0.00           C0.      0
ATOM   4016  HG2 ARG A 261      20.193  51.113  50.945  1.00  0.00           H0.      0
ATOM   4017  HG3 ARG A 261      21.790  50.917  51.676  1.00  0.00           H0.      0
ATOM   4018  CD  ARG A 261      21.321  52.910  50.971  1.00  0.00           C0.      0
ATOM   4019  HD2 ARG A 261      22.380  53.164  50.998  1.00  0.00           H0.      0
ATOM   4020  HD3 ARG A 261      20.856  53.451  50.147  1.00  0.00           H0.      0
ATOM   4021  NE  ARG A 261      20.717  53.498  52.176  1.00  0.00           N0.      0
ATOM   4022  HE  ARG A 261      21.371  53.682  52.924  1.00  0.00           H0.      0
ATOM   4023  CZ  ARG A 261      19.503  53.992  52.290  1.00  0.00           C0.      0
ATOM   4024  NH1 ARG A 261      18.983  54.431  53.452  1.00  0.00           N0.      0
ATOM   4025 HH11 ARG A 261      19.395  54.130  54.323  1.00  0.00           H0.      0
ATOM   4026 HH12 ARG A 261      18.200  55.067  53.405  1.00  0.00           H0.      0
ATOM   4027  NH2 ARG A 261      18.608  54.019  51.300  1.00  0.00           N0.      0
ATOM   4028 HH21 ARG A 261      18.897  53.437  50.527  1.00  0.00           H0.      0
ATOM   4029 HH22 ARG A 261      17.676  54.235  51.625  1.00  0.00           H0.      0
ATOM   4030  C   ARG A 261      23.201  48.949  48.276  1.00  0.00           C0.      0
ATOM   4031  O   ARG A 261      23.246  49.758  47.352  1.00  0.00           O0.      0
ATOM   4032  N   CYS A 262      23.874  47.816  48.212  1.00  0.00           N0.      0
ATOM   4033  H   CYS A 262      23.843  47.160  48.980  1.00  0.00           H0.      0
ATOM   4034  CA  CYS A 262      24.701  47.453  47.092  1.00  0.00           C0.      0
ATOM   4035  HA  CYS A 262      24.169  47.802  46.207  1.00  0.00           H0.      0
ATOM   4036  CB  CYS A 262      25.999  48.132  47.215  1.00  0.00           C0.      0
ATOM   4037  HB2 CYS A 262      26.541  47.954  46.286  1.00  0.00           H0.      0
ATOM   4038  HB3 CYS A 262      25.889  49.196  47.420  1.00  0.00           H0.      0
ATOM   4039  SG  CYS A 262      26.858  47.233  48.615  1.00  0.00           S0.      0
ATOM   4040  HG  CYS A 262      26.236  47.875  49.608  1.00  0.00           H0.      0
ATOM   4041  C   CYS A 262      24.856  45.885  46.928  1.00  0.00           C0.      0
ATOM   4042  O   CYS A 262      24.621  45.106  47.871  1.00  0.00           O0.      0
ATOM   4043  N   GLN A 263      25.212  45.443  45.749  1.00  0.00           N0.      0
ATOM   4044  H   GLN A 263      25.448  46.139  45.056  1.00  0.00           H0.      0
ATOM   4045  CA  GLN A 263      25.578  44.013  45.471  1.00  0.00           C0.      0
ATOM   4046  HA  GLN A 263      25.321  43.384  46.323  1.00  0.00           H0.      0
ATOM   4047  CB  GLN A 263      24.872  43.588  44.195  1.00  0.00           C0.      0
ATOM   4048  HB2 GLN A 263      25.120  44.200  43.328  1.00  0.00           H0.      0
ATOM   4049  HB3 GLN A 263      25.080  42.561  43.896  1.00  0.00           H0.      0
ATOM   4050  CG  GLN A 263      23.420  43.641  44.362  1.00  0.00           C0.      0
ATOM   4051  HG2 GLN A 263      23.054  43.028  45.186  1.00  0.00           H0.      0
ATOM   4052  HG3 GLN A 263      23.054  44.629  44.642  1.00  0.00           H0.      0
ATOM   4053  CD  GLN A 263      22.662  43.309  43.089  1.00  0.00           C0.      0
ATOM   4054  OE1 GLN A 263      23.140  43.698  42.049  1.00  0.00           O0.      0
ATOM   4055  NE2 GLN A 263      21.606  42.580  43.171  1.00  0.00           N0.      0
ATOM   4056 HE21 GLN A 263      21.110  42.261  42.351  1.00  0.00           H0.      0
ATOM   4057 HE22 GLN A 263      21.408  42.200  44.086  1.00  0.00           H0.      0
ATOM   4058  C   GLN A 263      27.136  43.815  45.348  1.00  0.00           C0.      0
ATOM   4059  O   GLN A 263      27.816  44.708  44.850  1.00  0.00           O0.      0
ATOM   4060  N   HID A 264      27.616  42.704  45.823  1.00  0.00           N0.      0
ATOM   4061  H   HID A 264      26.951  42.034  46.184  1.00  0.00           H0.      0
ATOM   4062  CA  HID A 264      29.004  42.205  45.903  1.00  0.00           C0.      0
ATOM   4063  HA  HID A 264      29.558  42.970  45.360  1.00  0.00           H0.      0
ATOM   4064  CB  HID A 264      29.541  42.232  47.349  1.00  0.00           C0.      0
ATOM   4065  HB2 HID A 264      29.725  43.260  47.661  1.00  0.00           H0.      0
ATOM   4066  HB3 HID A 264      28.789  41.740  47.966  1.00  0.00           H0.      0
ATOM   4067  CG  HID A 264      30.909  41.544  47.618  1.00  0.00           C0.      0
ATOM   4068  ND1 HID A 264      31.147  40.267  47.909  1.00  0.00           N0.      0
ATOM   4069  HD1 HID A 264      30.453  39.533  47.922  1.00  0.00           H0.      0
ATOM   4070  CE1 HID A 264      32.419  40.052  48.296  1.00  0.00           C0.      0
ATOM   4071  HE1 HID A 264      32.879  39.114  48.569  1.00  0.00           H0.      0
ATOM   4072  NE2 HID A 264      33.009  41.270  48.329  1.00  0.00           N0.      0
ATOM   4073  CD2 HID A 264      32.087  42.168  47.932  1.00  0.00           C0.      0
ATOM   4074  HD2 HID A 264      32.282  43.229  47.883  1.00  0.00           H0.      0
ATOM   4075  C   HID A 264      29.234  40.788  45.259  1.00  0.00           C0.      0
ATOM   4076  O   HID A 264      28.460  39.855  45.497  1.00  0.00           O0.      0
ATOM   4077  N   SER A 265      30.355  40.570  44.622  1.00  0.00           N0.      0
ATOM   4078  H   SER A 265      30.980  41.356  44.507  1.00  0.00           H0.      0
ATOM   4079  CA  SER A 265      31.050  39.275  44.541  1.00  0.00           C0.      0
ATOM   4080  HA  SER A 265      30.796  38.672  45.412  1.00  0.00           H0.      0
ATOM   4081  CB  SER A 265      30.704  38.553  43.286  1.00  0.00           C0.      0
ATOM   4082  HB2 SER A 265      29.639  38.647  43.072  1.00  0.00           H0.      0
ATOM   4083  HB3 SER A 265      31.193  39.092  42.474  1.00  0.00           H0.      0
ATOM   4084  OG  SER A 265      31.202  37.243  43.431  1.00  0.00           O0.      0
ATOM   4085  HG  SER A 265      30.506  36.724  43.840  1.00  0.00           H0.      0
ATOM   4086  C   SER A 265      32.632  39.506  44.504  1.00  0.00           C0.      0
ATOM   4087  O   SER A 265      33.144  40.637  44.541  1.00  0.00           O0.      0
ATOM   4088  N   VAL A 266      33.396  38.433  44.539  1.00  0.00           N0.      0
ATOM   4089  H   VAL A 266      32.965  37.552  44.297  1.00  0.00           H0.      0
ATOM   4090  CA  VAL A 266      34.903  38.486  44.567  1.00  0.00           C0.      0
ATOM   4091  HA  VAL A 266      35.148  39.371  43.981  1.00  0.00           H0.      0
ATOM   4092  CB  VAL A 266      35.494  38.625  45.953  1.00  0.00           C0.      0
ATOM   4093  HB  VAL A 266      34.924  39.442  46.395  1.00  0.00           H0.      0
ATOM   4094  CG1 VAL A 266      35.059  37.397  46.716  1.00  0.00           C0.      0
ATOM   4095 HG11 VAL A 266      35.467  37.457  47.725  1.00  0.00           H0.      0
ATOM   4096 HG12 VAL A 266      33.972  37.430  46.777  1.00  0.00           H0.      0
ATOM   4097 HG13 VAL A 266      35.448  36.452  46.335  1.00  0.00           H0.      0
ATOM   4098  CG2 VAL A 266      37.021  38.799  46.041  1.00  0.00           C0.      0
ATOM   4099 HG21 VAL A 266      37.370  39.527  45.309  1.00  0.00           H0.      0
ATOM   4100 HG22 VAL A 266      37.392  39.099  47.021  1.00  0.00           H0.      0
ATOM   4101 HG23 VAL A 266      37.435  37.829  45.764  1.00  0.00           H0.      0
ATOM   4102  C   VAL A 266      35.464  37.299  43.786  1.00  0.00           C0.      0
ATOM   4103  O   VAL A 266      35.070  36.131  43.934  1.00  0.00           O0.      0
ATOM   4104  N   LEU A 267      36.391  37.626  42.893  1.00  0.00           N0.      0
ATOM   4105  H   LEU A 267      36.574  38.611  42.765  1.00  0.00           H0.      0
ATOM   4106  CA  LEU A 267      37.263  36.771  42.124  1.00  0.00           C0.      0
ATOM   4107  HA  LEU A 267      36.741  35.824  41.983  1.00  0.00           H0.      0
ATOM   4108  CB  LEU A 267      37.207  37.384  40.713  1.00  0.00           C0.      0
ATOM   4109  HB2 LEU A 267      37.914  38.204  40.589  1.00  0.00           H0.      0
ATOM   4110  HB3 LEU A 267      37.662  36.633  40.067  1.00  0.00           H0.      0
ATOM   4111  CG  LEU A 267      35.884  37.976  40.151  1.00  0.00           C0.      0
ATOM   4112  HG  LEU A 267      35.578  38.810  40.784  1.00  0.00           H0.      0
ATOM   4113  CD1 LEU A 267      36.093  38.526  38.713  1.00  0.00           C0.      0
ATOM   4114 HD11 LEU A 267      35.343  39.288  38.497  1.00  0.00           H0.      0
ATOM   4115 HD12 LEU A 267      37.083  38.965  38.590  1.00  0.00           H0.      0
ATOM   4116 HD13 LEU A 267      36.129  37.700  38.003  1.00  0.00           H0.      0
ATOM   4117  CD2 LEU A 267      34.660  37.101  40.079  1.00  0.00           C0.      0
ATOM   4118 HD21 LEU A 267      34.659  36.384  39.257  1.00  0.00           H0.      0
ATOM   4119 HD22 LEU A 267      34.556  36.517  40.994  1.00  0.00           H0.      0
ATOM   4120 HD23 LEU A 267      33.779  37.734  39.973  1.00  0.00           H0.      0
ATOM   4121  C   LEU A 267      38.706  36.588  42.664  1.00  0.00           C0.      0
ATOM   4122  O   LEU A 267      39.269  37.448  43.383  1.00  0.00           O0.      0
ATOM   4123  N   GLY A 268      39.353  35.422  42.376  1.00  0.00           N0.      0
ATOM   4124  H   GLY A 268      38.916  34.830  41.684  1.00  0.00           H0.      0
ATOM   4125  CA  GLY A 268      40.811  35.283  42.551  1.00  0.00           C0.      0
ATOM   4126  HA2 GLY A 268      41.165  35.669  43.507  1.00  0.00           H0.      0
ATOM   4127  HA3 GLY A 268      41.050  34.221  42.600  1.00  0.00           H0.      0
ATOM   4128  C   GLY A 268      41.497  35.750  41.212  1.00  0.00           C0.      0
ATOM   4129  O   GLY A 268      41.382  36.896  40.832  1.00  0.00           O0.      0
ATOM   4130  N   ASP A 269      42.055  34.778  40.453  1.00  0.00           N0.      0
ATOM   4131  H   ASP A 269      42.002  33.823  40.779  1.00  0.00           H0.      0
ATOM   4132  CA  ASP A 269      42.523  35.039  39.068  1.00  0.00           C0.      0
ATOM   4133  HA  ASP A 269      43.086  35.967  39.169  1.00  0.00           H0.      0
ATOM   4134  CB  ASP A 269      43.465  33.932  38.475  1.00  0.00           C0.      0
ATOM   4135  HB2 ASP A 269      43.096  32.943  38.749  1.00  0.00           H0.      0
ATOM   4136  HB3 ASP A 269      43.394  34.077  37.397  1.00  0.00           H0.      0
ATOM   4137  CG  ASP A 269      44.904  33.849  38.990  1.00  0.00           C0.      0
ATOM   4138  OD1 ASP A 269      45.663  33.083  38.401  1.00  0.00           O0.      0
ATOM   4139  OD2 ASP A 269      45.193  34.452  40.050  1.00  0.00           O0.      0
ATOM   4140  C   ASP A 269      41.326  35.240  38.091  1.00  0.00           C0.      0
ATOM   4141  O   ASP A 269      41.139  34.371  37.241  1.00  0.00           O0.      0
ATOM   4142  N   PHE A 270      40.449  36.181  38.269  1.00  0.00           N0.      0
ATOM   4143  H   PHE A 270      40.671  36.723  39.091  1.00  0.00           H0.      0
ATOM   4144  CA  PHE A 270      39.219  36.354  37.504  1.00  0.00           C0.      0
ATOM   4145  HA  PHE A 270      38.794  37.258  37.941  1.00  0.00           H0.      0
ATOM   4146  CB  PHE A 270      39.395  36.786  36.067  1.00  0.00           C0.      0
ATOM   4147  HB2 PHE A 270      39.817  36.022  35.415  1.00  0.00           H0.      0
ATOM   4148  HB3 PHE A 270      38.393  36.937  35.665  1.00  0.00           H0.      0
ATOM   4149  CG  PHE A 270      40.278  38.016  35.953  1.00  0.00           C0.      0
ATOM   4150  CD1 PHE A 270      41.692  37.921  35.750  1.00  0.00           C0.      0
ATOM   4151  HD1 PHE A 270      42.134  36.937  35.727  1.00  0.00           H0.      0
ATOM   4152  CE1 PHE A 270      42.445  39.115  35.621  1.00  0.00           C0.      0
ATOM   4153  HE1 PHE A 270      43.519  38.997  35.635  1.00  0.00           H0.      0
ATOM   4154  CZ  PHE A 270      41.839  40.325  35.608  1.00  0.00           C0.      0
ATOM   4155  HZ  PHE A 270      42.342  41.268  35.453  1.00  0.00           H0.      0
ATOM   4156  CE2 PHE A 270      40.483  40.406  35.647  1.00  0.00           C0.      0
ATOM   4157  HE2 PHE A 270      39.912  41.315  35.765  1.00  0.00           H0.      0
ATOM   4158  CD2 PHE A 270      39.659  39.309  35.900  1.00  0.00           C0.      0
ATOM   4159  HD2 PHE A 270      38.601  39.435  36.078  1.00  0.00           H0.      0
ATOM   4160  C   PHE A 270      38.171  35.189  37.530  1.00  0.00           C0.      0
ATOM   4161  O   PHE A 270      37.020  35.565  37.285  1.00  0.00           O0.      0
ATOM   4162  N   LYS A 271      38.358  33.846  37.755  1.00  0.00           N0.      0
ATOM   4163  H   LYS A 271      39.293  33.575  38.026  1.00  0.00           H0.      0
ATOM   4164  CA  LYS A 271      37.247  32.947  38.290  1.00  0.00           C0.      0
ATOM   4165  HA  LYS A 271      36.414  33.252  37.656  1.00  0.00           H0.      0
ATOM   4166  CB  LYS A 271      37.621  31.514  37.926  1.00  0.00           C0.      0
ATOM   4167  HB2 LYS A 271      38.698  31.356  37.979  1.00  0.00           H0.      0
ATOM   4168  HB3 LYS A 271      37.293  30.849  38.725  1.00  0.00           H0.      0
ATOM   4169  CG  LYS A 271      37.258  31.003  36.513  1.00  0.00           C0.      0
ATOM   4170  HG2 LYS A 271      37.571  29.959  36.513  1.00  0.00           H0.      0
ATOM   4171  HG3 LYS A 271      36.178  30.992  36.369  1.00  0.00           H0.      0
ATOM   4172  CD  LYS A 271      37.876  31.762  35.387  1.00  0.00           C0.      0
ATOM   4173  HD2 LYS A 271      37.530  32.788  35.270  1.00  0.00           H0.      0
ATOM   4174  HD3 LYS A 271      38.952  31.841  35.540  1.00  0.00           H0.      0
ATOM   4175  CE  LYS A 271      37.601  31.147  33.952  1.00  0.00           C0.      0
ATOM   4176  HE2 LYS A 271      37.653  30.065  34.075  1.00  0.00           H0.      0
ATOM   4177  HE3 LYS A 271      36.585  31.476  33.733  1.00  0.00           H0.      0
ATOM   4178  NZ  LYS A 271      38.593  31.445  32.950  1.00  0.00           N0.      0
ATOM   4179  HZ1 LYS A 271      38.919  32.375  33.171  1.00  0.00           H0.      0
ATOM   4180  HZ2 LYS A 271      39.424  30.869  32.959  1.00  0.00           H0.      0
ATOM   4181  HZ3 LYS A 271      38.184  31.426  32.027  1.00  0.00           H0.      0
ATOM   4182  C   LYS A 271      36.768  33.182  39.764  1.00  0.00           C0.      0
ATOM   4183  O   LYS A 271      37.593  33.598  40.573  1.00  0.00           O0.      0
ATOM   4184  N   PRO A 272      35.498  32.966  40.187  1.00  0.00           N0.      0
ATOM   4185  CD  PRO A 272      34.405  32.487  39.365  1.00  0.00           C0.      0
ATOM   4186  HD2 PRO A 272      34.386  31.399  39.306  1.00  0.00           H0.      0
ATOM   4187  HD3 PRO A 272      34.407  32.947  38.377  1.00  0.00           H0.      0
ATOM   4188  CG  PRO A 272      33.161  32.954  40.103  1.00  0.00           C0.      0
ATOM   4189  HG2 PRO A 272      32.219  32.472  39.842  1.00  0.00           H0.      0
ATOM   4190  HG3 PRO A 272      33.056  34.016  39.881  1.00  0.00           H0.      0
ATOM   4191  CB  PRO A 272      33.655  32.972  41.611  1.00  0.00           C0.      0
ATOM   4192  HB2 PRO A 272      33.635  31.996  42.095  1.00  0.00           H0.      0
ATOM   4193  HB3 PRO A 272      33.094  33.695  42.203  1.00  0.00           H0.      0
ATOM   4194  CA  PRO A 272      35.117  33.314  41.569  1.00  0.00           C0.      0
ATOM   4195  HA  PRO A 272      35.332  34.376  41.690  1.00  0.00           H0.      0
ATOM   4196  C   PRO A 272      36.002  32.610  42.625  1.00  0.00           C0.      0
ATOM   4197  O   PRO A 272      36.286  31.418  42.568  1.00  0.00           O0.      0
ATOM   4198  N   TYR A 273      36.404  33.380  43.605  1.00  0.00           N0.      0
ATOM   4199  H   TYR A 273      36.074  34.334  43.582  1.00  0.00           H0.      0
ATOM   4200  CA  TYR A 273      37.142  32.919  44.817  1.00  0.00           C0.      0
ATOM   4201  HA  TYR A 273      37.898  32.169  44.583  1.00  0.00           H0.      0
ATOM   4202  CB  TYR A 273      37.864  33.968  45.632  1.00  0.00           C0.      0
ATOM   4203  HB2 TYR A 273      38.706  34.352  45.056  1.00  0.00           H0.      0
ATOM   4204  HB3 TYR A 273      37.385  34.890  45.961  1.00  0.00           H0.      0
ATOM   4205  CG  TYR A 273      38.457  33.360  46.869  1.00  0.00           C0.      0
ATOM   4206  CD1 TYR A 273      39.561  32.513  46.849  1.00  0.00           C0.      0
ATOM   4207  HD1 TYR A 273      39.948  32.246  45.877  1.00  0.00           H0.      0
ATOM   4208  CE1 TYR A 273      40.206  32.084  48.022  1.00  0.00           C0.      0
ATOM   4209  HE1 TYR A 273      41.095  31.471  48.021  1.00  0.00           H0.      0
ATOM   4210  CZ  TYR A 273      39.642  32.389  49.262  1.00  0.00           C0.      0
ATOM   4211  OH  TYR A 273      40.053  31.803  50.410  1.00  0.00           O0.      0
ATOM   4212  HH  TYR A 273      39.659  32.227  51.176  1.00  0.00           H0.      0
ATOM   4213  CE2 TYR A 273      38.433  33.159  49.326  1.00  0.00           C0.      0
ATOM   4214  HE2 TYR A 273      37.978  33.149  50.306  1.00  0.00           H0.      0
ATOM   4215  CD2 TYR A 273      37.913  33.700  48.133  1.00  0.00           C0.      0
ATOM   4216  HD2 TYR A 273      37.020  34.306  48.097  1.00  0.00           H0.      0
ATOM   4217  C   TYR A 273      36.047  32.091  45.544  1.00  0.00           C0.      0
ATOM   4218  O   TYR A 273      34.886  32.500  45.587  1.00  0.00           O0.      0
ATOM   4219  N   ARG A 274      36.366  30.906  46.003  1.00  0.00           N0.      0
ATOM   4220  H   ARG A 274      37.129  30.431  45.543  1.00  0.00           H0.      0
ATOM   4221  CA  ARG A 274      35.609  30.278  47.100  1.00  0.00           C0.      0
ATOM   4222  HA  ARG A 274      34.759  30.885  47.411  1.00  0.00           H0.      0
ATOM   4223  CB  ARG A 274      34.913  28.978  46.755  1.00  0.00           C0.      0
ATOM   4224  HB2 ARG A 274      35.715  28.321  46.418  1.00  0.00           H0.      0
ATOM   4225  HB3 ARG A 274      34.371  28.620  47.630  1.00  0.00           H0.      0
ATOM   4226  CG  ARG A 274      33.888  29.070  45.602  1.00  0.00           C0.      0
ATOM   4227  HG2 ARG A 274      33.225  28.217  45.746  1.00  0.00           H0.      0
ATOM   4228  HG3 ARG A 274      33.359  30.021  45.661  1.00  0.00           H0.      0
ATOM   4229  CD  ARG A 274      34.417  28.815  44.177  1.00  0.00           C0.      0
ATOM   4230  HD2 ARG A 274      35.332  29.409  44.157  1.00  0.00           H0.      0
ATOM   4231  HD3 ARG A 274      34.729  27.773  44.110  1.00  0.00           H0.      0
ATOM   4232  NE  ARG A 274      33.532  29.107  43.101  1.00  0.00           N0.      0
ATOM   4233  HE  ARG A 274      32.585  29.440  43.217  1.00  0.00           H0.      0
ATOM   4234  CZ  ARG A 274      33.758  28.855  41.793  1.00  0.00           C0.      0
ATOM   4235  NH1 ARG A 274      34.956  28.618  41.330  1.00  0.00           N0.      0
ATOM   4236 HH11 ARG A 274      35.694  28.430  41.994  1.00  0.00           H0.      0
ATOM   4237 HH12 ARG A 274      35.066  28.373  40.357  1.00  0.00           H0.      0
ATOM   4238  NH2 ARG A 274      32.816  29.013  40.929  1.00  0.00           N0.      0
ATOM   4239 HH21 ARG A 274      31.862  28.750  41.134  1.00  0.00           H0.      0
ATOM   4240 HH22 ARG A 274      33.129  28.919  39.974  1.00  0.00           H0.      0
ATOM   4241  C   ARG A 274      36.397  29.878  48.317  1.00  0.00           C0.      0
ATOM   4242  O   ARG A 274      37.389  29.151  48.255  1.00  0.00           O0.      0
ATOM   4243  N   PRO A 275      36.029  30.294  49.548  1.00  0.00           N0.      0
ATOM   4244  CD  PRO A 275      34.753  30.948  49.976  1.00  0.00           C0.      0
ATOM   4245  HD2 PRO A 275      33.917  30.466  49.470  1.00  0.00           H0.      0
ATOM   4246  HD3 PRO A 275      34.824  32.023  49.813  1.00  0.00           H0.      0
ATOM   4247  CG  PRO A 275      34.608  30.660  51.550  1.00  0.00           C0.      0
ATOM   4248  HG2 PRO A 275      34.252  29.657  51.784  1.00  0.00           H0.      0
ATOM   4249  HG3 PRO A 275      33.886  31.386  51.923  1.00  0.00           H0.      0
ATOM   4250  CB  PRO A 275      36.078  30.832  51.916  1.00  0.00           C0.      0
ATOM   4251  HB2 PRO A 275      36.286  30.445  52.913  1.00  0.00           H0.      0
ATOM   4252  HB3 PRO A 275      36.232  31.911  51.882  1.00  0.00           H0.      0
ATOM   4253  CA  PRO A 275      36.788  30.133  50.753  1.00  0.00           C0.      0
ATOM   4254  HA  PRO A 275      37.714  30.678  50.568  1.00  0.00           H0.      0
ATOM   4255  C   PRO A 275      37.191  28.614  51.070  1.00  0.00           C0.      0
ATOM   4256  O   PRO A 275      36.313  27.754  51.165  1.00  0.00           O0.      0
ATOM   4257  N   GLY A 276      38.456  28.299  51.177  1.00  0.00           N0.      0
ATOM   4258  H   GLY A 276      39.192  28.981  51.062  1.00  0.00           H0.      0
ATOM   4259  CA  GLY A 276      38.941  26.926  51.283  1.00  0.00           C0.      0
ATOM   4260  HA2 GLY A 276      39.941  26.876  51.713  1.00  0.00           H0.      0
ATOM   4261  HA3 GLY A 276      38.207  26.406  51.899  1.00  0.00           H0.      0
ATOM   4262  C   GLY A 276      39.149  26.188  49.936  1.00  0.00           C0.      0
ATOM   4263  O   GLY A 276      38.972  24.946  49.827  1.00  0.00           O0.      0
ATOM   4264  N   GLN A 277      39.414  26.897  48.856  1.00  0.00           N0.      0
ATOM   4265  H   GLN A 277      39.477  27.905  48.884  1.00  0.00           H0.      0
ATOM   4266  CA  GLN A 277      39.636  26.218  47.571  1.00  0.00           C0.      0
ATOM   4267  HA  GLN A 277      38.998  25.336  47.511  1.00  0.00           H0.      0
ATOM   4268  CB  GLN A 277      39.269  27.074  46.335  1.00  0.00           C0.      0
ATOM   4269  HB2 GLN A 277      39.337  26.564  45.374  1.00  0.00           H0.      0
ATOM   4270  HB3 GLN A 277      38.190  27.228  46.309  1.00  0.00           H0.      0
ATOM   4271  CG  GLN A 277      39.990  28.448  46.280  1.00  0.00           C0.      0
ATOM   4272  HG2 GLN A 277      39.694  29.033  47.151  1.00  0.00           H0.      0
ATOM   4273  HG3 GLN A 277      41.079  28.422  46.322  1.00  0.00           H0.      0
ATOM   4274  CD  GLN A 277      39.670  29.309  45.041  1.00  0.00           C0.      0
ATOM   4275  OE1 GLN A 277      38.524  29.558  44.649  1.00  0.00           O0.      0
ATOM   4276  NE2 GLN A 277      40.699  29.639  44.224  1.00  0.00           N0.      0
ATOM   4277 HE21 GLN A 277      40.392  30.136  43.400  1.00  0.00           H0.      0
ATOM   4278 HE22 GLN A 277      41.681  29.588  44.456  1.00  0.00           H0.      0
ATOM   4279  C   GLN A 277      41.064  25.695  47.480  1.00  0.00           C0.      0
ATOM   4280  O   GLN A 277      41.962  26.252  48.133  1.00  0.00           O0.      0
ATOM   4281  N   ALA A 278      41.335  24.675  46.683  1.00  0.00           N0.      0
ATOM   4282  H   ALA A 278      40.531  24.265  46.230  1.00  0.00           H0.      0
ATOM   4283  CA  ALA A 278      42.599  24.085  46.545  1.00  0.00           C0.      0
ATOM   4284  HA  ALA A 278      43.053  23.807  47.496  1.00  0.00           H0.      0
ATOM   4285  CB  ALA A 278      42.327  22.805  45.761  1.00  0.00           C0.      0
ATOM   4286  HB1 ALA A 278      41.745  22.178  46.436  1.00  0.00           H0.      0
ATOM   4287  HB2 ALA A 278      41.893  22.921  44.768  1.00  0.00           H0.      0
ATOM   4288  HB3 ALA A 278      43.266  22.284  45.572  1.00  0.00           H0.      0
ATOM   4289  C   ALA A 278      43.629  25.006  45.813  1.00  0.00           C0.      0
ATOM   4290  O   ALA A 278      44.767  25.052  46.268  1.00  0.00           O0.      0
ATOM   4291  N   TYR A 279      43.234  25.895  44.901  1.00  0.00           N0.      0
ATOM   4292  H   TYR A 279      42.265  25.786  44.638  1.00  0.00           H0.      0
ATOM   4293  CA  TYR A 279      44.124  26.937  44.304  1.00  0.00           C0.      0
ATOM   4294  HA  TYR A 279      45.140  26.546  44.242  1.00  0.00           H0.      0
ATOM   4295  CB  TYR A 279      43.572  27.196  42.893  1.00  0.00           C0.      0
ATOM   4296  HB2 TYR A 279      43.501  26.224  42.405  1.00  0.00           H0.      0
ATOM   4297  HB3 TYR A 279      42.562  27.540  43.120  1.00  0.00           H0.      0
ATOM   4298  CG  TYR A 279      44.423  28.269  42.134  1.00  0.00           C0.      0
ATOM   4299  CD1 TYR A 279      45.703  27.900  41.674  1.00  0.00           C0.      0
ATOM   4300  HD1 TYR A 279      46.048  26.898  41.881  1.00  0.00           H0.      0
ATOM   4301  CE1 TYR A 279      46.474  28.848  40.864  1.00  0.00           C0.      0
ATOM   4302  HE1 TYR A 279      47.235  28.436  40.218  1.00  0.00           H0.      0
ATOM   4303  CZ  TYR A 279      46.005  30.168  40.666  1.00  0.00           C0.      0
ATOM   4304  OH  TYR A 279      46.710  30.976  39.872  1.00  0.00           O0.      0
ATOM   4305  HH  TYR A 279      46.291  31.820  39.692  1.00  0.00           H0.      0
ATOM   4306  CE2 TYR A 279      44.856  30.537  41.361  1.00  0.00           C0.      0
ATOM   4307  HE2 TYR A 279      44.506  31.548  41.211  1.00  0.00           H0.      0
ATOM   4308  CD2 TYR A 279      44.021  29.582  42.003  1.00  0.00           C0.      0
ATOM   4309  HD2 TYR A 279      43.070  30.006  42.290  1.00  0.00           H0.      0
ATOM   4310  C   TYR A 279      44.257  28.223  45.126  1.00  0.00           C0.      0
ATOM   4311  O   TYR A 279      43.229  28.853  45.452  1.00  0.00           O0.      0
ATOM   4312  N   VAL A 280      45.465  28.732  45.272  1.00  0.00           N0.      0
ATOM   4313  H   VAL A 280      46.266  28.187  44.989  1.00  0.00           H0.      0
ATOM   4314  CA  VAL A 280      45.710  30.066  45.941  1.00  0.00           C0.      0
ATOM   4315  HA  VAL A 280      44.839  30.341  46.537  1.00  0.00           H0.      0
ATOM   4316  CB  VAL A 280      46.823  29.984  47.009  1.00  0.00           C0.      0
ATOM   4317  HB  VAL A 280      47.735  29.604  46.548  1.00  0.00           H0.      0
ATOM   4318  CG1 VAL A 280      47.261  31.312  47.484  1.00  0.00           C0.      0
ATOM   4319 HG11 VAL A 280      48.101  31.269  48.177  1.00  0.00           H0.      0
ATOM   4320 HG12 VAL A 280      47.684  31.912  46.678  1.00  0.00           H0.      0
ATOM   4321 HG13 VAL A 280      46.426  31.825  47.962  1.00  0.00           H0.      0
ATOM   4322  CG2 VAL A 280      46.409  29.080  48.205  1.00  0.00           C0.      0
ATOM   4323 HG21 VAL A 280      47.242  28.767  48.834  1.00  0.00           H0.      0
ATOM   4324 HG22 VAL A 280      45.595  29.583  48.727  1.00  0.00           H0.      0
ATOM   4325 HG23 VAL A 280      46.112  28.120  47.783  1.00  0.00           H0.      0
ATOM   4326  C   VAL A 280      45.918  31.164  44.962  1.00  0.00           C0.      0
ATOM   4327  O   VAL A 280      47.009  31.161  44.439  1.00  0.00           O0.      0
ATOM   4328  N   PRO A 281      44.975  32.075  44.709  1.00  0.00           N0.      0
ATOM   4329  CD  PRO A 281      43.714  32.163  45.446  1.00  0.00           C0.      0
ATOM   4330  HD2 PRO A 281      43.884  32.052  46.517  1.00  0.00           H0.      0
ATOM   4331  HD3 PRO A 281      43.065  31.439  44.953  1.00  0.00           H0.      0
ATOM   4332  CG  PRO A 281      43.157  33.535  45.204  1.00  0.00           C0.      0
ATOM   4333  HG2 PRO A 281      43.471  34.194  46.013  1.00  0.00           H0.      0
ATOM   4334  HG3 PRO A 281      42.068  33.499  45.240  1.00  0.00           H0.      0
ATOM   4335  CB  PRO A 281      43.744  33.960  43.877  1.00  0.00           C0.      0
ATOM   4336  HB2 PRO A 281      43.749  35.027  43.653  1.00  0.00           H0.      0
ATOM   4337  HB3 PRO A 281      43.194  33.441  43.093  1.00  0.00           H0.      0
ATOM   4338  CA  PRO A 281      45.121  33.268  43.869  1.00  0.00           C0.      0
ATOM   4339  HA  PRO A 281      45.501  33.154  42.854  1.00  0.00           H0.      0
ATOM   4340  C   PRO A 281      46.239  34.197  44.468  1.00  0.00           C0.      0
ATOM   4341  O   PRO A 281      46.457  34.182  45.709  1.00  0.00           O0.      0
ATOM   4342  N   CYS A 282      46.831  35.109  43.667  1.00  0.00           N0.      0
ATOM   4343  H   CYS A 282      46.620  35.001  42.685  1.00  0.00           H0.      0
ATOM   4344  CA  CYS A 282      47.817  36.137  44.094  1.00  0.00           C0.      0
ATOM   4345  HA  CYS A 282      48.348  35.699  44.939  1.00  0.00           H0.      0
ATOM   4346  CB  CYS A 282      48.623  36.436  42.857  1.00  0.00           C0.      0
ATOM   4347  HB2 CYS A 282      49.057  35.525  42.444  1.00  0.00           H0.      0
ATOM   4348  HB3 CYS A 282      47.971  36.826  42.075  1.00  0.00           H0.      0
ATOM   4349  SG  CYS A 282      49.806  37.708  43.103  1.00  0.00           S0.      0
ATOM   4350  HG  CYS A 282      49.181  38.740  42.529  1.00  0.00           H0.      0
ATOM   4351  C   CYS A 282      47.272  37.469  44.664  1.00  0.00           C0.      0
ATOM   4352  O   CYS A 282      47.825  38.101  45.540  1.00  0.00           O0.      0
ATOM   4353  N   TYR A 283      46.008  37.717  44.298  1.00  0.00           N0.      0
ATOM   4354  H   TYR A 283      45.629  36.978  43.723  1.00  0.00           H0.      0
ATOM   4355  CA  TYR A 283      45.137  38.900  44.440  1.00  0.00           C0.      0
ATOM   4356  HA  TYR A 283      45.417  39.496  45.309  1.00  0.00           H0.      0
ATOM   4357  CB  TYR A 283      45.162  39.685  43.159  1.00  0.00           C0.      0
ATOM   4358  HB2 TYR A 283      44.688  39.148  42.337  1.00  0.00           H0.      0
ATOM   4359  HB3 TYR A 283      44.512  40.557  43.219  1.00  0.00           H0.      0
ATOM   4360  CG  TYR A 283      46.486  40.195  42.665  1.00  0.00           C0.      0
ATOM   4361  CD1 TYR A 283      47.111  39.700  41.524  1.00  0.00           C0.      0
ATOM   4362  HD1 TYR A 283      46.726  38.950  40.849  1.00  0.00           H0.      0
ATOM   4363  CE1 TYR A 283      48.389  40.161  41.226  1.00  0.00           C0.      0
ATOM   4364  HE1 TYR A 283      48.826  39.842  40.291  1.00  0.00           H0.      0
ATOM   4365  CZ  TYR A 283      49.123  41.033  42.040  1.00  0.00           C0.      0
ATOM   4366  OH  TYR A 283      50.370  41.373  41.699  1.00  0.00           O0.      0
ATOM   4367  HH  TYR A 283      50.629  41.954  42.418  1.00  0.00           H0.      0
ATOM   4368  CE2 TYR A 283      48.473  41.598  43.135  1.00  0.00           C0.      0
ATOM   4369  HE2 TYR A 283      49.021  42.305  43.741  1.00  0.00           H0.      0
ATOM   4370  CD2 TYR A 283      47.119  41.180  43.454  1.00  0.00           C0.      0
ATOM   4371  HD2 TYR A 283      46.610  41.555  44.329  1.00  0.00           H0.      0
ATOM   4372  C   TYR A 283      43.670  38.477  44.770  1.00  0.00           C0.      0
ATOM   4373  O   TYR A 283      43.213  37.473  44.334  1.00  0.00           O0.      0
ATOM   4374  N   PHE A 284      42.914  39.413  45.292  1.00  0.00           N0.      0
ATOM   4375  H   PHE A 284      43.344  40.305  45.491  1.00  0.00           H0.      0
ATOM   4376  CA  PHE A 284      41.463  39.419  45.333  1.00  0.00           C0.      0
ATOM   4377  HA  PHE A 284      41.142  38.508  44.827  1.00  0.00           H0.      0
ATOM   4378  CB  PHE A 284      41.051  39.281  46.780  1.00  0.00           C0.      0
ATOM   4379  HB2 PHE A 284      41.334  40.174  47.338  1.00  0.00           H0.      0
ATOM   4380  HB3 PHE A 284      39.962  39.249  46.785  1.00  0.00           H0.      0
ATOM   4381  CG  PHE A 284      41.614  38.060  47.516  1.00  0.00           C0.      0
ATOM   4382  CD1 PHE A 284      42.284  38.226  48.709  1.00  0.00           C0.      0
ATOM   4383  HD1 PHE A 284      42.551  39.233  48.991  1.00  0.00           H0.      0
ATOM   4384  CE1 PHE A 284      42.757  37.082  49.371  1.00  0.00           C0.      0
ATOM   4385  HE1 PHE A 284      43.288  37.163  50.307  1.00  0.00           H0.      0
ATOM   4386  CZ  PHE A 284      42.361  35.801  48.876  1.00  0.00           C0.      0
ATOM   4387  HZ  PHE A 284      42.587  34.917  49.453  1.00  0.00           H0.      0
ATOM   4388  CE2 PHE A 284      41.515  35.685  47.755  1.00  0.00           C0.      0
ATOM   4389  HE2 PHE A 284      41.165  34.709  47.452  1.00  0.00           H0.      0
ATOM   4390  CD2 PHE A 284      41.189  36.803  46.974  1.00  0.00           C0.      0
ATOM   4391  HD2 PHE A 284      40.637  36.840  46.046  1.00  0.00           H0.      0
ATOM   4392  C   PHE A 284      40.921  40.660  44.600  1.00  0.00           C0.      0
ATOM   4393  O   PHE A 284      41.381  41.790  44.727  1.00  0.00           O0.      0
ATOM   4394  N   ILE A 285      39.765  40.381  43.925  1.00  0.00           N0.      0
ATOM   4395  H   ILE A 285      39.611  39.385  43.856  1.00  0.00           H0.      0
ATOM   4396  CA  ILE A 285      39.122  41.283  42.994  1.00  0.00           C0.      0
ATOM   4397  HA  ILE A 285      39.648  42.234  43.089  1.00  0.00           H0.      0
ATOM   4398  CB  ILE A 285      39.336  40.938  41.483  1.00  0.00           C0.      0
ATOM   4399  HB  ILE A 285      38.605  40.193  41.170  1.00  0.00           H0.      0
ATOM   4400  CG2 ILE A 285      39.048  42.186  40.606  1.00  0.00           C0.      0
ATOM   4401 HG21 ILE A 285      39.771  42.968  40.837  1.00  0.00           H0.      0
ATOM   4402 HG22 ILE A 285      39.353  41.885  39.604  1.00  0.00           H0.      0
ATOM   4403 HG23 ILE A 285      38.027  42.477  40.854  1.00  0.00           H0.      0
ATOM   4404  CG1 ILE A 285      40.799  40.528  41.138  1.00  0.00           C0.      0
ATOM   4405 HG12 ILE A 285      41.498  41.328  41.382  1.00  0.00           H0.      0
ATOM   4406 HG13 ILE A 285      40.843  39.642  41.771  1.00  0.00           H0.      0
ATOM   4407  CD1 ILE A 285      41.162  40.167  39.733  1.00  0.00           C0.      0
ATOM   4408 HD11 ILE A 285      41.318  41.111  39.211  1.00  0.00           H0.      0
ATOM   4409 HD12 ILE A 285      42.013  39.529  39.495  1.00  0.00           H0.      0
ATOM   4410 HD13 ILE A 285      40.273  39.665  39.351  1.00  0.00           H0.      0
ATOM   4411  C   ILE A 285      37.653  41.557  43.343  1.00  0.00           C0.      0
ATOM   4412  O   ILE A 285      36.862  40.741  42.944  1.00  0.00           O0.      0
ATOM   4413  N   HID A 286      37.331  42.550  44.185  1.00  0.00           N0.      0
ATOM   4414  H   HID A 286      38.022  43.264  44.366  1.00  0.00           H0.      0
ATOM   4415  CA  HID A 286      35.943  42.760  44.592  1.00  0.00           C0.      0
ATOM   4416  HA  HID A 286      35.517  41.784  44.824  1.00  0.00           H0.      0
ATOM   4417  CB  HID A 286      35.816  43.657  45.892  1.00  0.00           C0.      0
ATOM   4418  HB2 HID A 286      36.320  44.609  45.730  1.00  0.00           H0.      0
ATOM   4419  HB3 HID A 286      34.777  43.913  46.099  1.00  0.00           H0.      0
ATOM   4420  CG  HID A 286      36.441  42.929  47.080  1.00  0.00           C0.      0
ATOM   4421  ND1 HID A 286      35.790  42.098  48.002  1.00  0.00           N0.      0
ATOM   4422  HD1 HID A 286      34.788  42.045  48.119  1.00  0.00           H0.      0
ATOM   4423  CE1 HID A 286      36.633  41.681  48.856  1.00  0.00           C0.      0
ATOM   4424  HE1 HID A 286      36.486  41.022  49.699  1.00  0.00           H0.      0
ATOM   4425  NE2 HID A 286      37.885  42.157  48.528  1.00  0.00           N0.      0
ATOM   4426  CD2 HID A 286      37.812  42.925  47.338  1.00  0.00           C0.      0
ATOM   4427  HD2 HID A 286      38.651  43.521  47.009  1.00  0.00           H0.      0
ATOM   4428  C   HID A 286      35.146  43.392  43.498  1.00  0.00           C0.      0
ATOM   4429  O   HID A 286      35.716  44.372  42.935  1.00  0.00           O0.      0
ATOM   4430  N   VAL A 287      33.936  42.929  43.160  1.00  0.00           N0.      0
ATOM   4431  H   VAL A 287      33.554  42.153  43.682  1.00  0.00           H0.      0
ATOM   4432  CA  VAL A 287      33.093  43.493  42.066  1.00  0.00           C0.      0
ATOM   4433  HA  VAL A 287      33.544  44.424  41.723  1.00  0.00           H0.      0
ATOM   4434  CB  VAL A 287      33.099  42.633  40.782  1.00  0.00           C0.      0
ATOM   4435  HB  VAL A 287      32.500  43.193  40.063  1.00  0.00           H0.      0
ATOM   4436  CG1 VAL A 287      34.548  42.611  40.225  1.00  0.00           C0.      0
ATOM   4437 HG11 VAL A 287      35.199  42.186  40.989  1.00  0.00           H0.      0
ATOM   4438 HG12 VAL A 287      34.577  41.918  39.384  1.00  0.00           H0.      0
ATOM   4439 HG13 VAL A 287      34.846  43.624  39.957  1.00  0.00           H0.      0
ATOM   4440  CG2 VAL A 287      32.553  41.272  41.115  1.00  0.00           C0.      0
ATOM   4441 HG21 VAL A 287      32.564  40.667  40.209  1.00  0.00           H0.      0
ATOM   4442 HG22 VAL A 287      33.150  40.704  41.828  1.00  0.00           H0.      0
ATOM   4443 HG23 VAL A 287      31.509  41.266  41.430  1.00  0.00           H0.      0
ATOM   4444  C   VAL A 287      31.725  43.918  42.646  1.00  0.00           C0.      0
ATOM   4445  O   VAL A 287      30.834  43.115  42.986  1.00  0.00           O0.      0
ATOM   4446  N   LEU A 288      31.483  45.216  42.736  1.00  0.00           N0.      0
ATOM   4447  H   LEU A 288      32.241  45.808  42.428  1.00  0.00           H0.      0
ATOM   4448  CA  LEU A 288      30.400  45.878  43.481  1.00  0.00           C0.      0
ATOM   4449  HA  LEU A 288      29.815  45.095  43.965  1.00  0.00           H0.      0
ATOM   4450  CB  LEU A 288      30.834  46.934  44.556  1.00  0.00           C0.      0
ATOM   4451  HB2 LEU A 288      31.561  47.643  44.161  1.00  0.00           H0.      0
ATOM   4452  HB3 LEU A 288      29.964  47.495  44.899  1.00  0.00           H0.      0
ATOM   4453  CG  LEU A 288      31.400  46.404  45.835  1.00  0.00           C0.      0
ATOM   4454  HG  LEU A 288      31.906  47.285  46.227  1.00  0.00           H0.      0
ATOM   4455  CD1 LEU A 288      30.258  46.035  46.768  1.00  0.00           C0.      0
ATOM   4456 HD11 LEU A 288      30.689  45.669  47.700  1.00  0.00           H0.      0
ATOM   4457 HD12 LEU A 288      29.687  46.927  47.024  1.00  0.00           H0.      0
ATOM   4458 HD13 LEU A 288      29.698  45.173  46.406  1.00  0.00           H0.      0
ATOM   4459  CD2 LEU A 288      32.382  45.302  45.701  1.00  0.00           C0.      0
ATOM   4460 HD21 LEU A 288      32.986  45.232  46.606  1.00  0.00           H0.      0
ATOM   4461 HD22 LEU A 288      31.784  44.405  45.541  1.00  0.00           H0.      0
ATOM   4462 HD23 LEU A 288      33.111  45.613  44.954  1.00  0.00           H0.      0
ATOM   4463  C   LEU A 288      29.482  46.540  42.375  1.00  0.00           C0.      0
ATOM   4464  O   LEU A 288      29.862  47.005  41.261  1.00  0.00           O0.      0
ATOM   4465  N   LYS A 289      28.201  46.641  42.732  1.00  0.00           N0.      0
ATOM   4466  H   LYS A 289      27.950  46.078  43.532  1.00  0.00           H0.      0
ATOM   4467  CA  LYS A 289      27.142  47.416  41.992  1.00  0.00           C0.      0
ATOM   4468  HA  LYS A 289      27.726  48.220  41.544  1.00  0.00           H0.      0
ATOM   4469  CB  LYS A 289      26.626  46.517  40.833  1.00  0.00           C0.      0
ATOM   4470  HB2 LYS A 289      27.455  46.024  40.325  1.00  0.00           H0.      0
ATOM   4471  HB3 LYS A 289      26.044  45.649  41.142  1.00  0.00           H0.      0
ATOM   4472  CG  LYS A 289      25.845  47.292  39.824  1.00  0.00           C0.      0
ATOM   4473  HG2 LYS A 289      24.798  47.504  40.040  1.00  0.00           H0.      0
ATOM   4474  HG3 LYS A 289      26.418  48.212  39.706  1.00  0.00           H0.      0
ATOM   4475  CD  LYS A 289      26.003  46.699  38.456  1.00  0.00           C0.      0
ATOM   4476  HD2 LYS A 289      27.050  46.494  38.231  1.00  0.00           H0.      0
ATOM   4477  HD3 LYS A 289      25.421  45.781  38.379  1.00  0.00           H0.      0
ATOM   4478  CE  LYS A 289      25.387  47.568  37.244  1.00  0.00           C0.      0
ATOM   4479  HE2 LYS A 289      25.987  48.467  37.104  1.00  0.00           H0.      0
ATOM   4480  HE3 LYS A 289      25.476  46.887  36.398  1.00  0.00           H0.      0
ATOM   4481  NZ  LYS A 289      24.058  48.094  37.473  1.00  0.00           N0.      0
ATOM   4482  HZ1 LYS A 289      23.367  47.372  37.618  1.00  0.00           H0.      0
ATOM   4483  HZ2 LYS A 289      24.026  48.718  38.267  1.00  0.00           H0.      0
ATOM   4484  HZ3 LYS A 289      23.733  48.703  36.736  1.00  0.00           H0.      0
ATOM   4485  C   LYS A 289      26.024  47.982  42.828  1.00  0.00           C0.      0
ATOM   4486  O   LYS A 289      25.446  47.106  43.529  1.00  0.00           O0.      0
ATOM   4487  N   LYS A 290      25.828  49.257  42.937  1.00  0.00           N0.      0
ATOM   4488  H   LYS A 290      26.444  49.836  42.384  1.00  0.00           H0.      0
ATOM   4489  CA  LYS A 290      24.715  49.898  43.625  1.00  0.00           C0.      0
ATOM   4490  HA  LYS A 290      24.745  49.719  44.700  1.00  0.00           H0.      0
ATOM   4491  CB  LYS A 290      24.780  51.419  43.476  1.00  0.00           C0.      0
ATOM   4492  HB2 LYS A 290      24.919  51.537  42.401  1.00  0.00           H0.      0
ATOM   4493  HB3 LYS A 290      23.944  52.031  43.815  1.00  0.00           H0.      0
ATOM   4494  CG  LYS A 290      26.029  52.216  44.036  1.00  0.00           C0.      0
ATOM   4495  HG2 LYS A 290      26.158  51.966  45.089  1.00  0.00           H0.      0
ATOM   4496  HG3 LYS A 290      26.921  51.791  43.576  1.00  0.00           H0.      0
ATOM   4497  CD  LYS A 290      26.015  53.723  43.922  1.00  0.00           C0.      0
ATOM   4498  HD2 LYS A 290      27.015  54.113  44.111  1.00  0.00           H0.      0
ATOM   4499  HD3 LYS A 290      25.790  54.079  42.916  1.00  0.00           H0.      0
ATOM   4500  CE  LYS A 290      25.023  54.349  44.858  1.00  0.00           C0.      0
ATOM   4501  HE2 LYS A 290      24.025  54.007  44.583  1.00  0.00           H0.      0
ATOM   4502  HE3 LYS A 290      25.312  54.027  45.858  1.00  0.00           H0.      0
ATOM   4503  NZ  LYS A 290      25.134  55.790  44.974  1.00  0.00           N0.      0
ATOM   4504  HZ1 LYS A 290      24.396  56.191  45.536  1.00  0.00           H0.      0
ATOM   4505  HZ2 LYS A 290      26.033  55.948  45.407  1.00  0.00           H0.      0
ATOM   4506  HZ3 LYS A 290      25.043  56.232  44.071  1.00  0.00           H0.      0
ATOM   4507  C   LYS A 290      23.272  49.344  43.328  1.00  0.00           C0.      0
ATOM   4508  O   LYS A 290      22.931  48.952  42.188  1.00  0.00           O0.      0
ATOM   4509  N   THR A 291      22.435  49.403  44.334  1.00  0.00           N0.      0
ATOM   4510  H   THR A 291      22.653  49.765  45.251  1.00  0.00           H0.      0
ATOM   4511  CA  THR A 291      20.971  49.166  44.082  1.00  0.00           C0.      0
ATOM   4512  HA  THR A 291      20.747  49.193  43.016  1.00  0.00           H0.      0
ATOM   4513  CB  THR A 291      20.605  47.707  44.525  1.00  0.00           C0.      0
ATOM   4514  HB  THR A 291      19.546  47.539  44.329  1.00  0.00           H0.      0
ATOM   4515  CG2 THR A 291      21.371  46.595  43.694  1.00  0.00           C0.      0
ATOM   4516 HG21 THR A 291      22.448  46.664  43.851  1.00  0.00           H0.      0
ATOM   4517 HG22 THR A 291      20.931  45.611  43.854  1.00  0.00           H0.      0
ATOM   4518 HG23 THR A 291      21.174  46.812  42.644  1.00  0.00           H0.      0
ATOM   4519  OG1 THR A 291      20.671  47.546  45.931  1.00  0.00           O0.      0
ATOM   4520  HG1 THR A 291      19.994  47.870  46.529  1.00  0.00           H0.      0
ATOM   4521  C   THR A 291      20.144  50.255  44.787  1.00  0.00           C0.      0
ATOM   4522  O   THR A 291      20.665  51.082  45.510  1.00  0.00           O0.      0
ATOM   4523  N   GLY A 292      18.851  50.257  44.403  1.00  0.00           N0.      0
ATOM   4524  H   GLY A 292      18.417  49.639  43.732  1.00  0.00           H0.      0
ATOM   4525  CA  GLY A 292      17.940  51.233  44.927  1.00  0.00           C0.      0
ATOM   4526  HA2 GLY A 292      18.204  51.645  45.901  1.00  0.00           H0.      0
ATOM   4527  HA3 GLY A 292      17.990  52.093  44.259  1.00  0.00           H0.      0
ATOM   4528  C   GLY A 292      16.542  50.828  44.936  1.00  0.00           C0.      0
ATOM   4529  O   GLY A 292      16.115  50.081  45.842  1.00  0.00           O0.      0
ATOM   4530  OXT GLY A 292      15.817  51.133  44.013  1.00  0.00           O0.      0
ATOM   4531  C   ACT A 294      52.472  43.628  42.917  1.00  0.00           C0.      0
ATOM   4532  O   ACT A 294      53.595  43.159  42.922  1.00  0.00           O0.      0
ATOM   4533  CA  ACT A 294      52.348  45.029  42.249  1.00  0.00           C0.      0
ATOM   4534  OXT ACT A 294      51.437  43.232  43.452  1.00  0.00           O0.      0
ATOM   4535  N   ACT A 294      53.155  46.067  42.779  1.00  0.00           N0.      0
ATOM   4536  H1  ACT A 294      52.494  44.945  41.165  1.00  0.00           H0.      0
ATOM   4537  H3  ACT A 294      51.333  45.406  42.422  1.00  0.00           H0.      0
ATOM   4538  H01 ACT A 294      54.043  45.657  42.494  1.00  0.00           H0.      0
ATOM   4539  H02 ACT A 294      53.119  45.901  43.784  1.00  0.00           H0.      0
ATOM   4540  N'  SAM A 293      46.842  50.696  37.881  1.00  0.00           N0.      0
ATOM   4541  CA' SAM A 293      48.403  50.746  37.733  1.00  0.00           C0.      0
ATOM   4542  C'  SAM A 293      48.962  49.464  37.085  1.00  0.00           C0.      0
ATOM   4543  O'  SAM A 293      48.386  48.460  37.249  1.00  0.00           O0.      0
ATOM   4544  CB  SAM A 293      49.157  51.224  38.921  1.00  0.00           C0.      0
ATOM   4545  CG  SAM A 293      48.930  50.173  40.027  1.00  0.00           C0.      0
[truncated: 6,254,513 more chars]
