# Supplementary material for: Computational Investigation of GNMT-Catalyzed Methyl Transfer Reaction: Integrating MD, QM, and ML Approaches
Source: J Comput Chem. Author manuscript; Available in PMC 2026 Jun 29. (PMC13312424; doi:10.1002/jcc.70434)
Supplement: SI-3 [file NIHMS2188582-supplement-SI-3.zip › MD-frame-pdbs/sampling-R1-22222.pdb]

ATOM      1  N   VAL A   1      44.599 121.814 117.965  1.00  0.00           N  
ATOM      2  CA  VAL A   1      45.056 121.819 116.504  1.00  0.00           C  
ATOM      3  C   VAL A   1      44.263 122.946 115.883  1.00  0.00           C  
ATOM      4  O   VAL A   1      42.994 122.936 116.001  1.00  0.00           O  
ATOM      5  CB  VAL A   1      44.948 120.447 115.817  1.00  0.00           C  
ATOM      6  CG1 VAL A   1      43.525 119.761 115.915  1.00  0.00           C  
ATOM      7  CG2 VAL A   1      45.425 120.410 114.412  1.00  0.00           C  
ATOM      8  HA  VAL A   1      46.098 122.136 116.523  1.00  0.00           H  
ATOM      9  HB  VAL A   1      45.641 119.750 116.286  1.00  0.00           H  
ATOM     10 HG11 VAL A   1      43.365 119.493 116.959  1.00  0.00           H  
ATOM     11 HG12 VAL A   1      42.755 120.474 115.616  1.00  0.00           H  
ATOM     12 HG13 VAL A   1      43.505 118.858 115.305  1.00  0.00           H  
ATOM     13 HG21 VAL A   1      46.357 120.953 114.249  1.00  0.00           H  
ATOM     14 HG22 VAL A   1      45.519 119.348 114.185  1.00  0.00           H  
ATOM     15 HG23 VAL A   1      44.721 121.014 113.841  1.00  0.00           H  
ATOM     16  H1  VAL A   1      43.656 121.452 117.914  1.00  0.00           H  
ATOM     17  H2  VAL A   1      44.671 122.717 118.411  1.00  0.00           H  
ATOM     18  H3  VAL A   1      45.232 121.230 118.491  1.00  0.00           H  
ATOM     19  N   ASP A   2      45.026 123.834 115.208  1.00  0.00           N  
ATOM     20  CA  ASP A   2      44.399 125.065 114.565  1.00  0.00           C  
ATOM     21  C   ASP A   2      43.442 124.738 113.437  1.00  0.00           C  
ATOM     22  O   ASP A   2      43.783 123.973 112.530  1.00  0.00           O  
ATOM     23  CB  ASP A   2      45.484 126.091 114.203  1.00  0.00           C  
ATOM     24  CG  ASP A   2      46.501 126.355 115.321  1.00  0.00           C  
ATOM     25  OD1 ASP A   2      47.672 126.533 114.959  1.00  0.00           O  
ATOM     26  OD2 ASP A   2      46.099 126.553 116.528  1.00  0.00           O1-
ATOM     27  H   ASP A   2      46.016 123.745 115.384  1.00  0.00           H  
ATOM     28  HA  ASP A   2      43.789 125.490 115.361  1.00  0.00           H  
ATOM     29  HB2 ASP A   2      45.997 125.875 113.267  1.00  0.00           H  
ATOM     30  HB3 ASP A   2      45.152 127.110 114.001  1.00  0.00           H  
ATOM     31  N   SER A   3      42.350 125.397 113.361  1.00  0.00           N  
ATOM     32  CA  SER A   3      41.275 125.142 112.361  1.00  0.00           C  
ATOM     33  C   SER A   3      41.550 125.607 110.911  1.00  0.00           C  
ATOM     34  O   SER A   3      40.782 125.364 110.028  1.00  0.00           O  
ATOM     35  CB  SER A   3      39.899 125.651 112.815  1.00  0.00           C  
ATOM     36  OG  SER A   3      39.943 127.095 112.993  1.00  0.00           O  
ATOM     37  H   SER A   3      42.109 126.134 114.008  1.00  0.00           H  
ATOM     38  HA  SER A   3      41.195 124.064 112.226  1.00  0.00           H  
ATOM     39  HB2 SER A   3      39.192 125.398 112.025  1.00  0.00           H  
ATOM     40  HB3 SER A   3      39.696 125.169 113.770  1.00  0.00           H  
ATOM     41  HG  SER A   3      39.164 127.249 113.532  1.00  0.00           H  
ATOM     42  N   VAL A   4      42.775 126.141 110.735  1.00  0.00           N  
ATOM     43  CA  VAL A   4      43.382 126.189 109.343  1.00  0.00           C  
ATOM     44  C   VAL A   4      43.671 124.796 108.849  1.00  0.00           C  
ATOM     45  O   VAL A   4      43.538 124.581 107.663  1.00  0.00           O  
ATOM     46  CB  VAL A   4      44.601 127.121 109.248  1.00  0.00           C  
ATOM     47  CG1 VAL A   4      45.628 126.810 110.324  1.00  0.00           C  
ATOM     48  CG2 VAL A   4      45.298 127.101 107.874  1.00  0.00           C  
ATOM     49  H   VAL A   4      43.320 126.328 111.564  1.00  0.00           H  
ATOM     50  HA  VAL A   4      42.667 126.611 108.637  1.00  0.00           H  
ATOM     51  HB  VAL A   4      44.203 128.115 109.454  1.00  0.00           H  
ATOM     52 HG11 VAL A   4      46.319 127.645 110.433  1.00  0.00           H  
ATOM     53 HG12 VAL A   4      45.174 126.601 111.294  1.00  0.00           H  
ATOM     54 HG13 VAL A   4      46.208 125.913 110.105  1.00  0.00           H  
ATOM     55 HG21 VAL A   4      45.789 126.129 107.830  1.00  0.00           H  
ATOM     56 HG22 VAL A   4      44.479 127.123 107.154  1.00  0.00           H  
ATOM     57 HG23 VAL A   4      45.938 127.977 107.763  1.00  0.00           H  
ATOM     58  N   TYR A   5      44.171 123.884 109.710  1.00  0.00           N  
ATOM     59  CA  TYR A   5      44.444 122.477 109.309  1.00  0.00           C  
ATOM     60  C   TYR A   5      43.251 121.517 109.273  1.00  0.00           C  
ATOM     61  O   TYR A   5      43.388 120.502 108.623  1.00  0.00           O  
ATOM     62  CB  TYR A   5      45.446 122.050 110.353  1.00  0.00           C  
ATOM     63  CG  TYR A   5      46.684 122.954 110.664  1.00  0.00           C  
ATOM     64  CD1 TYR A   5      47.526 123.238 109.559  1.00  0.00           C  
ATOM     65  CD2 TYR A   5      46.960 123.437 111.989  1.00  0.00           C  
ATOM     66  CE1 TYR A   5      48.673 124.032 109.780  1.00  0.00           C  
ATOM     67  CE2 TYR A   5      48.110 124.285 112.117  1.00  0.00           C  
ATOM     68  CZ  TYR A   5      48.985 124.558 111.077  1.00  0.00           C  
ATOM     69  OH  TYR A   5      50.063 125.398 111.173  1.00  0.00           O  
ATOM     70  H   TYR A   5      44.197 124.166 110.679  1.00  0.00           H  
ATOM     71  HA  TYR A   5      44.843 122.522 108.296  1.00  0.00           H  
ATOM     72  HB2 TYR A   5      44.956 121.823 111.300  1.00  0.00           H  
ATOM     73  HB3 TYR A   5      45.851 121.103 109.997  1.00  0.00           H  
ATOM     74  HD1 TYR A   5      47.346 122.929 108.541  1.00  0.00           H  
ATOM     75  HD2 TYR A   5      46.352 123.161 112.839  1.00  0.00           H  
ATOM     76  HE1 TYR A   5      49.305 124.342 108.961  1.00  0.00           H  
ATOM     77  HE2 TYR A   5      48.459 124.672 113.063  1.00  0.00           H  
ATOM     78  HH  TYR A   5      50.008 126.037 111.887  1.00  0.00           H  
ATOM     79  N   ARG A   6      42.167 121.848 110.040  1.00  0.00           N  
ATOM     80  CA  ARG A   6      40.959 121.014 110.190  1.00  0.00           C  
ATOM     81  C   ARG A   6      39.821 121.802 110.823  1.00  0.00           C  
ATOM     82  O   ARG A   6      39.851 121.995 112.049  1.00  0.00           O  
ATOM     83  CB  ARG A   6      41.211 119.731 110.943  1.00  0.00           C  
ATOM     84  CG  ARG A   6      40.124 118.703 110.683  1.00  0.00           C  
ATOM     85  CD  ARG A   6      40.373 117.341 111.313  1.00  0.00           C  
ATOM     86  NE  ARG A   6      39.261 116.478 111.024  1.00  0.00           N  
ATOM     87  CZ  ARG A   6      39.309 115.500 110.135  1.00  0.00           C  
ATOM     88  NH1 ARG A   6      38.186 114.899 109.890  1.00  0.00           N1+
ATOM     89  NH2 ARG A   6      40.397 115.014 109.547  1.00  0.00           N  
ATOM     90  H   ARG A   6      42.193 122.773 110.443  1.00  0.00           H  
ATOM     91  HA  ARG A   6      40.641 120.722 109.189  1.00  0.00           H  
ATOM     92  HB2 ARG A   6      42.165 119.338 110.588  1.00  0.00           H  
ATOM     93  HB3 ARG A   6      41.345 119.981 111.996  1.00  0.00           H  
ATOM     94  HG2 ARG A   6      39.156 119.168 110.872  1.00  0.00           H  
ATOM     95  HG3 ARG A   6      40.156 118.617 109.597  1.00  0.00           H  
ATOM     96  HD2 ARG A   6      41.347 117.070 110.906  1.00  0.00           H  
ATOM     97  HD3 ARG A   6      40.537 117.495 112.380  1.00  0.00           H  
ATOM     98  HE  ARG A   6      38.553 116.466 111.744  1.00  0.00           H  
ATOM     99 HH11 ARG A   6      37.444 114.989 110.570  1.00  0.00           H  
ATOM    100 HH12 ARG A   6      38.276 114.019 109.404  1.00  0.00           H  
ATOM    101 HH21 ARG A   6      41.226 115.585 109.470  1.00  0.00           H  
ATOM    102 HH22 ARG A   6      40.356 114.160 109.010  1.00  0.00           H  
ATOM    103  N   THR A   7      38.723 122.035 110.086  1.00  0.00           N  
ATOM    104  CA  THR A   7      37.383 122.309 110.555  1.00  0.00           C  
ATOM    105  C   THR A   7      36.367 121.210 110.239  1.00  0.00           C  
ATOM    106  O   THR A   7      35.149 121.292 110.510  1.00  0.00           O  
ATOM    107  CB  THR A   7      37.027 123.722 110.071  1.00  0.00           C  
ATOM    108  CG2 THR A   7      36.511 123.738 108.568  1.00  0.00           C  
ATOM    109  OG1 THR A   7      35.959 124.171 110.719  1.00  0.00           O  
ATOM    110  H   THR A   7      38.729 121.781 109.108  1.00  0.00           H  
ATOM    111  HA  THR A   7      37.479 122.277 111.640  1.00  0.00           H  
ATOM    112  HB  THR A   7      37.813 124.440 110.303  1.00  0.00           H  
ATOM    113  HG1 THR A   7      35.447 123.389 110.935  1.00  0.00           H  
ATOM    114 HG21 THR A   7      35.836 122.898 108.403  1.00  0.00           H  
ATOM    115 HG22 THR A   7      36.061 124.657 108.194  1.00  0.00           H  
ATOM    116 HG23 THR A   7      37.348 123.638 107.878  1.00  0.00           H  
ATOM    117  N   ARG A   8      36.821 120.084 109.729  1.00  0.00           N  
ATOM    118  CA  ARG A   8      36.136 118.745 109.871  1.00  0.00           C  
ATOM    119  C   ARG A   8      36.077 118.177 111.256  1.00  0.00           C  
ATOM    120  O   ARG A   8      36.788 118.667 112.152  1.00  0.00           O  
ATOM    121  CB  ARG A   8      36.673 117.705 108.861  1.00  0.00           C  
ATOM    122  CG  ARG A   8      36.268 118.046 107.392  1.00  0.00           C  
ATOM    123  CD  ARG A   8      36.525 117.003 106.227  1.00  0.00           C  
ATOM    124  NE  ARG A   8      36.043 115.656 106.514  1.00  0.00           N  
ATOM    125  CZ  ARG A   8      36.799 114.654 106.916  1.00  0.00           C  
ATOM    126  NH1 ARG A   8      36.289 113.499 107.300  1.00  0.00           N1+
ATOM    127  NH2 ARG A   8      38.117 114.699 106.714  1.00  0.00           N  
ATOM    128  H   ARG A   8      37.752 120.081 109.338  1.00  0.00           H  
ATOM    129  HA  ARG A   8      35.071 118.949 109.769  1.00  0.00           H  
ATOM    130  HB2 ARG A   8      37.751 117.672 109.024  1.00  0.00           H  
ATOM    131  HB3 ARG A   8      36.262 116.720 109.083  1.00  0.00           H  
ATOM    132  HG2 ARG A   8      35.188 118.185 107.448  1.00  0.00           H  
ATOM    133  HG3 ARG A   8      36.683 118.985 107.027  1.00  0.00           H  
ATOM    134  HD2 ARG A   8      35.889 117.371 105.421  1.00  0.00           H  
ATOM    135  HD3 ARG A   8      37.551 117.053 105.864  1.00  0.00           H  
ATOM    136  HE  ARG A   8      35.055 115.446 106.511  1.00  0.00           H  
ATOM    137 HH11 ARG A   8      35.294 113.434 107.460  1.00  0.00           H  
ATOM    138 HH12 ARG A   8      36.930 112.719 107.330  1.00  0.00           H  
ATOM    139 HH21 ARG A   8      38.585 115.593 106.664  1.00  0.00           H  
ATOM    140 HH22 ARG A   8      38.704 113.917 106.966  1.00  0.00           H  
ATOM    141  N   SER A   9      35.319 117.153 111.341  1.00  0.00           N  
ATOM    142  CA  SER A   9      35.011 116.299 112.566  1.00  0.00           C  
ATOM    143  C   SER A   9      36.283 115.625 113.117  1.00  0.00           C  
ATOM    144  O   SER A   9      37.139 115.156 112.296  1.00  0.00           O  
ATOM    145  CB  SER A   9      33.949 115.238 112.296  1.00  0.00           C  
ATOM    146  OG  SER A   9      33.700 114.630 113.495  1.00  0.00           O  
ATOM    147  H   SER A   9      34.890 116.795 110.500  1.00  0.00           H  
ATOM    148  HA  SER A   9      34.560 116.932 113.331  1.00  0.00           H  
ATOM    149  HB2 SER A   9      33.039 115.615 111.830  1.00  0.00           H  
ATOM    150  HB3 SER A   9      34.329 114.462 111.632  1.00  0.00           H  
ATOM    151  HG  SER A   9      34.219 113.831 113.613  1.00  0.00           H  
ATOM    152  N   LEU A  10      36.494 115.649 114.429  1.00  0.00           N  
ATOM    153  CA  LEU A  10      37.631 115.079 115.174  1.00  0.00           C  
ATOM    154  C   LEU A  10      37.074 114.459 116.469  1.00  0.00           C  
ATOM    155  O   LEU A  10      36.647 115.163 117.336  1.00  0.00           O  
ATOM    156  CB  LEU A  10      38.633 116.167 115.360  1.00  0.00           C  
ATOM    157  CG  LEU A  10      39.950 115.605 115.994  1.00  0.00           C  
ATOM    158  CD1 LEU A  10      40.928 115.068 114.954  1.00  0.00           C  
ATOM    159  CD2 LEU A  10      40.662 116.791 116.708  1.00  0.00           C  
ATOM    160  H   LEU A  10      35.701 116.005 114.942  1.00  0.00           H  
ATOM    161  HA  LEU A  10      38.095 114.354 114.505  1.00  0.00           H  
ATOM    162  HB2 LEU A  10      39.040 116.575 114.434  1.00  0.00           H  
ATOM    163  HB3 LEU A  10      38.162 116.932 115.977  1.00  0.00           H  
ATOM    164  HG  LEU A  10      39.740 114.788 116.685  1.00  0.00           H  
ATOM    165 HD11 LEU A  10      41.835 114.707 115.438  1.00  0.00           H  
ATOM    166 HD12 LEU A  10      40.466 114.246 114.407  1.00  0.00           H  
ATOM    167 HD13 LEU A  10      41.197 115.802 114.193  1.00  0.00           H  
ATOM    168 HD21 LEU A  10      41.538 116.443 117.253  1.00  0.00           H  
ATOM    169 HD22 LEU A  10      40.910 117.699 116.158  1.00  0.00           H  
ATOM    170 HD23 LEU A  10      39.954 117.112 117.473  1.00  0.00           H  
ATOM    171  N   GLY A  11      37.238 113.120 116.677  1.00  0.00           N  
ATOM    172  CA  GLY A  11      36.599 112.450 117.812  1.00  0.00           C  
ATOM    173  C   GLY A  11      35.108 112.581 117.683  1.00  0.00           C  
ATOM    174  O   GLY A  11      34.510 112.521 116.616  1.00  0.00           O  
ATOM    175  H   GLY A  11      37.647 112.552 115.950  1.00  0.00           H  
ATOM    176  HA2 GLY A  11      36.940 111.417 117.742  1.00  0.00           H  
ATOM    177  HA3 GLY A  11      36.912 112.952 118.727  1.00  0.00           H  
ATOM    178  N   VAL A  12      34.429 112.611 118.845  1.00  0.00           N  
ATOM    179  CA  VAL A  12      33.004 112.876 119.046  1.00  0.00           C  
ATOM    180  C   VAL A  12      32.812 114.056 120.018  1.00  0.00           C  
ATOM    181  O   VAL A  12      32.331 113.903 121.135  1.00  0.00           O  
ATOM    182  CB  VAL A  12      32.270 111.603 119.422  1.00  0.00           C  
ATOM    183  CG1 VAL A  12      30.719 111.766 119.296  1.00  0.00           C  
ATOM    184  CG2 VAL A  12      32.677 110.398 118.538  1.00  0.00           C  
ATOM    185  H   VAL A  12      34.956 112.685 119.704  1.00  0.00           H  
ATOM    186  HA  VAL A  12      32.606 113.225 118.094  1.00  0.00           H  
ATOM    187  HB  VAL A  12      32.506 111.261 120.430  1.00  0.00           H  
ATOM    188 HG11 VAL A  12      30.135 110.853 119.419  1.00  0.00           H  
ATOM    189 HG12 VAL A  12      30.379 112.483 120.044  1.00  0.00           H  
ATOM    190 HG13 VAL A  12      30.531 112.019 118.252  1.00  0.00           H  
ATOM    191 HG21 VAL A  12      32.703 110.643 117.476  1.00  0.00           H  
ATOM    192 HG22 VAL A  12      33.680 110.102 118.843  1.00  0.00           H  
ATOM    193 HG23 VAL A  12      32.076 109.517 118.765  1.00  0.00           H  
ATOM    194  N   ALA A  13      33.125 115.259 119.508  1.00  0.00           N  
ATOM    195  CA  ALA A  13      32.984 116.501 120.253  1.00  0.00           C  
ATOM    196  C   ALA A  13      31.516 116.825 120.677  1.00  0.00           C  
ATOM    197  O   ALA A  13      31.240 117.495 121.669  1.00  0.00           O  
ATOM    198  CB  ALA A  13      33.632 117.574 119.476  1.00  0.00           C  
ATOM    199  H   ALA A  13      33.325 115.236 118.517  1.00  0.00           H  
ATOM    200  HA  ALA A  13      33.520 116.486 121.201  1.00  0.00           H  
ATOM    201  HB1 ALA A  13      33.828 118.373 120.192  1.00  0.00           H  
ATOM    202  HB2 ALA A  13      34.498 117.264 118.892  1.00  0.00           H  
ATOM    203  HB3 ALA A  13      32.906 117.978 118.770  1.00  0.00           H  
ATOM    204  N   ALA A  14      30.576 116.311 119.953  1.00  0.00           N  
ATOM    205  CA  ALA A  14      29.170 116.117 120.396  1.00  0.00           C  
ATOM    206  C   ALA A  14      28.954 115.478 121.831  1.00  0.00           C  
ATOM    207  O   ALA A  14      27.984 115.879 122.494  1.00  0.00           O  
ATOM    208  CB  ALA A  14      28.394 115.305 119.354  1.00  0.00           C  
ATOM    209  H   ALA A  14      30.889 115.843 119.114  1.00  0.00           H  
ATOM    210  HA  ALA A  14      28.604 117.048 120.400  1.00  0.00           H  
ATOM    211  HB1 ALA A  14      27.498 114.856 119.781  1.00  0.00           H  
ATOM    212  HB2 ALA A  14      28.169 115.876 118.452  1.00  0.00           H  
ATOM    213  HB3 ALA A  14      28.920 114.381 119.111  1.00  0.00           H  
ATOM    214  N   GLU A  15      29.737 114.527 122.243  1.00  0.00           N  
ATOM    215  CA  GLU A  15      29.638 114.072 123.634  1.00  0.00           C  
ATOM    216  C   GLU A  15      30.789 114.593 124.506  1.00  0.00           C  
ATOM    217  O   GLU A  15      30.824 114.290 125.707  1.00  0.00           O  
ATOM    218  CB  GLU A  15      29.562 112.509 123.687  1.00  0.00           C  
ATOM    219  CG  GLU A  15      28.604 111.829 122.684  1.00  0.00           C  
ATOM    220  CD  GLU A  15      27.171 112.273 122.930  1.00  0.00           C  
ATOM    221  OE1 GLU A  15      26.415 112.395 121.914  1.00  0.00           O  
ATOM    222  OE2 GLU A  15      26.759 112.572 124.080  1.00  0.00           O1-
ATOM    223  H   GLU A  15      30.456 114.067 121.703  1.00  0.00           H  
ATOM    224  HA  GLU A  15      28.709 114.377 124.117  1.00  0.00           H  
ATOM    225  HB2 GLU A  15      30.563 112.140 123.467  1.00  0.00           H  
ATOM    226  HB3 GLU A  15      29.390 112.111 124.687  1.00  0.00           H  
ATOM    227  HG2 GLU A  15      28.931 112.133 121.691  1.00  0.00           H  
ATOM    228  HG3 GLU A  15      28.559 110.752 122.844  1.00  0.00           H  
ATOM    229  N   GLY A  16      31.766 115.337 123.960  1.00  0.00           N  
ATOM    230  CA  GLY A  16      32.943 115.689 124.698  1.00  0.00           C  
ATOM    231  C   GLY A  16      34.068 114.718 124.600  1.00  0.00           C  
ATOM    232  O   GLY A  16      34.893 114.787 125.492  1.00  0.00           O  
ATOM    233  H   GLY A  16      31.891 115.342 122.958  1.00  0.00           H  
ATOM    234  HA2 GLY A  16      33.254 116.610 124.204  1.00  0.00           H  
ATOM    235  HA3 GLY A  16      32.724 115.828 125.757  1.00  0.00           H  
ATOM    236  N   ILE A  17      34.010 113.756 123.659  1.00  0.00           N  
ATOM    237  CA  ILE A  17      34.781 112.541 123.756  1.00  0.00           C  
ATOM    238  C   ILE A  17      35.814 112.428 122.620  1.00  0.00           C  
ATOM    239  O   ILE A  17      35.474 112.560 121.419  1.00  0.00           O  
ATOM    240  CB  ILE A  17      33.853 111.365 123.799  1.00  0.00           C  
ATOM    241  CG1 ILE A  17      33.256 111.351 125.224  1.00  0.00           C  
ATOM    242  CG2 ILE A  17      34.534 110.066 123.419  1.00  0.00           C  
ATOM    243  CD1 ILE A  17      32.240 110.283 125.477  1.00  0.00           C  
ATOM    244  H   ILE A  17      33.293 113.793 122.948  1.00  0.00           H  
ATOM    245  HA  ILE A  17      35.296 112.610 124.715  1.00  0.00           H  
ATOM    246  HB  ILE A  17      32.995 111.420 123.130  1.00  0.00           H  
ATOM    247 HG12 ILE A  17      34.119 111.325 125.889  1.00  0.00           H  
ATOM    248 HG13 ILE A  17      32.744 112.308 125.315  1.00  0.00           H  
ATOM    249 HG21 ILE A  17      33.959 109.221 123.795  1.00  0.00           H  
ATOM    250 HG22 ILE A  17      34.477 110.055 122.330  1.00  0.00           H  
ATOM    251 HG23 ILE A  17      35.561 110.068 123.786  1.00  0.00           H  
ATOM    252 HD11 ILE A  17      31.482 110.166 124.704  1.00  0.00           H  
ATOM    253 HD12 ILE A  17      32.766 109.343 125.644  1.00  0.00           H  
ATOM    254 HD13 ILE A  17      31.751 110.592 126.400  1.00  0.00           H  
ATOM    255  N   PRO A  18      37.126 112.248 122.967  1.00  0.00           N  
ATOM    256  CA  PRO A  18      38.168 112.072 121.983  1.00  0.00           C  
ATOM    257  C   PRO A  18      38.094 110.742 121.200  1.00  0.00           C  
ATOM    258  O   PRO A  18      37.350 109.779 121.550  1.00  0.00           O  
ATOM    259  CB  PRO A  18      39.510 112.098 122.760  1.00  0.00           C  
ATOM    260  CG  PRO A  18      39.193 112.737 124.090  1.00  0.00           C  
ATOM    261  CD  PRO A  18      37.768 112.287 124.309  1.00  0.00           C  
ATOM    262  HA  PRO A  18      38.160 112.791 121.163  1.00  0.00           H  
ATOM    263  HB2 PRO A  18      39.788 111.080 123.028  1.00  0.00           H  
ATOM    264  HB3 PRO A  18      40.292 112.600 122.190  1.00  0.00           H  
ATOM    265  HG2 PRO A  18      39.861 112.264 124.810  1.00  0.00           H  
ATOM    266  HG3 PRO A  18      39.216 113.824 124.164  1.00  0.00           H  
ATOM    267  HD2 PRO A  18      37.859 111.285 124.728  1.00  0.00           H  
ATOM    268  HD3 PRO A  18      37.380 113.118 124.899  1.00  0.00           H  
ATOM    269  N   ASP A  19      38.948 110.718 120.202  1.00  0.00           N  
ATOM    270  CA  ASP A  19      39.196 109.632 119.243  1.00  0.00           C  
ATOM    271  C   ASP A  19      40.147 108.559 119.827  1.00  0.00           C  
ATOM    272  O   ASP A  19      41.282 108.879 120.150  1.00  0.00           O  
ATOM    273  CB  ASP A  19      39.793 110.184 117.930  1.00  0.00           C  
ATOM    274  CG  ASP A  19      39.996 109.134 116.846  1.00  0.00           C  
ATOM    275  OD1 ASP A  19      40.280 109.583 115.709  1.00  0.00           O  
ATOM    276  OD2 ASP A  19      39.888 107.904 117.023  1.00  0.00           O1-
ATOM    277  H   ASP A  19      39.569 111.506 120.088  1.00  0.00           H  
ATOM    278  HA  ASP A  19      38.233 109.184 118.995  1.00  0.00           H  
ATOM    279  HB2 ASP A  19      39.054 110.932 117.646  1.00  0.00           H  
ATOM    280  HB3 ASP A  19      40.723 110.714 118.140  1.00  0.00           H  
ATOM    281  N   GLN A  20      39.671 107.325 120.019  1.00  0.00           N  
ATOM    282  CA  GLN A  20      40.354 106.184 120.635  1.00  0.00           C  
ATOM    283  C   GLN A  20      41.526 105.616 119.808  1.00  0.00           C  
ATOM    284  O   GLN A  20      42.424 105.063 120.427  1.00  0.00           O  
ATOM    285  CB  GLN A  20      39.290 105.122 121.031  1.00  0.00           C  
ATOM    286  CG  GLN A  20      38.509 104.363 119.983  1.00  0.00           C  
ATOM    287  CD  GLN A  20      37.434 103.607 120.663  1.00  0.00           C  
ATOM    288  NE2 GLN A  20      36.345 104.319 120.939  1.00  0.00           N  
ATOM    289  OE1 GLN A  20      37.515 102.384 120.898  1.00  0.00           O  
ATOM    290  H   GLN A  20      38.685 107.210 119.828  1.00  0.00           H  
ATOM    291  HA  GLN A  20      40.824 106.517 121.560  1.00  0.00           H  
ATOM    292  HB2 GLN A  20      39.825 104.427 121.678  1.00  0.00           H  
ATOM    293  HB3 GLN A  20      38.604 105.630 121.709  1.00  0.00           H  
ATOM    294  HG2 GLN A  20      38.095 104.992 119.194  1.00  0.00           H  
ATOM    295  HG3 GLN A  20      39.200 103.636 119.557  1.00  0.00           H  
ATOM    296 HE21 GLN A  20      35.578 103.859 121.408  1.00  0.00           H  
ATOM    297 HE22 GLN A  20      36.202 105.313 120.835  1.00  0.00           H  
ATOM    298  N   TYR A  21      41.591 105.799 118.494  1.00  0.00           N  
ATOM    299  CA  TYR A  21      42.697 105.278 117.667  1.00  0.00           C  
ATOM    300  C   TYR A  21      43.819 106.314 117.355  1.00  0.00           C  
ATOM    301  O   TYR A  21      44.799 106.005 116.665  1.00  0.00           O  
ATOM    302  CB  TYR A  21      42.131 104.816 116.326  1.00  0.00           C  
ATOM    303  CG  TYR A  21      41.390 103.540 116.372  1.00  0.00           C  
ATOM    304  CD1 TYR A  21      40.039 103.669 116.617  1.00  0.00           C  
ATOM    305  CD2 TYR A  21      41.847 102.289 116.010  1.00  0.00           C  
ATOM    306  CE1 TYR A  21      39.174 102.493 116.575  1.00  0.00           C  
ATOM    307  CE2 TYR A  21      41.095 101.067 116.149  1.00  0.00           C  
ATOM    308  CZ  TYR A  21      39.723 101.190 116.553  1.00  0.00           C  
ATOM    309  OH  TYR A  21      39.053 100.070 116.455  1.00  0.00           O  
ATOM    310  H   TYR A  21      40.867 106.333 118.038  1.00  0.00           H  
ATOM    311  HA  TYR A  21      43.092 104.373 118.126  1.00  0.00           H  
ATOM    312  HB2 TYR A  21      41.488 105.543 115.830  1.00  0.00           H  
ATOM    313  HB3 TYR A  21      42.896 104.674 115.562  1.00  0.00           H  
ATOM    314  HD1 TYR A  21      39.542 104.614 116.782  1.00  0.00           H  
ATOM    315  HD2 TYR A  21      42.872 102.220 115.676  1.00  0.00           H  
ATOM    316  HE1 TYR A  21      38.109 102.656 116.647  1.00  0.00           H  
ATOM    317  HE2 TYR A  21      41.459 100.084 115.890  1.00  0.00           H  
ATOM    318  HH  TYR A  21      38.143 100.227 116.719  1.00  0.00           H  
ATOM    319  N   ALA A  22      43.693 107.520 117.966  1.00  0.00           N  
ATOM    320  CA  ALA A  22      44.478 108.729 117.706  1.00  0.00           C  
ATOM    321  C   ALA A  22      45.964 108.522 118.089  1.00  0.00           C  
ATOM    322  O   ALA A  22      46.806 109.184 117.474  1.00  0.00           O  
ATOM    323  CB  ALA A  22      43.883 109.887 118.431  1.00  0.00           C  
ATOM    324  H   ALA A  22      42.844 107.629 118.501  1.00  0.00           H  
ATOM    325  HA  ALA A  22      44.552 108.903 116.633  1.00  0.00           H  
ATOM    326  HB1 ALA A  22      42.876 110.104 118.073  1.00  0.00           H  
ATOM    327  HB2 ALA A  22      43.889 109.860 119.520  1.00  0.00           H  
ATOM    328  HB3 ALA A  22      44.419 110.813 118.227  1.00  0.00           H  
ATOM    329  N   ASP A  23      46.379 107.623 119.019  1.00  0.00           N  
ATOM    330  CA  ASP A  23      47.752 107.463 119.388  1.00  0.00           C  
ATOM    331  C   ASP A  23      48.364 106.330 118.704  1.00  0.00           C  
ATOM    332  O   ASP A  23      49.525 105.994 118.912  1.00  0.00           O  
ATOM    333  CB  ASP A  23      47.941 107.259 120.933  1.00  0.00           C  
ATOM    334  CG  ASP A  23      47.429 105.931 121.557  1.00  0.00           C  
ATOM    335  OD1 ASP A  23      47.735 105.728 122.737  1.00  0.00           O  
ATOM    336  OD2 ASP A  23      46.732 105.174 120.833  1.00  0.00           O1-
ATOM    337  H   ASP A  23      45.639 107.039 119.382  1.00  0.00           H  
ATOM    338  HA  ASP A  23      48.352 108.353 119.200  1.00  0.00           H  
ATOM    339  HB2 ASP A  23      48.938 107.507 121.294  1.00  0.00           H  
ATOM    340  HB3 ASP A  23      47.357 108.065 121.381  1.00  0.00           H  
ATOM    341  N   GLY A  24      47.747 105.664 117.696  1.00  0.00           N  
ATOM    342  CA  GLY A  24      48.328 104.654 116.783  1.00  0.00           C  
ATOM    343  C   GLY A  24      48.600 103.309 117.400  1.00  0.00           C  
ATOM    344  O   GLY A  24      48.825 102.373 116.659  1.00  0.00           O  
ATOM    345  H   GLY A  24      46.807 106.005 117.553  1.00  0.00           H  
ATOM    346  HA2 GLY A  24      47.644 104.314 116.005  1.00  0.00           H  
ATOM    347  HA3 GLY A  24      49.182 104.996 116.197  1.00  0.00           H  
ATOM    348  N   GLU A  25      48.487 103.170 118.757  1.00  0.00           N  
ATOM    349  CA  GLU A  25      48.739 102.004 119.532  1.00  0.00           C  
ATOM    350  C   GLU A  25      47.901 100.785 119.099  1.00  0.00           C  
ATOM    351  O   GLU A  25      48.539  99.731 118.985  1.00  0.00           O  
ATOM    352  CB  GLU A  25      48.620 102.212 121.063  1.00  0.00           C  
ATOM    353  CG  GLU A  25      49.890 102.993 121.515  1.00  0.00           C  
ATOM    354  CD  GLU A  25      51.132 102.088 121.593  1.00  0.00           C  
ATOM    355  OE1 GLU A  25      51.128 100.980 122.234  1.00  0.00           O  
ATOM    356  OE2 GLU A  25      52.057 102.439 120.889  1.00  0.00           O1-
ATOM    357  H   GLU A  25      48.273 104.015 119.268  1.00  0.00           H  
ATOM    358  HA  GLU A  25      49.767 101.660 119.417  1.00  0.00           H  
ATOM    359  HB2 GLU A  25      47.696 102.648 121.445  1.00  0.00           H  
ATOM    360  HB3 GLU A  25      48.619 101.258 121.591  1.00  0.00           H  
ATOM    361  HG2 GLU A  25      50.153 103.741 120.768  1.00  0.00           H  
ATOM    362  HG3 GLU A  25      49.708 103.466 122.480  1.00  0.00           H  
ATOM    363  N   ALA A  26      46.581 100.936 118.798  1.00  0.00           N  
ATOM    364  CA  ALA A  26      45.788  99.921 118.230  1.00  0.00           C  
ATOM    365  C   ALA A  26      46.192  99.585 116.789  1.00  0.00           C  
ATOM    366  O   ALA A  26      46.530  98.438 116.516  1.00  0.00           O  
ATOM    367  CB  ALA A  26      44.232 100.206 118.429  1.00  0.00           C  
ATOM    368  H   ALA A  26      46.159 101.852 118.859  1.00  0.00           H  
ATOM    369  HA  ALA A  26      46.060  99.014 118.769  1.00  0.00           H  
ATOM    370  HB1 ALA A  26      43.762  99.427 117.829  1.00  0.00           H  
ATOM    371  HB2 ALA A  26      43.925 100.198 119.474  1.00  0.00           H  
ATOM    372  HB3 ALA A  26      43.983 101.089 117.838  1.00  0.00           H  
ATOM    373  N   ALA A  27      46.134 100.543 115.868  1.00  0.00           N  
ATOM    374  CA  ALA A  27      46.714 100.485 114.523  1.00  0.00           C  
ATOM    375  C   ALA A  27      48.094  99.779 114.464  1.00  0.00           C  
ATOM    376  O   ALA A  27      48.292  98.992 113.486  1.00  0.00           O  
ATOM    377  CB  ALA A  27      46.853 101.945 114.002  1.00  0.00           C  
ATOM    378  H   ALA A  27      45.727 101.432 116.125  1.00  0.00           H  
ATOM    379  HA  ALA A  27      45.972  99.940 113.940  1.00  0.00           H  
ATOM    380  HB1 ALA A  27      47.134 102.050 112.954  1.00  0.00           H  
ATOM    381  HB2 ALA A  27      45.873 102.420 114.040  1.00  0.00           H  
ATOM    382  HB3 ALA A  27      47.544 102.472 114.660  1.00  0.00           H  
ATOM    383  N   ARG A  28      49.035 100.048 115.416  1.00  0.00           N  
ATOM    384  CA  ARG A  28      50.392  99.533 115.400  1.00  0.00           C  
ATOM    385  C   ARG A  28      50.327  97.966 115.528  1.00  0.00           C  
ATOM    386  O   ARG A  28      50.967  97.311 114.764  1.00  0.00           O  
ATOM    387  CB  ARG A  28      51.093 100.253 116.576  1.00  0.00           C  
ATOM    388  CG  ARG A  28      52.614  99.911 116.702  1.00  0.00           C  
ATOM    389  CD  ARG A  28      53.358 100.640 117.835  1.00  0.00           C  
ATOM    390  NE  ARG A  28      52.922 100.299 119.181  1.00  0.00           N  
ATOM    391  CZ  ARG A  28      53.425  99.318 119.935  1.00  0.00           C  
ATOM    392  NH1 ARG A  28      54.053  98.242 119.534  1.00  0.00           N1+
ATOM    393  NH2 ARG A  28      53.279  99.412 121.186  1.00  0.00           N  
ATOM    394  H   ARG A  28      48.809 100.662 116.185  1.00  0.00           H  
ATOM    395  HA  ARG A  28      50.841  99.741 114.429  1.00  0.00           H  
ATOM    396  HB2 ARG A  28      50.985 101.318 116.373  1.00  0.00           H  
ATOM    397  HB3 ARG A  28      50.623 100.041 117.536  1.00  0.00           H  
ATOM    398  HG2 ARG A  28      52.734  98.854 116.938  1.00  0.00           H  
ATOM    399  HG3 ARG A  28      53.085 100.191 115.760  1.00  0.00           H  
ATOM    400  HD2 ARG A  28      54.436 100.484 117.802  1.00  0.00           H  
ATOM    401  HD3 ARG A  28      53.252 101.696 117.590  1.00  0.00           H  
ATOM    402  HE  ARG A  28      52.397 100.942 119.757  1.00  0.00           H  
ATOM    403 HH11 ARG A  28      54.208  98.062 118.552  1.00  0.00           H  
ATOM    404 HH12 ARG A  28      54.494  97.620 120.196  1.00  0.00           H  
ATOM    405 HH21 ARG A  28      52.686 100.139 121.559  1.00  0.00           H  
ATOM    406 HH22 ARG A  28      53.822  98.867 121.842  1.00  0.00           H  
ATOM    407  N   VAL A  29      49.473  97.421 116.379  1.00  0.00           N  
ATOM    408  CA  VAL A  29      49.388  95.964 116.676  1.00  0.00           C  
ATOM    409  C   VAL A  29      48.257  95.264 115.898  1.00  0.00           C  
ATOM    410  O   VAL A  29      48.064  94.021 116.105  1.00  0.00           O  
ATOM    411  CB  VAL A  29      49.478  95.611 118.127  1.00  0.00           C  
ATOM    412  CG1 VAL A  29      50.885  95.960 118.681  1.00  0.00           C  
ATOM    413  CG2 VAL A  29      48.323  96.146 118.929  1.00  0.00           C  
ATOM    414  H   VAL A  29      48.868  98.003 116.941  1.00  0.00           H  
ATOM    415  HA  VAL A  29      50.273  95.437 116.319  1.00  0.00           H  
ATOM    416  HB  VAL A  29      49.348  94.530 118.089  1.00  0.00           H  
ATOM    417 HG11 VAL A  29      51.105  97.024 118.768  1.00  0.00           H  
ATOM    418 HG12 VAL A  29      50.972  95.419 119.624  1.00  0.00           H  
ATOM    419 HG13 VAL A  29      51.599  95.408 118.071  1.00  0.00           H  
ATOM    420 HG21 VAL A  29      47.773  96.982 118.495  1.00  0.00           H  
ATOM    421 HG22 VAL A  29      47.676  95.269 118.927  1.00  0.00           H  
ATOM    422 HG23 VAL A  29      48.672  96.315 119.948  1.00  0.00           H  
ATOM    423  N   TRP A  30      47.496  95.977 115.099  1.00  0.00           N  
ATOM    424  CA  TRP A  30      46.170  95.485 114.620  1.00  0.00           C  
ATOM    425  C   TRP A  30      46.293  94.289 113.670  1.00  0.00           C  
ATOM    426  O   TRP A  30      45.457  93.435 113.810  1.00  0.00           O  
ATOM    427  CB  TRP A  30      45.405  96.643 114.014  1.00  0.00           C  
ATOM    428  CG  TRP A  30      43.995  96.215 113.755  1.00  0.00           C  
ATOM    429  CD1 TRP A  30      43.595  95.828 112.497  1.00  0.00           C  
ATOM    430  CD2 TRP A  30      42.839  96.110 114.604  1.00  0.00           C  
ATOM    431  CE2 TRP A  30      41.692  95.893 113.778  1.00  0.00           C  
ATOM    432  CE3 TRP A  30      42.587  96.251 116.003  1.00  0.00           C  
ATOM    433  NE1 TRP A  30      42.217  95.663 112.512  1.00  0.00           N  
ATOM    434  CZ2 TRP A  30      40.418  95.867 114.340  1.00  0.00           C  
ATOM    435  CZ3 TRP A  30      41.289  96.165 116.559  1.00  0.00           C  
ATOM    436  CH2 TRP A  30      40.217  95.976 115.685  1.00  0.00           C  
ATOM    437  H   TRP A  30      47.636  96.977 115.065  1.00  0.00           H  
ATOM    438  HA  TRP A  30      45.586  95.222 115.501  1.00  0.00           H  
ATOM    439  HB2 TRP A  30      45.273  97.530 114.633  1.00  0.00           H  
ATOM    440  HB3 TRP A  30      45.782  96.984 113.050  1.00  0.00           H  
ATOM    441  HD1 TRP A  30      44.258  95.770 111.646  1.00  0.00           H  
ATOM    442  HE1 TRP A  30      41.734  95.109 111.819  1.00  0.00           H  
ATOM    443  HE3 TRP A  30      43.470  96.344 116.619  1.00  0.00           H  
ATOM    444  HZ2 TRP A  30      39.594  95.752 113.652  1.00  0.00           H  
ATOM    445  HZ3 TRP A  30      41.151  96.140 117.630  1.00  0.00           H  
ATOM    446  HH2 TRP A  30      39.198  95.827 116.007  1.00  0.00           H  
ATOM    447  N   GLN A  31      47.370  94.051 112.888  1.00  0.00           N  
ATOM    448  CA  GLN A  31      47.631  92.767 112.136  1.00  0.00           C  
ATOM    449  C   GLN A  31      48.104  91.634 113.092  1.00  0.00           C  
ATOM    450  O   GLN A  31      48.024  90.423 112.777  1.00  0.00           O  
ATOM    451  CB  GLN A  31      48.769  92.932 111.099  1.00  0.00           C  
ATOM    452  CG  GLN A  31      48.853  91.865 110.064  1.00  0.00           C  
ATOM    453  CD  GLN A  31      47.514  91.440 109.507  1.00  0.00           C  
ATOM    454  NE2 GLN A  31      47.164  90.208 109.680  1.00  0.00           N  
ATOM    455  OE1 GLN A  31      46.840  92.201 108.860  1.00  0.00           O  
ATOM    456  H   GLN A  31      48.092  94.746 112.770  1.00  0.00           H  
ATOM    457  HA  GLN A  31      46.691  92.462 111.677  1.00  0.00           H  
ATOM    458  HB2 GLN A  31      48.634  93.861 110.546  1.00  0.00           H  
ATOM    459  HB3 GLN A  31      49.758  93.035 111.548  1.00  0.00           H  
ATOM    460  HG2 GLN A  31      49.422  92.377 109.289  1.00  0.00           H  
ATOM    461  HG3 GLN A  31      49.424  90.980 110.344  1.00  0.00           H  
ATOM    462 HE21 GLN A  31      46.257  89.867 109.391  1.00  0.00           H  
ATOM    463 HE22 GLN A  31      47.610  89.592 110.344  1.00  0.00           H  
ATOM    464  N   LEU A  32      48.773  91.940 114.260  1.00  0.00           N  
ATOM    465  CA  LEU A  32      49.240  90.999 115.259  1.00  0.00           C  
ATOM    466  C   LEU A  32      48.123  90.551 116.129  1.00  0.00           C  
ATOM    467  O   LEU A  32      47.981  89.363 116.318  1.00  0.00           O  
ATOM    468  CB  LEU A  32      50.453  91.621 116.102  1.00  0.00           C  
ATOM    469  CG  LEU A  32      51.678  91.992 115.264  1.00  0.00           C  
ATOM    470  CD1 LEU A  32      52.624  92.692 116.201  1.00  0.00           C  
ATOM    471  CD2 LEU A  32      52.394  90.941 114.528  1.00  0.00           C  
ATOM    472  H   LEU A  32      48.787  92.935 114.432  1.00  0.00           H  
ATOM    473  HA  LEU A  32      49.659  90.133 114.747  1.00  0.00           H  
ATOM    474  HB2 LEU A  32      50.148  92.556 116.573  1.00  0.00           H  
ATOM    475  HB3 LEU A  32      50.682  90.858 116.845  1.00  0.00           H  
ATOM    476  HG  LEU A  32      51.308  92.725 114.548  1.00  0.00           H  
ATOM    477 HD11 LEU A  32      52.958  91.956 116.933  1.00  0.00           H  
ATOM    478 HD12 LEU A  32      53.473  93.174 115.715  1.00  0.00           H  
ATOM    479 HD13 LEU A  32      52.158  93.510 116.749  1.00  0.00           H  
ATOM    480 HD21 LEU A  32      51.668  90.469 113.866  1.00  0.00           H  
ATOM    481 HD22 LEU A  32      53.233  91.299 113.931  1.00  0.00           H  
ATOM    482 HD23 LEU A  32      52.839  90.159 115.142  1.00  0.00           H  
ATOM    483  N   TYR A  33      47.218  91.489 116.499  1.00  0.00           N  
ATOM    484  CA  TYR A  33      45.879  91.189 117.067  1.00  0.00           C  
ATOM    485  C   TYR A  33      45.115  90.267 116.136  1.00  0.00           C  
ATOM    486  O   TYR A  33      44.427  89.379 116.491  1.00  0.00           O  
ATOM    487  CB  TYR A  33      44.988  92.525 117.227  1.00  0.00           C  
ATOM    488  CG  TYR A  33      43.536  92.452 117.723  1.00  0.00           C  
ATOM    489  CD1 TYR A  33      42.418  93.128 117.236  1.00  0.00           C  
ATOM    490  CD2 TYR A  33      43.305  91.709 118.933  1.00  0.00           C  
ATOM    491  CE1 TYR A  33      41.129  92.984 117.819  1.00  0.00           C  
ATOM    492  CE2 TYR A  33      42.059  91.488 119.360  1.00  0.00           C  
ATOM    493  CZ  TYR A  33      40.908  92.054 118.838  1.00  0.00           C  
ATOM    494  OH  TYR A  33      39.663  91.842 119.284  1.00  0.00           O  
ATOM    495  H   TYR A  33      47.441  92.465 116.372  1.00  0.00           H  
ATOM    496  HA  TYR A  33      45.941  90.779 118.074  1.00  0.00           H  
ATOM    497  HB2 TYR A  33      45.589  93.246 117.781  1.00  0.00           H  
ATOM    498  HB3 TYR A  33      44.850  92.990 116.250  1.00  0.00           H  
ATOM    499  HD1 TYR A  33      42.458  93.705 116.323  1.00  0.00           H  
ATOM    500  HD2 TYR A  33      44.082  91.300 119.561  1.00  0.00           H  
ATOM    501  HE1 TYR A  33      40.342  93.471 117.264  1.00  0.00           H  
ATOM    502  HE2 TYR A  33      41.989  90.952 120.295  1.00  0.00           H  
ATOM    503  HH  TYR A  33      39.291  92.702 119.496  1.00  0.00           H  
ATOM    504  N   ILE A  34      45.134  90.504 114.745  1.00  0.00           N  
ATOM    505  CA  ILE A  34      44.424  89.653 113.771  1.00  0.00           C  
ATOM    506  C   ILE A  34      45.024  88.282 113.707  1.00  0.00           C  
ATOM    507  O   ILE A  34      44.239  87.347 113.608  1.00  0.00           O  
ATOM    508  CB  ILE A  34      44.267  90.392 112.403  1.00  0.00           C  
ATOM    509  CG1 ILE A  34      43.160  91.510 112.411  1.00  0.00           C  
ATOM    510  CG2 ILE A  34      43.954  89.361 111.282  1.00  0.00           C  
ATOM    511  CD1 ILE A  34      43.121  92.274 111.134  1.00  0.00           C  
ATOM    512  H   ILE A  34      45.637  91.331 114.458  1.00  0.00           H  
ATOM    513  HA  ILE A  34      43.475  89.481 114.279  1.00  0.00           H  
ATOM    514  HB  ILE A  34      45.192  90.910 112.149  1.00  0.00           H  
ATOM    515 HG12 ILE A  34      42.158  91.113 112.565  1.00  0.00           H  
ATOM    516 HG13 ILE A  34      43.399  92.298 113.126  1.00  0.00           H  
ATOM    517 HG21 ILE A  34      44.829  88.738 111.095  1.00  0.00           H  
ATOM    518 HG22 ILE A  34      43.205  88.637 111.602  1.00  0.00           H  
ATOM    519 HG23 ILE A  34      43.745  89.745 110.284  1.00  0.00           H  
ATOM    520 HD11 ILE A  34      42.325  93.018 111.176  1.00  0.00           H  
ATOM    521 HD12 ILE A  34      44.038  92.805 110.879  1.00  0.00           H  
ATOM    522 HD13 ILE A  34      42.776  91.619 110.335  1.00  0.00           H  
ATOM    523  N   GLY A  35      46.369  88.117 113.712  1.00  0.00           N  
ATOM    524  CA  GLY A  35      46.906  86.804 113.318  1.00  0.00           C  
ATOM    525  C   GLY A  35      46.877  86.605 111.779  1.00  0.00           C  
ATOM    526  O   GLY A  35      47.116  87.584 110.981  1.00  0.00           O  
ATOM    527  H   GLY A  35      46.960  88.934 113.782  1.00  0.00           H  
ATOM    528  HA2 GLY A  35      47.945  86.781 113.646  1.00  0.00           H  
ATOM    529  HA3 GLY A  35      46.355  85.987 113.786  1.00  0.00           H  
ATOM    530  N   ASP A  36      46.601  85.413 111.319  1.00  0.00           N  
ATOM    531  CA  ASP A  36      46.406  85.154 109.860  1.00  0.00           C  
ATOM    532  C   ASP A  36      45.150  85.827 109.282  1.00  0.00           C  
ATOM    533  O   ASP A  36      44.064  85.603 109.851  1.00  0.00           O  
ATOM    534  CB  ASP A  36      46.246  83.651 109.679  1.00  0.00           C  
ATOM    535  CG  ASP A  36      46.267  83.107 108.246  1.00  0.00           C  
ATOM    536  OD1 ASP A  36      45.571  82.065 107.993  1.00  0.00           O  
ATOM    537  OD2 ASP A  36      46.763  83.771 107.359  1.00  0.00           O1-
ATOM    538  H   ASP A  36      46.527  84.627 111.949  1.00  0.00           H  
ATOM    539  HA  ASP A  36      47.289  85.562 109.369  1.00  0.00           H  
ATOM    540  HB2 ASP A  36      47.035  83.104 110.195  1.00  0.00           H  
ATOM    541  HB3 ASP A  36      45.306  83.339 110.134  1.00  0.00           H  
ATOM    542  N   THR A  37      45.210  86.679 108.268  1.00  0.00           N  
ATOM    543  CA  THR A  37      44.175  87.473 107.776  1.00  0.00           C  
ATOM    544  C   THR A  37      43.324  86.505 106.858  1.00  0.00           C  
ATOM    545  O   THR A  37      42.117  86.515 106.988  1.00  0.00           O  
ATOM    546  CB  THR A  37      44.783  88.680 106.948  1.00  0.00           C  
ATOM    547  CG2 THR A  37      43.831  89.172 105.859  1.00  0.00           C  
ATOM    548  OG1 THR A  37      44.958  89.852 107.783  1.00  0.00           O  
ATOM    549  H   THR A  37      46.148  86.856 107.936  1.00  0.00           H  
ATOM    550  HA  THR A  37      43.586  87.892 108.593  1.00  0.00           H  
ATOM    551  HB  THR A  37      45.795  88.501 106.585  1.00  0.00           H  
ATOM    552  HG1 THR A  37      45.182  90.565 107.180  1.00  0.00           H  
ATOM    553 HG21 THR A  37      44.198  89.964 105.207  1.00  0.00           H  
ATOM    554 HG22 THR A  37      43.774  88.351 105.146  1.00  0.00           H  
ATOM    555 HG23 THR A  37      42.825  89.349 106.242  1.00  0.00           H  
ATOM    556  N   ARG A  38      43.870  85.467 106.196  1.00  0.00           N  
ATOM    557  CA  ARG A  38      43.131  84.389 105.395  1.00  0.00           C  
ATOM    558  C   ARG A  38      42.192  83.583 106.278  1.00  0.00           C  
ATOM    559  O   ARG A  38      41.037  83.266 105.882  1.00  0.00           O  
ATOM    560  CB  ARG A  38      44.095  83.500 104.547  1.00  0.00           C  
ATOM    561  CG  ARG A  38      44.834  84.320 103.580  1.00  0.00           C  
ATOM    562  CD  ARG A  38      45.875  83.509 102.873  1.00  0.00           C  
ATOM    563  NE  ARG A  38      46.596  84.284 101.849  1.00  0.00           N  
ATOM    564  CZ  ARG A  38      47.877  84.614 101.899  1.00  0.00           C  
ATOM    565  NH1 ARG A  38      48.735  84.388 102.864  1.00  0.00           N1+
ATOM    566  NH2 ARG A  38      48.359  85.170 100.823  1.00  0.00           N  
ATOM    567  H   ARG A  38      44.878  85.432 106.253  1.00  0.00           H  
ATOM    568  HA  ARG A  38      42.496  84.884 104.661  1.00  0.00           H  
ATOM    569  HB2 ARG A  38      44.791  82.994 105.217  1.00  0.00           H  
ATOM    570  HB3 ARG A  38      43.576  82.651 104.102  1.00  0.00           H  
ATOM    571  HG2 ARG A  38      44.065  84.777 102.958  1.00  0.00           H  
ATOM    572  HG3 ARG A  38      45.364  85.147 104.051  1.00  0.00           H  
ATOM    573  HD2 ARG A  38      46.564  83.020 103.562  1.00  0.00           H  
ATOM    574  HD3 ARG A  38      45.371  82.654 102.422  1.00  0.00           H  
ATOM    575  HE  ARG A  38      46.247  84.501 100.926  1.00  0.00           H  
ATOM    576 HH11 ARG A  38      48.616  83.913 103.747  1.00  0.00           H  
ATOM    577 HH12 ARG A  38      49.670  84.760 102.768  1.00  0.00           H  
ATOM    578 HH21 ARG A  38      47.779  85.259 100.002  1.00  0.00           H  
ATOM    579 HH22 ARG A  38      49.331  85.443 100.861  1.00  0.00           H  
ATOM    580  N   SER A  39      42.720  83.228 107.482  1.00  0.00           N  
ATOM    581  CA  SER A  39      41.949  82.449 108.485  1.00  0.00           C  
ATOM    582  C   SER A  39      40.769  83.254 109.042  1.00  0.00           C  
ATOM    583  O   SER A  39      39.760  82.651 109.367  1.00  0.00           O  
ATOM    584  CB  SER A  39      42.879  81.958 109.620  1.00  0.00           C  
ATOM    585  OG  SER A  39      42.158  81.188 110.554  1.00  0.00           O  
ATOM    586  H   SER A  39      43.625  83.613 107.712  1.00  0.00           H  
ATOM    587  HA  SER A  39      41.617  81.524 108.013  1.00  0.00           H  
ATOM    588  HB2 SER A  39      43.705  81.383 109.202  1.00  0.00           H  
ATOM    589  HB3 SER A  39      43.214  82.792 110.237  1.00  0.00           H  
ATOM    590  HG  SER A  39      41.908  80.368 110.122  1.00  0.00           H  
ATOM    591  N   ARG A  40      40.857  84.590 109.222  1.00  0.00           N  
ATOM    592  CA  ARG A  40      39.705  85.491 109.540  1.00  0.00           C  
ATOM    593  C   ARG A  40      38.658  85.488 108.441  1.00  0.00           C  
ATOM    594  O   ARG A  40      37.479  85.346 108.666  1.00  0.00           O  
ATOM    595  CB  ARG A  40      40.187  86.941 109.811  1.00  0.00           C  
ATOM    596  CG  ARG A  40      38.991  87.936 110.033  1.00  0.00           C  
ATOM    597  CD  ARG A  40      39.447  89.408 110.062  1.00  0.00           C  
ATOM    598  NE  ARG A  40      38.326  90.409 109.832  1.00  0.00           N  
ATOM    599  CZ  ARG A  40      38.001  91.449 110.504  1.00  0.00           C  
ATOM    600  NH1 ARG A  40      38.553  91.790 111.662  1.00  0.00           N1+
ATOM    601  NH2 ARG A  40      37.163  92.270 109.936  1.00  0.00           N  
ATOM    602  H   ARG A  40      41.711  85.021 108.903  1.00  0.00           H  
ATOM    603  HA  ARG A  40      39.129  85.155 110.402  1.00  0.00           H  
ATOM    604  HB2 ARG A  40      40.725  86.859 110.756  1.00  0.00           H  
ATOM    605  HB3 ARG A  40      40.832  87.336 109.026  1.00  0.00           H  
ATOM    606  HG2 ARG A  40      38.226  87.874 109.260  1.00  0.00           H  
ATOM    607  HG3 ARG A  40      38.535  87.816 111.016  1.00  0.00           H  
ATOM    608  HD2 ARG A  40      39.934  89.578 111.023  1.00  0.00           H  
ATOM    609  HD3 ARG A  40      40.217  89.552 109.303  1.00  0.00           H  
ATOM    610  HE  ARG A  40      37.748  90.245 109.020  1.00  0.00           H  
ATOM    611 HH11 ARG A  40      39.028  91.173 112.305  1.00  0.00           H  
ATOM    612 HH12 ARG A  40      38.361  92.695 112.069  1.00  0.00           H  
ATOM    613 HH21 ARG A  40      36.787  92.259 109.000  1.00  0.00           H  
ATOM    614 HH22 ARG A  40      36.884  93.110 110.423  1.00  0.00           H  
ATOM    615  N   THR A  41      39.093  85.622 107.168  1.00  0.00           N  
ATOM    616  CA  THR A  41      38.133  85.974 106.087  1.00  0.00           C  
ATOM    617  C   THR A  41      37.400  84.706 105.678  1.00  0.00           C  
ATOM    618  O   THR A  41      36.230  84.763 105.392  1.00  0.00           O  
ATOM    619  CB  THR A  41      38.892  86.529 104.843  1.00  0.00           C  
ATOM    620  CG2 THR A  41      39.299  88.040 105.086  1.00  0.00           C  
ATOM    621  OG1 THR A  41      39.981  85.760 104.467  1.00  0.00           O  
ATOM    622  H   THR A  41      40.078  85.723 106.971  1.00  0.00           H  
ATOM    623  HA  THR A  41      37.360  86.697 106.345  1.00  0.00           H  
ATOM    624  HB  THR A  41      38.212  86.529 103.991  1.00  0.00           H  
ATOM    625  HG1 THR A  41      40.059  86.099 103.573  1.00  0.00           H  
ATOM    626 HG21 THR A  41      38.504  88.617 105.559  1.00  0.00           H  
ATOM    627 HG22 THR A  41      40.186  88.071 105.717  1.00  0.00           H  
ATOM    628 HG23 THR A  41      39.572  88.581 104.178  1.00  0.00           H  
ATOM    629  N   ALA A  42      38.016  83.549 105.785  1.00  0.00           N  
ATOM    630  CA  ALA A  42      37.348  82.226 105.672  1.00  0.00           C  
ATOM    631  C   ALA A  42      36.065  82.034 106.549  1.00  0.00           C  
ATOM    632  O   ALA A  42      35.255  81.101 106.302  1.00  0.00           O  
ATOM    633  CB  ALA A  42      38.340  81.109 105.683  1.00  0.00           C  
ATOM    634  H   ALA A  42      38.959  83.742 106.092  1.00  0.00           H  
ATOM    635  HA  ALA A  42      36.835  82.157 104.713  1.00  0.00           H  
ATOM    636  HB1 ALA A  42      38.866  81.275 104.743  1.00  0.00           H  
ATOM    637  HB2 ALA A  42      38.934  81.210 106.592  1.00  0.00           H  
ATOM    638  HB3 ALA A  42      37.876  80.132 105.549  1.00  0.00           H  
ATOM    639  N   GLU A  43      35.785  82.878 107.614  1.00  0.00           N  
ATOM    640  CA  GLU A  43      34.609  82.782 108.431  1.00  0.00           C  
ATOM    641  C   GLU A  43      33.393  83.423 107.844  1.00  0.00           C  
ATOM    642  O   GLU A  43      32.282  83.217 108.290  1.00  0.00           O  
ATOM    643  CB  GLU A  43      34.971  83.369 109.798  1.00  0.00           C  
ATOM    644  CG  GLU A  43      36.072  82.515 110.557  1.00  0.00           C  
ATOM    645  CD  GLU A  43      35.691  81.072 111.032  1.00  0.00           C  
ATOM    646  OE1 GLU A  43      34.491  80.728 110.933  1.00  0.00           O  
ATOM    647  OE2 GLU A  43      36.467  80.347 111.667  1.00  0.00           O1-
ATOM    648  H   GLU A  43      36.481  83.606 107.699  1.00  0.00           H  
ATOM    649  HA  GLU A  43      34.469  81.727 108.667  1.00  0.00           H  
ATOM    650  HB2 GLU A  43      35.301  84.408 109.750  1.00  0.00           H  
ATOM    651  HB3 GLU A  43      34.079  83.446 110.419  1.00  0.00           H  
ATOM    652  HG2 GLU A  43      36.931  82.472 109.888  1.00  0.00           H  
ATOM    653  HG3 GLU A  43      36.390  83.029 111.465  1.00  0.00           H  
ATOM    654  N   TYR A  44      33.536  84.200 106.742  1.00  0.00           N  
ATOM    655  CA  TYR A  44      32.445  85.050 106.138  1.00  0.00           C  
ATOM    656  C   TYR A  44      32.639  85.444 104.622  1.00  0.00           C  
ATOM    657  O   TYR A  44      31.822  86.181 104.064  1.00  0.00           O  
ATOM    658  CB  TYR A  44      32.173  86.259 107.048  1.00  0.00           C  
ATOM    659  CG  TYR A  44      33.331  87.210 107.127  1.00  0.00           C  
ATOM    660  CD1 TYR A  44      34.242  86.988 108.200  1.00  0.00           C  
ATOM    661  CD2 TYR A  44      33.548  88.200 106.174  1.00  0.00           C  
ATOM    662  CE1 TYR A  44      35.438  87.739 108.300  1.00  0.00           C  
ATOM    663  CE2 TYR A  44      34.726  88.947 106.231  1.00  0.00           C  
ATOM    664  CZ  TYR A  44      35.693  88.710 107.259  1.00  0.00           C  
ATOM    665  OH  TYR A  44      36.866  89.427 107.291  1.00  0.00           O  
ATOM    666  H   TYR A  44      34.463  84.434 106.414  1.00  0.00           H  
ATOM    667  HA  TYR A  44      31.552  84.434 106.038  1.00  0.00           H  
ATOM    668  HB2 TYR A  44      31.274  86.809 106.769  1.00  0.00           H  
ATOM    669  HB3 TYR A  44      32.050  85.860 108.055  1.00  0.00           H  
ATOM    670  HD1 TYR A  44      34.048  86.147 108.849  1.00  0.00           H  
ATOM    671  HD2 TYR A  44      32.841  88.459 105.400  1.00  0.00           H  
ATOM    672  HE1 TYR A  44      36.263  87.578 108.978  1.00  0.00           H  
ATOM    673  HE2 TYR A  44      34.959  89.670 105.463  1.00  0.00           H  
ATOM    674  HH  TYR A  44      36.739  90.353 107.068  1.00  0.00           H  
ATOM    675  N   LYS A  45      33.735  84.936 103.958  1.00  0.00           N  
ATOM    676  CA  LYS A  45      34.053  85.336 102.498  1.00  0.00           C  
ATOM    677  C   LYS A  45      32.933  84.778 101.573  1.00  0.00           C  
ATOM    678  O   LYS A  45      32.322  85.609 100.806  1.00  0.00           O  
ATOM    679  CB  LYS A  45      35.466  84.865 102.093  1.00  0.00           C  
ATOM    680  CG  LYS A  45      35.795  85.169 100.644  1.00  0.00           C  
ATOM    681  CD  LYS A  45      37.336  84.967 100.422  1.00  0.00           C  
ATOM    682  CE  LYS A  45      37.971  83.535 100.649  1.00  0.00           C  
ATOM    683  NZ  LYS A  45      37.623  82.590  99.606  1.00  0.00           N1+
ATOM    684  H   LYS A  45      34.353  84.255 104.376  1.00  0.00           H  
ATOM    685  HA  LYS A  45      34.033  86.405 102.285  1.00  0.00           H  
ATOM    686  HB2 LYS A  45      36.138  85.299 102.832  1.00  0.00           H  
ATOM    687  HB3 LYS A  45      35.548  83.783 102.202  1.00  0.00           H  
ATOM    688  HG2 LYS A  45      35.258  84.466 100.007  1.00  0.00           H  
ATOM    689  HG3 LYS A  45      35.484  86.198 100.456  1.00  0.00           H  
ATOM    690  HD2 LYS A  45      37.478  85.127  99.353  1.00  0.00           H  
ATOM    691  HD3 LYS A  45      37.874  85.750 100.956  1.00  0.00           H  
ATOM    692  HE2 LYS A  45      39.047  83.716 100.631  1.00  0.00           H  
ATOM    693  HE3 LYS A  45      37.732  83.183 101.653  1.00  0.00           H  
ATOM    694  HZ1 LYS A  45      38.315  81.855  99.583  1.00  0.00           H  
ATOM    695  HZ2 LYS A  45      36.695  82.188  99.575  1.00  0.00           H  
ATOM    696  HZ3 LYS A  45      37.602  83.106  98.739  1.00  0.00           H  
ATOM    697  N   ALA A  46      32.726  83.421 101.598  1.00  0.00           N  
ATOM    698  CA  ALA A  46      31.828  82.830 100.631  1.00  0.00           C  
ATOM    699  C   ALA A  46      30.387  83.413 100.745  1.00  0.00           C  
ATOM    700  O   ALA A  46      29.734  83.810  99.822  1.00  0.00           O  
ATOM    701  CB  ALA A  46      31.725  81.228 100.907  1.00  0.00           C  
ATOM    702  H   ALA A  46      33.010  82.820 102.358  1.00  0.00           H  
ATOM    703  HA  ALA A  46      32.282  83.056  99.666  1.00  0.00           H  
ATOM    704  HB1 ALA A  46      30.768  80.899 101.313  1.00  0.00           H  
ATOM    705  HB2 ALA A  46      31.804  80.656  99.984  1.00  0.00           H  
ATOM    706  HB3 ALA A  46      32.540  80.955 101.577  1.00  0.00           H  
ATOM    707  N   TRP A  47      29.969  83.650 101.993  1.00  0.00           N  
ATOM    708  CA  TRP A  47      28.668  84.065 102.489  1.00  0.00           C  
ATOM    709  C   TRP A  47      28.406  85.476 101.940  1.00  0.00           C  
ATOM    710  O   TRP A  47      27.337  85.710 101.423  1.00  0.00           O  
ATOM    711  CB  TRP A  47      28.872  84.207 103.966  1.00  0.00           C  
ATOM    712  CG  TRP A  47      27.686  84.768 104.646  1.00  0.00           C  
ATOM    713  CD1 TRP A  47      26.513  84.190 104.682  1.00  0.00           C  
ATOM    714  CD2 TRP A  47      27.517  86.061 105.213  1.00  0.00           C  
ATOM    715  CE2 TRP A  47      26.091  86.235 105.553  1.00  0.00           C  
ATOM    716  CE3 TRP A  47      28.422  87.171 105.412  1.00  0.00           C  
ATOM    717  NE1 TRP A  47      25.550  85.059 105.161  1.00  0.00           N  
ATOM    718  CZ2 TRP A  47      25.525  87.472 105.861  1.00  0.00           C  
ATOM    719  CZ3 TRP A  47      27.875  88.381 105.884  1.00  0.00           C  
ATOM    720  CH2 TRP A  47      26.410  88.531 106.043  1.00  0.00           C  
ATOM    721  H   TRP A  47      30.650  83.320 102.662  1.00  0.00           H  
ATOM    722  HA  TRP A  47      27.853  83.415 102.174  1.00  0.00           H  
ATOM    723  HB2 TRP A  47      29.012  83.255 104.475  1.00  0.00           H  
ATOM    724  HB3 TRP A  47      29.666  84.902 104.239  1.00  0.00           H  
ATOM    725  HD1 TRP A  47      26.304  83.211 104.277  1.00  0.00           H  
ATOM    726  HE1 TRP A  47      24.556  84.917 105.054  1.00  0.00           H  
ATOM    727  HE3 TRP A  47      29.413  87.095 104.990  1.00  0.00           H  
ATOM    728  HZ2 TRP A  47      24.448  87.539 105.892  1.00  0.00           H  
ATOM    729  HZ3 TRP A  47      28.505  89.256 105.947  1.00  0.00           H  
ATOM    730  HH2 TRP A  47      26.065  89.524 106.296  1.00  0.00           H  
ATOM    731  N   LEU A  48      29.309  86.414 102.124  1.00  0.00           N  
ATOM    732  CA  LEU A  48      29.229  87.775 101.566  1.00  0.00           C  
ATOM    733  C   LEU A  48      29.264  87.822 100.039  1.00  0.00           C  
ATOM    734  O   LEU A  48      28.555  88.605  99.452  1.00  0.00           O  
ATOM    735  CB  LEU A  48      30.339  88.667 102.165  1.00  0.00           C  
ATOM    736  CG  LEU A  48      30.480  90.067 101.605  1.00  0.00           C  
ATOM    737  CD1 LEU A  48      29.288  90.994 101.858  1.00  0.00           C  
ATOM    738  CD2 LEU A  48      31.734  90.656 102.302  1.00  0.00           C  
ATOM    739  H   LEU A  48      30.219  86.099 102.431  1.00  0.00           H  
ATOM    740  HA  LEU A  48      28.214  88.100 101.791  1.00  0.00           H  
ATOM    741  HB2 LEU A  48      30.125  88.886 103.212  1.00  0.00           H  
ATOM    742  HB3 LEU A  48      31.287  88.165 101.974  1.00  0.00           H  
ATOM    743  HG  LEU A  48      30.684  90.128 100.536  1.00  0.00           H  
ATOM    744 HD11 LEU A  48      29.238  91.031 102.946  1.00  0.00           H  
ATOM    745 HD12 LEU A  48      29.489  92.008 101.517  1.00  0.00           H  
ATOM    746 HD13 LEU A  48      28.416  90.493 101.436  1.00  0.00           H  
ATOM    747 HD21 LEU A  48      31.497  90.742 103.363  1.00  0.00           H  
ATOM    748 HD22 LEU A  48      32.588  90.016 102.085  1.00  0.00           H  
ATOM    749 HD23 LEU A  48      31.971  91.668 101.974  1.00  0.00           H  
ATOM    750  N   LEU A  49      30.111  87.104  99.381  1.00  0.00           N  
ATOM    751  CA  LEU A  49      30.214  87.217  97.909  1.00  0.00           C  
ATOM    752  C   LEU A  49      28.941  86.582  97.289  1.00  0.00           C  
ATOM    753  O   LEU A  49      28.553  87.106  96.313  1.00  0.00           O  
ATOM    754  CB  LEU A  49      31.526  86.489  97.515  1.00  0.00           C  
ATOM    755  CG  LEU A  49      32.852  87.116  97.989  1.00  0.00           C  
ATOM    756  CD1 LEU A  49      33.993  86.237  97.642  1.00  0.00           C  
ATOM    757  CD2 LEU A  49      32.993  88.441  97.241  1.00  0.00           C  
ATOM    758  H   LEU A  49      30.689  86.423  99.853  1.00  0.00           H  
ATOM    759  HA  LEU A  49      30.206  88.283  97.683  1.00  0.00           H  
ATOM    760  HB2 LEU A  49      31.525  85.560  98.085  1.00  0.00           H  
ATOM    761  HB3 LEU A  49      31.538  86.051  96.517  1.00  0.00           H  
ATOM    762  HG  LEU A  49      32.759  87.271  99.063  1.00  0.00           H  
ATOM    763 HD11 LEU A  49      34.881  86.860  97.750  1.00  0.00           H  
ATOM    764 HD12 LEU A  49      34.044  85.398  98.336  1.00  0.00           H  
ATOM    765 HD13 LEU A  49      33.929  85.903  96.606  1.00  0.00           H  
ATOM    766 HD21 LEU A  49      33.920  88.893  97.592  1.00  0.00           H  
ATOM    767 HD22 LEU A  49      33.116  88.285  96.170  1.00  0.00           H  
ATOM    768 HD23 LEU A  49      32.173  89.142  97.396  1.00  0.00           H  
ATOM    769  N   GLY A  50      28.367  85.443  97.796  1.00  0.00           N  
ATOM    770  CA  GLY A  50      27.149  84.867  97.232  1.00  0.00           C  
ATOM    771  C   GLY A  50      25.874  85.593  97.614  1.00  0.00           C  
ATOM    772  O   GLY A  50      24.826  85.548  96.971  1.00  0.00           O  
ATOM    773  H   GLY A  50      28.773  85.034  98.625  1.00  0.00           H  
ATOM    774  HA2 GLY A  50      27.220  84.733  96.153  1.00  0.00           H  
ATOM    775  HA3 GLY A  50      27.082  83.872  97.673  1.00  0.00           H  
ATOM    776  N   LEU A  51      25.840  86.264  98.769  1.00  0.00           N  
ATOM    777  CA  LEU A  51      24.998  87.415  99.101  1.00  0.00           C  
ATOM    778  C   LEU A  51      25.057  88.510  98.039  1.00  0.00           C  
ATOM    779  O   LEU A  51      24.029  88.714  97.352  1.00  0.00           O  
ATOM    780  CB  LEU A  51      25.272  87.869 100.582  1.00  0.00           C  
ATOM    781  CG  LEU A  51      24.488  89.095 101.084  1.00  0.00           C  
ATOM    782  CD1 LEU A  51      22.944  88.854 101.129  1.00  0.00           C  
ATOM    783  CD2 LEU A  51      24.950  89.363 102.569  1.00  0.00           C  
ATOM    784  H   LEU A  51      26.591  86.137  99.433  1.00  0.00           H  
ATOM    785  HA  LEU A  51      23.983  87.026  99.024  1.00  0.00           H  
ATOM    786  HB2 LEU A  51      25.100  86.957 101.154  1.00  0.00           H  
ATOM    787  HB3 LEU A  51      26.358  87.930 100.506  1.00  0.00           H  
ATOM    788  HG  LEU A  51      24.744  89.987 100.512  1.00  0.00           H  
ATOM    789 HD11 LEU A  51      22.419  89.314 101.965  1.00  0.00           H  
ATOM    790 HD12 LEU A  51      22.571  89.248 100.183  1.00  0.00           H  
ATOM    791 HD13 LEU A  51      22.730  87.788 101.204  1.00  0.00           H  
ATOM    792 HD21 LEU A  51      24.441  90.250 102.949  1.00  0.00           H  
ATOM    793 HD22 LEU A  51      24.809  88.492 103.209  1.00  0.00           H  
ATOM    794 HD23 LEU A  51      26.003  89.634 102.649  1.00  0.00           H  
ATOM    795  N   LEU A  52      26.215  89.177  97.862  1.00  0.00           N  
ATOM    796  CA  LEU A  52      26.350  90.152  96.804  1.00  0.00           C  
ATOM    797  C   LEU A  52      25.910  89.743  95.428  1.00  0.00           C  
ATOM    798  O   LEU A  52      25.093  90.545  94.935  1.00  0.00           O  
ATOM    799  CB  LEU A  52      27.808  90.601  96.814  1.00  0.00           C  
ATOM    800  CG  LEU A  52      28.146  91.521  98.019  1.00  0.00           C  
ATOM    801  CD1 LEU A  52      29.662  91.770  97.758  1.00  0.00           C  
ATOM    802  CD2 LEU A  52      27.501  92.837  98.241  1.00  0.00           C  
ATOM    803  H   LEU A  52      27.033  89.032  98.437  1.00  0.00           H  
ATOM    804  HA  LEU A  52      25.798  91.049  97.083  1.00  0.00           H  
ATOM    805  HB2 LEU A  52      28.415  89.701  96.921  1.00  0.00           H  
ATOM    806  HB3 LEU A  52      27.947  91.223  95.929  1.00  0.00           H  
ATOM    807  HG  LEU A  52      28.017  90.915  98.917  1.00  0.00           H  
ATOM    808 HD11 LEU A  52      30.082  92.231  98.652  1.00  0.00           H  
ATOM    809 HD12 LEU A  52      30.190  90.833  97.574  1.00  0.00           H  
ATOM    810 HD13 LEU A  52      29.811  92.415  96.892  1.00  0.00           H  
ATOM    811 HD21 LEU A  52      26.498  92.588  98.587  1.00  0.00           H  
ATOM    812 HD22 LEU A  52      28.125  93.409  98.929  1.00  0.00           H  
ATOM    813 HD23 LEU A  52      27.460  93.404  97.311  1.00  0.00           H  
ATOM    814  N   ARG A  53      26.378  88.633  94.857  1.00  0.00           N  
ATOM    815  CA  ARG A  53      26.079  88.158  93.440  1.00  0.00           C  
ATOM    816  C   ARG A  53      24.668  87.687  93.155  1.00  0.00           C  
ATOM    817  O   ARG A  53      24.448  87.185  92.019  1.00  0.00           O  
ATOM    818  CB  ARG A  53      27.186  87.273  93.041  1.00  0.00           C  
ATOM    819  CG  ARG A  53      28.514  87.985  92.968  1.00  0.00           C  
ATOM    820  CD  ARG A  53      29.737  87.127  93.029  1.00  0.00           C  
ATOM    821  NE  ARG A  53      30.969  87.974  92.749  1.00  0.00           N  
ATOM    822  CZ  ARG A  53      32.202  87.607  92.978  1.00  0.00           C  
ATOM    823  NH1 ARG A  53      32.450  86.448  93.406  1.00  0.00           N1+
ATOM    824  NH2 ARG A  53      33.227  88.289  92.645  1.00  0.00           N  
ATOM    825  H   ARG A  53      27.026  88.116  95.435  1.00  0.00           H  
ATOM    826  HA  ARG A  53      26.142  89.060  92.832  1.00  0.00           H  
ATOM    827  HB2 ARG A  53      27.279  86.448  93.747  1.00  0.00           H  
ATOM    828  HB3 ARG A  53      27.049  86.806  92.067  1.00  0.00           H  
ATOM    829  HG2 ARG A  53      28.589  88.624  92.088  1.00  0.00           H  
ATOM    830  HG3 ARG A  53      28.716  88.690  93.774  1.00  0.00           H  
ATOM    831  HD2 ARG A  53      29.757  86.865  94.086  1.00  0.00           H  
ATOM    832  HD3 ARG A  53      29.666  86.286  92.340  1.00  0.00           H  
ATOM    833  HE  ARG A  53      30.794  88.828  92.238  1.00  0.00           H  
ATOM    834 HH11 ARG A  53      31.745  85.757  93.623  1.00  0.00           H  
ATOM    835 HH12 ARG A  53      33.422  86.225  93.566  1.00  0.00           H  
ATOM    836 HH21 ARG A  53      33.064  89.199  92.236  1.00  0.00           H  
ATOM    837 HH22 ARG A  53      34.103  87.845  92.876  1.00  0.00           H  
ATOM    838  N   GLN A  54      23.756  87.714  94.162  1.00  0.00           N  
ATOM    839  CA  GLN A  54      22.339  87.420  93.851  1.00  0.00           C  
ATOM    840  C   GLN A  54      21.643  88.417  92.848  1.00  0.00           C  
ATOM    841  O   GLN A  54      20.814  87.973  92.119  1.00  0.00           O  
ATOM    842  CB  GLN A  54      21.381  87.194  95.062  1.00  0.00           C  
ATOM    843  CG  GLN A  54      21.545  85.852  95.730  1.00  0.00           C  
ATOM    844  CD  GLN A  54      20.974  84.671  94.942  1.00  0.00           C  
ATOM    845  NE2 GLN A  54      19.648  84.652  94.731  1.00  0.00           N  
ATOM    846  OE1 GLN A  54      21.591  83.879  94.259  1.00  0.00           O  
ATOM    847  H   GLN A  54      24.095  88.043  95.054  1.00  0.00           H  
ATOM    848  HA  GLN A  54      22.272  86.430  93.401  1.00  0.00           H  
ATOM    849  HB2 GLN A  54      21.498  87.987  95.800  1.00  0.00           H  
ATOM    850  HB3 GLN A  54      20.348  87.245  94.719  1.00  0.00           H  
ATOM    851  HG2 GLN A  54      22.529  85.692  96.170  1.00  0.00           H  
ATOM    852  HG3 GLN A  54      20.921  85.910  96.623  1.00  0.00           H  
ATOM    853 HE21 GLN A  54      19.309  83.945  94.094  1.00  0.00           H  
ATOM    854 HE22 GLN A  54      19.060  85.383  95.108  1.00  0.00           H  
ATOM    855  N   HIP A  55      22.092  89.653  92.823  1.00  0.00           N  
ATOM    856  CA  HIP A  55      21.739  90.771  91.849  1.00  0.00           C  
ATOM    857  C   HIP A  55      22.967  91.290  91.064  1.00  0.00           C  
ATOM    858  O   HIP A  55      24.014  90.797  91.418  1.00  0.00           O  
ATOM    859  CB  HIP A  55      21.040  91.912  92.556  1.00  0.00           C  
ATOM    860  CG  HIP A  55      19.817  91.483  93.424  1.00  0.00           C  
ATOM    861  CD2 HIP A  55      18.530  91.509  93.055  1.00  0.00           C  
ATOM    862  ND1 HIP A  55      19.908  91.201  94.775  1.00  0.00           N1+
ATOM    863  CE1 HIP A  55      18.702  90.916  95.185  1.00  0.00           C  
ATOM    864  NE2 HIP A  55      17.850  91.151  94.147  1.00  0.00           N  
ATOM    865  H   HIP A  55      22.820  89.801  93.507  1.00  0.00           H  
ATOM    866  HA  HIP A  55      21.114  90.305  91.086  1.00  0.00           H  
ATOM    867  HB2 HIP A  55      21.770  92.375  93.219  1.00  0.00           H  
ATOM    868  HB3 HIP A  55      20.685  92.623  91.809  1.00  0.00           H  
ATOM    869  HD1 HIP A  55      20.761  91.274  95.312  1.00  0.00           H  
ATOM    870  HD2 HIP A  55      18.073  91.822  92.128  1.00  0.00           H  
ATOM    871  HE1 HIP A  55      18.423  90.589  96.175  1.00  0.00           H  
ATOM    872  HE2 HIP A  55      16.871  90.899  94.149  1.00  0.00           H  
ATOM    873  N   GLY A  56      22.845  92.176  90.022  1.00  0.00           N  
ATOM    874  CA  GLY A  56      23.945  92.743  89.259  1.00  0.00           C  
ATOM    875  C   GLY A  56      24.864  93.658  90.037  1.00  0.00           C  
ATOM    876  O   GLY A  56      25.307  94.652  89.528  1.00  0.00           O  
ATOM    877  H   GLY A  56      21.933  92.266  89.599  1.00  0.00           H  
ATOM    878  HA2 GLY A  56      24.463  91.877  88.845  1.00  0.00           H  
ATOM    879  HA3 GLY A  56      23.486  93.256  88.413  1.00  0.00           H  
ATOM    880  N   CYS A  57      25.240  93.333  91.262  1.00  0.00           N  
ATOM    881  CA  CYS A  57      26.048  94.167  92.153  1.00  0.00           C  
ATOM    882  C   CYS A  57      27.476  94.307  91.636  1.00  0.00           C  
ATOM    883  O   CYS A  57      28.029  93.374  91.052  1.00  0.00           O  
ATOM    884  CB  CYS A  57      26.020  93.352  93.451  1.00  0.00           C  
ATOM    885  SG  CYS A  57      27.074  94.260  94.640  1.00  0.00           S  
ATOM    886  H   CYS A  57      24.854  92.447  91.554  1.00  0.00           H  
ATOM    887  HA  CYS A  57      25.537  95.110  92.348  1.00  0.00           H  
ATOM    888  HB2 CYS A  57      24.969  93.340  93.740  1.00  0.00           H  
ATOM    889  HB3 CYS A  57      26.337  92.325  93.268  1.00  0.00           H  
ATOM    890  HG  CYS A  57      26.252  93.908  95.631  1.00  0.00           H  
ATOM    891  N   HIE A  58      28.006  95.515  91.800  1.00  0.00           N  
ATOM    892  CA  HIE A  58      29.407  95.875  91.376  1.00  0.00           C  
ATOM    893  C   HIE A  58      29.884  97.029  92.263  1.00  0.00           C  
ATOM    894  O   HIE A  58      31.007  97.019  92.829  1.00  0.00           O  
ATOM    895  CB  HIE A  58      29.302  96.332  89.856  1.00  0.00           C  
ATOM    896  CG  HIE A  58      30.608  96.594  89.231  1.00  0.00           C  
ATOM    897  CD2 HIE A  58      30.968  97.811  88.553  1.00  0.00           C  
ATOM    898  ND1 HIE A  58      31.745  95.771  89.113  1.00  0.00           N  
ATOM    899  CE1 HIE A  58      32.779  96.456  88.525  1.00  0.00           C  
ATOM    900  NE2 HIE A  58      32.341  97.682  88.181  1.00  0.00           N  
ATOM    901  H   HIE A  58      27.456  96.258  92.206  1.00  0.00           H  
ATOM    902  HA  HIE A  58      30.186  95.125  91.509  1.00  0.00           H  
ATOM    903  HB2 HIE A  58      28.746  95.512  89.401  1.00  0.00           H  
ATOM    904  HB3 HIE A  58      28.656  97.195  89.689  1.00  0.00           H  
ATOM    905  HD2 HIE A  58      30.257  98.599  88.355  1.00  0.00           H  
ATOM    906  HE1 HIE A  58      33.789  96.095  88.393  1.00  0.00           H  
ATOM    907  HE2 HIE A  58      32.878  98.463  87.833  1.00  0.00           H  
ATOM    908  N   ARG A  59      29.029  98.075  92.489  1.00  0.00           N  
ATOM    909  CA  ARG A  59      29.461  99.246  93.205  1.00  0.00           C  
ATOM    910  C   ARG A  59      29.210  99.088  94.731  1.00  0.00           C  
ATOM    911  O   ARG A  59      28.131  99.138  95.147  1.00  0.00           O  
ATOM    912  CB  ARG A  59      28.839 100.497  92.539  1.00  0.00           C  
ATOM    913  CG  ARG A  59      29.649 101.744  92.809  1.00  0.00           C  
ATOM    914  CD  ARG A  59      28.925 102.977  92.260  1.00  0.00           C  
ATOM    915  NE  ARG A  59      29.834 104.127  92.441  1.00  0.00           N  
ATOM    916  CZ  ARG A  59      29.546 105.161  93.212  1.00  0.00           C  
ATOM    917  NH1 ARG A  59      28.619 105.308  94.122  1.00  0.00           N1+
ATOM    918  NH2 ARG A  59      30.418 106.074  93.229  1.00  0.00           N  
ATOM    919  H   ARG A  59      28.062  97.830  92.333  1.00  0.00           H  
ATOM    920  HA  ARG A  59      30.526  99.468  93.146  1.00  0.00           H  
ATOM    921  HB2 ARG A  59      28.934 100.346  91.465  1.00  0.00           H  
ATOM    922  HB3 ARG A  59      27.764 100.571  92.704  1.00  0.00           H  
ATOM    923  HG2 ARG A  59      29.830 101.811  93.881  1.00  0.00           H  
ATOM    924  HG3 ARG A  59      30.675 101.645  92.455  1.00  0.00           H  
ATOM    925  HD2 ARG A  59      28.754 102.714  91.216  1.00  0.00           H  
ATOM    926  HD3 ARG A  59      27.926 103.096  92.680  1.00  0.00           H  
ATOM    927  HE  ARG A  59      30.612 104.244  91.807  1.00  0.00           H  
ATOM    928 HH11 ARG A  59      27.931 104.573  94.202  1.00  0.00           H  
ATOM    929 HH12 ARG A  59      28.378 106.168  94.593  1.00  0.00           H  
ATOM    930 HH21 ARG A  59      31.264 105.967  92.687  1.00  0.00           H  
ATOM    931 HH22 ARG A  59      30.343 106.845  93.877  1.00  0.00           H  
ATOM    932  N   VAL A  60      30.310  98.997  95.462  1.00  0.00           N  
ATOM    933  CA  VAL A  60      30.330  98.798  96.930  1.00  0.00           C  
ATOM    934  C   VAL A  60      31.150  99.807  97.710  1.00  0.00           C  
ATOM    935  O   VAL A  60      32.224 100.268  97.255  1.00  0.00           O  
ATOM    936  CB  VAL A  60      30.963  97.385  97.193  1.00  0.00           C  
ATOM    937  CG1 VAL A  60      31.094  97.170  98.748  1.00  0.00           C  
ATOM    938  CG2 VAL A  60      30.216  96.268  96.492  1.00  0.00           C  
ATOM    939  H   VAL A  60      31.225  99.104  95.048  1.00  0.00           H  
ATOM    940  HA  VAL A  60      29.323  98.855  97.343  1.00  0.00           H  
ATOM    941  HB  VAL A  60      31.910  97.591  96.696  1.00  0.00           H  
ATOM    942 HG11 VAL A  60      30.209  97.449  99.320  1.00  0.00           H  
ATOM    943 HG12 VAL A  60      31.358  96.116  98.825  1.00  0.00           H  
ATOM    944 HG13 VAL A  60      32.014  97.678  99.039  1.00  0.00           H  
ATOM    945 HG21 VAL A  60      30.486  96.331  95.438  1.00  0.00           H  
ATOM    946 HG22 VAL A  60      30.551  95.296  96.857  1.00  0.00           H  
ATOM    947 HG23 VAL A  60      29.136  96.391  96.583  1.00  0.00           H  
ATOM    948  N   LEU A  61      30.741 100.176  98.921  1.00  0.00           N  
ATOM    949  CA  LEU A  61      31.387 101.064  99.927  1.00  0.00           C  
ATOM    950  C   LEU A  61      31.651 100.275 101.207  1.00  0.00           C  
ATOM    951  O   LEU A  61      30.801  99.472 101.672  1.00  0.00           O  
ATOM    952  CB  LEU A  61      30.451 102.260 100.216  1.00  0.00           C  
ATOM    953  CG  LEU A  61      30.757 103.158 101.394  1.00  0.00           C  
ATOM    954  CD1 LEU A  61      31.958 104.036 101.112  1.00  0.00           C  
ATOM    955  CD2 LEU A  61      29.496 103.964 101.681  1.00  0.00           C  
ATOM    956  H   LEU A  61      30.058  99.554  99.328  1.00  0.00           H  
ATOM    957  HA  LEU A  61      32.295 101.460  99.472  1.00  0.00           H  
ATOM    958  HB2 LEU A  61      30.421 102.862  99.309  1.00  0.00           H  
ATOM    959  HB3 LEU A  61      29.447 101.900 100.441  1.00  0.00           H  
ATOM    960  HG  LEU A  61      30.979 102.525 102.254  1.00  0.00           H  
ATOM    961 HD11 LEU A  61      31.632 104.623 100.253  1.00  0.00           H  
ATOM    962 HD12 LEU A  61      32.256 104.599 101.996  1.00  0.00           H  
ATOM    963 HD13 LEU A  61      32.810 103.427 100.809  1.00  0.00           H  
ATOM    964 HD21 LEU A  61      28.609 103.339 101.782  1.00  0.00           H  
ATOM    965 HD22 LEU A  61      29.748 104.494 102.599  1.00  0.00           H  
ATOM    966 HD23 LEU A  61      29.209 104.573 100.824  1.00  0.00           H  
ATOM    967  N   ASH A  62      32.841 100.438 101.825  1.00  0.00           N  
ATOM    968  CA  ASH A  62      33.150  99.928 103.143  1.00  0.00           C  
ATOM    969  C   ASH A  62      33.366 101.170 104.098  1.00  0.00           C  
ATOM    970  O   ASH A  62      34.268 101.966 103.962  1.00  0.00           O  
ATOM    971  CB  ASH A  62      34.356  98.949 103.052  1.00  0.00           C  
ATOM    972  CG  ASH A  62      34.651  98.323 104.474  1.00  0.00           C  
ATOM    973  OD1 ASH A  62      35.345  98.867 105.311  1.00  0.00           O  
ATOM    974  OD2 ASH A  62      34.103  97.096 104.745  1.00  0.00           O  
ATOM    975  H   ASH A  62      33.591 100.706 101.203  1.00  0.00           H  
ATOM    976  HA  ASH A  62      32.334  99.349 103.576  1.00  0.00           H  
ATOM    977  HB2 ASH A  62      34.154  98.115 102.379  1.00  0.00           H  
ATOM    978  HB3 ASH A  62      35.176  99.606 102.761  1.00  0.00           H  
ATOM    979  HD2 ASH A  62      34.355  96.845 105.637  1.00  0.00           H  
ATOM    980  N   VAL A  63      32.471 101.332 105.052  1.00  0.00           N  
ATOM    981  CA  VAL A  63      32.480 102.446 106.101  1.00  0.00           C  
ATOM    982  C   VAL A  63      33.132 102.014 107.409  1.00  0.00           C  
ATOM    983  O   VAL A  63      32.637 102.340 108.500  1.00  0.00           O  
ATOM    984  CB  VAL A  63      31.173 103.250 106.243  1.00  0.00           C  
ATOM    985  CG1 VAL A  63      30.653 103.999 105.067  1.00  0.00           C  
ATOM    986  CG2 VAL A  63      30.013 102.269 106.728  1.00  0.00           C  
ATOM    987  H   VAL A  63      31.784 100.605 105.194  1.00  0.00           H  
ATOM    988  HA  VAL A  63      33.192 103.175 105.715  1.00  0.00           H  
ATOM    989  HB  VAL A  63      31.341 103.951 107.061  1.00  0.00           H  
ATOM    990 HG11 VAL A  63      29.771 104.560 105.377  1.00  0.00           H  
ATOM    991 HG12 VAL A  63      31.426 104.661 104.678  1.00  0.00           H  
ATOM    992 HG13 VAL A  63      30.330 103.266 104.329  1.00  0.00           H  
ATOM    993 HG21 VAL A  63      29.049 102.774 106.688  1.00  0.00           H  
ATOM    994 HG22 VAL A  63      29.999 101.495 105.960  1.00  0.00           H  
ATOM    995 HG23 VAL A  63      30.266 101.773 107.665  1.00  0.00           H  
ATOM    996  N   ALA A  64      34.187 101.198 107.292  1.00  0.00           N  
ATOM    997  CA  ALA A  64      34.912 100.635 108.482  1.00  0.00           C  
ATOM    998  C   ALA A  64      36.191  99.941 107.981  1.00  0.00           C  
ATOM    999  O   ALA A  64      36.374  98.748 108.260  1.00  0.00           O  
ATOM   1000  CB  ALA A  64      34.108  99.748 109.469  1.00  0.00           C  
ATOM   1001  H   ALA A  64      34.491 100.961 106.359  1.00  0.00           H  
ATOM   1002  HA  ALA A  64      35.267 101.502 109.041  1.00  0.00           H  
ATOM   1003  HB1 ALA A  64      34.790  99.300 110.191  1.00  0.00           H  
ATOM   1004  HB2 ALA A  64      33.208 100.190 109.899  1.00  0.00           H  
ATOM   1005  HB3 ALA A  64      33.702  98.991 108.799  1.00  0.00           H  
ATOM   1006  N   CYS A  65      36.975 100.666 107.199  1.00  0.00           N  
ATOM   1007  CA  CYS A  65      38.177 100.193 106.372  1.00  0.00           C  
ATOM   1008  C   CYS A  65      39.231  99.519 107.233  1.00  0.00           C  
ATOM   1009  O   CYS A  65      39.739  98.428 106.891  1.00  0.00           O  
ATOM   1010  CB  CYS A  65      38.716 101.373 105.558  1.00  0.00           C  
ATOM   1011  SG  CYS A  65      40.011 100.859 104.333  1.00  0.00           S  
ATOM   1012  H   CYS A  65      36.673 101.629 107.171  1.00  0.00           H  
ATOM   1013  HA  CYS A  65      37.855  99.497 105.598  1.00  0.00           H  
ATOM   1014  HB2 CYS A  65      37.921 101.903 105.034  1.00  0.00           H  
ATOM   1015  HB3 CYS A  65      39.170 102.105 106.226  1.00  0.00           H  
ATOM   1016  HG  CYS A  65      40.977 100.398 105.132  1.00  0.00           H  
ATOM   1017  N   GLY A  66      39.565 100.229 108.295  1.00  0.00           N  
ATOM   1018  CA  GLY A  66      40.749  99.955 109.121  1.00  0.00           C  
ATOM   1019  C   GLY A  66      42.045  99.869 108.312  1.00  0.00           C  
ATOM   1020  O   GLY A  66      42.276 100.698 107.461  1.00  0.00           O  
ATOM   1021  H   GLY A  66      38.976 101.021 108.508  1.00  0.00           H  
ATOM   1022  HA2 GLY A  66      40.814 100.717 109.898  1.00  0.00           H  
ATOM   1023  HA3 GLY A  66      40.552  99.025 109.655  1.00  0.00           H  
ATOM   1024  N   THR A  67      42.956  98.907 108.645  1.00  0.00           N  
ATOM   1025  CA  THR A  67      44.112  98.527 107.894  1.00  0.00           C  
ATOM   1026  C   THR A  67      43.769  97.954 106.522  1.00  0.00           C  
ATOM   1027  O   THR A  67      44.716  97.579 105.787  1.00  0.00           O  
ATOM   1028  CB  THR A  67      44.967  97.522 108.652  1.00  0.00           C  
ATOM   1029  CG2 THR A  67      45.637  97.925 109.980  1.00  0.00           C  
ATOM   1030  OG1 THR A  67      44.136  96.421 108.866  1.00  0.00           O  
ATOM   1031  H   THR A  67      42.768  98.289 109.423  1.00  0.00           H  
ATOM   1032  HA  THR A  67      44.669  99.446 107.718  1.00  0.00           H  
ATOM   1033  HB  THR A  67      45.776  97.190 108.000  1.00  0.00           H  
ATOM   1034  HG1 THR A  67      44.733  95.682 109.002  1.00  0.00           H  
ATOM   1035 HG21 THR A  67      46.364  97.193 110.334  1.00  0.00           H  
ATOM   1036 HG22 THR A  67      46.162  98.877 109.897  1.00  0.00           H  
ATOM   1037 HG23 THR A  67      44.796  98.113 110.647  1.00  0.00           H  
ATOM   1038  N   GLY A  68      42.507  97.896 106.046  1.00  0.00           N  
ATOM   1039  CA  GLY A  68      42.107  97.580 104.652  1.00  0.00           C  
ATOM   1040  C   GLY A  68      41.477  96.197 104.426  1.00  0.00           C  
ATOM   1041  O   GLY A  68      41.044  95.893 103.353  1.00  0.00           O  
ATOM   1042  H   GLY A  68      41.729  97.828 106.685  1.00  0.00           H  
ATOM   1043  HA2 GLY A  68      41.399  98.302 104.242  1.00  0.00           H  
ATOM   1044  HA3 GLY A  68      42.880  97.595 103.884  1.00  0.00           H  
ATOM   1045  N   VAL A  69      41.273  95.399 105.476  1.00  0.00           N  
ATOM   1046  CA  VAL A  69      41.101  93.921 105.344  1.00  0.00           C  
ATOM   1047  C   VAL A  69      39.788  93.458 104.772  1.00  0.00           C  
ATOM   1048  O   VAL A  69      39.745  92.592 103.867  1.00  0.00           O  
ATOM   1049  CB  VAL A  69      41.524  93.189 106.641  1.00  0.00           C  
ATOM   1050  CG1 VAL A  69      40.963  91.821 106.849  1.00  0.00           C  
ATOM   1051  CG2 VAL A  69      43.022  93.211 106.914  1.00  0.00           C  
ATOM   1052  H   VAL A  69      41.678  95.595 106.380  1.00  0.00           H  
ATOM   1053  HA  VAL A  69      41.761  93.553 104.558  1.00  0.00           H  
ATOM   1054  HB  VAL A  69      40.994  93.801 107.373  1.00  0.00           H  
ATOM   1055 HG11 VAL A  69      39.881  91.761 106.725  1.00  0.00           H  
ATOM   1056 HG12 VAL A  69      41.497  91.092 106.241  1.00  0.00           H  
ATOM   1057 HG13 VAL A  69      41.178  91.529 107.877  1.00  0.00           H  
ATOM   1058 HG21 VAL A  69      43.166  92.858 107.935  1.00  0.00           H  
ATOM   1059 HG22 VAL A  69      43.540  92.543 106.225  1.00  0.00           H  
ATOM   1060 HG23 VAL A  69      43.382  94.240 106.904  1.00  0.00           H  
ATOM   1061  N   ASP A  70      38.622  93.984 105.122  1.00  0.00           N  
ATOM   1062  CA  ASP A  70      37.317  93.524 104.558  1.00  0.00           C  
ATOM   1063  C   ASP A  70      37.082  94.025 103.130  1.00  0.00           C  
ATOM   1064  O   ASP A  70      36.533  93.405 102.221  1.00  0.00           O  
ATOM   1065  CB  ASP A  70      36.168  93.906 105.582  1.00  0.00           C  
ATOM   1066  CG  ASP A  70      36.471  93.375 106.959  1.00  0.00           C  
ATOM   1067  OD1 ASP A  70      36.716  94.170 107.870  1.00  0.00           O  
ATOM   1068  OD2 ASP A  70      36.307  92.169 107.252  1.00  0.00           O1-
ATOM   1069  H   ASP A  70      38.548  94.708 105.823  1.00  0.00           H  
ATOM   1070  HA  ASP A  70      37.261  92.438 104.484  1.00  0.00           H  
ATOM   1071  HB2 ASP A  70      35.981  94.980 105.591  1.00  0.00           H  
ATOM   1072  HB3 ASP A  70      35.210  93.495 105.261  1.00  0.00           H  
ATOM   1073  N   SER A  71      37.556  95.241 102.925  1.00  0.00           N  
ATOM   1074  CA  SER A  71      37.598  95.975 101.671  1.00  0.00           C  
ATOM   1075  C   SER A  71      38.410  95.241 100.648  1.00  0.00           C  
ATOM   1076  O   SER A  71      37.886  94.839  99.617  1.00  0.00           O  
ATOM   1077  CB  SER A  71      38.168  97.352 101.914  1.00  0.00           C  
ATOM   1078  OG  SER A  71      37.539  98.092 102.893  1.00  0.00           O  
ATOM   1079  H   SER A  71      38.104  95.655 103.665  1.00  0.00           H  
ATOM   1080  HA  SER A  71      36.593  96.180 101.301  1.00  0.00           H  
ATOM   1081  HB2 SER A  71      39.173  97.306 102.334  1.00  0.00           H  
ATOM   1082  HB3 SER A  71      38.157  97.930 100.989  1.00  0.00           H  
ATOM   1083  HG  SER A  71      37.682  97.640 103.729  1.00  0.00           H  
ATOM   1084  N   ILE A  72      39.706  94.995 100.865  1.00  0.00           N  
ATOM   1085  CA  ILE A  72      40.657  94.498  99.899  1.00  0.00           C  
ATOM   1086  C   ILE A  72      40.292  93.175  99.194  1.00  0.00           C  
ATOM   1087  O   ILE A  72      40.423  93.045  97.998  1.00  0.00           O  
ATOM   1088  CB  ILE A  72      41.973  94.301 100.729  1.00  0.00           C  
ATOM   1089  CG1 ILE A  72      42.640  95.671 100.824  1.00  0.00           C  
ATOM   1090  CG2 ILE A  72      42.879  93.217 100.185  1.00  0.00           C  
ATOM   1091  CD1 ILE A  72      43.911  95.735 101.716  1.00  0.00           C  
ATOM   1092  H   ILE A  72      40.039  95.354 101.749  1.00  0.00           H  
ATOM   1093  HA  ILE A  72      40.881  95.192  99.089  1.00  0.00           H  
ATOM   1094  HB  ILE A  72      41.664  93.955 101.715  1.00  0.00           H  
ATOM   1095 HG12 ILE A  72      43.051  95.965  99.858  1.00  0.00           H  
ATOM   1096 HG13 ILE A  72      41.926  96.428 101.150  1.00  0.00           H  
ATOM   1097 HG21 ILE A  72      43.909  93.171 100.538  1.00  0.00           H  
ATOM   1098 HG22 ILE A  72      42.450  92.215 100.183  1.00  0.00           H  
ATOM   1099 HG23 ILE A  72      43.019  93.513  99.145  1.00  0.00           H  
ATOM   1100 HD11 ILE A  72      43.728  95.328 102.711  1.00  0.00           H  
ATOM   1101 HD12 ILE A  72      44.677  95.094 101.279  1.00  0.00           H  
ATOM   1102 HD13 ILE A  72      44.334  96.739 101.738  1.00  0.00           H  
ATOM   1103  N   MET A  73      39.610  92.321 100.043  1.00  0.00           N  
ATOM   1104  CA  MET A  73      39.056  90.996  99.714  1.00  0.00           C  
ATOM   1105  C   MET A  73      37.977  91.123  98.645  1.00  0.00           C  
ATOM   1106  O   MET A  73      37.965  90.314  97.706  1.00  0.00           O  
ATOM   1107  CB  MET A  73      38.610  90.348 101.017  1.00  0.00           C  
ATOM   1108  CG  MET A  73      38.081  88.952 100.811  1.00  0.00           C  
ATOM   1109  SD  MET A  73      36.973  88.343 102.119  1.00  0.00           S  
ATOM   1110  CE  MET A  73      35.347  88.919 101.538  1.00  0.00           C  
ATOM   1111  H   MET A  73      39.366  92.709 100.943  1.00  0.00           H  
ATOM   1112  HA  MET A  73      39.811  90.418  99.182  1.00  0.00           H  
ATOM   1113  HB2 MET A  73      39.463  90.294 101.694  1.00  0.00           H  
ATOM   1114  HB3 MET A  73      37.873  90.939 101.561  1.00  0.00           H  
ATOM   1115  HG2 MET A  73      37.542  88.971  99.865  1.00  0.00           H  
ATOM   1116  HG3 MET A  73      38.877  88.215 100.924  1.00  0.00           H  
ATOM   1117  HE1 MET A  73      35.176  89.957 101.822  1.00  0.00           H  
ATOM   1118  HE2 MET A  73      35.323  88.968 100.450  1.00  0.00           H  
ATOM   1119  HE3 MET A  73      34.469  88.432 101.961  1.00  0.00           H  
ATOM   1120  N   LEU A  74      37.177  92.166  98.721  1.00  0.00           N  
ATOM   1121  CA  LEU A  74      36.230  92.539  97.657  1.00  0.00           C  
ATOM   1122  C   LEU A  74      36.993  93.103  96.420  1.00  0.00           C  
ATOM   1123  O   LEU A  74      36.584  92.952  95.262  1.00  0.00           O  
ATOM   1124  CB  LEU A  74      35.067  93.451  98.168  1.00  0.00           C  
ATOM   1125  CG  LEU A  74      34.347  93.057  99.448  1.00  0.00           C  
ATOM   1126  CD1 LEU A  74      33.253  94.110  99.682  1.00  0.00           C  
ATOM   1127  CD2 LEU A  74      33.810  91.579  99.147  1.00  0.00           C  
ATOM   1128  H   LEU A  74      37.284  92.785  99.511  1.00  0.00           H  
ATOM   1129  HA  LEU A  74      35.856  91.600  97.250  1.00  0.00           H  
ATOM   1130  HB2 LEU A  74      35.605  94.361  98.436  1.00  0.00           H  
ATOM   1131  HB3 LEU A  74      34.290  93.576  97.414  1.00  0.00           H  
ATOM   1132  HG  LEU A  74      35.030  92.973 100.293  1.00  0.00           H  
ATOM   1133 HD11 LEU A  74      33.673  95.115  99.726  1.00  0.00           H  
ATOM   1134 HD12 LEU A  74      32.536  94.184  98.865  1.00  0.00           H  
ATOM   1135 HD13 LEU A  74      32.774  93.761 100.597  1.00  0.00           H  
ATOM   1136 HD21 LEU A  74      34.622  90.857  99.059  1.00  0.00           H  
ATOM   1137 HD22 LEU A  74      33.120  91.180  99.890  1.00  0.00           H  
ATOM   1138 HD23 LEU A  74      33.202  91.474  98.249  1.00  0.00           H  
ATOM   1139  N   VAL A  75      38.139  93.748  96.555  1.00  0.00           N  
ATOM   1140  CA  VAL A  75      38.851  94.319  95.369  1.00  0.00           C  
ATOM   1141  C   VAL A  75      39.673  93.287  94.559  1.00  0.00           C  
ATOM   1142  O   VAL A  75      39.808  93.341  93.327  1.00  0.00           O  
ATOM   1143  CB  VAL A  75      39.841  95.413  95.929  1.00  0.00           C  
ATOM   1144  CG1 VAL A  75      40.518  96.158  94.717  1.00  0.00           C  
ATOM   1145  CG2 VAL A  75      39.196  96.590  96.703  1.00  0.00           C  
ATOM   1146  H   VAL A  75      38.374  93.988  97.507  1.00  0.00           H  
ATOM   1147  HA  VAL A  75      38.172  94.814  94.674  1.00  0.00           H  
ATOM   1148  HB  VAL A  75      40.600  94.893  96.513  1.00  0.00           H  
ATOM   1149 HG11 VAL A  75      39.893  96.626  93.955  1.00  0.00           H  
ATOM   1150 HG12 VAL A  75      41.062  97.036  95.066  1.00  0.00           H  
ATOM   1151 HG13 VAL A  75      41.266  95.484  94.300  1.00  0.00           H  
ATOM   1152 HG21 VAL A  75      38.654  96.334  97.614  1.00  0.00           H  
ATOM   1153 HG22 VAL A  75      39.986  97.263  97.036  1.00  0.00           H  
ATOM   1154 HG23 VAL A  75      38.509  97.040  95.986  1.00  0.00           H  
ATOM   1155  N   GLU A  76      40.235  92.256  95.250  1.00  0.00           N  
ATOM   1156  CA  GLU A  76      40.727  90.939  94.693  1.00  0.00           C  
ATOM   1157  C   GLU A  76      39.617  90.166  93.970  1.00  0.00           C  
ATOM   1158  O   GLU A  76      39.788  89.145  93.288  1.00  0.00           O  
ATOM   1159  CB  GLU A  76      41.348  90.171  95.862  1.00  0.00           C  
ATOM   1160  CG  GLU A  76      42.166  88.907  95.435  1.00  0.00           C  
ATOM   1161  CD  GLU A  76      43.592  89.176  95.083  1.00  0.00           C  
ATOM   1162  OE1 GLU A  76      44.502  89.050  95.984  1.00  0.00           O  
ATOM   1163  OE2 GLU A  76      43.833  89.514  93.888  1.00  0.00           O1-
ATOM   1164  H   GLU A  76      40.218  92.436  96.244  1.00  0.00           H  
ATOM   1165  HA  GLU A  76      41.529  91.142  93.984  1.00  0.00           H  
ATOM   1166  HB2 GLU A  76      42.087  90.886  96.226  1.00  0.00           H  
ATOM   1167  HB3 GLU A  76      40.573  89.824  96.546  1.00  0.00           H  
ATOM   1168  HG2 GLU A  76      42.185  88.212  96.273  1.00  0.00           H  
ATOM   1169  HG3 GLU A  76      41.661  88.448  94.585  1.00  0.00           H  
ATOM   1170  N   GLU A  77      38.375  90.622  94.052  1.00  0.00           N  
ATOM   1171  CA  GLU A  77      37.100  90.036  93.600  1.00  0.00           C  
ATOM   1172  C   GLU A  77      36.453  90.922  92.539  1.00  0.00           C  
ATOM   1173  O   GLU A  77      35.367  90.626  92.023  1.00  0.00           O  
ATOM   1174  CB  GLU A  77      36.192  89.514  94.722  1.00  0.00           C  
ATOM   1175  CG  GLU A  77      36.604  88.053  95.147  1.00  0.00           C  
ATOM   1176  CD  GLU A  77      36.374  86.953  94.099  1.00  0.00           C  
ATOM   1177  OE1 GLU A  77      35.181  86.580  93.799  1.00  0.00           O  
ATOM   1178  OE2 GLU A  77      37.331  86.522  93.392  1.00  0.00           O1-
ATOM   1179  H   GLU A  77      38.301  91.364  94.733  1.00  0.00           H  
ATOM   1180  HA  GLU A  77      37.370  89.192  92.965  1.00  0.00           H  
ATOM   1181  HB2 GLU A  77      36.286  90.138  95.611  1.00  0.00           H  
ATOM   1182  HB3 GLU A  77      35.184  89.519  94.307  1.00  0.00           H  
ATOM   1183  HG2 GLU A  77      37.670  88.061  95.374  1.00  0.00           H  
ATOM   1184  HG3 GLU A  77      36.020  87.816  96.037  1.00  0.00           H  
ATOM   1185  N   GLY A  78      37.269  91.912  92.105  1.00  0.00           N  
ATOM   1186  CA  GLY A  78      36.910  92.848  91.004  1.00  0.00           C  
ATOM   1187  C   GLY A  78      35.581  93.719  91.153  1.00  0.00           C  
ATOM   1188  O   GLY A  78      34.931  93.966  90.157  1.00  0.00           O  
ATOM   1189  H   GLY A  78      38.183  91.973  92.530  1.00  0.00           H  
ATOM   1190  HA2 GLY A  78      37.760  93.519  90.890  1.00  0.00           H  
ATOM   1191  HA3 GLY A  78      36.805  92.302  90.066  1.00  0.00           H  
ATOM   1192  N   PHE A  79      35.252  94.041  92.419  1.00  0.00           N  
ATOM   1193  CA  PHE A  79      34.164  95.025  92.668  1.00  0.00           C  
ATOM   1194  C   PHE A  79      34.699  96.440  92.562  1.00  0.00           C  
ATOM   1195  O   PHE A  79      35.922  96.614  92.530  1.00  0.00           O  
ATOM   1196  CB  PHE A  79      33.652  94.770  94.147  1.00  0.00           C  
ATOM   1197  CG  PHE A  79      32.804  93.523  94.338  1.00  0.00           C  
ATOM   1198  CD1 PHE A  79      31.430  93.742  94.112  1.00  0.00           C  
ATOM   1199  CD2 PHE A  79      33.389  92.258  94.482  1.00  0.00           C  
ATOM   1200  CE1 PHE A  79      30.588  92.593  94.239  1.00  0.00           C  
ATOM   1201  CE2 PHE A  79      32.452  91.166  94.555  1.00  0.00           C  
ATOM   1202  CZ  PHE A  79      31.051  91.311  94.565  1.00  0.00           C  
ATOM   1203  H   PHE A  79      35.949  93.806  93.113  1.00  0.00           H  
ATOM   1204  HA  PHE A  79      33.387  94.951  91.909  1.00  0.00           H  
ATOM   1205  HB2 PHE A  79      34.501  94.632  94.818  1.00  0.00           H  
ATOM   1206  HB3 PHE A  79      33.063  95.646  94.418  1.00  0.00           H  
ATOM   1207  HD1 PHE A  79      31.063  94.734  93.894  1.00  0.00           H  
ATOM   1208  HD2 PHE A  79      34.441  92.184  94.716  1.00  0.00           H  
ATOM   1209  HE1 PHE A  79      29.539  92.774  94.055  1.00  0.00           H  
ATOM   1210  HE2 PHE A  79      32.889  90.180  94.618  1.00  0.00           H  
ATOM   1211  HZ  PHE A  79      30.365  90.538  94.879  1.00  0.00           H  
ATOM   1212  N   SER A  80      33.786  97.393  92.556  1.00  0.00           N  
ATOM   1213  CA  SER A  80      34.107  98.801  92.490  1.00  0.00           C  
ATOM   1214  C   SER A  80      34.206  99.422  93.887  1.00  0.00           C  
ATOM   1215  O   SER A  80      33.189  99.890  94.393  1.00  0.00           O  
ATOM   1216  CB  SER A  80      33.032  99.544  91.662  1.00  0.00           C  
ATOM   1217  OG  SER A  80      33.408 100.905  91.356  1.00  0.00           O  
ATOM   1218  H   SER A  80      32.803  97.177  92.460  1.00  0.00           H  
ATOM   1219  HA  SER A  80      35.072  98.884  91.992  1.00  0.00           H  
ATOM   1220  HB2 SER A  80      32.733  98.973  90.782  1.00  0.00           H  
ATOM   1221  HB3 SER A  80      32.226  99.604  92.393  1.00  0.00           H  
ATOM   1222  HG  SER A  80      33.766 100.853  90.466  1.00  0.00           H  
ATOM   1223  N   VAL A  81      35.306  99.230  94.634  1.00  0.00           N  
ATOM   1224  CA  VAL A  81      35.399  99.520  96.075  1.00  0.00           C  
ATOM   1225  C   VAL A  81      35.741 101.028  96.362  1.00  0.00           C  
ATOM   1226  O   VAL A  81      36.810 101.517  95.947  1.00  0.00           O  
ATOM   1227  CB  VAL A  81      36.308  98.629  96.891  1.00  0.00           C  
ATOM   1228  CG1 VAL A  81      36.431  98.955  98.347  1.00  0.00           C  
ATOM   1229  CG2 VAL A  81      35.846  97.178  96.875  1.00  0.00           C  
ATOM   1230  H   VAL A  81      36.083  98.802  94.151  1.00  0.00           H  
ATOM   1231  HA  VAL A  81      34.414  99.399  96.525  1.00  0.00           H  
ATOM   1232  HB  VAL A  81      37.294  98.572  96.427  1.00  0.00           H  
ATOM   1233 HG11 VAL A  81      36.829  98.066  98.836  1.00  0.00           H  
ATOM   1234 HG12 VAL A  81      37.180  99.742  98.441  1.00  0.00           H  
ATOM   1235 HG13 VAL A  81      35.493  99.229  98.829  1.00  0.00           H  
ATOM   1236 HG21 VAL A  81      36.615  96.578  97.364  1.00  0.00           H  
ATOM   1237 HG22 VAL A  81      34.898  97.174  97.413  1.00  0.00           H  
ATOM   1238 HG23 VAL A  81      35.833  96.775  95.861  1.00  0.00           H  
ATOM   1239  N   THR A  82      34.931 101.711  97.178  1.00  0.00           N  
ATOM   1240  CA  THR A  82      35.291 102.924  98.006  1.00  0.00           C  
ATOM   1241  C   THR A  82      35.364 102.481  99.492  1.00  0.00           C  
ATOM   1242  O   THR A  82      34.521 101.727  99.925  1.00  0.00           O  
ATOM   1243  CB  THR A  82      34.242 104.006  97.784  1.00  0.00           C  
ATOM   1244  CG2 THR A  82      34.311 105.238  98.735  1.00  0.00           C  
ATOM   1245  OG1 THR A  82      34.541 104.621  96.538  1.00  0.00           O  
ATOM   1246  H   THR A  82      34.084 101.244  97.465  1.00  0.00           H  
ATOM   1247  HA  THR A  82      36.296 103.249  97.738  1.00  0.00           H  
ATOM   1248  HB  THR A  82      33.235 103.592  97.848  1.00  0.00           H  
ATOM   1249  HG1 THR A  82      34.246 103.944  95.924  1.00  0.00           H  
ATOM   1250 HG21 THR A  82      34.215 104.968  99.788  1.00  0.00           H  
ATOM   1251 HG22 THR A  82      35.286 105.680  98.535  1.00  0.00           H  
ATOM   1252 HG23 THR A  82      33.662 106.038  98.379  1.00  0.00           H  
ATOM   1253  N   SER A  83      36.454 102.904 100.157  1.00  0.00           N  
ATOM   1254  CA  SER A  83      36.662 102.657 101.575  1.00  0.00           C  
ATOM   1255  C   SER A  83      36.957 103.878 102.380  1.00  0.00           C  
ATOM   1256  O   SER A  83      37.859 104.692 102.027  1.00  0.00           O  
ATOM   1257  CB  SER A  83      37.854 101.684 101.761  1.00  0.00           C  
ATOM   1258  OG  SER A  83      37.586 100.538 101.025  1.00  0.00           O  
ATOM   1259  H   SER A  83      37.116 103.563  99.775  1.00  0.00           H  
ATOM   1260  HA  SER A  83      35.771 102.190 101.995  1.00  0.00           H  
ATOM   1261  HB2 SER A  83      38.817 102.159 101.574  1.00  0.00           H  
ATOM   1262  HB3 SER A  83      37.916 101.406 102.814  1.00  0.00           H  
ATOM   1263  HG  SER A  83      37.451  99.877 101.708  1.00  0.00           H  
ATOM   1264  N   VAL A  84      36.177 104.040 103.425  1.00  0.00           N  
ATOM   1265  CA  VAL A  84      36.241 105.173 104.383  1.00  0.00           C  
ATOM   1266  C   VAL A  84      36.352 104.639 105.859  1.00  0.00           C  
ATOM   1267  O   VAL A  84      36.049 103.503 106.147  1.00  0.00           O  
ATOM   1268  CB  VAL A  84      35.254 106.262 104.023  1.00  0.00           C  
ATOM   1269  CG1 VAL A  84      35.286 106.856 102.589  1.00  0.00           C  
ATOM   1270  CG2 VAL A  84      33.842 105.959 104.411  1.00  0.00           C  
ATOM   1271  H   VAL A  84      35.466 103.377 103.703  1.00  0.00           H  
ATOM   1272  HA  VAL A  84      37.196 105.698 104.350  1.00  0.00           H  
ATOM   1273  HB  VAL A  84      35.604 107.121 104.594  1.00  0.00           H  
ATOM   1274 HG11 VAL A  84      34.936 106.079 101.910  1.00  0.00           H  
ATOM   1275 HG12 VAL A  84      34.922 107.884 102.605  1.00  0.00           H  
ATOM   1276 HG13 VAL A  84      36.323 106.922 102.260  1.00  0.00           H  
ATOM   1277 HG21 VAL A  84      33.566 105.014 103.942  1.00  0.00           H  
ATOM   1278 HG22 VAL A  84      33.720 105.808 105.483  1.00  0.00           H  
ATOM   1279 HG23 VAL A  84      33.236 106.812 104.106  1.00  0.00           H  
ATOM   1280  N   ASP A  85      37.008 105.516 106.647  1.00  0.00           N  
ATOM   1281  CA  ASP A  85      37.358 105.285 108.070  1.00  0.00           C  
ATOM   1282  C   ASP A  85      37.656 106.601 108.819  1.00  0.00           C  
ATOM   1283  O   ASP A  85      38.290 107.436 108.204  1.00  0.00           O  
ATOM   1284  CB  ASP A  85      38.526 104.244 108.265  1.00  0.00           C  
ATOM   1285  CG  ASP A  85      38.638 103.587 109.606  1.00  0.00           C  
ATOM   1286  OD1 ASP A  85      38.336 102.392 109.632  1.00  0.00           O  
ATOM   1287  OD2 ASP A  85      39.066 104.266 110.527  1.00  0.00           O1-
ATOM   1288  H   ASP A  85      37.367 106.365 106.235  1.00  0.00           H  
ATOM   1289  HA  ASP A  85      36.428 105.003 108.563  1.00  0.00           H  
ATOM   1290  HB2 ASP A  85      38.452 103.464 107.508  1.00  0.00           H  
ATOM   1291  HB3 ASP A  85      39.477 104.749 108.090  1.00  0.00           H  
ATOM   1292  N   ALA A  86      37.365 106.796 110.128  1.00  0.00           N  
ATOM   1293  CA  ALA A  86      37.762 108.029 110.816  1.00  0.00           C  
ATOM   1294  C   ALA A  86      39.225 108.120 111.177  1.00  0.00           C  
ATOM   1295  O   ALA A  86      39.746 109.249 111.310  1.00  0.00           O  
ATOM   1296  CB  ALA A  86      36.981 108.106 112.104  1.00  0.00           C  
ATOM   1297  H   ALA A  86      36.832 106.060 110.571  1.00  0.00           H  
ATOM   1298  HA  ALA A  86      37.538 108.867 110.155  1.00  0.00           H  
ATOM   1299  HB1 ALA A  86      37.278 107.241 112.699  1.00  0.00           H  
ATOM   1300  HB2 ALA A  86      36.943 109.056 112.637  1.00  0.00           H  
ATOM   1301  HB3 ALA A  86      35.946 108.098 111.761  1.00  0.00           H  
ATOM   1302  N   SER A  87      39.980 107.037 111.364  1.00  0.00           N  
ATOM   1303  CA  SER A  87      41.336 107.074 111.845  1.00  0.00           C  
ATOM   1304  C   SER A  87      42.377 107.067 110.730  1.00  0.00           C  
ATOM   1305  O   SER A  87      42.426 106.170 109.884  1.00  0.00           O  
ATOM   1306  CB  SER A  87      41.591 105.971 112.832  1.00  0.00           C  
ATOM   1307  OG  SER A  87      42.855 106.168 113.374  1.00  0.00           O  
ATOM   1308  H   SER A  87      39.621 106.137 111.079  1.00  0.00           H  
ATOM   1309  HA  SER A  87      41.440 108.032 112.352  1.00  0.00           H  
ATOM   1310  HB2 SER A  87      40.928 105.786 113.678  1.00  0.00           H  
ATOM   1311  HB3 SER A  87      41.569 105.020 112.301  1.00  0.00           H  
ATOM   1312  HG  SER A  87      42.793 106.904 113.986  1.00  0.00           H  
ATOM   1313  N   ASP A  88      43.221 108.052 110.643  1.00  0.00           N  
ATOM   1314  CA  ASP A  88      44.320 108.085 109.618  1.00  0.00           C  
ATOM   1315  C   ASP A  88      45.416 107.084 109.974  1.00  0.00           C  
ATOM   1316  O   ASP A  88      45.999 106.453 109.022  1.00  0.00           O  
ATOM   1317  CB  ASP A  88      44.837 109.530 109.417  1.00  0.00           C  
ATOM   1318  CG  ASP A  88      45.485 110.110 110.679  1.00  0.00           C  
ATOM   1319  OD1 ASP A  88      45.359 109.678 111.811  1.00  0.00           O  
ATOM   1320  OD2 ASP A  88      46.045 111.208 110.379  1.00  0.00           O1-
ATOM   1321  H   ASP A  88      43.241 108.835 111.280  1.00  0.00           H  
ATOM   1322  HA  ASP A  88      43.897 107.794 108.656  1.00  0.00           H  
ATOM   1323  HB2 ASP A  88      45.624 109.411 108.673  1.00  0.00           H  
ATOM   1324  HB3 ASP A  88      43.935 110.125 109.266  1.00  0.00           H  
ATOM   1325  N   LYS A  89      45.648 106.841 111.283  1.00  0.00           N  
ATOM   1326  CA  LYS A  89      46.669 105.923 111.877  1.00  0.00           C  
ATOM   1327  C   LYS A  89      46.435 104.492 111.406  1.00  0.00           C  
ATOM   1328  O   LYS A  89      47.375 103.716 111.152  1.00  0.00           O  
ATOM   1329  CB  LYS A  89      46.554 105.982 113.387  1.00  0.00           C  
ATOM   1330  CG  LYS A  89      46.881 107.338 114.101  1.00  0.00           C  
ATOM   1331  CD  LYS A  89      48.263 107.923 113.848  1.00  0.00           C  
ATOM   1332  CE  LYS A  89      48.565 109.159 114.594  1.00  0.00           C  
ATOM   1333  NZ  LYS A  89      47.645 110.237 114.216  1.00  0.00           N1+
ATOM   1334  H   LYS A  89      45.139 107.534 111.813  1.00  0.00           H  
ATOM   1335  HA  LYS A  89      47.646 106.151 111.452  1.00  0.00           H  
ATOM   1336  HB2 LYS A  89      45.570 105.656 113.722  1.00  0.00           H  
ATOM   1337  HB3 LYS A  89      47.238 105.283 113.868  1.00  0.00           H  
ATOM   1338  HG2 LYS A  89      46.153 108.085 113.784  1.00  0.00           H  
ATOM   1339  HG3 LYS A  89      46.685 107.283 115.171  1.00  0.00           H  
ATOM   1340  HD2 LYS A  89      49.063 107.206 114.030  1.00  0.00           H  
ATOM   1341  HD3 LYS A  89      48.308 108.098 112.773  1.00  0.00           H  
ATOM   1342  HE2 LYS A  89      48.450 108.838 115.630  1.00  0.00           H  
ATOM   1343  HE3 LYS A  89      49.580 109.471 114.345  1.00  0.00           H  
ATOM   1344  HZ1 LYS A  89      46.694 110.078 114.517  1.00  0.00           H  
ATOM   1345  HZ2 LYS A  89      47.882 111.019 114.809  1.00  0.00           H  
ATOM   1346  HZ3 LYS A  89      47.754 110.501 113.248  1.00  0.00           H  
ATOM   1347  N   MET A  90      45.197 104.138 111.265  1.00  0.00           N  
ATOM   1348  CA  MET A  90      44.711 102.782 110.704  1.00  0.00           C  
ATOM   1349  C   MET A  90      44.765 102.743 109.115  1.00  0.00           C  
ATOM   1350  O   MET A  90      45.337 101.897 108.534  1.00  0.00           O  
ATOM   1351  CB  MET A  90      43.265 102.544 111.161  1.00  0.00           C  
ATOM   1352  CG  MET A  90      43.150 102.181 112.647  1.00  0.00           C  
ATOM   1353  SD  MET A  90      43.544 100.428 113.028  1.00  0.00           S  
ATOM   1354  CE  MET A  90      42.026  99.695 112.462  1.00  0.00           C  
ATOM   1355  H   MET A  90      44.546 104.845 111.578  1.00  0.00           H  
ATOM   1356  HA  MET A  90      45.317 101.932 111.017  1.00  0.00           H  
ATOM   1357  HB2 MET A  90      42.788 103.509 110.983  1.00  0.00           H  
ATOM   1358  HB3 MET A  90      42.804 101.825 110.484  1.00  0.00           H  
ATOM   1359  HG2 MET A  90      43.868 102.814 113.168  1.00  0.00           H  
ATOM   1360  HG3 MET A  90      42.197 102.527 113.048  1.00  0.00           H  
ATOM   1361  HE1 MET A  90      41.673 100.218 111.572  1.00  0.00           H  
ATOM   1362  HE2 MET A  90      42.197  98.663 112.160  1.00  0.00           H  
ATOM   1363  HE3 MET A  90      41.334  99.793 113.300  1.00  0.00           H  
ATOM   1364  N   LEU A  91      44.241 103.791 108.438  1.00  0.00           N  
ATOM   1365  CA  LEU A  91      44.260 103.841 106.970  1.00  0.00           C  
ATOM   1366  C   LEU A  91      45.740 103.878 106.465  1.00  0.00           C  
ATOM   1367  O   LEU A  91      45.847 103.397 105.363  1.00  0.00           O  
ATOM   1368  CB  LEU A  91      43.511 105.154 106.474  1.00  0.00           C  
ATOM   1369  CG  LEU A  91      42.014 105.246 106.628  1.00  0.00           C  
ATOM   1370  CD1 LEU A  91      41.641 106.733 106.316  1.00  0.00           C  
ATOM   1371  CD2 LEU A  91      41.205 104.376 105.647  1.00  0.00           C  
ATOM   1372  H   LEU A  91      43.812 104.600 108.863  1.00  0.00           H  
ATOM   1373  HA  LEU A  91      43.810 102.926 106.585  1.00  0.00           H  
ATOM   1374  HB2 LEU A  91      43.951 105.959 107.064  1.00  0.00           H  
ATOM   1375  HB3 LEU A  91      43.763 105.224 105.416  1.00  0.00           H  
ATOM   1376  HG  LEU A  91      41.852 104.966 107.668  1.00  0.00           H  
ATOM   1377 HD11 LEU A  91      42.123 107.416 107.014  1.00  0.00           H  
ATOM   1378 HD12 LEU A  91      41.994 106.997 105.319  1.00  0.00           H  
ATOM   1379 HD13 LEU A  91      40.559 106.859 106.338  1.00  0.00           H  
ATOM   1380 HD21 LEU A  91      40.181 104.744 105.576  1.00  0.00           H  
ATOM   1381 HD22 LEU A  91      41.607 104.283 104.639  1.00  0.00           H  
ATOM   1382 HD23 LEU A  91      41.179 103.325 105.937  1.00  0.00           H  
ATOM   1383  N   LYS A  92      46.733 104.296 107.203  1.00  0.00           N  
ATOM   1384  CA  LYS A  92      48.167 104.001 106.896  1.00  0.00           C  
ATOM   1385  C   LYS A  92      48.308 102.622 106.169  1.00  0.00           C  
ATOM   1386  O   LYS A  92      48.933 102.547 105.108  1.00  0.00           O  
ATOM   1387  CB  LYS A  92      48.867 103.875 108.294  1.00  0.00           C  
ATOM   1388  CG  LYS A  92      50.400 103.976 108.316  1.00  0.00           C  
ATOM   1389  CD  LYS A  92      50.968 103.440 109.687  1.00  0.00           C  
ATOM   1390  CE  LYS A  92      50.880 104.667 110.628  1.00  0.00           C  
ATOM   1391  NZ  LYS A  92      51.320 104.274 112.018  1.00  0.00           N1+
ATOM   1392  H   LYS A  92      46.601 104.760 108.090  1.00  0.00           H  
ATOM   1393  HA  LYS A  92      48.743 104.742 106.344  1.00  0.00           H  
ATOM   1394  HB2 LYS A  92      48.533 104.757 108.840  1.00  0.00           H  
ATOM   1395  HB3 LYS A  92      48.611 102.956 108.821  1.00  0.00           H  
ATOM   1396  HG2 LYS A  92      50.957 103.487 107.516  1.00  0.00           H  
ATOM   1397  HG3 LYS A  92      50.690 104.998 108.073  1.00  0.00           H  
ATOM   1398  HD2 LYS A  92      50.494 102.551 110.103  1.00  0.00           H  
ATOM   1399  HD3 LYS A  92      52.025 103.221 109.542  1.00  0.00           H  
ATOM   1400  HE2 LYS A  92      51.350 105.582 110.270  1.00  0.00           H  
ATOM   1401  HE3 LYS A  92      49.829 104.871 110.835  1.00  0.00           H  
ATOM   1402  HZ1 LYS A  92      51.310 105.022 112.696  1.00  0.00           H  
ATOM   1403  HZ2 LYS A  92      50.686 103.659 112.506  1.00  0.00           H  
ATOM   1404  HZ3 LYS A  92      52.219 103.824 111.921  1.00  0.00           H  
ATOM   1405  N   TYR A  93      47.804 101.552 106.795  1.00  0.00           N  
ATOM   1406  CA  TYR A  93      48.113 100.214 106.335  1.00  0.00           C  
ATOM   1407  C   TYR A  93      47.335  99.960 105.040  1.00  0.00           C  
ATOM   1408  O   TYR A  93      47.932  99.404 104.173  1.00  0.00           O  
ATOM   1409  CB  TYR A  93      47.849  99.269 107.521  1.00  0.00           C  
ATOM   1410  CG  TYR A  93      48.881  99.465 108.617  1.00  0.00           C  
ATOM   1411  CD1 TYR A  93      50.191  99.017 108.334  1.00  0.00           C  
ATOM   1412  CD2 TYR A  93      48.565 100.096 109.769  1.00  0.00           C  
ATOM   1413  CE1 TYR A  93      51.098  99.116 109.396  1.00  0.00           C  
ATOM   1414  CE2 TYR A  93      49.541 100.208 110.824  1.00  0.00           C  
ATOM   1415  CZ  TYR A  93      50.820  99.695 110.598  1.00  0.00           C  
ATOM   1416  OH  TYR A  93      51.885 100.078 111.376  1.00  0.00           O  
ATOM   1417  H   TYR A  93      47.236 101.666 107.623  1.00  0.00           H  
ATOM   1418  HA  TYR A  93      49.185 100.188 106.138  1.00  0.00           H  
ATOM   1419  HB2 TYR A  93      46.850  99.424 107.930  1.00  0.00           H  
ATOM   1420  HB3 TYR A  93      47.937  98.225 107.222  1.00  0.00           H  
ATOM   1421  HD1 TYR A  93      50.451  98.599 107.372  1.00  0.00           H  
ATOM   1422  HD2 TYR A  93      47.574 100.517 109.859  1.00  0.00           H  
ATOM   1423  HE1 TYR A  93      52.100  98.789 109.162  1.00  0.00           H  
ATOM   1424  HE2 TYR A  93      49.364 100.625 111.804  1.00  0.00           H  
ATOM   1425  HH  TYR A  93      52.682  99.997 110.848  1.00  0.00           H  
ATOM   1426  N   ALA A  94      46.039 100.338 104.909  1.00  0.00           N  
ATOM   1427  CA  ALA A  94      45.321 100.375 103.632  1.00  0.00           C  
ATOM   1428  C   ALA A  94      46.004 101.259 102.562  1.00  0.00           C  
ATOM   1429  O   ALA A  94      46.098 100.834 101.371  1.00  0.00           O  
ATOM   1430  CB  ALA A  94      43.960 101.010 103.923  1.00  0.00           C  
ATOM   1431  H   ALA A  94      45.743 100.777 105.769  1.00  0.00           H  
ATOM   1432  HA  ALA A  94      45.247  99.388 103.175  1.00  0.00           H  
ATOM   1433  HB1 ALA A  94      43.301 100.374 104.513  1.00  0.00           H  
ATOM   1434  HB2 ALA A  94      44.164 101.980 104.376  1.00  0.00           H  
ATOM   1435  HB3 ALA A  94      43.451 101.201 102.978  1.00  0.00           H  
ATOM   1436  N   LEU A  95      46.632 102.367 102.955  1.00  0.00           N  
ATOM   1437  CA  LEU A  95      47.352 103.298 101.970  1.00  0.00           C  
ATOM   1438  C   LEU A  95      48.600 102.547 101.364  1.00  0.00           C  
ATOM   1439  O   LEU A  95      48.853 102.534 100.183  1.00  0.00           O  
ATOM   1440  CB  LEU A  95      47.677 104.690 102.617  1.00  0.00           C  
ATOM   1441  CG  LEU A  95      46.368 105.534 102.881  1.00  0.00           C  
ATOM   1442  CD1 LEU A  95      46.503 106.584 103.991  1.00  0.00           C  
ATOM   1443  CD2 LEU A  95      45.985 106.254 101.651  1.00  0.00           C  
ATOM   1444  H   LEU A  95      46.616 102.623 103.931  1.00  0.00           H  
ATOM   1445  HA  LEU A  95      46.806 103.524 101.055  1.00  0.00           H  
ATOM   1446  HB2 LEU A  95      48.198 104.601 103.570  1.00  0.00           H  
ATOM   1447  HB3 LEU A  95      48.323 105.196 101.899  1.00  0.00           H  
ATOM   1448  HG  LEU A  95      45.572 104.861 103.199  1.00  0.00           H  
ATOM   1449 HD11 LEU A  95      47.361 107.240 103.844  1.00  0.00           H  
ATOM   1450 HD12 LEU A  95      45.547 107.061 104.205  1.00  0.00           H  
ATOM   1451 HD13 LEU A  95      46.749 106.017 104.889  1.00  0.00           H  
ATOM   1452 HD21 LEU A  95      45.082 106.822 101.870  1.00  0.00           H  
ATOM   1453 HD22 LEU A  95      46.740 106.936 101.262  1.00  0.00           H  
ATOM   1454 HD23 LEU A  95      45.718 105.543 100.869  1.00  0.00           H  
ATOM   1455  N   LYS A  96      49.278 101.849 102.282  1.00  0.00           N  
ATOM   1456  CA  LYS A  96      50.465 101.063 102.043  1.00  0.00           C  
ATOM   1457  C   LYS A  96      50.097  99.814 101.282  1.00  0.00           C  
ATOM   1458  O   LYS A  96      50.772  99.532 100.260  1.00  0.00           O  
ATOM   1459  CB  LYS A  96      51.148 100.800 103.442  1.00  0.00           C  
ATOM   1460  CG  LYS A  96      52.590 100.214 103.238  1.00  0.00           C  
ATOM   1461  CD  LYS A  96      53.251 100.367 104.623  1.00  0.00           C  
ATOM   1462  CE  LYS A  96      54.487  99.494 104.664  1.00  0.00           C  
ATOM   1463  NZ  LYS A  96      54.938  99.292 106.068  1.00  0.00           N1+
ATOM   1464  H   LYS A  96      48.906 101.814 103.220  1.00  0.00           H  
ATOM   1465  HA  LYS A  96      51.053 101.673 101.357  1.00  0.00           H  
ATOM   1466  HB2 LYS A  96      51.215 101.763 103.947  1.00  0.00           H  
ATOM   1467  HB3 LYS A  96      50.500 100.180 104.063  1.00  0.00           H  
ATOM   1468  HG2 LYS A  96      52.533  99.148 103.018  1.00  0.00           H  
ATOM   1469  HG3 LYS A  96      53.188 100.718 102.479  1.00  0.00           H  
ATOM   1470  HD2 LYS A  96      53.512 101.418 104.753  1.00  0.00           H  
ATOM   1471  HD3 LYS A  96      52.641  99.900 105.396  1.00  0.00           H  
ATOM   1472  HE2 LYS A  96      54.274  98.545 104.170  1.00  0.00           H  
ATOM   1473  HE3 LYS A  96      55.175  99.976 103.969  1.00  0.00           H  
ATOM   1474  HZ1 LYS A  96      55.844  98.849 106.014  1.00  0.00           H  
ATOM   1475  HZ2 LYS A  96      55.051 100.130 106.621  1.00  0.00           H  
ATOM   1476  HZ3 LYS A  96      54.360  98.612 106.541  1.00  0.00           H  
ATOM   1477  N   GLU A  97      48.967  99.202 101.546  1.00  0.00           N  
ATOM   1478  CA  GLU A  97      48.485  97.973 100.876  1.00  0.00           C  
ATOM   1479  C   GLU A  97      48.017  98.329  99.471  1.00  0.00           C  
ATOM   1480  O   GLU A  97      48.299  97.474  98.569  1.00  0.00           O  
ATOM   1481  CB  GLU A  97      47.338  97.433 101.649  1.00  0.00           C  
ATOM   1482  CG  GLU A  97      47.796  96.719 102.989  1.00  0.00           C  
ATOM   1483  CD  GLU A  97      48.231  95.309 102.699  1.00  0.00           C  
ATOM   1484  OE1 GLU A  97      48.323  94.503 103.650  1.00  0.00           O  
ATOM   1485  OE2 GLU A  97      48.310  94.912 101.514  1.00  0.00           O1-
ATOM   1486  H   GLU A  97      48.444  99.434 102.378  1.00  0.00           H  
ATOM   1487  HA  GLU A  97      49.308  97.296 100.648  1.00  0.00           H  
ATOM   1488  HB2 GLU A  97      46.674  98.258 101.911  1.00  0.00           H  
ATOM   1489  HB3 GLU A  97      46.672  96.813 101.049  1.00  0.00           H  
ATOM   1490  HG2 GLU A  97      48.682  97.197 103.405  1.00  0.00           H  
ATOM   1491  HG3 GLU A  97      46.979  96.765 103.710  1.00  0.00           H  
ATOM   1492  N   ARG A  98      47.381  99.504  99.218  1.00  0.00           N  
ATOM   1493  CA  ARG A  98      47.076  99.946  97.872  1.00  0.00           C  
ATOM   1494  C   ARG A  98      48.376 100.241  97.102  1.00  0.00           C  
ATOM   1495  O   ARG A  98      48.499  99.792  95.994  1.00  0.00           O  
ATOM   1496  CB  ARG A  98      46.095 101.120  97.912  1.00  0.00           C  
ATOM   1497  CG  ARG A  98      45.568 101.647  96.559  1.00  0.00           C  
ATOM   1498  CD  ARG A  98      44.463 102.717  96.646  1.00  0.00           C  
ATOM   1499  NE  ARG A  98      45.017 103.892  97.269  1.00  0.00           N  
ATOM   1500  CZ  ARG A  98      44.411 105.069  97.458  1.00  0.00           C  
ATOM   1501  NH1 ARG A  98      43.266 105.360  96.948  1.00  0.00           N1+
ATOM   1502  NH2 ARG A  98      45.032 105.933  98.119  1.00  0.00           N  
ATOM   1503  H   ARG A  98      47.036 100.106  99.953  1.00  0.00           H  
ATOM   1504  HA  ARG A  98      46.641  99.150  97.270  1.00  0.00           H  
ATOM   1505  HB2 ARG A  98      45.194 100.881  98.478  1.00  0.00           H  
ATOM   1506  HB3 ARG A  98      46.564 101.965  98.417  1.00  0.00           H  
ATOM   1507  HG2 ARG A  98      46.522 102.013  96.181  1.00  0.00           H  
ATOM   1508  HG3 ARG A  98      45.292 100.843  95.877  1.00  0.00           H  
ATOM   1509  HD2 ARG A  98      44.154 102.928  95.622  1.00  0.00           H  
ATOM   1510  HD3 ARG A  98      43.662 102.392  97.310  1.00  0.00           H  
ATOM   1511  HE  ARG A  98      45.920 103.747  97.699  1.00  0.00           H  
ATOM   1512 HH11 ARG A  98      42.618 104.696  96.548  1.00  0.00           H  
ATOM   1513 HH12 ARG A  98      42.922 106.310  96.935  1.00  0.00           H  
ATOM   1514 HH21 ARG A  98      45.957 105.798  98.499  1.00  0.00           H  
ATOM   1515 HH22 ARG A  98      44.473 106.702  98.459  1.00  0.00           H  
ATOM   1516  N   TRP A  99      49.334 100.926  97.736  1.00  0.00           N  
ATOM   1517  CA  TRP A  99      50.613 101.230  97.047  1.00  0.00           C  
ATOM   1518  C   TRP A  99      51.404 100.046  96.452  1.00  0.00           C  
ATOM   1519  O   TRP A  99      51.783 100.161  95.296  1.00  0.00           O  
ATOM   1520  CB  TRP A  99      51.643 101.983  97.911  1.00  0.00           C  
ATOM   1521  CG  TRP A  99      52.943 102.556  97.244  1.00  0.00           C  
ATOM   1522  CD1 TRP A  99      54.219 102.220  97.567  1.00  0.00           C  
ATOM   1523  CD2 TRP A  99      53.064 103.741  96.340  1.00  0.00           C  
ATOM   1524  CE2 TRP A  99      54.474 104.010  96.103  1.00  0.00           C  
ATOM   1525  CE3 TRP A  99      52.132 104.585  95.730  1.00  0.00           C  
ATOM   1526  NE1 TRP A  99      55.147 103.091  96.890  1.00  0.00           N  
ATOM   1527  CZ2 TRP A  99      54.909 104.993  95.252  1.00  0.00           C  
ATOM   1528  CZ3 TRP A  99      52.548 105.409  94.654  1.00  0.00           C  
ATOM   1529  CH2 TRP A  99      53.931 105.744  94.519  1.00  0.00           C  
ATOM   1530  H   TRP A  99      49.214 101.210  98.697  1.00  0.00           H  
ATOM   1531  HA  TRP A  99      50.390 101.837  96.169  1.00  0.00           H  
ATOM   1532  HB2 TRP A  99      51.117 102.834  98.346  1.00  0.00           H  
ATOM   1533  HB3 TRP A  99      52.074 101.357  98.693  1.00  0.00           H  
ATOM   1534  HD1 TRP A  99      54.471 101.369  98.182  1.00  0.00           H  
ATOM   1535  HE1 TRP A  99      56.114 103.149  97.177  1.00  0.00           H  
ATOM   1536  HE3 TRP A  99      51.081 104.411  95.900  1.00  0.00           H  
ATOM   1537  HZ2 TRP A  99      55.973 105.173  95.214  1.00  0.00           H  
ATOM   1538  HZ3 TRP A  99      51.803 105.979  94.118  1.00  0.00           H  
ATOM   1539  HH2 TRP A  99      54.368 106.583  93.999  1.00  0.00           H  
ATOM   1540  N   ASN A 100      51.547  98.933  97.180  1.00  0.00           N  
ATOM   1541  CA  ASN A 100      52.121  97.605  96.715  1.00  0.00           C  
ATOM   1542  C   ASN A 100      51.174  96.616  95.914  1.00  0.00           C  
ATOM   1543  O   ASN A 100      51.514  95.453  95.691  1.00  0.00           O  
ATOM   1544  CB  ASN A 100      52.875  96.890  97.831  1.00  0.00           C  
ATOM   1545  CG  ASN A 100      54.014  97.860  98.429  1.00  0.00           C  
ATOM   1546  ND2 ASN A 100      53.721  98.390  99.555  1.00  0.00           N  
ATOM   1547  OD1 ASN A 100      55.043  98.178  97.780  1.00  0.00           O  
ATOM   1548  H   ASN A 100      51.317  99.004  98.161  1.00  0.00           H  
ATOM   1549  HA  ASN A 100      52.830  97.878  95.934  1.00  0.00           H  
ATOM   1550  HB2 ASN A 100      52.154  96.601  98.595  1.00  0.00           H  
ATOM   1551  HB3 ASN A 100      53.436  96.023  97.482  1.00  0.00           H  
ATOM   1552 HD21 ASN A 100      54.474  98.906  99.987  1.00  0.00           H  
ATOM   1553 HD22 ASN A 100      52.821  98.247  99.992  1.00  0.00           H  
ATOM   1554  N   ARG A 101      50.082  97.191  95.387  1.00  0.00           N  
ATOM   1555  CA  ARG A 101      49.266  96.703  94.257  1.00  0.00           C  
ATOM   1556  C   ARG A 101      48.986  97.687  93.164  1.00  0.00           C  
ATOM   1557  O   ARG A 101      48.197  97.294  92.277  1.00  0.00           O  
ATOM   1558  CB  ARG A 101      48.034  96.037  94.814  1.00  0.00           C  
ATOM   1559  CG  ARG A 101      48.488  94.746  95.639  1.00  0.00           C  
ATOM   1560  CD  ARG A 101      47.375  93.884  96.049  1.00  0.00           C  
ATOM   1561  NE  ARG A 101      47.038  92.878  95.017  1.00  0.00           N  
ATOM   1562  CZ  ARG A 101      46.400  91.725  95.092  1.00  0.00           C  
ATOM   1563  NH1 ARG A 101      45.879  91.295  96.203  1.00  0.00           N1+
ATOM   1564  NH2 ARG A 101      46.175  90.973  94.070  1.00  0.00           N  
ATOM   1565  H   ARG A 101      49.856  98.128  95.690  1.00  0.00           H  
ATOM   1566  HA  ARG A 101      49.884  95.956  93.756  1.00  0.00           H  
ATOM   1567  HB2 ARG A 101      47.526  96.733  95.482  1.00  0.00           H  
ATOM   1568  HB3 ARG A 101      47.374  95.764  93.992  1.00  0.00           H  
ATOM   1569  HG2 ARG A 101      49.182  94.238  94.969  1.00  0.00           H  
ATOM   1570  HG3 ARG A 101      49.040  94.984  96.547  1.00  0.00           H  
ATOM   1571  HD2 ARG A 101      47.680  93.391  96.972  1.00  0.00           H  
ATOM   1572  HD3 ARG A 101      46.522  94.504  96.325  1.00  0.00           H  
ATOM   1573  HE  ARG A 101      47.315  93.077  94.066  1.00  0.00           H  
ATOM   1574 HH11 ARG A 101      45.959  91.856  97.040  1.00  0.00           H  
ATOM   1575 HH12 ARG A 101      45.305  90.466  96.254  1.00  0.00           H  
ATOM   1576 HH21 ARG A 101      46.280  91.361  93.143  1.00  0.00           H  
ATOM   1577 HH22 ARG A 101      45.585  90.160  94.163  1.00  0.00           H  
ATOM   1578  N   ARG A 102      49.495  98.926  93.216  1.00  0.00           N  
ATOM   1579  CA  ARG A 102      48.890 100.085  92.513  1.00  0.00           C  
ATOM   1580  C   ARG A 102      48.451  99.744  91.018  1.00  0.00           C  
ATOM   1581  O   ARG A 102      47.402 100.175  90.627  1.00  0.00           O  
ATOM   1582  CB  ARG A 102      49.662 101.357  92.819  1.00  0.00           C  
ATOM   1583  CG  ARG A 102      51.093 101.279  92.302  1.00  0.00           C  
ATOM   1584  CD  ARG A 102      51.860 102.423  92.948  1.00  0.00           C  
ATOM   1585  NE  ARG A 102      53.172 102.698  92.547  1.00  0.00           N  
ATOM   1586  CZ  ARG A 102      54.223 102.047  93.092  1.00  0.00           C  
ATOM   1587  NH1 ARG A 102      54.115 101.198  94.062  1.00  0.00           N1+
ATOM   1588  NH2 ARG A 102      55.431 102.374  92.804  1.00  0.00           N  
ATOM   1589  H   ARG A 102      50.194  99.081  93.929  1.00  0.00           H  
ATOM   1590  HA  ARG A 102      48.019 100.263  93.143  1.00  0.00           H  
ATOM   1591  HB2 ARG A 102      49.173 102.192  92.320  1.00  0.00           H  
ATOM   1592  HB3 ARG A 102      49.550 101.615  93.872  1.00  0.00           H  
ATOM   1593  HG2 ARG A 102      51.612 100.389  92.654  1.00  0.00           H  
ATOM   1594  HG3 ARG A 102      51.182 101.426  91.226  1.00  0.00           H  
ATOM   1595  HD2 ARG A 102      51.312 103.325  92.674  1.00  0.00           H  
ATOM   1596  HD3 ARG A 102      51.691 102.297  94.017  1.00  0.00           H  
ATOM   1597  HE  ARG A 102      53.477 103.567  92.134  1.00  0.00           H  
ATOM   1598 HH11 ARG A 102      53.232 100.937  94.477  1.00  0.00           H  
ATOM   1599 HH12 ARG A 102      54.878 100.672  94.466  1.00  0.00           H  
ATOM   1600 HH21 ARG A 102      55.420 103.090  92.094  1.00  0.00           H  
ATOM   1601 HH22 ARG A 102      56.219 101.927  93.252  1.00  0.00           H  
ATOM   1602  N   LYS A 103      49.307  98.997  90.292  1.00  0.00           N  
ATOM   1603  CA  LYS A 103      49.132  98.567  88.912  1.00  0.00           C  
ATOM   1604  C   LYS A 103      47.934  97.676  88.595  1.00  0.00           C  
ATOM   1605  O   LYS A 103      47.461  97.657  87.420  1.00  0.00           O  
ATOM   1606  CB  LYS A 103      50.403  97.927  88.380  1.00  0.00           C  
ATOM   1607  CG  LYS A 103      50.588  96.473  88.871  1.00  0.00           C  
ATOM   1608  CD  LYS A 103      52.013  96.020  88.526  1.00  0.00           C  
ATOM   1609  CE  LYS A 103      52.161  94.609  89.047  1.00  0.00           C  
ATOM   1610  NZ  LYS A 103      53.525  94.167  88.747  1.00  0.00           N1+
ATOM   1611  H   LYS A 103      50.140  98.655  90.750  1.00  0.00           H  
ATOM   1612  HA  LYS A 103      48.923  99.482  88.357  1.00  0.00           H  
ATOM   1613  HB2 LYS A 103      50.429  97.937  87.290  1.00  0.00           H  
ATOM   1614  HB3 LYS A 103      51.243  98.541  88.703  1.00  0.00           H  
ATOM   1615  HG2 LYS A 103      50.478  96.409  89.954  1.00  0.00           H  
ATOM   1616  HG3 LYS A 103      49.878  95.868  88.307  1.00  0.00           H  
ATOM   1617  HD2 LYS A 103      52.120  95.942  87.444  1.00  0.00           H  
ATOM   1618  HD3 LYS A 103      52.749  96.681  88.983  1.00  0.00           H  
ATOM   1619  HE2 LYS A 103      51.975  94.792  90.105  1.00  0.00           H  
ATOM   1620  HE3 LYS A 103      51.407  93.947  88.620  1.00  0.00           H  
ATOM   1621  HZ1 LYS A 103      53.642  94.090  87.747  1.00  0.00           H  
ATOM   1622  HZ2 LYS A 103      54.218  94.763  89.176  1.00  0.00           H  
ATOM   1623  HZ3 LYS A 103      53.590  93.198  89.022  1.00  0.00           H  
ATOM   1624  N   GLU A 104      47.407  96.835  89.538  1.00  0.00           N  
ATOM   1625  CA  GLU A 104      46.256  95.949  89.286  1.00  0.00           C  
ATOM   1626  C   GLU A 104      44.944  96.825  89.156  1.00  0.00           C  
ATOM   1627  O   GLU A 104      44.700  97.761  89.961  1.00  0.00           O  
ATOM   1628  CB  GLU A 104      46.186  94.922  90.424  1.00  0.00           C  
ATOM   1629  CG  GLU A 104      47.502  94.122  90.727  1.00  0.00           C  
ATOM   1630  CD  GLU A 104      47.249  92.983  91.766  1.00  0.00           C  
ATOM   1631  OE1 GLU A 104      46.106  92.470  91.784  1.00  0.00           O  
ATOM   1632  OE2 GLU A 104      48.188  92.580  92.485  1.00  0.00           O1-
ATOM   1633  H   GLU A 104      47.785  96.855  90.475  1.00  0.00           H  
ATOM   1634  HA  GLU A 104      46.521  95.352  88.413  1.00  0.00           H  
ATOM   1635  HB2 GLU A 104      45.749  95.358  91.322  1.00  0.00           H  
ATOM   1636  HB3 GLU A 104      45.483  94.131  90.161  1.00  0.00           H  
ATOM   1637  HG2 GLU A 104      47.916  93.652  89.834  1.00  0.00           H  
ATOM   1638  HG3 GLU A 104      48.268  94.793  91.118  1.00  0.00           H  
ATOM   1639  N   PRO A 105      44.121  96.650  88.047  1.00  0.00           N  
ATOM   1640  CA  PRO A 105      43.055  97.657  87.711  1.00  0.00           C  
ATOM   1641  C   PRO A 105      41.938  97.845  88.759  1.00  0.00           C  
ATOM   1642  O   PRO A 105      41.494  98.964  88.887  1.00  0.00           O  
ATOM   1643  CB  PRO A 105      42.496  97.215  86.372  1.00  0.00           C  
ATOM   1644  CG  PRO A 105      43.744  96.516  85.697  1.00  0.00           C  
ATOM   1645  CD  PRO A 105      44.402  95.801  86.858  1.00  0.00           C  
ATOM   1646  HA  PRO A 105      43.547  98.622  87.584  1.00  0.00           H  
ATOM   1647  HB2 PRO A 105      41.744  96.444  86.539  1.00  0.00           H  
ATOM   1648  HB3 PRO A 105      42.207  98.127  85.852  1.00  0.00           H  
ATOM   1649  HG2 PRO A 105      43.439  95.804  84.931  1.00  0.00           H  
ATOM   1650  HG3 PRO A 105      44.286  97.268  85.125  1.00  0.00           H  
ATOM   1651  HD2 PRO A 105      43.761  94.924  86.937  1.00  0.00           H  
ATOM   1652  HD3 PRO A 105      45.458  95.716  86.602  1.00  0.00           H  
ATOM   1653  N   ALA A 106      41.611  96.781  89.511  1.00  0.00           N  
ATOM   1654  CA  ALA A 106      40.732  97.069  90.694  1.00  0.00           C  
ATOM   1655  C   ALA A 106      41.375  97.775  91.895  1.00  0.00           C  
ATOM   1656  O   ALA A 106      40.633  98.698  92.448  1.00  0.00           O  
ATOM   1657  CB  ALA A 106      39.972  95.799  91.125  1.00  0.00           C  
ATOM   1658  H   ALA A 106      42.010  95.855  89.438  1.00  0.00           H  
ATOM   1659  HA  ALA A 106      39.958  97.722  90.291  1.00  0.00           H  
ATOM   1660  HB1 ALA A 106      40.556  95.334  91.917  1.00  0.00           H  
ATOM   1661  HB2 ALA A 106      39.045  96.085  91.620  1.00  0.00           H  
ATOM   1662  HB3 ALA A 106      39.820  95.191  90.233  1.00  0.00           H  
ATOM   1663  N   PHE A 107      42.705  97.519  92.153  1.00  0.00           N  
ATOM   1664  CA  PHE A 107      43.415  98.412  93.125  1.00  0.00           C  
ATOM   1665  C   PHE A 107      43.848  99.843  92.624  1.00  0.00           C  
ATOM   1666  O   PHE A 107      43.900 100.754  93.466  1.00  0.00           O  
ATOM   1667  CB  PHE A 107      44.613  97.670  93.755  1.00  0.00           C  
ATOM   1668  CG  PHE A 107      44.279  96.475  94.624  1.00  0.00           C  
ATOM   1669  CD1 PHE A 107      44.204  95.186  94.019  1.00  0.00           C  
ATOM   1670  CD2 PHE A 107      44.210  96.527  96.019  1.00  0.00           C  
ATOM   1671  CE1 PHE A 107      44.028  94.036  94.826  1.00  0.00           C  
ATOM   1672  CE2 PHE A 107      44.038  95.324  96.783  1.00  0.00           C  
ATOM   1673  CZ  PHE A 107      43.975  94.073  96.249  1.00  0.00           C  
ATOM   1674  H   PHE A 107      43.204  96.884  91.548  1.00  0.00           H  
ATOM   1675  HA  PHE A 107      42.781  98.513  94.006  1.00  0.00           H  
ATOM   1676  HB2 PHE A 107      45.277  97.399  92.935  1.00  0.00           H  
ATOM   1677  HB3 PHE A 107      45.323  98.266  94.328  1.00  0.00           H  
ATOM   1678  HD1 PHE A 107      44.334  94.993  92.964  1.00  0.00           H  
ATOM   1679  HD2 PHE A 107      44.395  97.459  96.532  1.00  0.00           H  
ATOM   1680  HE1 PHE A 107      44.030  93.034  94.421  1.00  0.00           H  
ATOM   1681  HE2 PHE A 107      43.973  95.455  97.853  1.00  0.00           H  
ATOM   1682  HZ  PHE A 107      43.827  93.168  96.818  1.00  0.00           H  
ATOM   1683  N   ASP A 108      44.037 100.071  91.304  1.00  0.00           N  
ATOM   1684  CA  ASP A 108      44.229 101.366  90.578  1.00  0.00           C  
ATOM   1685  C   ASP A 108      43.148 102.289  90.922  1.00  0.00           C  
ATOM   1686  O   ASP A 108      43.231 103.520  90.819  1.00  0.00           O  
ATOM   1687  CB  ASP A 108      44.323 101.149  89.014  1.00  0.00           C  
ATOM   1688  CG  ASP A 108      45.089 102.189  88.236  1.00  0.00           C  
ATOM   1689  OD1 ASP A 108      45.450 101.875  87.082  1.00  0.00           O  
ATOM   1690  OD2 ASP A 108      45.152 103.321  88.708  1.00  0.00           O1-
ATOM   1691  H   ASP A 108      44.286  99.292  90.712  1.00  0.00           H  
ATOM   1692  HA  ASP A 108      45.223 101.698  90.877  1.00  0.00           H  
ATOM   1693  HB2 ASP A 108      44.760 100.167  88.827  1.00  0.00           H  
ATOM   1694  HB3 ASP A 108      43.333 101.263  88.574  1.00  0.00           H  
ATOM   1695  N   LYS A 109      41.926 101.753  91.212  1.00  0.00           N  
ATOM   1696  CA  LYS A 109      40.642 102.509  91.265  1.00  0.00           C  
ATOM   1697  C   LYS A 109      40.040 102.443  92.683  1.00  0.00           C  
ATOM   1698  O   LYS A 109      38.917 103.019  92.860  1.00  0.00           O  
ATOM   1699  CB  LYS A 109      39.649 101.928  90.216  1.00  0.00           C  
ATOM   1700  CG  LYS A 109      40.068 102.120  88.714  1.00  0.00           C  
ATOM   1701  CD  LYS A 109      40.284 103.565  88.366  1.00  0.00           C  
ATOM   1702  CE  LYS A 109      39.989 103.822  86.900  1.00  0.00           C  
ATOM   1703  NZ  LYS A 109      39.827 105.260  86.697  1.00  0.00           N1+
ATOM   1704  H   LYS A 109      41.832 100.781  91.470  1.00  0.00           H  
ATOM   1705  HA  LYS A 109      40.725 103.578  91.073  1.00  0.00           H  
ATOM   1706  HB2 LYS A 109      39.601 100.851  90.382  1.00  0.00           H  
ATOM   1707  HB3 LYS A 109      38.664 102.330  90.451  1.00  0.00           H  
ATOM   1708  HG2 LYS A 109      40.995 101.551  88.636  1.00  0.00           H  
ATOM   1709  HG3 LYS A 109      39.276 101.645  88.134  1.00  0.00           H  
ATOM   1710  HD2 LYS A 109      39.510 104.122  88.892  1.00  0.00           H  
ATOM   1711  HD3 LYS A 109      41.276 103.876  88.694  1.00  0.00           H  
ATOM   1712  HE2 LYS A 109      40.872 103.466  86.370  1.00  0.00           H  
ATOM   1713  HE3 LYS A 109      39.109 103.357  86.456  1.00  0.00           H  
ATOM   1714  HZ1 LYS A 109      40.626 105.613  87.207  1.00  0.00           H  
ATOM   1715  HZ2 LYS A 109      39.724 105.509  85.725  1.00  0.00           H  
ATOM   1716  HZ3 LYS A 109      39.055 105.748  87.131  1.00  0.00           H  
ATOM   1717  N   TRP A 110      40.739 101.853  93.629  1.00  0.00           N  
ATOM   1718  CA  TRP A 110      40.283 101.697  95.050  1.00  0.00           C  
ATOM   1719  C   TRP A 110      40.347 103.040  95.775  1.00  0.00           C  
ATOM   1720  O   TRP A 110      41.488 103.481  96.035  1.00  0.00           O  
ATOM   1721  CB  TRP A 110      41.146 100.643  95.762  1.00  0.00           C  
ATOM   1722  CG  TRP A 110      40.906 100.379  97.194  1.00  0.00           C  
ATOM   1723  CD1 TRP A 110      39.688 100.614  97.753  1.00  0.00           C  
ATOM   1724  CD2 TRP A 110      41.731  99.863  98.270  1.00  0.00           C  
ATOM   1725  CE2 TRP A 110      41.019  99.923  99.505  1.00  0.00           C  
ATOM   1726  CE3 TRP A 110      43.005  99.337  98.366  1.00  0.00           C  
ATOM   1727  NE1 TRP A 110      39.721 100.293  99.149  1.00  0.00           N  
ATOM   1728  CZ2 TRP A 110      41.490  99.606 100.766  1.00  0.00           C  
ATOM   1729  CZ3 TRP A 110      43.567  99.079  99.595  1.00  0.00           C  
ATOM   1730  CH2 TRP A 110      42.802  99.166 100.780  1.00  0.00           C  
ATOM   1731  H   TRP A 110      41.695 101.574  93.463  1.00  0.00           H  
ATOM   1732  HA  TRP A 110      39.296 101.234  95.062  1.00  0.00           H  
ATOM   1733  HB2 TRP A 110      41.088  99.729  95.170  1.00  0.00           H  
ATOM   1734  HB3 TRP A 110      42.200 100.919  95.762  1.00  0.00           H  
ATOM   1735  HD1 TRP A 110      38.931 101.182  97.233  1.00  0.00           H  
ATOM   1736  HE1 TRP A 110      38.932 100.509  99.740  1.00  0.00           H  
ATOM   1737  HE3 TRP A 110      43.485  99.133  97.421  1.00  0.00           H  
ATOM   1738  HZ2 TRP A 110      40.941  99.728 101.689  1.00  0.00           H  
ATOM   1739  HZ3 TRP A 110      44.634  98.941  99.685  1.00  0.00           H  
ATOM   1740  HH2 TRP A 110      43.231  98.829 101.712  1.00  0.00           H  
ATOM   1741  N   VAL A 111      39.161 103.729  95.972  1.00  0.00           N  
ATOM   1742  CA  VAL A 111      39.106 105.077  96.595  1.00  0.00           C  
ATOM   1743  C   VAL A 111      39.299 104.912  98.116  1.00  0.00           C  
ATOM   1744  O   VAL A 111      38.626 104.027  98.714  1.00  0.00           O  
ATOM   1745  CB  VAL A 111      37.752 105.771  96.302  1.00  0.00           C  
ATOM   1746  CG1 VAL A 111      37.885 107.218  96.731  1.00  0.00           C  
ATOM   1747  CG2 VAL A 111      37.308 105.782  94.885  1.00  0.00           C  
ATOM   1748  H   VAL A 111      38.300 103.286  95.682  1.00  0.00           H  
ATOM   1749  HA  VAL A 111      39.940 105.574  96.099  1.00  0.00           H  
ATOM   1750  HB  VAL A 111      37.023 105.141  96.813  1.00  0.00           H  
ATOM   1751 HG11 VAL A 111      38.053 107.327  97.803  1.00  0.00           H  
ATOM   1752 HG12 VAL A 111      38.757 107.708  96.299  1.00  0.00           H  
ATOM   1753 HG13 VAL A 111      36.932 107.703  96.518  1.00  0.00           H  
ATOM   1754 HG21 VAL A 111      36.933 104.776  94.695  1.00  0.00           H  
ATOM   1755 HG22 VAL A 111      36.376 106.329  94.744  1.00  0.00           H  
ATOM   1756 HG23 VAL A 111      38.132 106.033  94.217  1.00  0.00           H  
ATOM   1757  N   ILE A 112      40.214 105.653  98.703  1.00  0.00           N  
ATOM   1758  CA  ILE A 112      40.420 105.803 100.142  1.00  0.00           C  
ATOM   1759  C   ILE A 112      40.295 107.302 100.639  1.00  0.00           C  
ATOM   1760  O   ILE A 112      40.912 108.174 100.115  1.00  0.00           O  
ATOM   1761  CB  ILE A 112      41.820 105.208 100.466  1.00  0.00           C  
ATOM   1762  CG1 ILE A 112      41.990 103.773  99.954  1.00  0.00           C  
ATOM   1763  CG2 ILE A 112      42.231 105.377 101.978  1.00  0.00           C  
ATOM   1764  CD1 ILE A 112      43.304 103.041 100.242  1.00  0.00           C  
ATOM   1765  H   ILE A 112      40.684 106.347  98.140  1.00  0.00           H  
ATOM   1766  HA  ILE A 112      39.677 105.193 100.655  1.00  0.00           H  
ATOM   1767  HB  ILE A 112      42.578 105.764  99.916  1.00  0.00           H  
ATOM   1768 HG12 ILE A 112      41.179 103.182 100.379  1.00  0.00           H  
ATOM   1769 HG13 ILE A 112      41.822 103.836  98.880  1.00  0.00           H  
ATOM   1770 HG21 ILE A 112      42.595 106.392 102.133  1.00  0.00           H  
ATOM   1771 HG22 ILE A 112      41.349 105.104 102.558  1.00  0.00           H  
ATOM   1772 HG23 ILE A 112      43.059 104.749 102.308  1.00  0.00           H  
ATOM   1773 HD11 ILE A 112      44.157 103.718 100.189  1.00  0.00           H  
ATOM   1774 HD12 ILE A 112      43.281 102.725 101.285  1.00  0.00           H  
ATOM   1775 HD13 ILE A 112      43.437 102.284  99.469  1.00  0.00           H  
ATOM   1776  N   GLU A 113      39.373 107.558 101.598  1.00  0.00           N  
ATOM   1777  CA  GLU A 113      39.201 108.872 102.282  1.00  0.00           C  
ATOM   1778  C   GLU A 113      38.897 108.677 103.783  1.00  0.00           C  
ATOM   1779  O   GLU A 113      38.349 107.654 104.228  1.00  0.00           O  
ATOM   1780  CB  GLU A 113      38.099 109.772 101.678  1.00  0.00           C  
ATOM   1781  CG  GLU A 113      38.302 110.234 100.255  1.00  0.00           C  
ATOM   1782  CD  GLU A 113      39.062 111.603 100.269  1.00  0.00           C  
ATOM   1783  OE1 GLU A 113      40.096 111.860 100.920  1.00  0.00           O  
ATOM   1784  OE2 GLU A 113      38.434 112.479  99.616  1.00  0.00           O1-
ATOM   1785  H   GLU A 113      38.873 106.767 101.980  1.00  0.00           H  
ATOM   1786  HA  GLU A 113      40.135 109.433 102.252  1.00  0.00           H  
ATOM   1787  HB2 GLU A 113      37.200 109.161 101.744  1.00  0.00           H  
ATOM   1788  HB3 GLU A 113      37.935 110.613 102.350  1.00  0.00           H  
ATOM   1789  HG2 GLU A 113      38.819 109.473  99.671  1.00  0.00           H  
ATOM   1790  HG3 GLU A 113      37.324 110.491  99.848  1.00  0.00           H  
ATOM   1791  N   GLU A 114      39.274 109.716 104.564  1.00  0.00           N  
ATOM   1792  CA  GLU A 114      39.005 109.733 106.056  1.00  0.00           C  
ATOM   1793  C   GLU A 114      37.623 110.375 106.399  1.00  0.00           C  
ATOM   1794  O   GLU A 114      37.389 111.485 105.923  1.00  0.00           O  
ATOM   1795  CB  GLU A 114      40.195 110.249 106.819  1.00  0.00           C  
ATOM   1796  CG  GLU A 114      39.930 110.531 108.291  1.00  0.00           C  
ATOM   1797  CD  GLU A 114      39.307 111.887 108.654  1.00  0.00           C  
ATOM   1798  OE1 GLU A 114      38.326 111.952 109.352  1.00  0.00           O  
ATOM   1799  OE2 GLU A 114      39.715 112.926 108.087  1.00  0.00           O1-
ATOM   1800  H   GLU A 114      39.631 110.565 104.148  1.00  0.00           H  
ATOM   1801  HA  GLU A 114      38.886 108.692 106.358  1.00  0.00           H  
ATOM   1802  HB2 GLU A 114      40.962 109.476 106.749  1.00  0.00           H  
ATOM   1803  HB3 GLU A 114      40.553 111.144 106.311  1.00  0.00           H  
ATOM   1804  HG2 GLU A 114      39.319 109.686 108.610  1.00  0.00           H  
ATOM   1805  HG3 GLU A 114      40.929 110.536 108.727  1.00  0.00           H  
ATOM   1806  N   ALA A 115      36.744 109.732 107.126  1.00  0.00           N  
ATOM   1807  CA  ALA A 115      35.390 110.178 107.291  1.00  0.00           C  
ATOM   1808  C   ALA A 115      34.717 109.596 108.572  1.00  0.00           C  
ATOM   1809  O   ALA A 115      34.731 108.386 108.734  1.00  0.00           O  
ATOM   1810  CB  ALA A 115      34.589 109.847 105.967  1.00  0.00           C  
ATOM   1811  H   ALA A 115      36.836 108.789 107.474  1.00  0.00           H  
ATOM   1812  HA  ALA A 115      35.376 111.263 107.398  1.00  0.00           H  
ATOM   1813  HB1 ALA A 115      34.719 110.617 105.208  1.00  0.00           H  
ATOM   1814  HB2 ALA A 115      34.779 108.839 105.596  1.00  0.00           H  
ATOM   1815  HB3 ALA A 115      33.506 109.908 106.078  1.00  0.00           H  
ATOM   1816  N   ASN A 116      33.996 110.443 109.252  1.00  0.00           N  
ATOM   1817  CA  ASN A 116      33.083 110.105 110.352  1.00  0.00           C  
ATOM   1818  C   ASN A 116      31.698 109.673 109.817  1.00  0.00           C  
ATOM   1819  O   ASN A 116      31.103 110.463 109.078  1.00  0.00           O  
ATOM   1820  CB  ASN A 116      32.897 111.288 111.451  1.00  0.00           C  
ATOM   1821  CG  ASN A 116      32.359 110.816 112.816  1.00  0.00           C  
ATOM   1822  ND2 ASN A 116      33.145 111.099 113.822  1.00  0.00           N  
ATOM   1823  OD1 ASN A 116      31.313 110.149 112.892  1.00  0.00           O  
ATOM   1824  H   ASN A 116      33.813 111.301 108.752  1.00  0.00           H  
ATOM   1825  HA  ASN A 116      33.623 109.344 110.919  1.00  0.00           H  
ATOM   1826  HB2 ASN A 116      33.905 111.687 111.556  1.00  0.00           H  
ATOM   1827  HB3 ASN A 116      32.356 112.170 111.106  1.00  0.00           H  
ATOM   1828 HD21 ASN A 116      32.809 110.816 114.732  1.00  0.00           H  
ATOM   1829 HD22 ASN A 116      34.101 111.420 113.778  1.00  0.00           H  
ATOM   1830  N   TRP A 117      31.095 108.579 110.249  1.00  0.00           N  
ATOM   1831  CA  TRP A 117      29.707 108.228 109.979  1.00  0.00           C  
ATOM   1832  C   TRP A 117      28.696 109.415 110.102  1.00  0.00           C  
ATOM   1833  O   TRP A 117      27.736 109.593 109.361  1.00  0.00           O  
ATOM   1834  CB  TRP A 117      29.232 107.026 110.807  1.00  0.00           C  
ATOM   1835  CG  TRP A 117      30.131 105.861 110.824  1.00  0.00           C  
ATOM   1836  CD1 TRP A 117      30.626 105.210 109.746  1.00  0.00           C  
ATOM   1837  CD2 TRP A 117      30.654 105.074 111.981  1.00  0.00           C  
ATOM   1838  CE2 TRP A 117      31.558 104.123 111.458  1.00  0.00           C  
ATOM   1839  CE3 TRP A 117      30.594 105.236 113.401  1.00  0.00           C  
ATOM   1840  NE1 TRP A 117      31.404 104.186 110.091  1.00  0.00           N  
ATOM   1841  CZ2 TRP A 117      32.336 103.310 112.265  1.00  0.00           C  
ATOM   1842  CZ3 TRP A 117      31.391 104.423 114.237  1.00  0.00           C  
ATOM   1843  CH2 TRP A 117      32.200 103.381 113.734  1.00  0.00           C  
ATOM   1844  H   TRP A 117      31.687 108.006 110.835  1.00  0.00           H  
ATOM   1845  HA  TRP A 117      29.511 107.936 108.948  1.00  0.00           H  
ATOM   1846  HB2 TRP A 117      29.059 107.363 111.830  1.00  0.00           H  
ATOM   1847  HB3 TRP A 117      28.261 106.681 110.453  1.00  0.00           H  
ATOM   1848  HD1 TRP A 117      30.354 105.565 108.763  1.00  0.00           H  
ATOM   1849  HE1 TRP A 117      31.816 103.559 109.415  1.00  0.00           H  
ATOM   1850  HE3 TRP A 117      30.012 106.095 113.703  1.00  0.00           H  
ATOM   1851  HZ2 TRP A 117      32.892 102.522 111.778  1.00  0.00           H  
ATOM   1852  HZ3 TRP A 117      31.384 104.568 115.308  1.00  0.00           H  
ATOM   1853  HH2 TRP A 117      32.788 102.783 114.415  1.00  0.00           H  
ATOM   1854  N   LEU A 118      28.891 110.293 111.088  1.00  0.00           N  
ATOM   1855  CA  LEU A 118      28.095 111.548 111.388  1.00  0.00           C  
ATOM   1856  C   LEU A 118      28.286 112.612 110.312  1.00  0.00           C  
ATOM   1857  O   LEU A 118      27.351 113.464 110.165  1.00  0.00           O  
ATOM   1858  CB  LEU A 118      28.779 112.114 112.683  1.00  0.00           C  
ATOM   1859  CG  LEU A 118      28.558 111.256 113.949  1.00  0.00           C  
ATOM   1860  CD1 LEU A 118      29.378 111.864 115.109  1.00  0.00           C  
ATOM   1861  CD2 LEU A 118      27.058 111.300 114.311  1.00  0.00           C  
ATOM   1862  H   LEU A 118      29.677 110.124 111.699  1.00  0.00           H  
ATOM   1863  HA  LEU A 118      27.016 111.397 111.402  1.00  0.00           H  
ATOM   1864  HB2 LEU A 118      29.859 112.234 112.591  1.00  0.00           H  
ATOM   1865  HB3 LEU A 118      28.405 113.095 112.975  1.00  0.00           H  
ATOM   1866  HG  LEU A 118      28.896 110.229 113.819  1.00  0.00           H  
ATOM   1867 HD11 LEU A 118      29.153 111.301 116.014  1.00  0.00           H  
ATOM   1868 HD12 LEU A 118      30.464 111.795 115.055  1.00  0.00           H  
ATOM   1869 HD13 LEU A 118      29.045 112.869 115.369  1.00  0.00           H  
ATOM   1870 HD21 LEU A 118      27.010 110.756 115.254  1.00  0.00           H  
ATOM   1871 HD22 LEU A 118      26.788 112.317 114.593  1.00  0.00           H  
ATOM   1872 HD23 LEU A 118      26.355 110.911 113.572  1.00  0.00           H  
ATOM   1873  N   THR A 119      29.360 112.581 109.556  1.00  0.00           N  
ATOM   1874  CA  THR A 119      29.682 113.545 108.468  1.00  0.00           C  
ATOM   1875  C   THR A 119      29.946 112.966 107.070  1.00  0.00           C  
ATOM   1876  O   THR A 119      30.292 113.628 106.149  1.00  0.00           O  
ATOM   1877  CB  THR A 119      30.822 114.472 108.930  1.00  0.00           C  
ATOM   1878  CG2 THR A 119      30.506 115.374 110.102  1.00  0.00           C  
ATOM   1879  OG1 THR A 119      32.008 113.732 109.339  1.00  0.00           O  
ATOM   1880  H   THR A 119      30.011 111.819 109.686  1.00  0.00           H  
ATOM   1881  HA  THR A 119      28.738 114.076 108.350  1.00  0.00           H  
ATOM   1882  HB  THR A 119      30.992 115.246 108.183  1.00  0.00           H  
ATOM   1883  HG1 THR A 119      32.407 113.309 108.575  1.00  0.00           H  
ATOM   1884 HG21 THR A 119      31.422 115.867 110.425  1.00  0.00           H  
ATOM   1885 HG22 THR A 119      29.827 116.128 109.700  1.00  0.00           H  
ATOM   1886 HG23 THR A 119      29.919 114.870 110.869  1.00  0.00           H  
ATOM   1887  N   LEU A 120      29.680 111.623 106.898  1.00  0.00           N  
ATOM   1888  CA  LEU A 120      29.777 110.810 105.695  1.00  0.00           C  
ATOM   1889  C   LEU A 120      29.211 111.468 104.440  1.00  0.00           C  
ATOM   1890  O   LEU A 120      29.724 111.324 103.320  1.00  0.00           O  
ATOM   1891  CB  LEU A 120      29.107 109.489 106.031  1.00  0.00           C  
ATOM   1892  CG  LEU A 120      29.432 108.344 105.052  1.00  0.00           C  
ATOM   1893  CD1 LEU A 120      30.760 107.756 105.431  1.00  0.00           C  
ATOM   1894  CD2 LEU A 120      28.360 107.237 105.276  1.00  0.00           C  
ATOM   1895  H   LEU A 120      29.369 111.122 107.718  1.00  0.00           H  
ATOM   1896  HA  LEU A 120      30.823 110.635 105.445  1.00  0.00           H  
ATOM   1897  HB2 LEU A 120      29.482 109.219 107.018  1.00  0.00           H  
ATOM   1898  HB3 LEU A 120      28.036 109.603 106.195  1.00  0.00           H  
ATOM   1899  HG  LEU A 120      29.444 108.549 103.982  1.00  0.00           H  
ATOM   1900 HD11 LEU A 120      31.425 108.603 105.263  1.00  0.00           H  
ATOM   1901 HD12 LEU A 120      30.705 107.380 106.453  1.00  0.00           H  
ATOM   1902 HD13 LEU A 120      30.907 106.920 104.747  1.00  0.00           H  
ATOM   1903 HD21 LEU A 120      28.456 106.910 106.311  1.00  0.00           H  
ATOM   1904 HD22 LEU A 120      27.390 107.719 105.159  1.00  0.00           H  
ATOM   1905 HD23 LEU A 120      28.391 106.380 104.604  1.00  0.00           H  
ATOM   1906  N   ASP A 121      28.137 112.263 104.611  1.00  0.00           N  
ATOM   1907  CA  ASP A 121      27.361 112.949 103.599  1.00  0.00           C  
ATOM   1908  C   ASP A 121      28.087 114.133 103.029  1.00  0.00           C  
ATOM   1909  O   ASP A 121      27.780 114.453 101.844  1.00  0.00           O  
ATOM   1910  CB  ASP A 121      25.933 113.304 104.027  1.00  0.00           C  
ATOM   1911  CG  ASP A 121      25.689 114.306 105.046  1.00  0.00           C  
ATOM   1912  OD1 ASP A 121      24.631 115.007 104.873  1.00  0.00           O  
ATOM   1913  OD2 ASP A 121      26.397 114.514 106.062  1.00  0.00           O1-
ATOM   1914  H   ASP A 121      27.781 112.342 105.553  1.00  0.00           H  
ATOM   1915  HA  ASP A 121      27.248 112.245 102.773  1.00  0.00           H  
ATOM   1916  HB2 ASP A 121      25.404 113.714 103.167  1.00  0.00           H  
ATOM   1917  HB3 ASP A 121      25.406 112.369 104.222  1.00  0.00           H  
ATOM   1918  N   LYS A 122      28.975 114.848 103.733  1.00  0.00           N  
ATOM   1919  CA  LYS A 122      29.867 115.887 103.165  1.00  0.00           C  
ATOM   1920  C   LYS A 122      31.330 115.407 102.981  1.00  0.00           C  
ATOM   1921  O   LYS A 122      32.113 115.973 102.213  1.00  0.00           O  
ATOM   1922  CB  LYS A 122      29.897 117.106 104.082  1.00  0.00           C  
ATOM   1923  CG  LYS A 122      30.687 118.376 103.412  1.00  0.00           C  
ATOM   1924  CD  LYS A 122      30.241 119.635 104.236  1.00  0.00           C  
ATOM   1925  CE  LYS A 122      31.343 120.680 104.028  1.00  0.00           C  
ATOM   1926  NZ  LYS A 122      31.020 122.016 104.624  1.00  0.00           N1+
ATOM   1927  H   LYS A 122      29.054 114.700 104.729  1.00  0.00           H  
ATOM   1928  HA  LYS A 122      29.556 116.064 102.135  1.00  0.00           H  
ATOM   1929  HB2 LYS A 122      28.838 117.288 104.268  1.00  0.00           H  
ATOM   1930  HB3 LYS A 122      30.338 116.747 105.012  1.00  0.00           H  
ATOM   1931  HG2 LYS A 122      31.729 118.146 103.629  1.00  0.00           H  
ATOM   1932  HG3 LYS A 122      30.494 118.501 102.347  1.00  0.00           H  
ATOM   1933  HD2 LYS A 122      29.318 120.027 103.809  1.00  0.00           H  
ATOM   1934  HD3 LYS A 122      30.167 119.358 105.288  1.00  0.00           H  
ATOM   1935  HE2 LYS A 122      32.223 120.341 104.576  1.00  0.00           H  
ATOM   1936  HE3 LYS A 122      31.635 120.807 102.986  1.00  0.00           H  
ATOM   1937  HZ1 LYS A 122      31.785 122.674 104.592  1.00  0.00           H  
ATOM   1938  HZ2 LYS A 122      30.162 122.444 104.306  1.00  0.00           H  
ATOM   1939  HZ3 LYS A 122      30.720 121.788 105.562  1.00  0.00           H  
ATOM   1940  N   ASP A 123      31.823 114.422 103.791  1.00  0.00           N  
ATOM   1941  CA  ASP A 123      33.261 114.042 103.806  1.00  0.00           C  
ATOM   1942  C   ASP A 123      33.800 113.436 102.472  1.00  0.00           C  
ATOM   1943  O   ASP A 123      35.010 113.391 102.291  1.00  0.00           O  
ATOM   1944  CB  ASP A 123      33.539 113.095 104.989  1.00  0.00           C  
ATOM   1945  CG  ASP A 123      33.423 113.762 106.393  1.00  0.00           C  
ATOM   1946  OD1 ASP A 123      33.673 113.081 107.404  1.00  0.00           O  
ATOM   1947  OD2 ASP A 123      33.292 115.042 106.536  1.00  0.00           O1-
ATOM   1948  H   ASP A 123      31.120 114.045 104.410  1.00  0.00           H  
ATOM   1949  HA  ASP A 123      33.802 114.983 103.906  1.00  0.00           H  
ATOM   1950  HB2 ASP A 123      32.862 112.242 105.011  1.00  0.00           H  
ATOM   1951  HB3 ASP A 123      34.565 112.736 104.909  1.00  0.00           H  
ATOM   1952  N   VAL A 124      32.899 112.754 101.707  1.00  0.00           N  
ATOM   1953  CA  VAL A 124      33.224 111.874 100.566  1.00  0.00           C  
ATOM   1954  C   VAL A 124      32.088 111.759  99.596  1.00  0.00           C  
ATOM   1955  O   VAL A 124      30.920 111.688  99.994  1.00  0.00           O  
ATOM   1956  CB  VAL A 124      33.524 110.497 101.058  1.00  0.00           C  
ATOM   1957  CG1 VAL A 124      32.439 109.953 101.974  1.00  0.00           C  
ATOM   1958  CG2 VAL A 124      33.831 109.471  99.894  1.00  0.00           C  
ATOM   1959  H   VAL A 124      31.931 112.854 101.973  1.00  0.00           H  
ATOM   1960  HA  VAL A 124      34.100 112.265 100.047  1.00  0.00           H  
ATOM   1961  HB  VAL A 124      34.426 110.660 101.648  1.00  0.00           H  
ATOM   1962 HG11 VAL A 124      32.578 108.891 102.182  1.00  0.00           H  
ATOM   1963 HG12 VAL A 124      32.377 110.683 102.780  1.00  0.00           H  
ATOM   1964 HG13 VAL A 124      31.454 109.867 101.514  1.00  0.00           H  
ATOM   1965 HG21 VAL A 124      34.029 108.492 100.330  1.00  0.00           H  
ATOM   1966 HG22 VAL A 124      32.975 109.212  99.270  1.00  0.00           H  
ATOM   1967 HG23 VAL A 124      34.674 109.673  99.234  1.00  0.00           H  
ATOM   1968  N   PRO A 125      32.232 111.819  98.199  1.00  0.00           N  
ATOM   1969  CA  PRO A 125      31.152 111.676  97.259  1.00  0.00           C  
ATOM   1970  C   PRO A 125      30.283 110.405  97.370  1.00  0.00           C  
ATOM   1971  O   PRO A 125      30.857 109.315  97.352  1.00  0.00           O  
ATOM   1972  CB  PRO A 125      31.871 111.747  95.879  1.00  0.00           C  
ATOM   1973  CG  PRO A 125      33.131 112.418  96.106  1.00  0.00           C  
ATOM   1974  CD  PRO A 125      33.530 111.935  97.532  1.00  0.00           C  
ATOM   1975  HA  PRO A 125      30.443 112.493  97.391  1.00  0.00           H  
ATOM   1976  HB2 PRO A 125      32.226 110.738  95.675  1.00  0.00           H  
ATOM   1977  HB3 PRO A 125      31.247 112.093  95.054  1.00  0.00           H  
ATOM   1978  HG2 PRO A 125      33.852 112.218  95.313  1.00  0.00           H  
ATOM   1979  HG3 PRO A 125      32.912 113.479  96.228  1.00  0.00           H  
ATOM   1980  HD2 PRO A 125      33.986 110.957  97.373  1.00  0.00           H  
ATOM   1981  HD3 PRO A 125      34.174 112.670  98.013  1.00  0.00           H  
ATOM   1982  N   ALA A 126      28.938 110.552  97.373  1.00  0.00           N  
ATOM   1983  CA  ALA A 126      27.991 109.407  97.319  1.00  0.00           C  
ATOM   1984  C   ALA A 126      27.786 108.864  95.886  1.00  0.00           C  
ATOM   1985  O   ALA A 126      27.476 107.662  95.670  1.00  0.00           O  
ATOM   1986  CB  ALA A 126      26.614 109.852  97.844  1.00  0.00           C  
ATOM   1987  H   ALA A 126      28.531 111.475  97.312  1.00  0.00           H  
ATOM   1988  HA  ALA A 126      28.362 108.582  97.926  1.00  0.00           H  
ATOM   1989  HB1 ALA A 126      25.950 110.230  97.065  1.00  0.00           H  
ATOM   1990  HB2 ALA A 126      26.203 108.981  98.354  1.00  0.00           H  
ATOM   1991  HB3 ALA A 126      26.653 110.655  98.580  1.00  0.00           H  
ATOM   1992  N   GLY A 127      27.841 109.734  94.875  1.00  0.00           N  
ATOM   1993  CA  GLY A 127      27.414 109.600  93.479  1.00  0.00           C  
ATOM   1994  C   GLY A 127      26.001 109.117  93.360  1.00  0.00           C  
ATOM   1995  O   GLY A 127      25.066 109.572  94.015  1.00  0.00           O  
ATOM   1996  H   GLY A 127      28.002 110.682  95.183  1.00  0.00           H  
ATOM   1997  HA2 GLY A 127      27.623 110.575  93.038  1.00  0.00           H  
ATOM   1998  HA3 GLY A 127      28.088 108.789  93.202  1.00  0.00           H  
ATOM   1999  N   ASP A 128      25.867 108.113  92.546  1.00  0.00           N  
ATOM   2000  CA  ASP A 128      24.581 107.321  92.355  1.00  0.00           C  
ATOM   2001  C   ASP A 128      24.276 106.209  93.432  1.00  0.00           C  
ATOM   2002  O   ASP A 128      23.623 105.194  93.220  1.00  0.00           O  
ATOM   2003  CB  ASP A 128      24.617 106.740  90.980  1.00  0.00           C  
ATOM   2004  CG  ASP A 128      23.339 106.021  90.598  1.00  0.00           C  
ATOM   2005  OD1 ASP A 128      23.578 105.036  89.884  1.00  0.00           O  
ATOM   2006  OD2 ASP A 128      22.163 106.361  91.044  1.00  0.00           O1-
ATOM   2007  H   ASP A 128      26.680 107.681  92.131  1.00  0.00           H  
ATOM   2008  HA  ASP A 128      23.725 107.992  92.281  1.00  0.00           H  
ATOM   2009  HB2 ASP A 128      24.860 107.502  90.239  1.00  0.00           H  
ATOM   2010  HB3 ASP A 128      25.413 106.003  91.087  1.00  0.00           H  
ATOM   2011  N   GLY A 129      24.930 106.347  94.608  1.00  0.00           N  
ATOM   2012  CA  GLY A 129      24.836 105.374  95.735  1.00  0.00           C  
ATOM   2013  C   GLY A 129      25.517 104.040  95.360  1.00  0.00           C  
ATOM   2014  O   GLY A 129      26.263 103.975  94.360  1.00  0.00           O  
ATOM   2015  H   GLY A 129      25.440 107.186  94.850  1.00  0.00           H  
ATOM   2016  HA2 GLY A 129      25.464 105.749  96.542  1.00  0.00           H  
ATOM   2017  HA3 GLY A 129      23.793 105.299  96.040  1.00  0.00           H  
ATOM   2018  N   PHE A 130      25.457 103.001  96.166  1.00  0.00           N  
ATOM   2019  CA  PHE A 130      26.145 101.776  96.079  1.00  0.00           C  
ATOM   2020  C   PHE A 130      25.197 100.607  96.102  1.00  0.00           C  
ATOM   2021  O   PHE A 130      24.269 100.514  96.944  1.00  0.00           O  
ATOM   2022  CB  PHE A 130      27.288 101.690  97.106  1.00  0.00           C  
ATOM   2023  CG  PHE A 130      28.334 102.744  96.976  1.00  0.00           C  
ATOM   2024  CD1 PHE A 130      28.192 104.045  97.480  1.00  0.00           C  
ATOM   2025  CD2 PHE A 130      29.555 102.444  96.446  1.00  0.00           C  
ATOM   2026  CE1 PHE A 130      29.227 104.943  97.410  1.00  0.00           C  
ATOM   2027  CE2 PHE A 130      30.660 103.323  96.364  1.00  0.00           C  
ATOM   2028  CZ  PHE A 130      30.511 104.592  96.965  1.00  0.00           C  
ATOM   2029  H   PHE A 130      24.899 103.086  97.004  1.00  0.00           H  
ATOM   2030  HA  PHE A 130      26.632 101.730  95.105  1.00  0.00           H  
ATOM   2031  HB2 PHE A 130      26.905 101.920  98.101  1.00  0.00           H  
ATOM   2032  HB3 PHE A 130      27.598 100.652  96.993  1.00  0.00           H  
ATOM   2033  HD1 PHE A 130      27.238 104.324  97.904  1.00  0.00           H  
ATOM   2034  HD2 PHE A 130      29.751 101.423  96.156  1.00  0.00           H  
ATOM   2035  HE1 PHE A 130      29.078 105.886  97.914  1.00  0.00           H  
ATOM   2036  HE2 PHE A 130      31.576 102.946  95.937  1.00  0.00           H  
ATOM   2037  HZ  PHE A 130      31.331 105.289  96.885  1.00  0.00           H  
ATOM   2038  N   ASP A 131      25.535  99.592  95.243  1.00  0.00           N  
ATOM   2039  CA  ASP A 131      24.832  98.339  95.248  1.00  0.00           C  
ATOM   2040  C   ASP A 131      24.940  97.623  96.576  1.00  0.00           C  
ATOM   2041  O   ASP A 131      24.074  96.886  96.988  1.00  0.00           O  
ATOM   2042  CB  ASP A 131      25.349  97.504  94.168  1.00  0.00           C  
ATOM   2043  CG  ASP A 131      25.450  98.143  92.753  1.00  0.00           C  
ATOM   2044  OD1 ASP A 131      26.312  97.855  91.896  1.00  0.00           O  
ATOM   2045  OD2 ASP A 131      24.442  98.811  92.324  1.00  0.00           O1-
ATOM   2046  H   ASP A 131      26.267  99.862  94.601  1.00  0.00           H  
ATOM   2047  HA  ASP A 131      23.783  98.513  95.012  1.00  0.00           H  
ATOM   2048  HB2 ASP A 131      26.275  96.994  94.432  1.00  0.00           H  
ATOM   2049  HB3 ASP A 131      24.623  96.691  94.180  1.00  0.00           H  
ATOM   2050  N   ALA A 132      25.891  97.974  97.388  1.00  0.00           N  
ATOM   2051  CA  ALA A 132      26.073  97.355  98.617  1.00  0.00           C  
ATOM   2052  C   ALA A 132      26.866  98.252  99.556  1.00  0.00           C  
ATOM   2053  O   ALA A 132      27.842  98.806  99.052  1.00  0.00           O  
ATOM   2054  CB  ALA A 132      26.776  95.983  98.551  1.00  0.00           C  
ATOM   2055  H   ALA A 132      26.523  98.691  97.060  1.00  0.00           H  
ATOM   2056  HA  ALA A 132      25.153  97.029  99.104  1.00  0.00           H  
ATOM   2057  HB1 ALA A 132      27.746  96.243  98.126  1.00  0.00           H  
ATOM   2058  HB2 ALA A 132      26.898  95.504  99.522  1.00  0.00           H  
ATOM   2059  HB3 ALA A 132      26.218  95.430  97.795  1.00  0.00           H  
ATOM   2060  N   VAL A 133      26.529  98.343 100.860  1.00  0.00           N  
ATOM   2061  CA  VAL A 133      27.181  99.117 101.870  1.00  0.00           C  
ATOM   2062  C   VAL A 133      27.626  98.161 103.046  1.00  0.00           C  
ATOM   2063  O   VAL A 133      26.810  97.479 103.673  1.00  0.00           O  
ATOM   2064  CB  VAL A 133      26.303 100.253 102.246  1.00  0.00           C  
ATOM   2065  CG1 VAL A 133      27.069 101.152 103.232  1.00  0.00           C  
ATOM   2066  CG2 VAL A 133      25.934 101.110 101.053  1.00  0.00           C  
ATOM   2067  H   VAL A 133      25.636  97.888 100.993  1.00  0.00           H  
ATOM   2068  HA  VAL A 133      28.020  99.609 101.377  1.00  0.00           H  
ATOM   2069  HB  VAL A 133      25.396  99.861 102.707  1.00  0.00           H  
ATOM   2070 HG11 VAL A 133      27.318 100.649 104.166  1.00  0.00           H  
ATOM   2071 HG12 VAL A 133      28.014 101.539 102.850  1.00  0.00           H  
ATOM   2072 HG13 VAL A 133      26.497 102.064 103.401  1.00  0.00           H  
ATOM   2073 HG21 VAL A 133      25.310 100.580 100.334  1.00  0.00           H  
ATOM   2074 HG22 VAL A 133      25.466 102.042 101.369  1.00  0.00           H  
ATOM   2075 HG23 VAL A 133      26.862 101.397 100.557  1.00  0.00           H  
ATOM   2076  N   ILE A 134      28.984  98.114 103.308  1.00  0.00           N  
ATOM   2077  CA  ILE A 134      29.631  97.122 104.177  1.00  0.00           C  
ATOM   2078  C   ILE A 134      30.403  97.685 105.360  1.00  0.00           C  
ATOM   2079  O   ILE A 134      30.923  98.794 105.402  1.00  0.00           O  
ATOM   2080  CB  ILE A 134      30.499  96.114 103.453  1.00  0.00           C  
ATOM   2081  CG1 ILE A 134      29.803  95.581 102.161  1.00  0.00           C  
ATOM   2082  CG2 ILE A 134      31.020  94.887 104.280  1.00  0.00           C  
ATOM   2083  CD1 ILE A 134      28.521  94.823 102.373  1.00  0.00           C  
ATOM   2084  H   ILE A 134      29.598  98.609 102.677  1.00  0.00           H  
ATOM   2085  HA  ILE A 134      28.848  96.512 104.628  1.00  0.00           H  
ATOM   2086  HB  ILE A 134      31.348  96.695 103.089  1.00  0.00           H  
ATOM   2087 HG12 ILE A 134      29.559  96.365 101.444  1.00  0.00           H  
ATOM   2088 HG13 ILE A 134      30.535  94.936 101.674  1.00  0.00           H  
ATOM   2089 HG21 ILE A 134      31.767  95.136 105.034  1.00  0.00           H  
ATOM   2090 HG22 ILE A 134      30.168  94.441 104.790  1.00  0.00           H  
ATOM   2091 HG23 ILE A 134      31.257  94.125 103.537  1.00  0.00           H  
ATOM   2092 HD11 ILE A 134      27.762  95.376 102.929  1.00  0.00           H  
ATOM   2093 HD12 ILE A 134      28.106  94.675 101.376  1.00  0.00           H  
ATOM   2094 HD13 ILE A 134      28.699  93.813 102.744  1.00  0.00           H  
ATOM   2095  N   CYS A 135      30.482  96.981 106.458  1.00  0.00           N  
ATOM   2096  CA  CYS A 135      31.277  97.450 107.669  1.00  0.00           C  
ATOM   2097  C   CYS A 135      32.338  96.474 108.157  1.00  0.00           C  
ATOM   2098  O   CYS A 135      33.425  96.489 107.545  1.00  0.00           O  
ATOM   2099  CB  CYS A 135      30.177  97.881 108.705  1.00  0.00           C  
ATOM   2100  SG  CYS A 135      28.914  99.022 108.001  1.00  0.00           S  
ATOM   2101  H   CYS A 135      29.857  96.189 106.504  1.00  0.00           H  
ATOM   2102  HA  CYS A 135      31.734  98.413 107.434  1.00  0.00           H  
ATOM   2103  HB2 CYS A 135      29.594  97.059 109.120  1.00  0.00           H  
ATOM   2104  HB3 CYS A 135      30.706  98.443 109.476  1.00  0.00           H  
ATOM   2105  HG  CYS A 135      28.354  98.009 107.333  1.00  0.00           H  
ATOM   2106  N   LEU A 136      31.939  95.544 109.059  1.00  0.00           N  
ATOM   2107  CA  LEU A 136      32.575  94.297 109.479  1.00  0.00           C  
ATOM   2108  C   LEU A 136      33.785  94.495 110.464  1.00  0.00           C  
ATOM   2109  O   LEU A 136      34.531  95.501 110.440  1.00  0.00           O  
ATOM   2110  CB  LEU A 136      32.783  93.329 108.345  1.00  0.00           C  
ATOM   2111  CG  LEU A 136      31.525  92.950 107.516  1.00  0.00           C  
ATOM   2112  CD1 LEU A 136      31.833  92.081 106.310  1.00  0.00           C  
ATOM   2113  CD2 LEU A 136      30.492  92.238 108.402  1.00  0.00           C  
ATOM   2114  H   LEU A 136      30.999  95.636 109.418  1.00  0.00           H  
ATOM   2115  HA  LEU A 136      31.805  93.741 110.015  1.00  0.00           H  
ATOM   2116  HB2 LEU A 136      33.479  93.788 107.643  1.00  0.00           H  
ATOM   2117  HB3 LEU A 136      33.207  92.384 108.682  1.00  0.00           H  
ATOM   2118  HG  LEU A 136      30.955  93.810 107.163  1.00  0.00           H  
ATOM   2119 HD11 LEU A 136      32.190  92.723 105.506  1.00  0.00           H  
ATOM   2120 HD12 LEU A 136      32.446  91.234 106.617  1.00  0.00           H  
ATOM   2121 HD13 LEU A 136      30.926  91.587 105.962  1.00  0.00           H  
ATOM   2122 HD21 LEU A 136      30.976  91.340 108.784  1.00  0.00           H  
ATOM   2123 HD22 LEU A 136      30.293  92.894 109.251  1.00  0.00           H  
ATOM   2124 HD23 LEU A 136      29.645  91.936 107.787  1.00  0.00           H  
ATOM   2125  N   GLY A 137      34.054  93.464 111.305  1.00  0.00           N  
ATOM   2126  CA  GLY A 137      34.994  93.562 112.466  1.00  0.00           C  
ATOM   2127  C   GLY A 137      34.619  94.584 113.572  1.00  0.00           C  
ATOM   2128  O   GLY A 137      35.456  95.388 113.970  1.00  0.00           O  
ATOM   2129  H   GLY A 137      33.430  92.673 111.364  1.00  0.00           H  
ATOM   2130  HA2 GLY A 137      35.080  92.641 113.042  1.00  0.00           H  
ATOM   2131  HA3 GLY A 137      35.942  93.907 112.051  1.00  0.00           H  
ATOM   2132  N   ASN A 138      33.340  94.540 114.169  1.00  0.00           N  
ATOM   2133  CA  ASN A 138      32.980  95.378 115.238  1.00  0.00           C  
ATOM   2134  C   ASN A 138      33.077  96.815 114.774  1.00  0.00           C  
ATOM   2135  O   ASN A 138      33.681  97.650 115.445  1.00  0.00           O  
ATOM   2136  CB  ASN A 138      33.631  95.003 116.582  1.00  0.00           C  
ATOM   2137  CG  ASN A 138      32.841  95.608 117.780  1.00  0.00           C  
ATOM   2138  ND2 ASN A 138      33.422  95.547 118.957  1.00  0.00           N  
ATOM   2139  OD1 ASN A 138      31.668  96.013 117.734  1.00  0.00           O  
ATOM   2140  H   ASN A 138      32.672  93.835 113.890  1.00  0.00           H  
ATOM   2141  HA  ASN A 138      31.903  95.240 115.347  1.00  0.00           H  
ATOM   2142  HB2 ASN A 138      33.874  93.944 116.670  1.00  0.00           H  
ATOM   2143  HB3 ASN A 138      34.592  95.516 116.631  1.00  0.00           H  
ATOM   2144 HD21 ASN A 138      32.878  95.946 119.709  1.00  0.00           H  
ATOM   2145 HD22 ASN A 138      34.306  95.091 119.131  1.00  0.00           H  
ATOM   2146  N   SER A 139      32.489  97.156 113.630  1.00  0.00           N  
ATOM   2147  CA  SER A 139      32.372  98.557 113.231  1.00  0.00           C  
ATOM   2148  C   SER A 139      31.803  99.533 114.140  1.00  0.00           C  
ATOM   2149  O   SER A 139      32.628 100.238 114.771  1.00  0.00           O  
ATOM   2150  CB  SER A 139      31.735  98.680 111.853  1.00  0.00           C  
ATOM   2151  OG  SER A 139      30.421  98.132 111.956  1.00  0.00           O  
ATOM   2152  H   SER A 139      31.986  96.433 113.136  1.00  0.00           H  
ATOM   2153  HA  SER A 139      33.395  98.925 113.154  1.00  0.00           H  
ATOM   2154  HB2 SER A 139      31.681  99.688 111.442  1.00  0.00           H  
ATOM   2155  HB3 SER A 139      32.323  98.143 111.109  1.00  0.00           H  
ATOM   2156  HG  SER A 139      30.510  97.206 112.196  1.00  0.00           H  
ATOM   2157  N   PHE A 140      30.470  99.576 114.376  1.00  0.00           N  
ATOM   2158  CA  PHE A 140      29.675 100.724 114.813  1.00  0.00           C  
ATOM   2159  C   PHE A 140      29.869 101.105 116.289  1.00  0.00           C  
ATOM   2160  O   PHE A 140      29.689 102.320 116.642  1.00  0.00           O  
ATOM   2161  CB  PHE A 140      28.129 100.499 114.495  1.00  0.00           C  
ATOM   2162  CG  PHE A 140      27.276 101.758 114.758  1.00  0.00           C  
ATOM   2163  CD1 PHE A 140      27.525 102.939 114.099  1.00  0.00           C  
ATOM   2164  CD2 PHE A 140      26.340 101.740 115.828  1.00  0.00           C  
ATOM   2165  CE1 PHE A 140      26.828 104.058 114.459  1.00  0.00           C  
ATOM   2166  CE2 PHE A 140      25.544 102.906 116.130  1.00  0.00           C  
ATOM   2167  CZ  PHE A 140      25.743 104.044 115.372  1.00  0.00           C  
ATOM   2168  H   PHE A 140      29.951  98.831 113.931  1.00  0.00           H  
ATOM   2169  HA  PHE A 140      29.873 101.615 114.216  1.00  0.00           H  
ATOM   2170  HB2 PHE A 140      28.013 100.129 113.476  1.00  0.00           H  
ATOM   2171  HB3 PHE A 140      27.697  99.738 115.146  1.00  0.00           H  
ATOM   2172  HD1 PHE A 140      28.263 102.983 113.312  1.00  0.00           H  
ATOM   2173  HD2 PHE A 140      26.173 100.793 116.319  1.00  0.00           H  
ATOM   2174  HE1 PHE A 140      26.907 104.980 113.903  1.00  0.00           H  
ATOM   2175  HE2 PHE A 140      24.731 102.829 116.837  1.00  0.00           H  
ATOM   2176  HZ  PHE A 140      25.137 104.919 115.558  1.00  0.00           H  
ATOM   2177  N   ALA A 141      30.079 100.138 117.183  1.00  0.00           N  
ATOM   2178  CA  ALA A 141      30.004 100.316 118.695  1.00  0.00           C  
ATOM   2179  C   ALA A 141      30.925 101.370 119.384  1.00  0.00           C  
ATOM   2180  O   ALA A 141      30.644 101.872 120.432  1.00  0.00           O  
ATOM   2181  CB  ALA A 141      29.989  98.964 119.303  1.00  0.00           C  
ATOM   2182  H   ALA A 141      30.511  99.241 117.015  1.00  0.00           H  
ATOM   2183  HA  ALA A 141      28.993 100.625 118.960  1.00  0.00           H  
ATOM   2184  HB1 ALA A 141      30.883  98.349 119.210  1.00  0.00           H  
ATOM   2185  HB2 ALA A 141      29.746  99.075 120.361  1.00  0.00           H  
ATOM   2186  HB3 ALA A 141      29.176  98.375 118.879  1.00  0.00           H  
ATOM   2187  N   HID A 142      31.977 101.960 118.645  1.00  0.00           N  
ATOM   2188  CA  HID A 142      32.776 103.097 119.273  1.00  0.00           C  
ATOM   2189  C   HID A 142      32.010 104.337 119.557  1.00  0.00           C  
ATOM   2190  O   HID A 142      32.585 105.169 120.226  1.00  0.00           O  
ATOM   2191  CB  HID A 142      33.843 103.276 118.208  1.00  0.00           C  
ATOM   2192  CG  HID A 142      34.827 102.162 117.982  1.00  0.00           C  
ATOM   2193  CD2 HID A 142      35.122 101.726 116.750  1.00  0.00           C  
ATOM   2194  ND1 HID A 142      35.615 101.547 118.897  1.00  0.00           N  
ATOM   2195  CE1 HID A 142      36.373 100.609 118.259  1.00  0.00           C  
ATOM   2196  NE2 HID A 142      36.142 100.716 116.958  1.00  0.00           N  
ATOM   2197  H   HID A 142      32.329 101.431 117.859  1.00  0.00           H  
ATOM   2198  HA  HID A 142      33.281 102.754 120.175  1.00  0.00           H  
ATOM   2199  HB2 HID A 142      33.345 103.595 117.292  1.00  0.00           H  
ATOM   2200  HB3 HID A 142      34.464 104.135 118.463  1.00  0.00           H  
ATOM   2201  HD1 HID A 142      35.870 101.848 119.827  1.00  0.00           H  
ATOM   2202  HD2 HID A 142      34.702 102.015 115.799  1.00  0.00           H  
ATOM   2203  HE1 HID A 142      37.205 100.124 118.746  1.00  0.00           H  
ATOM   2204  N   LEU A 143      30.815 104.563 119.058  1.00  0.00           N  
ATOM   2205  CA  LEU A 143      30.026 105.794 119.123  1.00  0.00           C  
ATOM   2206  C   LEU A 143      29.385 105.929 120.453  1.00  0.00           C  
ATOM   2207  O   LEU A 143      28.530 105.052 120.716  1.00  0.00           O  
ATOM   2208  CB  LEU A 143      29.080 105.923 117.958  1.00  0.00           C  
ATOM   2209  CG  LEU A 143      28.549 107.332 117.588  1.00  0.00           C  
ATOM   2210  CD1 LEU A 143      29.546 108.175 116.827  1.00  0.00           C  
ATOM   2211  CD2 LEU A 143      27.285 107.139 116.719  1.00  0.00           C  
ATOM   2212  H   LEU A 143      30.394 103.795 118.556  1.00  0.00           H  
ATOM   2213  HA  LEU A 143      30.767 106.581 118.991  1.00  0.00           H  
ATOM   2214  HB2 LEU A 143      29.612 105.446 117.135  1.00  0.00           H  
ATOM   2215  HB3 LEU A 143      28.217 105.323 118.246  1.00  0.00           H  
ATOM   2216  HG  LEU A 143      28.292 107.809 118.534  1.00  0.00           H  
ATOM   2217 HD11 LEU A 143      30.449 108.514 117.334  1.00  0.00           H  
ATOM   2218 HD12 LEU A 143      30.045 107.713 115.975  1.00  0.00           H  
ATOM   2219 HD13 LEU A 143      28.973 109.026 116.456  1.00  0.00           H  
ATOM   2220 HD21 LEU A 143      26.472 106.752 117.333  1.00  0.00           H  
ATOM   2221 HD22 LEU A 143      27.092 108.128 116.304  1.00  0.00           H  
ATOM   2222 HD23 LEU A 143      27.467 106.441 115.900  1.00  0.00           H  
ATOM   2223  N   PRO A 144      29.837 106.850 121.329  1.00  0.00           N  
ATOM   2224  CA  PRO A 144      29.399 106.925 122.736  1.00  0.00           C  
ATOM   2225  C   PRO A 144      28.091 107.748 122.771  1.00  0.00           C  
ATOM   2226  O   PRO A 144      27.610 108.222 121.767  1.00  0.00           O  
ATOM   2227  CB  PRO A 144      30.539 107.628 123.434  1.00  0.00           C  
ATOM   2228  CG  PRO A 144      31.196 108.576 122.357  1.00  0.00           C  
ATOM   2229  CD  PRO A 144      30.858 107.896 121.066  1.00  0.00           C  
ATOM   2230  HA  PRO A 144      29.190 105.953 123.183  1.00  0.00           H  
ATOM   2231  HB2 PRO A 144      30.427 108.288 124.294  1.00  0.00           H  
ATOM   2232  HB3 PRO A 144      31.307 106.891 123.670  1.00  0.00           H  
ATOM   2233  HG2 PRO A 144      30.784 109.583 122.429  1.00  0.00           H  
ATOM   2234  HG3 PRO A 144      32.279 108.548 122.471  1.00  0.00           H  
ATOM   2235  HD2 PRO A 144      30.428 108.669 120.428  1.00  0.00           H  
ATOM   2236  HD3 PRO A 144      31.781 107.398 120.766  1.00  0.00           H  
ATOM   2237  N   ASP A 145      27.620 107.943 124.008  1.00  0.00           N  
ATOM   2238  CA  ASP A 145      26.468 108.792 124.389  1.00  0.00           C  
ATOM   2239  C   ASP A 145      26.586 109.223 125.883  1.00  0.00           C  
ATOM   2240  O   ASP A 145      26.747 108.381 126.796  1.00  0.00           O  
ATOM   2241  CB  ASP A 145      25.114 108.012 124.227  1.00  0.00           C  
ATOM   2242  CG  ASP A 145      23.893 108.757 124.842  1.00  0.00           C  
ATOM   2243  OD1 ASP A 145      23.847 110.038 124.930  1.00  0.00           O  
ATOM   2244  OD2 ASP A 145      23.028 107.930 125.245  1.00  0.00           O1-
ATOM   2245  H   ASP A 145      28.080 107.382 124.710  1.00  0.00           H  
ATOM   2246  HA  ASP A 145      26.399 109.696 123.785  1.00  0.00           H  
ATOM   2247  HB2 ASP A 145      24.919 107.968 123.155  1.00  0.00           H  
ATOM   2248  HB3 ASP A 145      25.158 106.961 124.511  1.00  0.00           H  
ATOM   2249  N   SER A 146      26.504 110.500 126.097  1.00  0.00           N  
ATOM   2250  CA  SER A 146      26.618 111.151 127.434  1.00  0.00           C  
ATOM   2251  C   SER A 146      25.406 111.455 128.261  1.00  0.00           C  
ATOM   2252  O   SER A 146      25.598 111.948 129.379  1.00  0.00           O  
ATOM   2253  CB  SER A 146      27.548 112.361 127.401  1.00  0.00           C  
ATOM   2254  OG  SER A 146      26.977 113.393 126.614  1.00  0.00           O  
ATOM   2255  H   SER A 146      26.301 111.198 125.396  1.00  0.00           H  
ATOM   2256  HA  SER A 146      27.186 110.407 127.994  1.00  0.00           H  
ATOM   2257  HB2 SER A 146      27.716 112.825 128.373  1.00  0.00           H  
ATOM   2258  HB3 SER A 146      28.519 112.068 127.001  1.00  0.00           H  
ATOM   2259  HG  SER A 146      26.988 113.039 125.722  1.00  0.00           H  
ATOM   2260  N   LYS A 147      24.176 111.247 127.750  1.00  0.00           N  
ATOM   2261  CA  LYS A 147      22.850 111.736 128.212  1.00  0.00           C  
ATOM   2262  C   LYS A 147      21.715 110.744 128.209  1.00  0.00           C  
ATOM   2263  O   LYS A 147      20.647 111.113 128.660  1.00  0.00           O  
ATOM   2264  CB  LYS A 147      22.501 113.071 127.570  1.00  0.00           C  
ATOM   2265  CG  LYS A 147      22.279 112.823 126.014  1.00  0.00           C  
ATOM   2266  CD  LYS A 147      23.487 113.449 125.255  1.00  0.00           C  
ATOM   2267  CE  LYS A 147      23.299 113.372 123.699  1.00  0.00           C  
ATOM   2268  NZ  LYS A 147      23.868 112.156 123.185  1.00  0.00           N1+
ATOM   2269  H   LYS A 147      24.237 110.884 126.810  1.00  0.00           H  
ATOM   2270  HA  LYS A 147      23.014 111.932 129.272  1.00  0.00           H  
ATOM   2271  HB2 LYS A 147      21.487 113.367 127.840  1.00  0.00           H  
ATOM   2272  HB3 LYS A 147      23.279 113.828 127.660  1.00  0.00           H  
ATOM   2273  HG2 LYS A 147      22.062 111.810 125.672  1.00  0.00           H  
ATOM   2274  HG3 LYS A 147      21.426 113.389 125.637  1.00  0.00           H  
ATOM   2275  HD2 LYS A 147      23.648 114.431 125.698  1.00  0.00           H  
ATOM   2276  HD3 LYS A 147      24.419 112.926 125.470  1.00  0.00           H  
ATOM   2277  HE2 LYS A 147      22.224 113.355 123.520  1.00  0.00           H  
ATOM   2278  HE3 LYS A 147      23.793 114.211 123.209  1.00  0.00           H  
ATOM   2279  HZ1 LYS A 147      24.838 112.391 123.031  1.00  0.00           H  
ATOM   2280  HZ2 LYS A 147      23.725 111.463 123.907  1.00  0.00           H  
ATOM   2281  HZ3 LYS A 147      23.453 111.857 122.315  1.00  0.00           H  
ATOM   2282  N   GLY A 148      21.917 109.584 127.652  1.00  0.00           N  
ATOM   2283  CA  GLY A 148      20.850 108.654 127.251  1.00  0.00           C  
ATOM   2284  C   GLY A 148      19.916 109.135 126.142  1.00  0.00           C  
ATOM   2285  O   GLY A 148      18.724 109.416 126.230  1.00  0.00           O  
ATOM   2286  H   GLY A 148      22.855 109.428 127.314  1.00  0.00           H  
ATOM   2287  HA2 GLY A 148      21.334 107.747 126.891  1.00  0.00           H  
ATOM   2288  HA3 GLY A 148      20.229 108.436 128.120  1.00  0.00           H  
ATOM   2289  N   ASP A 149      20.453 109.242 124.977  1.00  0.00           N  
ATOM   2290  CA  ASP A 149      19.767 109.629 123.710  1.00  0.00           C  
ATOM   2291  C   ASP A 149      20.220 108.855 122.515  1.00  0.00           C  
ATOM   2292  O   ASP A 149      21.407 108.722 122.186  1.00  0.00           O  
ATOM   2293  CB  ASP A 149      19.920 111.121 123.577  1.00  0.00           C  
ATOM   2294  CG  ASP A 149      19.193 111.640 122.368  1.00  0.00           C  
ATOM   2295  OD1 ASP A 149      19.372 112.779 121.978  1.00  0.00           O  
ATOM   2296  OD2 ASP A 149      18.261 110.964 121.850  1.00  0.00           O1-
ATOM   2297  H   ASP A 149      21.448 109.080 124.933  1.00  0.00           H  
ATOM   2298  HA  ASP A 149      18.688 109.530 123.826  1.00  0.00           H  
ATOM   2299  HB2 ASP A 149      19.496 111.627 124.445  1.00  0.00           H  
ATOM   2300  HB3 ASP A 149      20.987 111.345 123.575  1.00  0.00           H  
ATOM   2301  N   GLN A 150      19.246 108.383 121.740  1.00  0.00           N  
ATOM   2302  CA  GLN A 150      19.510 107.630 120.517  1.00  0.00           C  
ATOM   2303  C   GLN A 150      19.807 108.560 119.306  1.00  0.00           C  
ATOM   2304  O   GLN A 150      20.208 108.107 118.212  1.00  0.00           O  
ATOM   2305  CB  GLN A 150      18.305 106.695 120.199  1.00  0.00           C  
ATOM   2306  CG  GLN A 150      18.153 105.451 121.054  1.00  0.00           C  
ATOM   2307  CD  GLN A 150      17.668 104.201 120.444  1.00  0.00           C  
ATOM   2308  NE2 GLN A 150      18.039 103.057 120.922  1.00  0.00           N  
ATOM   2309  OE1 GLN A 150      16.832 104.259 119.571  1.00  0.00           O  
ATOM   2310  H   GLN A 150      18.322 108.574 122.103  1.00  0.00           H  
ATOM   2311  HA  GLN A 150      20.397 107.017 120.674  1.00  0.00           H  
ATOM   2312  HB2 GLN A 150      17.322 107.164 120.192  1.00  0.00           H  
ATOM   2313  HB3 GLN A 150      18.479 106.435 119.155  1.00  0.00           H  
ATOM   2314  HG2 GLN A 150      19.142 105.276 121.477  1.00  0.00           H  
ATOM   2315  HG3 GLN A 150      17.569 105.632 121.955  1.00  0.00           H  
ATOM   2316 HE21 GLN A 150      17.504 102.222 120.726  1.00  0.00           H  
ATOM   2317 HE22 GLN A 150      18.533 102.990 121.801  1.00  0.00           H  
ATOM   2318  N   SER A 151      19.647 109.937 119.405  1.00  0.00           N  
ATOM   2319  CA  SER A 151      19.586 110.796 118.222  1.00  0.00           C  
ATOM   2320  C   SER A 151      20.917 110.916 117.387  1.00  0.00           C  
ATOM   2321  O   SER A 151      20.798 110.968 116.143  1.00  0.00           O  
ATOM   2322  CB  SER A 151      19.043 112.138 118.576  1.00  0.00           C  
ATOM   2323  OG  SER A 151      17.835 111.986 119.334  1.00  0.00           O  
ATOM   2324  H   SER A 151      19.397 110.389 120.271  1.00  0.00           H  
ATOM   2325  HA  SER A 151      18.994 110.193 117.532  1.00  0.00           H  
ATOM   2326  HB2 SER A 151      19.673 112.776 119.196  1.00  0.00           H  
ATOM   2327  HB3 SER A 151      18.583 112.675 117.747  1.00  0.00           H  
ATOM   2328  HG  SER A 151      18.146 111.806 120.224  1.00  0.00           H  
ATOM   2329  N   GLU A 152      22.125 111.031 117.989  1.00  0.00           N  
ATOM   2330  CA  GLU A 152      23.333 111.185 117.132  1.00  0.00           C  
ATOM   2331  C   GLU A 152      23.763 109.793 116.594  1.00  0.00           C  
ATOM   2332  O   GLU A 152      24.290 109.688 115.533  1.00  0.00           O  
ATOM   2333  CB  GLU A 152      24.467 111.954 117.767  1.00  0.00           C  
ATOM   2334  CG  GLU A 152      24.323 113.447 117.556  1.00  0.00           C  
ATOM   2335  CD  GLU A 152      22.999 114.001 118.124  1.00  0.00           C  
ATOM   2336  OE1 GLU A 152      22.163 114.378 117.289  1.00  0.00           O  
ATOM   2337  OE2 GLU A 152      22.804 114.056 119.345  1.00  0.00           O1-
ATOM   2338  H   GLU A 152      22.181 110.992 118.996  1.00  0.00           H  
ATOM   2339  HA  GLU A 152      23.011 111.710 116.232  1.00  0.00           H  
ATOM   2340  HB2 GLU A 152      24.620 111.762 118.829  1.00  0.00           H  
ATOM   2341  HB3 GLU A 152      25.437 111.729 117.323  1.00  0.00           H  
ATOM   2342  HG2 GLU A 152      25.200 113.960 117.951  1.00  0.00           H  
ATOM   2343  HG3 GLU A 152      24.277 113.632 116.484  1.00  0.00           H  
ATOM   2344  N   HIE A 153      23.352 108.681 117.249  1.00  0.00           N  
ATOM   2345  CA  HIE A 153      23.432 107.275 116.701  1.00  0.00           C  
ATOM   2346  C   HIE A 153      22.488 107.096 115.482  1.00  0.00           C  
ATOM   2347  O   HIE A 153      22.887 106.547 114.447  1.00  0.00           O  
ATOM   2348  CB  HIE A 153      23.202 106.241 117.845  1.00  0.00           C  
ATOM   2349  CG  HIE A 153      24.214 106.173 118.921  1.00  0.00           C  
ATOM   2350  CD2 HIE A 153      25.038 107.162 119.280  1.00  0.00           C  
ATOM   2351  ND1 HIE A 153      24.389 105.109 119.733  1.00  0.00           N  
ATOM   2352  CE1 HIE A 153      25.515 105.385 120.501  1.00  0.00           C  
ATOM   2353  NE2 HIE A 153      25.840 106.651 120.369  1.00  0.00           N  
ATOM   2354  H   HIE A 153      23.081 108.830 118.211  1.00  0.00           H  
ATOM   2355  HA  HIE A 153      24.432 107.053 116.327  1.00  0.00           H  
ATOM   2356  HB2 HIE A 153      22.209 106.530 118.189  1.00  0.00           H  
ATOM   2357  HB3 HIE A 153      23.140 105.253 117.389  1.00  0.00           H  
ATOM   2358  HD2 HIE A 153      25.052 108.150 118.844  1.00  0.00           H  
ATOM   2359  HE1 HIE A 153      26.055 104.708 121.147  1.00  0.00           H  
ATOM   2360  HE2 HIE A 153      26.396 107.176 121.028  1.00  0.00           H  
ATOM   2361  N   ARG A 154      21.296 107.534 115.680  1.00  0.00           N  
ATOM   2362  CA  ARG A 154      20.254 107.568 114.616  1.00  0.00           C  
ATOM   2363  C   ARG A 154      20.750 108.253 113.351  1.00  0.00           C  
ATOM   2364  O   ARG A 154      20.642 107.706 112.243  1.00  0.00           O  
ATOM   2365  CB  ARG A 154      18.859 108.073 115.163  1.00  0.00           C  
ATOM   2366  CG  ARG A 154      17.679 107.802 114.191  1.00  0.00           C  
ATOM   2367  CD  ARG A 154      16.466 108.583 114.545  1.00  0.00           C  
ATOM   2368  NE  ARG A 154      16.064 108.294 115.917  1.00  0.00           N  
ATOM   2369  CZ  ARG A 154      16.178 109.054 116.994  1.00  0.00           C  
ATOM   2370  NH1 ARG A 154      15.981 108.608 118.156  1.00  0.00           N1+
ATOM   2371  NH2 ARG A 154      16.505 110.333 116.888  1.00  0.00           N  
ATOM   2372  H   ARG A 154      21.014 108.014 116.522  1.00  0.00           H  
ATOM   2373  HA  ARG A 154      20.076 106.566 114.225  1.00  0.00           H  
ATOM   2374  HB2 ARG A 154      18.570 107.513 116.052  1.00  0.00           H  
ATOM   2375  HB3 ARG A 154      19.029 109.137 115.331  1.00  0.00           H  
ATOM   2376  HG2 ARG A 154      18.017 107.978 113.170  1.00  0.00           H  
ATOM   2377  HG3 ARG A 154      17.412 106.749 114.108  1.00  0.00           H  
ATOM   2378  HD2 ARG A 154      16.608 109.661 114.474  1.00  0.00           H  
ATOM   2379  HD3 ARG A 154      15.676 108.241 113.877  1.00  0.00           H  
ATOM   2380  HE  ARG A 154      15.837 107.323 116.079  1.00  0.00           H  
ATOM   2381 HH11 ARG A 154      15.716 107.635 118.207  1.00  0.00           H  
ATOM   2382 HH12 ARG A 154      16.182 109.201 118.948  1.00  0.00           H  
ATOM   2383 HH21 ARG A 154      16.596 110.819 116.007  1.00  0.00           H  
ATOM   2384 HH22 ARG A 154      16.527 110.926 117.705  1.00  0.00           H  
ATOM   2385  N   LEU A 155      21.182 109.500 113.452  1.00  0.00           N  
ATOM   2386  CA  LEU A 155      21.865 110.284 112.445  1.00  0.00           C  
ATOM   2387  C   LEU A 155      22.965 109.549 111.626  1.00  0.00           C  
ATOM   2388  O   LEU A 155      22.793 109.370 110.393  1.00  0.00           O  
ATOM   2389  CB  LEU A 155      22.424 111.530 113.255  1.00  0.00           C  
ATOM   2390  CG  LEU A 155      23.293 112.569 112.582  1.00  0.00           C  
ATOM   2391  CD1 LEU A 155      22.395 113.283 111.593  1.00  0.00           C  
ATOM   2392  CD2 LEU A 155      23.908 113.569 113.551  1.00  0.00           C  
ATOM   2393  H   LEU A 155      21.133 109.906 114.375  1.00  0.00           H  
ATOM   2394  HA  LEU A 155      21.151 110.648 111.707  1.00  0.00           H  
ATOM   2395  HB2 LEU A 155      21.555 112.014 113.700  1.00  0.00           H  
ATOM   2396  HB3 LEU A 155      23.018 111.188 114.102  1.00  0.00           H  
ATOM   2397  HG  LEU A 155      24.048 111.982 112.061  1.00  0.00           H  
ATOM   2398 HD11 LEU A 155      21.687 113.843 112.205  1.00  0.00           H  
ATOM   2399 HD12 LEU A 155      22.978 113.996 111.011  1.00  0.00           H  
ATOM   2400 HD13 LEU A 155      21.900 112.518 110.995  1.00  0.00           H  
ATOM   2401 HD21 LEU A 155      24.072 113.094 114.519  1.00  0.00           H  
ATOM   2402 HD22 LEU A 155      24.863 113.995 113.248  1.00  0.00           H  
ATOM   2403 HD23 LEU A 155      23.292 114.467 113.598  1.00  0.00           H  
ATOM   2404  N   ALA A 156      23.969 108.936 112.315  1.00  0.00           N  
ATOM   2405  CA  ALA A 156      25.045 108.115 111.604  1.00  0.00           C  
ATOM   2406  C   ALA A 156      24.262 107.027 110.754  1.00  0.00           C  
ATOM   2407  O   ALA A 156      24.569 106.813 109.600  1.00  0.00           O  
ATOM   2408  CB  ALA A 156      26.004 107.679 112.725  1.00  0.00           C  
ATOM   2409  H   ALA A 156      24.029 109.273 113.265  1.00  0.00           H  
ATOM   2410  HA  ALA A 156      25.661 108.663 110.890  1.00  0.00           H  
ATOM   2411  HB1 ALA A 156      26.513 108.540 113.158  1.00  0.00           H  
ATOM   2412  HB2 ALA A 156      25.412 107.163 113.480  1.00  0.00           H  
ATOM   2413  HB3 ALA A 156      26.786 107.000 112.386  1.00  0.00           H  
ATOM   2414  N   LEU A 157      23.376 106.180 111.362  1.00  0.00           N  
ATOM   2415  CA  LEU A 157      22.694 105.131 110.588  1.00  0.00           C  
ATOM   2416  C   LEU A 157      21.881 105.633 109.412  1.00  0.00           C  
ATOM   2417  O   LEU A 157      21.875 105.012 108.358  1.00  0.00           O  
ATOM   2418  CB  LEU A 157      21.875 104.302 111.618  1.00  0.00           C  
ATOM   2419  CG  LEU A 157      22.735 103.383 112.435  1.00  0.00           C  
ATOM   2420  CD1 LEU A 157      22.038 102.904 113.731  1.00  0.00           C  
ATOM   2421  CD2 LEU A 157      23.554 102.239 111.665  1.00  0.00           C  
ATOM   2422  H   LEU A 157      23.119 106.339 112.325  1.00  0.00           H  
ATOM   2423  HA  LEU A 157      23.509 104.534 110.182  1.00  0.00           H  
ATOM   2424  HB2 LEU A 157      21.205 104.942 112.192  1.00  0.00           H  
ATOM   2425  HB3 LEU A 157      21.249 103.647 111.012  1.00  0.00           H  
ATOM   2426  HG  LEU A 157      23.478 104.045 112.880  1.00  0.00           H  
ATOM   2427 HD11 LEU A 157      21.170 102.318 113.427  1.00  0.00           H  
ATOM   2428 HD12 LEU A 157      22.600 102.163 114.298  1.00  0.00           H  
ATOM   2429 HD13 LEU A 157      21.754 103.837 114.218  1.00  0.00           H  
ATOM   2430 HD21 LEU A 157      24.400 101.930 112.279  1.00  0.00           H  
ATOM   2431 HD22 LEU A 157      22.810 101.469 111.463  1.00  0.00           H  
ATOM   2432 HD23 LEU A 157      23.995 102.474 110.697  1.00  0.00           H  
ATOM   2433  N   LYS A 158      21.180 106.774 109.456  1.00  0.00           N  
ATOM   2434  CA  LYS A 158      20.521 107.435 108.322  1.00  0.00           C  
ATOM   2435  C   LYS A 158      21.487 107.857 107.281  1.00  0.00           C  
ATOM   2436  O   LYS A 158      21.214 107.583 106.128  1.00  0.00           O  
ATOM   2437  CB  LYS A 158      19.689 108.698 108.774  1.00  0.00           C  
ATOM   2438  CG  LYS A 158      18.537 108.197 109.658  1.00  0.00           C  
ATOM   2439  CD  LYS A 158      17.881 109.322 110.383  1.00  0.00           C  
ATOM   2440  CE  LYS A 158      17.305 110.437 109.492  1.00  0.00           C  
ATOM   2441  NZ  LYS A 158      16.424 111.375 110.220  1.00  0.00           N1+
ATOM   2442  H   LYS A 158      21.171 107.202 110.371  1.00  0.00           H  
ATOM   2443  HA  LYS A 158      19.720 106.806 107.936  1.00  0.00           H  
ATOM   2444  HB2 LYS A 158      20.357 109.312 109.378  1.00  0.00           H  
ATOM   2445  HB3 LYS A 158      19.284 109.254 107.928  1.00  0.00           H  
ATOM   2446  HG2 LYS A 158      17.823 107.769 108.953  1.00  0.00           H  
ATOM   2447  HG3 LYS A 158      18.798 107.393 110.345  1.00  0.00           H  
ATOM   2448  HD2 LYS A 158      16.983 108.822 110.746  1.00  0.00           H  
ATOM   2449  HD3 LYS A 158      18.487 109.774 111.168  1.00  0.00           H  
ATOM   2450  HE2 LYS A 158      18.116 110.946 108.970  1.00  0.00           H  
ATOM   2451  HE3 LYS A 158      16.813 109.931 108.660  1.00  0.00           H  
ATOM   2452  HZ1 LYS A 158      15.998 112.017 109.567  1.00  0.00           H  
ATOM   2453  HZ2 LYS A 158      15.684 110.862 110.679  1.00  0.00           H  
ATOM   2454  HZ3 LYS A 158      16.939 111.893 110.917  1.00  0.00           H  
ATOM   2455  N   ASN A 159      22.709 108.361 107.614  1.00  0.00           N  
ATOM   2456  CA  ASN A 159      23.829 108.642 106.718  1.00  0.00           C  
ATOM   2457  C   ASN A 159      24.374 107.387 106.003  1.00  0.00           C  
ATOM   2458  O   ASN A 159      24.821 107.520 104.909  1.00  0.00           O  
ATOM   2459  CB  ASN A 159      24.921 109.373 107.418  1.00  0.00           C  
ATOM   2460  CG  ASN A 159      24.615 110.781 107.718  1.00  0.00           C  
ATOM   2461  ND2 ASN A 159      25.422 111.422 108.505  1.00  0.00           N  
ATOM   2462  OD1 ASN A 159      23.782 111.460 107.095  1.00  0.00           O  
ATOM   2463  H   ASN A 159      22.869 108.533 108.597  1.00  0.00           H  
ATOM   2464  HA  ASN A 159      23.586 109.308 105.890  1.00  0.00           H  
ATOM   2465  HB2 ASN A 159      25.198 108.832 108.323  1.00  0.00           H  
ATOM   2466  HB3 ASN A 159      25.761 109.284 106.728  1.00  0.00           H  
ATOM   2467 HD21 ASN A 159      25.154 112.384 108.665  1.00  0.00           H  
ATOM   2468 HD22 ASN A 159      26.020 110.863 109.096  1.00  0.00           H  
ATOM   2469  N   ILE A 160      24.484 106.248 106.581  1.00  0.00           N  
ATOM   2470  CA  ILE A 160      24.962 104.985 106.002  1.00  0.00           C  
ATOM   2471  C   ILE A 160      23.855 104.338 105.111  1.00  0.00           C  
ATOM   2472  O   ILE A 160      24.043 104.106 103.949  1.00  0.00           O  
ATOM   2473  CB  ILE A 160      25.366 103.985 107.188  1.00  0.00           C  
ATOM   2474  CG1 ILE A 160      26.618 104.503 107.843  1.00  0.00           C  
ATOM   2475  CG2 ILE A 160      25.622 102.601 106.676  1.00  0.00           C  
ATOM   2476  CD1 ILE A 160      27.014 103.894 109.181  1.00  0.00           C  
ATOM   2477  H   ILE A 160      24.282 106.221 107.571  1.00  0.00           H  
ATOM   2478  HA  ILE A 160      25.853 105.137 105.391  1.00  0.00           H  
ATOM   2479  HB  ILE A 160      24.555 103.923 107.914  1.00  0.00           H  
ATOM   2480 HG12 ILE A 160      27.492 104.338 107.213  1.00  0.00           H  
ATOM   2481 HG13 ILE A 160      26.463 105.573 107.985  1.00  0.00           H  
ATOM   2482 HG21 ILE A 160      26.210 102.594 105.759  1.00  0.00           H  
ATOM   2483 HG22 ILE A 160      26.205 102.042 107.408  1.00  0.00           H  
ATOM   2484 HG23 ILE A 160      24.701 102.032 106.551  1.00  0.00           H  
ATOM   2485 HD11 ILE A 160      26.136 103.927 109.824  1.00  0.00           H  
ATOM   2486 HD12 ILE A 160      27.253 102.831 109.195  1.00  0.00           H  
ATOM   2487 HD13 ILE A 160      27.857 104.405 109.645  1.00  0.00           H  
ATOM   2488  N   ALA A 161      22.661 104.125 105.653  1.00  0.00           N  
ATOM   2489  CA  ALA A 161      21.535 103.484 104.997  1.00  0.00           C  
ATOM   2490  C   ALA A 161      21.195 104.225 103.724  1.00  0.00           C  
ATOM   2491  O   ALA A 161      20.891 103.665 102.709  1.00  0.00           O  
ATOM   2492  CB  ALA A 161      20.385 103.246 105.976  1.00  0.00           C  
ATOM   2493  H   ALA A 161      22.579 104.388 106.626  1.00  0.00           H  
ATOM   2494  HA  ALA A 161      21.863 102.479 104.734  1.00  0.00           H  
ATOM   2495  HB1 ALA A 161      20.667 102.565 106.779  1.00  0.00           H  
ATOM   2496  HB2 ALA A 161      20.043 104.214 106.341  1.00  0.00           H  
ATOM   2497  HB3 ALA A 161      19.584 102.759 105.421  1.00  0.00           H  
ATOM   2498  N   SER A 162      21.306 105.562 103.764  1.00  0.00           N  
ATOM   2499  CA  SER A 162      21.035 106.476 102.558  1.00  0.00           C  
ATOM   2500  C   SER A 162      22.091 106.425 101.465  1.00  0.00           C  
ATOM   2501  O   SER A 162      21.816 106.846 100.370  1.00  0.00           O  
ATOM   2502  CB  SER A 162      20.631 107.821 102.993  1.00  0.00           C  
ATOM   2503  OG  SER A 162      19.676 107.791 104.000  1.00  0.00           O  
ATOM   2504  H   SER A 162      21.750 105.956 104.581  1.00  0.00           H  
ATOM   2505  HA  SER A 162      20.124 106.091 102.099  1.00  0.00           H  
ATOM   2506  HB2 SER A 162      21.425 108.520 103.255  1.00  0.00           H  
ATOM   2507  HB3 SER A 162      20.110 108.287 102.155  1.00  0.00           H  
ATOM   2508  HG  SER A 162      20.211 107.813 104.797  1.00  0.00           H  
ATOM   2509  N   MET A 163      23.174 105.716 101.674  1.00  0.00           N  
ATOM   2510  CA  MET A 163      24.144 105.367 100.595  1.00  0.00           C  
ATOM   2511  C   MET A 163      23.730 104.195  99.713  1.00  0.00           C  
ATOM   2512  O   MET A 163      24.321 103.953  98.680  1.00  0.00           O  
ATOM   2513  CB  MET A 163      25.569 105.134 101.180  1.00  0.00           C  
ATOM   2514  CG  MET A 163      26.292 106.292 101.873  1.00  0.00           C  
ATOM   2515  SD  MET A 163      27.113 107.388 100.783  1.00  0.00           S  
ATOM   2516  CE  MET A 163      28.771 107.427 101.393  1.00  0.00           C  
ATOM   2517  H   MET A 163      23.379 105.161 102.493  1.00  0.00           H  
ATOM   2518  HA  MET A 163      24.291 106.123  99.822  1.00  0.00           H  
ATOM   2519  HB2 MET A 163      25.533 104.290 101.868  1.00  0.00           H  
ATOM   2520  HB3 MET A 163      26.224 104.820 100.367  1.00  0.00           H  
ATOM   2521  HG2 MET A 163      25.686 106.933 102.512  1.00  0.00           H  
ATOM   2522  HG3 MET A 163      27.064 105.945 102.560  1.00  0.00           H  
ATOM   2523  HE1 MET A 163      29.285 108.365 101.188  1.00  0.00           H  
ATOM   2524  HE2 MET A 163      28.752 107.292 102.474  1.00  0.00           H  
ATOM   2525  HE3 MET A 163      29.282 106.619 100.870  1.00  0.00           H  
ATOM   2526  N   VAL A 164      22.707 103.397 100.144  1.00  0.00           N  
ATOM   2527  CA  VAL A 164      22.303 102.150  99.464  1.00  0.00           C  
ATOM   2528  C   VAL A 164      21.324 102.241  98.260  1.00  0.00           C  
ATOM   2529  O   VAL A 164      20.205 102.757  98.411  1.00  0.00           O  
ATOM   2530  CB  VAL A 164      21.611 101.270 100.545  1.00  0.00           C  
ATOM   2531  CG1 VAL A 164      20.958 100.018 100.037  1.00  0.00           C  
ATOM   2532  CG2 VAL A 164      22.597 100.852 101.644  1.00  0.00           C  
ATOM   2533  H   VAL A 164      22.210 103.745 100.951  1.00  0.00           H  
ATOM   2534  HA  VAL A 164      23.194 101.624  99.120  1.00  0.00           H  
ATOM   2535  HB  VAL A 164      20.845 101.829 101.082  1.00  0.00           H  
ATOM   2536 HG11 VAL A 164      20.189 100.158  99.277  1.00  0.00           H  
ATOM   2537 HG12 VAL A 164      21.705  99.326  99.647  1.00  0.00           H  
ATOM   2538 HG13 VAL A 164      20.382  99.609 100.866  1.00  0.00           H  
ATOM   2539 HG21 VAL A 164      22.049 100.282 102.395  1.00  0.00           H  
ATOM   2540 HG22 VAL A 164      23.321 100.111 101.306  1.00  0.00           H  
ATOM   2541 HG23 VAL A 164      23.164 101.669 102.090  1.00  0.00           H  
ATOM   2542  N   ARG A 165      21.707 101.782  97.067  1.00  0.00           N  
ATOM   2543  CA  ARG A 165      20.876 101.875  95.797  1.00  0.00           C  
ATOM   2544  C   ARG A 165      19.538 101.184  95.947  1.00  0.00           C  
ATOM   2545  O   ARG A 165      19.433 100.311  96.859  1.00  0.00           O  
ATOM   2546  CB  ARG A 165      21.640 101.331  94.567  1.00  0.00           C  
ATOM   2547  CG  ARG A 165      22.362 102.432  93.804  1.00  0.00           C  
ATOM   2548  CD  ARG A 165      23.464 101.674  92.994  1.00  0.00           C  
ATOM   2549  NE  ARG A 165      24.091 102.475  91.896  1.00  0.00           N  
ATOM   2550  CZ  ARG A 165      24.960 102.073  90.958  1.00  0.00           C  
ATOM   2551  NH1 ARG A 165      25.517 102.892  90.129  1.00  0.00           N1+
ATOM   2552  NH2 ARG A 165      25.248 100.796  90.771  1.00  0.00           N  
ATOM   2553  H   ARG A 165      22.662 101.453  97.082  1.00  0.00           H  
ATOM   2554  HA  ARG A 165      20.565 102.912  95.678  1.00  0.00           H  
ATOM   2555  HB2 ARG A 165      22.222 100.444  94.821  1.00  0.00           H  
ATOM   2556  HB3 ARG A 165      20.920 100.937  93.849  1.00  0.00           H  
ATOM   2557  HG2 ARG A 165      21.633 102.925  93.162  1.00  0.00           H  
ATOM   2558  HG3 ARG A 165      22.770 103.194  94.467  1.00  0.00           H  
ATOM   2559  HD2 ARG A 165      24.189 101.488  93.788  1.00  0.00           H  
ATOM   2560  HD3 ARG A 165      23.066 100.718  92.652  1.00  0.00           H  
ATOM   2561  HE  ARG A 165      23.855 103.454  91.969  1.00  0.00           H  
ATOM   2562 HH11 ARG A 165      25.098 103.808  90.067  1.00  0.00           H  
ATOM   2563 HH12 ARG A 165      26.177 102.509  89.467  1.00  0.00           H  
ATOM   2564 HH21 ARG A 165      24.794 100.108  91.355  1.00  0.00           H  
ATOM   2565 HH22 ARG A 165      25.987 100.480  90.159  1.00  0.00           H  
ATOM   2566  N   PRO A 166      18.609 101.391  94.986  1.00  0.00           N  
ATOM   2567  CA  PRO A 166      17.362 100.573  95.016  1.00  0.00           C  
ATOM   2568  C   PRO A 166      17.673  99.108  94.694  1.00  0.00           C  
ATOM   2569  O   PRO A 166      18.448  98.834  93.794  1.00  0.00           O  
ATOM   2570  CB  PRO A 166      16.363 101.192  94.131  1.00  0.00           C  
ATOM   2571  CG  PRO A 166      17.119 102.356  93.425  1.00  0.00           C  
ATOM   2572  CD  PRO A 166      18.600 102.268  93.813  1.00  0.00           C  
ATOM   2573  HA  PRO A 166      16.910 100.618  96.008  1.00  0.00           H  
ATOM   2574  HB2 PRO A 166      15.885 100.564  93.380  1.00  0.00           H  
ATOM   2575  HB3 PRO A 166      15.588 101.675  94.725  1.00  0.00           H  
ATOM   2576  HG2 PRO A 166      17.063 102.238  92.342  1.00  0.00           H  
ATOM   2577  HG3 PRO A 166      16.746 103.346  93.689  1.00  0.00           H  
ATOM   2578  HD2 PRO A 166      19.157 101.812  92.995  1.00  0.00           H  
ATOM   2579  HD3 PRO A 166      18.958 103.269  94.053  1.00  0.00           H  
ATOM   2580  N   GLY A 167      17.068  98.132  95.376  1.00  0.00           N  
ATOM   2581  CA  GLY A 167      17.382  96.693  95.242  1.00  0.00           C  
ATOM   2582  C   GLY A 167      18.723  96.209  95.819  1.00  0.00           C  
ATOM   2583  O   GLY A 167      19.196  95.060  95.698  1.00  0.00           O  
ATOM   2584  H   GLY A 167      16.205  98.365  95.846  1.00  0.00           H  
ATOM   2585  HA2 GLY A 167      16.583  96.083  95.664  1.00  0.00           H  
ATOM   2586  HA3 GLY A 167      17.320  96.415  94.191  1.00  0.00           H  
ATOM   2587  N   GLY A 168      19.410  97.213  96.418  1.00  0.00           N  
ATOM   2588  CA  GLY A 168      20.710  97.099  97.146  1.00  0.00           C  
ATOM   2589  C   GLY A 168      20.689  96.544  98.618  1.00  0.00           C  
ATOM   2590  O   GLY A 168      19.704  96.270  99.279  1.00  0.00           O  
ATOM   2591  H   GLY A 168      19.074  98.165  96.415  1.00  0.00           H  
ATOM   2592  HA2 GLY A 168      21.316  96.434  96.531  1.00  0.00           H  
ATOM   2593  HA3 GLY A 168      21.288  98.020  97.216  1.00  0.00           H  
ATOM   2594  N   LEU A 169      21.940  96.398  99.132  1.00  0.00           N  
ATOM   2595  CA  LEU A 169      22.257  95.673 100.404  1.00  0.00           C  
ATOM   2596  C   LEU A 169      22.956  96.644 101.421  1.00  0.00           C  
ATOM   2597  O   LEU A 169      23.737  97.508 101.080  1.00  0.00           O  
ATOM   2598  CB  LEU A 169      23.121  94.425 100.093  1.00  0.00           C  
ATOM   2599  CG  LEU A 169      23.590  93.592 101.299  1.00  0.00           C  
ATOM   2600  CD1 LEU A 169      22.473  92.674 101.749  1.00  0.00           C  
ATOM   2601  CD2 LEU A 169      24.936  92.916 100.972  1.00  0.00           C  
ATOM   2602  H   LEU A 169      22.748  96.585  98.556  1.00  0.00           H  
ATOM   2603  HA  LEU A 169      21.331  95.454 100.938  1.00  0.00           H  
ATOM   2604  HB2 LEU A 169      22.613  93.688  99.473  1.00  0.00           H  
ATOM   2605  HB3 LEU A 169      24.063  94.753  99.653  1.00  0.00           H  
ATOM   2606  HG  LEU A 169      23.821  94.216 102.162  1.00  0.00           H  
ATOM   2607 HD11 LEU A 169      21.818  93.185 102.455  1.00  0.00           H  
ATOM   2608 HD12 LEU A 169      21.850  92.330 100.923  1.00  0.00           H  
ATOM   2609 HD13 LEU A 169      22.931  91.826 102.260  1.00  0.00           H  
ATOM   2610 HD21 LEU A 169      24.800  92.280 100.097  1.00  0.00           H  
ATOM   2611 HD22 LEU A 169      25.653  93.706 100.750  1.00  0.00           H  
ATOM   2612 HD23 LEU A 169      25.244  92.198 101.732  1.00  0.00           H  
ATOM   2613  N   LEU A 170      22.634  96.449 102.710  1.00  0.00           N  
ATOM   2614  CA  LEU A 170      23.530  96.838 103.861  1.00  0.00           C  
ATOM   2615  C   LEU A 170      23.923  95.680 104.735  1.00  0.00           C  
ATOM   2616  O   LEU A 170      23.030  94.912 105.086  1.00  0.00           O  
ATOM   2617  CB  LEU A 170      22.617  97.739 104.767  1.00  0.00           C  
ATOM   2618  CG  LEU A 170      23.050  98.368 106.089  1.00  0.00           C  
ATOM   2619  CD1 LEU A 170      24.496  98.955 106.022  1.00  0.00           C  
ATOM   2620  CD2 LEU A 170      22.203  99.559 106.479  1.00  0.00           C  
ATOM   2621  H   LEU A 170      21.865  95.854 102.983  1.00  0.00           H  
ATOM   2622  HA  LEU A 170      24.404  97.401 103.537  1.00  0.00           H  
ATOM   2623  HB2 LEU A 170      22.258  98.574 104.164  1.00  0.00           H  
ATOM   2624  HB3 LEU A 170      21.753  97.093 104.918  1.00  0.00           H  
ATOM   2625  HG  LEU A 170      22.953  97.507 106.750  1.00  0.00           H  
ATOM   2626 HD11 LEU A 170      25.287  98.230 105.828  1.00  0.00           H  
ATOM   2627 HD12 LEU A 170      24.580  99.668 105.202  1.00  0.00           H  
ATOM   2628 HD13 LEU A 170      24.753  99.306 107.022  1.00  0.00           H  
ATOM   2629 HD21 LEU A 170      21.180  99.388 106.813  1.00  0.00           H  
ATOM   2630 HD22 LEU A 170      22.623 100.066 107.348  1.00  0.00           H  
ATOM   2631 HD23 LEU A 170      22.235 100.294 105.675  1.00  0.00           H  
ATOM   2632  N   VAL A 171      25.186  95.589 105.154  1.00  0.00           N  
ATOM   2633  CA  VAL A 171      25.848  94.631 106.128  1.00  0.00           C  
ATOM   2634  C   VAL A 171      26.682  95.393 107.135  1.00  0.00           C  
ATOM   2635  O   VAL A 171      27.704  95.867 106.798  1.00  0.00           O  
ATOM   2636  CB  VAL A 171      26.698  93.508 105.432  1.00  0.00           C  
ATOM   2637  CG1 VAL A 171      27.087  92.333 106.401  1.00  0.00           C  
ATOM   2638  CG2 VAL A 171      25.931  92.892 104.298  1.00  0.00           C  
ATOM   2639  H   VAL A 171      25.839  96.215 104.705  1.00  0.00           H  
ATOM   2640  HA  VAL A 171      25.075  94.192 106.758  1.00  0.00           H  
ATOM   2641  HB  VAL A 171      27.586  93.911 104.944  1.00  0.00           H  
ATOM   2642 HG11 VAL A 171      27.643  91.581 105.841  1.00  0.00           H  
ATOM   2643 HG12 VAL A 171      27.656  92.767 107.224  1.00  0.00           H  
ATOM   2644 HG13 VAL A 171      26.213  91.827 106.810  1.00  0.00           H  
ATOM   2645 HG21 VAL A 171      24.980  92.503 104.661  1.00  0.00           H  
ATOM   2646 HG22 VAL A 171      25.612  93.693 103.631  1.00  0.00           H  
ATOM   2647 HG23 VAL A 171      26.467  92.140 103.720  1.00  0.00           H  
ATOM   2648  N   ILE A 172      26.240  95.394 108.431  1.00  0.00           N  
ATOM   2649  CA  ILE A 172      26.768  96.144 109.636  1.00  0.00           C  
ATOM   2650  C   ILE A 172      26.905  95.314 110.891  1.00  0.00           C  
ATOM   2651  O   ILE A 172      26.204  94.336 111.033  1.00  0.00           O  
ATOM   2652  CB  ILE A 172      26.050  97.476 109.785  1.00  0.00           C  
ATOM   2653  CG1 ILE A 172      26.725  98.439 110.791  1.00  0.00           C  
ATOM   2654  CG2 ILE A 172      24.625  97.249 110.109  1.00  0.00           C  
ATOM   2655  CD1 ILE A 172      26.365  99.844 110.383  1.00  0.00           C  
ATOM   2656  H   ILE A 172      25.378  94.894 108.596  1.00  0.00           H  
ATOM   2657  HA  ILE A 172      27.824  96.327 109.434  1.00  0.00           H  
ATOM   2658  HB  ILE A 172      26.161  97.859 108.770  1.00  0.00           H  
ATOM   2659 HG12 ILE A 172      26.423  98.335 111.833  1.00  0.00           H  
ATOM   2660 HG13 ILE A 172      27.802  98.363 110.639  1.00  0.00           H  
ATOM   2661 HG21 ILE A 172      24.088  98.197 110.105  1.00  0.00           H  
ATOM   2662 HG22 ILE A 172      24.145  96.591 109.384  1.00  0.00           H  
ATOM   2663 HG23 ILE A 172      24.550  96.912 111.143  1.00  0.00           H  
ATOM   2664 HD11 ILE A 172      26.706 100.654 111.027  1.00  0.00           H  
ATOM   2665 HD12 ILE A 172      26.653 100.005 109.345  1.00  0.00           H  
ATOM   2666 HD13 ILE A 172      25.289  99.976 110.270  1.00  0.00           H  
ATOM   2667  N   ASP A 173      27.717  95.701 111.847  1.00  0.00           N  
ATOM   2668  CA  ASP A 173      28.034  94.806 113.038  1.00  0.00           C  
ATOM   2669  C   ASP A 173      28.317  95.605 114.351  1.00  0.00           C  
ATOM   2670  O   ASP A 173      28.721  96.760 114.302  1.00  0.00           O  
ATOM   2671  CB  ASP A 173      29.090  93.802 112.665  1.00  0.00           C  
ATOM   2672  CG  ASP A 173      30.480  94.311 112.418  1.00  0.00           C  
ATOM   2673  OD1 ASP A 173      31.391  93.478 112.594  1.00  0.00           O  
ATOM   2674  OD2 ASP A 173      30.816  95.474 112.221  1.00  0.00           O1-
ATOM   2675  H   ASP A 173      28.136  96.619 111.880  1.00  0.00           H  
ATOM   2676  HA  ASP A 173      27.103  94.296 113.287  1.00  0.00           H  
ATOM   2677  HB2 ASP A 173      29.162  93.089 113.487  1.00  0.00           H  
ATOM   2678  HB3 ASP A 173      28.792  93.215 111.795  1.00  0.00           H  
ATOM   2679  N   HIE A 174      28.178  94.886 115.424  1.00  0.00           N  
ATOM   2680  CA  HIE A 174      28.642  95.283 116.800  1.00  0.00           C  
ATOM   2681  C   HIE A 174      28.901  94.001 117.624  1.00  0.00           C  
ATOM   2682  O   HIE A 174      28.447  92.912 117.354  1.00  0.00           O  
ATOM   2683  CB  HIE A 174      27.589  96.169 117.470  1.00  0.00           C  
ATOM   2684  CG  HIE A 174      26.171  95.677 117.273  1.00  0.00           C  
ATOM   2685  CD2 HIE A 174      25.364  96.044 116.227  1.00  0.00           C  
ATOM   2686  ND1 HIE A 174      25.475  94.860 118.087  1.00  0.00           N  
ATOM   2687  CE1 HIE A 174      24.229  94.759 117.551  1.00  0.00           C  
ATOM   2688  NE2 HIE A 174      24.123  95.523 116.494  1.00  0.00           N  
ATOM   2689  H   HIE A 174      28.017  93.908 115.227  1.00  0.00           H  
ATOM   2690  HA  HIE A 174      29.563  95.853 116.675  1.00  0.00           H  
ATOM   2691  HB2 HIE A 174      27.842  96.286 118.524  1.00  0.00           H  
ATOM   2692  HB3 HIE A 174      27.596  97.187 117.083  1.00  0.00           H  
ATOM   2693  HD2 HIE A 174      25.554  96.627 115.337  1.00  0.00           H  
ATOM   2694  HE1 HIE A 174      23.467  94.126 117.983  1.00  0.00           H  
ATOM   2695  HE2 HIE A 174      23.316  95.459 115.892  1.00  0.00           H  
ATOM   2696  N   ARG A 175      29.667  94.223 118.718  1.00  0.00           N  
ATOM   2697  CA  ARG A 175      29.958  93.212 119.697  1.00  0.00           C  
ATOM   2698  C   ARG A 175      28.728  92.729 120.477  1.00  0.00           C  
ATOM   2699  O   ARG A 175      28.027  93.559 121.038  1.00  0.00           O  
ATOM   2700  CB  ARG A 175      30.975  93.759 120.716  1.00  0.00           C  
ATOM   2701  CG  ARG A 175      31.738  92.720 121.574  1.00  0.00           C  
ATOM   2702  CD  ARG A 175      32.997  93.179 122.282  1.00  0.00           C  
ATOM   2703  NE  ARG A 175      34.276  92.647 121.674  1.00  0.00           N  
ATOM   2704  CZ  ARG A 175      34.982  91.521 121.885  1.00  0.00           C  
ATOM   2705  NH1 ARG A 175      34.503  90.525 122.554  1.00  0.00           N1+
ATOM   2706  NH2 ARG A 175      36.202  91.427 121.441  1.00  0.00           N  
ATOM   2707  H   ARG A 175      30.085  95.131 118.862  1.00  0.00           H  
ATOM   2708  HA  ARG A 175      30.498  92.375 119.252  1.00  0.00           H  
ATOM   2709  HB2 ARG A 175      31.750  94.281 120.154  1.00  0.00           H  
ATOM   2710  HB3 ARG A 175      30.398  94.510 121.254  1.00  0.00           H  
ATOM   2711  HG2 ARG A 175      31.156  92.304 122.397  1.00  0.00           H  
ATOM   2712  HG3 ARG A 175      32.007  91.870 120.947  1.00  0.00           H  
ATOM   2713  HD2 ARG A 175      32.923  94.267 122.306  1.00  0.00           H  
ATOM   2714  HD3 ARG A 175      32.884  92.899 123.330  1.00  0.00           H  
ATOM   2715  HE  ARG A 175      34.657  93.231 120.943  1.00  0.00           H  
ATOM   2716 HH11 ARG A 175      33.494  90.479 122.548  1.00  0.00           H  
ATOM   2717 HH12 ARG A 175      35.154  89.770 122.711  1.00  0.00           H  
ATOM   2718 HH21 ARG A 175      36.594  92.191 120.909  1.00  0.00           H  
ATOM   2719 HH22 ARG A 175      36.713  90.602 121.718  1.00  0.00           H  
ATOM   2720  N   ASN A 176      28.487  91.427 120.525  1.00  0.00           N  
ATOM   2721  CA  ASN A 176      27.487  90.876 121.398  1.00  0.00           C  
ATOM   2722  C   ASN A 176      28.121  90.977 122.808  1.00  0.00           C  
ATOM   2723  O   ASN A 176      29.233  90.523 123.023  1.00  0.00           O  
ATOM   2724  CB  ASN A 176      27.149  89.360 121.276  1.00  0.00           C  
ATOM   2725  CG  ASN A 176      26.193  88.854 122.241  1.00  0.00           C  
ATOM   2726  ND2 ASN A 176      26.340  87.662 122.624  1.00  0.00           N  
ATOM   2727  OD1 ASN A 176      25.320  89.580 122.727  1.00  0.00           O  
ATOM   2728  H   ASN A 176      29.091  90.767 120.056  1.00  0.00           H  
ATOM   2729  HA  ASN A 176      26.546  91.425 121.422  1.00  0.00           H  
ATOM   2730  HB2 ASN A 176      26.578  89.232 120.356  1.00  0.00           H  
ATOM   2731  HB3 ASN A 176      28.072  88.781 121.290  1.00  0.00           H  
ATOM   2732 HD21 ASN A 176      25.480  87.265 122.977  1.00  0.00           H  
ATOM   2733 HD22 ASN A 176      27.004  87.042 122.182  1.00  0.00           H  
ATOM   2734  N   TYR A 177      27.395  91.592 123.667  1.00  0.00           N  
ATOM   2735  CA  TYR A 177      27.757  91.848 125.112  1.00  0.00           C  
ATOM   2736  C   TYR A 177      27.275  90.753 126.132  1.00  0.00           C  
ATOM   2737  O   TYR A 177      27.419  90.901 127.316  1.00  0.00           O  
ATOM   2738  CB  TYR A 177      27.458  93.335 125.470  1.00  0.00           C  
ATOM   2739  CG  TYR A 177      28.190  94.394 124.649  1.00  0.00           C  
ATOM   2740  CD1 TYR A 177      29.509  94.684 124.841  1.00  0.00           C  
ATOM   2741  CD2 TYR A 177      27.405  95.059 123.678  1.00  0.00           C  
ATOM   2742  CE1 TYR A 177      30.044  95.839 124.293  1.00  0.00           C  
ATOM   2743  CE2 TYR A 177      27.940  96.160 123.028  1.00  0.00           C  
ATOM   2744  CZ  TYR A 177      29.275  96.576 123.386  1.00  0.00           C  
ATOM   2745  OH  TYR A 177      29.910  97.602 122.822  1.00  0.00           O  
ATOM   2746  H   TYR A 177      26.489  91.955 123.409  1.00  0.00           H  
ATOM   2747  HA  TYR A 177      28.834  91.728 125.220  1.00  0.00           H  
ATOM   2748  HB2 TYR A 177      26.368  93.347 125.455  1.00  0.00           H  
ATOM   2749  HB3 TYR A 177      27.737  93.434 126.518  1.00  0.00           H  
ATOM   2750  HD1 TYR A 177      30.098  94.147 125.570  1.00  0.00           H  
ATOM   2751  HD2 TYR A 177      26.364  94.803 123.548  1.00  0.00           H  
ATOM   2752  HE1 TYR A 177      31.019  96.232 124.540  1.00  0.00           H  
ATOM   2753  HE2 TYR A 177      27.310  96.833 122.466  1.00  0.00           H  
ATOM   2754  HH  TYR A 177      29.322  98.289 122.500  1.00  0.00           H  
ATOM   2755  N   ASP A 178      26.637  89.728 125.652  1.00  0.00           N  
ATOM   2756  CA  ASP A 178      25.817  88.829 126.576  1.00  0.00           C  
ATOM   2757  C   ASP A 178      26.562  88.023 127.694  1.00  0.00           C  
ATOM   2758  O   ASP A 178      26.202  88.124 128.839  1.00  0.00           O  
ATOM   2759  CB  ASP A 178      25.188  87.767 125.703  1.00  0.00           C  
ATOM   2760  CG  ASP A 178      23.937  87.087 126.364  1.00  0.00           C  
ATOM   2761  OD1 ASP A 178      23.325  87.721 127.268  1.00  0.00           O  
ATOM   2762  OD2 ASP A 178      23.476  86.032 125.846  1.00  0.00           O1-
ATOM   2763  H   ASP A 178      26.651  89.649 124.645  1.00  0.00           H  
ATOM   2764  HA  ASP A 178      25.059  89.390 127.122  1.00  0.00           H  
ATOM   2765  HB2 ASP A 178      24.681  88.158 124.821  1.00  0.00           H  
ATOM   2766  HB3 ASP A 178      25.877  87.035 125.283  1.00  0.00           H  
ATOM   2767  N   TYR A 179      27.655  87.336 127.312  1.00  0.00           N  
ATOM   2768  CA  TYR A 179      28.478  86.641 128.208  1.00  0.00           C  
ATOM   2769  C   TYR A 179      29.133  87.643 129.141  1.00  0.00           C  
ATOM   2770  O   TYR A 179      29.361  87.399 130.302  1.00  0.00           O  
ATOM   2771  CB  TYR A 179      29.465  85.744 127.553  1.00  0.00           C  
ATOM   2772  CG  TYR A 179      30.406  84.919 128.483  1.00  0.00           C  
ATOM   2773  CD1 TYR A 179      31.649  85.428 129.021  1.00  0.00           C  
ATOM   2774  CD2 TYR A 179      30.126  83.556 128.746  1.00  0.00           C  
ATOM   2775  CE1 TYR A 179      32.472  84.579 129.838  1.00  0.00           C  
ATOM   2776  CE2 TYR A 179      30.998  82.686 129.484  1.00  0.00           C  
ATOM   2777  CZ  TYR A 179      32.102  83.272 130.058  1.00  0.00           C  
ATOM   2778  OH  TYR A 179      32.930  82.586 130.837  1.00  0.00           O  
ATOM   2779  H   TYR A 179      27.880  87.285 126.328  1.00  0.00           H  
ATOM   2780  HA  TYR A 179      27.772  86.141 128.870  1.00  0.00           H  
ATOM   2781  HB2 TYR A 179      28.853  85.086 126.936  1.00  0.00           H  
ATOM   2782  HB3 TYR A 179      30.180  86.307 126.953  1.00  0.00           H  
ATOM   2783  HD1 TYR A 179      31.917  86.450 128.799  1.00  0.00           H  
ATOM   2784  HD2 TYR A 179      29.199  83.210 128.312  1.00  0.00           H  
ATOM   2785  HE1 TYR A 179      33.449  84.865 130.197  1.00  0.00           H  
ATOM   2786  HE2 TYR A 179      30.636  81.693 129.705  1.00  0.00           H  
ATOM   2787  HH  TYR A 179      33.167  83.076 131.628  1.00  0.00           H  
ATOM   2788  N   ILE A 180      29.538  88.766 128.604  1.00  0.00           N  
ATOM   2789  CA  ILE A 180      30.248  89.860 129.284  1.00  0.00           C  
ATOM   2790  C   ILE A 180      29.359  90.527 130.342  1.00  0.00           C  
ATOM   2791  O   ILE A 180      29.927  90.796 131.424  1.00  0.00           O  
ATOM   2792  CB  ILE A 180      30.660  90.918 128.233  1.00  0.00           C  
ATOM   2793  CG1 ILE A 180      32.011  90.508 127.573  1.00  0.00           C  
ATOM   2794  CG2 ILE A 180      30.962  92.251 128.911  1.00  0.00           C  
ATOM   2795  CD1 ILE A 180      32.255  91.109 126.176  1.00  0.00           C  
ATOM   2796  H   ILE A 180      29.583  88.787 127.595  1.00  0.00           H  
ATOM   2797  HA  ILE A 180      31.060  89.441 129.880  1.00  0.00           H  
ATOM   2798  HB  ILE A 180      29.823  91.068 127.550  1.00  0.00           H  
ATOM   2799 HG12 ILE A 180      32.826  90.736 128.259  1.00  0.00           H  
ATOM   2800 HG13 ILE A 180      32.011  89.427 127.429  1.00  0.00           H  
ATOM   2801 HG21 ILE A 180      31.507  92.169 129.851  1.00  0.00           H  
ATOM   2802 HG22 ILE A 180      31.742  92.758 128.345  1.00  0.00           H  
ATOM   2803 HG23 ILE A 180      30.094  92.900 129.030  1.00  0.00           H  
ATOM   2804 HD11 ILE A 180      31.287  91.255 125.696  1.00  0.00           H  
ATOM   2805 HD12 ILE A 180      32.727  92.091 126.133  1.00  0.00           H  
ATOM   2806 HD13 ILE A 180      32.987  90.505 125.639  1.00  0.00           H  
ATOM   2807  N   LEU A 181      28.097  90.894 130.104  1.00  0.00           N  
ATOM   2808  CA  LEU A 181      27.178  91.351 131.192  1.00  0.00           C  
ATOM   2809  C   LEU A 181      26.962  90.297 132.261  1.00  0.00           C  
ATOM   2810  O   LEU A 181      26.707  90.755 133.370  1.00  0.00           O  
ATOM   2811  CB  LEU A 181      25.805  91.739 130.611  1.00  0.00           C  
ATOM   2812  CG  LEU A 181      25.726  92.939 129.659  1.00  0.00           C  
ATOM   2813  CD1 LEU A 181      24.352  92.744 129.038  1.00  0.00           C  
ATOM   2814  CD2 LEU A 181      25.749  94.303 130.364  1.00  0.00           C  
ATOM   2815  H   LEU A 181      27.856  90.972 129.126  1.00  0.00           H  
ATOM   2816  HA  LEU A 181      27.591  92.221 131.701  1.00  0.00           H  
ATOM   2817  HB2 LEU A 181      25.412  90.799 130.223  1.00  0.00           H  
ATOM   2818  HB3 LEU A 181      25.236  92.071 131.479  1.00  0.00           H  
ATOM   2819  HG  LEU A 181      26.454  92.870 128.850  1.00  0.00           H  
ATOM   2820 HD11 LEU A 181      23.543  92.780 129.768  1.00  0.00           H  
ATOM   2821 HD12 LEU A 181      24.219  93.588 128.361  1.00  0.00           H  
ATOM   2822 HD13 LEU A 181      24.269  91.776 128.544  1.00  0.00           H  
ATOM   2823 HD21 LEU A 181      25.729  95.035 129.555  1.00  0.00           H  
ATOM   2824 HD22 LEU A 181      24.850  94.283 130.979  1.00  0.00           H  
ATOM   2825 HD23 LEU A 181      26.672  94.412 130.932  1.00  0.00           H  
ATOM   2826  N   SER A 182      27.035  88.957 132.003  1.00  0.00           N  
ATOM   2827  CA  SER A 182      26.790  87.945 133.088  1.00  0.00           C  
ATOM   2828  C   SER A 182      28.012  87.524 133.819  1.00  0.00           C  
ATOM   2829  O   SER A 182      27.876  87.293 135.038  1.00  0.00           O  
ATOM   2830  CB  SER A 182      26.275  86.664 132.397  1.00  0.00           C  
ATOM   2831  OG  SER A 182      25.769  85.784 133.335  1.00  0.00           O  
ATOM   2832  H   SER A 182      27.176  88.718 131.032  1.00  0.00           H  
ATOM   2833  HA  SER A 182      25.982  88.283 133.736  1.00  0.00           H  
ATOM   2834  HB2 SER A 182      25.454  86.963 131.745  1.00  0.00           H  
ATOM   2835  HB3 SER A 182      27.065  86.192 131.812  1.00  0.00           H  
ATOM   2836  HG  SER A 182      25.240  85.128 132.875  1.00  0.00           H  
ATOM   2837  N   THR A 183      29.231  87.468 133.274  1.00  0.00           N  
ATOM   2838  CA  THR A 183      30.458  87.015 134.001  1.00  0.00           C  
ATOM   2839  C   THR A 183      31.440  88.094 134.358  1.00  0.00           C  
ATOM   2840  O   THR A 183      32.308  87.848 135.149  1.00  0.00           O  
ATOM   2841  CB  THR A 183      31.210  86.019 133.065  1.00  0.00           C  
ATOM   2842  CG2 THR A 183      30.470  84.826 132.621  1.00  0.00           C  
ATOM   2843  OG1 THR A 183      31.684  86.801 131.979  1.00  0.00           O  
ATOM   2844  H   THR A 183      29.344  87.790 132.323  1.00  0.00           H  
ATOM   2845  HA  THR A 183      30.182  86.628 134.983  1.00  0.00           H  
ATOM   2846  HB  THR A 183      32.104  85.738 133.622  1.00  0.00           H  
ATOM   2847  HG1 THR A 183      31.017  86.882 131.292  1.00  0.00           H  
ATOM   2848 HG21 THR A 183      29.722  84.572 133.372  1.00  0.00           H  
ATOM   2849 HG22 THR A 183      29.990  84.985 131.655  1.00  0.00           H  
ATOM   2850 HG23 THR A 183      31.052  83.909 132.710  1.00  0.00           H  
ATOM   2851  N   GLY A 184      31.378  89.293 133.723  1.00  0.00           N  
ATOM   2852  CA  GLY A 184      32.291  90.332 133.925  1.00  0.00           C  
ATOM   2853  C   GLY A 184      33.570  90.114 133.186  1.00  0.00           C  
ATOM   2854  O   GLY A 184      34.457  90.931 133.157  1.00  0.00           O  
ATOM   2855  H   GLY A 184      30.615  89.375 133.067  1.00  0.00           H  
ATOM   2856  HA2 GLY A 184      31.730  91.180 133.535  1.00  0.00           H  
ATOM   2857  HA3 GLY A 184      32.494  90.491 134.984  1.00  0.00           H  
ATOM   2858  N   CYS A 185      33.695  89.066 132.342  1.00  0.00           N  
ATOM   2859  CA  CYS A 185      34.802  88.536 131.560  1.00  0.00           C  
ATOM   2860  C   CYS A 185      34.599  88.554 130.088  1.00  0.00           C  
ATOM   2861  O   CYS A 185      33.459  88.485 129.652  1.00  0.00           O  
ATOM   2862  CB  CYS A 185      35.067  87.120 132.086  1.00  0.00           C  
ATOM   2863  SG  CYS A 185      36.479  86.325 131.328  1.00  0.00           S  
ATOM   2864  H   CYS A 185      32.898  88.448 132.381  1.00  0.00           H  
ATOM   2865  HA  CYS A 185      35.704  89.128 131.712  1.00  0.00           H  
ATOM   2866  HB2 CYS A 185      35.288  87.067 133.152  1.00  0.00           H  
ATOM   2867  HB3 CYS A 185      34.241  86.438 131.878  1.00  0.00           H  
ATOM   2868  HG  CYS A 185      35.926  85.760 130.251  1.00  0.00           H  
ATOM   2869  N   ALA A 186      35.725  88.576 129.290  1.00  0.00           N  
ATOM   2870  CA  ALA A 186      35.677  88.369 127.842  1.00  0.00           C  
ATOM   2871  C   ALA A 186      35.322  86.890 127.603  1.00  0.00           C  
ATOM   2872  O   ALA A 186      35.767  86.026 128.389  1.00  0.00           O  
ATOM   2873  CB  ALA A 186      37.064  88.660 127.232  1.00  0.00           C  
ATOM   2874  H   ALA A 186      36.634  88.827 129.653  1.00  0.00           H  
ATOM   2875  HA  ALA A 186      34.898  89.051 127.500  1.00  0.00           H  
ATOM   2876  HB1 ALA A 186      37.038  88.538 126.149  1.00  0.00           H  
ATOM   2877  HB2 ALA A 186      37.285  89.705 127.452  1.00  0.00           H  
ATOM   2878  HB3 ALA A 186      37.703  87.925 127.722  1.00  0.00           H  
ATOM   2879  N   PRO A 187      34.528  86.616 126.522  1.00  0.00           N  
ATOM   2880  CA  PRO A 187      34.081  85.274 126.225  1.00  0.00           C  
ATOM   2881  C   PRO A 187      35.229  84.271 125.908  1.00  0.00           C  
ATOM   2882  O   PRO A 187      36.276  84.689 125.370  1.00  0.00           O  
ATOM   2883  CB  PRO A 187      33.037  85.450 125.091  1.00  0.00           C  
ATOM   2884  CG  PRO A 187      33.436  86.693 124.369  1.00  0.00           C  
ATOM   2885  CD  PRO A 187      34.065  87.504 125.494  1.00  0.00           C  
ATOM   2886  HA  PRO A 187      33.571  84.866 127.099  1.00  0.00           H  
ATOM   2887  HB2 PRO A 187      33.023  84.571 124.448  1.00  0.00           H  
ATOM   2888  HB3 PRO A 187      32.031  85.528 125.503  1.00  0.00           H  
ATOM   2889  HG2 PRO A 187      34.144  86.428 123.584  1.00  0.00           H  
ATOM   2890  HG3 PRO A 187      32.529  87.194 124.031  1.00  0.00           H  
ATOM   2891  HD2 PRO A 187      34.852  88.164 125.129  1.00  0.00           H  
ATOM   2892  HD3 PRO A 187      33.286  88.128 125.931  1.00  0.00           H  
ATOM   2893  N   PRO A 188      35.118  82.949 126.202  1.00  0.00           N  
ATOM   2894  CA  PRO A 188      36.188  81.906 126.056  1.00  0.00           C  
ATOM   2895  C   PRO A 188      36.585  81.651 124.586  1.00  0.00           C  
ATOM   2896  O   PRO A 188      35.863  81.882 123.625  1.00  0.00           O  
ATOM   2897  CB  PRO A 188      35.537  80.669 126.733  1.00  0.00           C  
ATOM   2898  CG  PRO A 188      34.024  80.904 126.618  1.00  0.00           C  
ATOM   2899  CD  PRO A 188      33.995  82.428 126.910  1.00  0.00           C  
ATOM   2900  HA  PRO A 188      37.113  82.154 126.575  1.00  0.00           H  
ATOM   2901  HB2 PRO A 188      35.722  79.733 126.205  1.00  0.00           H  
ATOM   2902  HB3 PRO A 188      35.851  80.415 127.744  1.00  0.00           H  
ATOM   2903  HG2 PRO A 188      33.732  80.683 125.592  1.00  0.00           H  
ATOM   2904  HG3 PRO A 188      33.348  80.334 127.256  1.00  0.00           H  
ATOM   2905  HD2 PRO A 188      33.086  82.853 126.485  1.00  0.00           H  
ATOM   2906  HD3 PRO A 188      34.020  82.691 127.968  1.00  0.00           H  
ATOM   2907  N   GLY A 189      37.801  81.073 124.341  1.00  0.00           N  
ATOM   2908  CA  GLY A 189      38.393  80.728 122.981  1.00  0.00           C  
ATOM   2909  C   GLY A 189      38.782  81.879 122.045  1.00  0.00           C  
ATOM   2910  O   GLY A 189      38.543  83.090 122.446  1.00  0.00           O  
ATOM   2911  H   GLY A 189      38.430  80.917 125.116  1.00  0.00           H  
ATOM   2912  HA2 GLY A 189      39.254  80.092 123.186  1.00  0.00           H  
ATOM   2913  HA3 GLY A 189      37.638  80.108 122.498  1.00  0.00           H  
ATOM   2914  N   LYS A 190      39.351  81.543 120.889  1.00  0.00           N  
ATOM   2915  CA  LYS A 190      39.899  82.538 119.891  1.00  0.00           C  
ATOM   2916  C   LYS A 190      38.752  83.226 119.123  1.00  0.00           C  
ATOM   2917  O   LYS A 190      38.117  82.602 118.283  1.00  0.00           O  
ATOM   2918  CB  LYS A 190      41.000  81.972 118.964  1.00  0.00           C  
ATOM   2919  CG  LYS A 190      42.387  82.137 119.545  1.00  0.00           C  
ATOM   2920  CD  LYS A 190      43.429  81.473 118.738  1.00  0.00           C  
ATOM   2921  CE  LYS A 190      43.315  79.964 118.582  1.00  0.00           C  
ATOM   2922  NZ  LYS A 190      44.381  79.387 117.705  1.00  0.00           N1+
ATOM   2923  H   LYS A 190      39.465  80.563 120.674  1.00  0.00           H  
ATOM   2924  HA  LYS A 190      40.368  83.328 120.478  1.00  0.00           H  
ATOM   2925  HB2 LYS A 190      40.774  80.925 118.760  1.00  0.00           H  
ATOM   2926  HB3 LYS A 190      40.989  82.580 118.061  1.00  0.00           H  
ATOM   2927  HG2 LYS A 190      42.573  83.169 119.844  1.00  0.00           H  
ATOM   2928  HG3 LYS A 190      42.396  81.591 120.488  1.00  0.00           H  
ATOM   2929  HD2 LYS A 190      43.459  81.923 117.745  1.00  0.00           H  
ATOM   2930  HD3 LYS A 190      44.398  81.671 119.196  1.00  0.00           H  
ATOM   2931  HE2 LYS A 190      43.524  79.512 119.551  1.00  0.00           H  
ATOM   2932  HE3 LYS A 190      42.364  79.524 118.283  1.00  0.00           H  
ATOM   2933  HZ1 LYS A 190      44.541  79.847 116.819  1.00  0.00           H  
ATOM   2934  HZ2 LYS A 190      45.273  79.454 118.174  1.00  0.00           H  
ATOM   2935  HZ3 LYS A 190      44.174  78.437 117.430  1.00  0.00           H  
ATOM   2936  N   ASN A 191      38.488  84.545 119.280  1.00  0.00           N  
ATOM   2937  CA  ASN A 191      37.569  85.424 118.517  1.00  0.00           C  
ATOM   2938  C   ASN A 191      37.537  85.236 116.963  1.00  0.00           C  
ATOM   2939  O   ASN A 191      38.539  85.449 116.325  1.00  0.00           O  
ATOM   2940  CB  ASN A 191      37.977  86.788 118.967  1.00  0.00           C  
ATOM   2941  CG  ASN A 191      37.097  87.909 118.376  1.00  0.00           C  
ATOM   2942  ND2 ASN A 191      36.335  88.671 119.185  1.00  0.00           N  
ATOM   2943  OD1 ASN A 191      37.014  88.113 117.199  1.00  0.00           O  
ATOM   2944  H   ASN A 191      39.103  84.952 119.968  1.00  0.00           H  
ATOM   2945  HA  ASN A 191      36.542  85.270 118.851  1.00  0.00           H  
ATOM   2946  HB2 ASN A 191      38.061  86.852 120.052  1.00  0.00           H  
ATOM   2947  HB3 ASN A 191      38.977  87.015 118.594  1.00  0.00           H  
ATOM   2948 HD21 ASN A 191      35.676  89.328 118.791  1.00  0.00           H  
ATOM   2949 HD22 ASN A 191      36.529  88.736 120.174  1.00  0.00           H  
ATOM   2950  N   ILE A 192      36.355  84.990 116.415  1.00  0.00           N  
ATOM   2951  CA  ILE A 192      36.106  84.727 114.992  1.00  0.00           C  
ATOM   2952  C   ILE A 192      36.715  85.756 114.021  1.00  0.00           C  
ATOM   2953  O   ILE A 192      36.998  85.352 112.894  1.00  0.00           O  
ATOM   2954  CB  ILE A 192      34.598  84.575 114.812  1.00  0.00           C  
ATOM   2955  CG1 ILE A 192      34.192  84.437 113.330  1.00  0.00           C  
ATOM   2956  CG2 ILE A 192      33.834  85.690 115.614  1.00  0.00           C  
ATOM   2957  CD1 ILE A 192      32.762  83.909 113.222  1.00  0.00           C  
ATOM   2958  H   ILE A 192      35.658  84.620 117.045  1.00  0.00           H  
ATOM   2959  HA  ILE A 192      36.574  83.768 114.774  1.00  0.00           H  
ATOM   2960  HB  ILE A 192      34.278  83.631 115.255  1.00  0.00           H  
ATOM   2961 HG12 ILE A 192      34.273  85.462 112.964  1.00  0.00           H  
ATOM   2962 HG13 ILE A 192      34.772  83.629 112.885  1.00  0.00           H  
ATOM   2963 HG21 ILE A 192      32.869  85.958 115.184  1.00  0.00           H  
ATOM   2964 HG22 ILE A 192      33.910  85.553 116.693  1.00  0.00           H  
ATOM   2965 HG23 ILE A 192      34.330  86.636 115.400  1.00  0.00           H  
ATOM   2966 HD11 ILE A 192      32.722  83.065 113.910  1.00  0.00           H  
ATOM   2967 HD12 ILE A 192      32.092  84.760 113.346  1.00  0.00           H  
ATOM   2968 HD13 ILE A 192      32.540  83.528 112.225  1.00  0.00           H  
ATOM   2969  N   TYR A 193      36.981  86.989 114.507  1.00  0.00           N  
ATOM   2970  CA  TYR A 193      37.514  88.007 113.691  1.00  0.00           C  
ATOM   2971  C   TYR A 193      39.035  88.298 113.892  1.00  0.00           C  
ATOM   2972  O   TYR A 193      39.589  89.181 113.231  1.00  0.00           O  
ATOM   2973  CB  TYR A 193      36.677  89.303 113.985  1.00  0.00           C  
ATOM   2974  CG  TYR A 193      35.303  89.483 113.317  1.00  0.00           C  
ATOM   2975  CD1 TYR A 193      34.184  89.920 114.014  1.00  0.00           C  
ATOM   2976  CD2 TYR A 193      35.217  89.489 111.937  1.00  0.00           C  
ATOM   2977  CE1 TYR A 193      33.099  90.542 113.293  1.00  0.00           C  
ATOM   2978  CE2 TYR A 193      34.114  89.953 111.233  1.00  0.00           C  
ATOM   2979  CZ  TYR A 193      33.063  90.542 111.886  1.00  0.00           C  
ATOM   2980  OH  TYR A 193      32.108  91.147 111.191  1.00  0.00           O  
ATOM   2981  H   TYR A 193      36.816  87.220 115.476  1.00  0.00           H  
ATOM   2982  HA  TYR A 193      37.351  87.819 112.630  1.00  0.00           H  
ATOM   2983  HB2 TYR A 193      36.556  89.599 115.027  1.00  0.00           H  
ATOM   2984  HB3 TYR A 193      37.297  90.159 113.719  1.00  0.00           H  
ATOM   2985  HD1 TYR A 193      34.239  90.026 115.087  1.00  0.00           H  
ATOM   2986  HD2 TYR A 193      36.140  89.271 111.421  1.00  0.00           H  
ATOM   2987  HE1 TYR A 193      32.259  90.977 113.813  1.00  0.00           H  
ATOM   2988  HE2 TYR A 193      34.141  90.078 110.160  1.00  0.00           H  
ATOM   2989  HH  TYR A 193      31.795  91.864 111.747  1.00  0.00           H  
ATOM   2990  N   TYR A 194      39.574  87.713 114.885  1.00  0.00           N  
ATOM   2991  CA  TYR A 194      40.823  87.987 115.650  1.00  0.00           C  
ATOM   2992  C   TYR A 194      41.491  86.754 116.187  1.00  0.00           C  
ATOM   2993  O   TYR A 194      41.970  86.696 117.269  1.00  0.00           O  
ATOM   2994  CB  TYR A 194      40.673  89.145 116.670  1.00  0.00           C  
ATOM   2995  CG  TYR A 194      40.118  90.410 116.003  1.00  0.00           C  
ATOM   2996  CD1 TYR A 194      38.849  90.788 116.453  1.00  0.00           C  
ATOM   2997  CD2 TYR A 194      40.842  91.177 115.115  1.00  0.00           C  
ATOM   2998  CE1 TYR A 194      38.252  91.888 115.798  1.00  0.00           C  
ATOM   2999  CE2 TYR A 194      40.303  92.309 114.541  1.00  0.00           C  
ATOM   3000  CZ  TYR A 194      38.958  92.657 114.842  1.00  0.00           C  
ATOM   3001  OH  TYR A 194      38.351  93.632 114.165  1.00  0.00           O  
ATOM   3002  H   TYR A 194      39.038  87.005 115.365  1.00  0.00           H  
ATOM   3003  HA  TYR A 194      41.596  88.280 114.940  1.00  0.00           H  
ATOM   3004  HB2 TYR A 194      39.974  88.821 117.442  1.00  0.00           H  
ATOM   3005  HB3 TYR A 194      41.677  89.404 117.005  1.00  0.00           H  
ATOM   3006  HD1 TYR A 194      38.296  90.295 117.237  1.00  0.00           H  
ATOM   3007  HD2 TYR A 194      41.905  91.030 114.993  1.00  0.00           H  
ATOM   3008  HE1 TYR A 194      37.235  92.132 116.067  1.00  0.00           H  
ATOM   3009  HE2 TYR A 194      40.962  92.747 113.806  1.00  0.00           H  
ATOM   3010  HH  TYR A 194      37.622  93.959 114.696  1.00  0.00           H  
ATOM   3011  N   LYS A 195      41.593  85.679 115.332  1.00  0.00           N  
ATOM   3012  CA  LYS A 195      42.049  84.243 115.517  1.00  0.00           C  
ATOM   3013  C   LYS A 195      43.603  83.990 115.665  1.00  0.00           C  
ATOM   3014  O   LYS A 195      44.120  82.855 115.539  1.00  0.00           O  
ATOM   3015  CB  LYS A 195      41.476  83.368 114.358  1.00  0.00           C  
ATOM   3016  CG  LYS A 195      39.940  83.551 114.190  1.00  0.00           C  
ATOM   3017  CD  LYS A 195      39.448  82.915 112.882  1.00  0.00           C  
ATOM   3018  CE  LYS A 195      39.875  81.422 112.818  1.00  0.00           C  
ATOM   3019  NZ  LYS A 195      39.197  80.866 111.639  1.00  0.00           N1+
ATOM   3020  H   LYS A 195      41.360  85.875 114.369  1.00  0.00           H  
ATOM   3021  HA  LYS A 195      41.580  83.786 116.389  1.00  0.00           H  
ATOM   3022  HB2 LYS A 195      41.993  83.497 113.407  1.00  0.00           H  
ATOM   3023  HB3 LYS A 195      41.571  82.308 114.595  1.00  0.00           H  
ATOM   3024  HG2 LYS A 195      39.382  83.165 115.043  1.00  0.00           H  
ATOM   3025  HG3 LYS A 195      39.577  84.574 114.094  1.00  0.00           H  
ATOM   3026  HD2 LYS A 195      38.385  83.054 112.686  1.00  0.00           H  
ATOM   3027  HD3 LYS A 195      40.062  83.417 112.135  1.00  0.00           H  
ATOM   3028  HE2 LYS A 195      40.963  81.486 112.789  1.00  0.00           H  
ATOM   3029  HE3 LYS A 195      39.632  80.776 113.663  1.00  0.00           H  
ATOM   3030  HZ1 LYS A 195      38.372  80.342 111.894  1.00  0.00           H  
ATOM   3031  HZ2 LYS A 195      38.851  81.555 110.985  1.00  0.00           H  
ATOM   3032  HZ3 LYS A 195      39.714  80.205 111.078  1.00  0.00           H  
ATOM   3033  N   SER A 196      44.320  85.095 115.981  1.00  0.00           N  
ATOM   3034  CA  SER A 196      45.665  85.116 116.295  1.00  0.00           C  
ATOM   3035  C   SER A 196      45.899  84.272 117.626  1.00  0.00           C  
ATOM   3036  O   SER A 196      45.090  84.424 118.563  1.00  0.00           O  
ATOM   3037  CB  SER A 196      46.170  86.551 116.633  1.00  0.00           C  
ATOM   3038  OG  SER A 196      47.554  86.613 116.387  1.00  0.00           O  
ATOM   3039  H   SER A 196      43.831  85.972 116.089  1.00  0.00           H  
ATOM   3040  HA  SER A 196      46.263  84.550 115.581  1.00  0.00           H  
ATOM   3041  HB2 SER A 196      45.613  87.303 116.074  1.00  0.00           H  
ATOM   3042  HB3 SER A 196      46.019  86.781 117.687  1.00  0.00           H  
ATOM   3043  HG  SER A 196      47.808  87.533 116.500  1.00  0.00           H  
ATOM   3044  N   ASP A 197      47.016  83.619 117.848  1.00  0.00           N  
ATOM   3045  CA  ASP A 197      47.476  82.983 119.090  1.00  0.00           C  
ATOM   3046  C   ASP A 197      48.287  83.949 119.985  1.00  0.00           C  
ATOM   3047  O   ASP A 197      48.669  83.552 121.077  1.00  0.00           O  
ATOM   3048  CB  ASP A 197      48.362  81.796 118.795  1.00  0.00           C  
ATOM   3049  CG  ASP A 197      47.734  80.601 118.224  1.00  0.00           C  
ATOM   3050  OD1 ASP A 197      48.216  80.146 117.177  1.00  0.00           O  
ATOM   3051  OD2 ASP A 197      46.865  79.954 118.860  1.00  0.00           O1-
ATOM   3052  H   ASP A 197      47.640  83.617 117.055  1.00  0.00           H  
ATOM   3053  HA  ASP A 197      46.703  82.553 119.727  1.00  0.00           H  
ATOM   3054  HB2 ASP A 197      49.236  82.030 118.190  1.00  0.00           H  
ATOM   3055  HB3 ASP A 197      48.686  81.464 119.782  1.00  0.00           H  
ATOM   3056  N   LEU A 198      48.690  85.133 119.481  1.00  0.00           N  
ATOM   3057  CA  LEU A 198      49.643  86.116 120.085  1.00  0.00           C  
ATOM   3058  C   LEU A 198      48.893  86.995 121.113  1.00  0.00           C  
ATOM   3059  O   LEU A 198      49.533  87.561 121.970  1.00  0.00           O  
ATOM   3060  CB  LEU A 198      50.193  87.078 119.065  1.00  0.00           C  
ATOM   3061  CG  LEU A 198      50.910  86.451 117.835  1.00  0.00           C  
ATOM   3062  CD1 LEU A 198      51.087  87.607 116.786  1.00  0.00           C  
ATOM   3063  CD2 LEU A 198      52.210  85.893 118.363  1.00  0.00           C  
ATOM   3064  H   LEU A 198      48.437  85.254 118.511  1.00  0.00           H  
ATOM   3065  HA  LEU A 198      50.540  85.596 120.421  1.00  0.00           H  
ATOM   3066  HB2 LEU A 198      49.401  87.781 118.813  1.00  0.00           H  
ATOM   3067  HB3 LEU A 198      50.808  87.842 119.540  1.00  0.00           H  
ATOM   3068  HG  LEU A 198      50.271  85.658 117.446  1.00  0.00           H  
ATOM   3069 HD11 LEU A 198      51.658  88.414 117.244  1.00  0.00           H  
ATOM   3070 HD12 LEU A 198      51.714  87.254 115.968  1.00  0.00           H  
ATOM   3071 HD13 LEU A 198      50.137  87.960 116.382  1.00  0.00           H  
ATOM   3072 HD21 LEU A 198      52.805  85.474 117.552  1.00  0.00           H  
ATOM   3073 HD22 LEU A 198      52.767  86.759 118.723  1.00  0.00           H  
ATOM   3074 HD23 LEU A 198      52.022  85.163 119.151  1.00  0.00           H  
ATOM   3075  N   THR A 199      47.584  87.130 121.079  1.00  0.00           N  
ATOM   3076  CA  THR A 199      46.731  87.735 122.100  1.00  0.00           C  
ATOM   3077  C   THR A 199      46.584  86.849 123.313  1.00  0.00           C  
ATOM   3078  O   THR A 199      46.532  85.586 123.132  1.00  0.00           O  
ATOM   3079  CB  THR A 199      45.346  88.149 121.560  1.00  0.00           C  
ATOM   3080  CG2 THR A 199      44.550  89.047 122.505  1.00  0.00           C  
ATOM   3081  OG1 THR A 199      45.438  88.728 120.358  1.00  0.00           O  
ATOM   3082  H   THR A 199      47.104  86.764 120.269  1.00  0.00           H  
ATOM   3083  HA  THR A 199      47.248  88.610 122.492  1.00  0.00           H  
ATOM   3084  HB  THR A 199      44.799  87.206 121.542  1.00  0.00           H  
ATOM   3085  HG1 THR A 199      44.569  88.590 119.975  1.00  0.00           H  
ATOM   3086 HG21 THR A 199      43.555  89.317 122.153  1.00  0.00           H  
ATOM   3087 HG22 THR A 199      44.329  88.527 123.437  1.00  0.00           H  
ATOM   3088 HG23 THR A 199      44.903  90.064 122.674  1.00  0.00           H  
ATOM   3089  N   LYS A 200      46.574  87.515 124.489  1.00  0.00           N  
ATOM   3090  CA  LYS A 200      46.432  86.977 125.866  1.00  0.00           C  
ATOM   3091  C   LYS A 200      45.826  87.952 126.820  1.00  0.00           C  
ATOM   3092  O   LYS A 200      45.791  89.165 126.660  1.00  0.00           O  
ATOM   3093  CB  LYS A 200      47.864  86.518 126.265  1.00  0.00           C  
ATOM   3094  CG  LYS A 200      47.783  85.667 127.512  1.00  0.00           C  
ATOM   3095  CD  LYS A 200      49.057  84.891 127.771  1.00  0.00           C  
ATOM   3096  CE  LYS A 200      49.199  84.554 129.300  1.00  0.00           C  
ATOM   3097  NZ  LYS A 200      49.905  83.265 129.507  1.00  0.00           N1+
ATOM   3098  H   LYS A 200      46.686  88.515 124.415  1.00  0.00           H  
ATOM   3099  HA  LYS A 200      45.711  86.161 125.831  1.00  0.00           H  
ATOM   3100  HB2 LYS A 200      48.169  85.848 125.462  1.00  0.00           H  
ATOM   3101  HB3 LYS A 200      48.625  87.289 126.388  1.00  0.00           H  
ATOM   3102  HG2 LYS A 200      47.822  86.368 128.345  1.00  0.00           H  
ATOM   3103  HG3 LYS A 200      47.000  84.911 127.460  1.00  0.00           H  
ATOM   3104  HD2 LYS A 200      49.014  83.965 127.198  1.00  0.00           H  
ATOM   3105  HD3 LYS A 200      49.864  85.578 127.517  1.00  0.00           H  
ATOM   3106  HE2 LYS A 200      49.730  85.310 129.879  1.00  0.00           H  
ATOM   3107  HE3 LYS A 200      48.184  84.470 129.684  1.00  0.00           H  
ATOM   3108  HZ1 LYS A 200      49.880  82.936 130.461  1.00  0.00           H  
ATOM   3109  HZ2 LYS A 200      49.486  82.565 128.912  1.00  0.00           H  
ATOM   3110  HZ3 LYS A 200      50.862  83.348 129.195  1.00  0.00           H  
ATOM   3111  N   ASP A 201      45.223  87.403 127.907  1.00  0.00           N  
ATOM   3112  CA  ASP A 201      44.728  88.132 129.053  1.00  0.00           C  
ATOM   3113  C   ASP A 201      43.677  89.207 128.724  1.00  0.00           C  
ATOM   3114  O   ASP A 201      43.718  90.286 129.319  1.00  0.00           O  
ATOM   3115  CB  ASP A 201      45.877  88.750 129.856  1.00  0.00           C  
ATOM   3116  CG  ASP A 201      46.747  87.620 130.502  1.00  0.00           C  
ATOM   3117  OD1 ASP A 201      46.303  86.470 130.660  1.00  0.00           O  
ATOM   3118  OD2 ASP A 201      47.889  87.879 130.865  1.00  0.00           O1-
ATOM   3119  H   ASP A 201      45.225  86.395 127.977  1.00  0.00           H  
ATOM   3120  HA  ASP A 201      44.189  87.435 129.695  1.00  0.00           H  
ATOM   3121  HB2 ASP A 201      46.561  89.400 129.310  1.00  0.00           H  
ATOM   3122  HB3 ASP A 201      45.452  89.279 130.709  1.00  0.00           H  
ATOM   3123  N   ILE A 202      42.869  89.124 127.743  1.00  0.00           N  
ATOM   3124  CA  ILE A 202      41.925  90.227 127.422  1.00  0.00           C  
ATOM   3125  C   ILE A 202      41.002  90.678 128.560  1.00  0.00           C  
ATOM   3126  O   ILE A 202      40.229  89.854 129.014  1.00  0.00           O  
ATOM   3127  CB  ILE A 202      40.959  89.732 126.293  1.00  0.00           C  
ATOM   3128  CG1 ILE A 202      41.787  89.325 125.014  1.00  0.00           C  
ATOM   3129  CG2 ILE A 202      40.061  90.917 125.900  1.00  0.00           C  
ATOM   3130  CD1 ILE A 202      40.907  88.736 123.908  1.00  0.00           C  
ATOM   3131  H   ILE A 202      42.644  88.284 127.228  1.00  0.00           H  
ATOM   3132  HA  ILE A 202      42.480  91.109 127.101  1.00  0.00           H  
ATOM   3133  HB  ILE A 202      40.305  88.901 126.558  1.00  0.00           H  
ATOM   3134 HG12 ILE A 202      42.242  90.216 124.581  1.00  0.00           H  
ATOM   3135 HG13 ILE A 202      42.634  88.683 125.253  1.00  0.00           H  
ATOM   3136 HG21 ILE A 202      39.578  90.831 124.926  1.00  0.00           H  
ATOM   3137 HG22 ILE A 202      39.208  91.010 126.572  1.00  0.00           H  
ATOM   3138 HG23 ILE A 202      40.505  91.912 125.924  1.00  0.00           H  
ATOM   3139 HD11 ILE A 202      40.202  88.033 124.351  1.00  0.00           H  
ATOM   3140 HD12 ILE A 202      40.530  89.523 123.256  1.00  0.00           H  
ATOM   3141 HD13 ILE A 202      41.478  88.302 123.088  1.00  0.00           H  
ATOM   3142  N   THR A 203      41.161  91.926 129.082  1.00  0.00           N  
ATOM   3143  CA  THR A 203      40.652  92.333 130.409  1.00  0.00           C  
ATOM   3144  C   THR A 203      39.528  93.337 130.244  1.00  0.00           C  
ATOM   3145  O   THR A 203      39.581  94.349 129.548  1.00  0.00           O  
ATOM   3146  CB  THR A 203      41.840  92.928 131.301  1.00  0.00           C  
ATOM   3147  CG2 THR A 203      41.371  93.483 132.655  1.00  0.00           C  
ATOM   3148  OG1 THR A 203      42.601  91.724 131.512  1.00  0.00           O  
ATOM   3149  H   THR A 203      41.748  92.571 128.574  1.00  0.00           H  
ATOM   3150  HA  THR A 203      40.297  91.435 130.915  1.00  0.00           H  
ATOM   3151  HB  THR A 203      42.389  93.679 130.734  1.00  0.00           H  
ATOM   3152  HG1 THR A 203      42.985  91.404 130.693  1.00  0.00           H  
ATOM   3153 HG21 THR A 203      42.190  93.770 133.315  1.00  0.00           H  
ATOM   3154 HG22 THR A 203      40.718  94.332 132.459  1.00  0.00           H  
ATOM   3155 HG23 THR A 203      40.802  92.697 133.152  1.00  0.00           H  
ATOM   3156  N   THR A 204      38.409  92.938 130.786  1.00  0.00           N  
ATOM   3157  CA  THR A 204      37.060  93.506 130.535  1.00  0.00           C  
ATOM   3158  C   THR A 204      36.425  94.399 131.668  1.00  0.00           C  
ATOM   3159  O   THR A 204      36.574  94.172 132.865  1.00  0.00           O  
ATOM   3160  CB  THR A 204      36.073  92.479 130.025  1.00  0.00           C  
ATOM   3161  CG2 THR A 204      34.735  93.018 129.480  1.00  0.00           C  
ATOM   3162  OG1 THR A 204      36.806  91.809 129.025  1.00  0.00           O  
ATOM   3163  H   THR A 204      38.392  92.047 131.262  1.00  0.00           H  
ATOM   3164  HA  THR A 204      37.212  94.133 129.657  1.00  0.00           H  
ATOM   3165  HB  THR A 204      35.924  91.883 130.926  1.00  0.00           H  
ATOM   3166  HG1 THR A 204      37.489  91.289 129.455  1.00  0.00           H  
ATOM   3167 HG21 THR A 204      34.997  93.907 128.906  1.00  0.00           H  
ATOM   3168 HG22 THR A 204      34.394  92.247 128.789  1.00  0.00           H  
ATOM   3169 HG23 THR A 204      34.060  93.229 130.310  1.00  0.00           H  
ATOM   3170  N   SER A 205      35.719  95.472 131.266  1.00  0.00           N  
ATOM   3171  CA  SER A 205      35.006  96.415 132.147  1.00  0.00           C  
ATOM   3172  C   SER A 205      33.660  96.881 131.549  1.00  0.00           C  
ATOM   3173  O   SER A 205      33.617  97.144 130.309  1.00  0.00           O  
ATOM   3174  CB  SER A 205      35.863  97.612 132.579  1.00  0.00           C  
ATOM   3175  OG  SER A 205      37.078  97.128 133.090  1.00  0.00           O  
ATOM   3176  H   SER A 205      35.750  95.774 130.303  1.00  0.00           H  
ATOM   3177  HA  SER A 205      34.815  95.938 133.108  1.00  0.00           H  
ATOM   3178  HB2 SER A 205      36.081  98.328 131.786  1.00  0.00           H  
ATOM   3179  HB3 SER A 205      35.344  98.164 133.362  1.00  0.00           H  
ATOM   3180  HG  SER A 205      37.503  96.623 132.394  1.00  0.00           H  
ATOM   3181  N   VAL A 206      32.618  96.971 132.420  1.00  0.00           N  
ATOM   3182  CA  VAL A 206      31.211  97.393 132.116  1.00  0.00           C  
ATOM   3183  C   VAL A 206      30.819  98.543 133.067  1.00  0.00           C  
ATOM   3184  O   VAL A 206      30.363  98.307 134.191  1.00  0.00           O  
ATOM   3185  CB  VAL A 206      30.186  96.202 132.265  1.00  0.00           C  
ATOM   3186  CG1 VAL A 206      28.813  96.754 131.876  1.00  0.00           C  
ATOM   3187  CG2 VAL A 206      30.560  94.959 131.464  1.00  0.00           C  
ATOM   3188  H   VAL A 206      32.723  96.605 133.356  1.00  0.00           H  
ATOM   3189  HA  VAL A 206      31.160  97.737 131.083  1.00  0.00           H  
ATOM   3190  HB  VAL A 206      30.147  95.898 133.311  1.00  0.00           H  
ATOM   3191 HG11 VAL A 206      28.757  97.124 130.853  1.00  0.00           H  
ATOM   3192 HG12 VAL A 206      28.026  96.003 131.943  1.00  0.00           H  
ATOM   3193 HG13 VAL A 206      28.641  97.617 132.520  1.00  0.00           H  
ATOM   3194 HG21 VAL A 206      29.790  94.203 131.621  1.00  0.00           H  
ATOM   3195 HG22 VAL A 206      30.598  95.250 130.415  1.00  0.00           H  
ATOM   3196 HG23 VAL A 206      31.529  94.545 131.742  1.00  0.00           H  
ATOM   3197  N   LEU A 207      30.998  99.753 132.545  1.00  0.00           N  
ATOM   3198  CA  LEU A 207      30.629 100.954 133.295  1.00  0.00           C  
ATOM   3199  C   LEU A 207      29.062 101.121 133.234  1.00  0.00           C  
ATOM   3200  O   LEU A 207      28.435 101.107 132.147  1.00  0.00           O  
ATOM   3201  CB  LEU A 207      31.449 102.184 132.697  1.00  0.00           C  
ATOM   3202  CG  LEU A 207      32.950 102.147 132.953  1.00  0.00           C  
ATOM   3203  CD1 LEU A 207      33.483 103.552 132.588  1.00  0.00           C  
ATOM   3204  CD2 LEU A 207      33.360 101.820 134.377  1.00  0.00           C  
ATOM   3205  H   LEU A 207      31.129  99.808 131.545  1.00  0.00           H  
ATOM   3206  HA  LEU A 207      30.904 100.795 134.338  1.00  0.00           H  
ATOM   3207  HB2 LEU A 207      31.184 102.346 131.652  1.00  0.00           H  
ATOM   3208  HB3 LEU A 207      31.143 103.031 133.311  1.00  0.00           H  
ATOM   3209  HG  LEU A 207      33.389 101.363 132.334  1.00  0.00           H  
ATOM   3210 HD11 LEU A 207      33.286 104.215 133.430  1.00  0.00           H  
ATOM   3211 HD12 LEU A 207      34.550 103.570 132.370  1.00  0.00           H  
ATOM   3212 HD13 LEU A 207      32.921 103.914 131.726  1.00  0.00           H  
ATOM   3213 HD21 LEU A 207      34.442 101.909 134.472  1.00  0.00           H  
ATOM   3214 HD22 LEU A 207      32.820 102.464 135.072  1.00  0.00           H  
ATOM   3215 HD23 LEU A 207      33.069 100.792 134.596  1.00  0.00           H  
ATOM   3216  N   THR A 208      28.468 101.479 134.355  1.00  0.00           N  
ATOM   3217  CA  THR A 208      27.035 101.708 134.513  1.00  0.00           C  
ATOM   3218  C   THR A 208      26.628 102.923 135.267  1.00  0.00           C  
ATOM   3219  O   THR A 208      27.235 103.248 136.311  1.00  0.00           O  
ATOM   3220  CB  THR A 208      26.357 100.396 134.898  1.00  0.00           C  
ATOM   3221  CG2 THR A 208      26.966  99.740 136.155  1.00  0.00           C  
ATOM   3222  OG1 THR A 208      24.976 100.590 135.319  1.00  0.00           O  
ATOM   3223  H   THR A 208      29.015 101.561 135.200  1.00  0.00           H  
ATOM   3224  HA  THR A 208      26.591 101.851 133.528  1.00  0.00           H  
ATOM   3225  HB  THR A 208      26.475  99.649 134.113  1.00  0.00           H  
ATOM   3226  HG1 THR A 208      24.460  99.895 134.901  1.00  0.00           H  
ATOM   3227 HG21 THR A 208      26.346  98.875 136.388  1.00  0.00           H  
ATOM   3228 HG22 THR A 208      27.966  99.449 135.832  1.00  0.00           H  
ATOM   3229 HG23 THR A 208      26.917 100.481 136.952  1.00  0.00           H  
ATOM   3230  N   VAL A 209      25.451 103.522 134.936  1.00  0.00           N  
ATOM   3231  CA  VAL A 209      24.883 104.749 135.618  1.00  0.00           C  
ATOM   3232  C   VAL A 209      23.311 104.735 135.407  1.00  0.00           C  
ATOM   3233  O   VAL A 209      22.781 104.639 134.296  1.00  0.00           O  
ATOM   3234  CB  VAL A 209      25.518 106.040 135.125  1.00  0.00           C  
ATOM   3235  CG1 VAL A 209      25.283 106.373 133.615  1.00  0.00           C  
ATOM   3236  CG2 VAL A 209      25.104 107.293 135.924  1.00  0.00           C  
ATOM   3237  H   VAL A 209      24.997 103.167 134.106  1.00  0.00           H  
ATOM   3238  HA  VAL A 209      25.031 104.693 136.696  1.00  0.00           H  
ATOM   3239  HB  VAL A 209      26.588 105.902 135.280  1.00  0.00           H  
ATOM   3240 HG11 VAL A 209      25.509 105.473 133.045  1.00  0.00           H  
ATOM   3241 HG12 VAL A 209      24.266 106.761 133.565  1.00  0.00           H  
ATOM   3242 HG13 VAL A 209      25.934 107.238 133.484  1.00  0.00           H  
ATOM   3243 HG21 VAL A 209      25.693 108.199 135.777  1.00  0.00           H  
ATOM   3244 HG22 VAL A 209      24.045 107.523 135.813  1.00  0.00           H  
ATOM   3245 HG23 VAL A 209      25.187 107.086 136.991  1.00  0.00           H  
ATOM   3246  N   ASN A 210      22.599 104.953 136.514  1.00  0.00           N  
ATOM   3247  CA  ASN A 210      21.188 105.263 136.457  1.00  0.00           C  
ATOM   3248  C   ASN A 210      20.453 104.006 135.877  1.00  0.00           C  
ATOM   3249  O   ASN A 210      19.528 104.131 135.037  1.00  0.00           O  
ATOM   3250  CB  ASN A 210      20.988 106.608 135.815  1.00  0.00           C  
ATOM   3251  CG  ASN A 210      19.591 107.099 135.885  1.00  0.00           C  
ATOM   3252  ND2 ASN A 210      19.129 107.835 134.945  1.00  0.00           N  
ATOM   3253  OD1 ASN A 210      18.847 106.856 136.878  1.00  0.00           O  
ATOM   3254  H   ASN A 210      23.118 104.972 137.380  1.00  0.00           H  
ATOM   3255  HA  ASN A 210      20.877 105.354 137.498  1.00  0.00           H  
ATOM   3256  HB2 ASN A 210      21.629 107.341 136.304  1.00  0.00           H  
ATOM   3257  HB3 ASN A 210      21.198 106.414 134.763  1.00  0.00           H  
ATOM   3258 HD21 ASN A 210      18.228 108.242 135.152  1.00  0.00           H  
ATOM   3259 HD22 ASN A 210      19.678 107.983 134.112  1.00  0.00           H  
ATOM   3260  N   ASN A 211      20.868 102.798 136.276  1.00  0.00           N  
ATOM   3261  CA  ASN A 211      20.298 101.453 136.068  1.00  0.00           C  
ATOM   3262  C   ASN A 211      20.230 101.095 134.560  1.00  0.00           C  
ATOM   3263  O   ASN A 211      19.494 100.212 134.146  1.00  0.00           O  
ATOM   3264  CB  ASN A 211      18.949 101.314 136.825  1.00  0.00           C  
ATOM   3265  CG  ASN A 211      18.946 101.790 138.246  1.00  0.00           C  
ATOM   3266  ND2 ASN A 211      18.053 102.674 138.676  1.00  0.00           N  
ATOM   3267  OD1 ASN A 211      19.649 101.267 139.138  1.00  0.00           O  
ATOM   3268  H   ASN A 211      21.681 102.824 136.873  1.00  0.00           H  
ATOM   3269  HA  ASN A 211      20.881 100.676 136.564  1.00  0.00           H  
ATOM   3270  HB2 ASN A 211      18.258 101.958 136.282  1.00  0.00           H  
ATOM   3271  HB3 ASN A 211      18.586 100.286 136.814  1.00  0.00           H  
ATOM   3272 HD21 ASN A 211      18.277 102.846 139.646  1.00  0.00           H  
ATOM   3273 HD22 ASN A 211      17.370 103.069 138.045  1.00  0.00           H  
ATOM   3274  N   LYS A 212      21.165 101.682 133.812  1.00  0.00           N  
ATOM   3275  CA  LYS A 212      21.625 101.261 132.452  1.00  0.00           C  
ATOM   3276  C   LYS A 212      23.158 101.478 132.244  1.00  0.00           C  
ATOM   3277  O   LYS A 212      23.714 102.521 132.555  1.00  0.00           O  
ATOM   3278  CB  LYS A 212      20.926 102.071 131.327  1.00  0.00           C  
ATOM   3279  CG  LYS A 212      19.579 101.595 130.803  1.00  0.00           C  
ATOM   3280  CD  LYS A 212      18.837 102.604 129.876  1.00  0.00           C  
ATOM   3281  CE  LYS A 212      17.277 102.362 129.970  1.00  0.00           C  
ATOM   3282  NZ  LYS A 212      16.465 103.492 129.433  1.00  0.00           N1+
ATOM   3283  H   LYS A 212      21.688 102.381 134.321  1.00  0.00           H  
ATOM   3284  HA  LYS A 212      21.409 100.196 132.373  1.00  0.00           H  
ATOM   3285  HB2 LYS A 212      20.804 103.085 131.707  1.00  0.00           H  
ATOM   3286  HB3 LYS A 212      21.501 102.132 130.403  1.00  0.00           H  
ATOM   3287  HG2 LYS A 212      19.647 100.687 130.204  1.00  0.00           H  
ATOM   3288  HG3 LYS A 212      18.926 101.459 131.665  1.00  0.00           H  
ATOM   3289  HD2 LYS A 212      19.017 103.622 130.218  1.00  0.00           H  
ATOM   3290  HD3 LYS A 212      19.254 102.500 128.875  1.00  0.00           H  
ATOM   3291  HE2 LYS A 212      17.006 101.425 129.483  1.00  0.00           H  
ATOM   3292  HE3 LYS A 212      17.026 102.238 131.024  1.00  0.00           H  
ATOM   3293  HZ1 LYS A 212      16.750 104.341 129.902  1.00  0.00           H  
ATOM   3294  HZ2 LYS A 212      16.614 103.662 128.449  1.00  0.00           H  
ATOM   3295  HZ3 LYS A 212      15.482 103.381 129.636  1.00  0.00           H  
ATOM   3296  N   ALA A 213      23.800 100.414 131.727  1.00  0.00           N  
ATOM   3297  CA  ALA A 213      25.189 100.487 131.408  1.00  0.00           C  
ATOM   3298  C   ALA A 213      25.365 101.630 130.363  1.00  0.00           C  
ATOM   3299  O   ALA A 213      24.420 102.006 129.602  1.00  0.00           O  
ATOM   3300  CB  ALA A 213      25.832  99.162 131.070  1.00  0.00           C  
ATOM   3301  H   ALA A 213      23.242  99.621 131.441  1.00  0.00           H  
ATOM   3302  HA  ALA A 213      25.832 100.738 132.251  1.00  0.00           H  
ATOM   3303  HB1 ALA A 213      26.854  99.340 130.733  1.00  0.00           H  
ATOM   3304  HB2 ALA A 213      25.768  98.455 131.897  1.00  0.00           H  
ATOM   3305  HB3 ALA A 213      25.221  98.750 130.267  1.00  0.00           H  
ATOM   3306  N   HIE A 214      26.542 102.245 130.275  1.00  0.00           N  
ATOM   3307  CA  HIE A 214      26.767 103.333 129.297  1.00  0.00           C  
ATOM   3308  C   HIE A 214      28.097 103.275 128.530  1.00  0.00           C  
ATOM   3309  O   HIE A 214      28.168 103.997 127.545  1.00  0.00           O  
ATOM   3310  CB  HIE A 214      26.752 104.680 130.102  1.00  0.00           C  
ATOM   3311  CG  HIE A 214      27.968 104.898 130.984  1.00  0.00           C  
ATOM   3312  CD2 HIE A 214      28.926 105.824 130.766  1.00  0.00           C  
ATOM   3313  ND1 HIE A 214      28.172 104.372 132.308  1.00  0.00           N  
ATOM   3314  CE1 HIE A 214      29.266 104.974 132.729  1.00  0.00           C  
ATOM   3315  NE2 HIE A 214      29.769 105.832 131.826  1.00  0.00           N  
ATOM   3316  H   HIE A 214      27.286 101.873 130.847  1.00  0.00           H  
ATOM   3317  HA  HIE A 214      25.985 103.372 128.538  1.00  0.00           H  
ATOM   3318  HB2 HIE A 214      26.787 105.466 129.348  1.00  0.00           H  
ATOM   3319  HB3 HIE A 214      25.872 104.775 130.738  1.00  0.00           H  
ATOM   3320  HD2 HIE A 214      29.050 106.382 129.851  1.00  0.00           H  
ATOM   3321  HE1 HIE A 214      29.752 104.879 133.690  1.00  0.00           H  
ATOM   3322  HE2 HIE A 214      30.571 106.444 131.882  1.00  0.00           H  
ATOM   3323  N   MET A 215      29.075 102.498 128.967  1.00  0.00           N  
ATOM   3324  CA  MET A 215      30.404 102.409 128.412  1.00  0.00           C  
ATOM   3325  C   MET A 215      31.002 101.025 128.758  1.00  0.00           C  
ATOM   3326  O   MET A 215      31.213 100.612 129.950  1.00  0.00           O  
ATOM   3327  CB  MET A 215      31.280 103.568 128.927  1.00  0.00           C  
ATOM   3328  CG  MET A 215      32.692 103.585 128.249  1.00  0.00           C  
ATOM   3329  SD  MET A 215      32.509 104.096 126.559  1.00  0.00           S  
ATOM   3330  CE  MET A 215      32.373 105.866 126.813  1.00  0.00           C  
ATOM   3331  H   MET A 215      28.970 102.120 129.899  1.00  0.00           H  
ATOM   3332  HA  MET A 215      30.381 102.364 127.323  1.00  0.00           H  
ATOM   3333  HB2 MET A 215      30.837 104.489 128.548  1.00  0.00           H  
ATOM   3334  HB3 MET A 215      31.432 103.671 130.001  1.00  0.00           H  
ATOM   3335  HG2 MET A 215      33.322 104.299 128.780  1.00  0.00           H  
ATOM   3336  HG3 MET A 215      33.025 102.548 128.270  1.00  0.00           H  
ATOM   3337  HE1 MET A 215      32.083 106.405 125.912  1.00  0.00           H  
ATOM   3338  HE2 MET A 215      31.753 106.206 127.642  1.00  0.00           H  
ATOM   3339  HE3 MET A 215      33.419 106.175 126.819  1.00  0.00           H  
ATOM   3340  N   VAL A 216      31.410 100.237 127.768  1.00  0.00           N  
ATOM   3341  CA  VAL A 216      32.105  98.974 127.895  1.00  0.00           C  
ATOM   3342  C   VAL A 216      33.475  99.144 127.271  1.00  0.00           C  
ATOM   3343  O   VAL A 216      33.632  99.742 126.218  1.00  0.00           O  
ATOM   3344  CB  VAL A 216      31.224  97.858 127.279  1.00  0.00           C  
ATOM   3345  CG1 VAL A 216      31.903  96.494 127.164  1.00  0.00           C  
ATOM   3346  CG2 VAL A 216      29.970  97.835 128.078  1.00  0.00           C  
ATOM   3347  H   VAL A 216      31.328 100.601 126.830  1.00  0.00           H  
ATOM   3348  HA  VAL A 216      32.262  98.821 128.963  1.00  0.00           H  
ATOM   3349  HB  VAL A 216      31.055  98.237 126.271  1.00  0.00           H  
ATOM   3350 HG11 VAL A 216      32.159  96.049 128.126  1.00  0.00           H  
ATOM   3351 HG12 VAL A 216      31.239  95.787 126.668  1.00  0.00           H  
ATOM   3352 HG13 VAL A 216      32.744  96.706 126.504  1.00  0.00           H  
ATOM   3353 HG21 VAL A 216      29.331  97.041 127.689  1.00  0.00           H  
ATOM   3354 HG22 VAL A 216      30.233  97.857 129.135  1.00  0.00           H  
ATOM   3355 HG23 VAL A 216      29.383  98.740 127.930  1.00  0.00           H  
ATOM   3356  N   THR A 217      34.478  98.561 127.869  1.00  0.00           N  
ATOM   3357  CA  THR A 217      35.903  98.694 127.380  1.00  0.00           C  
ATOM   3358  C   THR A 217      36.642  97.402 127.797  1.00  0.00           C  
ATOM   3359  O   THR A 217      36.443  96.740 128.851  1.00  0.00           O  
ATOM   3360  CB  THR A 217      36.521  99.995 127.937  1.00  0.00           C  
ATOM   3361  CG2 THR A 217      36.405 100.018 129.476  1.00  0.00           C  
ATOM   3362  OG1 THR A 217      37.931 100.090 127.617  1.00  0.00           O  
ATOM   3363  H   THR A 217      34.261  98.028 128.699  1.00  0.00           H  
ATOM   3364  HA  THR A 217      36.010  98.829 126.304  1.00  0.00           H  
ATOM   3365  HB  THR A 217      35.938 100.835 127.562  1.00  0.00           H  
ATOM   3366  HG1 THR A 217      37.962 100.074 126.657  1.00  0.00           H  
ATOM   3367 HG21 THR A 217      36.887  99.180 129.979  1.00  0.00           H  
ATOM   3368 HG22 THR A 217      36.881 100.887 129.931  1.00  0.00           H  
ATOM   3369 HG23 THR A 217      35.382 100.051 129.850  1.00  0.00           H  
ATOM   3370  N   LEU A 218      37.541  97.063 126.918  1.00  0.00           N  
ATOM   3371  CA  LEU A 218      38.347  95.930 126.862  1.00  0.00           C  
ATOM   3372  C   LEU A 218      39.836  96.248 126.588  1.00  0.00           C  
ATOM   3373  O   LEU A 218      40.126  97.048 125.667  1.00  0.00           O  
ATOM   3374  CB  LEU A 218      37.755  94.912 125.819  1.00  0.00           C  
ATOM   3375  CG  LEU A 218      36.563  94.032 126.173  1.00  0.00           C  
ATOM   3376  CD1 LEU A 218      35.136  94.609 126.152  1.00  0.00           C  
ATOM   3377  CD2 LEU A 218      36.446  92.815 125.203  1.00  0.00           C  
ATOM   3378  H   LEU A 218      37.867  97.676 126.184  1.00  0.00           H  
ATOM   3379  HA  LEU A 218      38.254  95.409 127.815  1.00  0.00           H  
ATOM   3380  HB2 LEU A 218      37.405  95.376 124.897  1.00  0.00           H  
ATOM   3381  HB3 LEU A 218      38.589  94.276 125.523  1.00  0.00           H  
ATOM   3382  HG  LEU A 218      36.780  93.592 127.147  1.00  0.00           H  
ATOM   3383 HD11 LEU A 218      34.438  93.860 126.527  1.00  0.00           H  
ATOM   3384 HD12 LEU A 218      35.009  95.492 126.779  1.00  0.00           H  
ATOM   3385 HD13 LEU A 218      34.925  94.881 125.118  1.00  0.00           H  
ATOM   3386 HD21 LEU A 218      35.472  92.350 125.353  1.00  0.00           H  
ATOM   3387 HD22 LEU A 218      36.514  93.174 124.176  1.00  0.00           H  
ATOM   3388 HD23 LEU A 218      37.191  92.089 125.531  1.00  0.00           H  
ATOM   3389  N   ASP A 219      40.743  95.684 127.392  1.00  0.00           N  
ATOM   3390  CA  ASP A 219      42.187  95.819 127.169  1.00  0.00           C  
ATOM   3391  C   ASP A 219      42.692  94.543 126.528  1.00  0.00           C  
ATOM   3392  O   ASP A 219      42.487  93.460 127.079  1.00  0.00           O  
ATOM   3393  CB  ASP A 219      42.947  96.143 128.496  1.00  0.00           C  
ATOM   3394  CG  ASP A 219      42.560  97.472 129.290  1.00  0.00           C  
ATOM   3395  OD1 ASP A 219      41.768  98.306 128.778  1.00  0.00           O  
ATOM   3396  OD2 ASP A 219      42.890  97.744 130.454  1.00  0.00           O1-
ATOM   3397  H   ASP A 219      40.384  95.204 128.205  1.00  0.00           H  
ATOM   3398  HA  ASP A 219      42.400  96.612 126.453  1.00  0.00           H  
ATOM   3399  HB2 ASP A 219      42.611  95.332 129.141  1.00  0.00           H  
ATOM   3400  HB3 ASP A 219      44.025  96.042 128.367  1.00  0.00           H  
ATOM   3401  N   TYR A 220      43.363  94.567 125.414  1.00  0.00           N  
ATOM   3402  CA  TYR A 220      43.992  93.465 124.711  1.00  0.00           C  
ATOM   3403  C   TYR A 220      45.530  93.492 124.817  1.00  0.00           C  
ATOM   3404  O   TYR A 220      46.110  94.516 124.603  1.00  0.00           O  
ATOM   3405  CB  TYR A 220      43.408  93.426 123.320  1.00  0.00           C  
ATOM   3406  CG  TYR A 220      41.953  93.746 123.165  1.00  0.00           C  
ATOM   3407  CD1 TYR A 220      41.505  95.074 123.142  1.00  0.00           C  
ATOM   3408  CD2 TYR A 220      40.987  92.769 123.064  1.00  0.00           C  
ATOM   3409  CE1 TYR A 220      40.206  95.449 122.953  1.00  0.00           C  
ATOM   3410  CE2 TYR A 220      39.632  93.050 122.861  1.00  0.00           C  
ATOM   3411  CZ  TYR A 220      39.232  94.381 122.767  1.00  0.00           C  
ATOM   3412  OH  TYR A 220      37.941  94.699 122.370  1.00  0.00           O  
ATOM   3413  H   TYR A 220      43.503  95.403 124.866  1.00  0.00           H  
ATOM   3414  HA  TYR A 220      43.732  92.555 125.252  1.00  0.00           H  
ATOM   3415  HB2 TYR A 220      43.993  94.205 122.831  1.00  0.00           H  
ATOM   3416  HB3 TYR A 220      43.665  92.520 122.772  1.00  0.00           H  
ATOM   3417  HD1 TYR A 220      42.212  95.890 123.146  1.00  0.00           H  
ATOM   3418  HD2 TYR A 220      41.189  91.716 123.182  1.00  0.00           H  
ATOM   3419  HE1 TYR A 220      39.964  96.483 122.758  1.00  0.00           H  
ATOM   3420  HE2 TYR A 220      38.931  92.236 122.763  1.00  0.00           H  
ATOM   3421  HH  TYR A 220      37.713  94.071 121.682  1.00  0.00           H  
ATOM   3422  N   THR A 221      46.194  92.480 125.345  1.00  0.00           N  
ATOM   3423  CA  THR A 221      47.670  92.367 125.468  1.00  0.00           C  
ATOM   3424  C   THR A 221      48.035  91.437 124.347  1.00  0.00           C  
ATOM   3425  O   THR A 221      47.340  90.445 124.038  1.00  0.00           O  
ATOM   3426  CB  THR A 221      48.049  91.816 126.834  1.00  0.00           C  
ATOM   3427  CG2 THR A 221      49.511  91.519 126.992  1.00  0.00           C  
ATOM   3428  OG1 THR A 221      47.666  92.828 127.865  1.00  0.00           O  
ATOM   3429  H   THR A 221      45.675  91.739 125.794  1.00  0.00           H  
ATOM   3430  HA  THR A 221      48.131  93.338 125.290  1.00  0.00           H  
ATOM   3431  HB  THR A 221      47.520  90.894 127.073  1.00  0.00           H  
ATOM   3432  HG1 THR A 221      46.718  92.788 128.010  1.00  0.00           H  
ATOM   3433 HG21 THR A 221      50.100  92.414 126.791  1.00  0.00           H  
ATOM   3434 HG22 THR A 221      49.701  91.156 128.002  1.00  0.00           H  
ATOM   3435 HG23 THR A 221      49.874  90.684 126.393  1.00  0.00           H  
ATOM   3436  N   VAL A 222      49.178  91.649 123.641  1.00  0.00           N  
ATOM   3437  CA  VAL A 222      49.559  91.018 122.349  1.00  0.00           C  
ATOM   3438  C   VAL A 222      51.071  90.954 122.101  1.00  0.00           C  
ATOM   3439  O   VAL A 222      51.772  91.954 122.228  1.00  0.00           O  
ATOM   3440  CB  VAL A 222      48.959  91.724 121.144  1.00  0.00           C  
ATOM   3441  CG1 VAL A 222      49.337  91.056 119.844  1.00  0.00           C  
ATOM   3442  CG2 VAL A 222      47.433  91.682 121.248  1.00  0.00           C  
ATOM   3443  H   VAL A 222      49.731  92.458 123.889  1.00  0.00           H  
ATOM   3444  HA  VAL A 222      49.175  90.000 122.420  1.00  0.00           H  
ATOM   3445  HB  VAL A 222      49.454  92.685 121.281  1.00  0.00           H  
ATOM   3446 HG11 VAL A 222      50.403  90.879 119.695  1.00  0.00           H  
ATOM   3447 HG12 VAL A 222      48.723  90.157 119.822  1.00  0.00           H  
ATOM   3448 HG13 VAL A 222      48.868  91.651 119.062  1.00  0.00           H  
ATOM   3449 HG21 VAL A 222      47.037  92.016 120.289  1.00  0.00           H  
ATOM   3450 HG22 VAL A 222      47.249  90.619 121.401  1.00  0.00           H  
ATOM   3451 HG23 VAL A 222      46.969  92.277 122.034  1.00  0.00           H  
ATOM   3452  N   GLN A 223      51.630  89.757 121.871  1.00  0.00           N  
ATOM   3453  CA  GLN A 223      53.097  89.589 121.752  1.00  0.00           C  
ATOM   3454  C   GLN A 223      53.760  90.094 120.509  1.00  0.00           C  
ATOM   3455  O   GLN A 223      53.703  89.415 119.473  1.00  0.00           O  
ATOM   3456  CB  GLN A 223      53.505  88.165 121.862  1.00  0.00           C  
ATOM   3457  CG  GLN A 223      54.998  88.052 122.039  1.00  0.00           C  
ATOM   3458  CD  GLN A 223      55.361  86.748 122.724  1.00  0.00           C  
ATOM   3459  NE2 GLN A 223      55.521  85.722 121.969  1.00  0.00           N  
ATOM   3460  OE1 GLN A 223      55.691  86.652 123.884  1.00  0.00           O  
ATOM   3461  H   GLN A 223      50.974  89.017 121.668  1.00  0.00           H  
ATOM   3462  HA  GLN A 223      53.487  90.060 122.655  1.00  0.00           H  
ATOM   3463  HB2 GLN A 223      53.056  87.752 122.765  1.00  0.00           H  
ATOM   3464  HB3 GLN A 223      53.114  87.468 121.120  1.00  0.00           H  
ATOM   3465  HG2 GLN A 223      55.424  87.983 121.038  1.00  0.00           H  
ATOM   3466  HG3 GLN A 223      55.386  88.861 122.657  1.00  0.00           H  
ATOM   3467 HE21 GLN A 223      55.934  84.928 122.436  1.00  0.00           H  
ATOM   3468 HE22 GLN A 223      55.473  85.788 120.962  1.00  0.00           H  
ATOM   3469  N   VAL A 224      54.432  91.246 120.613  1.00  0.00           N  
ATOM   3470  CA  VAL A 224      55.151  91.913 119.523  1.00  0.00           C  
ATOM   3471  C   VAL A 224      56.549  91.356 119.324  1.00  0.00           C  
ATOM   3472  O   VAL A 224      57.320  91.394 120.253  1.00  0.00           O  
ATOM   3473  CB  VAL A 224      55.018  93.460 119.719  1.00  0.00           C  
ATOM   3474  CG1 VAL A 224      55.481  94.258 118.511  1.00  0.00           C  
ATOM   3475  CG2 VAL A 224      53.542  93.971 119.838  1.00  0.00           C  
ATOM   3476  H   VAL A 224      54.468  91.704 121.513  1.00  0.00           H  
ATOM   3477  HA  VAL A 224      54.602  91.702 118.605  1.00  0.00           H  
ATOM   3478  HB  VAL A 224      55.620  93.676 120.601  1.00  0.00           H  
ATOM   3479 HG11 VAL A 224      55.653  95.284 118.835  1.00  0.00           H  
ATOM   3480 HG12 VAL A 224      56.436  93.922 118.107  1.00  0.00           H  
ATOM   3481 HG13 VAL A 224      54.745  94.293 117.707  1.00  0.00           H  
ATOM   3482 HG21 VAL A 224      53.076  93.512 120.710  1.00  0.00           H  
ATOM   3483 HG22 VAL A 224      53.636  95.055 119.915  1.00  0.00           H  
ATOM   3484 HG23 VAL A 224      52.897  93.768 118.983  1.00  0.00           H  
ATOM   3485  N   PRO A 225      56.961  90.898 118.051  1.00  0.00           N  
ATOM   3486  CA  PRO A 225      58.349  90.689 117.687  1.00  0.00           C  
ATOM   3487  C   PRO A 225      59.359  91.769 118.220  1.00  0.00           C  
ATOM   3488  O   PRO A 225      59.036  92.965 118.360  1.00  0.00           O  
ATOM   3489  CB  PRO A 225      58.315  90.455 116.187  1.00  0.00           C  
ATOM   3490  CG  PRO A 225      56.910  89.931 115.935  1.00  0.00           C  
ATOM   3491  CD  PRO A 225      56.094  90.756 116.887  1.00  0.00           C  
ATOM   3492  HA  PRO A 225      58.556  89.777 118.249  1.00  0.00           H  
ATOM   3493  HB2 PRO A 225      58.497  91.423 115.721  1.00  0.00           H  
ATOM   3494  HB3 PRO A 225      59.062  89.781 115.768  1.00  0.00           H  
ATOM   3495  HG2 PRO A 225      56.569  90.024 114.905  1.00  0.00           H  
ATOM   3496  HG3 PRO A 225      56.863  88.889 116.251  1.00  0.00           H  
ATOM   3497  HD2 PRO A 225      56.023  91.782 116.524  1.00  0.00           H  
ATOM   3498  HD3 PRO A 225      55.104  90.329 117.041  1.00  0.00           H  
ATOM   3499  N   GLY A 226      60.585  91.359 118.583  1.00  0.00           N  
ATOM   3500  CA  GLY A 226      61.747  92.171 118.868  1.00  0.00           C  
ATOM   3501  C   GLY A 226      61.839  92.999 120.173  1.00  0.00           C  
ATOM   3502  O   GLY A 226      62.808  93.569 120.563  1.00  0.00           O  
ATOM   3503  H   GLY A 226      60.823  90.377 118.538  1.00  0.00           H  
ATOM   3504  HA2 GLY A 226      62.635  91.539 118.846  1.00  0.00           H  
ATOM   3505  HA3 GLY A 226      61.934  92.893 118.072  1.00  0.00           H  
ATOM   3506  N   ALA A 227      60.709  93.021 120.844  1.00  0.00           N  
ATOM   3507  CA  ALA A 227      60.528  93.890 122.017  1.00  0.00           C  
ATOM   3508  C   ALA A 227      61.181  93.310 123.348  1.00  0.00           C  
ATOM   3509  O   ALA A 227      61.244  94.011 124.334  1.00  0.00           O  
ATOM   3510  CB  ALA A 227      59.029  94.039 122.223  1.00  0.00           C  
ATOM   3511  H   ALA A 227      59.901  92.481 120.567  1.00  0.00           H  
ATOM   3512  HA  ALA A 227      60.847  94.923 121.889  1.00  0.00           H  
ATOM   3513  HB1 ALA A 227      58.843  94.862 122.913  1.00  0.00           H  
ATOM   3514  HB2 ALA A 227      58.518  94.309 121.300  1.00  0.00           H  
ATOM   3515  HB3 ALA A 227      58.533  93.190 122.695  1.00  0.00           H  
ATOM   3516  N   GLY A 228      61.482  92.011 123.469  1.00  0.00           N  
ATOM   3517  CA  GLY A 228      61.899  91.222 124.713  1.00  0.00           C  
ATOM   3518  C   GLY A 228      63.385  91.192 124.789  1.00  0.00           C  
ATOM   3519  O   GLY A 228      64.172  91.342 123.819  1.00  0.00           O  
ATOM   3520  H   GLY A 228      61.443  91.471 122.616  1.00  0.00           H  
ATOM   3521  HA2 GLY A 228      61.382  91.727 125.529  1.00  0.00           H  
ATOM   3522  HA3 GLY A 228      61.442  90.243 124.569  1.00  0.00           H  
ATOM   3523  N   ARG A 229      63.899  90.892 125.984  1.00  0.00           N  
ATOM   3524  CA  ARG A 229      65.321  90.874 126.287  1.00  0.00           C  
ATOM   3525  C   ARG A 229      66.234  90.218 125.249  1.00  0.00           C  
ATOM   3526  O   ARG A 229      65.783  89.207 124.654  1.00  0.00           O  
ATOM   3527  CB  ARG A 229      65.434  90.463 127.697  1.00  0.00           C  
ATOM   3528  CG  ARG A 229      66.828  90.428 128.342  1.00  0.00           C  
ATOM   3529  CD  ARG A 229      66.789  89.726 129.717  1.00  0.00           C  
ATOM   3530  NE  ARG A 229      66.211  90.538 130.761  1.00  0.00           N  
ATOM   3531  CZ  ARG A 229      65.589  90.124 131.845  1.00  0.00           C  
ATOM   3532  NH1 ARG A 229      65.224  88.879 132.034  1.00  0.00           N1+
ATOM   3533  NH2 ARG A 229      65.117  90.935 132.780  1.00  0.00           N  
ATOM   3534  H   ARG A 229      63.272  90.955 126.773  1.00  0.00           H  
ATOM   3535  HA  ARG A 229      65.686  91.900 126.237  1.00  0.00           H  
ATOM   3536  HB2 ARG A 229      64.736  91.045 128.299  1.00  0.00           H  
ATOM   3537  HB3 ARG A 229      65.148  89.412 127.742  1.00  0.00           H  
ATOM   3538  HG2 ARG A 229      67.554  89.904 127.719  1.00  0.00           H  
ATOM   3539  HG3 ARG A 229      67.082  91.484 128.432  1.00  0.00           H  
ATOM   3540  HD2 ARG A 229      66.321  88.765 129.505  1.00  0.00           H  
ATOM   3541  HD3 ARG A 229      67.818  89.476 129.973  1.00  0.00           H  
ATOM   3542  HE  ARG A 229      66.343  91.536 130.683  1.00  0.00           H  
ATOM   3543 HH11 ARG A 229      65.273  88.216 131.275  1.00  0.00           H  
ATOM   3544 HH12 ARG A 229      64.640  88.599 132.810  1.00  0.00           H  
ATOM   3545 HH21 ARG A 229      65.229  91.937 132.735  1.00  0.00           H  
ATOM   3546 HH22 ARG A 229      64.492  90.634 133.515  1.00  0.00           H  
ATOM   3547  N   ASP A 230      67.419  90.728 124.949  1.00  0.00           N  
ATOM   3548  CA  ASP A 230      68.431  90.055 124.120  1.00  0.00           C  
ATOM   3549  C   ASP A 230      67.865  89.538 122.708  1.00  0.00           C  
ATOM   3550  O   ASP A 230      68.348  88.509 122.149  1.00  0.00           O  
ATOM   3551  CB  ASP A 230      69.267  88.999 124.901  1.00  0.00           C  
ATOM   3552  CG  ASP A 230      70.165  89.407 126.054  1.00  0.00           C  
ATOM   3553  OD1 ASP A 230      70.699  90.533 125.932  1.00  0.00           O  
ATOM   3554  OD2 ASP A 230      70.196  88.659 127.063  1.00  0.00           O1-
ATOM   3555  H   ASP A 230      67.550  91.687 125.236  1.00  0.00           H  
ATOM   3556  HA  ASP A 230      69.125  90.872 123.923  1.00  0.00           H  
ATOM   3557  HB2 ASP A 230      68.599  88.223 125.277  1.00  0.00           H  
ATOM   3558  HB3 ASP A 230      69.920  88.536 124.162  1.00  0.00           H  
ATOM   3559  N   GLY A 231      66.941  90.307 122.114  1.00  0.00           N  
ATOM   3560  CA  GLY A 231      66.305  90.181 120.850  1.00  0.00           C  
ATOM   3561  C   GLY A 231      65.091  89.252 120.881  1.00  0.00           C  
ATOM   3562  O   GLY A 231      64.883  88.611 119.840  1.00  0.00           O  
ATOM   3563  H   GLY A 231      66.753  91.167 122.609  1.00  0.00           H  
ATOM   3564  HA2 GLY A 231      65.884  91.121 120.492  1.00  0.00           H  
ATOM   3565  HA3 GLY A 231      66.986  89.767 120.107  1.00  0.00           H  
ATOM   3566  N   ALA A 232      64.344  89.029 121.986  1.00  0.00           N  
ATOM   3567  CA  ALA A 232      63.188  88.097 122.137  1.00  0.00           C  
ATOM   3568  C   ALA A 232      61.833  88.799 121.751  1.00  0.00           C  
ATOM   3569  O   ALA A 232      61.859  89.894 121.203  1.00  0.00           O  
ATOM   3570  CB  ALA A 232      63.295  87.596 123.554  1.00  0.00           C  
ATOM   3571  H   ALA A 232      64.503  89.702 122.722  1.00  0.00           H  
ATOM   3572  HA  ALA A 232      63.271  87.189 121.539  1.00  0.00           H  
ATOM   3573  HB1 ALA A 232      63.293  88.488 124.180  1.00  0.00           H  
ATOM   3574  HB2 ALA A 232      62.504  86.954 123.940  1.00  0.00           H  
ATOM   3575  HB3 ALA A 232      64.222  87.064 123.769  1.00  0.00           H  
ATOM   3576  N   PRO A 233      60.692  88.165 121.957  1.00  0.00           N  
ATOM   3577  CA  PRO A 233      59.437  88.868 121.630  1.00  0.00           C  
ATOM   3578  C   PRO A 233      58.861  89.558 122.881  1.00  0.00           C  
ATOM   3579  O   PRO A 233      59.452  89.333 123.958  1.00  0.00           O  
ATOM   3580  CB  PRO A 233      58.645  87.744 120.968  1.00  0.00           C  
ATOM   3581  CG  PRO A 233      59.068  86.403 121.701  1.00  0.00           C  
ATOM   3582  CD  PRO A 233      60.473  86.768 122.155  1.00  0.00           C  
ATOM   3583  HA  PRO A 233      59.599  89.545 120.791  1.00  0.00           H  
ATOM   3584  HB2 PRO A 233      57.577  87.943 121.060  1.00  0.00           H  
ATOM   3585  HB3 PRO A 233      58.899  87.708 119.909  1.00  0.00           H  
ATOM   3586  HG2 PRO A 233      58.364  86.187 122.506  1.00  0.00           H  
ATOM   3587  HG3 PRO A 233      59.144  85.599 120.970  1.00  0.00           H  
ATOM   3588  HD2 PRO A 233      60.556  86.562 123.222  1.00  0.00           H  
ATOM   3589  HD3 PRO A 233      61.170  86.094 121.658  1.00  0.00           H  
ATOM   3590  N   GLY A 234      57.836  90.388 122.855  1.00  0.00           N  
ATOM   3591  CA  GLY A 234      57.235  90.833 124.159  1.00  0.00           C  
ATOM   3592  C   GLY A 234      55.787  91.436 124.035  1.00  0.00           C  
ATOM   3593  O   GLY A 234      55.308  91.864 122.979  1.00  0.00           O  
ATOM   3594  H   GLY A 234      57.484  90.742 121.978  1.00  0.00           H  
ATOM   3595  HA2 GLY A 234      57.065  89.947 124.770  1.00  0.00           H  
ATOM   3596  HA3 GLY A 234      57.863  91.577 124.649  1.00  0.00           H  
ATOM   3597  N   PHE A 235      55.021  91.383 125.140  1.00  0.00           N  
ATOM   3598  CA  PHE A 235      53.604  91.756 125.174  1.00  0.00           C  
ATOM   3599  C   PHE A 235      53.399  93.360 125.307  1.00  0.00           C  
ATOM   3600  O   PHE A 235      53.560  93.895 126.395  1.00  0.00           O  
ATOM   3601  CB  PHE A 235      53.018  90.950 126.328  1.00  0.00           C  
ATOM   3602  CG  PHE A 235      52.724  89.529 125.922  1.00  0.00           C  
ATOM   3603  CD1 PHE A 235      51.600  89.131 125.156  1.00  0.00           C  
ATOM   3604  CD2 PHE A 235      53.589  88.597 126.362  1.00  0.00           C  
ATOM   3605  CE1 PHE A 235      51.281  87.799 124.995  1.00  0.00           C  
ATOM   3606  CE2 PHE A 235      53.201  87.246 126.277  1.00  0.00           C  
ATOM   3607  CZ  PHE A 235      52.057  86.803 125.601  1.00  0.00           C  
ATOM   3608  H   PHE A 235      55.456  91.065 125.995  1.00  0.00           H  
ATOM   3609  HA  PHE A 235      53.117  91.411 124.263  1.00  0.00           H  
ATOM   3610  HB2 PHE A 235      53.727  90.935 127.156  1.00  0.00           H  
ATOM   3611  HB3 PHE A 235      52.106  91.438 126.669  1.00  0.00           H  
ATOM   3612  HD1 PHE A 235      50.976  89.874 124.683  1.00  0.00           H  
ATOM   3613  HD2 PHE A 235      54.476  88.847 126.925  1.00  0.00           H  
ATOM   3614  HE1 PHE A 235      50.433  87.522 124.386  1.00  0.00           H  
ATOM   3615  HE2 PHE A 235      53.902  86.461 126.520  1.00  0.00           H  
ATOM   3616  HZ  PHE A 235      51.853  85.742 125.590  1.00  0.00           H  
ATOM   3617  N   SER A 236      52.845  93.970 124.298  1.00  0.00           N  
ATOM   3618  CA  SER A 236      52.227  95.293 124.319  1.00  0.00           C  
ATOM   3619  C   SER A 236      50.720  95.172 124.688  1.00  0.00           C  
ATOM   3620  O   SER A 236      50.200  94.214 124.195  1.00  0.00           O  
ATOM   3621  CB  SER A 236      52.350  95.861 122.914  1.00  0.00           C  
ATOM   3622  OG  SER A 236      52.347  97.261 122.982  1.00  0.00           O  
ATOM   3623  H   SER A 236      52.736  93.444 123.442  1.00  0.00           H  
ATOM   3624  HA  SER A 236      52.747  95.947 125.020  1.00  0.00           H  
ATOM   3625  HB2 SER A 236      53.279  95.506 122.468  1.00  0.00           H  
ATOM   3626  HB3 SER A 236      51.501  95.436 122.377  1.00  0.00           H  
ATOM   3627  HG  SER A 236      51.600  97.544 122.449  1.00  0.00           H  
ATOM   3628  N   LYS A 237      50.077  96.210 125.305  1.00  0.00           N  
ATOM   3629  CA  LYS A 237      48.702  96.192 125.580  1.00  0.00           C  
ATOM   3630  C   LYS A 237      47.910  97.367 124.969  1.00  0.00           C  
ATOM   3631  O   LYS A 237      48.399  98.411 124.885  1.00  0.00           O  
ATOM   3632  CB  LYS A 237      48.577  96.019 127.112  1.00  0.00           C  
ATOM   3633  CG  LYS A 237      48.555  97.358 127.906  1.00  0.00           C  
ATOM   3634  CD  LYS A 237      48.439  97.019 129.396  1.00  0.00           C  
ATOM   3635  CE  LYS A 237      48.693  98.244 130.321  1.00  0.00           C  
ATOM   3636  NZ  LYS A 237      47.872  98.246 131.543  1.00  0.00           N1+
ATOM   3637  H   LYS A 237      50.594  96.928 125.793  1.00  0.00           H  
ATOM   3638  HA  LYS A 237      48.341  95.294 125.078  1.00  0.00           H  
ATOM   3639  HB2 LYS A 237      47.790  95.377 127.508  1.00  0.00           H  
ATOM   3640  HB3 LYS A 237      49.413  95.400 127.440  1.00  0.00           H  
ATOM   3641  HG2 LYS A 237      49.499  97.857 127.690  1.00  0.00           H  
ATOM   3642  HG3 LYS A 237      47.737  97.984 127.551  1.00  0.00           H  
ATOM   3643  HD2 LYS A 237      47.480  96.556 129.633  1.00  0.00           H  
ATOM   3644  HD3 LYS A 237      49.232  96.337 129.704  1.00  0.00           H  
ATOM   3645  HE2 LYS A 237      49.721  98.458 130.614  1.00  0.00           H  
ATOM   3646  HE3 LYS A 237      48.283  99.082 129.758  1.00  0.00           H  
ATOM   3647  HZ1 LYS A 237      48.340  98.733 132.294  1.00  0.00           H  
ATOM   3648  HZ2 LYS A 237      46.944  98.536 131.272  1.00  0.00           H  
ATOM   3649  HZ3 LYS A 237      47.663  97.341 131.938  1.00  0.00           H  
ATOM   3650  N   PHE A 238      46.613  97.224 124.672  1.00  0.00           N  
ATOM   3651  CA  PHE A 238      45.919  98.378 124.030  1.00  0.00           C  
ATOM   3652  C   PHE A 238      44.436  98.361 124.387  1.00  0.00           C  
ATOM   3653  O   PHE A 238      43.765  97.315 124.685  1.00  0.00           O  
ATOM   3654  CB  PHE A 238      46.061  98.538 122.448  1.00  0.00           C  
ATOM   3655  CG  PHE A 238      45.429  97.433 121.638  1.00  0.00           C  
ATOM   3656  CD1 PHE A 238      45.988  96.184 121.487  1.00  0.00           C  
ATOM   3657  CD2 PHE A 238      44.093  97.644 121.217  1.00  0.00           C  
ATOM   3658  CE1 PHE A 238      45.300  95.129 120.804  1.00  0.00           C  
ATOM   3659  CE2 PHE A 238      43.404  96.646 120.517  1.00  0.00           C  
ATOM   3660  CZ  PHE A 238      44.057  95.405 120.244  1.00  0.00           C  
ATOM   3661  H   PHE A 238      46.092  96.358 124.686  1.00  0.00           H  
ATOM   3662  HA  PHE A 238      46.237  99.339 124.435  1.00  0.00           H  
ATOM   3663  HB2 PHE A 238      45.785  99.550 122.153  1.00  0.00           H  
ATOM   3664  HB3 PHE A 238      47.124  98.471 122.213  1.00  0.00           H  
ATOM   3665  HD1 PHE A 238      47.007  96.060 121.825  1.00  0.00           H  
ATOM   3666  HD2 PHE A 238      43.527  98.518 121.504  1.00  0.00           H  
ATOM   3667  HE1 PHE A 238      45.579  94.102 120.622  1.00  0.00           H  
ATOM   3668  HE2 PHE A 238      42.339  96.753 120.373  1.00  0.00           H  
ATOM   3669  HZ  PHE A 238      43.470  94.596 119.833  1.00  0.00           H  
ATOM   3670  N   ARG A 239      43.853  99.606 124.412  1.00  0.00           N  
ATOM   3671  CA  ARG A 239      42.532  99.956 124.945  1.00  0.00           C  
ATOM   3672  C   ARG A 239      41.632 100.413 123.806  1.00  0.00           C  
ATOM   3673  O   ARG A 239      42.142 101.207 123.023  1.00  0.00           O  
ATOM   3674  CB  ARG A 239      42.694 100.873 126.107  1.00  0.00           C  
ATOM   3675  CG  ARG A 239      41.310 101.115 126.718  1.00  0.00           C  
ATOM   3676  CD  ARG A 239      41.353 101.804 128.076  1.00  0.00           C  
ATOM   3677  NE  ARG A 239      41.864 100.956 129.173  1.00  0.00           N  
ATOM   3678  CZ  ARG A 239      42.422 101.362 130.311  1.00  0.00           C  
ATOM   3679  NH1 ARG A 239      42.526 102.603 130.545  1.00  0.00           N1+
ATOM   3680  NH2 ARG A 239      42.809 100.532 131.240  1.00  0.00           N  
ATOM   3681  H   ARG A 239      44.542 100.345 124.424  1.00  0.00           H  
ATOM   3682  HA  ARG A 239      42.018  99.097 125.376  1.00  0.00           H  
ATOM   3683  HB2 ARG A 239      43.316 100.357 126.838  1.00  0.00           H  
ATOM   3684  HB3 ARG A 239      43.247 101.773 125.839  1.00  0.00           H  
ATOM   3685  HG2 ARG A 239      40.765 101.723 125.995  1.00  0.00           H  
ATOM   3686  HG3 ARG A 239      40.783 100.164 126.797  1.00  0.00           H  
ATOM   3687  HD2 ARG A 239      42.086 102.590 127.893  1.00  0.00           H  
ATOM   3688  HD3 ARG A 239      40.334 102.124 128.294  1.00  0.00           H  
ATOM   3689  HE  ARG A 239      41.628  99.975 129.103  1.00  0.00           H  
ATOM   3690 HH11 ARG A 239      42.026 103.233 129.933  1.00  0.00           H  
ATOM   3691 HH12 ARG A 239      42.705 102.980 131.464  1.00  0.00           H  
ATOM   3692 HH21 ARG A 239      42.612  99.559 131.055  1.00  0.00           H  
ATOM   3693 HH22 ARG A 239      43.145 100.846 132.139  1.00  0.00           H  
ATOM   3694  N   LEU A 240      40.432  99.847 123.736  1.00  0.00           N  
ATOM   3695  CA  LEU A 240      39.241 100.304 122.891  1.00  0.00           C  
ATOM   3696  C   LEU A 240      38.033 100.470 123.886  1.00  0.00           C  
ATOM   3697  O   LEU A 240      38.034  99.958 124.997  1.00  0.00           O  
ATOM   3698  CB  LEU A 240      39.005  99.404 121.676  1.00  0.00           C  
ATOM   3699  CG  LEU A 240      40.054  99.403 120.609  1.00  0.00           C  
ATOM   3700  CD1 LEU A 240      39.656  98.368 119.588  1.00  0.00           C  
ATOM   3701  CD2 LEU A 240      40.109 100.751 119.914  1.00  0.00           C  
ATOM   3702  H   LEU A 240      40.261  99.219 124.510  1.00  0.00           H  
ATOM   3703  HA  LEU A 240      39.476 101.303 122.524  1.00  0.00           H  
ATOM   3704  HB2 LEU A 240      39.069  98.404 122.100  1.00  0.00           H  
ATOM   3705  HB3 LEU A 240      38.013  99.684 121.320  1.00  0.00           H  
ATOM   3706  HG  LEU A 240      41.036  99.091 120.968  1.00  0.00           H  
ATOM   3707 HD11 LEU A 240      38.642  98.598 119.260  1.00  0.00           H  
ATOM   3708 HD12 LEU A 240      40.328  98.368 118.731  1.00  0.00           H  
ATOM   3709 HD13 LEU A 240      39.625  97.377 120.041  1.00  0.00           H  
ATOM   3710 HD21 LEU A 240      40.424 101.551 120.584  1.00  0.00           H  
ATOM   3711 HD22 LEU A 240      40.797 100.732 119.069  1.00  0.00           H  
ATOM   3712 HD23 LEU A 240      39.165 100.944 119.406  1.00  0.00           H  
ATOM   3713  N   SER A 241      37.056 101.339 123.537  1.00  0.00           N  
ATOM   3714  CA  SER A 241      35.833 101.563 124.317  1.00  0.00           C  
ATOM   3715  C   SER A 241      34.606 101.633 123.346  1.00  0.00           C  
ATOM   3716  O   SER A 241      34.726 101.960 122.190  1.00  0.00           O  
ATOM   3717  CB  SER A 241      35.752 102.802 125.225  1.00  0.00           C  
ATOM   3718  OG  SER A 241      36.810 102.929 126.024  1.00  0.00           O  
ATOM   3719  H   SER A 241      37.133 101.884 122.690  1.00  0.00           H  
ATOM   3720  HA  SER A 241      35.555 100.801 125.046  1.00  0.00           H  
ATOM   3721  HB2 SER A 241      35.574 103.694 124.623  1.00  0.00           H  
ATOM   3722  HB3 SER A 241      34.925 102.682 125.925  1.00  0.00           H  
ATOM   3723  HG  SER A 241      37.487 103.390 125.522  1.00  0.00           H  
ATOM   3724  N   TYR A 242      33.461 101.227 123.873  1.00  0.00           N  
ATOM   3725  CA  TYR A 242      32.230 100.881 123.156  1.00  0.00           C  
ATOM   3726  C   TYR A 242      30.935 101.220 123.958  1.00  0.00           C  
ATOM   3727  O   TYR A 242      30.957 101.173 125.157  1.00  0.00           O  
ATOM   3728  CB  TYR A 242      32.313  99.430 122.835  1.00  0.00           C  
ATOM   3729  CG  TYR A 242      33.630  98.820 122.298  1.00  0.00           C  
ATOM   3730  CD1 TYR A 242      34.158  99.099 121.044  1.00  0.00           C  
ATOM   3731  CD2 TYR A 242      34.232  97.873 123.182  1.00  0.00           C  
ATOM   3732  CE1 TYR A 242      35.349  98.507 120.644  1.00  0.00           C  
ATOM   3733  CE2 TYR A 242      35.345  97.200 122.738  1.00  0.00           C  
ATOM   3734  CZ  TYR A 242      35.859  97.553 121.477  1.00  0.00           C  
ATOM   3735  OH  TYR A 242      36.913  96.914 121.057  1.00  0.00           O  
ATOM   3736  H   TYR A 242      33.315 101.078 124.860  1.00  0.00           H  
ATOM   3737  HA  TYR A 242      32.256 101.548 122.294  1.00  0.00           H  
ATOM   3738  HB2 TYR A 242      31.946  99.038 123.784  1.00  0.00           H  
ATOM   3739  HB3 TYR A 242      31.620  99.269 122.010  1.00  0.00           H  
ATOM   3740  HD1 TYR A 242      33.654  99.740 120.336  1.00  0.00           H  
ATOM   3741  HD2 TYR A 242      33.707  97.711 124.112  1.00  0.00           H  
ATOM   3742  HE1 TYR A 242      35.669  98.665 119.625  1.00  0.00           H  
ATOM   3743  HE2 TYR A 242      35.780  96.419 123.343  1.00  0.00           H  
ATOM   3744  HH  TYR A 242      37.167  96.244 121.696  1.00  0.00           H  
ATOM   3745  N   TYR A 243      29.896 101.719 123.253  1.00  0.00           N  
ATOM   3746  CA  TYR A 243      28.601 101.850 123.843  1.00  0.00           C  
ATOM   3747  C   TYR A 243      27.865 100.500 123.964  1.00  0.00           C  
ATOM   3748  O   TYR A 243      28.069  99.669 123.048  1.00  0.00           O  
ATOM   3749  CB  TYR A 243      27.807 102.886 122.999  1.00  0.00           C  
ATOM   3750  CG  TYR A 243      26.413 103.146 123.357  1.00  0.00           C  
ATOM   3751  CD1 TYR A 243      26.011 104.227 124.115  1.00  0.00           C  
ATOM   3752  CD2 TYR A 243      25.440 102.182 122.953  1.00  0.00           C  
ATOM   3753  CE1 TYR A 243      24.660 104.320 124.434  1.00  0.00           C  
ATOM   3754  CE2 TYR A 243      24.058 102.332 123.244  1.00  0.00           C  
ATOM   3755  CZ  TYR A 243      23.684 103.359 124.061  1.00  0.00           C  
ATOM   3756  OH  TYR A 243      22.360 103.487 124.399  1.00  0.00           O  
ATOM   3757  H   TYR A 243      30.001 101.851 122.258  1.00  0.00           H  
ATOM   3758  HA  TYR A 243      28.763 102.233 124.851  1.00  0.00           H  
ATOM   3759  HB2 TYR A 243      28.349 103.830 123.048  1.00  0.00           H  
ATOM   3760  HB3 TYR A 243      27.870 102.499 121.982  1.00  0.00           H  
ATOM   3761  HD1 TYR A 243      26.723 104.946 124.493  1.00  0.00           H  
ATOM   3762  HD2 TYR A 243      25.784 101.410 122.280  1.00  0.00           H  
ATOM   3763  HE1 TYR A 243      24.366 105.082 125.141  1.00  0.00           H  
ATOM   3764  HE2 TYR A 243      23.329 101.660 122.815  1.00  0.00           H  
ATOM   3765  HH  TYR A 243      22.101 104.405 124.510  1.00  0.00           H  
ATOM   3766  N   PRO A 244      27.122 100.103 125.031  1.00  0.00           N  
ATOM   3767  CA  PRO A 244      26.433  98.784 125.170  1.00  0.00           C  
ATOM   3768  C   PRO A 244      25.067  98.732 124.403  1.00  0.00           C  
ATOM   3769  O   PRO A 244      23.951  98.885 124.903  1.00  0.00           O  
ATOM   3770  CB  PRO A 244      26.280  98.581 126.660  1.00  0.00           C  
ATOM   3771  CG  PRO A 244      26.091 100.018 127.152  1.00  0.00           C  
ATOM   3772  CD  PRO A 244      27.052 100.817 126.318  1.00  0.00           C  
ATOM   3773  HA  PRO A 244      27.112  98.014 124.803  1.00  0.00           H  
ATOM   3774  HB2 PRO A 244      25.401  97.941 126.743  1.00  0.00           H  
ATOM   3775  HB3 PRO A 244      27.177  98.112 127.065  1.00  0.00           H  
ATOM   3776  HG2 PRO A 244      25.080 100.295 126.851  1.00  0.00           H  
ATOM   3777  HG3 PRO A 244      26.455 100.113 128.176  1.00  0.00           H  
ATOM   3778  HD2 PRO A 244      26.674 101.835 126.210  1.00  0.00           H  
ATOM   3779  HD3 PRO A 244      28.045 100.748 126.762  1.00  0.00           H  
ATOM   3780  N   HIE A 245      25.143  98.261 123.167  1.00  0.00           N  
ATOM   3781  CA  HIE A 245      24.008  97.802 122.318  1.00  0.00           C  
ATOM   3782  C   HIE A 245      23.456  96.452 122.791  1.00  0.00           C  
ATOM   3783  O   HIE A 245      24.113  95.768 123.530  1.00  0.00           O  
ATOM   3784  CB  HIE A 245      24.362  97.700 120.784  1.00  0.00           C  
ATOM   3785  CG  HIE A 245      24.566  99.091 120.175  1.00  0.00           C  
ATOM   3786  CD2 HIE A 245      25.726  99.742 120.107  1.00  0.00           C  
ATOM   3787  ND1 HIE A 245      23.549  99.975 119.773  1.00  0.00           N  
ATOM   3788  CE1 HIE A 245      24.239 101.128 119.502  1.00  0.00           C  
ATOM   3789  NE2 HIE A 245      25.566 100.993 119.656  1.00  0.00           N  
ATOM   3790  H   HIE A 245      26.053  98.147 122.744  1.00  0.00           H  
ATOM   3791  HA  HIE A 245      23.150  98.455 122.479  1.00  0.00           H  
ATOM   3792  HB2 HIE A 245      25.315  97.172 120.754  1.00  0.00           H  
ATOM   3793  HB3 HIE A 245      23.622  97.103 120.252  1.00  0.00           H  
ATOM   3794  HD2 HIE A 245      26.689  99.300 120.318  1.00  0.00           H  
ATOM   3795  HE1 HIE A 245      23.793 102.025 119.100  1.00  0.00           H  
ATOM   3796  HE2 HIE A 245      26.227 101.688 119.340  1.00  0.00           H  
ATOM   3797  N   CYS A 246      22.361  96.037 122.210  1.00  0.00           N  
ATOM   3798  CA  CYS A 246      21.773  94.703 122.336  1.00  0.00           C  
ATOM   3799  C   CYS A 246      20.972  94.527 121.023  1.00  0.00           C  
ATOM   3800  O   CYS A 246      20.641  95.507 120.321  1.00  0.00           O  
ATOM   3801  CB  CYS A 246      20.940  94.680 123.671  1.00  0.00           C  
ATOM   3802  SG  CYS A 246      19.346  95.489 123.571  1.00  0.00           S  
ATOM   3803  H   CYS A 246      21.814  96.590 121.566  1.00  0.00           H  
ATOM   3804  HA  CYS A 246      22.538  93.926 122.328  1.00  0.00           H  
ATOM   3805  HB2 CYS A 246      20.793  93.668 124.049  1.00  0.00           H  
ATOM   3806  HB3 CYS A 246      21.482  95.122 124.508  1.00  0.00           H  
ATOM   3807  HG  CYS A 246      18.830  94.750 124.558  1.00  0.00           H  
ATOM   3808  N   LEU A 247      20.730  93.220 120.691  1.00  0.00           N  
ATOM   3809  CA  LEU A 247      20.011  92.852 119.430  1.00  0.00           C  
ATOM   3810  C   LEU A 247      18.708  93.597 119.117  1.00  0.00           C  
ATOM   3811  O   LEU A 247      18.539  93.940 117.945  1.00  0.00           O  
ATOM   3812  CB  LEU A 247      19.875  91.358 119.416  1.00  0.00           C  
ATOM   3813  CG  LEU A 247      19.013  90.584 118.407  1.00  0.00           C  
ATOM   3814  CD1 LEU A 247      19.314  89.084 118.490  1.00  0.00           C  
ATOM   3815  CD2 LEU A 247      17.518  90.761 118.567  1.00  0.00           C  
ATOM   3816  H   LEU A 247      21.057  92.522 121.344  1.00  0.00           H  
ATOM   3817  HA  LEU A 247      20.611  93.201 118.589  1.00  0.00           H  
ATOM   3818  HB2 LEU A 247      20.852  90.874 119.419  1.00  0.00           H  
ATOM   3819  HB3 LEU A 247      19.421  91.149 120.384  1.00  0.00           H  
ATOM   3820  HG  LEU A 247      19.285  90.810 117.375  1.00  0.00           H  
ATOM   3821 HD11 LEU A 247      19.331  88.752 119.528  1.00  0.00           H  
ATOM   3822 HD12 LEU A 247      18.631  88.474 117.900  1.00  0.00           H  
ATOM   3823 HD13 LEU A 247      20.312  88.981 118.065  1.00  0.00           H  
ATOM   3824 HD21 LEU A 247      17.302  90.660 119.631  1.00  0.00           H  
ATOM   3825 HD22 LEU A 247      17.213  91.748 118.223  1.00  0.00           H  
ATOM   3826 HD23 LEU A 247      16.970  89.966 118.062  1.00  0.00           H  
ATOM   3827  N   ALA A 248      17.852  93.749 120.080  1.00  0.00           N  
ATOM   3828  CA  ALA A 248      16.539  94.300 119.903  1.00  0.00           C  
ATOM   3829  C   ALA A 248      16.513  95.823 119.913  1.00  0.00           C  
ATOM   3830  O   ALA A 248      15.769  96.455 119.151  1.00  0.00           O  
ATOM   3831  CB  ALA A 248      15.533  93.652 120.882  1.00  0.00           C  
ATOM   3832  H   ALA A 248      18.221  93.620 121.011  1.00  0.00           H  
ATOM   3833  HA  ALA A 248      16.301  94.032 118.873  1.00  0.00           H  
ATOM   3834  HB1 ALA A 248      14.492  93.899 120.677  1.00  0.00           H  
ATOM   3835  HB2 ALA A 248      15.602  92.569 120.988  1.00  0.00           H  
ATOM   3836  HB3 ALA A 248      15.859  94.018 121.855  1.00  0.00           H  
ATOM   3837  N   SER A 249      17.400  96.530 120.716  1.00  0.00           N  
ATOM   3838  CA  SER A 249      17.525  97.977 120.610  1.00  0.00           C  
ATOM   3839  C   SER A 249      18.133  98.496 119.295  1.00  0.00           C  
ATOM   3840  O   SER A 249      17.589  99.389 118.630  1.00  0.00           O  
ATOM   3841  CB  SER A 249      18.385  98.505 121.792  1.00  0.00           C  
ATOM   3842  OG  SER A 249      18.502  99.910 121.746  1.00  0.00           O  
ATOM   3843  H   SER A 249      17.955  95.975 121.351  1.00  0.00           H  
ATOM   3844  HA  SER A 249      16.531  98.420 120.560  1.00  0.00           H  
ATOM   3845  HB2 SER A 249      17.955  98.252 122.761  1.00  0.00           H  
ATOM   3846  HB3 SER A 249      19.384  98.070 121.754  1.00  0.00           H  
ATOM   3847  HG  SER A 249      19.350 100.092 121.333  1.00  0.00           H  
ATOM   3848  N   PHE A 250      19.059  97.704 118.767  1.00  0.00           N  
ATOM   3849  CA  PHE A 250      19.599  98.079 117.511  1.00  0.00           C  
ATOM   3850  C   PHE A 250      18.619  97.849 116.334  1.00  0.00           C  
ATOM   3851  O   PHE A 250      18.680  98.666 115.351  1.00  0.00           O  
ATOM   3852  CB  PHE A 250      20.903  97.341 117.302  1.00  0.00           C  
ATOM   3853  CG  PHE A 250      21.651  97.897 116.161  1.00  0.00           C  
ATOM   3854  CD1 PHE A 250      22.545  98.987 116.408  1.00  0.00           C  
ATOM   3855  CD2 PHE A 250      21.500  97.405 114.834  1.00  0.00           C  
ATOM   3856  CE1 PHE A 250      23.359  99.491 115.347  1.00  0.00           C  
ATOM   3857  CE2 PHE A 250      22.243  97.973 113.811  1.00  0.00           C  
ATOM   3858  CZ  PHE A 250      23.204  98.934 114.092  1.00  0.00           C  
ATOM   3859  H   PHE A 250      19.641  97.112 119.342  1.00  0.00           H  
ATOM   3860  HA  PHE A 250      19.931  99.111 117.620  1.00  0.00           H  
ATOM   3861  HB2 PHE A 250      21.435  97.245 118.247  1.00  0.00           H  
ATOM   3862  HB3 PHE A 250      20.691  96.355 116.888  1.00  0.00           H  
ATOM   3863  HD1 PHE A 250      22.694  99.338 117.419  1.00  0.00           H  
ATOM   3864  HD2 PHE A 250      20.794  96.608 114.649  1.00  0.00           H  
ATOM   3865  HE1 PHE A 250      24.196 100.152 115.512  1.00  0.00           H  
ATOM   3866  HE2 PHE A 250      22.196  97.627 112.789  1.00  0.00           H  
ATOM   3867  HZ  PHE A 250      23.876  99.290 113.327  1.00  0.00           H  
ATOM   3868  N   THR A 251      17.822  96.782 116.499  1.00  0.00           N  
ATOM   3869  CA  THR A 251      16.923  96.236 115.526  1.00  0.00           C  
ATOM   3870  C   THR A 251      15.767  97.217 115.267  1.00  0.00           C  
ATOM   3871  O   THR A 251      15.368  97.417 114.146  1.00  0.00           O  
ATOM   3872  CB  THR A 251      16.288  94.847 115.786  1.00  0.00           C  
ATOM   3873  CG2 THR A 251      15.160  94.444 114.773  1.00  0.00           C  
ATOM   3874  OG1 THR A 251      17.281  93.861 115.762  1.00  0.00           O  
ATOM   3875  H   THR A 251      17.816  96.332 117.404  1.00  0.00           H  
ATOM   3876  HA  THR A 251      17.555  96.123 114.646  1.00  0.00           H  
ATOM   3877  HB  THR A 251      15.838  94.982 116.769  1.00  0.00           H  
ATOM   3878  HG1 THR A 251      17.839  93.871 116.543  1.00  0.00           H  
ATOM   3879 HG21 THR A 251      15.545  94.628 113.769  1.00  0.00           H  
ATOM   3880 HG22 THR A 251      14.913  93.385 114.853  1.00  0.00           H  
ATOM   3881 HG23 THR A 251      14.316  95.124 114.671  1.00  0.00           H  
ATOM   3882  N   GLU A 252      15.113  97.856 116.289  1.00  0.00           N  
ATOM   3883  CA  GLU A 252      14.260  98.989 116.057  1.00  0.00           C  
ATOM   3884  C   GLU A 252      14.980 100.217 115.523  1.00  0.00           C  
ATOM   3885  O   GLU A 252      14.504 100.769 114.552  1.00  0.00           O  
ATOM   3886  CB  GLU A 252      13.423  99.410 117.322  1.00  0.00           C  
ATOM   3887  CG  GLU A 252      12.456  98.262 117.779  1.00  0.00           C  
ATOM   3888  CD  GLU A 252      11.343  98.168 116.711  1.00  0.00           C  
ATOM   3889  OE1 GLU A 252      10.883  99.135 116.049  1.00  0.00           O  
ATOM   3890  OE2 GLU A 252      10.913  97.011 116.430  1.00  0.00           O1-
ATOM   3891  H   GLU A 252      15.386  97.599 117.227  1.00  0.00           H  
ATOM   3892  HA  GLU A 252      13.454  98.739 115.368  1.00  0.00           H  
ATOM   3893  HB2 GLU A 252      14.169  99.714 118.057  1.00  0.00           H  
ATOM   3894  HB3 GLU A 252      12.877 100.320 117.067  1.00  0.00           H  
ATOM   3895  HG2 GLU A 252      13.001  97.318 117.810  1.00  0.00           H  
ATOM   3896  HG3 GLU A 252      11.992  98.574 118.715  1.00  0.00           H  
ATOM   3897  N   LEU A 253      16.236 100.590 115.973  1.00  0.00           N  
ATOM   3898  CA  LEU A 253      17.024 101.771 115.528  1.00  0.00           C  
ATOM   3899  C   LEU A 253      17.446 101.772 114.000  1.00  0.00           C  
ATOM   3900  O   LEU A 253      17.241 102.782 113.369  1.00  0.00           O  
ATOM   3901  CB  LEU A 253      18.223 101.947 116.491  1.00  0.00           C  
ATOM   3902  CG  LEU A 253      19.252 102.996 116.270  1.00  0.00           C  
ATOM   3903  CD1 LEU A 253      18.694 104.416 116.417  1.00  0.00           C  
ATOM   3904  CD2 LEU A 253      20.417 102.880 117.181  1.00  0.00           C  
ATOM   3905  H   LEU A 253      16.639 100.014 116.698  1.00  0.00           H  
ATOM   3906  HA  LEU A 253      16.353 102.630 115.512  1.00  0.00           H  
ATOM   3907  HB2 LEU A 253      17.874 101.992 117.524  1.00  0.00           H  
ATOM   3908  HB3 LEU A 253      18.746 100.995 116.398  1.00  0.00           H  
ATOM   3909  HG  LEU A 253      19.697 103.071 115.279  1.00  0.00           H  
ATOM   3910 HD11 LEU A 253      17.836 104.500 115.751  1.00  0.00           H  
ATOM   3911 HD12 LEU A 253      18.446 104.684 117.444  1.00  0.00           H  
ATOM   3912 HD13 LEU A 253      19.460 105.148 116.161  1.00  0.00           H  
ATOM   3913 HD21 LEU A 253      20.169 103.230 118.183  1.00  0.00           H  
ATOM   3914 HD22 LEU A 253      20.804 101.861 117.166  1.00  0.00           H  
ATOM   3915 HD23 LEU A 253      21.210 103.533 116.816  1.00  0.00           H  
ATOM   3916  N   VAL A 254      17.987 100.650 113.501  1.00  0.00           N  
ATOM   3917  CA  VAL A 254      18.468 100.551 112.134  1.00  0.00           C  
ATOM   3918  C   VAL A 254      17.347 100.537 111.141  1.00  0.00           C  
ATOM   3919  O   VAL A 254      17.562 101.138 110.104  1.00  0.00           O  
ATOM   3920  CB  VAL A 254      19.557  99.498 111.866  1.00  0.00           C  
ATOM   3921  CG1 VAL A 254      18.969  98.066 111.970  1.00  0.00           C  
ATOM   3922  CG2 VAL A 254      20.357  99.832 110.563  1.00  0.00           C  
ATOM   3923  H   VAL A 254      17.976  99.822 114.078  1.00  0.00           H  
ATOM   3924  HA  VAL A 254      18.953 101.479 111.831  1.00  0.00           H  
ATOM   3925  HB  VAL A 254      20.230  99.683 112.704  1.00  0.00           H  
ATOM   3926 HG11 VAL A 254      18.417  97.699 111.105  1.00  0.00           H  
ATOM   3927 HG12 VAL A 254      19.838  97.410 112.038  1.00  0.00           H  
ATOM   3928 HG13 VAL A 254      18.291  98.004 112.821  1.00  0.00           H  
ATOM   3929 HG21 VAL A 254      19.782  99.412 109.738  1.00  0.00           H  
ATOM   3930 HG22 VAL A 254      20.333 100.904 110.365  1.00  0.00           H  
ATOM   3931 HG23 VAL A 254      21.353  99.390 110.560  1.00  0.00           H  
ATOM   3932  N   GLN A 255      16.213  99.989 111.559  1.00  0.00           N  
ATOM   3933  CA  GLN A 255      15.019  99.916 110.746  1.00  0.00           C  
ATOM   3934  C   GLN A 255      14.267 101.316 110.496  1.00  0.00           C  
ATOM   3935  O   GLN A 255      13.485 101.528 109.532  1.00  0.00           O  
ATOM   3936  CB  GLN A 255      14.005  98.901 111.375  1.00  0.00           C  
ATOM   3937  CG  GLN A 255      14.263  97.456 110.842  1.00  0.00           C  
ATOM   3938  CD  GLN A 255      13.300  96.394 111.351  1.00  0.00           C  
ATOM   3939  NE2 GLN A 255      13.369  96.191 112.600  1.00  0.00           N  
ATOM   3940  OE1 GLN A 255      12.477  95.815 110.672  1.00  0.00           O  
ATOM   3941  H   GLN A 255      16.324  99.398 112.371  1.00  0.00           H  
ATOM   3942  HA  GLN A 255      15.255  99.461 109.784  1.00  0.00           H  
ATOM   3943  HB2 GLN A 255      14.037  98.935 112.464  1.00  0.00           H  
ATOM   3944  HB3 GLN A 255      12.987  99.081 111.030  1.00  0.00           H  
ATOM   3945  HG2 GLN A 255      13.990  97.372 109.790  1.00  0.00           H  
ATOM   3946  HG3 GLN A 255      15.280  97.187 111.125  1.00  0.00           H  
ATOM   3947 HE21 GLN A 255      12.540  95.765 112.989  1.00  0.00           H  
ATOM   3948 HE22 GLN A 255      14.118  96.423 113.237  1.00  0.00           H  
ATOM   3949  N   GLU A 256      14.374 102.264 111.440  1.00  0.00           N  
ATOM   3950  CA  GLU A 256      13.987 103.665 111.245  1.00  0.00           C  
ATOM   3951  C   GLU A 256      14.781 104.240 110.057  1.00  0.00           C  
ATOM   3952  O   GLU A 256      14.139 104.662 109.073  1.00  0.00           O  
ATOM   3953  CB  GLU A 256      14.284 104.453 112.477  1.00  0.00           C  
ATOM   3954  CG  GLU A 256      13.693 105.866 112.434  1.00  0.00           C  
ATOM   3955  CD  GLU A 256      12.230 106.004 112.675  1.00  0.00           C  
ATOM   3956  OE1 GLU A 256      11.493 106.592 111.854  1.00  0.00           O  
ATOM   3957  OE2 GLU A 256      11.790 105.655 113.795  1.00  0.00           O1-
ATOM   3958  H   GLU A 256      14.475 101.870 112.364  1.00  0.00           H  
ATOM   3959  HA  GLU A 256      12.905 103.655 111.118  1.00  0.00           H  
ATOM   3960  HB2 GLU A 256      13.979 103.914 113.373  1.00  0.00           H  
ATOM   3961  HB3 GLU A 256      15.343 104.478 112.733  1.00  0.00           H  
ATOM   3962  HG2 GLU A 256      14.194 106.508 113.159  1.00  0.00           H  
ATOM   3963  HG3 GLU A 256      14.009 106.326 111.498  1.00  0.00           H  
ATOM   3964  N   ALA A 257      16.146 104.230 110.177  1.00  0.00           N  
ATOM   3965  CA  ALA A 257      17.081 104.842 109.305  1.00  0.00           C  
ATOM   3966  C   ALA A 257      17.108 104.276 107.850  1.00  0.00           C  
ATOM   3967  O   ALA A 257      17.205 105.015 106.895  1.00  0.00           O  
ATOM   3968  CB  ALA A 257      18.418 104.610 110.023  1.00  0.00           C  
ATOM   3969  H   ALA A 257      16.480 103.704 110.971  1.00  0.00           H  
ATOM   3970  HA  ALA A 257      16.957 105.921 109.208  1.00  0.00           H  
ATOM   3971  HB1 ALA A 257      18.550 103.552 110.252  1.00  0.00           H  
ATOM   3972  HB2 ALA A 257      19.191 105.012 109.369  1.00  0.00           H  
ATOM   3973  HB3 ALA A 257      18.377 105.146 110.972  1.00  0.00           H  
ATOM   3974  N   PHE A 258      17.063 102.920 107.747  1.00  0.00           N  
ATOM   3975  CA  PHE A 258      16.882 102.244 106.413  1.00  0.00           C  
ATOM   3976  C   PHE A 258      15.445 102.374 105.840  1.00  0.00           C  
ATOM   3977  O   PHE A 258      15.238 102.539 104.602  1.00  0.00           O  
ATOM   3978  CB  PHE A 258      17.455 100.829 106.545  1.00  0.00           C  
ATOM   3979  CG  PHE A 258      17.538 100.149 105.176  1.00  0.00           C  
ATOM   3980  CD1 PHE A 258      16.400  99.437 104.641  1.00  0.00           C  
ATOM   3981  CD2 PHE A 258      18.769  99.948 104.577  1.00  0.00           C  
ATOM   3982  CE1 PHE A 258      16.621  98.576 103.598  1.00  0.00           C  
ATOM   3983  CE2 PHE A 258      19.011  99.096 103.506  1.00  0.00           C  
ATOM   3984  CZ  PHE A 258      17.918  98.410 103.021  1.00  0.00           C  
ATOM   3985  H   PHE A 258      16.867 102.398 108.588  1.00  0.00           H  
ATOM   3986  HA  PHE A 258      17.494 102.677 105.622  1.00  0.00           H  
ATOM   3987  HB2 PHE A 258      18.435 101.052 106.965  1.00  0.00           H  
ATOM   3988  HB3 PHE A 258      16.869 100.206 107.221  1.00  0.00           H  
ATOM   3989  HD1 PHE A 258      15.473  99.428 105.196  1.00  0.00           H  
ATOM   3990  HD2 PHE A 258      19.689 100.433 104.872  1.00  0.00           H  
ATOM   3991  HE1 PHE A 258      15.714  98.159 103.186  1.00  0.00           H  
ATOM   3992  HE2 PHE A 258      19.992  98.823 103.148  1.00  0.00           H  
ATOM   3993  HZ  PHE A 258      18.084  97.647 102.275  1.00  0.00           H  
ATOM   3994  N   GLY A 259      14.488 102.433 106.764  1.00  0.00           N  
ATOM   3995  CA  GLY A 259      13.107 102.849 106.465  1.00  0.00           C  
ATOM   3996  C   GLY A 259      12.198 101.968 105.594  1.00  0.00           C  
ATOM   3997  O   GLY A 259      12.682 101.117 104.783  1.00  0.00           O  
ATOM   3998  H   GLY A 259      14.700 102.180 107.719  1.00  0.00           H  
ATOM   3999  HA2 GLY A 259      12.546 103.078 107.371  1.00  0.00           H  
ATOM   4000  HA3 GLY A 259      13.193 103.828 105.992  1.00  0.00           H  
ATOM   4001  N   GLY A 260      10.888 102.150 105.520  1.00  0.00           N  
ATOM   4002  CA  GLY A 260       9.967 101.406 104.703  1.00  0.00           C  
ATOM   4003  C   GLY A 260      10.081  99.907 104.870  1.00  0.00           C  
ATOM   4004  O   GLY A 260      10.247  99.445 106.031  1.00  0.00           O  
ATOM   4005  H   GLY A 260      10.565 102.836 106.186  1.00  0.00           H  
ATOM   4006  HA2 GLY A 260       8.952 101.618 105.041  1.00  0.00           H  
ATOM   4007  HA3 GLY A 260       9.992 101.685 103.650  1.00  0.00           H  
ATOM   4008  N   ARG A 261       9.828  99.222 103.765  1.00  0.00           N  
ATOM   4009  CA  ARG A 261      10.027  97.755 103.670  1.00  0.00           C  
ATOM   4010  C   ARG A 261      11.519  97.502 103.887  1.00  0.00           C  
ATOM   4011  O   ARG A 261      12.248  97.552 102.932  1.00  0.00           O  
ATOM   4012  CB  ARG A 261       9.540  97.106 102.378  1.00  0.00           C  
ATOM   4013  CG  ARG A 261       7.993  97.280 102.235  1.00  0.00           C  
ATOM   4014  CD  ARG A 261       7.528  96.569 100.983  1.00  0.00           C  
ATOM   4015  NE  ARG A 261       7.830  95.140 101.124  1.00  0.00           N  
ATOM   4016  CZ  ARG A 261       8.113  94.229 100.145  1.00  0.00           C  
ATOM   4017  NH1 ARG A 261       8.540  93.013 100.443  1.00  0.00           N1+
ATOM   4018  NH2 ARG A 261       8.066  94.595  98.871  1.00  0.00           N  
ATOM   4019  H   ARG A 261       9.820  99.820 102.951  1.00  0.00           H  
ATOM   4020  HA  ARG A 261       9.460  97.182 104.405  1.00  0.00           H  
ATOM   4021  HB2 ARG A 261      10.069  97.597 101.561  1.00  0.00           H  
ATOM   4022  HB3 ARG A 261       9.830  96.055 102.402  1.00  0.00           H  
ATOM   4023  HG2 ARG A 261       7.505  96.886 103.126  1.00  0.00           H  
ATOM   4024  HG3 ARG A 261       7.742  98.326 102.054  1.00  0.00           H  
ATOM   4025  HD2 ARG A 261       6.473  96.825 100.888  1.00  0.00           H  
ATOM   4026  HD3 ARG A 261       8.012  96.943 100.081  1.00  0.00           H  
ATOM   4027  HE  ARG A 261       7.960  94.834 102.079  1.00  0.00           H  
ATOM   4028 HH11 ARG A 261       8.767  92.936 101.424  1.00  0.00           H  
ATOM   4029 HH12 ARG A 261       8.965  92.484  99.695  1.00  0.00           H  
ATOM   4030 HH21 ARG A 261       7.757  95.515  98.591  1.00  0.00           H  
ATOM   4031 HH22 ARG A 261       8.514  93.942  98.243  1.00  0.00           H  
ATOM   4032  N   CYS A 262      12.012  97.336 105.094  1.00  0.00           N  
ATOM   4033  CA  CYS A 262      13.433  97.278 105.373  1.00  0.00           C  
ATOM   4034  C   CYS A 262      14.079  95.905 104.986  1.00  0.00           C  
ATOM   4035  O   CYS A 262      15.292  95.871 104.941  1.00  0.00           O  
ATOM   4036  CB  CYS A 262      13.730  97.677 106.818  1.00  0.00           C  
ATOM   4037  SG  CYS A 262      13.095  99.264 107.352  1.00  0.00           S  
ATOM   4038  H   CYS A 262      11.366  97.352 105.870  1.00  0.00           H  
ATOM   4039  HA  CYS A 262      13.943  98.006 104.741  1.00  0.00           H  
ATOM   4040  HB2 CYS A 262      13.357  96.882 107.465  1.00  0.00           H  
ATOM   4041  HB3 CYS A 262      14.800  97.777 106.996  1.00  0.00           H  
ATOM   4042  HG  CYS A 262      11.972  99.308 106.629  1.00  0.00           H  
ATOM   4043  N   GLN A 263      13.392  94.720 105.002  1.00  0.00           N  
ATOM   4044  CA  GLN A 263      13.911  93.361 104.884  1.00  0.00           C  
ATOM   4045  C   GLN A 263      15.076  93.158 105.859  1.00  0.00           C  
ATOM   4046  O   GLN A 263      16.195  92.771 105.461  1.00  0.00           O  
ATOM   4047  CB  GLN A 263      14.232  92.874 103.422  1.00  0.00           C  
ATOM   4048  CG  GLN A 263      12.984  92.808 102.528  1.00  0.00           C  
ATOM   4049  CD  GLN A 263      13.289  92.332 101.150  1.00  0.00           C  
ATOM   4050  NE2 GLN A 263      13.273  93.152 100.154  1.00  0.00           N  
ATOM   4051  OE1 GLN A 263      13.493  91.110 101.041  1.00  0.00           O  
ATOM   4052  H   GLN A 263      12.396  94.772 105.159  1.00  0.00           H  
ATOM   4053  HA  GLN A 263      13.103  92.732 105.256  1.00  0.00           H  
ATOM   4054  HB2 GLN A 263      15.037  93.502 103.043  1.00  0.00           H  
ATOM   4055  HB3 GLN A 263      14.586  91.845 103.484  1.00  0.00           H  
ATOM   4056  HG2 GLN A 263      12.291  92.027 102.840  1.00  0.00           H  
ATOM   4057  HG3 GLN A 263      12.350  93.693 102.591  1.00  0.00           H  
ATOM   4058 HE21 GLN A 263      13.481  92.744  99.254  1.00  0.00           H  
ATOM   4059 HE22 GLN A 263      13.346  94.151 100.291  1.00  0.00           H  
ATOM   4060  N   HID A 264      14.840  93.391 107.164  1.00  0.00           N  
ATOM   4061  CA  HID A 264      15.791  93.125 108.260  1.00  0.00           C  
ATOM   4062  C   HID A 264      16.179  91.631 108.299  1.00  0.00           C  
ATOM   4063  O   HID A 264      15.298  90.781 108.109  1.00  0.00           O  
ATOM   4064  CB  HID A 264      15.275  93.548 109.677  1.00  0.00           C  
ATOM   4065  CG  HID A 264      16.301  93.434 110.807  1.00  0.00           C  
ATOM   4066  CD2 HID A 264      17.184  94.426 111.243  1.00  0.00           C  
ATOM   4067  ND1 HID A 264      16.268  92.466 111.744  1.00  0.00           N  
ATOM   4068  CE1 HID A 264      17.227  92.709 112.649  1.00  0.00           C  
ATOM   4069  NE2 HID A 264      17.830  93.862 112.343  1.00  0.00           N  
ATOM   4070  H   HID A 264      13.919  93.747 107.383  1.00  0.00           H  
ATOM   4071  HA  HID A 264      16.750  93.634 108.159  1.00  0.00           H  
ATOM   4072  HB2 HID A 264      14.807  94.532 109.647  1.00  0.00           H  
ATOM   4073  HB3 HID A 264      14.449  92.867 109.885  1.00  0.00           H  
ATOM   4074  HD1 HID A 264      15.589  91.723 111.839  1.00  0.00           H  
ATOM   4075  HD2 HID A 264      17.463  95.383 110.828  1.00  0.00           H  
ATOM   4076  HE1 HID A 264      17.472  92.119 113.520  1.00  0.00           H  
ATOM   4077  N   SER A 265      17.422  91.342 108.662  1.00  0.00           N  
ATOM   4078  CA  SER A 265      17.829  90.059 109.328  1.00  0.00           C  
ATOM   4079  C   SER A 265      18.948  90.352 110.303  1.00  0.00           C  
ATOM   4080  O   SER A 265      19.895  91.078 110.006  1.00  0.00           O  
ATOM   4081  CB  SER A 265      18.213  88.970 108.234  1.00  0.00           C  
ATOM   4082  OG  SER A 265      18.617  87.728 108.810  1.00  0.00           O  
ATOM   4083  H   SER A 265      18.003  92.152 108.826  1.00  0.00           H  
ATOM   4084  HA  SER A 265      17.004  89.650 109.910  1.00  0.00           H  
ATOM   4085  HB2 SER A 265      17.380  88.936 107.532  1.00  0.00           H  
ATOM   4086  HB3 SER A 265      19.022  89.409 107.649  1.00  0.00           H  
ATOM   4087  HG  SER A 265      18.644  87.150 108.044  1.00  0.00           H  
ATOM   4088  N   VAL A 266      18.953  89.674 111.515  1.00  0.00           N  
ATOM   4089  CA  VAL A 266      20.169  89.681 112.333  1.00  0.00           C  
ATOM   4090  C   VAL A 266      20.810  88.246 112.369  1.00  0.00           C  
ATOM   4091  O   VAL A 266      20.157  87.166 112.569  1.00  0.00           O  
ATOM   4092  CB  VAL A 266      19.876  90.206 113.763  1.00  0.00           C  
ATOM   4093  CG1 VAL A 266      18.933  89.452 114.724  1.00  0.00           C  
ATOM   4094  CG2 VAL A 266      21.175  90.472 114.410  1.00  0.00           C  
ATOM   4095  H   VAL A 266      18.134  89.205 111.874  1.00  0.00           H  
ATOM   4096  HA  VAL A 266      20.973  90.272 111.893  1.00  0.00           H  
ATOM   4097  HB  VAL A 266      19.371  91.171 113.710  1.00  0.00           H  
ATOM   4098 HG11 VAL A 266      18.305  88.788 114.131  1.00  0.00           H  
ATOM   4099 HG12 VAL A 266      19.506  88.792 115.375  1.00  0.00           H  
ATOM   4100 HG13 VAL A 266      18.340  90.246 115.178  1.00  0.00           H  
ATOM   4101 HG21 VAL A 266      21.741  89.564 114.618  1.00  0.00           H  
ATOM   4102 HG22 VAL A 266      21.851  91.061 113.790  1.00  0.00           H  
ATOM   4103 HG23 VAL A 266      21.082  91.074 115.313  1.00  0.00           H  
ATOM   4104  N   LEU A 267      22.164  88.214 112.405  1.00  0.00           N  
ATOM   4105  CA  LEU A 267      22.957  86.945 112.508  1.00  0.00           C  
ATOM   4106  C   LEU A 267      23.992  86.866 113.652  1.00  0.00           C  
ATOM   4107  O   LEU A 267      24.913  87.635 113.653  1.00  0.00           O  
ATOM   4108  CB  LEU A 267      23.779  86.647 111.231  1.00  0.00           C  
ATOM   4109  CG  LEU A 267      22.885  86.612 110.019  1.00  0.00           C  
ATOM   4110  CD1 LEU A 267      23.762  86.885 108.763  1.00  0.00           C  
ATOM   4111  CD2 LEU A 267      22.317  85.227 109.806  1.00  0.00           C  
ATOM   4112  H   LEU A 267      22.642  89.098 112.490  1.00  0.00           H  
ATOM   4113  HA  LEU A 267      22.302  86.090 112.676  1.00  0.00           H  
ATOM   4114  HB2 LEU A 267      24.609  87.336 111.069  1.00  0.00           H  
ATOM   4115  HB3 LEU A 267      24.208  85.655 111.361  1.00  0.00           H  
ATOM   4116  HG  LEU A 267      22.093  87.361 110.042  1.00  0.00           H  
ATOM   4117 HD11 LEU A 267      24.236  87.859 108.884  1.00  0.00           H  
ATOM   4118 HD12 LEU A 267      24.547  86.137 108.656  1.00  0.00           H  
ATOM   4119 HD13 LEU A 267      23.282  86.701 107.801  1.00  0.00           H  
ATOM   4120 HD21 LEU A 267      21.535  84.985 110.525  1.00  0.00           H  
ATOM   4121 HD22 LEU A 267      21.805  85.117 108.851  1.00  0.00           H  
ATOM   4122 HD23 LEU A 267      23.058  84.429 109.755  1.00  0.00           H  
ATOM   4123  N   GLY A 268      23.843  86.010 114.607  1.00  0.00           N  
ATOM   4124  CA  GLY A 268      24.841  85.934 115.689  1.00  0.00           C  
ATOM   4125  C   GLY A 268      26.078  85.146 115.168  1.00  0.00           C  
ATOM   4126  O   GLY A 268      25.989  83.969 114.835  1.00  0.00           O  
ATOM   4127  H   GLY A 268      23.141  85.287 114.542  1.00  0.00           H  
ATOM   4128  HA2 GLY A 268      25.305  86.857 116.037  1.00  0.00           H  
ATOM   4129  HA3 GLY A 268      24.285  85.543 116.541  1.00  0.00           H  
ATOM   4130  N   ASP A 269      27.282  85.757 115.094  1.00  0.00           N  
ATOM   4131  CA  ASP A 269      28.497  85.129 114.471  1.00  0.00           C  
ATOM   4132  C   ASP A 269      28.283  84.656 112.978  1.00  0.00           C  
ATOM   4133  O   ASP A 269      28.797  83.609 112.636  1.00  0.00           O  
ATOM   4134  CB  ASP A 269      29.355  84.137 115.333  1.00  0.00           C  
ATOM   4135  CG  ASP A 269      29.811  84.666 116.737  1.00  0.00           C  
ATOM   4136  OD1 ASP A 269      29.741  85.884 116.953  1.00  0.00           O  
ATOM   4137  OD2 ASP A 269      30.058  83.758 117.600  1.00  0.00           O1-
ATOM   4138  H   ASP A 269      27.320  86.712 115.424  1.00  0.00           H  
ATOM   4139  HA  ASP A 269      29.149  85.972 114.243  1.00  0.00           H  
ATOM   4140  HB2 ASP A 269      28.897  83.158 115.472  1.00  0.00           H  
ATOM   4141  HB3 ASP A 269      30.272  83.987 114.762  1.00  0.00           H  
ATOM   4142  N   PHE A 270      27.504  85.436 112.201  1.00  0.00           N  
ATOM   4143  CA  PHE A 270      27.040  84.986 110.850  1.00  0.00           C  
ATOM   4144  C   PHE A 270      26.099  83.762 110.833  1.00  0.00           C  
ATOM   4145  O   PHE A 270      25.637  83.458 109.743  1.00  0.00           O  
ATOM   4146  CB  PHE A 270      28.282  84.832 109.929  1.00  0.00           C  
ATOM   4147  CG  PHE A 270      29.392  85.911 110.165  1.00  0.00           C  
ATOM   4148  CD1 PHE A 270      30.657  85.488 110.679  1.00  0.00           C  
ATOM   4149  CD2 PHE A 270      29.220  87.218 109.633  1.00  0.00           C  
ATOM   4150  CE1 PHE A 270      31.718  86.359 110.650  1.00  0.00           C  
ATOM   4151  CE2 PHE A 270      30.363  88.008 109.419  1.00  0.00           C  
ATOM   4152  CZ  PHE A 270      31.606  87.611 110.035  1.00  0.00           C  
ATOM   4153  H   PHE A 270      27.256  86.337 112.585  1.00  0.00           H  
ATOM   4154  HA  PHE A 270      26.516  85.818 110.378  1.00  0.00           H  
ATOM   4155  HB2 PHE A 270      28.752  83.854 110.035  1.00  0.00           H  
ATOM   4156  HB3 PHE A 270      27.857  84.896 108.928  1.00  0.00           H  
ATOM   4157  HD1 PHE A 270      30.813  84.487 111.053  1.00  0.00           H  
ATOM   4158  HD2 PHE A 270      28.284  87.661 109.327  1.00  0.00           H  
ATOM   4159  HE1 PHE A 270      32.710  86.159 111.025  1.00  0.00           H  
ATOM   4160  HE2 PHE A 270      30.235  88.959 108.924  1.00  0.00           H  
ATOM   4161  HZ  PHE A 270      32.478  88.244 109.958  1.00  0.00           H  
ATOM   4162  N   LYS A 271      25.818  83.089 111.927  1.00  0.00           N  
ATOM   4163  CA  LYS A 271      24.814  82.046 112.019  1.00  0.00           C  
ATOM   4164  C   LYS A 271      23.398  82.604 112.350  1.00  0.00           C  
ATOM   4165  O   LYS A 271      23.323  83.783 112.715  1.00  0.00           O  
ATOM   4166  CB  LYS A 271      25.121  81.030 113.153  1.00  0.00           C  
ATOM   4167  CG  LYS A 271      26.587  80.583 113.264  1.00  0.00           C  
ATOM   4168  CD  LYS A 271      26.731  79.661 114.446  1.00  0.00           C  
ATOM   4169  CE  LYS A 271      26.001  78.309 114.227  1.00  0.00           C  
ATOM   4170  NZ  LYS A 271      26.836  77.275 113.652  1.00  0.00           N1+
ATOM   4171  H   LYS A 271      26.242  83.247 112.831  1.00  0.00           H  
ATOM   4172  HA  LYS A 271      24.822  81.500 111.075  1.00  0.00           H  
ATOM   4173  HB2 LYS A 271      24.904  81.531 114.096  1.00  0.00           H  
ATOM   4174  HB3 LYS A 271      24.405  80.208 113.161  1.00  0.00           H  
ATOM   4175  HG2 LYS A 271      26.805  80.031 112.351  1.00  0.00           H  
ATOM   4176  HG3 LYS A 271      27.241  81.453 113.327  1.00  0.00           H  
ATOM   4177  HD2 LYS A 271      27.812  79.549 114.524  1.00  0.00           H  
ATOM   4178  HD3 LYS A 271      26.433  80.106 115.395  1.00  0.00           H  
ATOM   4179  HE2 LYS A 271      25.695  78.002 115.227  1.00  0.00           H  
ATOM   4180  HE3 LYS A 271      25.117  78.424 113.601  1.00  0.00           H  
ATOM   4181  HZ1 LYS A 271      26.372  76.385 113.539  1.00  0.00           H  
ATOM   4182  HZ2 LYS A 271      27.065  77.469 112.688  1.00  0.00           H  
ATOM   4183  HZ3 LYS A 271      27.688  77.034 114.140  1.00  0.00           H  
ATOM   4184  N   PRO A 272      22.324  81.823 112.213  1.00  0.00           N  
ATOM   4185  CA  PRO A 272      21.033  82.252 112.559  1.00  0.00           C  
ATOM   4186  C   PRO A 272      21.055  82.337 114.082  1.00  0.00           C  
ATOM   4187  O   PRO A 272      21.724  81.585 114.751  1.00  0.00           O  
ATOM   4188  CB  PRO A 272      20.059  81.099 112.242  1.00  0.00           C  
ATOM   4189  CG  PRO A 272      20.722  80.557 111.015  1.00  0.00           C  
ATOM   4190  CD  PRO A 272      22.156  80.578 111.459  1.00  0.00           C  
ATOM   4191  HA  PRO A 272      20.795  83.206 112.087  1.00  0.00           H  
ATOM   4192  HB2 PRO A 272      20.067  80.303 112.988  1.00  0.00           H  
ATOM   4193  HB3 PRO A 272      19.085  81.578 112.144  1.00  0.00           H  
ATOM   4194  HG2 PRO A 272      20.433  79.532 110.783  1.00  0.00           H  
ATOM   4195  HG3 PRO A 272      20.551  81.246 110.187  1.00  0.00           H  
ATOM   4196  HD2 PRO A 272      22.440  79.741 112.097  1.00  0.00           H  
ATOM   4197  HD3 PRO A 272      22.907  80.430 110.682  1.00  0.00           H  
ATOM   4198  N   TYR A 273      20.106  83.062 114.673  1.00  0.00           N  
ATOM   4199  CA  TYR A 273      20.099  83.302 116.107  1.00  0.00           C  
ATOM   4200  C   TYR A 273      18.706  83.517 116.765  1.00  0.00           C  
ATOM   4201  O   TYR A 273      17.908  84.372 116.393  1.00  0.00           O  
ATOM   4202  CB  TYR A 273      20.953  84.555 116.348  1.00  0.00           C  
ATOM   4203  CG  TYR A 273      21.068  84.844 117.790  1.00  0.00           C  
ATOM   4204  CD1 TYR A 273      22.019  84.073 118.498  1.00  0.00           C  
ATOM   4205  CD2 TYR A 273      20.070  85.588 118.477  1.00  0.00           C  
ATOM   4206  CE1 TYR A 273      21.939  84.059 119.869  1.00  0.00           C  
ATOM   4207  CE2 TYR A 273      20.114  85.612 119.896  1.00  0.00           C  
ATOM   4208  CZ  TYR A 273      21.093  84.875 120.579  1.00  0.00           C  
ATOM   4209  OH  TYR A 273      21.277  84.855 121.930  1.00  0.00           O  
ATOM   4210  H   TYR A 273      19.322  83.374 114.117  1.00  0.00           H  
ATOM   4211  HA  TYR A 273      20.527  82.440 116.618  1.00  0.00           H  
ATOM   4212  HB2 TYR A 273      21.916  84.484 115.841  1.00  0.00           H  
ATOM   4213  HB3 TYR A 273      20.400  85.347 115.844  1.00  0.00           H  
ATOM   4214  HD1 TYR A 273      22.609  83.324 117.991  1.00  0.00           H  
ATOM   4215  HD2 TYR A 273      19.278  86.072 117.923  1.00  0.00           H  
ATOM   4216  HE1 TYR A 273      22.694  83.529 120.429  1.00  0.00           H  
ATOM   4217  HE2 TYR A 273      19.367  86.184 120.425  1.00  0.00           H  
ATOM   4218  HH  TYR A 273      21.584  83.969 122.136  1.00  0.00           H  
ATOM   4219  N   ARG A 274      18.482  82.717 117.834  1.00  0.00           N  
ATOM   4220  CA  ARG A 274      17.253  82.792 118.658  1.00  0.00           C  
ATOM   4221  C   ARG A 274      17.665  82.845 120.168  1.00  0.00           C  
ATOM   4222  O   ARG A 274      18.716  82.295 120.520  1.00  0.00           O  
ATOM   4223  CB  ARG A 274      16.250  81.676 118.278  1.00  0.00           C  
ATOM   4224  CG  ARG A 274      16.336  80.407 119.248  1.00  0.00           C  
ATOM   4225  CD  ARG A 274      15.356  79.306 118.724  1.00  0.00           C  
ATOM   4226  NE  ARG A 274      13.953  79.730 118.884  1.00  0.00           N  
ATOM   4227  CZ  ARG A 274      12.902  79.018 118.666  1.00  0.00           C  
ATOM   4228  NH1 ARG A 274      13.004  77.844 118.237  1.00  0.00           N1+
ATOM   4229  NH2 ARG A 274      11.746  79.577 118.862  1.00  0.00           N  
ATOM   4230  H   ARG A 274      19.079  81.920 118.000  1.00  0.00           H  
ATOM   4231  HA  ARG A 274      16.782  83.756 118.467  1.00  0.00           H  
ATOM   4232  HB2 ARG A 274      15.251  82.086 118.431  1.00  0.00           H  
ATOM   4233  HB3 ARG A 274      16.356  81.424 117.223  1.00  0.00           H  
ATOM   4234  HG2 ARG A 274      17.343  80.017 119.098  1.00  0.00           H  
ATOM   4235  HG3 ARG A 274      16.120  80.628 120.294  1.00  0.00           H  
ATOM   4236  HD2 ARG A 274      15.576  79.119 117.673  1.00  0.00           H  
ATOM   4237  HD3 ARG A 274      15.485  78.390 119.301  1.00  0.00           H  
ATOM   4238  HE  ARG A 274      13.737  80.679 119.154  1.00  0.00           H  
ATOM   4239 HH11 ARG A 274      13.836  77.388 117.890  1.00  0.00           H  
ATOM   4240 HH12 ARG A 274      12.158  77.332 118.025  1.00  0.00           H  
ATOM   4241 HH21 ARG A 274      11.689  80.556 119.104  1.00  0.00           H  
ATOM   4242 HH22 ARG A 274      10.990  78.915 118.960  1.00  0.00           H  
ATOM   4243  N   PRO A 275      16.979  83.595 121.090  1.00  0.00           N  
ATOM   4244  CA  PRO A 275      17.475  83.735 122.478  1.00  0.00           C  
ATOM   4245  C   PRO A 275      17.430  82.441 123.298  1.00  0.00           C  
ATOM   4246  O   PRO A 275      16.695  81.586 122.986  1.00  0.00           O  
ATOM   4247  CB  PRO A 275      16.533  84.811 123.079  1.00  0.00           C  
ATOM   4248  CG  PRO A 275      15.292  84.604 122.240  1.00  0.00           C  
ATOM   4249  CD  PRO A 275      15.751  84.374 120.882  1.00  0.00           C  
ATOM   4250  HA  PRO A 275      18.495  84.119 122.497  1.00  0.00           H  
ATOM   4251  HB2 PRO A 275      16.335  84.739 124.148  1.00  0.00           H  
ATOM   4252  HB3 PRO A 275      17.005  85.768 122.854  1.00  0.00           H  
ATOM   4253  HG2 PRO A 275      14.866  83.715 122.707  1.00  0.00           H  
ATOM   4254  HG3 PRO A 275      14.615  85.457 122.269  1.00  0.00           H  
ATOM   4255  HD2 PRO A 275      14.983  83.830 120.331  1.00  0.00           H  
ATOM   4256  HD3 PRO A 275      15.998  85.285 120.339  1.00  0.00           H  
ATOM   4257  N   GLY A 276      18.324  82.393 124.346  1.00  0.00           N  
ATOM   4258  CA  GLY A 276      18.496  81.256 125.234  1.00  0.00           C  
ATOM   4259  C   GLY A 276      19.168  79.949 124.628  1.00  0.00           C  
ATOM   4260  O   GLY A 276      19.424  78.945 125.324  1.00  0.00           O  
ATOM   4261  H   GLY A 276      19.002  83.135 124.433  1.00  0.00           H  
ATOM   4262  HA2 GLY A 276      18.968  81.484 126.190  1.00  0.00           H  
ATOM   4263  HA3 GLY A 276      17.501  81.028 125.616  1.00  0.00           H  
ATOM   4264  N   GLN A 277      19.433  80.064 123.307  1.00  0.00           N  
ATOM   4265  CA  GLN A 277      20.142  79.008 122.498  1.00  0.00           C  
ATOM   4266  C   GLN A 277      21.538  78.862 123.124  1.00  0.00           C  
ATOM   4267  O   GLN A 277      22.192  79.882 123.425  1.00  0.00           O  
ATOM   4268  CB  GLN A 277      20.363  79.338 121.010  1.00  0.00           C  
ATOM   4269  CG  GLN A 277      21.449  80.278 120.608  1.00  0.00           C  
ATOM   4270  CD  GLN A 277      21.612  80.508 119.139  1.00  0.00           C  
ATOM   4271  NE2 GLN A 277      22.779  80.811 118.709  1.00  0.00           N  
ATOM   4272  OE1 GLN A 277      20.736  80.369 118.255  1.00  0.00           O  
ATOM   4273  H   GLN A 277      19.087  80.875 122.815  1.00  0.00           H  
ATOM   4274  HA  GLN A 277      19.433  78.181 122.537  1.00  0.00           H  
ATOM   4275  HB2 GLN A 277      20.539  78.421 120.446  1.00  0.00           H  
ATOM   4276  HB3 GLN A 277      19.401  79.743 120.696  1.00  0.00           H  
ATOM   4277  HG2 GLN A 277      21.211  81.196 121.144  1.00  0.00           H  
ATOM   4278  HG3 GLN A 277      22.440  79.969 120.942  1.00  0.00           H  
ATOM   4279 HE21 GLN A 277      22.959  80.822 117.715  1.00  0.00           H  
ATOM   4280 HE22 GLN A 277      23.455  81.068 119.414  1.00  0.00           H  
ATOM   4281  N   ALA A 278      21.996  77.623 123.124  1.00  0.00           N  
ATOM   4282  CA  ALA A 278      23.258  77.107 123.703  1.00  0.00           C  
ATOM   4283  C   ALA A 278      24.509  77.916 123.166  1.00  0.00           C  
ATOM   4284  O   ALA A 278      25.328  78.395 123.966  1.00  0.00           O  
ATOM   4285  CB  ALA A 278      23.488  75.586 123.432  1.00  0.00           C  
ATOM   4286  H   ALA A 278      21.404  76.977 122.622  1.00  0.00           H  
ATOM   4287  HA  ALA A 278      23.186  77.234 124.783  1.00  0.00           H  
ATOM   4288  HB1 ALA A 278      23.845  75.479 122.408  1.00  0.00           H  
ATOM   4289  HB2 ALA A 278      24.241  75.201 124.120  1.00  0.00           H  
ATOM   4290  HB3 ALA A 278      22.533  75.063 123.473  1.00  0.00           H  
ATOM   4291  N   TYR A 279      24.750  78.024 121.830  1.00  0.00           N  
ATOM   4292  CA  TYR A 279      25.749  78.982 121.303  1.00  0.00           C  
ATOM   4293  C   TYR A 279      25.423  80.470 121.451  1.00  0.00           C  
ATOM   4294  O   TYR A 279      24.707  81.169 120.757  1.00  0.00           O  
ATOM   4295  CB  TYR A 279      25.887  78.660 119.780  1.00  0.00           C  
ATOM   4296  CG  TYR A 279      27.010  79.337 119.062  1.00  0.00           C  
ATOM   4297  CD1 TYR A 279      26.830  80.583 118.506  1.00  0.00           C  
ATOM   4298  CD2 TYR A 279      28.302  78.795 118.923  1.00  0.00           C  
ATOM   4299  CE1 TYR A 279      27.875  81.177 117.787  1.00  0.00           C  
ATOM   4300  CE2 TYR A 279      29.399  79.376 118.317  1.00  0.00           C  
ATOM   4301  CZ  TYR A 279      29.180  80.568 117.714  1.00  0.00           C  
ATOM   4302  OH  TYR A 279      30.110  81.112 116.966  1.00  0.00           O  
ATOM   4303  H   TYR A 279      24.132  77.604 121.150  1.00  0.00           H  
ATOM   4304  HA  TYR A 279      26.710  78.797 121.783  1.00  0.00           H  
ATOM   4305  HB2 TYR A 279      26.117  77.600 119.669  1.00  0.00           H  
ATOM   4306  HB3 TYR A 279      24.945  78.754 119.239  1.00  0.00           H  
ATOM   4307  HD1 TYR A 279      25.866  81.062 118.424  1.00  0.00           H  
ATOM   4308  HD2 TYR A 279      28.415  77.830 119.396  1.00  0.00           H  
ATOM   4309  HE1 TYR A 279      27.695  82.080 117.222  1.00  0.00           H  
ATOM   4310  HE2 TYR A 279      30.348  78.863 118.381  1.00  0.00           H  
ATOM   4311  HH  TYR A 279      30.056  82.054 117.145  1.00  0.00           H  
ATOM   4312  N   VAL A 280      26.006  81.086 122.467  1.00  0.00           N  
ATOM   4313  CA  VAL A 280      26.101  82.565 122.776  1.00  0.00           C  
ATOM   4314  C   VAL A 280      27.184  83.250 121.854  1.00  0.00           C  
ATOM   4315  O   VAL A 280      28.371  82.883 121.996  1.00  0.00           O  
ATOM   4316  CB  VAL A 280      26.405  82.797 124.262  1.00  0.00           C  
ATOM   4317  CG1 VAL A 280      26.537  84.209 124.661  1.00  0.00           C  
ATOM   4318  CG2 VAL A 280      25.240  82.193 125.014  1.00  0.00           C  
ATOM   4319  H   VAL A 280      26.583  80.426 122.968  1.00  0.00           H  
ATOM   4320  HA  VAL A 280      25.149  83.048 122.557  1.00  0.00           H  
ATOM   4321  HB  VAL A 280      27.234  82.235 124.692  1.00  0.00           H  
ATOM   4322 HG11 VAL A 280      25.876  84.883 124.115  1.00  0.00           H  
ATOM   4323 HG12 VAL A 280      26.493  84.248 125.749  1.00  0.00           H  
ATOM   4324 HG13 VAL A 280      27.511  84.433 124.227  1.00  0.00           H  
ATOM   4325 HG21 VAL A 280      24.284  82.429 124.547  1.00  0.00           H  
ATOM   4326 HG22 VAL A 280      25.227  81.121 124.812  1.00  0.00           H  
ATOM   4327 HG23 VAL A 280      25.263  82.432 126.077  1.00  0.00           H  
ATOM   4328  N   PRO A 281      26.789  84.143 120.917  1.00  0.00           N  
ATOM   4329  CA  PRO A 281      27.670  84.553 119.898  1.00  0.00           C  
ATOM   4330  C   PRO A 281      28.692  85.578 120.486  1.00  0.00           C  
ATOM   4331  O   PRO A 281      28.417  86.101 121.596  1.00  0.00           O  
ATOM   4332  CB  PRO A 281      26.845  85.142 118.696  1.00  0.00           C  
ATOM   4333  CG  PRO A 281      25.403  85.006 119.187  1.00  0.00           C  
ATOM   4334  CD  PRO A 281      25.530  84.854 120.699  1.00  0.00           C  
ATOM   4335  HA  PRO A 281      28.142  83.679 119.450  1.00  0.00           H  
ATOM   4336  HB2 PRO A 281      27.056  86.185 118.458  1.00  0.00           H  
ATOM   4337  HB3 PRO A 281      27.038  84.547 117.803  1.00  0.00           H  
ATOM   4338  HG2 PRO A 281      24.926  85.957 118.952  1.00  0.00           H  
ATOM   4339  HG3 PRO A 281      24.864  84.171 118.740  1.00  0.00           H  
ATOM   4340  HD2 PRO A 281      25.713  85.870 121.050  1.00  0.00           H  
ATOM   4341  HD3 PRO A 281      24.690  84.361 121.189  1.00  0.00           H  
ATOM   4342  N   CYS A 282      29.771  85.937 119.808  1.00  0.00           N  
ATOM   4343  CA  CYS A 282      30.601  87.154 120.124  1.00  0.00           C  
ATOM   4344  C   CYS A 282      30.088  88.469 119.357  1.00  0.00           C  
ATOM   4345  O   CYS A 282      30.437  89.604 119.822  1.00  0.00           O  
ATOM   4346  CB  CYS A 282      32.061  86.904 119.987  1.00  0.00           C  
ATOM   4347  SG  CYS A 282      33.093  88.154 120.740  1.00  0.00           S  
ATOM   4348  H   CYS A 282      29.848  85.580 118.866  1.00  0.00           H  
ATOM   4349  HA  CYS A 282      30.481  87.346 121.191  1.00  0.00           H  
ATOM   4350  HB2 CYS A 282      32.358  85.936 120.389  1.00  0.00           H  
ATOM   4351  HB3 CYS A 282      32.322  86.990 118.931  1.00  0.00           H  
ATOM   4352  HG  CYS A 282      32.818  89.041 119.780  1.00  0.00           H  
ATOM   4353  N   TYR A 283      29.288  88.433 118.309  1.00  0.00           N  
ATOM   4354  CA  TYR A 283      28.978  89.535 117.450  1.00  0.00           C  
ATOM   4355  C   TYR A 283      27.603  89.342 116.742  1.00  0.00           C  
ATOM   4356  O   TYR A 283      27.228  88.268 116.227  1.00  0.00           O  
ATOM   4357  CB  TYR A 283      29.919  89.444 116.291  1.00  0.00           C  
ATOM   4358  CG  TYR A 283      31.341  89.801 116.801  1.00  0.00           C  
ATOM   4359  CD1 TYR A 283      32.361  88.867 116.918  1.00  0.00           C  
ATOM   4360  CD2 TYR A 283      31.523  91.167 117.028  1.00  0.00           C  
ATOM   4361  CE1 TYR A 283      33.603  89.265 117.462  1.00  0.00           C  
ATOM   4362  CE2 TYR A 283      32.790  91.570 117.577  1.00  0.00           C  
ATOM   4363  CZ  TYR A 283      33.822  90.600 117.816  1.00  0.00           C  
ATOM   4364  OH  TYR A 283      34.998  90.961 118.408  1.00  0.00           O  
ATOM   4365  H   TYR A 283      28.972  87.533 117.978  1.00  0.00           H  
ATOM   4366  HA  TYR A 283      29.084  90.504 117.938  1.00  0.00           H  
ATOM   4367  HB2 TYR A 283      29.918  88.465 115.812  1.00  0.00           H  
ATOM   4368  HB3 TYR A 283      29.644  90.127 115.487  1.00  0.00           H  
ATOM   4369  HD1 TYR A 283      32.208  87.811 116.755  1.00  0.00           H  
ATOM   4370  HD2 TYR A 283      30.638  91.771 116.886  1.00  0.00           H  
ATOM   4371  HE1 TYR A 283      34.469  88.622 117.402  1.00  0.00           H  
ATOM   4372  HE2 TYR A 283      32.873  92.588 117.931  1.00  0.00           H  
ATOM   4373  HH  TYR A 283      35.029  91.879 118.688  1.00  0.00           H  
ATOM   4374  N   PHE A 284      26.838  90.446 116.657  1.00  0.00           N  
ATOM   4375  CA  PHE A 284      25.632  90.538 115.861  1.00  0.00           C  
ATOM   4376  C   PHE A 284      25.915  91.253 114.515  1.00  0.00           C  
ATOM   4377  O   PHE A 284      26.360  92.392 114.538  1.00  0.00           O  
ATOM   4378  CB  PHE A 284      24.570  91.224 116.689  1.00  0.00           C  
ATOM   4379  CG  PHE A 284      24.018  90.405 117.770  1.00  0.00           C  
ATOM   4380  CD1 PHE A 284      24.076  90.970 119.083  1.00  0.00           C  
ATOM   4381  CD2 PHE A 284      23.353  89.161 117.599  1.00  0.00           C  
ATOM   4382  CE1 PHE A 284      23.361  90.381 120.119  1.00  0.00           C  
ATOM   4383  CE2 PHE A 284      22.935  88.456 118.711  1.00  0.00           C  
ATOM   4384  CZ  PHE A 284      22.833  89.116 119.931  1.00  0.00           C  
ATOM   4385  H   PHE A 284      27.185  91.363 116.904  1.00  0.00           H  
ATOM   4386  HA  PHE A 284      25.331  89.557 115.494  1.00  0.00           H  
ATOM   4387  HB2 PHE A 284      25.133  92.092 117.030  1.00  0.00           H  
ATOM   4388  HB3 PHE A 284      23.808  91.575 115.994  1.00  0.00           H  
ATOM   4389  HD1 PHE A 284      24.559  91.921 119.256  1.00  0.00           H  
ATOM   4390  HD2 PHE A 284      23.160  88.782 116.606  1.00  0.00           H  
ATOM   4391  HE1 PHE A 284      23.376  90.832 121.100  1.00  0.00           H  
ATOM   4392  HE2 PHE A 284      22.402  87.518 118.655  1.00  0.00           H  
ATOM   4393  HZ  PHE A 284      22.375  88.680 120.807  1.00  0.00           H  
ATOM   4394  N   ILE A 285      25.625  90.579 113.472  1.00  0.00           N  
ATOM   4395  CA  ILE A 285      25.647  91.243 112.130  1.00  0.00           C  
ATOM   4396  C   ILE A 285      24.205  91.604 111.680  1.00  0.00           C  
ATOM   4397  O   ILE A 285      23.303  90.776 111.735  1.00  0.00           O  
ATOM   4398  CB  ILE A 285      26.380  90.363 111.083  1.00  0.00           C  
ATOM   4399  CG1 ILE A 285      27.850  90.012 111.476  1.00  0.00           C  
ATOM   4400  CG2 ILE A 285      26.537  91.246 109.798  1.00  0.00           C  
ATOM   4401  CD1 ILE A 285      27.986  88.975 112.621  1.00  0.00           C  
ATOM   4402  H   ILE A 285      25.146  89.690 113.442  1.00  0.00           H  
ATOM   4403  HA  ILE A 285      26.234  92.157 112.229  1.00  0.00           H  
ATOM   4404  HB  ILE A 285      25.834  89.436 110.905  1.00  0.00           H  
ATOM   4405 HG12 ILE A 285      28.381  89.508 110.668  1.00  0.00           H  
ATOM   4406 HG13 ILE A 285      28.320  90.965 111.722  1.00  0.00           H  
ATOM   4407 HG21 ILE A 285      27.023  92.189 110.047  1.00  0.00           H  
ATOM   4408 HG22 ILE A 285      27.244  90.899 109.044  1.00  0.00           H  
ATOM   4409 HG23 ILE A 285      25.624  91.472 109.248  1.00  0.00           H  
ATOM   4410 HD11 ILE A 285      28.878  88.396 112.383  1.00  0.00           H  
ATOM   4411 HD12 ILE A 285      28.028  89.442 113.606  1.00  0.00           H  
ATOM   4412 HD13 ILE A 285      27.102  88.347 112.508  1.00  0.00           H  
ATOM   4413  N   HID A 286      23.909  92.860 111.329  1.00  0.00           N  
ATOM   4414  CA  HID A 286      22.582  93.248 110.831  1.00  0.00           C  
ATOM   4415  C   HID A 286      22.756  93.285 109.326  1.00  0.00           C  
ATOM   4416  O   HID A 286      23.645  93.908 108.802  1.00  0.00           O  
ATOM   4417  CB  HID A 286      22.174  94.616 111.434  1.00  0.00           C  
ATOM   4418  CG  HID A 286      21.763  94.333 112.855  1.00  0.00           C  
ATOM   4419  CD2 HID A 286      22.689  94.256 113.885  1.00  0.00           C  
ATOM   4420  ND1 HID A 286      20.553  94.164 113.478  1.00  0.00           N  
ATOM   4421  CE1 HID A 286      20.707  94.053 114.790  1.00  0.00           C  
ATOM   4422  NE2 HID A 286      21.999  93.997 115.095  1.00  0.00           N  
ATOM   4423  H   HID A 286      24.635  93.537 111.140  1.00  0.00           H  
ATOM   4424  HA  HID A 286      21.777  92.559 111.090  1.00  0.00           H  
ATOM   4425  HB2 HID A 286      23.036  95.276 111.344  1.00  0.00           H  
ATOM   4426  HB3 HID A 286      21.259  94.974 110.962  1.00  0.00           H  
ATOM   4427  HD1 HID A 286      19.651  94.044 113.038  1.00  0.00           H  
ATOM   4428  HD2 HID A 286      23.757  94.397 113.797  1.00  0.00           H  
ATOM   4429  HE1 HID A 286      19.805  94.021 115.385  1.00  0.00           H  
ATOM   4430  N   VAL A 287      21.777  92.647 108.634  1.00  0.00           N  
ATOM   4431  CA  VAL A 287      21.680  92.789 107.144  1.00  0.00           C  
ATOM   4432  C   VAL A 287      20.270  93.315 106.754  1.00  0.00           C  
ATOM   4433  O   VAL A 287      19.247  92.807 107.228  1.00  0.00           O  
ATOM   4434  CB  VAL A 287      21.764  91.376 106.452  1.00  0.00           C  
ATOM   4435  CG1 VAL A 287      21.983  91.509 104.919  1.00  0.00           C  
ATOM   4436  CG2 VAL A 287      22.855  90.447 107.002  1.00  0.00           C  
ATOM   4437  H   VAL A 287      21.059  92.136 109.127  1.00  0.00           H  
ATOM   4438  HA  VAL A 287      22.440  93.425 106.693  1.00  0.00           H  
ATOM   4439  HB  VAL A 287      20.828  90.837 106.604  1.00  0.00           H  
ATOM   4440 HG11 VAL A 287      21.633  90.566 104.496  1.00  0.00           H  
ATOM   4441 HG12 VAL A 287      21.328  92.307 104.568  1.00  0.00           H  
ATOM   4442 HG13 VAL A 287      23.009  91.864 104.828  1.00  0.00           H  
ATOM   4443 HG21 VAL A 287      23.869  90.828 106.883  1.00  0.00           H  
ATOM   4444 HG22 VAL A 287      22.702  90.239 108.061  1.00  0.00           H  
ATOM   4445 HG23 VAL A 287      22.699  89.424 106.656  1.00  0.00           H  
ATOM   4446  N   LEU A 288      20.290  94.352 105.880  1.00  0.00           N  
ATOM   4447  CA  LEU A 288      19.060  94.767 105.234  1.00  0.00           C  
ATOM   4448  C   LEU A 288      19.203  94.957 103.718  1.00  0.00           C  
ATOM   4449  O   LEU A 288      20.319  95.139 103.226  1.00  0.00           O  
ATOM   4450  CB  LEU A 288      18.645  96.197 105.856  1.00  0.00           C  
ATOM   4451  CG  LEU A 288      18.553  96.195 107.428  1.00  0.00           C  
ATOM   4452  CD1 LEU A 288      19.746  96.900 108.113  1.00  0.00           C  
ATOM   4453  CD2 LEU A 288      17.336  96.997 107.856  1.00  0.00           C  
ATOM   4454  H   LEU A 288      21.150  94.599 105.412  1.00  0.00           H  
ATOM   4455  HA  LEU A 288      18.214  94.129 105.491  1.00  0.00           H  
ATOM   4456  HB2 LEU A 288      19.326  96.996 105.563  1.00  0.00           H  
ATOM   4457  HB3 LEU A 288      17.668  96.461 105.451  1.00  0.00           H  
ATOM   4458  HG  LEU A 288      18.443  95.184 107.819  1.00  0.00           H  
ATOM   4459 HD11 LEU A 288      19.919  97.925 107.785  1.00  0.00           H  
ATOM   4460 HD12 LEU A 288      19.747  96.785 109.197  1.00  0.00           H  
ATOM   4461 HD13 LEU A 288      20.644  96.360 107.812  1.00  0.00           H  
ATOM   4462 HD21 LEU A 288      17.110  96.682 108.875  1.00  0.00           H  
ATOM   4463 HD22 LEU A 288      17.612  98.025 107.621  1.00  0.00           H  
ATOM   4464 HD23 LEU A 288      16.480  96.754 107.225  1.00  0.00           H  
ATOM   4465  N   LYS A 289      18.037  94.863 103.068  1.00  0.00           N  
ATOM   4466  CA  LYS A 289      17.974  94.660 101.620  1.00  0.00           C  
ATOM   4467  C   LYS A 289      16.797  95.458 101.024  1.00  0.00           C  
ATOM   4468  O   LYS A 289      15.713  95.359 101.532  1.00  0.00           O  
ATOM   4469  CB  LYS A 289      17.666  93.138 101.310  1.00  0.00           C  
ATOM   4470  CG  LYS A 289      18.488  92.220 102.250  1.00  0.00           C  
ATOM   4471  CD  LYS A 289      18.373  90.733 101.834  1.00  0.00           C  
ATOM   4472  CE  LYS A 289      17.223  90.082 102.504  1.00  0.00           C  
ATOM   4473  NZ  LYS A 289      17.091  88.632 102.128  1.00  0.00           N1+
ATOM   4474  H   LYS A 289      17.204  94.927 103.636  1.00  0.00           H  
ATOM   4475  HA  LYS A 289      18.926  94.932 101.165  1.00  0.00           H  
ATOM   4476  HB2 LYS A 289      16.596  92.983 101.449  1.00  0.00           H  
ATOM   4477  HB3 LYS A 289      17.867  92.968 100.252  1.00  0.00           H  
ATOM   4478  HG2 LYS A 289      19.528  92.501 102.083  1.00  0.00           H  
ATOM   4479  HG3 LYS A 289      18.076  92.274 103.257  1.00  0.00           H  
ATOM   4480  HD2 LYS A 289      18.352  90.603 100.753  1.00  0.00           H  
ATOM   4481  HD3 LYS A 289      19.244  90.204 102.222  1.00  0.00           H  
ATOM   4482  HE2 LYS A 289      17.371  90.151 103.581  1.00  0.00           H  
ATOM   4483  HE3 LYS A 289      16.306  90.626 102.276  1.00  0.00           H  
ATOM   4484  HZ1 LYS A 289      16.811  88.040 102.898  1.00  0.00           H  
ATOM   4485  HZ2 LYS A 289      16.450  88.491 101.360  1.00  0.00           H  
ATOM   4486  HZ3 LYS A 289      17.924  88.236 101.715  1.00  0.00           H  
ATOM   4487  N   LYS A 290      17.063  96.232 100.019  1.00  0.00           N  
ATOM   4488  CA  LYS A 290      15.991  96.936  99.305  1.00  0.00           C  
ATOM   4489  C   LYS A 290      15.365  96.080  98.290  1.00  0.00           C  
ATOM   4490  O   LYS A 290      15.888  95.016  98.015  1.00  0.00           O  
ATOM   4491  CB  LYS A 290      16.599  98.145  98.659  1.00  0.00           C  
ATOM   4492  CG  LYS A 290      17.145  99.179  99.565  1.00  0.00           C  
ATOM   4493  CD  LYS A 290      16.085  99.956 100.384  1.00  0.00           C  
ATOM   4494  CE  LYS A 290      16.674 101.238 101.047  1.00  0.00           C  
ATOM   4495  NZ  LYS A 290      15.581 101.729 101.947  1.00  0.00           N1+
ATOM   4496  H   LYS A 290      17.968  96.064  99.601  1.00  0.00           H  
ATOM   4497  HA  LYS A 290      15.200  97.273  99.974  1.00  0.00           H  
ATOM   4498  HB2 LYS A 290      17.424  97.761  98.058  1.00  0.00           H  
ATOM   4499  HB3 LYS A 290      15.996  98.575  97.859  1.00  0.00           H  
ATOM   4500  HG2 LYS A 290      17.961  98.831 100.198  1.00  0.00           H  
ATOM   4501  HG3 LYS A 290      17.608  99.957  98.959  1.00  0.00           H  
ATOM   4502  HD2 LYS A 290      15.372 100.295  99.633  1.00  0.00           H  
ATOM   4503  HD3 LYS A 290      15.540  99.373 101.126  1.00  0.00           H  
ATOM   4504  HE2 LYS A 290      17.541 100.883 101.604  1.00  0.00           H  
ATOM   4505  HE3 LYS A 290      16.852 102.021 100.311  1.00  0.00           H  
ATOM   4506  HZ1 LYS A 290      15.926 102.485 102.521  1.00  0.00           H  
ATOM   4507  HZ2 LYS A 290      14.880 102.168 101.368  1.00  0.00           H  
ATOM   4508  HZ3 LYS A 290      15.172 101.061 102.587  1.00  0.00           H  
ATOM   4509  N   THR A 291      14.163  96.468  97.874  1.00  0.00           N  
ATOM   4510  CA  THR A 291      13.184  95.544  97.292  1.00  0.00           C  
ATOM   4511  C   THR A 291      13.652  95.036  95.846  1.00  0.00           C  
ATOM   4512  O   THR A 291      13.944  95.863  94.954  1.00  0.00           O  
ATOM   4513  CB  THR A 291      11.792  96.289  97.228  1.00  0.00           C  
ATOM   4514  CG2 THR A 291      10.683  95.515  96.462  1.00  0.00           C  
ATOM   4515  OG1 THR A 291      11.238  96.417  98.492  1.00  0.00           O  
ATOM   4516  H   THR A 291      13.900  97.420  98.086  1.00  0.00           H  
ATOM   4517  HA  THR A 291      13.074  94.697  97.969  1.00  0.00           H  
ATOM   4518  HB  THR A 291      11.829  97.253  96.719  1.00  0.00           H  
ATOM   4519  HG1 THR A 291      11.914  96.324  99.168  1.00  0.00           H  
ATOM   4520 HG21 THR A 291       9.729  95.813  96.896  1.00  0.00           H  
ATOM   4521 HG22 THR A 291      10.781  95.699  95.391  1.00  0.00           H  
ATOM   4522 HG23 THR A 291      10.894  94.448  96.527  1.00  0.00           H  
ATOM   4523  N   GLY A 292      13.558  93.735  95.579  1.00  0.00           N  
ATOM   4524  CA  GLY A 292      13.923  92.971  94.346  1.00  0.00           C  
ATOM   4525  C   GLY A 292      14.777  91.693  94.569  1.00  0.00           C  
ATOM   4526  O   GLY A 292      15.027  90.982  93.573  1.00  0.00           O  
ATOM   4527  OXT GLY A 292      15.279  91.440  95.702  1.00  0.00           O1-
ATOM   4528  H   GLY A 292      13.267  93.091  96.298  1.00  0.00           H  
ATOM   4529  HA2 GLY A 292      13.065  92.677  93.742  1.00  0.00           H  
ATOM   4530  HA3 GLY A 292      14.606  93.544  93.719  1.00  0.00           H  
ATOM   4531  CA' SAM A 293      38.333  96.574 110.153  1.00  0.00           C  
ATOM   4532  CB  SAM A 293      38.108  97.724 111.164  1.00  0.00           C  
ATOM   4533  CG  SAM A 293      37.300  97.410 112.526  1.00  0.00           C  
ATOM   4534  SD  SAM A 293      37.775  98.630 113.844  1.00  0.00           S  
ATOM   4535  CE  SAM A 293      37.222  97.637 115.286  1.00  0.00           C  
ATOM   4536  C5' SAM A 293      36.416  99.875 113.632  1.00  0.00           C  
ATOM   4537  C4' SAM A 293      36.974 101.048 112.733  1.00  0.00           C  
ATOM   4538  O4' SAM A 293      36.081 102.174 112.865  1.00  0.00           O  
ATOM   4539  C3' SAM A 293      38.445 101.549 113.084  1.00  0.00           C  
ATOM   4540  O3' SAM A 293      39.231 101.326 111.876  1.00  0.00           O  
ATOM   4541  C2' SAM A 293      38.084 103.046 113.391  1.00  0.00           C  
ATOM   4542  O2' SAM A 293      39.116 104.009 113.085  1.00  0.00           O  
ATOM   4543  C1' SAM A 293      36.797 103.399 112.669  1.00  0.00           C  
ATOM   4544  OXT SAM A 293      40.270  95.282 110.595  1.00  0.00           O  
ATOM   4545  N1  SAM A 293      33.313 107.009 111.475  1.00  0.00           N  
ATOM   4546  C2  SAM A 293      34.028 106.134 110.764  1.00  0.00           C  
ATOM   4547  N3  SAM A 293      34.934 105.239 111.163  1.00  0.00           N  
ATOM   4548  C4  SAM A 293      35.045 105.159 112.496  1.00  0.00           C  
ATOM   4549  C5  SAM A 293      34.478 106.040 113.304  1.00  0.00           C  
ATOM   4550  C6  SAM A 293      33.571 106.922 112.792  1.00  0.00           C  
ATOM   4551  N6  SAM A 293      33.055 107.935 113.525  1.00  0.00           N  
ATOM   4552  N7  SAM A 293      35.007 106.039 114.540  1.00  0.00           N  
ATOM   4553  C8  SAM A 293      35.973 105.153 114.411  1.00  0.00           C  
ATOM   4554  N9  SAM A 293      36.019 104.526 113.172  1.00  0.00           N  
ATOM   4555  C'  SAM A 293      39.107  95.362 110.709  1.00  0.00           C  
ATOM   4556  N'  SAM A 293      36.979  96.343 109.388  1.00  0.00           N  
ATOM   4557  O'  SAM A 293      38.470  94.512 111.384  1.00  0.00           O  
ATOM   4558 HN61 SAM A 293      32.173 108.376 113.299  1.00  0.00           H  
ATOM   4559 HN62 SAM A 293      33.372 108.060 114.479  1.00  0.00           H  
ATOM   4560  HA  SAM A 293      39.002  96.931 109.368  1.00  0.00           H  
ATOM   4561  HB1 SAM A 293      37.674  98.582 110.635  1.00  0.00           H  
ATOM   4562  HB2 SAM A 293      39.092  98.064 111.508  1.00  0.00           H  
ATOM   4563  HG1 SAM A 293      37.664  96.433 112.864  1.00  0.00           H  
ATOM   4564  HG2 SAM A 293      36.209  97.444 112.421  1.00  0.00           H  
ATOM   4565  HE1 SAM A 293      36.131  97.646 115.407  1.00  0.00           H  
ATOM   4566  HE2 SAM A 293      37.710  97.963 116.213  1.00  0.00           H  
ATOM   4567  HE3 SAM A 293      37.491  96.575 115.234  1.00  0.00           H  
ATOM   4568 HO2' SAM A 293      39.050 104.161 112.126  1.00  0.00           H  
ATOM   4569 HO3' SAM A 293      38.720 101.821 111.211  1.00  0.00           H  
ATOM   4570  H01 SAM A 293      36.668 105.001 115.225  1.00  0.00           H  
ATOM   4571  H02 SAM A 293      37.042 100.702 111.695  1.00  0.00           H  
ATOM   4572  H03 SAM A 293      38.931 101.048 113.929  1.00  0.00           H  
ATOM   4573  H04 SAM A 293      37.898 103.122 114.469  1.00  0.00           H  
ATOM   4574  H05 SAM A 293      37.047 103.507 111.607  1.00  0.00           H  
ATOM   4575  H06 SAM A 293      33.959 106.092 109.679  1.00  0.00           H  
ATOM   4576  H07 SAM A 293      36.187  96.027 109.966  1.00  0.00           H  
ATOM   4577  H08 SAM A 293      37.037  95.507 108.788  1.00  0.00           H  
ATOM   4578  H09 SAM A 293      36.646  97.083 108.754  1.00  0.00           H  
ATOM   4579 H5'1 SAM A 293      36.171 100.328 114.601  1.00  0.00           H  
ATOM   4580 H5'2 SAM A 293      35.488  99.434 113.248  1.00  0.00           H  
ATOM   4581  N   ACT A 294      36.478  96.287 118.191  1.00  0.00           N  
ATOM   4582  CA  ACT A 294      37.112  94.918 118.144  1.00  0.00           C  
ATOM   4583  C   ACT A 294      36.623  93.992 119.304  1.00  0.00           C  
ATOM   4584  O   ACT A 294      35.472  93.573 119.337  1.00  0.00           O  
ATOM   4585  OXT ACT A 294      37.473  93.524 120.077  1.00  0.00           O1-
ATOM   4586  H1  ACT A 294      38.208  94.903 118.110  1.00  0.00           H  
ATOM   4587  H3  ACT A 294      36.789  94.519 117.175  1.00  0.00           H  
ATOM   4588  H01 ACT A 294      35.500  96.098 118.409  1.00  0.00           H  
ATOM   4589  H02 ACT A 294      36.966  96.788 118.932  1.00  0.00           H  
END
