# Supplementary material for: Computational Investigation of GNMT-Catalyzed Methyl Transfer Reaction: Integrating MD, QM, and ML Approaches
Source: J Comput Chem. Author manuscript; Available in PMC 2026 Jun 29. (PMC13312424; doi:10.1002/jcc.70434)
Supplement: SI-3 [file NIHMS2188582-supplement-SI-3.zip › MD-frame-pdbs/sampling-P2-28567.pdb]

ATOM      1  N   VAL A   1      43.455 112.997 101.718  1.00  0.00           N  
ATOM      2  CA  VAL A   1      44.498 113.997 102.106  1.00  0.00           C  
ATOM      3  C   VAL A   1      43.899 115.168 102.937  1.00  0.00           C  
ATOM      4  O   VAL A   1      44.535 115.727 103.809  1.00  0.00           O  
ATOM      5  CB  VAL A   1      45.271 114.594 100.908  1.00  0.00           C  
ATOM      6  CG1 VAL A   1      46.352 113.696 100.284  1.00  0.00           C  
ATOM      7  CG2 VAL A   1      44.387 115.247  99.765  1.00  0.00           C  
ATOM      8  HA  VAL A   1      45.268 113.523 102.715  1.00  0.00           H  
ATOM      9  HB  VAL A   1      45.751 115.482 101.320  1.00  0.00           H  
ATOM     10 HG11 VAL A   1      46.988 114.384  99.725  1.00  0.00           H  
ATOM     11 HG12 VAL A   1      46.952 113.220 101.059  1.00  0.00           H  
ATOM     12 HG13 VAL A   1      45.807 112.983  99.666  1.00  0.00           H  
ATOM     13 HG21 VAL A   1      43.738 114.536  99.256  1.00  0.00           H  
ATOM     14 HG22 VAL A   1      43.917 116.154 100.144  1.00  0.00           H  
ATOM     15 HG23 VAL A   1      45.075 115.583  98.991  1.00  0.00           H  
ATOM     16  H1  VAL A   1      43.890 112.184 101.305  1.00  0.00           H  
ATOM     17  H2  VAL A   1      42.702 113.270 101.102  1.00  0.00           H  
ATOM     18  H3  VAL A   1      42.970 112.683 102.546  1.00  0.00           H  
ATOM     19  N   ASP A   2      42.686 115.630 102.523  1.00  0.00           N  
ATOM     20  CA  ASP A   2      41.866 116.652 103.176  1.00  0.00           C  
ATOM     21  C   ASP A   2      41.365 116.163 104.554  1.00  0.00           C  
ATOM     22  O   ASP A   2      41.451 114.970 104.846  1.00  0.00           O  
ATOM     23  CB  ASP A   2      40.734 117.273 102.299  1.00  0.00           C  
ATOM     24  CG  ASP A   2      41.194 117.709 100.919  1.00  0.00           C  
ATOM     25  OD1 ASP A   2      40.429 117.568  99.913  1.00  0.00           O  
ATOM     26  OD2 ASP A   2      42.263 118.315 100.918  1.00  0.00           O1-
ATOM     27  H   ASP A   2      42.330 115.404 101.606  1.00  0.00           H  
ATOM     28  HA  ASP A   2      42.575 117.445 103.415  1.00  0.00           H  
ATOM     29  HB2 ASP A   2      39.888 116.589 102.221  1.00  0.00           H  
ATOM     30  HB3 ASP A   2      40.239 118.111 102.788  1.00  0.00           H  
ATOM     31  N   SER A   3      41.079 117.149 105.377  1.00  0.00           N  
ATOM     32  CA  SER A   3      40.685 116.950 106.797  1.00  0.00           C  
ATOM     33  C   SER A   3      39.320 116.467 107.081  1.00  0.00           C  
ATOM     34  O   SER A   3      38.429 116.578 106.228  1.00  0.00           O  
ATOM     35  CB  SER A   3      40.855 118.234 107.562  1.00  0.00           C  
ATOM     36  OG  SER A   3      39.868 119.184 107.272  1.00  0.00           O  
ATOM     37  H   SER A   3      40.907 118.054 104.964  1.00  0.00           H  
ATOM     38  HA  SER A   3      41.441 116.261 107.172  1.00  0.00           H  
ATOM     39  HB2 SER A   3      40.905 118.051 108.635  1.00  0.00           H  
ATOM     40  HB3 SER A   3      41.809 118.652 107.241  1.00  0.00           H  
ATOM     41  HG  SER A   3      40.011 119.997 107.762  1.00  0.00           H  
ATOM     42  N   VAL A   4      39.100 115.827 108.242  1.00  0.00           N  
ATOM     43  CA  VAL A   4      37.804 115.168 108.512  1.00  0.00           C  
ATOM     44  C   VAL A   4      36.673 116.121 108.985  1.00  0.00           C  
ATOM     45  O   VAL A   4      35.624 115.683 109.358  1.00  0.00           O  
ATOM     46  CB  VAL A   4      37.926 113.880 109.294  1.00  0.00           C  
ATOM     47  CG1 VAL A   4      38.869 112.991 108.642  1.00  0.00           C  
ATOM     48  CG2 VAL A   4      38.310 114.121 110.756  1.00  0.00           C  
ATOM     49  H   VAL A   4      39.814 115.529 108.892  1.00  0.00           H  
ATOM     50  HA  VAL A   4      37.312 114.889 107.580  1.00  0.00           H  
ATOM     51  HB  VAL A   4      36.930 113.439 109.334  1.00  0.00           H  
ATOM     52 HG11 VAL A   4      39.019 112.135 109.300  1.00  0.00           H  
ATOM     53 HG12 VAL A   4      38.497 112.619 107.687  1.00  0.00           H  
ATOM     54 HG13 VAL A   4      39.852 113.448 108.528  1.00  0.00           H  
ATOM     55 HG21 VAL A   4      38.843 113.260 111.158  1.00  0.00           H  
ATOM     56 HG22 VAL A   4      38.924 115.013 110.878  1.00  0.00           H  
ATOM     57 HG23 VAL A   4      37.393 114.220 111.337  1.00  0.00           H  
ATOM     58  N   TYR A   5      36.925 117.456 108.887  1.00  0.00           N  
ATOM     59  CA  TYR A   5      36.097 118.613 109.394  1.00  0.00           C  
ATOM     60  C   TYR A   5      35.745 119.644 108.215  1.00  0.00           C  
ATOM     61  O   TYR A   5      35.443 120.786 108.429  1.00  0.00           O  
ATOM     62  CB  TYR A   5      36.827 119.385 110.445  1.00  0.00           C  
ATOM     63  CG  TYR A   5      37.524 118.555 111.546  1.00  0.00           C  
ATOM     64  CD1 TYR A   5      38.853 118.908 111.948  1.00  0.00           C  
ATOM     65  CD2 TYR A   5      36.994 117.350 112.033  1.00  0.00           C  
ATOM     66  CE1 TYR A   5      39.523 118.185 113.010  1.00  0.00           C  
ATOM     67  CE2 TYR A   5      37.734 116.547 112.955  1.00  0.00           C  
ATOM     68  CZ  TYR A   5      38.916 117.022 113.473  1.00  0.00           C  
ATOM     69  OH  TYR A   5      39.501 116.294 114.473  1.00  0.00           O  
ATOM     70  H   TYR A   5      37.818 117.687 108.475  1.00  0.00           H  
ATOM     71  HA  TYR A   5      35.159 118.185 109.748  1.00  0.00           H  
ATOM     72  HB2 TYR A   5      37.633 119.955 109.981  1.00  0.00           H  
ATOM     73  HB3 TYR A   5      36.110 120.042 110.939  1.00  0.00           H  
ATOM     74  HD1 TYR A   5      39.392 119.752 111.547  1.00  0.00           H  
ATOM     75  HD2 TYR A   5      36.038 117.051 111.628  1.00  0.00           H  
ATOM     76  HE1 TYR A   5      40.489 118.505 113.375  1.00  0.00           H  
ATOM     77  HE2 TYR A   5      37.251 115.670 113.361  1.00  0.00           H  
ATOM     78  HH  TYR A   5      40.332 115.902 114.197  1.00  0.00           H  
ATOM     79  N   ARG A   6      35.922 119.170 106.989  1.00  0.00           N  
ATOM     80  CA  ARG A   6      35.731 119.931 105.716  1.00  0.00           C  
ATOM     81  C   ARG A   6      34.335 120.405 105.427  1.00  0.00           C  
ATOM     82  O   ARG A   6      34.197 121.412 104.732  1.00  0.00           O  
ATOM     83  CB  ARG A   6      36.496 119.208 104.627  1.00  0.00           C  
ATOM     84  CG  ARG A   6      35.849 117.831 104.277  1.00  0.00           C  
ATOM     85  CD  ARG A   6      36.761 117.123 103.308  1.00  0.00           C  
ATOM     86  NE  ARG A   6      36.431 115.811 102.816  1.00  0.00           N  
ATOM     87  CZ  ARG A   6      36.998 114.697 103.213  1.00  0.00           C  
ATOM     88  NH1 ARG A   6      36.479 113.629 102.723  1.00  0.00           N1+
ATOM     89  NH2 ARG A   6      37.875 114.605 104.128  1.00  0.00           N  
ATOM     90  H   ARG A   6      36.228 118.216 106.868  1.00  0.00           H  
ATOM     91  HA  ARG A   6      36.314 120.845 105.826  1.00  0.00           H  
ATOM     92  HB2 ARG A   6      36.541 119.831 103.734  1.00  0.00           H  
ATOM     93  HB3 ARG A   6      37.530 119.117 104.960  1.00  0.00           H  
ATOM     94  HG2 ARG A   6      35.769 117.166 105.137  1.00  0.00           H  
ATOM     95  HG3 ARG A   6      34.873 118.019 103.830  1.00  0.00           H  
ATOM     96  HD2 ARG A   6      36.898 117.686 102.385  1.00  0.00           H  
ATOM     97  HD3 ARG A   6      37.759 117.054 103.741  1.00  0.00           H  
ATOM     98  HE  ARG A   6      35.721 115.706 102.107  1.00  0.00           H  
ATOM     99 HH11 ARG A   6      35.668 113.670 102.122  1.00  0.00           H  
ATOM    100 HH12 ARG A   6      36.961 112.763 102.918  1.00  0.00           H  
ATOM    101 HH21 ARG A   6      38.176 115.422 104.639  1.00  0.00           H  
ATOM    102 HH22 ARG A   6      38.082 113.737 104.602  1.00  0.00           H  
ATOM    103  N   THR A   7      33.375 119.688 105.941  1.00  0.00           N  
ATOM    104  CA  THR A   7      31.911 120.101 105.882  1.00  0.00           C  
ATOM    105  C   THR A   7      31.297 120.183 107.284  1.00  0.00           C  
ATOM    106  O   THR A   7      30.075 120.266 107.439  1.00  0.00           O  
ATOM    107  CB  THR A   7      31.130 119.332 104.824  1.00  0.00           C  
ATOM    108  CG2 THR A   7      31.776 119.243 103.373  1.00  0.00           C  
ATOM    109  OG1 THR A   7      30.760 118.094 105.367  1.00  0.00           O  
ATOM    110  H   THR A   7      33.638 118.797 106.336  1.00  0.00           H  
ATOM    111  HA  THR A   7      31.767 121.099 105.467  1.00  0.00           H  
ATOM    112  HB  THR A   7      30.263 119.981 104.704  1.00  0.00           H  
ATOM    113  HG1 THR A   7      31.537 117.554 105.211  1.00  0.00           H  
ATOM    114 HG21 THR A   7      32.422 118.368 103.291  1.00  0.00           H  
ATOM    115 HG22 THR A   7      31.035 119.193 102.574  1.00  0.00           H  
ATOM    116 HG23 THR A   7      32.455 120.089 103.261  1.00  0.00           H  
ATOM    117  N   ARG A   8      32.149 120.324 108.219  1.00  0.00           N  
ATOM    118  CA  ARG A   8      31.831 120.628 109.662  1.00  0.00           C  
ATOM    119  C   ARG A   8      31.646 122.130 109.792  1.00  0.00           C  
ATOM    120  O   ARG A   8      32.476 122.918 109.387  1.00  0.00           O  
ATOM    121  CB  ARG A   8      32.883 120.061 110.613  1.00  0.00           C  
ATOM    122  CG  ARG A   8      32.411 120.226 112.084  1.00  0.00           C  
ATOM    123  CD  ARG A   8      33.442 119.555 113.036  1.00  0.00           C  
ATOM    124  NE  ARG A   8      34.580 120.425 113.329  1.00  0.00           N  
ATOM    125  CZ  ARG A   8      35.501 120.065 114.254  1.00  0.00           C  
ATOM    126  NH1 ARG A   8      36.608 120.729 114.266  1.00  0.00           N1+
ATOM    127  NH2 ARG A   8      35.228 119.116 115.102  1.00  0.00           N  
ATOM    128  H   ARG A   8      33.076 120.341 107.817  1.00  0.00           H  
ATOM    129  HA  ARG A   8      30.977 120.024 109.967  1.00  0.00           H  
ATOM    130  HB2 ARG A   8      33.043 119.025 110.313  1.00  0.00           H  
ATOM    131  HB3 ARG A   8      33.779 120.666 110.471  1.00  0.00           H  
ATOM    132  HG2 ARG A   8      32.172 121.237 112.410  1.00  0.00           H  
ATOM    133  HG3 ARG A   8      31.524 119.597 112.163  1.00  0.00           H  
ATOM    134  HD2 ARG A   8      32.860 119.271 113.912  1.00  0.00           H  
ATOM    135  HD3 ARG A   8      33.817 118.609 112.646  1.00  0.00           H  
ATOM    136  HE  ARG A   8      34.635 121.295 112.819  1.00  0.00           H  
ATOM    137 HH11 ARG A   8      36.799 121.355 113.498  1.00  0.00           H  
ATOM    138 HH12 ARG A   8      37.328 120.405 114.896  1.00  0.00           H  
ATOM    139 HH21 ARG A   8      34.312 118.696 115.168  1.00  0.00           H  
ATOM    140 HH22 ARG A   8      35.881 118.843 115.822  1.00  0.00           H  
ATOM    141  N   SER A   9      30.646 122.544 110.557  1.00  0.00           N  
ATOM    142  CA  SER A   9      30.319 123.945 110.933  1.00  0.00           C  
ATOM    143  C   SER A   9      31.479 124.714 111.576  1.00  0.00           C  
ATOM    144  O   SER A   9      32.053 124.261 112.523  1.00  0.00           O  
ATOM    145  CB  SER A   9      29.065 123.886 111.752  1.00  0.00           C  
ATOM    146  OG  SER A   9      28.592 125.128 112.049  1.00  0.00           O  
ATOM    147  H   SER A   9      30.093 121.837 111.023  1.00  0.00           H  
ATOM    148  HA  SER A   9      30.055 124.494 110.029  1.00  0.00           H  
ATOM    149  HB2 SER A   9      28.336 123.476 111.053  1.00  0.00           H  
ATOM    150  HB3 SER A   9      29.168 123.259 112.638  1.00  0.00           H  
ATOM    151  HG  SER A   9      27.745 125.048 112.494  1.00  0.00           H  
ATOM    152  N   LEU A  10      31.777 125.905 111.044  1.00  0.00           N  
ATOM    153  CA  LEU A  10      32.886 126.786 111.458  1.00  0.00           C  
ATOM    154  C   LEU A  10      32.762 127.186 112.952  1.00  0.00           C  
ATOM    155  O   LEU A  10      33.831 127.158 113.643  1.00  0.00           O  
ATOM    156  CB  LEU A  10      32.925 128.002 110.482  1.00  0.00           C  
ATOM    157  CG  LEU A  10      33.891 129.205 110.848  1.00  0.00           C  
ATOM    158  CD1 LEU A  10      35.346 128.776 110.857  1.00  0.00           C  
ATOM    159  CD2 LEU A  10      33.790 130.263 109.706  1.00  0.00           C  
ATOM    160  H   LEU A  10      31.159 126.254 110.325  1.00  0.00           H  
ATOM    161  HA  LEU A  10      33.799 126.199 111.351  1.00  0.00           H  
ATOM    162  HB2 LEU A  10      33.191 127.560 109.521  1.00  0.00           H  
ATOM    163  HB3 LEU A  10      31.926 128.437 110.455  1.00  0.00           H  
ATOM    164  HG  LEU A  10      33.523 129.673 111.761  1.00  0.00           H  
ATOM    165 HD11 LEU A  10      35.505 128.006 111.611  1.00  0.00           H  
ATOM    166 HD12 LEU A  10      35.660 128.369 109.897  1.00  0.00           H  
ATOM    167 HD13 LEU A  10      36.010 129.631 110.995  1.00  0.00           H  
ATOM    168 HD21 LEU A  10      32.760 130.623 109.714  1.00  0.00           H  
ATOM    169 HD22 LEU A  10      34.329 131.167 109.985  1.00  0.00           H  
ATOM    170 HD23 LEU A  10      34.044 129.905 108.708  1.00  0.00           H  
ATOM    171  N   GLY A  11      31.591 127.389 113.520  1.00  0.00           N  
ATOM    172  CA  GLY A  11      31.403 127.666 114.932  1.00  0.00           C  
ATOM    173  C   GLY A  11      31.501 126.491 115.923  1.00  0.00           C  
ATOM    174  O   GLY A  11      31.590 126.728 117.103  1.00  0.00           O  
ATOM    175  H   GLY A  11      30.806 127.281 112.893  1.00  0.00           H  
ATOM    176  HA2 GLY A  11      32.105 128.462 115.183  1.00  0.00           H  
ATOM    177  HA3 GLY A  11      30.434 128.085 115.202  1.00  0.00           H  
ATOM    178  N   VAL A  12      31.490 125.297 115.323  1.00  0.00           N  
ATOM    179  CA  VAL A  12      31.424 123.963 116.045  1.00  0.00           C  
ATOM    180  C   VAL A  12      32.838 123.360 116.254  1.00  0.00           C  
ATOM    181  O   VAL A  12      33.715 123.367 115.361  1.00  0.00           O  
ATOM    182  CB  VAL A  12      30.471 123.046 115.337  1.00  0.00           C  
ATOM    183  CG1 VAL A  12      30.569 121.592 115.817  1.00  0.00           C  
ATOM    184  CG2 VAL A  12      28.976 123.411 115.490  1.00  0.00           C  
ATOM    185  H   VAL A  12      31.415 125.212 114.321  1.00  0.00           H  
ATOM    186  HA  VAL A  12      31.075 124.147 117.062  1.00  0.00           H  
ATOM    187  HB  VAL A  12      30.694 123.169 114.277  1.00  0.00           H  
ATOM    188 HG11 VAL A  12      30.159 121.547 116.826  1.00  0.00           H  
ATOM    189 HG12 VAL A  12      30.104 120.969 115.052  1.00  0.00           H  
ATOM    190 HG13 VAL A  12      31.575 121.197 115.678  1.00  0.00           H  
ATOM    191 HG21 VAL A  12      28.249 122.699 115.098  1.00  0.00           H  
ATOM    192 HG22 VAL A  12      28.776 123.535 116.555  1.00  0.00           H  
ATOM    193 HG23 VAL A  12      28.743 124.406 115.110  1.00  0.00           H  
ATOM    194  N   ALA A  13      33.031 122.724 117.417  1.00  0.00           N  
ATOM    195  CA  ALA A  13      34.348 122.346 117.936  1.00  0.00           C  
ATOM    196  C   ALA A  13      34.211 121.192 118.940  1.00  0.00           C  
ATOM    197  O   ALA A  13      33.114 120.847 119.344  1.00  0.00           O  
ATOM    198  CB  ALA A  13      34.861 123.643 118.614  1.00  0.00           C  
ATOM    199  H   ALA A  13      32.273 122.752 118.084  1.00  0.00           H  
ATOM    200  HA  ALA A  13      35.032 122.145 117.112  1.00  0.00           H  
ATOM    201  HB1 ALA A  13      34.293 123.816 119.529  1.00  0.00           H  
ATOM    202  HB2 ALA A  13      35.805 123.381 119.091  1.00  0.00           H  
ATOM    203  HB3 ALA A  13      34.959 124.472 117.913  1.00  0.00           H  
ATOM    204  N   ALA A  14      35.336 120.528 119.187  1.00  0.00           N  
ATOM    205  CA  ALA A  14      35.463 119.396 120.126  1.00  0.00           C  
ATOM    206  C   ALA A  14      34.755 118.017 119.996  1.00  0.00           C  
ATOM    207  O   ALA A  14      35.055 117.116 120.795  1.00  0.00           O  
ATOM    208  CB  ALA A  14      35.299 119.951 121.553  1.00  0.00           C  
ATOM    209  H   ALA A  14      36.207 120.904 118.842  1.00  0.00           H  
ATOM    210  HA  ALA A  14      36.507 119.087 120.152  1.00  0.00           H  
ATOM    211  HB1 ALA A  14      35.713 119.150 122.166  1.00  0.00           H  
ATOM    212  HB2 ALA A  14      35.900 120.855 121.640  1.00  0.00           H  
ATOM    213  HB3 ALA A  14      34.255 120.121 121.816  1.00  0.00           H  
ATOM    214  N   GLU A  15      34.065 117.856 118.906  1.00  0.00           N  
ATOM    215  CA  GLU A  15      33.217 116.701 118.462  1.00  0.00           C  
ATOM    216  C   GLU A  15      33.121 116.606 116.961  1.00  0.00           C  
ATOM    217  O   GLU A  15      33.259 117.653 116.279  1.00  0.00           O  
ATOM    218  CB  GLU A  15      31.804 116.798 119.125  1.00  0.00           C  
ATOM    219  CG  GLU A  15      30.971 117.908 118.648  1.00  0.00           C  
ATOM    220  CD  GLU A  15      29.640 117.892 119.390  1.00  0.00           C  
ATOM    221  OE1 GLU A  15      29.458 118.596 120.452  1.00  0.00           O  
ATOM    222  OE2 GLU A  15      28.722 117.194 118.928  1.00  0.00           O1-
ATOM    223  H   GLU A  15      34.121 118.521 118.148  1.00  0.00           H  
ATOM    224  HA  GLU A  15      33.662 115.780 118.838  1.00  0.00           H  
ATOM    225  HB2 GLU A  15      31.334 115.845 118.883  1.00  0.00           H  
ATOM    226  HB3 GLU A  15      31.937 116.901 120.200  1.00  0.00           H  
ATOM    227  HG2 GLU A  15      31.495 118.838 118.870  1.00  0.00           H  
ATOM    228  HG3 GLU A  15      30.747 117.844 117.583  1.00  0.00           H  
ATOM    229  N   GLY A  16      32.902 115.444 116.354  1.00  0.00           N  
ATOM    230  CA  GLY A  16      33.178 115.177 114.947  1.00  0.00           C  
ATOM    231  C   GLY A  16      34.460 114.324 114.822  1.00  0.00           C  
ATOM    232  O   GLY A  16      34.888 114.277 113.676  1.00  0.00           O  
ATOM    233  H   GLY A  16      32.700 114.635 116.924  1.00  0.00           H  
ATOM    234  HA2 GLY A  16      32.316 114.628 114.569  1.00  0.00           H  
ATOM    235  HA3 GLY A  16      33.296 116.110 114.396  1.00  0.00           H  
ATOM    236  N   ILE A  17      35.004 113.596 115.817  1.00  0.00           N  
ATOM    237  CA  ILE A  17      36.196 112.728 115.621  1.00  0.00           C  
ATOM    238  C   ILE A  17      36.077 111.602 116.698  1.00  0.00           C  
ATOM    239  O   ILE A  17      35.876 112.027 117.865  1.00  0.00           O  
ATOM    240  CB  ILE A  17      37.534 113.568 115.788  1.00  0.00           C  
ATOM    241  CG1 ILE A  17      38.790 112.754 115.590  1.00  0.00           C  
ATOM    242  CG2 ILE A  17      37.675 114.385 117.069  1.00  0.00           C  
ATOM    243  CD1 ILE A  17      39.064 112.570 114.069  1.00  0.00           C  
ATOM    244  H   ILE A  17      34.588 113.650 116.737  1.00  0.00           H  
ATOM    245  HA  ILE A  17      36.200 112.335 114.604  1.00  0.00           H  
ATOM    246  HB  ILE A  17      37.358 114.315 115.013  1.00  0.00           H  
ATOM    247 HG12 ILE A  17      39.634 113.309 116.001  1.00  0.00           H  
ATOM    248 HG13 ILE A  17      38.717 111.776 116.067  1.00  0.00           H  
ATOM    249 HG21 ILE A  17      37.569 113.796 117.980  1.00  0.00           H  
ATOM    250 HG22 ILE A  17      38.565 115.012 117.044  1.00  0.00           H  
ATOM    251 HG23 ILE A  17      36.821 115.057 117.158  1.00  0.00           H  
ATOM    252 HD11 ILE A  17      38.282 111.911 113.692  1.00  0.00           H  
ATOM    253 HD12 ILE A  17      38.958 113.557 113.621  1.00  0.00           H  
ATOM    254 HD13 ILE A  17      40.056 112.194 113.818  1.00  0.00           H  
ATOM    255  N   PRO A  18      36.261 110.267 116.462  1.00  0.00           N  
ATOM    256  CA  PRO A  18      36.136 109.180 117.396  1.00  0.00           C  
ATOM    257  C   PRO A  18      37.185 109.262 118.533  1.00  0.00           C  
ATOM    258  O   PRO A  18      38.375 109.215 118.215  1.00  0.00           O  
ATOM    259  CB  PRO A  18      36.294 107.830 116.646  1.00  0.00           C  
ATOM    260  CG  PRO A  18      36.773 108.254 115.286  1.00  0.00           C  
ATOM    261  CD  PRO A  18      36.609 109.766 115.108  1.00  0.00           C  
ATOM    262  HA  PRO A  18      35.164 109.249 117.883  1.00  0.00           H  
ATOM    263  HB2 PRO A  18      37.023 107.179 117.130  1.00  0.00           H  
ATOM    264  HB3 PRO A  18      35.319 107.350 116.558  1.00  0.00           H  
ATOM    265  HG2 PRO A  18      37.843 108.039 115.303  1.00  0.00           H  
ATOM    266  HG3 PRO A  18      36.256 107.649 114.542  1.00  0.00           H  
ATOM    267  HD2 PRO A  18      37.532 110.189 114.710  1.00  0.00           H  
ATOM    268  HD3 PRO A  18      35.942 110.061 114.298  1.00  0.00           H  
ATOM    269  N   ASP A  19      36.733 109.326 119.807  1.00  0.00           N  
ATOM    270  CA  ASP A  19      37.703 109.378 120.938  1.00  0.00           C  
ATOM    271  C   ASP A  19      38.722 108.174 121.003  1.00  0.00           C  
ATOM    272  O   ASP A  19      39.939 108.360 121.099  1.00  0.00           O  
ATOM    273  CB  ASP A  19      36.899 109.544 122.187  1.00  0.00           C  
ATOM    274  CG  ASP A  19      37.825 110.027 123.317  1.00  0.00           C  
ATOM    275  OD1 ASP A  19      38.707 110.875 123.103  1.00  0.00           O  
ATOM    276  OD2 ASP A  19      37.574 109.601 124.468  1.00  0.00           O1-
ATOM    277  H   ASP A  19      35.738 109.272 119.971  1.00  0.00           H  
ATOM    278  HA  ASP A  19      38.339 110.258 120.831  1.00  0.00           H  
ATOM    279  HB2 ASP A  19      36.126 110.309 122.118  1.00  0.00           H  
ATOM    280  HB3 ASP A  19      36.469 108.640 122.620  1.00  0.00           H  
ATOM    281  N   GLN A  20      38.162 106.955 120.835  1.00  0.00           N  
ATOM    282  CA  GLN A  20      38.837 105.676 120.847  1.00  0.00           C  
ATOM    283  C   GLN A  20      39.919 105.528 119.685  1.00  0.00           C  
ATOM    284  O   GLN A  20      40.640 104.601 119.652  1.00  0.00           O  
ATOM    285  CB  GLN A  20      37.837 104.532 120.903  1.00  0.00           C  
ATOM    286  CG  GLN A  20      36.938 104.587 122.086  1.00  0.00           C  
ATOM    287  CD  GLN A  20      35.821 103.553 122.020  1.00  0.00           C  
ATOM    288  NE2 GLN A  20      34.876 103.639 122.894  1.00  0.00           N  
ATOM    289  OE1 GLN A  20      35.930 102.645 121.169  1.00  0.00           O  
ATOM    290  H   GLN A  20      37.209 107.068 120.523  1.00  0.00           H  
ATOM    291  HA  GLN A  20      39.359 105.628 121.803  1.00  0.00           H  
ATOM    292  HB2 GLN A  20      37.300 104.526 119.953  1.00  0.00           H  
ATOM    293  HB3 GLN A  20      38.324 103.559 120.956  1.00  0.00           H  
ATOM    294  HG2 GLN A  20      37.461 104.416 123.026  1.00  0.00           H  
ATOM    295  HG3 GLN A  20      36.446 105.560 122.111  1.00  0.00           H  
ATOM    296 HE21 GLN A  20      34.171 102.917 122.926  1.00  0.00           H  
ATOM    297 HE22 GLN A  20      34.977 104.358 123.596  1.00  0.00           H  
ATOM    298  N   TYR A  21      39.933 106.508 118.736  1.00  0.00           N  
ATOM    299  CA  TYR A  21      40.755 106.435 117.574  1.00  0.00           C  
ATOM    300  C   TYR A  21      41.413 107.774 117.115  1.00  0.00           C  
ATOM    301  O   TYR A  21      42.206 107.911 116.140  1.00  0.00           O  
ATOM    302  CB  TYR A  21      39.899 105.747 116.398  1.00  0.00           C  
ATOM    303  CG  TYR A  21      39.586 104.247 116.684  1.00  0.00           C  
ATOM    304  CD1 TYR A  21      38.459 103.832 117.508  1.00  0.00           C  
ATOM    305  CD2 TYR A  21      40.597 103.331 116.389  1.00  0.00           C  
ATOM    306  CE1 TYR A  21      38.371 102.471 117.884  1.00  0.00           C  
ATOM    307  CE2 TYR A  21      40.474 101.953 116.797  1.00  0.00           C  
ATOM    308  CZ  TYR A  21      39.412 101.559 117.589  1.00  0.00           C  
ATOM    309  OH  TYR A  21      39.268 100.286 117.974  1.00  0.00           O  
ATOM    310  H   TYR A  21      39.265 107.264 118.771  1.00  0.00           H  
ATOM    311  HA  TYR A  21      41.629 105.800 117.716  1.00  0.00           H  
ATOM    312  HB2 TYR A  21      38.934 106.216 116.204  1.00  0.00           H  
ATOM    313  HB3 TYR A  21      40.540 105.857 115.524  1.00  0.00           H  
ATOM    314  HD1 TYR A  21      37.638 104.478 117.781  1.00  0.00           H  
ATOM    315  HD2 TYR A  21      41.387 103.573 115.693  1.00  0.00           H  
ATOM    316  HE1 TYR A  21      37.493 102.135 118.414  1.00  0.00           H  
ATOM    317  HE2 TYR A  21      41.277 101.279 116.542  1.00  0.00           H  
ATOM    318  HH  TYR A  21      40.071  99.778 117.842  1.00  0.00           H  
ATOM    319  N   ALA A  22      41.160 108.831 117.915  1.00  0.00           N  
ATOM    320  CA  ALA A  22      41.672 110.227 117.765  1.00  0.00           C  
ATOM    321  C   ALA A  22      43.241 110.483 117.961  1.00  0.00           C  
ATOM    322  O   ALA A  22      43.826 111.267 117.174  1.00  0.00           O  
ATOM    323  CB  ALA A  22      40.887 111.155 118.706  1.00  0.00           C  
ATOM    324  H   ALA A  22      40.418 108.702 118.589  1.00  0.00           H  
ATOM    325  HA  ALA A  22      41.477 110.539 116.739  1.00  0.00           H  
ATOM    326  HB1 ALA A  22      41.474 112.069 118.810  1.00  0.00           H  
ATOM    327  HB2 ALA A  22      39.956 111.497 118.254  1.00  0.00           H  
ATOM    328  HB3 ALA A  22      40.778 110.591 119.632  1.00  0.00           H  
ATOM    329  N   ASP A  23      43.764 109.837 118.982  1.00  0.00           N  
ATOM    330  CA  ASP A  23      45.189 109.902 119.302  1.00  0.00           C  
ATOM    331  C   ASP A  23      46.068 108.911 118.540  1.00  0.00           C  
ATOM    332  O   ASP A  23      47.269 109.171 118.350  1.00  0.00           O  
ATOM    333  CB  ASP A  23      45.220 109.473 120.827  1.00  0.00           C  
ATOM    334  CG  ASP A  23      44.532 108.134 121.304  1.00  0.00           C  
ATOM    335  OD1 ASP A  23      44.772 107.827 122.513  1.00  0.00           O  
ATOM    336  OD2 ASP A  23      43.794 107.483 120.448  1.00  0.00           O1-
ATOM    337  H   ASP A  23      43.238 109.160 119.516  1.00  0.00           H  
ATOM    338  HA  ASP A  23      45.585 110.917 119.263  1.00  0.00           H  
ATOM    339  HB2 ASP A  23      46.290 109.355 120.991  1.00  0.00           H  
ATOM    340  HB3 ASP A  23      44.991 110.304 121.494  1.00  0.00           H  
ATOM    341  N   GLY A  24      45.481 107.757 117.958  1.00  0.00           N  
ATOM    342  CA  GLY A  24      46.217 106.898 117.002  1.00  0.00           C  
ATOM    343  C   GLY A  24      46.893 105.627 117.671  1.00  0.00           C  
ATOM    344  O   GLY A  24      47.738 104.944 117.043  1.00  0.00           O  
ATOM    345  H   GLY A  24      44.591 107.518 118.369  1.00  0.00           H  
ATOM    346  HA2 GLY A  24      45.501 106.502 116.282  1.00  0.00           H  
ATOM    347  HA3 GLY A  24      47.084 107.395 116.566  1.00  0.00           H  
ATOM    348  N   GLU A  25      46.695 105.522 118.939  1.00  0.00           N  
ATOM    349  CA  GLU A  25      47.369 104.418 119.719  1.00  0.00           C  
ATOM    350  C   GLU A  25      46.863 102.992 119.431  1.00  0.00           C  
ATOM    351  O   GLU A  25      47.659 102.043 119.541  1.00  0.00           O  
ATOM    352  CB  GLU A  25      47.111 104.763 121.178  1.00  0.00           C  
ATOM    353  CG  GLU A  25      47.858 106.043 121.643  1.00  0.00           C  
ATOM    354  CD  GLU A  25      49.258 106.078 121.232  1.00  0.00           C  
ATOM    355  OE1 GLU A  25      49.632 106.931 120.389  1.00  0.00           O  
ATOM    356  OE2 GLU A  25      49.917 105.102 121.597  1.00  0.00           O1-
ATOM    357  H   GLU A  25      46.150 106.228 119.415  1.00  0.00           H  
ATOM    358  HA  GLU A  25      48.443 104.422 119.533  1.00  0.00           H  
ATOM    359  HB2 GLU A  25      46.055 104.899 121.405  1.00  0.00           H  
ATOM    360  HB3 GLU A  25      47.522 103.938 121.762  1.00  0.00           H  
ATOM    361  HG2 GLU A  25      47.382 106.925 121.215  1.00  0.00           H  
ATOM    362  HG3 GLU A  25      47.660 106.092 122.714  1.00  0.00           H  
ATOM    363  N   ALA A  26      45.614 102.866 118.958  1.00  0.00           N  
ATOM    364  CA  ALA A  26      45.199 101.604 118.477  1.00  0.00           C  
ATOM    365  C   ALA A  26      45.853 101.245 117.147  1.00  0.00           C  
ATOM    366  O   ALA A  26      46.504 100.176 117.060  1.00  0.00           O  
ATOM    367  CB  ALA A  26      43.669 101.632 118.266  1.00  0.00           C  
ATOM    368  H   ALA A  26      44.953 103.630 118.921  1.00  0.00           H  
ATOM    369  HA  ALA A  26      45.443 100.845 119.221  1.00  0.00           H  
ATOM    370  HB1 ALA A  26      43.442 100.709 117.732  1.00  0.00           H  
ATOM    371  HB2 ALA A  26      43.181 101.593 119.239  1.00  0.00           H  
ATOM    372  HB3 ALA A  26      43.457 102.479 117.613  1.00  0.00           H  
ATOM    373  N   ALA A  27      45.610 102.046 116.132  1.00  0.00           N  
ATOM    374  CA  ALA A  27      46.060 101.905 114.771  1.00  0.00           C  
ATOM    375  C   ALA A  27      47.505 101.393 114.503  1.00  0.00           C  
ATOM    376  O   ALA A  27      47.676 100.614 113.566  1.00  0.00           O  
ATOM    377  CB  ALA A  27      45.819 103.202 114.061  1.00  0.00           C  
ATOM    378  H   ALA A  27      44.873 102.734 116.201  1.00  0.00           H  
ATOM    379  HA  ALA A  27      45.366 101.173 114.361  1.00  0.00           H  
ATOM    380  HB1 ALA A  27      44.751 103.251 113.848  1.00  0.00           H  
ATOM    381  HB2 ALA A  27      46.194 104.002 114.699  1.00  0.00           H  
ATOM    382  HB3 ALA A  27      46.377 103.342 113.135  1.00  0.00           H  
ATOM    383  N   ARG A  28      48.474 101.872 115.323  1.00  0.00           N  
ATOM    384  CA  ARG A  28      49.846 101.523 115.122  1.00  0.00           C  
ATOM    385  C   ARG A  28      50.172 100.088 115.408  1.00  0.00           C  
ATOM    386  O   ARG A  28      51.245  99.654 114.973  1.00  0.00           O  
ATOM    387  CB  ARG A  28      50.779 102.436 115.826  1.00  0.00           C  
ATOM    388  CG  ARG A  28      50.704 102.536 117.377  1.00  0.00           C  
ATOM    389  CD  ARG A  28      51.725 103.481 118.039  1.00  0.00           C  
ATOM    390  NE  ARG A  28      51.405 103.403 119.473  1.00  0.00           N  
ATOM    391  CZ  ARG A  28      51.693 102.460 120.391  1.00  0.00           C  
ATOM    392  NH1 ARG A  28      52.458 101.421 120.092  1.00  0.00           N1+
ATOM    393  NH2 ARG A  28      51.199 102.654 121.577  1.00  0.00           N  
ATOM    394  H   ARG A  28      48.193 102.585 115.982  1.00  0.00           H  
ATOM    395  HA  ARG A  28      49.990 101.700 114.056  1.00  0.00           H  
ATOM    396  HB2 ARG A  28      51.743 102.101 115.443  1.00  0.00           H  
ATOM    397  HB3 ARG A  28      50.652 103.482 115.549  1.00  0.00           H  
ATOM    398  HG2 ARG A  28      49.650 102.745 117.562  1.00  0.00           H  
ATOM    399  HG3 ARG A  28      50.873 101.496 117.661  1.00  0.00           H  
ATOM    400  HD2 ARG A  28      52.781 103.248 117.910  1.00  0.00           H  
ATOM    401  HD3 ARG A  28      51.594 104.405 117.476  1.00  0.00           H  
ATOM    402  HE  ARG A  28      50.957 104.240 119.818  1.00  0.00           H  
ATOM    403 HH11 ARG A  28      52.738 101.266 119.133  1.00  0.00           H  
ATOM    404 HH12 ARG A  28      52.617 100.682 120.761  1.00  0.00           H  
ATOM    405 HH21 ARG A  28      50.761 103.539 121.788  1.00  0.00           H  
ATOM    406 HH22 ARG A  28      51.342 101.976 122.311  1.00  0.00           H  
ATOM    407  N   VAL A  29      49.362  99.326 116.171  1.00  0.00           N  
ATOM    408  CA  VAL A  29      49.490  97.892 116.469  1.00  0.00           C  
ATOM    409  C   VAL A  29      48.307  97.041 115.956  1.00  0.00           C  
ATOM    410  O   VAL A  29      48.432  95.863 116.148  1.00  0.00           O  
ATOM    411  CB  VAL A  29      49.811  97.654 117.993  1.00  0.00           C  
ATOM    412  CG1 VAL A  29      50.999  98.499 118.519  1.00  0.00           C  
ATOM    413  CG2 VAL A  29      48.649  98.007 118.947  1.00  0.00           C  
ATOM    414  H   VAL A  29      48.595  99.745 116.676  1.00  0.00           H  
ATOM    415  HA  VAL A  29      50.389  97.552 115.954  1.00  0.00           H  
ATOM    416  HB  VAL A  29      50.106  96.605 118.041  1.00  0.00           H  
ATOM    417 HG11 VAL A  29      50.740  99.551 118.635  1.00  0.00           H  
ATOM    418 HG12 VAL A  29      51.255  97.903 119.395  1.00  0.00           H  
ATOM    419 HG13 VAL A  29      51.861  98.478 117.852  1.00  0.00           H  
ATOM    420 HG21 VAL A  29      47.865  97.272 118.774  1.00  0.00           H  
ATOM    421 HG22 VAL A  29      48.986  98.073 119.982  1.00  0.00           H  
ATOM    422 HG23 VAL A  29      48.379  99.046 118.760  1.00  0.00           H  
ATOM    423  N   TRP A  30      47.331  97.605 115.242  1.00  0.00           N  
ATOM    424  CA  TRP A  30      46.033  96.945 114.876  1.00  0.00           C  
ATOM    425  C   TRP A  30      46.119  95.765 113.837  1.00  0.00           C  
ATOM    426  O   TRP A  30      45.466  94.747 114.007  1.00  0.00           O  
ATOM    427  CB  TRP A  30      45.019  98.041 114.399  1.00  0.00           C  
ATOM    428  CG  TRP A  30      43.576  97.554 114.346  1.00  0.00           C  
ATOM    429  CD1 TRP A  30      42.965  97.260 113.203  1.00  0.00           C  
ATOM    430  CD2 TRP A  30      42.664  97.399 115.449  1.00  0.00           C  
ATOM    431  CE2 TRP A  30      41.398  96.985 114.881  1.00  0.00           C  
ATOM    432  CE3 TRP A  30      42.757  97.665 116.867  1.00  0.00           C  
ATOM    433  NE1 TRP A  30      41.693  96.784 113.515  1.00  0.00           N  
ATOM    434  CZ2 TRP A  30      40.269  96.917 115.606  1.00  0.00           C  
ATOM    435  CZ3 TRP A  30      41.549  97.724 117.547  1.00  0.00           C  
ATOM    436  CH2 TRP A  30      40.325  97.247 116.998  1.00  0.00           C  
ATOM    437  H   TRP A  30      47.442  98.596 115.086  1.00  0.00           H  
ATOM    438  HA  TRP A  30      45.570  96.631 115.811  1.00  0.00           H  
ATOM    439  HB2 TRP A  30      44.892  98.850 115.119  1.00  0.00           H  
ATOM    440  HB3 TRP A  30      45.341  98.477 113.454  1.00  0.00           H  
ATOM    441  HD1 TRP A  30      43.427  97.387 112.234  1.00  0.00           H  
ATOM    442  HE1 TRP A  30      41.019  96.522 112.809  1.00  0.00           H  
ATOM    443  HE3 TRP A  30      43.716  98.003 117.228  1.00  0.00           H  
ATOM    444  HZ2 TRP A  30      39.350  96.688 115.087  1.00  0.00           H  
ATOM    445  HZ3 TRP A  30      41.590  98.108 118.556  1.00  0.00           H  
ATOM    446  HH2 TRP A  30      39.411  97.236 117.575  1.00  0.00           H  
ATOM    447  N   GLN A  31      47.115  95.797 112.861  1.00  0.00           N  
ATOM    448  CA  GLN A  31      47.421  94.740 111.896  1.00  0.00           C  
ATOM    449  C   GLN A  31      47.840  93.440 112.611  1.00  0.00           C  
ATOM    450  O   GLN A  31      47.313  92.366 112.357  1.00  0.00           O  
ATOM    451  CB  GLN A  31      48.442  95.243 110.821  1.00  0.00           C  
ATOM    452  CG  GLN A  31      48.662  94.230 109.683  1.00  0.00           C  
ATOM    453  CD  GLN A  31      47.464  94.138 108.590  1.00  0.00           C  
ATOM    454  NE2 GLN A  31      47.537  93.207 107.621  1.00  0.00           N  
ATOM    455  OE1 GLN A  31      46.544  94.915 108.563  1.00  0.00           O  
ATOM    456  H   GLN A  31      47.544  96.688 112.656  1.00  0.00           H  
ATOM    457  HA  GLN A  31      46.500  94.469 111.379  1.00  0.00           H  
ATOM    458  HB2 GLN A  31      48.155  96.198 110.381  1.00  0.00           H  
ATOM    459  HB3 GLN A  31      49.397  95.379 111.330  1.00  0.00           H  
ATOM    460  HG2 GLN A  31      49.500  94.629 109.111  1.00  0.00           H  
ATOM    461  HG3 GLN A  31      48.909  93.245 110.076  1.00  0.00           H  
ATOM    462 HE21 GLN A  31      46.806  93.141 106.928  1.00  0.00           H  
ATOM    463 HE22 GLN A  31      48.325  92.576 107.663  1.00  0.00           H  
ATOM    464  N   LEU A  32      48.816  93.586 113.496  1.00  0.00           N  
ATOM    465  CA  LEU A  32      49.274  92.523 114.387  1.00  0.00           C  
ATOM    466  C   LEU A  32      48.236  91.956 115.374  1.00  0.00           C  
ATOM    467  O   LEU A  32      48.375  90.760 115.653  1.00  0.00           O  
ATOM    468  CB  LEU A  32      50.540  93.035 115.151  1.00  0.00           C  
ATOM    469  CG  LEU A  32      51.845  93.256 114.321  1.00  0.00           C  
ATOM    470  CD1 LEU A  32      52.998  93.650 115.305  1.00  0.00           C  
ATOM    471  CD2 LEU A  32      52.310  91.922 113.771  1.00  0.00           C  
ATOM    472  H   LEU A  32      49.195  94.516 113.605  1.00  0.00           H  
ATOM    473  HA  LEU A  32      49.598  91.694 113.757  1.00  0.00           H  
ATOM    474  HB2 LEU A  32      50.294  93.964 115.667  1.00  0.00           H  
ATOM    475  HB3 LEU A  32      50.811  92.344 115.949  1.00  0.00           H  
ATOM    476  HG  LEU A  32      51.736  93.900 113.448  1.00  0.00           H  
ATOM    477 HD11 LEU A  32      53.066  92.929 116.119  1.00  0.00           H  
ATOM    478 HD12 LEU A  32      53.957  93.602 114.791  1.00  0.00           H  
ATOM    479 HD13 LEU A  32      52.901  94.577 115.871  1.00  0.00           H  
ATOM    480 HD21 LEU A  32      53.025  92.159 112.983  1.00  0.00           H  
ATOM    481 HD22 LEU A  32      52.693  91.216 114.508  1.00  0.00           H  
ATOM    482 HD23 LEU A  32      51.605  91.461 113.080  1.00  0.00           H  
ATOM    483  N   TYR A  33      47.334  92.783 115.799  1.00  0.00           N  
ATOM    484  CA  TYR A  33      46.178  92.450 116.720  1.00  0.00           C  
ATOM    485  C   TYR A  33      45.014  91.677 116.022  1.00  0.00           C  
ATOM    486  O   TYR A  33      44.438  90.811 116.637  1.00  0.00           O  
ATOM    487  CB  TYR A  33      45.618  93.769 117.281  1.00  0.00           C  
ATOM    488  CG  TYR A  33      44.280  93.735 118.024  1.00  0.00           C  
ATOM    489  CD1 TYR A  33      43.133  94.315 117.472  1.00  0.00           C  
ATOM    490  CD2 TYR A  33      44.154  93.081 119.271  1.00  0.00           C  
ATOM    491  CE1 TYR A  33      41.856  94.098 118.036  1.00  0.00           C  
ATOM    492  CE2 TYR A  33      42.931  92.872 119.884  1.00  0.00           C  
ATOM    493  CZ  TYR A  33      41.738  93.466 119.303  1.00  0.00           C  
ATOM    494  OH  TYR A  33      40.551  93.305 119.950  1.00  0.00           O  
ATOM    495  H   TYR A  33      47.587  93.757 115.718  1.00  0.00           H  
ATOM    496  HA  TYR A  33      46.485  91.862 117.586  1.00  0.00           H  
ATOM    497  HB2 TYR A  33      46.339  94.329 117.876  1.00  0.00           H  
ATOM    498  HB3 TYR A  33      45.486  94.446 116.437  1.00  0.00           H  
ATOM    499  HD1 TYR A  33      43.136  94.816 116.515  1.00  0.00           H  
ATOM    500  HD2 TYR A  33      45.024  92.546 119.624  1.00  0.00           H  
ATOM    501  HE1 TYR A  33      40.970  94.495 117.564  1.00  0.00           H  
ATOM    502  HE2 TYR A  33      42.935  92.431 120.870  1.00  0.00           H  
ATOM    503  HH  TYR A  33      40.274  92.440 120.260  1.00  0.00           H  
ATOM    504  N   ILE A  34      44.802  91.865 114.710  1.00  0.00           N  
ATOM    505  CA  ILE A  34      44.065  90.910 113.748  1.00  0.00           C  
ATOM    506  C   ILE A  34      44.826  89.509 113.606  1.00  0.00           C  
ATOM    507  O   ILE A  34      44.122  88.540 113.563  1.00  0.00           O  
ATOM    508  CB  ILE A  34      43.836  91.634 112.399  1.00  0.00           C  
ATOM    509  CG1 ILE A  34      42.769  92.687 112.533  1.00  0.00           C  
ATOM    510  CG2 ILE A  34      43.342  90.602 111.368  1.00  0.00           C  
ATOM    511  CD1 ILE A  34      42.840  93.829 111.514  1.00  0.00           C  
ATOM    512  H   ILE A  34      45.236  92.708 114.363  1.00  0.00           H  
ATOM    513  HA  ILE A  34      43.061  90.691 114.112  1.00  0.00           H  
ATOM    514  HB  ILE A  34      44.790  92.083 112.123  1.00  0.00           H  
ATOM    515 HG12 ILE A  34      41.800  92.221 112.353  1.00  0.00           H  
ATOM    516 HG13 ILE A  34      42.843  93.162 113.512  1.00  0.00           H  
ATOM    517 HG21 ILE A  34      44.164  89.987 110.998  1.00  0.00           H  
ATOM    518 HG22 ILE A  34      42.512  89.999 111.736  1.00  0.00           H  
ATOM    519 HG23 ILE A  34      42.955  91.208 110.549  1.00  0.00           H  
ATOM    520 HD11 ILE A  34      43.687  94.454 111.798  1.00  0.00           H  
ATOM    521 HD12 ILE A  34      43.018  93.432 110.515  1.00  0.00           H  
ATOM    522 HD13 ILE A  34      41.895  94.372 111.483  1.00  0.00           H  
ATOM    523  N   GLY A  35      46.165  89.475 113.533  1.00  0.00           N  
ATOM    524  CA  GLY A  35      46.842  88.182 113.348  1.00  0.00           C  
ATOM    525  C   GLY A  35      46.683  87.522 112.005  1.00  0.00           C  
ATOM    526  O   GLY A  35      47.199  88.019 111.006  1.00  0.00           O  
ATOM    527  H   GLY A  35      46.652  90.359 113.498  1.00  0.00           H  
ATOM    528  HA2 GLY A  35      47.877  88.518 113.410  1.00  0.00           H  
ATOM    529  HA3 GLY A  35      46.685  87.448 114.139  1.00  0.00           H  
ATOM    530  N   ASP A  36      46.065  86.380 111.995  1.00  0.00           N  
ATOM    531  CA  ASP A  36      45.842  85.559 110.757  1.00  0.00           C  
ATOM    532  C   ASP A  36      44.736  86.165 109.836  1.00  0.00           C  
ATOM    533  O   ASP A  36      43.573  85.755 109.862  1.00  0.00           O  
ATOM    534  CB  ASP A  36      45.425  84.098 111.161  1.00  0.00           C  
ATOM    535  CG  ASP A  36      46.493  83.208 111.699  1.00  0.00           C  
ATOM    536  OD1 ASP A  36      47.675  83.687 111.798  1.00  0.00           O  
ATOM    537  OD2 ASP A  36      46.133  82.050 112.143  1.00  0.00           O1-
ATOM    538  H   ASP A  36      46.073  85.883 112.874  1.00  0.00           H  
ATOM    539  HA  ASP A  36      46.826  85.534 110.288  1.00  0.00           H  
ATOM    540  HB2 ASP A  36      44.623  84.211 111.889  1.00  0.00           H  
ATOM    541  HB3 ASP A  36      44.942  83.570 110.339  1.00  0.00           H  
ATOM    542  N   THR A  37      45.133  87.186 109.124  1.00  0.00           N  
ATOM    543  CA  THR A  37      44.268  87.934 108.168  1.00  0.00           C  
ATOM    544  C   THR A  37      43.491  87.038 107.248  1.00  0.00           C  
ATOM    545  O   THR A  37      42.366  87.391 106.920  1.00  0.00           O  
ATOM    546  CB  THR A  37      45.089  88.954 107.336  1.00  0.00           C  
ATOM    547  CG2 THR A  37      45.565  89.991 108.312  1.00  0.00           C  
ATOM    548  OG1 THR A  37      46.254  88.358 106.763  1.00  0.00           O  
ATOM    549  H   THR A  37      46.139  87.270 109.082  1.00  0.00           H  
ATOM    550  HA  THR A  37      43.594  88.524 108.789  1.00  0.00           H  
ATOM    551  HB  THR A  37      44.458  89.392 106.563  1.00  0.00           H  
ATOM    552  HG1 THR A  37      46.071  88.198 105.834  1.00  0.00           H  
ATOM    553 HG21 THR A  37      45.832  89.607 109.297  1.00  0.00           H  
ATOM    554 HG22 THR A  37      46.385  90.575 107.893  1.00  0.00           H  
ATOM    555 HG23 THR A  37      44.780  90.706 108.553  1.00  0.00           H  
ATOM    556  N   ARG A  38      44.023  85.863 106.877  1.00  0.00           N  
ATOM    557  CA  ARG A  38      43.330  84.843 106.043  1.00  0.00           C  
ATOM    558  C   ARG A  38      42.177  84.154 106.840  1.00  0.00           C  
ATOM    559  O   ARG A  38      41.088  84.399 106.510  1.00  0.00           O  
ATOM    560  CB  ARG A  38      44.326  83.766 105.438  1.00  0.00           C  
ATOM    561  CG  ARG A  38      45.108  84.383 104.235  1.00  0.00           C  
ATOM    562  CD  ARG A  38      46.272  83.478 103.794  1.00  0.00           C  
ATOM    563  NE  ARG A  38      47.080  84.031 102.670  1.00  0.00           N  
ATOM    564  CZ  ARG A  38      48.257  83.608 102.269  1.00  0.00           C  
ATOM    565  NH1 ARG A  38      48.855  82.556 102.782  1.00  0.00           N1+
ATOM    566  NH2 ARG A  38      48.917  84.314 101.430  1.00  0.00           N  
ATOM    567  H   ARG A  38      44.870  85.529 107.315  1.00  0.00           H  
ATOM    568  HA  ARG A  38      42.846  85.310 105.185  1.00  0.00           H  
ATOM    569  HB2 ARG A  38      44.974  83.459 106.260  1.00  0.00           H  
ATOM    570  HB3 ARG A  38      43.793  82.882 105.090  1.00  0.00           H  
ATOM    571  HG2 ARG A  38      44.383  84.323 103.424  1.00  0.00           H  
ATOM    572  HG3 ARG A  38      45.441  85.409 104.396  1.00  0.00           H  
ATOM    573  HD2 ARG A  38      46.861  83.250 104.682  1.00  0.00           H  
ATOM    574  HD3 ARG A  38      45.756  82.560 103.518  1.00  0.00           H  
ATOM    575  HE  ARG A  38      46.842  84.933 102.283  1.00  0.00           H  
ATOM    576 HH11 ARG A  38      48.387  81.863 103.347  1.00  0.00           H  
ATOM    577 HH12 ARG A  38      49.809  82.420 102.477  1.00  0.00           H  
ATOM    578 HH21 ARG A  38      48.420  85.091 101.018  1.00  0.00           H  
ATOM    579 HH22 ARG A  38      49.782  83.939 101.065  1.00  0.00           H  
ATOM    580  N   SER A  39      42.526  83.531 107.996  1.00  0.00           N  
ATOM    581  CA  SER A  39      41.527  82.804 108.920  1.00  0.00           C  
ATOM    582  C   SER A  39      40.401  83.741 109.400  1.00  0.00           C  
ATOM    583  O   SER A  39      39.246  83.281 109.448  1.00  0.00           O  
ATOM    584  CB  SER A  39      42.354  82.356 110.112  1.00  0.00           C  
ATOM    585  OG  SER A  39      41.386  81.850 111.018  1.00  0.00           O  
ATOM    586  H   SER A  39      43.509  83.521 108.226  1.00  0.00           H  
ATOM    587  HA  SER A  39      41.159  81.859 108.520  1.00  0.00           H  
ATOM    588  HB2 SER A  39      43.227  81.721 109.964  1.00  0.00           H  
ATOM    589  HB3 SER A  39      42.747  83.254 110.587  1.00  0.00           H  
ATOM    590  HG  SER A  39      41.778  81.151 111.546  1.00  0.00           H  
ATOM    591  N   ARG A  40      40.746  85.029 109.730  1.00  0.00           N  
ATOM    592  CA  ARG A  40      39.805  86.177 109.929  1.00  0.00           C  
ATOM    593  C   ARG A  40      38.750  86.057 108.780  1.00  0.00           C  
ATOM    594  O   ARG A  40      37.597  85.755 109.100  1.00  0.00           O  
ATOM    595  CB  ARG A  40      40.440  87.553 110.062  1.00  0.00           C  
ATOM    596  CG  ARG A  40      39.355  88.627 109.869  1.00  0.00           C  
ATOM    597  CD  ARG A  40      40.068  89.941 110.041  1.00  0.00           C  
ATOM    598  NE  ARG A  40      39.146  91.072 109.656  1.00  0.00           N  
ATOM    599  CZ  ARG A  40      38.748  92.095 110.422  1.00  0.00           C  
ATOM    600  NH1 ARG A  40      39.177  92.387 111.612  1.00  0.00           N1+
ATOM    601  NH2 ARG A  40      37.903  92.922 109.869  1.00  0.00           N  
ATOM    602  H   ARG A  40      41.728  85.220 109.872  1.00  0.00           H  
ATOM    603  HA  ARG A  40      39.309  86.053 110.893  1.00  0.00           H  
ATOM    604  HB2 ARG A  40      40.862  87.640 111.063  1.00  0.00           H  
ATOM    605  HB3 ARG A  40      41.255  87.667 109.346  1.00  0.00           H  
ATOM    606  HG2 ARG A  40      39.028  88.610 108.830  1.00  0.00           H  
ATOM    607  HG3 ARG A  40      38.483  88.489 110.507  1.00  0.00           H  
ATOM    608  HD2 ARG A  40      40.492  90.019 111.042  1.00  0.00           H  
ATOM    609  HD3 ARG A  40      40.863  89.953 109.295  1.00  0.00           H  
ATOM    610  HE  ARG A  40      38.545  90.948 108.854  1.00  0.00           H  
ATOM    611 HH11 ARG A  40      39.671  91.659 112.108  1.00  0.00           H  
ATOM    612 HH12 ARG A  40      38.702  93.085 112.167  1.00  0.00           H  
ATOM    613 HH21 ARG A  40      37.644  92.802 108.900  1.00  0.00           H  
ATOM    614 HH22 ARG A  40      37.717  93.732 110.442  1.00  0.00           H  
ATOM    615  N   THR A  41      39.194  86.307 107.512  1.00  0.00           N  
ATOM    616  CA  THR A  41      38.181  86.464 106.456  1.00  0.00           C  
ATOM    617  C   THR A  41      37.357  85.196 106.206  1.00  0.00           C  
ATOM    618  O   THR A  41      36.134  85.360 105.980  1.00  0.00           O  
ATOM    619  CB  THR A  41      38.731  87.004 105.159  1.00  0.00           C  
ATOM    620  CG2 THR A  41      39.065  88.495 105.234  1.00  0.00           C  
ATOM    621  OG1 THR A  41      39.873  86.315 104.632  1.00  0.00           O  
ATOM    622  H   THR A  41      40.169  86.514 107.349  1.00  0.00           H  
ATOM    623  HA  THR A  41      37.459  87.171 106.866  1.00  0.00           H  
ATOM    624  HB  THR A  41      38.008  86.935 104.345  1.00  0.00           H  
ATOM    625  HG1 THR A  41      40.236  85.784 105.344  1.00  0.00           H  
ATOM    626 HG21 THR A  41      39.676  88.886 106.047  1.00  0.00           H  
ATOM    627 HG22 THR A  41      39.500  88.896 104.318  1.00  0.00           H  
ATOM    628 HG23 THR A  41      38.125  89.026 105.380  1.00  0.00           H  
ATOM    629  N   ALA A  42      38.065  84.016 106.146  1.00  0.00           N  
ATOM    630  CA  ALA A  42      37.411  82.793 105.717  1.00  0.00           C  
ATOM    631  C   ALA A  42      36.087  82.445 106.401  1.00  0.00           C  
ATOM    632  O   ALA A  42      35.281  81.769 105.778  1.00  0.00           O  
ATOM    633  CB  ALA A  42      38.377  81.627 105.667  1.00  0.00           C  
ATOM    634  H   ALA A  42      38.984  83.937 106.556  1.00  0.00           H  
ATOM    635  HA  ALA A  42      37.119  82.942 104.678  1.00  0.00           H  
ATOM    636  HB1 ALA A  42      38.428  81.176 106.657  1.00  0.00           H  
ATOM    637  HB2 ALA A  42      37.938  80.830 105.066  1.00  0.00           H  
ATOM    638  HB3 ALA A  42      39.296  81.955 105.181  1.00  0.00           H  
ATOM    639  N   GLU A  43      35.842  82.780 107.680  1.00  0.00           N  
ATOM    640  CA  GLU A  43      34.543  82.586 108.419  1.00  0.00           C  
ATOM    641  C   GLU A  43      33.285  83.197 107.702  1.00  0.00           C  
ATOM    642  O   GLU A  43      32.277  82.533 107.494  1.00  0.00           O  
ATOM    643  CB  GLU A  43      34.671  83.052 109.883  1.00  0.00           C  
ATOM    644  CG  GLU A  43      33.580  82.433 110.684  1.00  0.00           C  
ATOM    645  CD  GLU A  43      33.724  80.928 110.967  1.00  0.00           C  
ATOM    646  OE1 GLU A  43      34.856  80.378 110.770  1.00  0.00           O  
ATOM    647  OE2 GLU A  43      32.720  80.296 111.254  1.00  0.00           O1-
ATOM    648  H   GLU A  43      36.656  83.009 108.232  1.00  0.00           H  
ATOM    649  HA  GLU A  43      34.403  81.512 108.538  1.00  0.00           H  
ATOM    650  HB2 GLU A  43      35.601  82.769 110.377  1.00  0.00           H  
ATOM    651  HB3 GLU A  43      34.616  84.140 109.852  1.00  0.00           H  
ATOM    652  HG2 GLU A  43      33.643  82.988 111.620  1.00  0.00           H  
ATOM    653  HG3 GLU A  43      32.575  82.495 110.266  1.00  0.00           H  
ATOM    654  N   TYR A  44      33.519  84.399 107.092  1.00  0.00           N  
ATOM    655  CA  TYR A  44      32.445  85.160 106.379  1.00  0.00           C  
ATOM    656  C   TYR A  44      32.614  85.311 104.863  1.00  0.00           C  
ATOM    657  O   TYR A  44      31.684  85.724 104.155  1.00  0.00           O  
ATOM    658  CB  TYR A  44      32.112  86.434 107.207  1.00  0.00           C  
ATOM    659  CG  TYR A  44      33.278  87.398 107.352  1.00  0.00           C  
ATOM    660  CD1 TYR A  44      33.595  88.487 106.525  1.00  0.00           C  
ATOM    661  CD2 TYR A  44      34.024  87.254 108.548  1.00  0.00           C  
ATOM    662  CE1 TYR A  44      34.749  89.267 106.766  1.00  0.00           C  
ATOM    663  CE2 TYR A  44      35.177  88.017 108.795  1.00  0.00           C  
ATOM    664  CZ  TYR A  44      35.533  89.075 107.935  1.00  0.00           C  
ATOM    665  OH  TYR A  44      36.636  89.819 108.108  1.00  0.00           O  
ATOM    666  H   TYR A  44      34.434  84.823 107.148  1.00  0.00           H  
ATOM    667  HA  TYR A  44      31.547  84.562 106.530  1.00  0.00           H  
ATOM    668  HB2 TYR A  44      31.265  86.970 106.777  1.00  0.00           H  
ATOM    669  HB3 TYR A  44      31.794  86.141 108.207  1.00  0.00           H  
ATOM    670  HD1 TYR A  44      33.073  88.588 105.585  1.00  0.00           H  
ATOM    671  HD2 TYR A  44      33.837  86.502 109.300  1.00  0.00           H  
ATOM    672  HE1 TYR A  44      34.955  90.007 106.007  1.00  0.00           H  
ATOM    673  HE2 TYR A  44      35.787  87.820 109.664  1.00  0.00           H  
ATOM    674  HH  TYR A  44      36.671  90.736 107.825  1.00  0.00           H  
ATOM    675  N   LYS A  45      33.755  84.875 104.349  1.00  0.00           N  
ATOM    676  CA  LYS A  45      34.115  85.068 102.879  1.00  0.00           C  
ATOM    677  C   LYS A  45      33.130  84.446 101.862  1.00  0.00           C  
ATOM    678  O   LYS A  45      32.860  85.059 100.846  1.00  0.00           O  
ATOM    679  CB  LYS A  45      35.452  84.368 102.672  1.00  0.00           C  
ATOM    680  CG  LYS A  45      36.071  84.603 101.277  1.00  0.00           C  
ATOM    681  CD  LYS A  45      37.504  84.178 101.248  1.00  0.00           C  
ATOM    682  CE  LYS A  45      38.101  84.649  99.895  1.00  0.00           C  
ATOM    683  NZ  LYS A  45      39.564  84.552  99.961  1.00  0.00           N1+
ATOM    684  H   LYS A  45      34.338  84.281 104.920  1.00  0.00           H  
ATOM    685  HA  LYS A  45      34.211  86.133 102.672  1.00  0.00           H  
ATOM    686  HB2 LYS A  45      36.155  84.795 103.388  1.00  0.00           H  
ATOM    687  HB3 LYS A  45      35.506  83.287 102.808  1.00  0.00           H  
ATOM    688  HG2 LYS A  45      35.408  84.150 100.540  1.00  0.00           H  
ATOM    689  HG3 LYS A  45      35.911  85.667 101.109  1.00  0.00           H  
ATOM    690  HD2 LYS A  45      37.981  84.598 102.135  1.00  0.00           H  
ATOM    691  HD3 LYS A  45      37.463  83.097 101.383  1.00  0.00           H  
ATOM    692  HE2 LYS A  45      37.695  83.813  99.324  1.00  0.00           H  
ATOM    693  HE3 LYS A  45      37.704  85.639  99.669  1.00  0.00           H  
ATOM    694  HZ1 LYS A  45      39.897  84.690  99.017  1.00  0.00           H  
ATOM    695  HZ2 LYS A  45      40.057  85.210 100.547  1.00  0.00           H  
ATOM    696  HZ3 LYS A  45      39.838  83.613 100.215  1.00  0.00           H  
ATOM    697  N   ALA A  46      32.665  83.197 102.134  1.00  0.00           N  
ATOM    698  CA  ALA A  46      31.780  82.616 101.168  1.00  0.00           C  
ATOM    699  C   ALA A  46      30.327  83.040 101.457  1.00  0.00           C  
ATOM    700  O   ALA A  46      29.546  83.015 100.497  1.00  0.00           O  
ATOM    701  CB  ALA A  46      31.879  81.070 101.305  1.00  0.00           C  
ATOM    702  H   ALA A  46      32.698  82.750 103.038  1.00  0.00           H  
ATOM    703  HA  ALA A  46      32.069  82.958 100.175  1.00  0.00           H  
ATOM    704  HB1 ALA A  46      31.234  80.784 102.137  1.00  0.00           H  
ATOM    705  HB2 ALA A  46      31.504  80.608 100.393  1.00  0.00           H  
ATOM    706  HB3 ALA A  46      32.927  80.913 101.559  1.00  0.00           H  
ATOM    707  N   TRP A  47      29.901  83.520 102.620  1.00  0.00           N  
ATOM    708  CA  TRP A  47      28.707  84.130 102.893  1.00  0.00           C  
ATOM    709  C   TRP A  47      28.610  85.503 102.257  1.00  0.00           C  
ATOM    710  O   TRP A  47      27.570  85.777 101.589  1.00  0.00           O  
ATOM    711  CB  TRP A  47      28.525  84.155 104.487  1.00  0.00           C  
ATOM    712  CG  TRP A  47      27.320  84.928 104.985  1.00  0.00           C  
ATOM    713  CD1 TRP A  47      26.112  84.387 105.160  1.00  0.00           C  
ATOM    714  CD2 TRP A  47      27.106  86.379 105.226  1.00  0.00           C  
ATOM    715  CE2 TRP A  47      25.739  86.600 105.472  1.00  0.00           C  
ATOM    716  CE3 TRP A  47      27.937  87.540 105.366  1.00  0.00           C  
ATOM    717  NE1 TRP A  47      25.192  85.360 105.378  1.00  0.00           N  
ATOM    718  CZ2 TRP A  47      25.161  87.869 105.678  1.00  0.00           C  
ATOM    719  CZ3 TRP A  47      27.415  88.843 105.573  1.00  0.00           C  
ATOM    720  CH2 TRP A  47      26.024  89.004 105.744  1.00  0.00           C  
ATOM    721  H   TRP A  47      30.499  83.322 103.409  1.00  0.00           H  
ATOM    722  HA  TRP A  47      27.828  83.605 102.519  1.00  0.00           H  
ATOM    723  HB2 TRP A  47      28.514  83.107 104.786  1.00  0.00           H  
ATOM    724  HB3 TRP A  47      29.277  84.819 104.915  1.00  0.00           H  
ATOM    725  HD1 TRP A  47      25.839  83.356 104.989  1.00  0.00           H  
ATOM    726  HE1 TRP A  47      24.188  85.252 105.379  1.00  0.00           H  
ATOM    727  HE3 TRP A  47      29.015  87.480 105.325  1.00  0.00           H  
ATOM    728  HZ2 TRP A  47      24.106  87.960 105.891  1.00  0.00           H  
ATOM    729  HZ3 TRP A  47      28.096  89.665 105.735  1.00  0.00           H  
ATOM    730  HH2 TRP A  47      25.547  89.885 106.145  1.00  0.00           H  
ATOM    731  N   LEU A  48      29.614  86.402 102.444  1.00  0.00           N  
ATOM    732  CA  LEU A  48      29.676  87.816 101.958  1.00  0.00           C  
ATOM    733  C   LEU A  48      29.884  87.918 100.424  1.00  0.00           C  
ATOM    734  O   LEU A  48      29.167  88.634  99.695  1.00  0.00           O  
ATOM    735  CB  LEU A  48      30.572  88.723 102.866  1.00  0.00           C  
ATOM    736  CG  LEU A  48      30.979  90.095 102.337  1.00  0.00           C  
ATOM    737  CD1 LEU A  48      29.654  90.891 102.273  1.00  0.00           C  
ATOM    738  CD2 LEU A  48      31.873  90.892 103.289  1.00  0.00           C  
ATOM    739  H   LEU A  48      30.430  86.070 102.936  1.00  0.00           H  
ATOM    740  HA  LEU A  48      28.655  88.164 102.117  1.00  0.00           H  
ATOM    741  HB2 LEU A  48      30.032  88.905 103.795  1.00  0.00           H  
ATOM    742  HB3 LEU A  48      31.447  88.185 103.229  1.00  0.00           H  
ATOM    743  HG  LEU A  48      31.457  89.956 101.367  1.00  0.00           H  
ATOM    744 HD11 LEU A  48      29.801  91.846 101.766  1.00  0.00           H  
ATOM    745 HD12 LEU A  48      28.890  90.426 101.650  1.00  0.00           H  
ATOM    746 HD13 LEU A  48      29.200  90.979 103.260  1.00  0.00           H  
ATOM    747 HD21 LEU A  48      31.860  91.883 102.834  1.00  0.00           H  
ATOM    748 HD22 LEU A  48      31.522  90.934 104.320  1.00  0.00           H  
ATOM    749 HD23 LEU A  48      32.874  90.466 103.368  1.00  0.00           H  
ATOM    750  N   LEU A  49      30.848  87.086  99.870  1.00  0.00           N  
ATOM    751  CA  LEU A  49      31.018  87.105  98.461  1.00  0.00           C  
ATOM    752  C   LEU A  49      29.862  86.546  97.722  1.00  0.00           C  
ATOM    753  O   LEU A  49      29.398  87.223  96.807  1.00  0.00           O  
ATOM    754  CB  LEU A  49      32.341  86.414  97.990  1.00  0.00           C  
ATOM    755  CG  LEU A  49      33.669  86.986  98.571  1.00  0.00           C  
ATOM    756  CD1 LEU A  49      34.900  86.172  98.126  1.00  0.00           C  
ATOM    757  CD2 LEU A  49      34.015  88.412  98.170  1.00  0.00           C  
ATOM    758  H   LEU A  49      31.428  86.446 100.391  1.00  0.00           H  
ATOM    759  HA  LEU A  49      31.120  88.153  98.180  1.00  0.00           H  
ATOM    760  HB2 LEU A  49      32.265  85.333  98.110  1.00  0.00           H  
ATOM    761  HB3 LEU A  49      32.385  86.513  96.905  1.00  0.00           H  
ATOM    762  HG  LEU A  49      33.613  87.035  99.659  1.00  0.00           H  
ATOM    763 HD11 LEU A  49      35.826  86.510  98.591  1.00  0.00           H  
ATOM    764 HD12 LEU A  49      34.784  85.169  98.537  1.00  0.00           H  
ATOM    765 HD13 LEU A  49      34.898  86.107  97.038  1.00  0.00           H  
ATOM    766 HD21 LEU A  49      33.242  89.016  98.646  1.00  0.00           H  
ATOM    767 HD22 LEU A  49      34.958  88.781  98.572  1.00  0.00           H  
ATOM    768 HD23 LEU A  49      33.981  88.510  97.085  1.00  0.00           H  
ATOM    769  N   GLY A  50      29.357  85.381  98.143  1.00  0.00           N  
ATOM    770  CA  GLY A  50      28.132  84.812  97.561  1.00  0.00           C  
ATOM    771  C   GLY A  50      26.881  85.688  97.794  1.00  0.00           C  
ATOM    772  O   GLY A  50      26.023  85.668  96.866  1.00  0.00           O  
ATOM    773  H   GLY A  50      29.902  84.761  98.726  1.00  0.00           H  
ATOM    774  HA2 GLY A  50      28.315  84.664  96.497  1.00  0.00           H  
ATOM    775  HA3 GLY A  50      28.017  83.835  98.029  1.00  0.00           H  
ATOM    776  N   LEU A  51      26.773  86.539  98.753  1.00  0.00           N  
ATOM    777  CA  LEU A  51      25.675  87.547  98.895  1.00  0.00           C  
ATOM    778  C   LEU A  51      25.703  88.704  97.874  1.00  0.00           C  
ATOM    779  O   LEU A  51      24.645  89.062  97.281  1.00  0.00           O  
ATOM    780  CB  LEU A  51      25.675  88.050 100.335  1.00  0.00           C  
ATOM    781  CG  LEU A  51      24.716  89.179 100.717  1.00  0.00           C  
ATOM    782  CD1 LEU A  51      23.202  88.923 100.440  1.00  0.00           C  
ATOM    783  CD2 LEU A  51      25.079  89.746 102.148  1.00  0.00           C  
ATOM    784  H   LEU A  51      27.471  86.470  99.480  1.00  0.00           H  
ATOM    785  HA  LEU A  51      24.706  87.091  98.687  1.00  0.00           H  
ATOM    786  HB2 LEU A  51      25.630  87.210 101.029  1.00  0.00           H  
ATOM    787  HB3 LEU A  51      26.698  88.407 100.445  1.00  0.00           H  
ATOM    788  HG  LEU A  51      25.035  90.017 100.097  1.00  0.00           H  
ATOM    789 HD11 LEU A  51      22.814  88.084 101.017  1.00  0.00           H  
ATOM    790 HD12 LEU A  51      22.655  89.850 100.613  1.00  0.00           H  
ATOM    791 HD13 LEU A  51      23.049  88.643  99.398  1.00  0.00           H  
ATOM    792 HD21 LEU A  51      24.721  89.081 102.934  1.00  0.00           H  
ATOM    793 HD22 LEU A  51      26.150  89.943 102.171  1.00  0.00           H  
ATOM    794 HD23 LEU A  51      24.551  90.672 102.377  1.00  0.00           H  
ATOM    795  N   LEU A  52      26.900  89.324  97.717  1.00  0.00           N  
ATOM    796  CA  LEU A  52      27.024  90.507  96.861  1.00  0.00           C  
ATOM    797  C   LEU A  52      26.896  89.970  95.378  1.00  0.00           C  
ATOM    798  O   LEU A  52      26.188  90.589  94.542  1.00  0.00           O  
ATOM    799  CB  LEU A  52      28.319  91.210  96.964  1.00  0.00           C  
ATOM    800  CG  LEU A  52      28.614  91.849  98.388  1.00  0.00           C  
ATOM    801  CD1 LEU A  52      30.033  92.470  98.449  1.00  0.00           C  
ATOM    802  CD2 LEU A  52      27.625  92.967  98.683  1.00  0.00           C  
ATOM    803  H   LEU A  52      27.713  88.951  98.186  1.00  0.00           H  
ATOM    804  HA  LEU A  52      26.167  91.175  96.930  1.00  0.00           H  
ATOM    805  HB2 LEU A  52      29.147  90.519  96.809  1.00  0.00           H  
ATOM    806  HB3 LEU A  52      28.431  91.975  96.195  1.00  0.00           H  
ATOM    807  HG  LEU A  52      28.565  91.171  99.241  1.00  0.00           H  
ATOM    808 HD11 LEU A  52      30.156  93.148  97.604  1.00  0.00           H  
ATOM    809 HD12 LEU A  52      30.193  93.083  99.335  1.00  0.00           H  
ATOM    810 HD13 LEU A  52      30.888  91.795  98.474  1.00  0.00           H  
ATOM    811 HD21 LEU A  52      27.949  93.574  99.528  1.00  0.00           H  
ATOM    812 HD22 LEU A  52      27.635  93.561  97.769  1.00  0.00           H  
ATOM    813 HD23 LEU A  52      26.640  92.586  98.950  1.00  0.00           H  
ATOM    814  N   ARG A  53      27.420  88.753  95.050  1.00  0.00           N  
ATOM    815  CA  ARG A  53      27.192  88.067  93.745  1.00  0.00           C  
ATOM    816  C   ARG A  53      25.699  87.624  93.587  1.00  0.00           C  
ATOM    817  O   ARG A  53      25.042  87.904  92.569  1.00  0.00           O  
ATOM    818  CB  ARG A  53      28.138  86.856  93.496  1.00  0.00           C  
ATOM    819  CG  ARG A  53      29.661  87.210  93.432  1.00  0.00           C  
ATOM    820  CD  ARG A  53      30.012  87.601  92.007  1.00  0.00           C  
ATOM    821  NE  ARG A  53      31.474  87.954  91.734  1.00  0.00           N  
ATOM    822  CZ  ARG A  53      32.031  88.855  90.922  1.00  0.00           C  
ATOM    823  NH1 ARG A  53      31.498  89.932  90.489  1.00  0.00           N1+
ATOM    824  NH2 ARG A  53      33.231  88.574  90.566  1.00  0.00           N  
ATOM    825  H   ARG A  53      28.066  88.316  95.692  1.00  0.00           H  
ATOM    826  HA  ARG A  53      27.423  88.719  92.902  1.00  0.00           H  
ATOM    827  HB2 ARG A  53      27.956  86.159  94.315  1.00  0.00           H  
ATOM    828  HB3 ARG A  53      27.944  86.337  92.557  1.00  0.00           H  
ATOM    829  HG2 ARG A  53      29.922  87.992  94.146  1.00  0.00           H  
ATOM    830  HG3 ARG A  53      30.183  86.302  93.731  1.00  0.00           H  
ATOM    831  HD2 ARG A  53      29.742  86.673  91.500  1.00  0.00           H  
ATOM    832  HD3 ARG A  53      29.342  88.387  91.659  1.00  0.00           H  
ATOM    833  HE  ARG A  53      32.077  87.234  92.104  1.00  0.00           H  
ATOM    834 HH11 ARG A  53      30.532  90.133  90.704  1.00  0.00           H  
ATOM    835 HH12 ARG A  53      32.056  90.673  90.089  1.00  0.00           H  
ATOM    836 HH21 ARG A  53      33.764  87.776  90.880  1.00  0.00           H  
ATOM    837 HH22 ARG A  53      33.760  89.266  90.056  1.00  0.00           H  
ATOM    838  N   GLN A  54      25.096  87.049  94.596  1.00  0.00           N  
ATOM    839  CA  GLN A  54      23.672  86.732  94.625  1.00  0.00           C  
ATOM    840  C   GLN A  54      22.731  87.949  94.403  1.00  0.00           C  
ATOM    841  O   GLN A  54      21.822  87.789  93.655  1.00  0.00           O  
ATOM    842  CB  GLN A  54      23.288  85.953  95.908  1.00  0.00           C  
ATOM    843  CG  GLN A  54      21.864  85.394  95.995  1.00  0.00           C  
ATOM    844  CD  GLN A  54      20.714  86.229  96.673  1.00  0.00           C  
ATOM    845  NE2 GLN A  54      19.627  85.675  97.131  1.00  0.00           N  
ATOM    846  OE1 GLN A  54      20.845  87.469  96.790  1.00  0.00           O  
ATOM    847  H   GLN A  54      25.683  86.795  95.378  1.00  0.00           H  
ATOM    848  HA  GLN A  54      23.620  86.152  93.703  1.00  0.00           H  
ATOM    849  HB2 GLN A  54      23.953  85.096  96.019  1.00  0.00           H  
ATOM    850  HB3 GLN A  54      23.538  86.605  96.744  1.00  0.00           H  
ATOM    851  HG2 GLN A  54      21.517  84.999  95.040  1.00  0.00           H  
ATOM    852  HG3 GLN A  54      21.927  84.535  96.663  1.00  0.00           H  
ATOM    853 HE21 GLN A  54      18.736  86.086  97.365  1.00  0.00           H  
ATOM    854 HE22 GLN A  54      19.641  84.668  97.043  1.00  0.00           H  
ATOM    855  N   HIP A  55      23.108  89.146  94.843  1.00  0.00           N  
ATOM    856  CA  HIP A  55      22.425  90.374  94.598  1.00  0.00           C  
ATOM    857  C   HIP A  55      22.965  91.206  93.389  1.00  0.00           C  
ATOM    858  O   HIP A  55      22.534  92.311  93.163  1.00  0.00           O  
ATOM    859  CB  HIP A  55      22.210  91.199  95.876  1.00  0.00           C  
ATOM    860  CG  HIP A  55      21.091  92.089  95.808  1.00  0.00           C  
ATOM    861  CD2 HIP A  55      21.141  93.445  95.614  1.00  0.00           C  
ATOM    862  ND1 HIP A  55      19.778  91.760  96.022  1.00  0.00           N1+
ATOM    863  CE1 HIP A  55      19.074  92.947  95.933  1.00  0.00           C  
ATOM    864  NE2 HIP A  55      19.901  93.973  95.627  1.00  0.00           N  
ATOM    865  H   HIP A  55      23.902  89.167  95.465  1.00  0.00           H  
ATOM    866  HA  HIP A  55      21.442  90.048  94.256  1.00  0.00           H  
ATOM    867  HB2 HIP A  55      22.181  90.616  96.797  1.00  0.00           H  
ATOM    868  HB3 HIP A  55      23.078  91.855  95.932  1.00  0.00           H  
ATOM    869  HD1 HIP A  55      19.501  90.802  96.173  1.00  0.00           H  
ATOM    870  HD2 HIP A  55      22.026  94.055  95.510  1.00  0.00           H  
ATOM    871  HE1 HIP A  55      17.996  92.961  95.992  1.00  0.00           H  
ATOM    872  HE2 HIP A  55      19.576  94.899  95.387  1.00  0.00           H  
ATOM    873  N   GLY A  56      23.934  90.653  92.551  1.00  0.00           N  
ATOM    874  CA  GLY A  56      24.611  91.235  91.463  1.00  0.00           C  
ATOM    875  C   GLY A  56      25.121  92.646  91.639  1.00  0.00           C  
ATOM    876  O   GLY A  56      25.030  93.520  90.706  1.00  0.00           O  
ATOM    877  H   GLY A  56      24.204  89.692  92.700  1.00  0.00           H  
ATOM    878  HA2 GLY A  56      25.510  90.672  91.209  1.00  0.00           H  
ATOM    879  HA3 GLY A  56      23.931  91.200  90.614  1.00  0.00           H  
ATOM    880  N   CYS A  57      25.536  92.850  92.892  1.00  0.00           N  
ATOM    881  CA  CYS A  57      26.308  94.086  93.176  1.00  0.00           C  
ATOM    882  C   CYS A  57      27.657  94.060  92.447  1.00  0.00           C  
ATOM    883  O   CYS A  57      28.203  93.036  92.075  1.00  0.00           O  
ATOM    884  CB  CYS A  57      26.434  94.162  94.727  1.00  0.00           C  
ATOM    885  SG  CYS A  57      24.883  94.187  95.687  1.00  0.00           S  
ATOM    886  H   CYS A  57      25.384  92.047  93.486  1.00  0.00           H  
ATOM    887  HA  CYS A  57      25.684  94.890  92.787  1.00  0.00           H  
ATOM    888  HB2 CYS A  57      27.015  93.307  95.073  1.00  0.00           H  
ATOM    889  HB3 CYS A  57      27.015  94.996  95.122  1.00  0.00           H  
ATOM    890  HG  CYS A  57      24.479  95.426  95.392  1.00  0.00           H  
ATOM    891  N   HIE A  58      28.100  95.294  92.197  1.00  0.00           N  
ATOM    892  CA  HIE A  58      29.122  95.598  91.204  1.00  0.00           C  
ATOM    893  C   HIE A  58      29.886  96.775  91.758  1.00  0.00           C  
ATOM    894  O   HIE A  58      31.075  96.843  91.484  1.00  0.00           O  
ATOM    895  CB  HIE A  58      28.579  95.936  89.801  1.00  0.00           C  
ATOM    896  CG  HIE A  58      29.607  96.091  88.750  1.00  0.00           C  
ATOM    897  CD2 HIE A  58      30.423  97.200  88.542  1.00  0.00           C  
ATOM    898  ND1 HIE A  58      30.225  95.027  88.011  1.00  0.00           N  
ATOM    899  CE1 HIE A  58      31.150  95.644  87.238  1.00  0.00           C  
ATOM    900  NE2 HIE A  58      31.262  96.941  87.521  1.00  0.00           N  
ATOM    901  H   HIE A  58      27.502  96.076  92.422  1.00  0.00           H  
ATOM    902  HA  HIE A  58      29.883  94.817  91.220  1.00  0.00           H  
ATOM    903  HB2 HIE A  58      27.936  95.160  89.386  1.00  0.00           H  
ATOM    904  HB3 HIE A  58      28.045  96.885  89.860  1.00  0.00           H  
ATOM    905  HD2 HIE A  58      30.266  98.222  88.849  1.00  0.00           H  
ATOM    906  HE1 HIE A  58      31.791  95.111  86.549  1.00  0.00           H  
ATOM    907  HE2 HIE A  58      31.843  97.530  86.944  1.00  0.00           H  
ATOM    908  N   ARG A  59      29.288  97.678  92.540  1.00  0.00           N  
ATOM    909  CA  ARG A  59      29.960  98.807  93.259  1.00  0.00           C  
ATOM    910  C   ARG A  59      29.701  98.784  94.770  1.00  0.00           C  
ATOM    911  O   ARG A  59      28.491  98.672  95.112  1.00  0.00           O  
ATOM    912  CB  ARG A  59      29.641 100.135  92.632  1.00  0.00           C  
ATOM    913  CG  ARG A  59      30.543 101.306  92.877  1.00  0.00           C  
ATOM    914  CD  ARG A  59      30.169 102.523  92.095  1.00  0.00           C  
ATOM    915  NE  ARG A  59      31.219 103.577  92.251  1.00  0.00           N  
ATOM    916  CZ  ARG A  59      31.207 104.762  92.802  1.00  0.00           C  
ATOM    917  NH1 ARG A  59      30.089 105.175  93.274  1.00  0.00           N1+
ATOM    918  NH2 ARG A  59      32.239 105.563  92.864  1.00  0.00           N  
ATOM    919  H   ARG A  59      28.287  97.678  92.409  1.00  0.00           H  
ATOM    920  HA  ARG A  59      31.029  98.694  93.075  1.00  0.00           H  
ATOM    921  HB2 ARG A  59      29.742 100.038  91.552  1.00  0.00           H  
ATOM    922  HB3 ARG A  59      28.598 100.388  92.822  1.00  0.00           H  
ATOM    923  HG2 ARG A  59      30.559 101.593  93.928  1.00  0.00           H  
ATOM    924  HG3 ARG A  59      31.568 101.006  92.655  1.00  0.00           H  
ATOM    925  HD2 ARG A  59      30.029 102.269  91.044  1.00  0.00           H  
ATOM    926  HD3 ARG A  59      29.233 102.859  92.541  1.00  0.00           H  
ATOM    927  HE  ARG A  59      32.123 103.182  92.035  1.00  0.00           H  
ATOM    928 HH11 ARG A  59      29.274 104.586  93.383  1.00  0.00           H  
ATOM    929 HH12 ARG A  59      30.022 106.127  93.603  1.00  0.00           H  
ATOM    930 HH21 ARG A  59      33.016 105.194  92.334  1.00  0.00           H  
ATOM    931 HH22 ARG A  59      32.163 106.549  93.071  1.00  0.00           H  
ATOM    932  N   VAL A  60      30.679  98.948  95.616  1.00  0.00           N  
ATOM    933  CA  VAL A  60      30.537  98.660  97.013  1.00  0.00           C  
ATOM    934  C   VAL A  60      31.355  99.602  97.868  1.00  0.00           C  
ATOM    935  O   VAL A  60      32.524  99.810  97.588  1.00  0.00           O  
ATOM    936  CB  VAL A  60      31.112  97.195  97.301  1.00  0.00           C  
ATOM    937  CG1 VAL A  60      30.658  96.806  98.677  1.00  0.00           C  
ATOM    938  CG2 VAL A  60      30.529  96.063  96.334  1.00  0.00           C  
ATOM    939  H   VAL A  60      31.604  98.998  95.214  1.00  0.00           H  
ATOM    940  HA  VAL A  60      29.511  98.806  97.348  1.00  0.00           H  
ATOM    941  HB  VAL A  60      32.186  97.108  97.132  1.00  0.00           H  
ATOM    942 HG11 VAL A  60      30.947  95.780  98.905  1.00  0.00           H  
ATOM    943 HG12 VAL A  60      31.020  97.426  99.498  1.00  0.00           H  
ATOM    944 HG13 VAL A  60      29.571  96.877  98.713  1.00  0.00           H  
ATOM    945 HG21 VAL A  60      29.456  95.997  96.515  1.00  0.00           H  
ATOM    946 HG22 VAL A  60      30.763  96.257  95.288  1.00  0.00           H  
ATOM    947 HG23 VAL A  60      30.912  95.081  96.607  1.00  0.00           H  
ATOM    948  N   LEU A  61      30.705 100.153  98.937  1.00  0.00           N  
ATOM    949  CA  LEU A  61      31.392 100.938  99.935  1.00  0.00           C  
ATOM    950  C   LEU A  61      31.606 100.187 101.252  1.00  0.00           C  
ATOM    951  O   LEU A  61      30.640  99.903 101.936  1.00  0.00           O  
ATOM    952  CB  LEU A  61      30.562 102.214 100.160  1.00  0.00           C  
ATOM    953  CG  LEU A  61      30.790 103.052 101.477  1.00  0.00           C  
ATOM    954  CD1 LEU A  61      32.114 103.762 101.576  1.00  0.00           C  
ATOM    955  CD2 LEU A  61      29.607 103.972 101.710  1.00  0.00           C  
ATOM    956  H   LEU A  61      29.760  99.872  99.157  1.00  0.00           H  
ATOM    957  HA  LEU A  61      32.340 101.172  99.449  1.00  0.00           H  
ATOM    958  HB2 LEU A  61      30.765 102.926  99.361  1.00  0.00           H  
ATOM    959  HB3 LEU A  61      29.528 101.868 100.138  1.00  0.00           H  
ATOM    960  HG  LEU A  61      30.711 102.312 102.274  1.00  0.00           H  
ATOM    961 HD11 LEU A  61      32.299 103.980 102.627  1.00  0.00           H  
ATOM    962 HD12 LEU A  61      32.878 103.030 101.311  1.00  0.00           H  
ATOM    963 HD13 LEU A  61      32.192 104.696 101.021  1.00  0.00           H  
ATOM    964 HD21 LEU A  61      29.464 104.952 101.255  1.00  0.00           H  
ATOM    965 HD22 LEU A  61      28.747 103.372 101.414  1.00  0.00           H  
ATOM    966 HD23 LEU A  61      29.618 104.323 102.742  1.00  0.00           H  
ATOM    967  N   ASH A  62      32.802  99.890 101.578  1.00  0.00           N  
ATOM    968  CA  ASH A  62      33.077  99.360 102.971  1.00  0.00           C  
ATOM    969  C   ASH A  62      33.293 100.518 103.896  1.00  0.00           C  
ATOM    970  O   ASH A  62      34.348 101.170 103.777  1.00  0.00           O  
ATOM    971  CB  ASH A  62      34.331  98.483 102.899  1.00  0.00           C  
ATOM    972  CG  ASH A  62      34.823  97.986 104.271  1.00  0.00           C  
ATOM    973  OD1 ASH A  62      35.994  97.705 104.471  1.00  0.00           O  
ATOM    974  OD2 ASH A  62      33.953  97.998 105.336  1.00  0.00           O  
ATOM    975  H   ASH A  62      33.522 100.282 100.987  1.00  0.00           H  
ATOM    976  HA  ASH A  62      32.213  98.825 103.365  1.00  0.00           H  
ATOM    977  HB2 ASH A  62      34.224  97.687 102.162  1.00  0.00           H  
ATOM    978  HB3 ASH A  62      35.068  99.164 102.472  1.00  0.00           H  
ATOM    979  HD2 ASH A  62      34.362  97.440 106.002  1.00  0.00           H  
ATOM    980  N   VAL A  63      32.385 100.801 104.813  1.00  0.00           N  
ATOM    981  CA  VAL A  63      32.399 102.106 105.473  1.00  0.00           C  
ATOM    982  C   VAL A  63      33.370 102.119 106.618  1.00  0.00           C  
ATOM    983  O   VAL A  63      33.715 103.220 107.022  1.00  0.00           O  
ATOM    984  CB  VAL A  63      30.972 102.681 105.818  1.00  0.00           C  
ATOM    985  CG1 VAL A  63      30.344 102.068 107.061  1.00  0.00           C  
ATOM    986  CG2 VAL A  63      30.883 104.244 105.873  1.00  0.00           C  
ATOM    987  H   VAL A  63      31.519 100.300 104.678  1.00  0.00           H  
ATOM    988  HA  VAL A  63      32.830 102.781 104.734  1.00  0.00           H  
ATOM    989  HB  VAL A  63      30.384 102.415 104.940  1.00  0.00           H  
ATOM    990 HG11 VAL A  63      30.414 101.003 106.842  1.00  0.00           H  
ATOM    991 HG12 VAL A  63      30.914 102.337 107.950  1.00  0.00           H  
ATOM    992 HG13 VAL A  63      29.293 102.354 107.095  1.00  0.00           H  
ATOM    993 HG21 VAL A  63      30.766 104.531 106.918  1.00  0.00           H  
ATOM    994 HG22 VAL A  63      31.782 104.657 105.415  1.00  0.00           H  
ATOM    995 HG23 VAL A  63      30.010 104.485 105.267  1.00  0.00           H  
ATOM    996  N   ALA A  64      33.852 100.953 107.103  1.00  0.00           N  
ATOM    997  CA  ALA A  64      34.756 100.912 108.217  1.00  0.00           C  
ATOM    998  C   ALA A  64      35.944 100.122 107.708  1.00  0.00           C  
ATOM    999  O   ALA A  64      35.856  98.888 107.681  1.00  0.00           O  
ATOM   1000  CB  ALA A  64      33.942 100.440 109.400  1.00  0.00           C  
ATOM   1001  H   ALA A  64      33.531 100.101 106.667  1.00  0.00           H  
ATOM   1002  HA  ALA A  64      35.174 101.906 108.381  1.00  0.00           H  
ATOM   1003  HB1 ALA A  64      33.621  99.406 109.282  1.00  0.00           H  
ATOM   1004  HB2 ALA A  64      34.520 100.442 110.325  1.00  0.00           H  
ATOM   1005  HB3 ALA A  64      33.098 101.086 109.638  1.00  0.00           H  
ATOM   1006  N   CYS A  65      37.039 100.719 107.270  1.00  0.00           N  
ATOM   1007  CA  CYS A  65      38.202 100.077 106.674  1.00  0.00           C  
ATOM   1008  C   CYS A  65      39.102  99.407 107.769  1.00  0.00           C  
ATOM   1009  O   CYS A  65      39.517  98.248 107.501  1.00  0.00           O  
ATOM   1010  CB  CYS A  65      38.903 101.202 105.826  1.00  0.00           C  
ATOM   1011  SG  CYS A  65      40.377 100.532 105.048  1.00  0.00           S  
ATOM   1012  H   CYS A  65      36.958 101.724 107.206  1.00  0.00           H  
ATOM   1013  HA  CYS A  65      37.983  99.305 105.937  1.00  0.00           H  
ATOM   1014  HB2 CYS A  65      38.288 101.630 105.033  1.00  0.00           H  
ATOM   1015  HB3 CYS A  65      39.187 101.988 106.528  1.00  0.00           H  
ATOM   1016  HG  CYS A  65      41.249 100.686 106.049  1.00  0.00           H  
ATOM   1017  N   GLY A  66      39.363 100.089 108.879  1.00  0.00           N  
ATOM   1018  CA  GLY A  66      40.646  99.780 109.591  1.00  0.00           C  
ATOM   1019  C   GLY A  66      41.900  99.653 108.627  1.00  0.00           C  
ATOM   1020  O   GLY A  66      42.052 100.302 107.645  1.00  0.00           O  
ATOM   1021  H   GLY A  66      39.062 101.049 108.977  1.00  0.00           H  
ATOM   1022  HA2 GLY A  66      40.825 100.590 110.299  1.00  0.00           H  
ATOM   1023  HA3 GLY A  66      40.444  98.895 110.195  1.00  0.00           H  
ATOM   1024  N   THR A  67      42.716  98.664 108.880  1.00  0.00           N  
ATOM   1025  CA  THR A  67      43.914  98.433 108.131  1.00  0.00           C  
ATOM   1026  C   THR A  67      43.661  97.942 106.684  1.00  0.00           C  
ATOM   1027  O   THR A  67      44.578  97.986 105.829  1.00  0.00           O  
ATOM   1028  CB  THR A  67      44.959  97.595 108.847  1.00  0.00           C  
ATOM   1029  CG2 THR A  67      45.617  98.218 110.097  1.00  0.00           C  
ATOM   1030  OG1 THR A  67      44.401  96.366 109.219  1.00  0.00           O  
ATOM   1031  H   THR A  67      42.534  98.103 109.699  1.00  0.00           H  
ATOM   1032  HA  THR A  67      44.318  99.443 108.061  1.00  0.00           H  
ATOM   1033  HB  THR A  67      45.741  97.249 108.170  1.00  0.00           H  
ATOM   1034  HG1 THR A  67      44.958  95.623 108.971  1.00  0.00           H  
ATOM   1035 HG21 THR A  67      44.789  98.433 110.772  1.00  0.00           H  
ATOM   1036 HG22 THR A  67      46.288  97.519 110.596  1.00  0.00           H  
ATOM   1037 HG23 THR A  67      46.140  99.144 109.859  1.00  0.00           H  
ATOM   1038  N   GLY A  68      42.464  97.569 106.277  1.00  0.00           N  
ATOM   1039  CA  GLY A  68      42.101  97.294 104.871  1.00  0.00           C  
ATOM   1040  C   GLY A  68      41.601  95.829 104.725  1.00  0.00           C  
ATOM   1041  O   GLY A  68      41.200  95.440 103.565  1.00  0.00           O  
ATOM   1042  H   GLY A  68      41.635  97.528 106.853  1.00  0.00           H  
ATOM   1043  HA2 GLY A  68      41.194  97.857 104.650  1.00  0.00           H  
ATOM   1044  HA3 GLY A  68      42.922  97.441 104.170  1.00  0.00           H  
ATOM   1045  N   VAL A  69      41.521  95.090 105.769  1.00  0.00           N  
ATOM   1046  CA  VAL A  69      41.424  93.602 105.706  1.00  0.00           C  
ATOM   1047  C   VAL A  69      40.133  93.187 105.132  1.00  0.00           C  
ATOM   1048  O   VAL A  69      40.171  92.202 104.384  1.00  0.00           O  
ATOM   1049  CB  VAL A  69      41.818  92.980 107.044  1.00  0.00           C  
ATOM   1050  CG1 VAL A  69      41.687  91.426 106.925  1.00  0.00           C  
ATOM   1051  CG2 VAL A  69      43.215  93.408 107.231  1.00  0.00           C  
ATOM   1052  H   VAL A  69      41.586  95.493 106.693  1.00  0.00           H  
ATOM   1053  HA  VAL A  69      42.180  93.308 104.979  1.00  0.00           H  
ATOM   1054  HB  VAL A  69      41.151  93.263 107.858  1.00  0.00           H  
ATOM   1055 HG11 VAL A  69      40.656  91.085 107.022  1.00  0.00           H  
ATOM   1056 HG12 VAL A  69      42.086  91.188 105.940  1.00  0.00           H  
ATOM   1057 HG13 VAL A  69      42.304  90.944 107.683  1.00  0.00           H  
ATOM   1058 HG21 VAL A  69      43.427  94.471 107.122  1.00  0.00           H  
ATOM   1059 HG22 VAL A  69      43.573  92.924 108.141  1.00  0.00           H  
ATOM   1060 HG23 VAL A  69      43.829  92.895 106.491  1.00  0.00           H  
ATOM   1061  N   ASP A  70      38.969  93.824 105.253  1.00  0.00           N  
ATOM   1062  CA  ASP A  70      37.675  93.452 104.609  1.00  0.00           C  
ATOM   1063  C   ASP A  70      37.729  94.073 103.207  1.00  0.00           C  
ATOM   1064  O   ASP A  70      37.265  93.405 102.322  1.00  0.00           O  
ATOM   1065  CB  ASP A  70      36.516  93.896 105.481  1.00  0.00           C  
ATOM   1066  CG  ASP A  70      36.692  93.513 106.959  1.00  0.00           C  
ATOM   1067  OD1 ASP A  70      36.543  94.456 107.736  1.00  0.00           O  
ATOM   1068  OD2 ASP A  70      37.081  92.398 107.296  1.00  0.00           O1-
ATOM   1069  H   ASP A  70      39.002  94.643 105.843  1.00  0.00           H  
ATOM   1070  HA  ASP A  70      37.687  92.375 104.441  1.00  0.00           H  
ATOM   1071  HB2 ASP A  70      36.310  94.966 105.468  1.00  0.00           H  
ATOM   1072  HB3 ASP A  70      35.626  93.341 105.184  1.00  0.00           H  
ATOM   1073  N   SER A  71      38.208  95.291 103.027  1.00  0.00           N  
ATOM   1074  CA  SER A  71      38.186  96.003 101.751  1.00  0.00           C  
ATOM   1075  C   SER A  71      38.925  95.285 100.608  1.00  0.00           C  
ATOM   1076  O   SER A  71      38.353  94.964  99.609  1.00  0.00           O  
ATOM   1077  CB  SER A  71      38.537  97.513 101.826  1.00  0.00           C  
ATOM   1078  OG  SER A  71      37.461  98.371 102.256  1.00  0.00           O  
ATOM   1079  H   SER A  71      38.315  95.837 103.869  1.00  0.00           H  
ATOM   1080  HA  SER A  71      37.189  95.956 101.312  1.00  0.00           H  
ATOM   1081  HB2 SER A  71      39.409  97.558 102.479  1.00  0.00           H  
ATOM   1082  HB3 SER A  71      38.858  97.738 100.809  1.00  0.00           H  
ATOM   1083  HG  SER A  71      37.134  97.971 103.065  1.00  0.00           H  
ATOM   1084  N   ILE A  72      40.180  95.007 100.841  1.00  0.00           N  
ATOM   1085  CA  ILE A  72      41.119  94.233 100.073  1.00  0.00           C  
ATOM   1086  C   ILE A  72      40.465  92.972  99.573  1.00  0.00           C  
ATOM   1087  O   ILE A  72      40.599  92.686  98.380  1.00  0.00           O  
ATOM   1088  CB  ILE A  72      42.414  93.841 100.833  1.00  0.00           C  
ATOM   1089  CG1 ILE A  72      43.259  95.069 101.085  1.00  0.00           C  
ATOM   1090  CG2 ILE A  72      43.302  92.819 100.035  1.00  0.00           C  
ATOM   1091  CD1 ILE A  72      44.389  94.819 102.131  1.00  0.00           C  
ATOM   1092  H   ILE A  72      40.611  95.258 101.720  1.00  0.00           H  
ATOM   1093  HA  ILE A  72      41.214  94.774  99.131  1.00  0.00           H  
ATOM   1094  HB  ILE A  72      42.042  93.445 101.778  1.00  0.00           H  
ATOM   1095 HG12 ILE A  72      43.590  95.592 100.188  1.00  0.00           H  
ATOM   1096 HG13 ILE A  72      42.614  95.847 101.495  1.00  0.00           H  
ATOM   1097 HG21 ILE A  72      44.219  92.580 100.573  1.00  0.00           H  
ATOM   1098 HG22 ILE A  72      42.837  91.871  99.763  1.00  0.00           H  
ATOM   1099 HG23 ILE A  72      43.672  93.217  99.090  1.00  0.00           H  
ATOM   1100 HD11 ILE A  72      44.449  95.791 102.621  1.00  0.00           H  
ATOM   1101 HD12 ILE A  72      44.107  94.008 102.804  1.00  0.00           H  
ATOM   1102 HD13 ILE A  72      45.299  94.532 101.605  1.00  0.00           H  
ATOM   1103  N   MET A  73      39.732  92.188 100.339  1.00  0.00           N  
ATOM   1104  CA  MET A  73      39.018  91.114  99.844  1.00  0.00           C  
ATOM   1105  C   MET A  73      37.986  91.396  98.756  1.00  0.00           C  
ATOM   1106  O   MET A  73      37.760  90.567  97.826  1.00  0.00           O  
ATOM   1107  CB  MET A  73      38.496  90.293 101.025  1.00  0.00           C  
ATOM   1108  CG  MET A  73      37.396  89.299 100.677  1.00  0.00           C  
ATOM   1109  SD  MET A  73      36.877  88.295 102.065  1.00  0.00           S  
ATOM   1110  CE  MET A  73      35.798  89.591 102.927  1.00  0.00           C  
ATOM   1111  H   MET A  73      39.612  92.346 101.329  1.00  0.00           H  
ATOM   1112  HA  MET A  73      39.755  90.506  99.318  1.00  0.00           H  
ATOM   1113  HB2 MET A  73      39.365  89.785 101.445  1.00  0.00           H  
ATOM   1114  HB3 MET A  73      38.089  91.066 101.678  1.00  0.00           H  
ATOM   1115  HG2 MET A  73      36.560  89.854 100.251  1.00  0.00           H  
ATOM   1116  HG3 MET A  73      37.768  88.631  99.901  1.00  0.00           H  
ATOM   1117  HE1 MET A  73      36.442  90.410 103.246  1.00  0.00           H  
ATOM   1118  HE2 MET A  73      35.019  89.899 102.230  1.00  0.00           H  
ATOM   1119  HE3 MET A  73      35.406  89.185 103.860  1.00  0.00           H  
ATOM   1120  N   LEU A  74      37.296  92.499  98.852  1.00  0.00           N  
ATOM   1121  CA  LEU A  74      36.285  92.881  97.843  1.00  0.00           C  
ATOM   1122  C   LEU A  74      37.105  93.291  96.527  1.00  0.00           C  
ATOM   1123  O   LEU A  74      36.570  93.100  95.429  1.00  0.00           O  
ATOM   1124  CB  LEU A  74      35.391  94.057  98.420  1.00  0.00           C  
ATOM   1125  CG  LEU A  74      34.732  93.693  99.751  1.00  0.00           C  
ATOM   1126  CD1 LEU A  74      34.137  94.972 100.326  1.00  0.00           C  
ATOM   1127  CD2 LEU A  74      33.549  92.577  99.559  1.00  0.00           C  
ATOM   1128  H   LEU A  74      37.498  93.065  99.664  1.00  0.00           H  
ATOM   1129  HA  LEU A  74      35.695  91.981  97.673  1.00  0.00           H  
ATOM   1130  HB2 LEU A  74      36.013  94.945  98.528  1.00  0.00           H  
ATOM   1131  HB3 LEU A  74      34.714  94.252  97.589  1.00  0.00           H  
ATOM   1132  HG  LEU A  74      35.474  93.287 100.439  1.00  0.00           H  
ATOM   1133 HD11 LEU A  74      33.804  95.584  99.488  1.00  0.00           H  
ATOM   1134 HD12 LEU A  74      33.302  94.853 101.015  1.00  0.00           H  
ATOM   1135 HD13 LEU A  74      34.930  95.528 100.826  1.00  0.00           H  
ATOM   1136 HD21 LEU A  74      33.968  91.669  99.125  1.00  0.00           H  
ATOM   1137 HD22 LEU A  74      33.134  92.276 100.521  1.00  0.00           H  
ATOM   1138 HD23 LEU A  74      32.816  92.968  98.854  1.00  0.00           H  
ATOM   1139  N   VAL A  75      38.284  93.931  96.686  1.00  0.00           N  
ATOM   1140  CA  VAL A  75      39.117  94.197  95.505  1.00  0.00           C  
ATOM   1141  C   VAL A  75      39.509  92.863  94.883  1.00  0.00           C  
ATOM   1142  O   VAL A  75      39.616  92.752  93.655  1.00  0.00           O  
ATOM   1143  CB  VAL A  75      40.352  95.033  95.869  1.00  0.00           C  
ATOM   1144  CG1 VAL A  75      40.947  95.447  94.594  1.00  0.00           C  
ATOM   1145  CG2 VAL A  75      40.195  96.316  96.730  1.00  0.00           C  
ATOM   1146  H   VAL A  75      38.633  94.080  97.622  1.00  0.00           H  
ATOM   1147  HA  VAL A  75      38.536  94.712  94.740  1.00  0.00           H  
ATOM   1148  HB  VAL A  75      40.885  94.264  96.429  1.00  0.00           H  
ATOM   1149 HG11 VAL A  75      41.367  94.548  94.142  1.00  0.00           H  
ATOM   1150 HG12 VAL A  75      40.199  95.820  93.894  1.00  0.00           H  
ATOM   1151 HG13 VAL A  75      41.799  96.103  94.774  1.00  0.00           H  
ATOM   1152 HG21 VAL A  75      41.132  96.582  97.219  1.00  0.00           H  
ATOM   1153 HG22 VAL A  75      39.928  97.196  96.144  1.00  0.00           H  
ATOM   1154 HG23 VAL A  75      39.386  96.223  97.456  1.00  0.00           H  
ATOM   1155  N   GLU A  76      39.778  91.774  95.632  1.00  0.00           N  
ATOM   1156  CA  GLU A  76      40.188  90.494  95.145  1.00  0.00           C  
ATOM   1157  C   GLU A  76      39.106  89.717  94.373  1.00  0.00           C  
ATOM   1158  O   GLU A  76      39.413  89.035  93.438  1.00  0.00           O  
ATOM   1159  CB  GLU A  76      40.743  89.544  96.255  1.00  0.00           C  
ATOM   1160  CG  GLU A  76      42.082  90.030  96.816  1.00  0.00           C  
ATOM   1161  CD  GLU A  76      43.242  89.309  96.188  1.00  0.00           C  
ATOM   1162  OE1 GLU A  76      43.975  88.703  97.014  1.00  0.00           O  
ATOM   1163  OE2 GLU A  76      43.495  89.374  94.953  1.00  0.00           O1-
ATOM   1164  H   GLU A  76      39.603  91.898  96.619  1.00  0.00           H  
ATOM   1165  HA  GLU A  76      40.921  90.613  94.346  1.00  0.00           H  
ATOM   1166  HB2 GLU A  76      39.973  89.425  97.017  1.00  0.00           H  
ATOM   1167  HB3 GLU A  76      40.913  88.583  95.769  1.00  0.00           H  
ATOM   1168  HG2 GLU A  76      42.189  91.101  96.635  1.00  0.00           H  
ATOM   1169  HG3 GLU A  76      41.956  89.869  97.886  1.00  0.00           H  
ATOM   1170  N   GLU A  77      37.834  89.871  94.737  1.00  0.00           N  
ATOM   1171  CA  GLU A  77      36.724  89.499  93.898  1.00  0.00           C  
ATOM   1172  C   GLU A  77      36.673  90.307  92.638  1.00  0.00           C  
ATOM   1173  O   GLU A  77      35.915  89.921  91.753  1.00  0.00           O  
ATOM   1174  CB  GLU A  77      35.392  89.523  94.749  1.00  0.00           C  
ATOM   1175  CG  GLU A  77      34.193  88.715  94.110  1.00  0.00           C  
ATOM   1176  CD  GLU A  77      34.388  87.219  93.858  1.00  0.00           C  
ATOM   1177  OE1 GLU A  77      35.332  86.664  94.427  1.00  0.00           O  
ATOM   1178  OE2 GLU A  77      33.515  86.704  93.117  1.00  0.00           O1-
ATOM   1179  H   GLU A  77      37.681  90.590  95.430  1.00  0.00           H  
ATOM   1180  HA  GLU A  77      36.931  88.448  93.695  1.00  0.00           H  
ATOM   1181  HB2 GLU A  77      35.544  89.189  95.775  1.00  0.00           H  
ATOM   1182  HB3 GLU A  77      35.084  90.546  94.964  1.00  0.00           H  
ATOM   1183  HG2 GLU A  77      33.258  88.790  94.666  1.00  0.00           H  
ATOM   1184  HG3 GLU A  77      33.968  89.184  93.153  1.00  0.00           H  
ATOM   1185  N   GLY A  78      37.441  91.336  92.550  1.00  0.00           N  
ATOM   1186  CA  GLY A  78      37.416  92.275  91.416  1.00  0.00           C  
ATOM   1187  C   GLY A  78      36.267  93.256  91.450  1.00  0.00           C  
ATOM   1188  O   GLY A  78      35.911  93.713  90.377  1.00  0.00           O  
ATOM   1189  H   GLY A  78      38.052  91.591  93.313  1.00  0.00           H  
ATOM   1190  HA2 GLY A  78      38.307  92.896  91.340  1.00  0.00           H  
ATOM   1191  HA3 GLY A  78      37.335  91.691  90.499  1.00  0.00           H  
ATOM   1192  N   PHE A  79      35.625  93.554  92.577  1.00  0.00           N  
ATOM   1193  CA  PHE A  79      34.608  94.610  92.633  1.00  0.00           C  
ATOM   1194  C   PHE A  79      35.132  96.047  92.551  1.00  0.00           C  
ATOM   1195  O   PHE A  79      36.283  96.330  92.708  1.00  0.00           O  
ATOM   1196  CB  PHE A  79      33.714  94.482  93.855  1.00  0.00           C  
ATOM   1197  CG  PHE A  79      32.888  93.153  93.981  1.00  0.00           C  
ATOM   1198  CD1 PHE A  79      31.979  92.733  92.998  1.00  0.00           C  
ATOM   1199  CD2 PHE A  79      33.147  92.364  95.118  1.00  0.00           C  
ATOM   1200  CE1 PHE A  79      31.169  91.675  93.363  1.00  0.00           C  
ATOM   1201  CE2 PHE A  79      32.390  91.225  95.465  1.00  0.00           C  
ATOM   1202  CZ  PHE A  79      31.318  90.931  94.602  1.00  0.00           C  
ATOM   1203  H   PHE A  79      35.907  93.255  93.500  1.00  0.00           H  
ATOM   1204  HA  PHE A  79      33.864  94.541  91.840  1.00  0.00           H  
ATOM   1205  HB2 PHE A  79      34.339  94.602  94.739  1.00  0.00           H  
ATOM   1206  HB3 PHE A  79      32.992  95.294  93.936  1.00  0.00           H  
ATOM   1207  HD1 PHE A  79      31.864  93.302  92.087  1.00  0.00           H  
ATOM   1208  HD2 PHE A  79      33.828  92.748  95.862  1.00  0.00           H  
ATOM   1209  HE1 PHE A  79      30.376  91.399  92.685  1.00  0.00           H  
ATOM   1210  HE2 PHE A  79      32.413  90.675  96.394  1.00  0.00           H  
ATOM   1211  HZ  PHE A  79      30.680  90.092  94.837  1.00  0.00           H  
ATOM   1212  N   SER A  80      34.275  97.002  92.341  1.00  0.00           N  
ATOM   1213  CA  SER A  80      34.665  98.414  92.374  1.00  0.00           C  
ATOM   1214  C   SER A  80      34.453  98.842  93.803  1.00  0.00           C  
ATOM   1215  O   SER A  80      33.276  98.999  94.190  1.00  0.00           O  
ATOM   1216  CB  SER A  80      34.005  99.285  91.317  1.00  0.00           C  
ATOM   1217  OG  SER A  80      34.339  98.872  89.979  1.00  0.00           O  
ATOM   1218  H   SER A  80      33.311  96.794  92.124  1.00  0.00           H  
ATOM   1219  HA  SER A  80      35.726  98.434  92.121  1.00  0.00           H  
ATOM   1220  HB2 SER A  80      32.940  99.255  91.551  1.00  0.00           H  
ATOM   1221  HB3 SER A  80      34.506 100.244  91.446  1.00  0.00           H  
ATOM   1222  HG  SER A  80      34.006  97.985  89.823  1.00  0.00           H  
ATOM   1223  N   VAL A  81      35.477  98.857  94.674  1.00  0.00           N  
ATOM   1224  CA  VAL A  81      35.439  99.059  96.135  1.00  0.00           C  
ATOM   1225  C   VAL A  81      35.786 100.537  96.371  1.00  0.00           C  
ATOM   1226  O   VAL A  81      36.507 101.227  95.654  1.00  0.00           O  
ATOM   1227  CB  VAL A  81      36.464  98.087  96.780  1.00  0.00           C  
ATOM   1228  CG1 VAL A  81      36.365  98.033  98.287  1.00  0.00           C  
ATOM   1229  CG2 VAL A  81      36.260  96.611  96.206  1.00  0.00           C  
ATOM   1230  H   VAL A  81      36.398  98.780  94.267  1.00  0.00           H  
ATOM   1231  HA  VAL A  81      34.468  98.778  96.542  1.00  0.00           H  
ATOM   1232  HB  VAL A  81      37.441  98.480  96.499  1.00  0.00           H  
ATOM   1233 HG11 VAL A  81      36.587  99.035  98.656  1.00  0.00           H  
ATOM   1234 HG12 VAL A  81      35.355  97.815  98.636  1.00  0.00           H  
ATOM   1235 HG13 VAL A  81      37.162  97.464  98.765  1.00  0.00           H  
ATOM   1236 HG21 VAL A  81      36.777  96.546  95.248  1.00  0.00           H  
ATOM   1237 HG22 VAL A  81      36.772  95.943  96.899  1.00  0.00           H  
ATOM   1238 HG23 VAL A  81      35.210  96.322  96.249  1.00  0.00           H  
ATOM   1239  N   THR A  82      35.213 100.990  97.434  1.00  0.00           N  
ATOM   1240  CA  THR A  82      35.448 102.288  98.094  1.00  0.00           C  
ATOM   1241  C   THR A  82      35.615 102.022  99.680  1.00  0.00           C  
ATOM   1242  O   THR A  82      35.006 101.086 100.255  1.00  0.00           O  
ATOM   1243  CB  THR A  82      34.330 103.255  97.757  1.00  0.00           C  
ATOM   1244  CG2 THR A  82      34.354 104.492  98.639  1.00  0.00           C  
ATOM   1245  OG1 THR A  82      34.321 103.712  96.470  1.00  0.00           O  
ATOM   1246  H   THR A  82      34.537 100.394  97.892  1.00  0.00           H  
ATOM   1247  HA  THR A  82      36.350 102.740  97.680  1.00  0.00           H  
ATOM   1248  HB  THR A  82      33.419 102.675  97.904  1.00  0.00           H  
ATOM   1249  HG1 THR A  82      34.035 103.019  95.869  1.00  0.00           H  
ATOM   1250 HG21 THR A  82      34.257 104.253  99.698  1.00  0.00           H  
ATOM   1251 HG22 THR A  82      35.278 105.035  98.438  1.00  0.00           H  
ATOM   1252 HG23 THR A  82      33.589 105.187  98.295  1.00  0.00           H  
ATOM   1253  N   SER A  83      36.435 102.839 100.338  1.00  0.00           N  
ATOM   1254  CA  SER A  83      36.873 102.594 101.682  1.00  0.00           C  
ATOM   1255  C   SER A  83      36.975 103.891 102.470  1.00  0.00           C  
ATOM   1256  O   SER A  83      37.531 104.907 102.020  1.00  0.00           O  
ATOM   1257  CB  SER A  83      38.195 101.885 101.774  1.00  0.00           C  
ATOM   1258  OG  SER A  83      38.169 100.741 100.923  1.00  0.00           O  
ATOM   1259  H   SER A  83      36.920 103.553  99.814  1.00  0.00           H  
ATOM   1260  HA  SER A  83      36.162 102.021 102.278  1.00  0.00           H  
ATOM   1261  HB2 SER A  83      38.974 102.594 101.492  1.00  0.00           H  
ATOM   1262  HB3 SER A  83      38.368 101.642 102.822  1.00  0.00           H  
ATOM   1263  HG  SER A  83      37.638 100.045 101.318  1.00  0.00           H  
ATOM   1264  N   VAL A  84      36.383 103.868 103.670  1.00  0.00           N  
ATOM   1265  CA  VAL A  84      36.330 104.989 104.611  1.00  0.00           C  
ATOM   1266  C   VAL A  84      36.788 104.637 106.017  1.00  0.00           C  
ATOM   1267  O   VAL A  84      36.491 103.594 106.491  1.00  0.00           O  
ATOM   1268  CB  VAL A  84      34.967 105.669 104.656  1.00  0.00           C  
ATOM   1269  CG1 VAL A  84      34.603 106.630 105.836  1.00  0.00           C  
ATOM   1270  CG2 VAL A  84      34.691 106.453 103.389  1.00  0.00           C  
ATOM   1271  H   VAL A  84      35.887 103.052 104.001  1.00  0.00           H  
ATOM   1272  HA  VAL A  84      37.139 105.680 104.370  1.00  0.00           H  
ATOM   1273  HB  VAL A  84      34.341 104.777 104.648  1.00  0.00           H  
ATOM   1274 HG11 VAL A  84      33.736 107.262 105.645  1.00  0.00           H  
ATOM   1275 HG12 VAL A  84      34.443 105.990 106.704  1.00  0.00           H  
ATOM   1276 HG13 VAL A  84      35.480 107.242 106.043  1.00  0.00           H  
ATOM   1277 HG21 VAL A  84      35.312 107.332 103.220  1.00  0.00           H  
ATOM   1278 HG22 VAL A  84      34.749 105.754 102.554  1.00  0.00           H  
ATOM   1279 HG23 VAL A  84      33.686 106.871 103.452  1.00  0.00           H  
ATOM   1280  N   ASP A  85      37.332 105.576 106.757  1.00  0.00           N  
ATOM   1281  CA  ASP A  85      37.560 105.646 108.156  1.00  0.00           C  
ATOM   1282  C   ASP A  85      37.819 107.081 108.550  1.00  0.00           C  
ATOM   1283  O   ASP A  85      38.438 107.808 107.812  1.00  0.00           O  
ATOM   1284  CB  ASP A  85      38.829 104.803 108.414  1.00  0.00           C  
ATOM   1285  CG  ASP A  85      38.767 104.213 109.806  1.00  0.00           C  
ATOM   1286  OD1 ASP A  85      38.941 102.988 110.041  1.00  0.00           O  
ATOM   1287  OD2 ASP A  85      38.610 105.047 110.728  1.00  0.00           O1-
ATOM   1288  H   ASP A  85      37.392 106.475 106.300  1.00  0.00           H  
ATOM   1289  HA  ASP A  85      36.665 105.267 108.649  1.00  0.00           H  
ATOM   1290  HB2 ASP A  85      38.988 104.053 107.639  1.00  0.00           H  
ATOM   1291  HB3 ASP A  85      39.699 105.447 108.276  1.00  0.00           H  
ATOM   1292  N   ALA A  86      37.462 107.514 109.749  1.00  0.00           N  
ATOM   1293  CA  ALA A  86      37.968 108.807 110.230  1.00  0.00           C  
ATOM   1294  C   ALA A  86      39.470 108.713 110.647  1.00  0.00           C  
ATOM   1295  O   ALA A  86      40.040 109.761 110.801  1.00  0.00           O  
ATOM   1296  CB  ALA A  86      37.115 109.247 111.432  1.00  0.00           C  
ATOM   1297  H   ALA A  86      36.947 106.891 110.354  1.00  0.00           H  
ATOM   1298  HA  ALA A  86      37.848 109.482 109.381  1.00  0.00           H  
ATOM   1299  HB1 ALA A  86      37.436 108.647 112.284  1.00  0.00           H  
ATOM   1300  HB2 ALA A  86      37.359 110.304 111.541  1.00  0.00           H  
ATOM   1301  HB3 ALA A  86      36.079 109.240 111.093  1.00  0.00           H  
ATOM   1302  N   SER A  87      39.982 107.515 111.049  1.00  0.00           N  
ATOM   1303  CA  SER A  87      41.345 107.228 111.410  1.00  0.00           C  
ATOM   1304  C   SER A  87      42.283 107.231 110.190  1.00  0.00           C  
ATOM   1305  O   SER A  87      42.374 106.287 109.429  1.00  0.00           O  
ATOM   1306  CB  SER A  87      41.438 105.920 112.180  1.00  0.00           C  
ATOM   1307  OG  SER A  87      42.893 105.702 112.517  1.00  0.00           O  
ATOM   1308  H   SER A  87      39.300 106.771 111.010  1.00  0.00           H  
ATOM   1309  HA  SER A  87      41.693 107.940 112.159  1.00  0.00           H  
ATOM   1310  HB2 SER A  87      40.850 106.062 113.086  1.00  0.00           H  
ATOM   1311  HB3 SER A  87      41.050 105.058 111.636  1.00  0.00           H  
ATOM   1312  HG  SER A  87      43.175 106.279 113.231  1.00  0.00           H  
ATOM   1313  N   ASP A  88      43.085 108.325 110.068  1.00  0.00           N  
ATOM   1314  CA  ASP A  88      44.071 108.434 108.947  1.00  0.00           C  
ATOM   1315  C   ASP A  88      45.363 107.613 109.235  1.00  0.00           C  
ATOM   1316  O   ASP A  88      46.116 107.127 108.418  1.00  0.00           O  
ATOM   1317  CB  ASP A  88      44.382 109.961 108.781  1.00  0.00           C  
ATOM   1318  CG  ASP A  88      44.955 110.694 109.990  1.00  0.00           C  
ATOM   1319  OD1 ASP A  88      45.301 109.975 110.965  1.00  0.00           O  
ATOM   1320  OD2 ASP A  88      45.044 111.928 109.921  1.00  0.00           O1-
ATOM   1321  H   ASP A  88      43.107 109.013 110.807  1.00  0.00           H  
ATOM   1322  HA  ASP A  88      43.638 108.125 107.997  1.00  0.00           H  
ATOM   1323  HB2 ASP A  88      44.945 110.095 107.859  1.00  0.00           H  
ATOM   1324  HB3 ASP A  88      43.434 110.450 108.557  1.00  0.00           H  
ATOM   1325  N   LYS A  89      45.666 107.263 110.522  1.00  0.00           N  
ATOM   1326  CA  LYS A  89      46.552 106.234 111.007  1.00  0.00           C  
ATOM   1327  C   LYS A  89      46.115 104.814 110.665  1.00  0.00           C  
ATOM   1328  O   LYS A  89      46.983 103.992 110.360  1.00  0.00           O  
ATOM   1329  CB  LYS A  89      46.830 106.384 112.496  1.00  0.00           C  
ATOM   1330  CG  LYS A  89      47.019 107.828 112.986  1.00  0.00           C  
ATOM   1331  CD  LYS A  89      48.221 108.590 112.358  1.00  0.00           C  
ATOM   1332  CE  LYS A  89      48.456 109.965 112.864  1.00  0.00           C  
ATOM   1333  NZ  LYS A  89      47.711 110.894 112.147  1.00  0.00           N1+
ATOM   1334  H   LYS A  89      45.102 107.746 111.207  1.00  0.00           H  
ATOM   1335  HA  LYS A  89      47.510 106.405 110.515  1.00  0.00           H  
ATOM   1336  HB2 LYS A  89      45.970 105.926 112.984  1.00  0.00           H  
ATOM   1337  HB3 LYS A  89      47.706 105.770 112.708  1.00  0.00           H  
ATOM   1338  HG2 LYS A  89      46.087 108.355 112.781  1.00  0.00           H  
ATOM   1339  HG3 LYS A  89      47.131 107.777 114.069  1.00  0.00           H  
ATOM   1340  HD2 LYS A  89      49.112 108.000 112.575  1.00  0.00           H  
ATOM   1341  HD3 LYS A  89      48.185 108.576 111.268  1.00  0.00           H  
ATOM   1342  HE2 LYS A  89      48.318 110.079 113.939  1.00  0.00           H  
ATOM   1343  HE3 LYS A  89      49.511 110.188 112.708  1.00  0.00           H  
ATOM   1344  HZ1 LYS A  89      48.073 111.014 111.212  1.00  0.00           H  
ATOM   1345  HZ2 LYS A  89      46.746 110.611 112.051  1.00  0.00           H  
ATOM   1346  HZ3 LYS A  89      47.653 111.798 112.593  1.00  0.00           H  
ATOM   1347  N   MET A  90      44.841 104.473 110.617  1.00  0.00           N  
ATOM   1348  CA  MET A  90      44.317 103.200 110.066  1.00  0.00           C  
ATOM   1349  C   MET A  90      44.711 103.104 108.630  1.00  0.00           C  
ATOM   1350  O   MET A  90      45.268 102.115 108.210  1.00  0.00           O  
ATOM   1351  CB  MET A  90      42.854 102.888 110.331  1.00  0.00           C  
ATOM   1352  CG  MET A  90      42.449 102.437 111.776  1.00  0.00           C  
ATOM   1353  SD  MET A  90      42.835 100.751 112.213  1.00  0.00           S  
ATOM   1354  CE  MET A  90      42.036 100.770 113.854  1.00  0.00           C  
ATOM   1355  H   MET A  90      44.196 105.145 111.011  1.00  0.00           H  
ATOM   1356  HA  MET A  90      44.907 102.459 110.605  1.00  0.00           H  
ATOM   1357  HB2 MET A  90      42.246 103.752 110.061  1.00  0.00           H  
ATOM   1358  HB3 MET A  90      42.455 102.209 109.579  1.00  0.00           H  
ATOM   1359  HG2 MET A  90      42.949 103.070 112.509  1.00  0.00           H  
ATOM   1360  HG3 MET A  90      41.372 102.555 111.881  1.00  0.00           H  
ATOM   1361  HE1 MET A  90      41.015 101.130 113.738  1.00  0.00           H  
ATOM   1362  HE2 MET A  90      42.007  99.748 114.231  1.00  0.00           H  
ATOM   1363  HE3 MET A  90      42.560 101.347 114.616  1.00  0.00           H  
ATOM   1364  N   LEU A  91      44.254 104.076 107.840  1.00  0.00           N  
ATOM   1365  CA  LEU A  91      44.275 104.106 106.364  1.00  0.00           C  
ATOM   1366  C   LEU A  91      45.673 104.140 105.799  1.00  0.00           C  
ATOM   1367  O   LEU A  91      45.829 103.734 104.642  1.00  0.00           O  
ATOM   1368  CB  LEU A  91      43.486 105.349 105.834  1.00  0.00           C  
ATOM   1369  CG  LEU A  91      41.949 105.260 106.188  1.00  0.00           C  
ATOM   1370  CD1 LEU A  91      41.278 106.585 105.872  1.00  0.00           C  
ATOM   1371  CD2 LEU A  91      41.227 104.291 105.323  1.00  0.00           C  
ATOM   1372  H   LEU A  91      43.731 104.810 108.296  1.00  0.00           H  
ATOM   1373  HA  LEU A  91      43.752 103.200 106.058  1.00  0.00           H  
ATOM   1374  HB2 LEU A  91      43.866 106.181 106.427  1.00  0.00           H  
ATOM   1375  HB3 LEU A  91      43.505 105.570 104.767  1.00  0.00           H  
ATOM   1376  HG  LEU A  91      41.801 104.904 107.206  1.00  0.00           H  
ATOM   1377 HD11 LEU A  91      41.338 106.909 104.834  1.00  0.00           H  
ATOM   1378 HD12 LEU A  91      40.276 106.562 106.302  1.00  0.00           H  
ATOM   1379 HD13 LEU A  91      41.737 107.404 106.426  1.00  0.00           H  
ATOM   1380 HD21 LEU A  91      41.006 104.630 104.310  1.00  0.00           H  
ATOM   1381 HD22 LEU A  91      41.828 103.385 105.239  1.00  0.00           H  
ATOM   1382 HD23 LEU A  91      40.345 103.947 105.863  1.00  0.00           H  
ATOM   1383  N   LYS A  92      46.671 104.533 106.592  1.00  0.00           N  
ATOM   1384  CA  LYS A  92      48.076 104.325 106.284  1.00  0.00           C  
ATOM   1385  C   LYS A  92      48.413 102.888 105.806  1.00  0.00           C  
ATOM   1386  O   LYS A  92      49.136 102.737 104.834  1.00  0.00           O  
ATOM   1387  CB  LYS A  92      48.907 104.705 107.506  1.00  0.00           C  
ATOM   1388  CG  LYS A  92      50.410 104.837 107.235  1.00  0.00           C  
ATOM   1389  CD  LYS A  92      51.103 104.906 108.617  1.00  0.00           C  
ATOM   1390  CE  LYS A  92      52.622 104.853 108.467  1.00  0.00           C  
ATOM   1391  NZ  LYS A  92      53.228 105.859 107.516  1.00  0.00           N1+
ATOM   1392  H   LYS A  92      46.441 104.933 107.489  1.00  0.00           H  
ATOM   1393  HA  LYS A  92      48.382 105.002 105.487  1.00  0.00           H  
ATOM   1394  HB2 LYS A  92      48.617 105.702 107.837  1.00  0.00           H  
ATOM   1395  HB3 LYS A  92      48.821 103.991 108.325  1.00  0.00           H  
ATOM   1396  HG2 LYS A  92      50.707 103.974 106.640  1.00  0.00           H  
ATOM   1397  HG3 LYS A  92      50.574 105.765 106.684  1.00  0.00           H  
ATOM   1398  HD2 LYS A  92      50.902 105.876 109.073  1.00  0.00           H  
ATOM   1399  HD3 LYS A  92      50.698 104.094 109.221  1.00  0.00           H  
ATOM   1400  HE2 LYS A  92      53.020 104.975 109.474  1.00  0.00           H  
ATOM   1401  HE3 LYS A  92      53.006 103.914 108.066  1.00  0.00           H  
ATOM   1402  HZ1 LYS A  92      53.079 105.778 106.520  1.00  0.00           H  
ATOM   1403  HZ2 LYS A  92      52.967 106.798 107.779  1.00  0.00           H  
ATOM   1404  HZ3 LYS A  92      54.231 105.750 107.527  1.00  0.00           H  
ATOM   1405  N   TYR A  93      47.858 101.786 106.405  1.00  0.00           N  
ATOM   1406  CA  TYR A  93      48.153 100.393 106.116  1.00  0.00           C  
ATOM   1407  C   TYR A  93      47.335  99.851 104.951  1.00  0.00           C  
ATOM   1408  O   TYR A  93      47.834  98.912 104.201  1.00  0.00           O  
ATOM   1409  CB  TYR A  93      47.895  99.483 107.355  1.00  0.00           C  
ATOM   1410  CG  TYR A  93      48.663  99.911 108.586  1.00  0.00           C  
ATOM   1411  CD1 TYR A  93      49.878  99.315 108.812  1.00  0.00           C  
ATOM   1412  CD2 TYR A  93      48.252 100.963 109.482  1.00  0.00           C  
ATOM   1413  CE1 TYR A  93      50.634  99.618 109.954  1.00  0.00           C  
ATOM   1414  CE2 TYR A  93      49.030 101.325 110.654  1.00  0.00           C  
ATOM   1415  CZ  TYR A  93      50.211 100.604 110.860  1.00  0.00           C  
ATOM   1416  OH  TYR A  93      51.035 100.904 111.874  1.00  0.00           O  
ATOM   1417  H   TYR A  93      47.061 101.959 107.002  1.00  0.00           H  
ATOM   1418  HA  TYR A  93      49.169 100.282 105.738  1.00  0.00           H  
ATOM   1419  HB2 TYR A  93      46.827  99.498 107.571  1.00  0.00           H  
ATOM   1420  HB3 TYR A  93      48.132  98.434 107.177  1.00  0.00           H  
ATOM   1421  HD1 TYR A  93      50.163  98.571 108.085  1.00  0.00           H  
ATOM   1422  HD2 TYR A  93      47.324 101.488 109.313  1.00  0.00           H  
ATOM   1423  HE1 TYR A  93      51.560  99.144 110.243  1.00  0.00           H  
ATOM   1424  HE2 TYR A  93      48.878 102.181 111.295  1.00  0.00           H  
ATOM   1425  HH  TYR A  93      50.887 101.824 112.106  1.00  0.00           H  
ATOM   1426  N   ALA A  94      46.155 100.409 104.639  1.00  0.00           N  
ATOM   1427  CA  ALA A  94      45.257 100.208 103.530  1.00  0.00           C  
ATOM   1428  C   ALA A  94      45.885 100.911 102.251  1.00  0.00           C  
ATOM   1429  O   ALA A  94      46.022 100.238 101.250  1.00  0.00           O  
ATOM   1430  CB  ALA A  94      43.875 100.760 104.006  1.00  0.00           C  
ATOM   1431  H   ALA A  94      45.819 101.148 105.241  1.00  0.00           H  
ATOM   1432  HA  ALA A  94      45.198  99.149 103.277  1.00  0.00           H  
ATOM   1433  HB1 ALA A  94      43.159 100.472 103.237  1.00  0.00           H  
ATOM   1434  HB2 ALA A  94      43.544 100.304 104.939  1.00  0.00           H  
ATOM   1435  HB3 ALA A  94      43.906 101.822 104.253  1.00  0.00           H  
ATOM   1436  N   LEU A  95      46.271 102.198 102.366  1.00  0.00           N  
ATOM   1437  CA  LEU A  95      46.772 103.032 101.210  1.00  0.00           C  
ATOM   1438  C   LEU A  95      48.077 102.372 100.722  1.00  0.00           C  
ATOM   1439  O   LEU A  95      48.287 102.347  99.498  1.00  0.00           O  
ATOM   1440  CB  LEU A  95      47.146 104.404 101.684  1.00  0.00           C  
ATOM   1441  CG  LEU A  95      46.001 105.483 101.902  1.00  0.00           C  
ATOM   1442  CD1 LEU A  95      46.545 106.875 102.327  1.00  0.00           C  
ATOM   1443  CD2 LEU A  95      45.508 105.844 100.525  1.00  0.00           C  
ATOM   1444  H   LEU A  95      46.027 102.538 103.285  1.00  0.00           H  
ATOM   1445  HA  LEU A  95      46.054 103.091 100.392  1.00  0.00           H  
ATOM   1446  HB2 LEU A  95      47.697 104.355 102.624  1.00  0.00           H  
ATOM   1447  HB3 LEU A  95      47.878 104.720 100.941  1.00  0.00           H  
ATOM   1448  HG  LEU A  95      45.174 105.218 102.561  1.00  0.00           H  
ATOM   1449 HD11 LEU A  95      46.977 106.772 103.322  1.00  0.00           H  
ATOM   1450 HD12 LEU A  95      47.352 107.222 101.683  1.00  0.00           H  
ATOM   1451 HD13 LEU A  95      45.781 107.645 102.220  1.00  0.00           H  
ATOM   1452 HD21 LEU A  95      45.079 105.017  99.958  1.00  0.00           H  
ATOM   1453 HD22 LEU A  95      44.646 106.510 100.571  1.00  0.00           H  
ATOM   1454 HD23 LEU A  95      46.317 106.287  99.944  1.00  0.00           H  
ATOM   1455  N   LYS A  96      48.852 101.655 101.512  1.00  0.00           N  
ATOM   1456  CA  LYS A  96      50.076 100.823 101.158  1.00  0.00           C  
ATOM   1457  C   LYS A  96      49.753  99.640 100.285  1.00  0.00           C  
ATOM   1458  O   LYS A  96      50.300  99.542  99.206  1.00  0.00           O  
ATOM   1459  CB  LYS A  96      50.745 100.345 102.528  1.00  0.00           C  
ATOM   1460  CG  LYS A  96      51.873  99.408 102.336  1.00  0.00           C  
ATOM   1461  CD  LYS A  96      53.021 100.004 101.459  1.00  0.00           C  
ATOM   1462  CE  LYS A  96      54.348  99.185 101.533  1.00  0.00           C  
ATOM   1463  NZ  LYS A  96      55.159  99.325 100.339  1.00  0.00           N1+
ATOM   1464  H   LYS A  96      48.543 101.790 102.463  1.00  0.00           H  
ATOM   1465  HA  LYS A  96      50.792 101.460 100.639  1.00  0.00           H  
ATOM   1466  HB2 LYS A  96      51.172 101.228 103.006  1.00  0.00           H  
ATOM   1467  HB3 LYS A  96      49.996  99.937 103.207  1.00  0.00           H  
ATOM   1468  HG2 LYS A  96      52.295  99.276 103.332  1.00  0.00           H  
ATOM   1469  HG3 LYS A  96      51.591  98.431 101.940  1.00  0.00           H  
ATOM   1470  HD2 LYS A  96      52.641 100.212 100.459  1.00  0.00           H  
ATOM   1471  HD3 LYS A  96      53.302 100.923 101.974  1.00  0.00           H  
ATOM   1472  HE2 LYS A  96      54.921  99.622 102.350  1.00  0.00           H  
ATOM   1473  HE3 LYS A  96      54.084  98.135 101.666  1.00  0.00           H  
ATOM   1474  HZ1 LYS A  96      55.483 100.269 100.185  1.00  0.00           H  
ATOM   1475  HZ2 LYS A  96      55.977  98.744 100.450  1.00  0.00           H  
ATOM   1476  HZ3 LYS A  96      54.590  99.006  99.568  1.00  0.00           H  
ATOM   1477  N   GLU A  97      48.866  98.753 100.763  1.00  0.00           N  
ATOM   1478  CA  GLU A  97      48.372  97.610  99.912  1.00  0.00           C  
ATOM   1479  C   GLU A  97      47.801  98.105  98.563  1.00  0.00           C  
ATOM   1480  O   GLU A  97      48.105  97.453  97.550  1.00  0.00           O  
ATOM   1481  CB  GLU A  97      47.269  96.894 100.673  1.00  0.00           C  
ATOM   1482  CG  GLU A  97      47.693  96.285 102.044  1.00  0.00           C  
ATOM   1483  CD  GLU A  97      48.523  95.031 101.960  1.00  0.00           C  
ATOM   1484  OE1 GLU A  97      48.077  93.997 102.614  1.00  0.00           O  
ATOM   1485  OE2 GLU A  97      49.501  94.980 101.190  1.00  0.00           O1-
ATOM   1486  H   GLU A  97      48.386  98.963 101.627  1.00  0.00           H  
ATOM   1487  HA  GLU A  97      49.203  96.921  99.752  1.00  0.00           H  
ATOM   1488  HB2 GLU A  97      46.495  97.655 100.774  1.00  0.00           H  
ATOM   1489  HB3 GLU A  97      46.735  96.166 100.064  1.00  0.00           H  
ATOM   1490  HG2 GLU A  97      48.371  96.994 102.516  1.00  0.00           H  
ATOM   1491  HG3 GLU A  97      46.900  96.207 102.787  1.00  0.00           H  
ATOM   1492  N   ARG A  98      47.129  99.283  98.502  1.00  0.00           N  
ATOM   1493  CA  ARG A  98      46.676  99.738  97.181  1.00  0.00           C  
ATOM   1494  C   ARG A  98      47.836 100.085  96.260  1.00  0.00           C  
ATOM   1495  O   ARG A  98      47.826  99.737  95.081  1.00  0.00           O  
ATOM   1496  CB  ARG A  98      45.609 100.871  97.327  1.00  0.00           C  
ATOM   1497  CG  ARG A  98      45.055 101.304  95.999  1.00  0.00           C  
ATOM   1498  CD  ARG A  98      44.065 102.452  96.139  1.00  0.00           C  
ATOM   1499  NE  ARG A  98      44.676 103.732  96.532  1.00  0.00           N  
ATOM   1500  CZ  ARG A  98      44.171 104.940  96.501  1.00  0.00           C  
ATOM   1501  NH1 ARG A  98      43.018 105.091  96.026  1.00  0.00           N1+
ATOM   1502  NH2 ARG A  98      44.858 105.966  96.912  1.00  0.00           N  
ATOM   1503  H   ARG A  98      46.983  99.820  99.343  1.00  0.00           H  
ATOM   1504  HA  ARG A  98      46.224  98.916  96.625  1.00  0.00           H  
ATOM   1505  HB2 ARG A  98      44.818 100.497  97.977  1.00  0.00           H  
ATOM   1506  HB3 ARG A  98      46.001 101.654  97.976  1.00  0.00           H  
ATOM   1507  HG2 ARG A  98      45.840 101.825  95.450  1.00  0.00           H  
ATOM   1508  HG3 ARG A  98      44.641 100.444  95.474  1.00  0.00           H  
ATOM   1509  HD2 ARG A  98      43.764 102.627  95.106  1.00  0.00           H  
ATOM   1510  HD3 ARG A  98      43.260 102.157  96.812  1.00  0.00           H  
ATOM   1511  HE  ARG A  98      45.543 103.651  97.044  1.00  0.00           H  
ATOM   1512 HH11 ARG A  98      42.576 104.315  95.553  1.00  0.00           H  
ATOM   1513 HH12 ARG A  98      42.584 105.981  95.825  1.00  0.00           H  
ATOM   1514 HH21 ARG A  98      45.843 105.900  97.124  1.00  0.00           H  
ATOM   1515 HH22 ARG A  98      44.406 106.851  96.728  1.00  0.00           H  
ATOM   1516  N   TRP A  99      48.892 100.602  96.877  1.00  0.00           N  
ATOM   1517  CA  TRP A  99      50.139 100.886  96.149  1.00  0.00           C  
ATOM   1518  C   TRP A  99      50.945  99.651  95.802  1.00  0.00           C  
ATOM   1519  O   TRP A  99      51.592  99.614  94.773  1.00  0.00           O  
ATOM   1520  CB  TRP A  99      50.888 101.888  97.006  1.00  0.00           C  
ATOM   1521  CG  TRP A  99      52.249 102.330  96.515  1.00  0.00           C  
ATOM   1522  CD1 TRP A  99      53.491 102.009  96.896  1.00  0.00           C  
ATOM   1523  CD2 TRP A  99      52.472 103.412  95.525  1.00  0.00           C  
ATOM   1524  CE2 TRP A  99      53.851 103.443  95.163  1.00  0.00           C  
ATOM   1525  CE3 TRP A  99      51.674 104.394  94.928  1.00  0.00           C  
ATOM   1526  NE1 TRP A  99      54.463 102.660  96.103  1.00  0.00           N  
ATOM   1527  CZ2 TRP A  99      54.399 104.164  94.072  1.00  0.00           C  
ATOM   1528  CZ3 TRP A  99      52.163 105.145  93.783  1.00  0.00           C  
ATOM   1529  CH2 TRP A  99      53.549 105.041  93.319  1.00  0.00           C  
ATOM   1530  H   TRP A  99      48.843 100.873  97.849  1.00  0.00           H  
ATOM   1531  HA  TRP A  99      49.850 101.537  95.324  1.00  0.00           H  
ATOM   1532  HB2 TRP A  99      50.175 102.694  97.183  1.00  0.00           H  
ATOM   1533  HB3 TRP A  99      51.156 101.396  97.940  1.00  0.00           H  
ATOM   1534  HD1 TRP A  99      53.691 101.213  97.597  1.00  0.00           H  
ATOM   1535  HE1 TRP A  99      55.443 102.418  96.076  1.00  0.00           H  
ATOM   1536  HE3 TRP A  99      50.607 104.456  95.075  1.00  0.00           H  
ATOM   1537  HZ2 TRP A  99      55.443 104.162  93.793  1.00  0.00           H  
ATOM   1538  HZ3 TRP A  99      51.392 105.678  93.246  1.00  0.00           H  
ATOM   1539  HH2 TRP A  99      53.870 105.644  92.483  1.00  0.00           H  
ATOM   1540  N   ASN A 100      50.977  98.639  96.649  1.00  0.00           N  
ATOM   1541  CA  ASN A 100      51.752  97.444  96.394  1.00  0.00           C  
ATOM   1542  C   ASN A 100      51.104  96.562  95.297  1.00  0.00           C  
ATOM   1543  O   ASN A 100      51.875  95.989  94.489  1.00  0.00           O  
ATOM   1544  CB  ASN A 100      51.868  96.638  97.648  1.00  0.00           C  
ATOM   1545  CG  ASN A 100      52.299  97.387  98.830  1.00  0.00           C  
ATOM   1546  ND2 ASN A 100      52.021  96.930 100.067  1.00  0.00           N  
ATOM   1547  OD1 ASN A 100      53.042  98.348  98.804  1.00  0.00           O  
ATOM   1548  H   ASN A 100      50.507  98.846  97.519  1.00  0.00           H  
ATOM   1549  HA  ASN A 100      52.736  97.796  96.083  1.00  0.00           H  
ATOM   1550  HB2 ASN A 100      50.919  96.161  97.893  1.00  0.00           H  
ATOM   1551  HB3 ASN A 100      52.494  95.784  97.392  1.00  0.00           H  
ATOM   1552 HD21 ASN A 100      52.416  97.460 100.830  1.00  0.00           H  
ATOM   1553 HD22 ASN A 100      51.399  96.147 100.212  1.00  0.00           H  
ATOM   1554  N   ARG A 101      49.728  96.538  95.188  1.00  0.00           N  
ATOM   1555  CA  ARG A 101      48.923  95.749  94.229  1.00  0.00           C  
ATOM   1556  C   ARG A 101      48.497  96.574  92.992  1.00  0.00           C  
ATOM   1557  O   ARG A 101      47.796  96.107  92.083  1.00  0.00           O  
ATOM   1558  CB  ARG A 101      47.716  95.148  94.991  1.00  0.00           C  
ATOM   1559  CG  ARG A 101      48.137  94.216  96.179  1.00  0.00           C  
ATOM   1560  CD  ARG A 101      48.750  92.837  95.791  1.00  0.00           C  
ATOM   1561  NE  ARG A 101      47.952  91.889  95.086  1.00  0.00           N  
ATOM   1562  CZ  ARG A 101      46.847  91.159  95.411  1.00  0.00           C  
ATOM   1563  NH1 ARG A 101      46.374  90.971  96.537  1.00  0.00           N1+
ATOM   1564  NH2 ARG A 101      46.232  90.441  94.457  1.00  0.00           N  
ATOM   1565  H   ARG A 101      49.223  97.082  95.873  1.00  0.00           H  
ATOM   1566  HA  ARG A 101      49.487  94.872  93.911  1.00  0.00           H  
ATOM   1567  HB2 ARG A 101      47.305  96.047  95.449  1.00  0.00           H  
ATOM   1568  HB3 ARG A 101      46.949  94.611  94.432  1.00  0.00           H  
ATOM   1569  HG2 ARG A 101      48.881  94.787  96.736  1.00  0.00           H  
ATOM   1570  HG3 ARG A 101      47.344  93.920  96.865  1.00  0.00           H  
ATOM   1571  HD2 ARG A 101      49.651  93.153  95.265  1.00  0.00           H  
ATOM   1572  HD3 ARG A 101      49.007  92.380  96.746  1.00  0.00           H  
ATOM   1573  HE  ARG A 101      48.172  91.835  94.102  1.00  0.00           H  
ATOM   1574 HH11 ARG A 101      46.702  91.556  97.292  1.00  0.00           H  
ATOM   1575 HH12 ARG A 101      45.693  90.237  96.669  1.00  0.00           H  
ATOM   1576 HH21 ARG A 101      46.569  90.568  93.514  1.00  0.00           H  
ATOM   1577 HH22 ARG A 101      45.505  89.747  94.555  1.00  0.00           H  
ATOM   1578  N   ARG A 102      48.950  97.843  92.909  1.00  0.00           N  
ATOM   1579  CA  ARG A 102      48.543  98.958  91.972  1.00  0.00           C  
ATOM   1580  C   ARG A 102      48.548  98.561  90.419  1.00  0.00           C  
ATOM   1581  O   ARG A 102      47.857  99.271  89.672  1.00  0.00           O  
ATOM   1582  CB  ARG A 102      49.350 100.228  92.316  1.00  0.00           C  
ATOM   1583  CG  ARG A 102      50.784 100.301  91.815  1.00  0.00           C  
ATOM   1584  CD  ARG A 102      51.471 101.575  92.370  1.00  0.00           C  
ATOM   1585  NE  ARG A 102      52.874 101.674  91.980  1.00  0.00           N  
ATOM   1586  CZ  ARG A 102      53.924 101.110  92.540  1.00  0.00           C  
ATOM   1587  NH1 ARG A 102      53.908 100.140  93.468  1.00  0.00           N1+
ATOM   1588  NH2 ARG A 102      55.108 101.357  92.055  1.00  0.00           N  
ATOM   1589  H   ARG A 102      49.621  98.091  93.622  1.00  0.00           H  
ATOM   1590  HA  ARG A 102      47.491  99.214  92.109  1.00  0.00           H  
ATOM   1591  HB2 ARG A 102      48.794 100.987  91.765  1.00  0.00           H  
ATOM   1592  HB3 ARG A 102      49.344 100.416  93.389  1.00  0.00           H  
ATOM   1593  HG2 ARG A 102      51.316  99.359  91.953  1.00  0.00           H  
ATOM   1594  HG3 ARG A 102      50.658 100.503  90.752  1.00  0.00           H  
ATOM   1595  HD2 ARG A 102      50.961 102.474  92.025  1.00  0.00           H  
ATOM   1596  HD3 ARG A 102      51.525 101.641  93.457  1.00  0.00           H  
ATOM   1597  HE  ARG A 102      53.041 102.378  91.275  1.00  0.00           H  
ATOM   1598 HH11 ARG A 102      53.012  99.885  93.860  1.00  0.00           H  
ATOM   1599 HH12 ARG A 102      54.663  99.719  93.990  1.00  0.00           H  
ATOM   1600 HH21 ARG A 102      55.070 102.096  91.367  1.00  0.00           H  
ATOM   1601 HH22 ARG A 102      55.892 100.746  92.229  1.00  0.00           H  
ATOM   1602  N   LYS A 103      49.227  97.532  89.901  1.00  0.00           N  
ATOM   1603  CA  LYS A 103      49.086  96.908  88.554  1.00  0.00           C  
ATOM   1604  C   LYS A 103      47.769  96.153  88.293  1.00  0.00           C  
ATOM   1605  O   LYS A 103      47.433  96.090  87.107  1.00  0.00           O  
ATOM   1606  CB  LYS A 103      50.295  95.988  88.389  1.00  0.00           C  
ATOM   1607  CG  LYS A 103      50.506  95.421  86.983  1.00  0.00           C  
ATOM   1608  CD  LYS A 103      51.944  94.859  86.717  1.00  0.00           C  
ATOM   1609  CE  LYS A 103      52.129  94.029  85.503  1.00  0.00           C  
ATOM   1610  NZ  LYS A 103      53.504  93.456  85.420  1.00  0.00           N1+
ATOM   1611  H   LYS A 103      49.773  96.986  90.551  1.00  0.00           H  
ATOM   1612  HA  LYS A 103      49.184  97.724  87.839  1.00  0.00           H  
ATOM   1613  HB2 LYS A 103      51.111  96.703  88.500  1.00  0.00           H  
ATOM   1614  HB3 LYS A 103      50.406  95.181  89.113  1.00  0.00           H  
ATOM   1615  HG2 LYS A 103      49.856  94.586  86.719  1.00  0.00           H  
ATOM   1616  HG3 LYS A 103      50.246  96.170  86.236  1.00  0.00           H  
ATOM   1617  HD2 LYS A 103      52.679  95.662  86.671  1.00  0.00           H  
ATOM   1618  HD3 LYS A 103      52.184  94.194  87.547  1.00  0.00           H  
ATOM   1619  HE2 LYS A 103      51.418  93.203  85.499  1.00  0.00           H  
ATOM   1620  HE3 LYS A 103      52.031  94.660  84.620  1.00  0.00           H  
ATOM   1621  HZ1 LYS A 103      53.662  93.025  84.520  1.00  0.00           H  
ATOM   1622  HZ2 LYS A 103      54.123  94.242  85.551  1.00  0.00           H  
ATOM   1623  HZ3 LYS A 103      53.672  92.817  86.184  1.00  0.00           H  
ATOM   1624  N   GLU A 104      47.146  95.519  89.274  1.00  0.00           N  
ATOM   1625  CA  GLU A 104      45.939  94.762  89.016  1.00  0.00           C  
ATOM   1626  C   GLU A 104      44.663  95.708  88.821  1.00  0.00           C  
ATOM   1627  O   GLU A 104      44.509  96.641  89.672  1.00  0.00           O  
ATOM   1628  CB  GLU A 104      45.739  93.820  90.185  1.00  0.00           C  
ATOM   1629  CG  GLU A 104      47.019  92.973  90.470  1.00  0.00           C  
ATOM   1630  CD  GLU A 104      46.704  91.689  91.272  1.00  0.00           C  
ATOM   1631  OE1 GLU A 104      47.451  91.244  92.175  1.00  0.00           O  
ATOM   1632  OE2 GLU A 104      45.552  91.171  91.176  1.00  0.00           O1-
ATOM   1633  H   GLU A 104      47.420  95.689  90.231  1.00  0.00           H  
ATOM   1634  HA  GLU A 104      46.112  94.199  88.099  1.00  0.00           H  
ATOM   1635  HB2 GLU A 104      45.614  94.170  91.210  1.00  0.00           H  
ATOM   1636  HB3 GLU A 104      44.860  93.231  89.920  1.00  0.00           H  
ATOM   1637  HG2 GLU A 104      47.449  92.631  89.529  1.00  0.00           H  
ATOM   1638  HG3 GLU A 104      47.637  93.684  91.017  1.00  0.00           H  
ATOM   1639  N   PRO A 105      43.804  95.503  87.842  1.00  0.00           N  
ATOM   1640  CA  PRO A 105      42.896  96.538  87.333  1.00  0.00           C  
ATOM   1641  C   PRO A 105      41.959  97.082  88.413  1.00  0.00           C  
ATOM   1642  O   PRO A 105      41.706  98.279  88.348  1.00  0.00           O  
ATOM   1643  CB  PRO A 105      42.145  95.845  86.244  1.00  0.00           C  
ATOM   1644  CG  PRO A 105      43.133  94.892  85.574  1.00  0.00           C  
ATOM   1645  CD  PRO A 105      43.852  94.473  86.868  1.00  0.00           C  
ATOM   1646  HA  PRO A 105      43.377  97.410  86.892  1.00  0.00           H  
ATOM   1647  HB2 PRO A 105      41.289  95.262  86.585  1.00  0.00           H  
ATOM   1648  HB3 PRO A 105      41.813  96.610  85.542  1.00  0.00           H  
ATOM   1649  HG2 PRO A 105      42.551  94.132  85.054  1.00  0.00           H  
ATOM   1650  HG3 PRO A 105      43.828  95.524  85.020  1.00  0.00           H  
ATOM   1651  HD2 PRO A 105      43.474  93.511  87.216  1.00  0.00           H  
ATOM   1652  HD3 PRO A 105      44.881  94.412  86.512  1.00  0.00           H  
ATOM   1653  N   ALA A 106      41.426  96.222  89.340  1.00  0.00           N  
ATOM   1654  CA  ALA A 106      40.686  96.587  90.494  1.00  0.00           C  
ATOM   1655  C   ALA A 106      41.383  97.489  91.566  1.00  0.00           C  
ATOM   1656  O   ALA A 106      40.804  98.360  92.156  1.00  0.00           O  
ATOM   1657  CB  ALA A 106      40.029  95.269  91.079  1.00  0.00           C  
ATOM   1658  H   ALA A 106      41.496  95.258  89.047  1.00  0.00           H  
ATOM   1659  HA  ALA A 106      39.777  97.128  90.233  1.00  0.00           H  
ATOM   1660  HB1 ALA A 106      40.779  94.647  91.569  1.00  0.00           H  
ATOM   1661  HB2 ALA A 106      39.181  95.532  91.711  1.00  0.00           H  
ATOM   1662  HB3 ALA A 106      39.680  94.634  90.266  1.00  0.00           H  
ATOM   1663  N   PHE A 107      42.728  97.348  91.728  1.00  0.00           N  
ATOM   1664  CA  PHE A 107      43.541  98.114  92.618  1.00  0.00           C  
ATOM   1665  C   PHE A 107      43.925  99.496  91.957  1.00  0.00           C  
ATOM   1666  O   PHE A 107      43.852 100.534  92.537  1.00  0.00           O  
ATOM   1667  CB  PHE A 107      44.840  97.385  92.977  1.00  0.00           C  
ATOM   1668  CG  PHE A 107      44.720  96.230  93.989  1.00  0.00           C  
ATOM   1669  CD1 PHE A 107      44.206  95.014  93.531  1.00  0.00           C  
ATOM   1670  CD2 PHE A 107      44.817  96.416  95.350  1.00  0.00           C  
ATOM   1671  CE1 PHE A 107      43.978  93.989  94.478  1.00  0.00           C  
ATOM   1672  CE2 PHE A 107      44.337  95.468  96.303  1.00  0.00           C  
ATOM   1673  CZ  PHE A 107      43.878  94.255  95.824  1.00  0.00           C  
ATOM   1674  H   PHE A 107      43.193  96.717  91.090  1.00  0.00           H  
ATOM   1675  HA  PHE A 107      42.969  98.247  93.537  1.00  0.00           H  
ATOM   1676  HB2 PHE A 107      45.372  97.019  92.099  1.00  0.00           H  
ATOM   1677  HB3 PHE A 107      45.516  98.115  93.421  1.00  0.00           H  
ATOM   1678  HD1 PHE A 107      44.112  94.799  92.477  1.00  0.00           H  
ATOM   1679  HD2 PHE A 107      45.208  97.389  95.608  1.00  0.00           H  
ATOM   1680  HE1 PHE A 107      43.838  93.018  94.028  1.00  0.00           H  
ATOM   1681  HE2 PHE A 107      44.449  95.679  97.356  1.00  0.00           H  
ATOM   1682  HZ  PHE A 107      43.520  93.465  96.469  1.00  0.00           H  
ATOM   1683  N   ASP A 108      44.193  99.513  90.651  1.00  0.00           N  
ATOM   1684  CA  ASP A 108      44.043 100.714  89.768  1.00  0.00           C  
ATOM   1685  C   ASP A 108      42.581 101.287  89.629  1.00  0.00           C  
ATOM   1686  O   ASP A 108      42.173 102.011  88.687  1.00  0.00           O  
ATOM   1687  CB  ASP A 108      44.629 100.399  88.354  1.00  0.00           C  
ATOM   1688  CG  ASP A 108      44.767 101.703  87.561  1.00  0.00           C  
ATOM   1689  OD1 ASP A 108      44.711 101.692  86.307  1.00  0.00           O  
ATOM   1690  OD2 ASP A 108      44.968 102.801  88.212  1.00  0.00           O1-
ATOM   1691  H   ASP A 108      44.145  98.581  90.262  1.00  0.00           H  
ATOM   1692  HA  ASP A 108      44.567 101.548  90.234  1.00  0.00           H  
ATOM   1693  HB2 ASP A 108      45.640 100.004  88.457  1.00  0.00           H  
ATOM   1694  HB3 ASP A 108      43.969  99.666  87.891  1.00  0.00           H  
ATOM   1695  N   LYS A 109      41.753 100.887  90.560  1.00  0.00           N  
ATOM   1696  CA  LYS A 109      40.302 101.297  90.518  1.00  0.00           C  
ATOM   1697  C   LYS A 109      39.679 101.588  91.921  1.00  0.00           C  
ATOM   1698  O   LYS A 109      38.635 102.265  92.161  1.00  0.00           O  
ATOM   1699  CB  LYS A 109      39.460 100.267  89.759  1.00  0.00           C  
ATOM   1700  CG  LYS A 109      38.173 100.913  89.269  1.00  0.00           C  
ATOM   1701  CD  LYS A 109      37.527 100.006  88.237  1.00  0.00           C  
ATOM   1702  CE  LYS A 109      36.351 100.467  87.323  1.00  0.00           C  
ATOM   1703  NZ  LYS A 109      35.187 100.818  88.155  1.00  0.00           N1+
ATOM   1704  H   LYS A 109      42.205 100.402  91.322  1.00  0.00           H  
ATOM   1705  HA  LYS A 109      40.247 102.237  89.970  1.00  0.00           H  
ATOM   1706  HB2 LYS A 109      40.145 100.016  88.950  1.00  0.00           H  
ATOM   1707  HB3 LYS A 109      39.260  99.353  90.319  1.00  0.00           H  
ATOM   1708  HG2 LYS A 109      37.528 101.120  90.123  1.00  0.00           H  
ATOM   1709  HG3 LYS A 109      38.391 101.851  88.759  1.00  0.00           H  
ATOM   1710  HD2 LYS A 109      38.219  99.556  87.525  1.00  0.00           H  
ATOM   1711  HD3 LYS A 109      37.206  99.116  88.779  1.00  0.00           H  
ATOM   1712  HE2 LYS A 109      36.610 101.375  86.780  1.00  0.00           H  
ATOM   1713  HE3 LYS A 109      36.078  99.654  86.650  1.00  0.00           H  
ATOM   1714  HZ1 LYS A 109      35.345 101.556  88.826  1.00  0.00           H  
ATOM   1715  HZ2 LYS A 109      34.493 101.210  87.536  1.00  0.00           H  
ATOM   1716  HZ3 LYS A 109      34.752 100.042  88.633  1.00  0.00           H  
ATOM   1717  N   TRP A 110      40.242 100.959  92.981  1.00  0.00           N  
ATOM   1718  CA  TRP A 110      39.953 100.972  94.426  1.00  0.00           C  
ATOM   1719  C   TRP A 110      40.081 102.412  94.854  1.00  0.00           C  
ATOM   1720  O   TRP A 110      41.156 102.986  94.881  1.00  0.00           O  
ATOM   1721  CB  TRP A 110      40.912  99.968  95.208  1.00  0.00           C  
ATOM   1722  CG  TRP A 110      40.857  99.984  96.692  1.00  0.00           C  
ATOM   1723  CD1 TRP A 110      39.877 100.599  97.480  1.00  0.00           C  
ATOM   1724  CD2 TRP A 110      41.744  99.320  97.697  1.00  0.00           C  
ATOM   1725  CE2 TRP A 110      41.251  99.626  98.971  1.00  0.00           C  
ATOM   1726  CE3 TRP A 110      42.990  98.644  97.535  1.00  0.00           C  
ATOM   1727  NE1 TRP A 110      40.045 100.241  98.785  1.00  0.00           N  
ATOM   1728  CZ2 TRP A 110      41.930  99.289 100.166  1.00  0.00           C  
ATOM   1729  CZ3 TRP A 110      43.730  98.324  98.729  1.00  0.00           C  
ATOM   1730  CH2 TRP A 110      43.188  98.631  99.983  1.00  0.00           C  
ATOM   1731  H   TRP A 110      40.960 100.287  92.752  1.00  0.00           H  
ATOM   1732  HA  TRP A 110      38.940 100.571  94.476  1.00  0.00           H  
ATOM   1733  HB2 TRP A 110      40.673  98.968  94.847  1.00  0.00           H  
ATOM   1734  HB3 TRP A 110      41.924 100.218  94.889  1.00  0.00           H  
ATOM   1735  HD1 TRP A 110      39.013 101.100  97.072  1.00  0.00           H  
ATOM   1736  HE1 TRP A 110      39.378 100.415  99.524  1.00  0.00           H  
ATOM   1737  HE3 TRP A 110      43.294  98.523  96.505  1.00  0.00           H  
ATOM   1738  HZ2 TRP A 110      41.625  99.548 101.169  1.00  0.00           H  
ATOM   1739  HZ3 TRP A 110      44.731  97.933  98.620  1.00  0.00           H  
ATOM   1740  HH2 TRP A 110      43.806  98.586 100.867  1.00  0.00           H  
ATOM   1741  N   VAL A 111      39.007 102.944  95.455  1.00  0.00           N  
ATOM   1742  CA  VAL A 111      38.955 104.213  96.186  1.00  0.00           C  
ATOM   1743  C   VAL A 111      39.194 104.166  97.728  1.00  0.00           C  
ATOM   1744  O   VAL A 111      38.718 103.228  98.331  1.00  0.00           O  
ATOM   1745  CB  VAL A 111      37.695 104.966  95.844  1.00  0.00           C  
ATOM   1746  CG1 VAL A 111      37.701 106.340  96.526  1.00  0.00           C  
ATOM   1747  CG2 VAL A 111      37.708 105.184  94.333  1.00  0.00           C  
ATOM   1748  H   VAL A 111      38.142 102.431  95.358  1.00  0.00           H  
ATOM   1749  HA  VAL A 111      39.772 104.741  95.692  1.00  0.00           H  
ATOM   1750  HB  VAL A 111      36.843 104.353  96.136  1.00  0.00           H  
ATOM   1751 HG11 VAL A 111      37.155 107.110  95.984  1.00  0.00           H  
ATOM   1752 HG12 VAL A 111      37.254 106.324  97.521  1.00  0.00           H  
ATOM   1753 HG13 VAL A 111      38.750 106.636  96.555  1.00  0.00           H  
ATOM   1754 HG21 VAL A 111      38.616 105.700  94.018  1.00  0.00           H  
ATOM   1755 HG22 VAL A 111      37.772 104.250  93.774  1.00  0.00           H  
ATOM   1756 HG23 VAL A 111      36.844 105.701  93.916  1.00  0.00           H  
ATOM   1757  N   ILE A 112      39.882 105.215  98.259  1.00  0.00           N  
ATOM   1758  CA  ILE A 112      40.165 105.398  99.659  1.00  0.00           C  
ATOM   1759  C   ILE A 112      39.985 106.843 100.053  1.00  0.00           C  
ATOM   1760  O   ILE A 112      40.522 107.717  99.470  1.00  0.00           O  
ATOM   1761  CB  ILE A 112      41.560 104.741 100.051  1.00  0.00           C  
ATOM   1762  CG1 ILE A 112      41.768 103.268  99.523  1.00  0.00           C  
ATOM   1763  CG2 ILE A 112      41.672 104.911 101.521  1.00  0.00           C  
ATOM   1764  CD1 ILE A 112      43.085 102.623  99.824  1.00  0.00           C  
ATOM   1765  H   ILE A 112      40.363 105.807  97.597  1.00  0.00           H  
ATOM   1766  HA  ILE A 112      39.393 104.833 100.180  1.00  0.00           H  
ATOM   1767  HB  ILE A 112      42.357 105.350  99.625  1.00  0.00           H  
ATOM   1768 HG12 ILE A 112      40.980 102.565  99.792  1.00  0.00           H  
ATOM   1769 HG13 ILE A 112      41.725 103.248  98.433  1.00  0.00           H  
ATOM   1770 HG21 ILE A 112      42.528 104.326 101.856  1.00  0.00           H  
ATOM   1771 HG22 ILE A 112      41.914 105.950 101.744  1.00  0.00           H  
ATOM   1772 HG23 ILE A 112      40.759 104.654 102.059  1.00  0.00           H  
ATOM   1773 HD11 ILE A 112      43.145 101.623  99.396  1.00  0.00           H  
ATOM   1774 HD12 ILE A 112      43.866 103.154  99.281  1.00  0.00           H  
ATOM   1775 HD13 ILE A 112      43.253 102.448 100.887  1.00  0.00           H  
ATOM   1776  N   GLU A 113      39.175 107.060 101.110  1.00  0.00           N  
ATOM   1777  CA  GLU A 113      39.082 108.381 101.732  1.00  0.00           C  
ATOM   1778  C   GLU A 113      39.090 108.411 103.201  1.00  0.00           C  
ATOM   1779  O   GLU A 113      38.589 107.506 103.818  1.00  0.00           O  
ATOM   1780  CB  GLU A 113      37.793 109.028 101.238  1.00  0.00           C  
ATOM   1781  CG  GLU A 113      37.753 109.361  99.687  1.00  0.00           C  
ATOM   1782  CD  GLU A 113      38.852 110.256  99.085  1.00  0.00           C  
ATOM   1783  OE1 GLU A 113      39.515 111.004  99.888  1.00  0.00           O  
ATOM   1784  OE2 GLU A 113      39.023 110.339  97.806  1.00  0.00           O1-
ATOM   1785  H   GLU A 113      38.755 106.287 101.606  1.00  0.00           H  
ATOM   1786  HA  GLU A 113      39.947 108.955 101.399  1.00  0.00           H  
ATOM   1787  HB2 GLU A 113      36.920 108.410 101.449  1.00  0.00           H  
ATOM   1788  HB3 GLU A 113      37.574 109.973 101.735  1.00  0.00           H  
ATOM   1789  HG2 GLU A 113      37.674 108.470  99.065  1.00  0.00           H  
ATOM   1790  HG3 GLU A 113      36.809 109.851  99.450  1.00  0.00           H  
ATOM   1791  N   GLU A 114      39.654 109.496 103.834  1.00  0.00           N  
ATOM   1792  CA  GLU A 114      39.440 109.756 105.263  1.00  0.00           C  
ATOM   1793  C   GLU A 114      38.246 110.713 105.419  1.00  0.00           C  
ATOM   1794  O   GLU A 114      38.158 111.755 104.763  1.00  0.00           O  
ATOM   1795  CB  GLU A 114      40.712 110.297 105.923  1.00  0.00           C  
ATOM   1796  CG  GLU A 114      41.146 111.698 105.550  1.00  0.00           C  
ATOM   1797  CD  GLU A 114      42.064 111.599 104.345  1.00  0.00           C  
ATOM   1798  OE1 GLU A 114      41.541 111.442 103.199  1.00  0.00           O  
ATOM   1799  OE2 GLU A 114      43.302 111.723 104.474  1.00  0.00           O1-
ATOM   1800  H   GLU A 114      40.169 110.228 103.367  1.00  0.00           H  
ATOM   1801  HA  GLU A 114      39.306 108.773 105.716  1.00  0.00           H  
ATOM   1802  HB2 GLU A 114      40.470 110.349 106.985  1.00  0.00           H  
ATOM   1803  HB3 GLU A 114      41.599 109.669 105.833  1.00  0.00           H  
ATOM   1804  HG2 GLU A 114      40.240 112.290 105.420  1.00  0.00           H  
ATOM   1805  HG3 GLU A 114      41.615 112.165 106.416  1.00  0.00           H  
ATOM   1806  N   ALA A 115      37.351 110.181 106.216  1.00  0.00           N  
ATOM   1807  CA  ALA A 115      36.181 110.975 106.552  1.00  0.00           C  
ATOM   1808  C   ALA A 115      35.514 110.405 107.904  1.00  0.00           C  
ATOM   1809  O   ALA A 115      35.514 109.181 108.165  1.00  0.00           O  
ATOM   1810  CB  ALA A 115      35.165 110.986 105.311  1.00  0.00           C  
ATOM   1811  H   ALA A 115      37.645 109.359 106.724  1.00  0.00           H  
ATOM   1812  HA  ALA A 115      36.472 112.021 106.643  1.00  0.00           H  
ATOM   1813  HB1 ALA A 115      34.821 109.972 105.106  1.00  0.00           H  
ATOM   1814  HB2 ALA A 115      34.309 111.634 105.500  1.00  0.00           H  
ATOM   1815  HB3 ALA A 115      35.599 111.309 104.365  1.00  0.00           H  
ATOM   1816  N   ASN A 116      34.940 111.256 108.719  1.00  0.00           N  
ATOM   1817  CA  ASN A 116      33.811 110.935 109.723  1.00  0.00           C  
ATOM   1818  C   ASN A 116      32.498 110.580 109.003  1.00  0.00           C  
ATOM   1819  O   ASN A 116      32.084 111.235 108.050  1.00  0.00           O  
ATOM   1820  CB  ASN A 116      33.651 112.115 110.720  1.00  0.00           C  
ATOM   1821  CG  ASN A 116      32.983 111.680 112.045  1.00  0.00           C  
ATOM   1822  ND2 ASN A 116      33.668 111.707 113.169  1.00  0.00           N  
ATOM   1823  OD1 ASN A 116      31.841 111.322 111.970  1.00  0.00           O  
ATOM   1824  H   ASN A 116      35.000 112.234 108.477  1.00  0.00           H  
ATOM   1825  HA  ASN A 116      34.075 109.987 110.192  1.00  0.00           H  
ATOM   1826  HB2 ASN A 116      34.651 112.488 110.938  1.00  0.00           H  
ATOM   1827  HB3 ASN A 116      33.084 112.897 110.215  1.00  0.00           H  
ATOM   1828 HD21 ASN A 116      33.224 111.446 114.038  1.00  0.00           H  
ATOM   1829 HD22 ASN A 116      34.369 112.435 113.179  1.00  0.00           H  
ATOM   1830  N   TRP A 117      31.741 109.564 109.471  1.00  0.00           N  
ATOM   1831  CA  TRP A 117      30.427 109.146 108.878  1.00  0.00           C  
ATOM   1832  C   TRP A 117      29.339 110.185 109.108  1.00  0.00           C  
ATOM   1833  O   TRP A 117      28.242 110.165 108.537  1.00  0.00           O  
ATOM   1834  CB  TRP A 117      29.911 107.796 109.416  1.00  0.00           C  
ATOM   1835  CG  TRP A 117      30.933 106.730 109.313  1.00  0.00           C  
ATOM   1836  CD1 TRP A 117      31.812 106.424 108.302  1.00  0.00           C  
ATOM   1837  CD2 TRP A 117      31.124 105.687 110.287  1.00  0.00           C  
ATOM   1838  CE2 TRP A 117      32.202 104.894 109.863  1.00  0.00           C  
ATOM   1839  CE3 TRP A 117      30.630 105.387 111.606  1.00  0.00           C  
ATOM   1840  NE1 TRP A 117      32.390 105.280 108.572  1.00  0.00           N  
ATOM   1841  CZ2 TRP A 117      32.877 103.923 110.622  1.00  0.00           C  
ATOM   1842  CZ3 TRP A 117      31.219 104.374 112.352  1.00  0.00           C  
ATOM   1843  CH2 TRP A 117      32.386 103.697 111.926  1.00  0.00           C  
ATOM   1844  H   TRP A 117      32.092 108.884 110.129  1.00  0.00           H  
ATOM   1845  HA  TRP A 117      30.641 109.136 107.809  1.00  0.00           H  
ATOM   1846  HB2 TRP A 117      29.537 107.989 110.422  1.00  0.00           H  
ATOM   1847  HB3 TRP A 117      29.083 107.344 108.870  1.00  0.00           H  
ATOM   1848  HD1 TRP A 117      31.788 106.912 107.339  1.00  0.00           H  
ATOM   1849  HE1 TRP A 117      32.887 104.703 107.908  1.00  0.00           H  
ATOM   1850  HE3 TRP A 117      29.747 105.921 111.926  1.00  0.00           H  
ATOM   1851  HZ2 TRP A 117      33.648 103.327 110.156  1.00  0.00           H  
ATOM   1852  HZ3 TRP A 117      30.837 104.208 113.349  1.00  0.00           H  
ATOM   1853  HH2 TRP A 117      32.734 102.906 112.573  1.00  0.00           H  
ATOM   1854  N   LEU A 118      29.540 111.104 110.103  1.00  0.00           N  
ATOM   1855  CA  LEU A 118      28.463 112.091 110.531  1.00  0.00           C  
ATOM   1856  C   LEU A 118      28.193 113.160 109.481  1.00  0.00           C  
ATOM   1857  O   LEU A 118      27.037 113.650 109.382  1.00  0.00           O  
ATOM   1858  CB  LEU A 118      28.806 112.506 111.944  1.00  0.00           C  
ATOM   1859  CG  LEU A 118      28.718 111.512 113.143  1.00  0.00           C  
ATOM   1860  CD1 LEU A 118      29.090 112.108 114.487  1.00  0.00           C  
ATOM   1861  CD2 LEU A 118      27.250 111.026 113.373  1.00  0.00           C  
ATOM   1862  H   LEU A 118      30.404 111.069 110.625  1.00  0.00           H  
ATOM   1863  HA  LEU A 118      27.567 111.492 110.701  1.00  0.00           H  
ATOM   1864  HB2 LEU A 118      29.833 112.871 111.944  1.00  0.00           H  
ATOM   1865  HB3 LEU A 118      28.215 113.402 112.138  1.00  0.00           H  
ATOM   1866  HG  LEU A 118      29.304 110.635 112.870  1.00  0.00           H  
ATOM   1867 HD11 LEU A 118      29.085 111.241 115.148  1.00  0.00           H  
ATOM   1868 HD12 LEU A 118      30.110 112.490 114.492  1.00  0.00           H  
ATOM   1869 HD13 LEU A 118      28.475 112.954 114.794  1.00  0.00           H  
ATOM   1870 HD21 LEU A 118      26.902 110.465 112.505  1.00  0.00           H  
ATOM   1871 HD22 LEU A 118      27.208 110.388 114.256  1.00  0.00           H  
ATOM   1872 HD23 LEU A 118      26.672 111.929 113.571  1.00  0.00           H  
ATOM   1873  N   THR A 119      29.155 113.659 108.686  1.00  0.00           N  
ATOM   1874  CA  THR A 119      29.016 114.689 107.593  1.00  0.00           C  
ATOM   1875  C   THR A 119      29.227 114.167 106.177  1.00  0.00           C  
ATOM   1876  O   THR A 119      29.440 114.857 105.151  1.00  0.00           O  
ATOM   1877  CB  THR A 119      29.908 115.931 107.878  1.00  0.00           C  
ATOM   1878  CG2 THR A 119      29.276 116.985 108.750  1.00  0.00           C  
ATOM   1879  OG1 THR A 119      31.037 115.521 108.589  1.00  0.00           O  
ATOM   1880  H   THR A 119      30.076 113.303 108.900  1.00  0.00           H  
ATOM   1881  HA  THR A 119      27.955 114.937 107.570  1.00  0.00           H  
ATOM   1882  HB  THR A 119      30.176 116.402 106.931  1.00  0.00           H  
ATOM   1883  HG1 THR A 119      31.589 115.192 107.876  1.00  0.00           H  
ATOM   1884 HG21 THR A 119      29.812 117.931 108.826  1.00  0.00           H  
ATOM   1885 HG22 THR A 119      28.225 117.199 108.554  1.00  0.00           H  
ATOM   1886 HG23 THR A 119      29.432 116.748 109.802  1.00  0.00           H  
ATOM   1887  N   LEU A 120      29.338 112.825 106.044  1.00  0.00           N  
ATOM   1888  CA  LEU A 120      29.784 112.025 104.882  1.00  0.00           C  
ATOM   1889  C   LEU A 120      29.010 112.284 103.657  1.00  0.00           C  
ATOM   1890  O   LEU A 120      29.624 112.366 102.576  1.00  0.00           O  
ATOM   1891  CB  LEU A 120      29.740 110.511 105.300  1.00  0.00           C  
ATOM   1892  CG  LEU A 120      30.288 109.546 104.322  1.00  0.00           C  
ATOM   1893  CD1 LEU A 120      31.798 109.555 104.286  1.00  0.00           C  
ATOM   1894  CD2 LEU A 120      29.637 108.149 104.594  1.00  0.00           C  
ATOM   1895  H   LEU A 120      29.314 112.286 106.898  1.00  0.00           H  
ATOM   1896  HA  LEU A 120      30.806 112.348 104.686  1.00  0.00           H  
ATOM   1897  HB2 LEU A 120      30.254 110.403 106.255  1.00  0.00           H  
ATOM   1898  HB3 LEU A 120      28.690 110.351 105.543  1.00  0.00           H  
ATOM   1899  HG  LEU A 120      29.924 109.831 103.335  1.00  0.00           H  
ATOM   1900 HD11 LEU A 120      32.178 109.210 105.248  1.00  0.00           H  
ATOM   1901 HD12 LEU A 120      32.176 108.744 103.662  1.00  0.00           H  
ATOM   1902 HD13 LEU A 120      32.319 110.496 104.111  1.00  0.00           H  
ATOM   1903 HD21 LEU A 120      30.072 107.525 103.814  1.00  0.00           H  
ATOM   1904 HD22 LEU A 120      29.846 107.778 105.597  1.00  0.00           H  
ATOM   1905 HD23 LEU A 120      28.568 108.334 104.487  1.00  0.00           H  
ATOM   1906  N   ASP A 121      27.749 112.715 103.804  1.00  0.00           N  
ATOM   1907  CA  ASP A 121      26.814 113.119 102.786  1.00  0.00           C  
ATOM   1908  C   ASP A 121      27.298 114.413 102.023  1.00  0.00           C  
ATOM   1909  O   ASP A 121      26.829 114.696 100.942  1.00  0.00           O  
ATOM   1910  CB  ASP A 121      25.416 113.355 103.389  1.00  0.00           C  
ATOM   1911  CG  ASP A 121      25.317 114.520 104.415  1.00  0.00           C  
ATOM   1912  OD1 ASP A 121      26.284 114.923 105.106  1.00  0.00           O  
ATOM   1913  OD2 ASP A 121      24.218 115.062 104.571  1.00  0.00           O1-
ATOM   1914  H   ASP A 121      27.406 112.725 104.754  1.00  0.00           H  
ATOM   1915  HA  ASP A 121      26.623 112.330 102.058  1.00  0.00           H  
ATOM   1916  HB2 ASP A 121      24.616 113.530 102.671  1.00  0.00           H  
ATOM   1917  HB3 ASP A 121      25.055 112.464 103.900  1.00  0.00           H  
ATOM   1918  N   LYS A 122      28.360 115.134 102.545  1.00  0.00           N  
ATOM   1919  CA  LYS A 122      29.152 116.278 101.896  1.00  0.00           C  
ATOM   1920  C   LYS A 122      30.658 116.161 101.947  1.00  0.00           C  
ATOM   1921  O   LYS A 122      31.416 116.721 101.165  1.00  0.00           O  
ATOM   1922  CB  LYS A 122      28.666 117.718 102.400  1.00  0.00           C  
ATOM   1923  CG  LYS A 122      27.107 117.750 102.221  1.00  0.00           C  
ATOM   1924  CD  LYS A 122      26.360 118.988 102.684  1.00  0.00           C  
ATOM   1925  CE  LYS A 122      24.915 118.803 102.184  1.00  0.00           C  
ATOM   1926  NZ  LYS A 122      24.106 119.926 102.570  1.00  0.00           N1+
ATOM   1927  H   LYS A 122      28.660 114.710 103.411  1.00  0.00           H  
ATOM   1928  HA  LYS A 122      28.946 116.268 100.826  1.00  0.00           H  
ATOM   1929  HB2 LYS A 122      28.982 117.997 103.405  1.00  0.00           H  
ATOM   1930  HB3 LYS A 122      28.974 118.521 101.731  1.00  0.00           H  
ATOM   1931  HG2 LYS A 122      26.975 117.870 101.145  1.00  0.00           H  
ATOM   1932  HG3 LYS A 122      26.718 116.889 102.764  1.00  0.00           H  
ATOM   1933  HD2 LYS A 122      26.336 119.134 103.764  1.00  0.00           H  
ATOM   1934  HD3 LYS A 122      26.699 119.931 102.254  1.00  0.00           H  
ATOM   1935  HE2 LYS A 122      24.817 118.698 101.103  1.00  0.00           H  
ATOM   1936  HE3 LYS A 122      24.390 117.936 102.586  1.00  0.00           H  
ATOM   1937  HZ1 LYS A 122      23.281 120.050 102.001  1.00  0.00           H  
ATOM   1938  HZ2 LYS A 122      23.885 119.881 103.555  1.00  0.00           H  
ATOM   1939  HZ3 LYS A 122      24.665 120.748 102.390  1.00  0.00           H  
ATOM   1940  N   ASP A 123      31.246 115.444 102.901  1.00  0.00           N  
ATOM   1941  CA  ASP A 123      32.672 115.105 102.901  1.00  0.00           C  
ATOM   1942  C   ASP A 123      33.261 114.359 101.696  1.00  0.00           C  
ATOM   1943  O   ASP A 123      34.349 114.623 101.211  1.00  0.00           O  
ATOM   1944  CB  ASP A 123      32.998 114.492 104.210  1.00  0.00           C  
ATOM   1945  CG  ASP A 123      32.841 115.445 105.450  1.00  0.00           C  
ATOM   1946  OD1 ASP A 123      33.175 116.643 105.336  1.00  0.00           O  
ATOM   1947  OD2 ASP A 123      32.436 115.012 106.531  1.00  0.00           O1-
ATOM   1948  H   ASP A 123      30.687 115.126 103.679  1.00  0.00           H  
ATOM   1949  HA  ASP A 123      33.144 116.086 102.952  1.00  0.00           H  
ATOM   1950  HB2 ASP A 123      32.326 113.645 104.346  1.00  0.00           H  
ATOM   1951  HB3 ASP A 123      34.079 114.371 104.142  1.00  0.00           H  
ATOM   1952  N   VAL A 124      32.521 113.363 101.270  1.00  0.00           N  
ATOM   1953  CA  VAL A 124      32.955 112.292 100.318  1.00  0.00           C  
ATOM   1954  C   VAL A 124      31.996 112.247  99.130  1.00  0.00           C  
ATOM   1955  O   VAL A 124      30.806 112.038  99.257  1.00  0.00           O  
ATOM   1956  CB  VAL A 124      33.198 110.910 101.034  1.00  0.00           C  
ATOM   1957  CG1 VAL A 124      33.044 109.617 100.200  1.00  0.00           C  
ATOM   1958  CG2 VAL A 124      34.591 111.024 101.583  1.00  0.00           C  
ATOM   1959  H   VAL A 124      31.603 113.263 101.681  1.00  0.00           H  
ATOM   1960  HA  VAL A 124      33.899 112.639  99.897  1.00  0.00           H  
ATOM   1961  HB  VAL A 124      32.437 110.911 101.813  1.00  0.00           H  
ATOM   1962 HG11 VAL A 124      33.661 109.590  99.302  1.00  0.00           H  
ATOM   1963 HG12 VAL A 124      33.249 108.708 100.765  1.00  0.00           H  
ATOM   1964 HG13 VAL A 124      32.027 109.503  99.823  1.00  0.00           H  
ATOM   1965 HG21 VAL A 124      34.586 111.956 102.148  1.00  0.00           H  
ATOM   1966 HG22 VAL A 124      34.773 110.275 102.355  1.00  0.00           H  
ATOM   1967 HG23 VAL A 124      35.323 111.097 100.780  1.00  0.00           H  
ATOM   1968  N   PRO A 125      32.418 112.421  97.858  1.00  0.00           N  
ATOM   1969  CA  PRO A 125      31.661 112.236  96.658  1.00  0.00           C  
ATOM   1970  C   PRO A 125      31.389 110.779  96.378  1.00  0.00           C  
ATOM   1971  O   PRO A 125      32.270 109.981  95.975  1.00  0.00           O  
ATOM   1972  CB  PRO A 125      32.514 112.816  95.478  1.00  0.00           C  
ATOM   1973  CG  PRO A 125      33.945 112.793  96.000  1.00  0.00           C  
ATOM   1974  CD  PRO A 125      33.795 112.684  97.518  1.00  0.00           C  
ATOM   1975  HA  PRO A 125      30.734 112.795  96.782  1.00  0.00           H  
ATOM   1976  HB2 PRO A 125      32.472 112.170  94.602  1.00  0.00           H  
ATOM   1977  HB3 PRO A 125      32.140 113.811  95.236  1.00  0.00           H  
ATOM   1978  HG2 PRO A 125      34.536 111.931  95.689  1.00  0.00           H  
ATOM   1979  HG3 PRO A 125      34.437 113.723  95.713  1.00  0.00           H  
ATOM   1980  HD2 PRO A 125      34.425 111.872  97.878  1.00  0.00           H  
ATOM   1981  HD3 PRO A 125      34.091 113.599  98.031  1.00  0.00           H  
ATOM   1982  N   ALA A 126      30.167 110.328  96.697  1.00  0.00           N  
ATOM   1983  CA  ALA A 126      29.670 109.021  96.316  1.00  0.00           C  
ATOM   1984  C   ALA A 126      29.506 108.785  94.792  1.00  0.00           C  
ATOM   1985  O   ALA A 126      29.699 107.688  94.311  1.00  0.00           O  
ATOM   1986  CB  ALA A 126      28.257 108.891  97.061  1.00  0.00           C  
ATOM   1987  H   ALA A 126      29.502 110.992  97.071  1.00  0.00           H  
ATOM   1988  HA  ALA A 126      30.409 108.348  96.750  1.00  0.00           H  
ATOM   1989  HB1 ALA A 126      27.563 109.622  96.645  1.00  0.00           H  
ATOM   1990  HB2 ALA A 126      27.832 107.941  96.741  1.00  0.00           H  
ATOM   1991  HB3 ALA A 126      28.399 109.050  98.130  1.00  0.00           H  
ATOM   1992  N   GLY A 127      29.051 109.854  94.144  1.00  0.00           N  
ATOM   1993  CA  GLY A 127      28.509 109.921  92.814  1.00  0.00           C  
ATOM   1994  C   GLY A 127      27.079 109.481  92.646  1.00  0.00           C  
ATOM   1995  O   GLY A 127      26.244 110.240  93.181  1.00  0.00           O  
ATOM   1996  H   GLY A 127      28.749 110.683  94.636  1.00  0.00           H  
ATOM   1997  HA2 GLY A 127      28.544 110.978  92.547  1.00  0.00           H  
ATOM   1998  HA3 GLY A 127      29.061 109.408  92.027  1.00  0.00           H  
ATOM   1999  N   ASP A 128      26.780 108.452  91.895  1.00  0.00           N  
ATOM   2000  CA  ASP A 128      25.537 107.675  91.825  1.00  0.00           C  
ATOM   2001  C   ASP A 128      25.479 106.549  92.964  1.00  0.00           C  
ATOM   2002  O   ASP A 128      24.516 105.782  92.836  1.00  0.00           O  
ATOM   2003  CB  ASP A 128      25.244 107.202  90.324  1.00  0.00           C  
ATOM   2004  CG  ASP A 128      26.379 106.195  89.899  1.00  0.00           C  
ATOM   2005  OD1 ASP A 128      26.608 106.004  88.689  1.00  0.00           O  
ATOM   2006  OD2 ASP A 128      27.151 105.701  90.707  1.00  0.00           O1-
ATOM   2007  H   ASP A 128      27.541 107.819  91.698  1.00  0.00           H  
ATOM   2008  HA  ASP A 128      24.690 108.346  91.972  1.00  0.00           H  
ATOM   2009  HB2 ASP A 128      24.282 106.692  90.333  1.00  0.00           H  
ATOM   2010  HB3 ASP A 128      25.244 108.071  89.665  1.00  0.00           H  
ATOM   2011  N   GLY A 129      26.359 106.550  93.947  1.00  0.00           N  
ATOM   2012  CA  GLY A 129      26.358 105.720  95.114  1.00  0.00           C  
ATOM   2013  C   GLY A 129      26.753 104.252  94.827  1.00  0.00           C  
ATOM   2014  O   GLY A 129      27.290 103.957  93.757  1.00  0.00           O  
ATOM   2015  H   GLY A 129      27.120 107.215  93.954  1.00  0.00           H  
ATOM   2016  HA2 GLY A 129      27.025 106.073  95.902  1.00  0.00           H  
ATOM   2017  HA3 GLY A 129      25.338 105.696  95.496  1.00  0.00           H  
ATOM   2018  N   PHE A 130      26.382 103.401  95.804  1.00  0.00           N  
ATOM   2019  CA  PHE A 130      26.777 102.037  95.883  1.00  0.00           C  
ATOM   2020  C   PHE A 130      25.653 100.942  95.972  1.00  0.00           C  
ATOM   2021  O   PHE A 130      24.603 101.113  96.567  1.00  0.00           O  
ATOM   2022  CB  PHE A 130      27.660 101.862  97.118  1.00  0.00           C  
ATOM   2023  CG  PHE A 130      28.647 103.014  97.305  1.00  0.00           C  
ATOM   2024  CD1 PHE A 130      28.421 104.060  98.274  1.00  0.00           C  
ATOM   2025  CD2 PHE A 130      29.809 103.098  96.526  1.00  0.00           C  
ATOM   2026  CE1 PHE A 130      29.216 105.228  98.200  1.00  0.00           C  
ATOM   2027  CE2 PHE A 130      30.647 104.224  96.468  1.00  0.00           C  
ATOM   2028  CZ  PHE A 130      30.353 105.293  97.367  1.00  0.00           C  
ATOM   2029  H   PHE A 130      25.915 103.803  96.604  1.00  0.00           H  
ATOM   2030  HA  PHE A 130      27.420 101.763  95.045  1.00  0.00           H  
ATOM   2031  HB2 PHE A 130      26.966 101.822  97.959  1.00  0.00           H  
ATOM   2032  HB3 PHE A 130      28.291 100.973  97.125  1.00  0.00           H  
ATOM   2033  HD1 PHE A 130      27.591 103.926  98.952  1.00  0.00           H  
ATOM   2034  HD2 PHE A 130      29.930 102.313  95.796  1.00  0.00           H  
ATOM   2035  HE1 PHE A 130      28.933 106.153  98.679  1.00  0.00           H  
ATOM   2036  HE2 PHE A 130      31.547 104.323  95.879  1.00  0.00           H  
ATOM   2037  HZ  PHE A 130      31.035 106.128  97.420  1.00  0.00           H  
ATOM   2038  N   ASP A 131      25.875  99.824  95.301  1.00  0.00           N  
ATOM   2039  CA  ASP A 131      24.942  98.705  95.254  1.00  0.00           C  
ATOM   2040  C   ASP A 131      24.783  98.053  96.652  1.00  0.00           C  
ATOM   2041  O   ASP A 131      23.732  97.395  96.883  1.00  0.00           O  
ATOM   2042  CB  ASP A 131      25.527  97.650  94.272  1.00  0.00           C  
ATOM   2043  CG  ASP A 131      25.644  98.200  92.828  1.00  0.00           C  
ATOM   2044  OD1 ASP A 131      24.801  98.990  92.400  1.00  0.00           O  
ATOM   2045  OD2 ASP A 131      26.544  97.677  92.132  1.00  0.00           O1-
ATOM   2046  H   ASP A 131      26.854  99.663  95.119  1.00  0.00           H  
ATOM   2047  HA  ASP A 131      23.968  99.089  94.949  1.00  0.00           H  
ATOM   2048  HB2 ASP A 131      26.466  97.299  94.700  1.00  0.00           H  
ATOM   2049  HB3 ASP A 131      24.795  96.843  94.276  1.00  0.00           H  
ATOM   2050  N   ALA A 132      25.802  98.185  97.531  1.00  0.00           N  
ATOM   2051  CA  ALA A 132      25.692  97.856  98.905  1.00  0.00           C  
ATOM   2052  C   ALA A 132      26.781  98.580  99.768  1.00  0.00           C  
ATOM   2053  O   ALA A 132      27.763  99.190  99.263  1.00  0.00           O  
ATOM   2054  CB  ALA A 132      25.804  96.328  99.157  1.00  0.00           C  
ATOM   2055  H   ALA A 132      26.675  98.597  97.235  1.00  0.00           H  
ATOM   2056  HA  ALA A 132      24.724  98.261  99.198  1.00  0.00           H  
ATOM   2057  HB1 ALA A 132      26.769  96.095  98.708  1.00  0.00           H  
ATOM   2058  HB2 ALA A 132      25.825  96.070 100.216  1.00  0.00           H  
ATOM   2059  HB3 ALA A 132      24.990  95.822  98.638  1.00  0.00           H  
ATOM   2060  N   VAL A 133      26.629  98.467 101.086  1.00  0.00           N  
ATOM   2061  CA  VAL A 133      27.576  98.964 102.138  1.00  0.00           C  
ATOM   2062  C   VAL A 133      27.881  97.859 103.126  1.00  0.00           C  
ATOM   2063  O   VAL A 133      27.091  97.051 103.615  1.00  0.00           O  
ATOM   2064  CB  VAL A 133      26.850 100.198 102.846  1.00  0.00           C  
ATOM   2065  CG1 VAL A 133      27.767 100.781 103.938  1.00  0.00           C  
ATOM   2066  CG2 VAL A 133      26.504 101.324 101.779  1.00  0.00           C  
ATOM   2067  H   VAL A 133      25.755  98.151 101.484  1.00  0.00           H  
ATOM   2068  HA  VAL A 133      28.483  99.272 101.617  1.00  0.00           H  
ATOM   2069  HB  VAL A 133      25.883  99.843 103.201  1.00  0.00           H  
ATOM   2070 HG11 VAL A 133      28.015 100.117 104.767  1.00  0.00           H  
ATOM   2071 HG12 VAL A 133      28.690 101.091 103.449  1.00  0.00           H  
ATOM   2072 HG13 VAL A 133      27.377 101.731 104.304  1.00  0.00           H  
ATOM   2073 HG21 VAL A 133      27.352 101.385 101.096  1.00  0.00           H  
ATOM   2074 HG22 VAL A 133      25.746 101.170 101.010  1.00  0.00           H  
ATOM   2075 HG23 VAL A 133      26.334 102.299 102.235  1.00  0.00           H  
ATOM   2076  N   ILE A 134      29.131  97.845 103.505  1.00  0.00           N  
ATOM   2077  CA  ILE A 134      29.645  96.897 104.512  1.00  0.00           C  
ATOM   2078  C   ILE A 134      30.041  97.739 105.703  1.00  0.00           C  
ATOM   2079  O   ILE A 134      30.658  98.787 105.548  1.00  0.00           O  
ATOM   2080  CB  ILE A 134      30.802  95.998 103.963  1.00  0.00           C  
ATOM   2081  CG1 ILE A 134      30.641  95.594 102.481  1.00  0.00           C  
ATOM   2082  CG2 ILE A 134      31.082  94.835 104.921  1.00  0.00           C  
ATOM   2083  CD1 ILE A 134      29.418  94.856 101.978  1.00  0.00           C  
ATOM   2084  H   ILE A 134      29.822  98.536 103.250  1.00  0.00           H  
ATOM   2085  HA  ILE A 134      28.826  96.294 104.902  1.00  0.00           H  
ATOM   2086  HB  ILE A 134      31.721  96.581 103.893  1.00  0.00           H  
ATOM   2087 HG12 ILE A 134      30.731  96.496 101.878  1.00  0.00           H  
ATOM   2088 HG13 ILE A 134      31.473  94.907 102.319  1.00  0.00           H  
ATOM   2089 HG21 ILE A 134      30.222  94.179 105.060  1.00  0.00           H  
ATOM   2090 HG22 ILE A 134      31.830  94.166 104.497  1.00  0.00           H  
ATOM   2091 HG23 ILE A 134      31.353  95.266 105.885  1.00  0.00           H  
ATOM   2092 HD11 ILE A 134      28.509  95.455 102.029  1.00  0.00           H  
ATOM   2093 HD12 ILE A 134      29.645  94.686 100.926  1.00  0.00           H  
ATOM   2094 HD13 ILE A 134      29.286  93.892 102.470  1.00  0.00           H  
ATOM   2095  N   CYS A 135      29.766  97.308 106.949  1.00  0.00           N  
ATOM   2096  CA  CYS A 135      30.126  98.041 108.185  1.00  0.00           C  
ATOM   2097  C   CYS A 135      30.875  97.151 109.189  1.00  0.00           C  
ATOM   2098  O   CYS A 135      31.023  97.477 110.396  1.00  0.00           O  
ATOM   2099  CB  CYS A 135      28.834  98.722 108.693  1.00  0.00           C  
ATOM   2100  SG  CYS A 135      29.290  99.861 110.004  1.00  0.00           S  
ATOM   2101  H   CYS A 135      28.917  96.766 107.025  1.00  0.00           H  
ATOM   2102  HA  CYS A 135      30.777  98.855 107.864  1.00  0.00           H  
ATOM   2103  HB2 CYS A 135      28.399  99.238 107.837  1.00  0.00           H  
ATOM   2104  HB3 CYS A 135      28.212  97.890 109.026  1.00  0.00           H  
ATOM   2105  HG  CYS A 135      29.815  98.979 110.859  1.00  0.00           H  
ATOM   2106  N   LEU A 136      31.323  95.962 108.761  1.00  0.00           N  
ATOM   2107  CA  LEU A 136      31.739  94.796 109.606  1.00  0.00           C  
ATOM   2108  C   LEU A 136      32.943  95.227 110.514  1.00  0.00           C  
ATOM   2109  O   LEU A 136      33.862  95.947 110.092  1.00  0.00           O  
ATOM   2110  CB  LEU A 136      32.014  93.458 108.862  1.00  0.00           C  
ATOM   2111  CG  LEU A 136      30.841  92.881 108.052  1.00  0.00           C  
ATOM   2112  CD1 LEU A 136      31.328  91.678 107.196  1.00  0.00           C  
ATOM   2113  CD2 LEU A 136      29.772  92.222 108.920  1.00  0.00           C  
ATOM   2114  H   LEU A 136      31.226  95.673 107.798  1.00  0.00           H  
ATOM   2115  HA  LEU A 136      30.914  94.607 110.293  1.00  0.00           H  
ATOM   2116  HB2 LEU A 136      32.900  93.621 108.249  1.00  0.00           H  
ATOM   2117  HB3 LEU A 136      32.383  92.678 109.528  1.00  0.00           H  
ATOM   2118  HG  LEU A 136      30.428  93.639 107.387  1.00  0.00           H  
ATOM   2119 HD11 LEU A 136      31.887  92.084 106.354  1.00  0.00           H  
ATOM   2120 HD12 LEU A 136      31.992  90.973 107.698  1.00  0.00           H  
ATOM   2121 HD13 LEU A 136      30.559  91.002 106.824  1.00  0.00           H  
ATOM   2122 HD21 LEU A 136      30.149  91.320 109.402  1.00  0.00           H  
ATOM   2123 HD22 LEU A 136      29.393  92.981 109.603  1.00  0.00           H  
ATOM   2124 HD23 LEU A 136      29.094  91.724 108.226  1.00  0.00           H  
ATOM   2125  N   GLY A 137      32.861  94.678 111.746  1.00  0.00           N  
ATOM   2126  CA  GLY A 137      33.833  94.828 112.813  1.00  0.00           C  
ATOM   2127  C   GLY A 137      33.160  95.444 114.070  1.00  0.00           C  
ATOM   2128  O   GLY A 137      33.829  96.011 114.924  1.00  0.00           O  
ATOM   2129  H   GLY A 137      32.074  94.085 111.964  1.00  0.00           H  
ATOM   2130  HA2 GLY A 137      34.431  93.932 112.977  1.00  0.00           H  
ATOM   2131  HA3 GLY A 137      34.517  95.582 112.422  1.00  0.00           H  
ATOM   2132  N   ASN A 138      31.856  95.305 114.216  1.00  0.00           N  
ATOM   2133  CA  ASN A 138      31.028  96.020 115.257  1.00  0.00           C  
ATOM   2134  C   ASN A 138      31.243  97.536 115.228  1.00  0.00           C  
ATOM   2135  O   ASN A 138      31.073  98.136 116.251  1.00  0.00           O  
ATOM   2136  CB  ASN A 138      31.387  95.372 116.635  1.00  0.00           C  
ATOM   2137  CG  ASN A 138      30.407  95.828 117.783  1.00  0.00           C  
ATOM   2138  ND2 ASN A 138      30.975  96.166 118.989  1.00  0.00           N  
ATOM   2139  OD1 ASN A 138      29.189  95.886 117.676  1.00  0.00           O  
ATOM   2140  H   ASN A 138      31.388  94.666 113.589  1.00  0.00           H  
ATOM   2141  HA  ASN A 138      30.018  95.720 114.980  1.00  0.00           H  
ATOM   2142  HB2 ASN A 138      31.236  94.315 116.416  1.00  0.00           H  
ATOM   2143  HB3 ASN A 138      32.402  95.664 116.905  1.00  0.00           H  
ATOM   2144 HD21 ASN A 138      30.438  96.535 119.762  1.00  0.00           H  
ATOM   2145 HD22 ASN A 138      31.984  96.202 119.010  1.00  0.00           H  
ATOM   2146  N   SER A 139      31.569  98.065 114.079  1.00  0.00           N  
ATOM   2147  CA  SER A 139      32.151  99.413 113.893  1.00  0.00           C  
ATOM   2148  C   SER A 139      31.208 100.567 114.360  1.00  0.00           C  
ATOM   2149  O   SER A 139      31.731 101.508 114.894  1.00  0.00           O  
ATOM   2150  CB  SER A 139      32.417  99.637 112.394  1.00  0.00           C  
ATOM   2151  OG  SER A 139      33.194  98.567 111.914  1.00  0.00           O  
ATOM   2152  H   SER A 139      31.476  97.492 113.252  1.00  0.00           H  
ATOM   2153  HA  SER A 139      33.085  99.503 114.448  1.00  0.00           H  
ATOM   2154  HB2 SER A 139      31.519  99.746 111.786  1.00  0.00           H  
ATOM   2155  HB3 SER A 139      32.976 100.564 112.274  1.00  0.00           H  
ATOM   2156  HG  SER A 139      32.578  98.092 111.351  1.00  0.00           H  
ATOM   2157  N   PHE A 140      29.932 100.303 114.266  1.00  0.00           N  
ATOM   2158  CA  PHE A 140      28.927 101.298 114.607  1.00  0.00           C  
ATOM   2159  C   PHE A 140      28.783 101.634 116.125  1.00  0.00           C  
ATOM   2160  O   PHE A 140      28.295 102.709 116.532  1.00  0.00           O  
ATOM   2161  CB  PHE A 140      27.627 100.826 113.967  1.00  0.00           C  
ATOM   2162  CG  PHE A 140      26.264 101.516 114.129  1.00  0.00           C  
ATOM   2163  CD1 PHE A 140      26.042 102.816 113.661  1.00  0.00           C  
ATOM   2164  CD2 PHE A 140      25.137 100.748 114.639  1.00  0.00           C  
ATOM   2165  CE1 PHE A 140      24.734 103.410 113.617  1.00  0.00           C  
ATOM   2166  CE2 PHE A 140      23.841 101.357 114.684  1.00  0.00           C  
ATOM   2167  CZ  PHE A 140      23.629 102.640 114.119  1.00  0.00           C  
ATOM   2168  H   PHE A 140      29.638  99.381 113.974  1.00  0.00           H  
ATOM   2169  HA  PHE A 140      29.079 102.255 114.107  1.00  0.00           H  
ATOM   2170  HB2 PHE A 140      27.866 100.706 112.910  1.00  0.00           H  
ATOM   2171  HB3 PHE A 140      27.482  99.782 114.243  1.00  0.00           H  
ATOM   2172  HD1 PHE A 140      26.900 103.365 113.302  1.00  0.00           H  
ATOM   2173  HD2 PHE A 140      25.281  99.763 115.058  1.00  0.00           H  
ATOM   2174  HE1 PHE A 140      24.514 104.378 113.193  1.00  0.00           H  
ATOM   2175  HE2 PHE A 140      23.035 100.735 115.045  1.00  0.00           H  
ATOM   2176  HZ  PHE A 140      22.644 103.077 114.041  1.00  0.00           H  
ATOM   2177  N   ALA A 141      29.328 100.679 116.890  1.00  0.00           N  
ATOM   2178  CA  ALA A 141      29.306 100.881 118.393  1.00  0.00           C  
ATOM   2179  C   ALA A 141      30.213 102.017 118.904  1.00  0.00           C  
ATOM   2180  O   ALA A 141      30.020 102.478 120.065  1.00  0.00           O  
ATOM   2181  CB  ALA A 141      29.667  99.618 119.013  1.00  0.00           C  
ATOM   2182  H   ALA A 141      29.799  99.889 116.473  1.00  0.00           H  
ATOM   2183  HA  ALA A 141      28.322 101.176 118.757  1.00  0.00           H  
ATOM   2184  HB1 ALA A 141      29.441  99.571 120.078  1.00  0.00           H  
ATOM   2185  HB2 ALA A 141      29.100  98.773 118.623  1.00  0.00           H  
ATOM   2186  HB3 ALA A 141      30.741  99.437 118.956  1.00  0.00           H  
ATOM   2187  N   HID A 142      31.218 102.366 118.117  1.00  0.00           N  
ATOM   2188  CA  HID A 142      32.171 103.399 118.601  1.00  0.00           C  
ATOM   2189  C   HID A 142      31.647 104.877 118.582  1.00  0.00           C  
ATOM   2190  O   HID A 142      32.317 105.851 118.986  1.00  0.00           O  
ATOM   2191  CB  HID A 142      33.396 103.357 117.692  1.00  0.00           C  
ATOM   2192  CG  HID A 142      34.160 102.068 117.734  1.00  0.00           C  
ATOM   2193  CD2 HID A 142      34.430 101.272 116.699  1.00  0.00           C  
ATOM   2194  ND1 HID A 142      34.858 101.548 118.764  1.00  0.00           N  
ATOM   2195  CE1 HID A 142      35.628 100.505 118.395  1.00  0.00           C  
ATOM   2196  NE2 HID A 142      35.245 100.229 117.127  1.00  0.00           N  
ATOM   2197  H   HID A 142      31.319 101.928 117.213  1.00  0.00           H  
ATOM   2198  HA  HID A 142      32.525 103.209 119.613  1.00  0.00           H  
ATOM   2199  HB2 HID A 142      33.152 103.607 116.659  1.00  0.00           H  
ATOM   2200  HB3 HID A 142      34.026 104.193 117.995  1.00  0.00           H  
ATOM   2201  HD1 HID A 142      34.841 102.017 119.659  1.00  0.00           H  
ATOM   2202  HD2 HID A 142      33.971 101.335 115.724  1.00  0.00           H  
ATOM   2203  HE1 HID A 142      36.411 100.046 118.979  1.00  0.00           H  
ATOM   2204  N   LEU A 143      30.410 105.069 118.037  1.00  0.00           N  
ATOM   2205  CA  LEU A 143      29.624 106.313 118.009  1.00  0.00           C  
ATOM   2206  C   LEU A 143      29.157 106.589 119.489  1.00  0.00           C  
ATOM   2207  O   LEU A 143      28.829 105.649 120.215  1.00  0.00           O  
ATOM   2208  CB  LEU A 143      28.477 106.157 116.971  1.00  0.00           C  
ATOM   2209  CG  LEU A 143      28.870 106.336 115.452  1.00  0.00           C  
ATOM   2210  CD1 LEU A 143      27.943 105.540 114.492  1.00  0.00           C  
ATOM   2211  CD2 LEU A 143      28.968 107.828 115.093  1.00  0.00           C  
ATOM   2212  H   LEU A 143      29.938 104.285 117.609  1.00  0.00           H  
ATOM   2213  HA  LEU A 143      30.349 107.086 117.758  1.00  0.00           H  
ATOM   2214  HB2 LEU A 143      28.038 105.161 117.048  1.00  0.00           H  
ATOM   2215  HB3 LEU A 143      27.721 106.896 117.234  1.00  0.00           H  
ATOM   2216  HG  LEU A 143      29.889 105.957 115.376  1.00  0.00           H  
ATOM   2217 HD11 LEU A 143      27.985 104.483 114.757  1.00  0.00           H  
ATOM   2218 HD12 LEU A 143      26.918 105.906 114.568  1.00  0.00           H  
ATOM   2219 HD13 LEU A 143      28.299 105.666 113.470  1.00  0.00           H  
ATOM   2220 HD21 LEU A 143      27.988 108.280 115.250  1.00  0.00           H  
ATOM   2221 HD22 LEU A 143      29.733 108.313 115.700  1.00  0.00           H  
ATOM   2222 HD23 LEU A 143      29.227 107.944 114.041  1.00  0.00           H  
ATOM   2223  N   PRO A 144      29.152 107.870 119.956  1.00  0.00           N  
ATOM   2224  CA  PRO A 144      29.059 108.125 121.393  1.00  0.00           C  
ATOM   2225  C   PRO A 144      27.730 107.689 122.046  1.00  0.00           C  
ATOM   2226  O   PRO A 144      26.637 108.273 121.838  1.00  0.00           O  
ATOM   2227  CB  PRO A 144      29.397 109.638 121.485  1.00  0.00           C  
ATOM   2228  CG  PRO A 144      28.833 110.216 120.165  1.00  0.00           C  
ATOM   2229  CD  PRO A 144      29.420 109.109 119.265  1.00  0.00           C  
ATOM   2230  HA  PRO A 144      29.881 107.672 121.947  1.00  0.00           H  
ATOM   2231  HB2 PRO A 144      28.896 110.086 122.343  1.00  0.00           H  
ATOM   2232  HB3 PRO A 144      30.474 109.804 121.545  1.00  0.00           H  
ATOM   2233  HG2 PRO A 144      27.748 110.145 120.085  1.00  0.00           H  
ATOM   2234  HG3 PRO A 144      29.266 111.185 119.916  1.00  0.00           H  
ATOM   2235  HD2 PRO A 144      28.868 109.094 118.325  1.00  0.00           H  
ATOM   2236  HD3 PRO A 144      30.491 109.280 119.151  1.00  0.00           H  
ATOM   2237  N   ASP A 145      27.714 106.636 122.914  1.00  0.00           N  
ATOM   2238  CA  ASP A 145      26.591 106.378 123.791  1.00  0.00           C  
ATOM   2239  C   ASP A 145      26.496 107.494 124.925  1.00  0.00           C  
ATOM   2240  O   ASP A 145      25.578 107.621 125.688  1.00  0.00           O  
ATOM   2241  CB  ASP A 145      26.813 105.017 124.462  1.00  0.00           C  
ATOM   2242  CG  ASP A 145      27.036 103.844 123.549  1.00  0.00           C  
ATOM   2243  OD1 ASP A 145      28.096 103.162 123.659  1.00  0.00           O  
ATOM   2244  OD2 ASP A 145      26.095 103.492 122.791  1.00  0.00           O1-
ATOM   2245  H   ASP A 145      28.436 105.947 123.064  1.00  0.00           H  
ATOM   2246  HA  ASP A 145      25.598 106.332 123.343  1.00  0.00           H  
ATOM   2247  HB2 ASP A 145      27.633 105.075 125.178  1.00  0.00           H  
ATOM   2248  HB3 ASP A 145      25.958 104.778 125.093  1.00  0.00           H  
ATOM   2249  N   SER A 146      27.556 108.219 125.200  1.00  0.00           N  
ATOM   2250  CA  SER A 146      27.756 109.076 126.409  1.00  0.00           C  
ATOM   2251  C   SER A 146      26.835 110.234 126.526  1.00  0.00           C  
ATOM   2252  O   SER A 146      26.511 110.499 127.725  1.00  0.00           O  
ATOM   2253  CB  SER A 146      29.216 109.522 126.551  1.00  0.00           C  
ATOM   2254  OG  SER A 146      29.640 110.173 125.340  1.00  0.00           O  
ATOM   2255  H   SER A 146      28.354 108.115 124.590  1.00  0.00           H  
ATOM   2256  HA  SER A 146      27.538 108.496 127.307  1.00  0.00           H  
ATOM   2257  HB2 SER A 146      29.387 110.065 127.480  1.00  0.00           H  
ATOM   2258  HB3 SER A 146      29.885 108.662 126.512  1.00  0.00           H  
ATOM   2259  HG  SER A 146      30.345 109.723 124.869  1.00  0.00           H  
ATOM   2260  N   LYS A 147      26.351 110.921 125.491  1.00  0.00           N  
ATOM   2261  CA  LYS A 147      25.274 111.956 125.653  1.00  0.00           C  
ATOM   2262  C   LYS A 147      23.845 111.395 125.939  1.00  0.00           C  
ATOM   2263  O   LYS A 147      22.899 112.039 125.523  1.00  0.00           O  
ATOM   2264  CB  LYS A 147      25.340 112.970 124.447  1.00  0.00           C  
ATOM   2265  CG  LYS A 147      24.913 112.277 123.160  1.00  0.00           C  
ATOM   2266  CD  LYS A 147      25.020 113.232 121.928  1.00  0.00           C  
ATOM   2267  CE  LYS A 147      24.158 114.511 122.031  1.00  0.00           C  
ATOM   2268  NZ  LYS A 147      24.313 115.196 120.788  1.00  0.00           N1+
ATOM   2269  H   LYS A 147      26.684 110.627 124.584  1.00  0.00           H  
ATOM   2270  HA  LYS A 147      25.494 112.544 126.543  1.00  0.00           H  
ATOM   2271  HB2 LYS A 147      24.697 113.831 124.630  1.00  0.00           H  
ATOM   2272  HB3 LYS A 147      26.382 113.237 124.271  1.00  0.00           H  
ATOM   2273  HG2 LYS A 147      25.461 111.353 122.975  1.00  0.00           H  
ATOM   2274  HG3 LYS A 147      23.850 112.048 123.231  1.00  0.00           H  
ATOM   2275  HD2 LYS A 147      26.084 113.431 121.805  1.00  0.00           H  
ATOM   2276  HD3 LYS A 147      24.708 112.645 121.063  1.00  0.00           H  
ATOM   2277  HE2 LYS A 147      23.158 114.103 122.176  1.00  0.00           H  
ATOM   2278  HE3 LYS A 147      24.536 115.000 122.929  1.00  0.00           H  
ATOM   2279  HZ1 LYS A 147      23.736 116.011 120.942  1.00  0.00           H  
ATOM   2280  HZ2 LYS A 147      25.262 115.530 120.713  1.00  0.00           H  
ATOM   2281  HZ3 LYS A 147      23.968 114.623 120.031  1.00  0.00           H  
ATOM   2282  N   GLY A 148      23.736 110.304 126.663  1.00  0.00           N  
ATOM   2283  CA  GLY A 148      22.395 109.780 127.004  1.00  0.00           C  
ATOM   2284  C   GLY A 148      21.681 108.943 125.911  1.00  0.00           C  
ATOM   2285  O   GLY A 148      20.886 108.066 126.330  1.00  0.00           O  
ATOM   2286  H   GLY A 148      24.628 109.919 126.943  1.00  0.00           H  
ATOM   2287  HA2 GLY A 148      22.529 108.960 127.709  1.00  0.00           H  
ATOM   2288  HA3 GLY A 148      21.753 110.554 127.425  1.00  0.00           H  
ATOM   2289  N   ASP A 149      21.757 109.371 124.648  1.00  0.00           N  
ATOM   2290  CA  ASP A 149      20.895 109.048 123.491  1.00  0.00           C  
ATOM   2291  C   ASP A 149      21.779 108.721 122.190  1.00  0.00           C  
ATOM   2292  O   ASP A 149      22.913 109.146 121.976  1.00  0.00           O  
ATOM   2293  CB  ASP A 149      19.984 110.332 123.369  1.00  0.00           C  
ATOM   2294  CG  ASP A 149      18.940 110.356 122.236  1.00  0.00           C  
ATOM   2295  OD1 ASP A 149      18.191 111.315 122.121  1.00  0.00           O  
ATOM   2296  OD2 ASP A 149      18.707 109.347 121.482  1.00  0.00           O1-
ATOM   2297  H   ASP A 149      22.378 110.137 124.428  1.00  0.00           H  
ATOM   2298  HA  ASP A 149      20.296 108.168 123.727  1.00  0.00           H  
ATOM   2299  HB2 ASP A 149      19.357 110.285 124.260  1.00  0.00           H  
ATOM   2300  HB3 ASP A 149      20.520 111.281 123.346  1.00  0.00           H  
ATOM   2301  N   GLN A 150      21.173 107.889 121.376  1.00  0.00           N  
ATOM   2302  CA  GLN A 150      21.887 107.313 120.211  1.00  0.00           C  
ATOM   2303  C   GLN A 150      21.649 108.288 118.990  1.00  0.00           C  
ATOM   2304  O   GLN A 150      21.297 107.873 117.919  1.00  0.00           O  
ATOM   2305  CB  GLN A 150      21.394 105.899 119.948  1.00  0.00           C  
ATOM   2306  CG  GLN A 150      21.547 104.984 121.226  1.00  0.00           C  
ATOM   2307  CD  GLN A 150      22.892 104.921 122.024  1.00  0.00           C  
ATOM   2308  NE2 GLN A 150      23.931 104.664 121.296  1.00  0.00           N  
ATOM   2309  OE1 GLN A 150      23.003 104.958 123.246  1.00  0.00           O  
ATOM   2310  H   GLN A 150      20.185 107.697 121.461  1.00  0.00           H  
ATOM   2311  HA  GLN A 150      22.926 107.355 120.538  1.00  0.00           H  
ATOM   2312  HB2 GLN A 150      20.358 105.807 119.622  1.00  0.00           H  
ATOM   2313  HB3 GLN A 150      22.064 105.564 119.157  1.00  0.00           H  
ATOM   2314  HG2 GLN A 150      20.849 105.349 121.979  1.00  0.00           H  
ATOM   2315  HG3 GLN A 150      21.271 103.951 121.013  1.00  0.00           H  
ATOM   2316 HE21 GLN A 150      24.810 104.411 121.725  1.00  0.00           H  
ATOM   2317 HE22 GLN A 150      23.862 104.588 120.291  1.00  0.00           H  
ATOM   2318  N   SER A 151      21.922 109.590 119.265  1.00  0.00           N  
ATOM   2319  CA  SER A 151      21.683 110.666 118.304  1.00  0.00           C  
ATOM   2320  C   SER A 151      22.801 110.730 117.193  1.00  0.00           C  
ATOM   2321  O   SER A 151      22.483 110.772 115.974  1.00  0.00           O  
ATOM   2322  CB  SER A 151      21.679 111.927 119.143  1.00  0.00           C  
ATOM   2323  OG  SER A 151      21.618 113.147 118.423  1.00  0.00           O  
ATOM   2324  H   SER A 151      22.192 109.807 120.215  1.00  0.00           H  
ATOM   2325  HA  SER A 151      20.725 110.530 117.800  1.00  0.00           H  
ATOM   2326  HB2 SER A 151      20.749 111.850 119.707  1.00  0.00           H  
ATOM   2327  HB3 SER A 151      22.525 111.853 119.827  1.00  0.00           H  
ATOM   2328  HG  SER A 151      22.517 113.439 118.253  1.00  0.00           H  
ATOM   2329  N   GLU A 152      24.095 110.646 117.550  1.00  0.00           N  
ATOM   2330  CA  GLU A 152      25.123 110.318 116.579  1.00  0.00           C  
ATOM   2331  C   GLU A 152      24.841 109.010 115.765  1.00  0.00           C  
ATOM   2332  O   GLU A 152      25.178 108.927 114.622  1.00  0.00           O  
ATOM   2333  CB  GLU A 152      26.453 110.435 117.199  1.00  0.00           C  
ATOM   2334  CG  GLU A 152      26.796 111.784 117.872  1.00  0.00           C  
ATOM   2335  CD  GLU A 152      26.563 113.147 117.172  1.00  0.00           C  
ATOM   2336  OE1 GLU A 152      25.672 113.156 116.333  1.00  0.00           O  
ATOM   2337  OE2 GLU A 152      27.266 114.137 117.485  1.00  0.00           O1-
ATOM   2338  H   GLU A 152      24.388 110.460 118.499  1.00  0.00           H  
ATOM   2339  HA  GLU A 152      24.937 110.973 115.728  1.00  0.00           H  
ATOM   2340  HB2 GLU A 152      26.583 109.521 117.778  1.00  0.00           H  
ATOM   2341  HB3 GLU A 152      27.183 110.322 116.398  1.00  0.00           H  
ATOM   2342  HG2 GLU A 152      26.423 111.776 118.896  1.00  0.00           H  
ATOM   2343  HG3 GLU A 152      27.878 111.712 117.984  1.00  0.00           H  
ATOM   2344  N   HIE A 153      24.163 107.993 116.339  1.00  0.00           N  
ATOM   2345  CA  HIE A 153      23.912 106.785 115.541  1.00  0.00           C  
ATOM   2346  C   HIE A 153      22.839 106.987 114.507  1.00  0.00           C  
ATOM   2347  O   HIE A 153      22.860 106.271 113.431  1.00  0.00           O  
ATOM   2348  CB  HIE A 153      23.506 105.649 116.447  1.00  0.00           C  
ATOM   2349  CG  HIE A 153      24.490 105.324 117.512  1.00  0.00           C  
ATOM   2350  CD2 HIE A 153      25.344 104.270 117.533  1.00  0.00           C  
ATOM   2351  ND1 HIE A 153      24.633 106.066 118.684  1.00  0.00           N  
ATOM   2352  CE1 HIE A 153      25.718 105.601 119.232  1.00  0.00           C  
ATOM   2353  NE2 HIE A 153      26.155 104.450 118.634  1.00  0.00           N  
ATOM   2354  H   HIE A 153      24.173 107.893 117.344  1.00  0.00           H  
ATOM   2355  HA  HIE A 153      24.791 106.536 114.946  1.00  0.00           H  
ATOM   2356  HB2 HIE A 153      22.579 105.818 116.993  1.00  0.00           H  
ATOM   2357  HB3 HIE A 153      23.385 104.686 115.949  1.00  0.00           H  
ATOM   2358  HD2 HIE A 153      25.471 103.476 116.811  1.00  0.00           H  
ATOM   2359  HE1 HIE A 153      26.183 105.992 120.123  1.00  0.00           H  
ATOM   2360  HE2 HIE A 153      26.914 103.852 118.931  1.00  0.00           H  
ATOM   2361  N   ARG A 154      21.834 107.778 114.837  1.00  0.00           N  
ATOM   2362  CA  ARG A 154      20.833 108.096 113.795  1.00  0.00           C  
ATOM   2363  C   ARG A 154      21.407 108.885 112.636  1.00  0.00           C  
ATOM   2364  O   ARG A 154      21.219 108.537 111.470  1.00  0.00           O  
ATOM   2365  CB  ARG A 154      19.684 108.941 114.381  1.00  0.00           C  
ATOM   2366  CG  ARG A 154      18.936 108.161 115.511  1.00  0.00           C  
ATOM   2367  CD  ARG A 154      17.743 108.786 116.178  1.00  0.00           C  
ATOM   2368  NE  ARG A 154      18.092 109.917 117.036  1.00  0.00           N  
ATOM   2369  CZ  ARG A 154      18.261 109.882 118.311  1.00  0.00           C  
ATOM   2370  NH1 ARG A 154      18.244 110.970 119.063  1.00  0.00           N1+
ATOM   2371  NH2 ARG A 154      18.491 108.741 118.878  1.00  0.00           N  
ATOM   2372  H   ARG A 154      21.810 108.161 115.770  1.00  0.00           H  
ATOM   2373  HA  ARG A 154      20.426 107.173 113.381  1.00  0.00           H  
ATOM   2374  HB2 ARG A 154      20.139 109.842 114.791  1.00  0.00           H  
ATOM   2375  HB3 ARG A 154      18.948 109.351 113.690  1.00  0.00           H  
ATOM   2376  HG2 ARG A 154      18.625 107.299 114.920  1.00  0.00           H  
ATOM   2377  HG3 ARG A 154      19.634 107.708 116.216  1.00  0.00           H  
ATOM   2378  HD2 ARG A 154      17.079 109.116 115.379  1.00  0.00           H  
ATOM   2379  HD3 ARG A 154      17.206 108.029 116.752  1.00  0.00           H  
ATOM   2380  HE  ARG A 154      17.832 110.807 116.635  1.00  0.00           H  
ATOM   2381 HH11 ARG A 154      18.079 111.864 118.623  1.00  0.00           H  
ATOM   2382 HH12 ARG A 154      18.256 111.004 120.073  1.00  0.00           H  
ATOM   2383 HH21 ARG A 154      18.562 107.840 118.429  1.00  0.00           H  
ATOM   2384 HH22 ARG A 154      18.515 108.841 119.883  1.00  0.00           H  
ATOM   2385  N   LEU A 155      22.307 109.810 112.865  1.00  0.00           N  
ATOM   2386  CA  LEU A 155      22.932 110.560 111.780  1.00  0.00           C  
ATOM   2387  C   LEU A 155      23.919 109.649 110.966  1.00  0.00           C  
ATOM   2388  O   LEU A 155      24.049 109.844 109.769  1.00  0.00           O  
ATOM   2389  CB  LEU A 155      23.507 111.902 112.343  1.00  0.00           C  
ATOM   2390  CG  LEU A 155      24.051 112.839 111.343  1.00  0.00           C  
ATOM   2391  CD1 LEU A 155      22.983 113.381 110.380  1.00  0.00           C  
ATOM   2392  CD2 LEU A 155      24.547 114.085 111.994  1.00  0.00           C  
ATOM   2393  H   LEU A 155      22.679 109.940 113.795  1.00  0.00           H  
ATOM   2394  HA  LEU A 155      22.079 110.801 111.146  1.00  0.00           H  
ATOM   2395  HB2 LEU A 155      22.692 112.309 112.939  1.00  0.00           H  
ATOM   2396  HB3 LEU A 155      24.305 111.622 113.031  1.00  0.00           H  
ATOM   2397  HG  LEU A 155      24.893 112.293 110.916  1.00  0.00           H  
ATOM   2398 HD11 LEU A 155      22.389 112.543 110.015  1.00  0.00           H  
ATOM   2399 HD12 LEU A 155      22.272 113.946 110.982  1.00  0.00           H  
ATOM   2400 HD13 LEU A 155      23.395 113.914 109.523  1.00  0.00           H  
ATOM   2401 HD21 LEU A 155      25.519 113.831 112.415  1.00  0.00           H  
ATOM   2402 HD22 LEU A 155      24.845 114.824 111.250  1.00  0.00           H  
ATOM   2403 HD23 LEU A 155      23.947 114.503 112.803  1.00  0.00           H  
ATOM   2404  N   ALA A 156      24.574 108.620 111.523  1.00  0.00           N  
ATOM   2405  CA  ALA A 156      25.568 107.802 110.769  1.00  0.00           C  
ATOM   2406  C   ALA A 156      24.852 106.832 109.799  1.00  0.00           C  
ATOM   2407  O   ALA A 156      25.288 106.562 108.680  1.00  0.00           O  
ATOM   2408  CB  ALA A 156      26.340 107.108 111.791  1.00  0.00           C  
ATOM   2409  H   ALA A 156      24.412 108.382 112.492  1.00  0.00           H  
ATOM   2410  HA  ALA A 156      26.244 108.376 110.135  1.00  0.00           H  
ATOM   2411  HB1 ALA A 156      27.063 107.809 112.213  1.00  0.00           H  
ATOM   2412  HB2 ALA A 156      25.775 106.590 112.565  1.00  0.00           H  
ATOM   2413  HB3 ALA A 156      26.988 106.358 111.337  1.00  0.00           H  
ATOM   2414  N   LEU A 157      23.716 106.372 110.290  1.00  0.00           N  
ATOM   2415  CA  LEU A 157      22.793 105.598 109.463  1.00  0.00           C  
ATOM   2416  C   LEU A 157      22.219 106.420 108.284  1.00  0.00           C  
ATOM   2417  O   LEU A 157      22.372 106.013 107.152  1.00  0.00           O  
ATOM   2418  CB  LEU A 157      21.629 104.998 110.321  1.00  0.00           C  
ATOM   2419  CG  LEU A 157      22.076 103.574 110.878  1.00  0.00           C  
ATOM   2420  CD1 LEU A 157      20.968 103.093 111.791  1.00  0.00           C  
ATOM   2421  CD2 LEU A 157      22.256 102.469 109.787  1.00  0.00           C  
ATOM   2422  H   LEU A 157      23.462 106.513 111.257  1.00  0.00           H  
ATOM   2423  HA  LEU A 157      23.492 104.823 109.149  1.00  0.00           H  
ATOM   2424  HB2 LEU A 157      21.321 105.755 111.041  1.00  0.00           H  
ATOM   2425  HB3 LEU A 157      20.776 104.923 109.646  1.00  0.00           H  
ATOM   2426  HG  LEU A 157      22.982 103.708 111.469  1.00  0.00           H  
ATOM   2427 HD11 LEU A 157      20.707 103.859 112.520  1.00  0.00           H  
ATOM   2428 HD12 LEU A 157      20.081 103.034 111.159  1.00  0.00           H  
ATOM   2429 HD13 LEU A 157      21.302 102.190 112.302  1.00  0.00           H  
ATOM   2430 HD21 LEU A 157      22.321 101.483 110.248  1.00  0.00           H  
ATOM   2431 HD22 LEU A 157      21.466 102.423 109.036  1.00  0.00           H  
ATOM   2432 HD23 LEU A 157      23.225 102.658 109.326  1.00  0.00           H  
ATOM   2433  N   LYS A 158      21.607 107.617 108.557  1.00  0.00           N  
ATOM   2434  CA  LYS A 158      21.086 108.554 107.508  1.00  0.00           C  
ATOM   2435  C   LYS A 158      22.158 108.909 106.464  1.00  0.00           C  
ATOM   2436  O   LYS A 158      21.800 108.886 105.289  1.00  0.00           O  
ATOM   2437  CB  LYS A 158      20.371 109.741 108.096  1.00  0.00           C  
ATOM   2438  CG  LYS A 158      18.991 109.289 108.548  1.00  0.00           C  
ATOM   2439  CD  LYS A 158      18.173 110.629 108.921  1.00  0.00           C  
ATOM   2440  CE  LYS A 158      16.819 110.119 109.527  1.00  0.00           C  
ATOM   2441  NZ  LYS A 158      15.990 111.289 109.780  1.00  0.00           N1+
ATOM   2442  H   LYS A 158      21.554 107.956 109.507  1.00  0.00           H  
ATOM   2443  HA  LYS A 158      20.321 108.023 106.942  1.00  0.00           H  
ATOM   2444  HB2 LYS A 158      20.848 110.172 108.975  1.00  0.00           H  
ATOM   2445  HB3 LYS A 158      20.358 110.579 107.398  1.00  0.00           H  
ATOM   2446  HG2 LYS A 158      18.468 108.794 107.730  1.00  0.00           H  
ATOM   2447  HG3 LYS A 158      19.090 108.636 109.417  1.00  0.00           H  
ATOM   2448  HD2 LYS A 158      18.761 111.205 109.635  1.00  0.00           H  
ATOM   2449  HD3 LYS A 158      18.046 111.237 108.024  1.00  0.00           H  
ATOM   2450  HE2 LYS A 158      16.367 109.533 108.727  1.00  0.00           H  
ATOM   2451  HE3 LYS A 158      16.873 109.608 110.488  1.00  0.00           H  
ATOM   2452  HZ1 LYS A 158      15.069 110.910 109.946  1.00  0.00           H  
ATOM   2453  HZ2 LYS A 158      16.291 111.844 110.569  1.00  0.00           H  
ATOM   2454  HZ3 LYS A 158      16.030 111.855 108.943  1.00  0.00           H  
ATOM   2455  N   ASN A 159      23.458 109.017 106.949  1.00  0.00           N  
ATOM   2456  CA  ASN A 159      24.602 109.235 106.006  1.00  0.00           C  
ATOM   2457  C   ASN A 159      24.984 107.974 105.163  1.00  0.00           C  
ATOM   2458  O   ASN A 159      25.065 108.051 103.932  1.00  0.00           O  
ATOM   2459  CB  ASN A 159      25.819 109.876 106.742  1.00  0.00           C  
ATOM   2460  CG  ASN A 159      25.725 111.371 107.073  1.00  0.00           C  
ATOM   2461  ND2 ASN A 159      25.092 111.823 108.094  1.00  0.00           N  
ATOM   2462  OD1 ASN A 159      26.160 112.279 106.362  1.00  0.00           O  
ATOM   2463  H   ASN A 159      23.703 109.080 107.927  1.00  0.00           H  
ATOM   2464  HA  ASN A 159      24.224 109.925 105.251  1.00  0.00           H  
ATOM   2465  HB2 ASN A 159      26.142 109.306 107.614  1.00  0.00           H  
ATOM   2466  HB3 ASN A 159      26.581 109.753 105.973  1.00  0.00           H  
ATOM   2467 HD21 ASN A 159      25.465 112.713 108.394  1.00  0.00           H  
ATOM   2468 HD22 ASN A 159      24.750 111.057 108.656  1.00  0.00           H  
ATOM   2469  N   ILE A 160      24.998 106.762 105.754  1.00  0.00           N  
ATOM   2470  CA  ILE A 160      25.030 105.473 104.966  1.00  0.00           C  
ATOM   2471  C   ILE A 160      23.845 105.251 104.016  1.00  0.00           C  
ATOM   2472  O   ILE A 160      23.994 105.043 102.830  1.00  0.00           O  
ATOM   2473  CB  ILE A 160      25.234 104.271 105.961  1.00  0.00           C  
ATOM   2474  CG1 ILE A 160      26.634 104.248 106.595  1.00  0.00           C  
ATOM   2475  CG2 ILE A 160      24.929 102.904 105.340  1.00  0.00           C  
ATOM   2476  CD1 ILE A 160      26.642 103.421 107.822  1.00  0.00           C  
ATOM   2477  H   ILE A 160      25.069 106.783 106.761  1.00  0.00           H  
ATOM   2478  HA  ILE A 160      25.968 105.550 104.417  1.00  0.00           H  
ATOM   2479  HB  ILE A 160      24.455 104.394 106.713  1.00  0.00           H  
ATOM   2480 HG12 ILE A 160      27.391 103.983 105.856  1.00  0.00           H  
ATOM   2481 HG13 ILE A 160      26.884 105.270 106.880  1.00  0.00           H  
ATOM   2482 HG21 ILE A 160      25.295 102.921 104.313  1.00  0.00           H  
ATOM   2483 HG22 ILE A 160      25.361 102.068 105.891  1.00  0.00           H  
ATOM   2484 HG23 ILE A 160      23.843 102.817 105.364  1.00  0.00           H  
ATOM   2485 HD11 ILE A 160      25.777 103.670 108.437  1.00  0.00           H  
ATOM   2486 HD12 ILE A 160      26.650 102.370 107.534  1.00  0.00           H  
ATOM   2487 HD13 ILE A 160      27.500 103.553 108.480  1.00  0.00           H  
ATOM   2488  N   ALA A 161      22.651 105.411 104.477  1.00  0.00           N  
ATOM   2489  CA  ALA A 161      21.390 105.171 103.759  1.00  0.00           C  
ATOM   2490  C   ALA A 161      21.261 106.181 102.618  1.00  0.00           C  
ATOM   2491  O   ALA A 161      20.826 105.855 101.459  1.00  0.00           O  
ATOM   2492  CB  ALA A 161      20.268 105.183 104.854  1.00  0.00           C  
ATOM   2493  H   ALA A 161      22.574 105.713 105.437  1.00  0.00           H  
ATOM   2494  HA  ALA A 161      21.440 104.160 103.353  1.00  0.00           H  
ATOM   2495  HB1 ALA A 161      19.229 105.124 104.531  1.00  0.00           H  
ATOM   2496  HB2 ALA A 161      20.358 104.361 105.564  1.00  0.00           H  
ATOM   2497  HB3 ALA A 161      20.436 106.119 105.387  1.00  0.00           H  
ATOM   2498  N   SER A 162      21.772 107.442 102.784  1.00  0.00           N  
ATOM   2499  CA  SER A 162      21.992 108.390 101.736  1.00  0.00           C  
ATOM   2500  C   SER A 162      22.830 107.879 100.549  1.00  0.00           C  
ATOM   2501  O   SER A 162      22.646 108.425  99.463  1.00  0.00           O  
ATOM   2502  CB  SER A 162      22.388 109.772 102.315  1.00  0.00           C  
ATOM   2503  OG  SER A 162      21.373 110.208 103.078  1.00  0.00           O  
ATOM   2504  H   SER A 162      22.033 107.803 103.691  1.00  0.00           H  
ATOM   2505  HA  SER A 162      21.046 108.522 101.210  1.00  0.00           H  
ATOM   2506  HB2 SER A 162      23.216 109.610 103.005  1.00  0.00           H  
ATOM   2507  HB3 SER A 162      22.715 110.432 101.512  1.00  0.00           H  
ATOM   2508  HG  SER A 162      21.287 109.599 103.816  1.00  0.00           H  
ATOM   2509  N   MET A 163      23.554 106.799 100.721  1.00  0.00           N  
ATOM   2510  CA  MET A 163      24.576 106.305  99.758  1.00  0.00           C  
ATOM   2511  C   MET A 163      24.375 104.854  99.262  1.00  0.00           C  
ATOM   2512  O   MET A 163      25.125 104.388  98.359  1.00  0.00           O  
ATOM   2513  CB  MET A 163      25.958 106.334 100.389  1.00  0.00           C  
ATOM   2514  CG  MET A 163      26.293 107.781 100.783  1.00  0.00           C  
ATOM   2515  SD  MET A 163      27.970 107.929 101.461  1.00  0.00           S  
ATOM   2516  CE  MET A 163      28.017 109.715 101.335  1.00  0.00           C  
ATOM   2517  H   MET A 163      23.565 106.357 101.628  1.00  0.00           H  
ATOM   2518  HA  MET A 163      24.581 107.004  98.921  1.00  0.00           H  
ATOM   2519  HB2 MET A 163      26.043 105.773 101.320  1.00  0.00           H  
ATOM   2520  HB3 MET A 163      26.704 105.875  99.741  1.00  0.00           H  
ATOM   2521  HG2 MET A 163      26.200 108.451  99.927  1.00  0.00           H  
ATOM   2522  HG3 MET A 163      25.590 108.153 101.528  1.00  0.00           H  
ATOM   2523  HE1 MET A 163      29.047 110.023 101.518  1.00  0.00           H  
ATOM   2524  HE2 MET A 163      27.818 110.007 100.305  1.00  0.00           H  
ATOM   2525  HE3 MET A 163      27.311 110.161 102.036  1.00  0.00           H  
ATOM   2526  N   VAL A 164      23.353 104.146  99.722  1.00  0.00           N  
ATOM   2527  CA  VAL A 164      22.876 102.874  99.227  1.00  0.00           C  
ATOM   2528  C   VAL A 164      22.023 103.145  97.964  1.00  0.00           C  
ATOM   2529  O   VAL A 164      21.194 104.114  97.935  1.00  0.00           O  
ATOM   2530  CB  VAL A 164      21.963 102.146 100.259  1.00  0.00           C  
ATOM   2531  CG1 VAL A 164      21.511 100.780  99.692  1.00  0.00           C  
ATOM   2532  CG2 VAL A 164      22.754 101.914 101.543  1.00  0.00           C  
ATOM   2533  H   VAL A 164      22.685 104.487 100.399  1.00  0.00           H  
ATOM   2534  HA  VAL A 164      23.730 102.230  99.019  1.00  0.00           H  
ATOM   2535  HB  VAL A 164      21.095 102.765 100.490  1.00  0.00           H  
ATOM   2536 HG11 VAL A 164      20.691 100.733  98.976  1.00  0.00           H  
ATOM   2537 HG12 VAL A 164      22.322 100.304  99.139  1.00  0.00           H  
ATOM   2538 HG13 VAL A 164      21.092 100.145 100.473  1.00  0.00           H  
ATOM   2539 HG21 VAL A 164      23.555 101.188 101.407  1.00  0.00           H  
ATOM   2540 HG22 VAL A 164      23.277 102.784 101.940  1.00  0.00           H  
ATOM   2541 HG23 VAL A 164      22.040 101.459 102.231  1.00  0.00           H  
ATOM   2542  N   ARG A 165      22.216 102.475  96.885  1.00  0.00           N  
ATOM   2543  CA  ARG A 165      21.294 102.589  95.766  1.00  0.00           C  
ATOM   2544  C   ARG A 165      19.921 102.042  96.084  1.00  0.00           C  
ATOM   2545  O   ARG A 165      19.713 101.287  97.010  1.00  0.00           O  
ATOM   2546  CB  ARG A 165      21.920 101.891  94.550  1.00  0.00           C  
ATOM   2547  CG  ARG A 165      23.063 102.742  93.992  1.00  0.00           C  
ATOM   2548  CD  ARG A 165      23.818 101.879  92.968  1.00  0.00           C  
ATOM   2549  NE  ARG A 165      24.893 102.634  92.271  1.00  0.00           N  
ATOM   2550  CZ  ARG A 165      25.605 102.253  91.260  1.00  0.00           C  
ATOM   2551  NH1 ARG A 165      26.492 103.034  90.735  1.00  0.00           N1+
ATOM   2552  NH2 ARG A 165      25.741 101.066  90.848  1.00  0.00           N  
ATOM   2553  H   ARG A 165      22.915 101.748  96.822  1.00  0.00           H  
ATOM   2554  HA  ARG A 165      21.137 103.648  95.557  1.00  0.00           H  
ATOM   2555  HB2 ARG A 165      22.345 100.923  94.814  1.00  0.00           H  
ATOM   2556  HB3 ARG A 165      21.178 101.682  93.779  1.00  0.00           H  
ATOM   2557  HG2 ARG A 165      22.692 103.664  93.543  1.00  0.00           H  
ATOM   2558  HG3 ARG A 165      23.746 103.044  94.785  1.00  0.00           H  
ATOM   2559  HD2 ARG A 165      24.311 101.046  93.468  1.00  0.00           H  
ATOM   2560  HD3 ARG A 165      23.217 101.570  92.112  1.00  0.00           H  
ATOM   2561  HE  ARG A 165      25.053 103.590  92.553  1.00  0.00           H  
ATOM   2562 HH11 ARG A 165      26.630 104.013  90.938  1.00  0.00           H  
ATOM   2563 HH12 ARG A 165      26.996 102.708  89.923  1.00  0.00           H  
ATOM   2564 HH21 ARG A 165      25.333 100.274  91.325  1.00  0.00           H  
ATOM   2565 HH22 ARG A 165      26.375 100.737  90.133  1.00  0.00           H  
ATOM   2566  N   PRO A 166      18.892 102.392  95.272  1.00  0.00           N  
ATOM   2567  CA  PRO A 166      17.551 101.866  95.392  1.00  0.00           C  
ATOM   2568  C   PRO A 166      17.560 100.324  95.237  1.00  0.00           C  
ATOM   2569  O   PRO A 166      18.276  99.736  94.445  1.00  0.00           O  
ATOM   2570  CB  PRO A 166      16.668 102.453  94.261  1.00  0.00           C  
ATOM   2571  CG  PRO A 166      17.457 103.674  93.896  1.00  0.00           C  
ATOM   2572  CD  PRO A 166      18.896 103.244  94.061  1.00  0.00           C  
ATOM   2573  HA  PRO A 166      17.080 102.187  96.322  1.00  0.00           H  
ATOM   2574  HB2 PRO A 166      16.777 101.772  93.416  1.00  0.00           H  
ATOM   2575  HB3 PRO A 166      15.606 102.635  94.429  1.00  0.00           H  
ATOM   2576  HG2 PRO A 166      17.072 103.846  92.891  1.00  0.00           H  
ATOM   2577  HG3 PRO A 166      17.180 104.542  94.496  1.00  0.00           H  
ATOM   2578  HD2 PRO A 166      19.214 102.735  93.152  1.00  0.00           H  
ATOM   2579  HD3 PRO A 166      19.551 104.113  94.137  1.00  0.00           H  
ATOM   2580  N   GLY A 167      16.892  99.668  96.242  1.00  0.00           N  
ATOM   2581  CA  GLY A 167      16.858  98.151  96.344  1.00  0.00           C  
ATOM   2582  C   GLY A 167      18.182  97.539  96.547  1.00  0.00           C  
ATOM   2583  O   GLY A 167      18.466  96.396  96.204  1.00  0.00           O  
ATOM   2584  H   GLY A 167      16.345 100.203  96.900  1.00  0.00           H  
ATOM   2585  HA2 GLY A 167      16.223  98.002  97.216  1.00  0.00           H  
ATOM   2586  HA3 GLY A 167      16.372  97.679  95.489  1.00  0.00           H  
ATOM   2587  N   GLY A 168      19.189  98.340  96.996  1.00  0.00           N  
ATOM   2588  CA  GLY A 168      20.522  97.904  97.326  1.00  0.00           C  
ATOM   2589  C   GLY A 168      20.625  97.470  98.825  1.00  0.00           C  
ATOM   2590  O   GLY A 168      19.681  97.608  99.608  1.00  0.00           O  
ATOM   2591  H   GLY A 168      18.945  99.278  97.278  1.00  0.00           H  
ATOM   2592  HA2 GLY A 168      20.717  97.065  96.658  1.00  0.00           H  
ATOM   2593  HA3 GLY A 168      21.213  98.732  97.170  1.00  0.00           H  
ATOM   2594  N   LEU A 169      21.724  96.869  99.268  1.00  0.00           N  
ATOM   2595  CA  LEU A 169      21.879  96.215 100.622  1.00  0.00           C  
ATOM   2596  C   LEU A 169      22.726  97.070 101.554  1.00  0.00           C  
ATOM   2597  O   LEU A 169      23.639  97.746 101.111  1.00  0.00           O  
ATOM   2598  CB  LEU A 169      22.469  94.807 100.454  1.00  0.00           C  
ATOM   2599  CG  LEU A 169      22.014  93.950  99.227  1.00  0.00           C  
ATOM   2600  CD1 LEU A 169      22.829  92.657  99.329  1.00  0.00           C  
ATOM   2601  CD2 LEU A 169      20.511  93.813  99.004  1.00  0.00           C  
ATOM   2602  H   LEU A 169      22.498  96.937  98.623  1.00  0.00           H  
ATOM   2603  HA  LEU A 169      20.877  96.074 101.029  1.00  0.00           H  
ATOM   2604  HB2 LEU A 169      23.555  94.776 100.533  1.00  0.00           H  
ATOM   2605  HB3 LEU A 169      22.077  94.302 101.336  1.00  0.00           H  
ATOM   2606  HG  LEU A 169      22.438  94.542  98.417  1.00  0.00           H  
ATOM   2607 HD11 LEU A 169      22.634  92.223 100.310  1.00  0.00           H  
ATOM   2608 HD12 LEU A 169      22.471  91.930  98.600  1.00  0.00           H  
ATOM   2609 HD13 LEU A 169      23.873  92.730  99.026  1.00  0.00           H  
ATOM   2610 HD21 LEU A 169      20.210  93.139  98.203  1.00  0.00           H  
ATOM   2611 HD22 LEU A 169      19.981  93.634  99.940  1.00  0.00           H  
ATOM   2612 HD23 LEU A 169      20.114  94.769  98.660  1.00  0.00           H  
ATOM   2613  N   LEU A 170      22.547  96.755 102.834  1.00  0.00           N  
ATOM   2614  CA  LEU A 170      23.530  97.011 103.934  1.00  0.00           C  
ATOM   2615  C   LEU A 170      23.786  95.751 104.758  1.00  0.00           C  
ATOM   2616  O   LEU A 170      22.834  94.968 104.923  1.00  0.00           O  
ATOM   2617  CB  LEU A 170      23.007  98.150 104.803  1.00  0.00           C  
ATOM   2618  CG  LEU A 170      23.737  98.506 106.153  1.00  0.00           C  
ATOM   2619  CD1 LEU A 170      25.159  98.941 105.882  1.00  0.00           C  
ATOM   2620  CD2 LEU A 170      23.078  99.564 106.934  1.00  0.00           C  
ATOM   2621  H   LEU A 170      21.748  96.176 103.043  1.00  0.00           H  
ATOM   2622  HA  LEU A 170      24.452  97.336 103.451  1.00  0.00           H  
ATOM   2623  HB2 LEU A 170      22.916  99.012 104.142  1.00  0.00           H  
ATOM   2624  HB3 LEU A 170      21.990  97.968 105.152  1.00  0.00           H  
ATOM   2625  HG  LEU A 170      23.775  97.600 106.756  1.00  0.00           H  
ATOM   2626 HD11 LEU A 170      25.698  98.183 105.316  1.00  0.00           H  
ATOM   2627 HD12 LEU A 170      25.131  99.803 105.215  1.00  0.00           H  
ATOM   2628 HD13 LEU A 170      25.732  99.173 106.780  1.00  0.00           H  
ATOM   2629 HD21 LEU A 170      23.658  99.655 107.852  1.00  0.00           H  
ATOM   2630 HD22 LEU A 170      23.176 100.471 106.338  1.00  0.00           H  
ATOM   2631 HD23 LEU A 170      22.044  99.275 107.122  1.00  0.00           H  
ATOM   2632  N   VAL A 171      25.095  95.556 105.174  1.00  0.00           N  
ATOM   2633  CA  VAL A 171      25.512  94.672 106.284  1.00  0.00           C  
ATOM   2634  C   VAL A 171      26.003  95.440 107.541  1.00  0.00           C  
ATOM   2635  O   VAL A 171      26.825  96.323 107.503  1.00  0.00           O  
ATOM   2636  CB  VAL A 171      26.645  93.732 105.706  1.00  0.00           C  
ATOM   2637  CG1 VAL A 171      26.907  92.735 106.910  1.00  0.00           C  
ATOM   2638  CG2 VAL A 171      26.266  92.997 104.426  1.00  0.00           C  
ATOM   2639  H   VAL A 171      25.846  96.053 104.715  1.00  0.00           H  
ATOM   2640  HA  VAL A 171      24.594  94.170 106.592  1.00  0.00           H  
ATOM   2641  HB  VAL A 171      27.570  94.279 105.524  1.00  0.00           H  
ATOM   2642 HG11 VAL A 171      27.610  91.997 106.527  1.00  0.00           H  
ATOM   2643 HG12 VAL A 171      27.295  93.255 107.786  1.00  0.00           H  
ATOM   2644 HG13 VAL A 171      25.938  92.275 107.107  1.00  0.00           H  
ATOM   2645 HG21 VAL A 171      26.585  93.599 103.575  1.00  0.00           H  
ATOM   2646 HG22 VAL A 171      26.898  92.109 104.400  1.00  0.00           H  
ATOM   2647 HG23 VAL A 171      25.234  92.670 104.302  1.00  0.00           H  
ATOM   2648  N   ILE A 172      25.323  95.167 108.669  1.00  0.00           N  
ATOM   2649  CA  ILE A 172      25.675  95.795 109.968  1.00  0.00           C  
ATOM   2650  C   ILE A 172      25.606  94.851 111.152  1.00  0.00           C  
ATOM   2651  O   ILE A 172      24.585  94.237 111.511  1.00  0.00           O  
ATOM   2652  CB  ILE A 172      24.766  97.039 110.148  1.00  0.00           C  
ATOM   2653  CG1 ILE A 172      25.373  97.940 111.299  1.00  0.00           C  
ATOM   2654  CG2 ILE A 172      23.255  96.706 110.271  1.00  0.00           C  
ATOM   2655  CD1 ILE A 172      24.724  99.260 111.411  1.00  0.00           C  
ATOM   2656  H   ILE A 172      24.555  94.514 108.601  1.00  0.00           H  
ATOM   2657  HA  ILE A 172      26.706  96.140 109.886  1.00  0.00           H  
ATOM   2658  HB  ILE A 172      24.916  97.654 109.261  1.00  0.00           H  
ATOM   2659 HG12 ILE A 172      25.078  97.465 112.235  1.00  0.00           H  
ATOM   2660 HG13 ILE A 172      26.459  98.018 111.337  1.00  0.00           H  
ATOM   2661 HG21 ILE A 172      23.073  96.082 111.146  1.00  0.00           H  
ATOM   2662 HG22 ILE A 172      22.659  97.606 110.427  1.00  0.00           H  
ATOM   2663 HG23 ILE A 172      22.850  96.296 109.346  1.00  0.00           H  
ATOM   2664 HD11 ILE A 172      23.744  99.189 111.879  1.00  0.00           H  
ATOM   2665 HD12 ILE A 172      25.344  99.895 112.046  1.00  0.00           H  
ATOM   2666 HD13 ILE A 172      24.696  99.753 110.439  1.00  0.00           H  
ATOM   2667  N   ASP A 173      26.756  94.682 111.800  1.00  0.00           N  
ATOM   2668  CA  ASP A 173      26.954  93.864 112.975  1.00  0.00           C  
ATOM   2669  C   ASP A 173      26.934  94.556 114.314  1.00  0.00           C  
ATOM   2670  O   ASP A 173      27.198  95.771 114.450  1.00  0.00           O  
ATOM   2671  CB  ASP A 173      28.200  92.971 112.845  1.00  0.00           C  
ATOM   2672  CG  ASP A 173      29.463  93.754 112.428  1.00  0.00           C  
ATOM   2673  OD1 ASP A 173      30.604  93.223 112.539  1.00  0.00           O  
ATOM   2674  OD2 ASP A 173      29.436  94.958 111.998  1.00  0.00           O1-
ATOM   2675  H   ASP A 173      27.494  95.363 111.694  1.00  0.00           H  
ATOM   2676  HA  ASP A 173      26.118  93.168 113.051  1.00  0.00           H  
ATOM   2677  HB2 ASP A 173      28.422  92.288 113.665  1.00  0.00           H  
ATOM   2678  HB3 ASP A 173      27.951  92.190 112.127  1.00  0.00           H  
ATOM   2679  N   HIE A 174      26.567  93.724 115.342  1.00  0.00           N  
ATOM   2680  CA  HIE A 174      26.530  94.135 116.772  1.00  0.00           C  
ATOM   2681  C   HIE A 174      27.021  92.972 117.663  1.00  0.00           C  
ATOM   2682  O   HIE A 174      27.130  91.822 117.244  1.00  0.00           O  
ATOM   2683  CB  HIE A 174      25.050  94.499 117.143  1.00  0.00           C  
ATOM   2684  CG  HIE A 174      24.978  95.172 118.463  1.00  0.00           C  
ATOM   2685  CD2 HIE A 174      23.923  94.955 119.335  1.00  0.00           C  
ATOM   2686  ND1 HIE A 174      25.849  96.010 119.109  1.00  0.00           N  
ATOM   2687  CE1 HIE A 174      25.325  96.291 120.329  1.00  0.00           C  
ATOM   2688  NE2 HIE A 174      24.149  95.662 120.539  1.00  0.00           N  
ATOM   2689  H   HIE A 174      26.320  92.760 115.165  1.00  0.00           H  
ATOM   2690  HA  HIE A 174      27.167  95.010 116.897  1.00  0.00           H  
ATOM   2691  HB2 HIE A 174      24.720  95.210 116.386  1.00  0.00           H  
ATOM   2692  HB3 HIE A 174      24.411  93.620 117.222  1.00  0.00           H  
ATOM   2693  HD2 HIE A 174      23.114  94.248 119.229  1.00  0.00           H  
ATOM   2694  HE1 HIE A 174      25.820  96.872 121.092  1.00  0.00           H  
ATOM   2695  HE2 HIE A 174      23.655  95.711 121.419  1.00  0.00           H  
ATOM   2696  N   ARG A 175      27.387  93.270 118.917  1.00  0.00           N  
ATOM   2697  CA  ARG A 175      27.896  92.331 119.927  1.00  0.00           C  
ATOM   2698  C   ARG A 175      26.688  91.699 120.676  1.00  0.00           C  
ATOM   2699  O   ARG A 175      25.702  92.382 120.984  1.00  0.00           O  
ATOM   2700  CB  ARG A 175      28.955  92.947 120.831  1.00  0.00           C  
ATOM   2701  CG  ARG A 175      30.310  92.728 120.194  1.00  0.00           C  
ATOM   2702  CD  ARG A 175      31.363  93.125 121.161  1.00  0.00           C  
ATOM   2703  NE  ARG A 175      32.689  92.739 120.682  1.00  0.00           N  
ATOM   2704  CZ  ARG A 175      33.558  91.882 121.244  1.00  0.00           C  
ATOM   2705  NH1 ARG A 175      33.228  91.057 122.213  1.00  0.00           N1+
ATOM   2706  NH2 ARG A 175      34.779  91.831 120.853  1.00  0.00           N  
ATOM   2707  H   ARG A 175      27.478  94.255 119.121  1.00  0.00           H  
ATOM   2708  HA  ARG A 175      28.323  91.489 119.383  1.00  0.00           H  
ATOM   2709  HB2 ARG A 175      28.696  94.003 120.912  1.00  0.00           H  
ATOM   2710  HB3 ARG A 175      28.961  92.611 121.868  1.00  0.00           H  
ATOM   2711  HG2 ARG A 175      30.431  91.653 120.067  1.00  0.00           H  
ATOM   2712  HG3 ARG A 175      30.313  93.305 119.268  1.00  0.00           H  
ATOM   2713  HD2 ARG A 175      31.371  94.171 121.466  1.00  0.00           H  
ATOM   2714  HD3 ARG A 175      31.211  92.612 122.111  1.00  0.00           H  
ATOM   2715  HE  ARG A 175      33.124  93.250 119.928  1.00  0.00           H  
ATOM   2716 HH11 ARG A 175      32.255  90.802 122.302  1.00  0.00           H  
ATOM   2717 HH12 ARG A 175      33.959  90.377 122.370  1.00  0.00           H  
ATOM   2718 HH21 ARG A 175      35.190  92.566 120.296  1.00  0.00           H  
ATOM   2719 HH22 ARG A 175      35.316  91.015 121.111  1.00  0.00           H  
ATOM   2720  N   ASN A 176      26.801  90.454 121.023  1.00  0.00           N  
ATOM   2721  CA  ASN A 176      26.103  89.909 122.191  1.00  0.00           C  
ATOM   2722  C   ASN A 176      26.801  90.385 123.448  1.00  0.00           C  
ATOM   2723  O   ASN A 176      28.027  90.166 123.484  1.00  0.00           O  
ATOM   2724  CB  ASN A 176      26.126  88.374 122.060  1.00  0.00           C  
ATOM   2725  CG  ASN A 176      25.205  87.599 122.992  1.00  0.00           C  
ATOM   2726  ND2 ASN A 176      24.987  86.333 122.621  1.00  0.00           N  
ATOM   2727  OD1 ASN A 176      24.553  88.082 123.913  1.00  0.00           O  
ATOM   2728  H   ASN A 176      27.683  89.990 120.854  1.00  0.00           H  
ATOM   2729  HA  ASN A 176      25.046  90.171 122.251  1.00  0.00           H  
ATOM   2730  HB2 ASN A 176      25.880  88.062 121.045  1.00  0.00           H  
ATOM   2731  HB3 ASN A 176      27.158  88.040 122.162  1.00  0.00           H  
ATOM   2732 HD21 ASN A 176      24.321  85.828 123.186  1.00  0.00           H  
ATOM   2733 HD22 ASN A 176      25.585  85.967 121.894  1.00  0.00           H  
ATOM   2734  N   TYR A 177      26.131  90.920 124.447  1.00  0.00           N  
ATOM   2735  CA  TYR A 177      26.711  91.380 125.747  1.00  0.00           C  
ATOM   2736  C   TYR A 177      26.268  90.432 126.936  1.00  0.00           C  
ATOM   2737  O   TYR A 177      26.569  90.751 128.086  1.00  0.00           O  
ATOM   2738  CB  TYR A 177      26.462  92.864 126.023  1.00  0.00           C  
ATOM   2739  CG  TYR A 177      27.329  93.766 125.168  1.00  0.00           C  
ATOM   2740  CD1 TYR A 177      28.588  94.025 125.657  1.00  0.00           C  
ATOM   2741  CD2 TYR A 177      26.949  94.352 123.933  1.00  0.00           C  
ATOM   2742  CE1 TYR A 177      29.475  94.842 124.889  1.00  0.00           C  
ATOM   2743  CE2 TYR A 177      27.793  95.173 123.214  1.00  0.00           C  
ATOM   2744  CZ  TYR A 177      29.121  95.374 123.687  1.00  0.00           C  
ATOM   2745  OH  TYR A 177      29.937  96.160 123.016  1.00  0.00           O  
ATOM   2746  H   TYR A 177      25.139  91.001 124.277  1.00  0.00           H  
ATOM   2747  HA  TYR A 177      27.785  91.200 125.698  1.00  0.00           H  
ATOM   2748  HB2 TYR A 177      25.427  93.186 125.911  1.00  0.00           H  
ATOM   2749  HB3 TYR A 177      26.736  93.035 127.064  1.00  0.00           H  
ATOM   2750  HD1 TYR A 177      28.906  93.549 126.573  1.00  0.00           H  
ATOM   2751  HD2 TYR A 177      25.940  94.128 123.619  1.00  0.00           H  
ATOM   2752  HE1 TYR A 177      30.433  95.114 125.308  1.00  0.00           H  
ATOM   2753  HE2 TYR A 177      27.400  95.651 122.329  1.00  0.00           H  
ATOM   2754  HH  TYR A 177      29.622  96.461 122.161  1.00  0.00           H  
ATOM   2755  N   ASP A 178      25.491  89.436 126.672  1.00  0.00           N  
ATOM   2756  CA  ASP A 178      24.843  88.607 127.716  1.00  0.00           C  
ATOM   2757  C   ASP A 178      25.827  87.685 128.525  1.00  0.00           C  
ATOM   2758  O   ASP A 178      25.580  87.421 129.708  1.00  0.00           O  
ATOM   2759  CB  ASP A 178      23.622  87.793 127.213  1.00  0.00           C  
ATOM   2760  CG  ASP A 178      22.429  88.528 126.556  1.00  0.00           C  
ATOM   2761  OD1 ASP A 178      22.390  89.755 126.650  1.00  0.00           O  
ATOM   2762  OD2 ASP A 178      21.430  87.874 126.162  1.00  0.00           O1-
ATOM   2763  H   ASP A 178      25.147  89.209 125.750  1.00  0.00           H  
ATOM   2764  HA  ASP A 178      24.434  89.279 128.470  1.00  0.00           H  
ATOM   2765  HB2 ASP A 178      23.940  87.002 126.533  1.00  0.00           H  
ATOM   2766  HB3 ASP A 178      23.173  87.268 128.056  1.00  0.00           H  
ATOM   2767  N   TYR A 179      26.986  87.245 127.954  1.00  0.00           N  
ATOM   2768  CA  TYR A 179      27.990  86.438 128.621  1.00  0.00           C  
ATOM   2769  C   TYR A 179      29.014  87.300 129.408  1.00  0.00           C  
ATOM   2770  O   TYR A 179      29.474  87.067 130.511  1.00  0.00           O  
ATOM   2771  CB  TYR A 179      28.713  85.568 127.598  1.00  0.00           C  
ATOM   2772  CG  TYR A 179      29.763  84.665 128.228  1.00  0.00           C  
ATOM   2773  CD1 TYR A 179      31.077  85.095 128.478  1.00  0.00           C  
ATOM   2774  CD2 TYR A 179      29.350  83.393 128.800  1.00  0.00           C  
ATOM   2775  CE1 TYR A 179      31.949  84.303 129.202  1.00  0.00           C  
ATOM   2776  CE2 TYR A 179      30.262  82.678 129.635  1.00  0.00           C  
ATOM   2777  CZ  TYR A 179      31.627  83.084 129.680  1.00  0.00           C  
ATOM   2778  OH  TYR A 179      32.488  82.300 130.347  1.00  0.00           O  
ATOM   2779  H   TYR A 179      27.243  87.644 127.063  1.00  0.00           H  
ATOM   2780  HA  TYR A 179      27.492  85.836 129.382  1.00  0.00           H  
ATOM   2781  HB2 TYR A 179      27.866  84.999 127.214  1.00  0.00           H  
ATOM   2782  HB3 TYR A 179      29.123  86.165 126.784  1.00  0.00           H  
ATOM   2783  HD1 TYR A 179      31.284  86.109 128.173  1.00  0.00           H  
ATOM   2784  HD2 TYR A 179      28.306  83.117 128.797  1.00  0.00           H  
ATOM   2785  HE1 TYR A 179      32.948  84.687 129.345  1.00  0.00           H  
ATOM   2786  HE2 TYR A 179      29.907  81.802 130.156  1.00  0.00           H  
ATOM   2787  HH  TYR A 179      32.194  81.391 130.446  1.00  0.00           H  
ATOM   2788  N   ILE A 180      29.277  88.458 128.766  1.00  0.00           N  
ATOM   2789  CA  ILE A 180      30.089  89.530 129.397  1.00  0.00           C  
ATOM   2790  C   ILE A 180      29.411  90.035 130.673  1.00  0.00           C  
ATOM   2791  O   ILE A 180      30.106  90.135 131.709  1.00  0.00           O  
ATOM   2792  CB  ILE A 180      30.372  90.605 128.397  1.00  0.00           C  
ATOM   2793  CG1 ILE A 180      31.181  90.097 127.181  1.00  0.00           C  
ATOM   2794  CG2 ILE A 180      31.181  91.726 129.019  1.00  0.00           C  
ATOM   2795  CD1 ILE A 180      31.141  90.991 125.956  1.00  0.00           C  
ATOM   2796  H   ILE A 180      28.948  88.637 127.828  1.00  0.00           H  
ATOM   2797  HA  ILE A 180      31.041  89.105 129.716  1.00  0.00           H  
ATOM   2798  HB  ILE A 180      29.372  90.942 128.122  1.00  0.00           H  
ATOM   2799 HG12 ILE A 180      32.219  90.172 127.506  1.00  0.00           H  
ATOM   2800 HG13 ILE A 180      31.038  89.064 126.863  1.00  0.00           H  
ATOM   2801 HG21 ILE A 180      30.658  92.134 129.885  1.00  0.00           H  
ATOM   2802 HG22 ILE A 180      32.218  91.529 129.296  1.00  0.00           H  
ATOM   2803 HG23 ILE A 180      31.187  92.625 128.402  1.00  0.00           H  
ATOM   2804 HD11 ILE A 180      31.441  92.026 126.117  1.00  0.00           H  
ATOM   2805 HD12 ILE A 180      31.777  90.539 125.195  1.00  0.00           H  
ATOM   2806 HD13 ILE A 180      30.193  91.026 125.419  1.00  0.00           H  
ATOM   2807  N   LEU A 181      28.097  90.207 130.722  1.00  0.00           N  
ATOM   2808  CA  LEU A 181      27.431  90.776 131.865  1.00  0.00           C  
ATOM   2809  C   LEU A 181      27.137  89.856 133.063  1.00  0.00           C  
ATOM   2810  O   LEU A 181      27.320  90.217 134.236  1.00  0.00           O  
ATOM   2811  CB  LEU A 181      26.209  91.574 131.557  1.00  0.00           C  
ATOM   2812  CG  LEU A 181      26.406  92.864 130.740  1.00  0.00           C  
ATOM   2813  CD1 LEU A 181      25.074  93.272 130.031  1.00  0.00           C  
ATOM   2814  CD2 LEU A 181      26.795  93.978 131.735  1.00  0.00           C  
ATOM   2815  H   LEU A 181      27.620  90.038 129.848  1.00  0.00           H  
ATOM   2816  HA  LEU A 181      28.164  91.472 132.275  1.00  0.00           H  
ATOM   2817  HB2 LEU A 181      25.459  91.014 131.000  1.00  0.00           H  
ATOM   2818  HB3 LEU A 181      25.710  91.780 132.504  1.00  0.00           H  
ATOM   2819  HG  LEU A 181      27.204  92.681 130.020  1.00  0.00           H  
ATOM   2820 HD11 LEU A 181      24.859  92.515 129.277  1.00  0.00           H  
ATOM   2821 HD12 LEU A 181      24.184  93.331 130.659  1.00  0.00           H  
ATOM   2822 HD13 LEU A 181      25.330  94.255 129.635  1.00  0.00           H  
ATOM   2823 HD21 LEU A 181      27.140  94.870 131.211  1.00  0.00           H  
ATOM   2824 HD22 LEU A 181      25.937  94.350 132.296  1.00  0.00           H  
ATOM   2825 HD23 LEU A 181      27.435  93.594 132.529  1.00  0.00           H  
ATOM   2826  N   SER A 182      26.586  88.688 132.755  1.00  0.00           N  
ATOM   2827  CA  SER A 182      26.388  87.607 133.605  1.00  0.00           C  
ATOM   2828  C   SER A 182      27.710  86.907 134.061  1.00  0.00           C  
ATOM   2829  O   SER A 182      27.649  86.107 134.989  1.00  0.00           O  
ATOM   2830  CB  SER A 182      25.354  86.727 132.841  1.00  0.00           C  
ATOM   2831  OG  SER A 182      26.061  85.825 132.012  1.00  0.00           O  
ATOM   2832  H   SER A 182      26.314  88.579 131.788  1.00  0.00           H  
ATOM   2833  HA  SER A 182      25.796  88.000 134.431  1.00  0.00           H  
ATOM   2834  HB2 SER A 182      24.801  86.209 133.624  1.00  0.00           H  
ATOM   2835  HB3 SER A 182      24.628  87.350 132.318  1.00  0.00           H  
ATOM   2836  HG  SER A 182      26.088  86.206 131.133  1.00  0.00           H  
ATOM   2837  N   THR A 183      28.917  87.163 133.541  1.00  0.00           N  
ATOM   2838  CA  THR A 183      30.174  86.582 134.079  1.00  0.00           C  
ATOM   2839  C   THR A 183      31.210  87.613 134.605  1.00  0.00           C  
ATOM   2840  O   THR A 183      32.069  87.307 135.494  1.00  0.00           O  
ATOM   2841  CB  THR A 183      30.881  85.627 133.129  1.00  0.00           C  
ATOM   2842  CG2 THR A 183      29.948  84.601 132.557  1.00  0.00           C  
ATOM   2843  OG1 THR A 183      31.506  86.332 132.083  1.00  0.00           O  
ATOM   2844  H   THR A 183      29.033  87.776 132.747  1.00  0.00           H  
ATOM   2845  HA  THR A 183      29.836  86.017 134.947  1.00  0.00           H  
ATOM   2846  HB  THR A 183      31.609  85.088 133.737  1.00  0.00           H  
ATOM   2847  HG1 THR A 183      30.790  86.421 131.449  1.00  0.00           H  
ATOM   2848 HG21 THR A 183      29.041  85.027 132.128  1.00  0.00           H  
ATOM   2849 HG22 THR A 183      30.543  83.980 131.886  1.00  0.00           H  
ATOM   2850 HG23 THR A 183      29.657  83.867 133.309  1.00  0.00           H  
ATOM   2851  N   GLY A 184      31.386  88.759 133.967  1.00  0.00           N  
ATOM   2852  CA  GLY A 184      32.436  89.675 134.053  1.00  0.00           C  
ATOM   2853  C   GLY A 184      33.577  89.503 133.073  1.00  0.00           C  
ATOM   2854  O   GLY A 184      34.633  89.995 133.359  1.00  0.00           O  
ATOM   2855  H   GLY A 184      30.764  88.949 133.195  1.00  0.00           H  
ATOM   2856  HA2 GLY A 184      32.083  90.682 133.828  1.00  0.00           H  
ATOM   2857  HA3 GLY A 184      32.930  89.728 135.024  1.00  0.00           H  
ATOM   2858  N   CYS A 185      33.363  88.977 131.913  1.00  0.00           N  
ATOM   2859  CA  CYS A 185      34.523  88.464 131.218  1.00  0.00           C  
ATOM   2860  C   CYS A 185      34.193  88.395 129.729  1.00  0.00           C  
ATOM   2861  O   CYS A 185      33.045  88.039 129.368  1.00  0.00           O  
ATOM   2862  CB  CYS A 185      34.764  86.975 131.701  1.00  0.00           C  
ATOM   2863  SG  CYS A 185      36.395  86.434 131.209  1.00  0.00           S  
ATOM   2864  H   CYS A 185      32.481  88.494 131.817  1.00  0.00           H  
ATOM   2865  HA  CYS A 185      35.388  89.128 131.252  1.00  0.00           H  
ATOM   2866  HB2 CYS A 185      34.576  86.871 132.769  1.00  0.00           H  
ATOM   2867  HB3 CYS A 185      33.974  86.358 131.273  1.00  0.00           H  
ATOM   2868  HG  CYS A 185      37.027  87.435 131.826  1.00  0.00           H  
ATOM   2869  N   ALA A 186      35.227  88.655 128.896  1.00  0.00           N  
ATOM   2870  CA  ALA A 186      35.184  88.300 127.427  1.00  0.00           C  
ATOM   2871  C   ALA A 186      34.591  86.884 127.199  1.00  0.00           C  
ATOM   2872  O   ALA A 186      34.926  85.969 127.957  1.00  0.00           O  
ATOM   2873  CB  ALA A 186      36.629  88.430 126.855  1.00  0.00           C  
ATOM   2874  H   ALA A 186      36.082  88.998 129.308  1.00  0.00           H  
ATOM   2875  HA  ALA A 186      34.584  88.972 126.813  1.00  0.00           H  
ATOM   2876  HB1 ALA A 186      36.887  89.451 127.139  1.00  0.00           H  
ATOM   2877  HB2 ALA A 186      37.205  87.615 127.295  1.00  0.00           H  
ATOM   2878  HB3 ALA A 186      36.630  88.439 125.766  1.00  0.00           H  
ATOM   2879  N   PRO A 187      33.782  86.545 126.146  1.00  0.00           N  
ATOM   2880  CA  PRO A 187      33.388  85.144 125.874  1.00  0.00           C  
ATOM   2881  C   PRO A 187      34.621  84.224 125.593  1.00  0.00           C  
ATOM   2882  O   PRO A 187      35.622  84.658 125.042  1.00  0.00           O  
ATOM   2883  CB  PRO A 187      32.381  85.260 124.715  1.00  0.00           C  
ATOM   2884  CG  PRO A 187      32.742  86.608 124.058  1.00  0.00           C  
ATOM   2885  CD  PRO A 187      33.265  87.459 125.182  1.00  0.00           C  
ATOM   2886  HA  PRO A 187      32.954  84.771 126.801  1.00  0.00           H  
ATOM   2887  HB2 PRO A 187      32.448  84.460 123.978  1.00  0.00           H  
ATOM   2888  HB3 PRO A 187      31.401  85.228 125.191  1.00  0.00           H  
ATOM   2889  HG2 PRO A 187      33.579  86.341 123.412  1.00  0.00           H  
ATOM   2890  HG3 PRO A 187      31.894  87.045 123.531  1.00  0.00           H  
ATOM   2891  HD2 PRO A 187      33.961  88.258 124.927  1.00  0.00           H  
ATOM   2892  HD3 PRO A 187      32.443  88.047 125.590  1.00  0.00           H  
ATOM   2893  N   PRO A 188      34.552  82.948 125.974  1.00  0.00           N  
ATOM   2894  CA  PRO A 188      35.678  82.036 125.807  1.00  0.00           C  
ATOM   2895  C   PRO A 188      35.913  81.711 124.321  1.00  0.00           C  
ATOM   2896  O   PRO A 188      34.995  81.978 123.528  1.00  0.00           O  
ATOM   2897  CB  PRO A 188      35.362  80.840 126.718  1.00  0.00           C  
ATOM   2898  CG  PRO A 188      33.849  80.698 126.608  1.00  0.00           C  
ATOM   2899  CD  PRO A 188      33.444  82.175 126.546  1.00  0.00           C  
ATOM   2900  HA  PRO A 188      36.596  82.538 126.113  1.00  0.00           H  
ATOM   2901  HB2 PRO A 188      35.834  79.881 126.505  1.00  0.00           H  
ATOM   2902  HB3 PRO A 188      35.644  81.245 127.690  1.00  0.00           H  
ATOM   2903  HG2 PRO A 188      33.723  80.122 125.691  1.00  0.00           H  
ATOM   2904  HG3 PRO A 188      33.363  80.185 127.438  1.00  0.00           H  
ATOM   2905  HD2 PRO A 188      32.514  82.340 126.003  1.00  0.00           H  
ATOM   2906  HD3 PRO A 188      33.390  82.434 127.603  1.00  0.00           H  
ATOM   2907  N   GLY A 189      37.075  81.105 124.004  1.00  0.00           N  
ATOM   2908  CA  GLY A 189      37.458  80.739 122.638  1.00  0.00           C  
ATOM   2909  C   GLY A 189      38.027  81.936 121.814  1.00  0.00           C  
ATOM   2910  O   GLY A 189      38.219  83.026 122.363  1.00  0.00           O  
ATOM   2911  H   GLY A 189      37.714  80.880 124.752  1.00  0.00           H  
ATOM   2912  HA2 GLY A 189      38.123  79.875 122.609  1.00  0.00           H  
ATOM   2913  HA3 GLY A 189      36.632  80.284 122.091  1.00  0.00           H  
ATOM   2914  N   LYS A 190      38.267  81.660 120.521  1.00  0.00           N  
ATOM   2915  CA  LYS A 190      38.965  82.594 119.627  1.00  0.00           C  
ATOM   2916  C   LYS A 190      37.973  83.657 118.949  1.00  0.00           C  
ATOM   2917  O   LYS A 190      36.873  83.327 118.500  1.00  0.00           O  
ATOM   2918  CB  LYS A 190      39.925  81.786 118.699  1.00  0.00           C  
ATOM   2919  CG  LYS A 190      40.993  82.735 118.043  1.00  0.00           C  
ATOM   2920  CD  LYS A 190      42.228  81.960 117.621  1.00  0.00           C  
ATOM   2921  CE  LYS A 190      43.052  81.370 118.866  1.00  0.00           C  
ATOM   2922  NZ  LYS A 190      44.286  80.710 118.411  1.00  0.00           N1+
ATOM   2923  H   LYS A 190      37.935  80.761 120.202  1.00  0.00           H  
ATOM   2924  HA  LYS A 190      39.545  83.247 120.279  1.00  0.00           H  
ATOM   2925  HB2 LYS A 190      40.477  81.027 119.253  1.00  0.00           H  
ATOM   2926  HB3 LYS A 190      39.262  81.348 117.954  1.00  0.00           H  
ATOM   2927  HG2 LYS A 190      40.638  83.271 117.163  1.00  0.00           H  
ATOM   2928  HG3 LYS A 190      41.379  83.339 118.864  1.00  0.00           H  
ATOM   2929  HD2 LYS A 190      41.775  81.221 116.960  1.00  0.00           H  
ATOM   2930  HD3 LYS A 190      42.919  82.546 117.017  1.00  0.00           H  
ATOM   2931  HE2 LYS A 190      43.285  82.254 119.460  1.00  0.00           H  
ATOM   2932  HE3 LYS A 190      42.410  80.649 119.373  1.00  0.00           H  
ATOM   2933  HZ1 LYS A 190      44.992  81.358 118.091  1.00  0.00           H  
ATOM   2934  HZ2 LYS A 190      44.763  80.121 119.079  1.00  0.00           H  
ATOM   2935  HZ3 LYS A 190      44.068  79.977 117.752  1.00  0.00           H  
ATOM   2936  N   ASN A 191      38.489  84.851 118.827  1.00  0.00           N  
ATOM   2937  CA  ASN A 191      37.782  86.005 118.134  1.00  0.00           C  
ATOM   2938  C   ASN A 191      37.690  85.813 116.608  1.00  0.00           C  
ATOM   2939  O   ASN A 191      38.664  85.516 115.954  1.00  0.00           O  
ATOM   2940  CB  ASN A 191      38.248  87.348 118.726  1.00  0.00           C  
ATOM   2941  CG  ASN A 191      37.327  88.471 118.283  1.00  0.00           C  
ATOM   2942  ND2 ASN A 191      36.380  88.936 119.057  1.00  0.00           N  
ATOM   2943  OD1 ASN A 191      37.501  88.933 117.158  1.00  0.00           O  
ATOM   2944  H   ASN A 191      39.266  85.204 119.367  1.00  0.00           H  
ATOM   2945  HA  ASN A 191      36.777  85.883 118.538  1.00  0.00           H  
ATOM   2946  HB2 ASN A 191      38.264  87.338 119.816  1.00  0.00           H  
ATOM   2947  HB3 ASN A 191      39.244  87.605 118.364  1.00  0.00           H  
ATOM   2948 HD21 ASN A 191      35.746  89.632 118.693  1.00  0.00           H  
ATOM   2949 HD22 ASN A 191      36.101  88.492 119.920  1.00  0.00           H  
ATOM   2950  N   ILE A 192      36.491  86.000 116.040  1.00  0.00           N  
ATOM   2951  CA  ILE A 192      36.256  86.018 114.583  1.00  0.00           C  
ATOM   2952  C   ILE A 192      37.082  87.159 113.858  1.00  0.00           C  
ATOM   2953  O   ILE A 192      37.763  86.872 112.836  1.00  0.00           O  
ATOM   2954  CB  ILE A 192      34.743  86.122 114.397  1.00  0.00           C  
ATOM   2955  CG1 ILE A 192      34.005  84.868 115.033  1.00  0.00           C  
ATOM   2956  CG2 ILE A 192      34.364  86.288 112.919  1.00  0.00           C  
ATOM   2957  CD1 ILE A 192      32.441  84.885 114.810  1.00  0.00           C  
ATOM   2958  H   ILE A 192      35.754  86.296 116.664  1.00  0.00           H  
ATOM   2959  HA  ILE A 192      36.638  85.066 114.212  1.00  0.00           H  
ATOM   2960  HB  ILE A 192      34.355  86.952 114.987  1.00  0.00           H  
ATOM   2961 HG12 ILE A 192      34.501  84.049 114.511  1.00  0.00           H  
ATOM   2962 HG13 ILE A 192      34.269  84.848 116.090  1.00  0.00           H  
ATOM   2963 HG21 ILE A 192      33.290  86.365 112.752  1.00  0.00           H  
ATOM   2964 HG22 ILE A 192      34.750  87.139 112.358  1.00  0.00           H  
ATOM   2965 HG23 ILE A 192      34.725  85.406 112.389  1.00  0.00           H  
ATOM   2966 HD11 ILE A 192      32.065  85.885 115.026  1.00  0.00           H  
ATOM   2967 HD12 ILE A 192      32.153  84.456 113.849  1.00  0.00           H  
ATOM   2968 HD13 ILE A 192      31.907  84.353 115.598  1.00  0.00           H  
ATOM   2969  N   TYR A 193      36.927  88.382 114.379  1.00  0.00           N  
ATOM   2970  CA  TYR A 193      37.602  89.478 113.659  1.00  0.00           C  
ATOM   2971  C   TYR A 193      39.085  89.608 113.966  1.00  0.00           C  
ATOM   2972  O   TYR A 193      39.720  90.357 113.295  1.00  0.00           O  
ATOM   2973  CB  TYR A 193      36.847  90.749 113.955  1.00  0.00           C  
ATOM   2974  CG  TYR A 193      35.437  90.791 113.405  1.00  0.00           C  
ATOM   2975  CD1 TYR A 193      35.101  90.465 112.099  1.00  0.00           C  
ATOM   2976  CD2 TYR A 193      34.361  91.168 114.283  1.00  0.00           C  
ATOM   2977  CE1 TYR A 193      33.743  90.459 111.680  1.00  0.00           C  
ATOM   2978  CE2 TYR A 193      33.042  91.258 113.875  1.00  0.00           C  
ATOM   2979  CZ  TYR A 193      32.743  90.888 112.565  1.00  0.00           C  
ATOM   2980  OH  TYR A 193      31.435  90.873 112.204  1.00  0.00           O  
ATOM   2981  H   TYR A 193      36.476  88.561 115.265  1.00  0.00           H  
ATOM   2982  HA  TYR A 193      37.666  89.266 112.591  1.00  0.00           H  
ATOM   2983  HB2 TYR A 193      36.778  90.921 115.029  1.00  0.00           H  
ATOM   2984  HB3 TYR A 193      37.428  91.549 113.498  1.00  0.00           H  
ATOM   2985  HD1 TYR A 193      35.862  90.179 111.388  1.00  0.00           H  
ATOM   2986  HD2 TYR A 193      34.596  91.443 115.301  1.00  0.00           H  
ATOM   2987  HE1 TYR A 193      33.502  90.184 110.664  1.00  0.00           H  
ATOM   2988  HE2 TYR A 193      32.207  91.504 114.513  1.00  0.00           H  
ATOM   2989  HH  TYR A 193      31.020  91.722 112.368  1.00  0.00           H  
ATOM   2990  N   TYR A 194      39.559  89.168 115.124  1.00  0.00           N  
ATOM   2991  CA  TYR A 194      40.782  89.622 115.726  1.00  0.00           C  
ATOM   2992  C   TYR A 194      41.572  88.450 116.274  1.00  0.00           C  
ATOM   2993  O   TYR A 194      41.742  88.307 117.533  1.00  0.00           O  
ATOM   2994  CB  TYR A 194      40.451  90.716 116.825  1.00  0.00           C  
ATOM   2995  CG  TYR A 194      39.735  91.878 116.225  1.00  0.00           C  
ATOM   2996  CD1 TYR A 194      38.417  92.245 116.526  1.00  0.00           C  
ATOM   2997  CD2 TYR A 194      40.434  92.731 115.375  1.00  0.00           C  
ATOM   2998  CE1 TYR A 194      37.790  93.347 115.961  1.00  0.00           C  
ATOM   2999  CE2 TYR A 194      39.807  93.789 114.706  1.00  0.00           C  
ATOM   3000  CZ  TYR A 194      38.450  94.042 115.025  1.00  0.00           C  
ATOM   3001  OH  TYR A 194      37.799  94.996 114.318  1.00  0.00           O  
ATOM   3002  H   TYR A 194      38.950  88.614 115.711  1.00  0.00           H  
ATOM   3003  HA  TYR A 194      41.346  90.044 114.894  1.00  0.00           H  
ATOM   3004  HB2 TYR A 194      39.923  90.344 117.703  1.00  0.00           H  
ATOM   3005  HB3 TYR A 194      41.393  91.054 117.257  1.00  0.00           H  
ATOM   3006  HD1 TYR A 194      37.880  91.592 117.198  1.00  0.00           H  
ATOM   3007  HD2 TYR A 194      41.483  92.562 115.186  1.00  0.00           H  
ATOM   3008  HE1 TYR A 194      36.771  93.619 116.192  1.00  0.00           H  
ATOM   3009  HE2 TYR A 194      40.405  94.358 114.010  1.00  0.00           H  
ATOM   3010  HH  TYR A 194      38.088  95.022 113.402  1.00  0.00           H  
ATOM   3011  N   LYS A 195      42.064  87.572 115.370  1.00  0.00           N  
ATOM   3012  CA  LYS A 195      42.490  86.145 115.829  1.00  0.00           C  
ATOM   3013  C   LYS A 195      43.829  86.116 116.739  1.00  0.00           C  
ATOM   3014  O   LYS A 195      44.060  85.089 117.426  1.00  0.00           O  
ATOM   3015  CB  LYS A 195      42.892  85.319 114.612  1.00  0.00           C  
ATOM   3016  CG  LYS A 195      41.736  85.089 113.625  1.00  0.00           C  
ATOM   3017  CD  LYS A 195      40.928  83.831 113.958  1.00  0.00           C  
ATOM   3018  CE  LYS A 195      39.645  83.676 113.068  1.00  0.00           C  
ATOM   3019  NZ  LYS A 195      38.650  82.783 113.648  1.00  0.00           N1+
ATOM   3020  H   LYS A 195      42.245  87.815 114.406  1.00  0.00           H  
ATOM   3021  HA  LYS A 195      41.711  85.648 116.408  1.00  0.00           H  
ATOM   3022  HB2 LYS A 195      43.772  85.735 114.120  1.00  0.00           H  
ATOM   3023  HB3 LYS A 195      43.319  84.380 114.963  1.00  0.00           H  
ATOM   3024  HG2 LYS A 195      41.055  85.941 113.618  1.00  0.00           H  
ATOM   3025  HG3 LYS A 195      42.080  84.973 112.598  1.00  0.00           H  
ATOM   3026  HD2 LYS A 195      41.612  82.992 113.834  1.00  0.00           H  
ATOM   3027  HD3 LYS A 195      40.656  83.891 115.012  1.00  0.00           H  
ATOM   3028  HE2 LYS A 195      39.200  84.667 112.985  1.00  0.00           H  
ATOM   3029  HE3 LYS A 195      39.946  83.264 112.104  1.00  0.00           H  
ATOM   3030  HZ1 LYS A 195      37.944  82.644 112.939  1.00  0.00           H  
ATOM   3031  HZ2 LYS A 195      38.979  81.841 113.807  1.00  0.00           H  
ATOM   3032  HZ3 LYS A 195      38.179  83.214 114.430  1.00  0.00           H  
ATOM   3033  N   SER A 196      44.603  87.161 116.647  1.00  0.00           N  
ATOM   3034  CA  SER A 196      46.021  87.122 117.027  1.00  0.00           C  
ATOM   3035  C   SER A 196      46.413  86.526 118.377  1.00  0.00           C  
ATOM   3036  O   SER A 196      45.907  86.875 119.464  1.00  0.00           O  
ATOM   3037  CB  SER A 196      46.534  88.567 116.940  1.00  0.00           C  
ATOM   3038  OG  SER A 196      47.902  88.621 117.075  1.00  0.00           O  
ATOM   3039  H   SER A 196      44.369  87.814 115.914  1.00  0.00           H  
ATOM   3040  HA  SER A 196      46.588  86.526 116.312  1.00  0.00           H  
ATOM   3041  HB2 SER A 196      46.265  88.963 115.961  1.00  0.00           H  
ATOM   3042  HB3 SER A 196      45.979  89.115 117.701  1.00  0.00           H  
ATOM   3043  HG  SER A 196      48.176  89.513 116.846  1.00  0.00           H  
ATOM   3044  N   ASP A 197      47.410  85.632 118.345  1.00  0.00           N  
ATOM   3045  CA  ASP A 197      48.111  85.172 119.546  1.00  0.00           C  
ATOM   3046  C   ASP A 197      49.261  86.171 120.007  1.00  0.00           C  
ATOM   3047  O   ASP A 197      49.764  85.958 121.111  1.00  0.00           O  
ATOM   3048  CB  ASP A 197      48.665  83.781 119.213  1.00  0.00           C  
ATOM   3049  CG  ASP A 197      47.614  82.903 118.613  1.00  0.00           C  
ATOM   3050  OD1 ASP A 197      46.439  82.896 119.133  1.00  0.00           O  
ATOM   3051  OD2 ASP A 197      47.926  82.249 117.578  1.00  0.00           O1-
ATOM   3052  H   ASP A 197      47.920  85.460 117.491  1.00  0.00           H  
ATOM   3053  HA  ASP A 197      47.314  85.041 120.279  1.00  0.00           H  
ATOM   3054  HB2 ASP A 197      49.574  83.848 118.617  1.00  0.00           H  
ATOM   3055  HB3 ASP A 197      49.008  83.385 120.170  1.00  0.00           H  
ATOM   3056  N   LEU A 198      49.554  87.249 119.334  1.00  0.00           N  
ATOM   3057  CA  LEU A 198      50.380  88.262 119.891  1.00  0.00           C  
ATOM   3058  C   LEU A 198      49.630  89.054 120.938  1.00  0.00           C  
ATOM   3059  O   LEU A 198      50.249  89.776 121.782  1.00  0.00           O  
ATOM   3060  CB  LEU A 198      50.880  89.211 118.809  1.00  0.00           C  
ATOM   3061  CG  LEU A 198      51.954  88.614 117.865  1.00  0.00           C  
ATOM   3062  CD1 LEU A 198      51.326  88.050 116.538  1.00  0.00           C  
ATOM   3063  CD2 LEU A 198      52.963  89.667 117.470  1.00  0.00           C  
ATOM   3064  H   LEU A 198      48.942  87.544 118.588  1.00  0.00           H  
ATOM   3065  HA  LEU A 198      51.291  87.904 120.367  1.00  0.00           H  
ATOM   3066  HB2 LEU A 198      50.008  89.558 118.254  1.00  0.00           H  
ATOM   3067  HB3 LEU A 198      51.289  90.062 119.355  1.00  0.00           H  
ATOM   3068  HG  LEU A 198      52.475  87.781 118.338  1.00  0.00           H  
ATOM   3069 HD11 LEU A 198      50.526  87.332 116.724  1.00  0.00           H  
ATOM   3070 HD12 LEU A 198      50.779  88.861 116.057  1.00  0.00           H  
ATOM   3071 HD13 LEU A 198      52.065  87.548 115.913  1.00  0.00           H  
ATOM   3072 HD21 LEU A 198      52.462  90.561 117.097  1.00  0.00           H  
ATOM   3073 HD22 LEU A 198      53.482  89.872 118.405  1.00  0.00           H  
ATOM   3074 HD23 LEU A 198      53.701  89.292 116.762  1.00  0.00           H  
ATOM   3075  N   THR A 199      48.290  89.066 120.855  1.00  0.00           N  
ATOM   3076  CA  THR A 199      47.411  89.847 121.747  1.00  0.00           C  
ATOM   3077  C   THR A 199      47.370  89.188 123.177  1.00  0.00           C  
ATOM   3078  O   THR A 199      47.120  87.979 123.272  1.00  0.00           O  
ATOM   3079  CB  THR A 199      46.001  89.885 121.135  1.00  0.00           C  
ATOM   3080  CG2 THR A 199      45.086  90.904 121.828  1.00  0.00           C  
ATOM   3081  OG1 THR A 199      46.039  90.328 119.817  1.00  0.00           O  
ATOM   3082  H   THR A 199      47.842  88.645 120.054  1.00  0.00           H  
ATOM   3083  HA  THR A 199      47.824  90.839 121.931  1.00  0.00           H  
ATOM   3084  HB  THR A 199      45.581  88.884 121.230  1.00  0.00           H  
ATOM   3085  HG1 THR A 199      45.096  90.269 119.641  1.00  0.00           H  
ATOM   3086 HG21 THR A 199      45.541  91.893 121.795  1.00  0.00           H  
ATOM   3087 HG22 THR A 199      44.089  90.956 121.392  1.00  0.00           H  
ATOM   3088 HG23 THR A 199      44.932  90.688 122.886  1.00  0.00           H  
ATOM   3089  N   LYS A 200      47.396  89.942 124.243  1.00  0.00           N  
ATOM   3090  CA  LYS A 200      47.319  89.492 125.698  1.00  0.00           C  
ATOM   3091  C   LYS A 200      46.631  90.498 126.613  1.00  0.00           C  
ATOM   3092  O   LYS A 200      46.195  91.533 126.040  1.00  0.00           O  
ATOM   3093  CB  LYS A 200      48.702  89.161 126.200  1.00  0.00           C  
ATOM   3094  CG  LYS A 200      49.565  90.297 126.617  1.00  0.00           C  
ATOM   3095  CD  LYS A 200      50.995  89.819 126.953  1.00  0.00           C  
ATOM   3096  CE  LYS A 200      51.413  89.038 128.275  1.00  0.00           C  
ATOM   3097  NZ  LYS A 200      51.117  89.845 129.469  1.00  0.00           N1+
ATOM   3098  H   LYS A 200      47.469  90.933 124.058  1.00  0.00           H  
ATOM   3099  HA  LYS A 200      46.656  88.633 125.599  1.00  0.00           H  
ATOM   3100  HB2 LYS A 200      48.514  88.524 127.063  1.00  0.00           H  
ATOM   3101  HB3 LYS A 200      49.152  88.549 125.418  1.00  0.00           H  
ATOM   3102  HG2 LYS A 200      49.740  90.920 125.740  1.00  0.00           H  
ATOM   3103  HG3 LYS A 200      49.275  90.871 127.498  1.00  0.00           H  
ATOM   3104  HD2 LYS A 200      51.254  89.196 126.097  1.00  0.00           H  
ATOM   3105  HD3 LYS A 200      51.508  90.777 127.014  1.00  0.00           H  
ATOM   3106  HE2 LYS A 200      50.904  88.085 128.411  1.00  0.00           H  
ATOM   3107  HE3 LYS A 200      52.499  88.946 128.247  1.00  0.00           H  
ATOM   3108  HZ1 LYS A 200      51.225  89.353 130.345  1.00  0.00           H  
ATOM   3109  HZ2 LYS A 200      51.482  90.785 129.515  1.00  0.00           H  
ATOM   3110  HZ3 LYS A 200      50.126  89.979 129.612  1.00  0.00           H  
ATOM   3111  N   ASP A 201      46.558  90.373 127.952  1.00  0.00           N  
ATOM   3112  CA  ASP A 201      45.889  91.251 128.869  1.00  0.00           C  
ATOM   3113  C   ASP A 201      44.477  91.738 128.508  1.00  0.00           C  
ATOM   3114  O   ASP A 201      44.122  92.922 128.739  1.00  0.00           O  
ATOM   3115  CB  ASP A 201      46.784  92.367 129.397  1.00  0.00           C  
ATOM   3116  CG  ASP A 201      48.109  91.816 130.026  1.00  0.00           C  
ATOM   3117  OD1 ASP A 201      48.681  92.621 130.769  1.00  0.00           O  
ATOM   3118  OD2 ASP A 201      48.454  90.633 129.888  1.00  0.00           O1-
ATOM   3119  H   ASP A 201      47.014  89.543 128.306  1.00  0.00           H  
ATOM   3120  HA  ASP A 201      45.733  90.620 129.745  1.00  0.00           H  
ATOM   3121  HB2 ASP A 201      46.999  92.939 128.494  1.00  0.00           H  
ATOM   3122  HB3 ASP A 201      46.223  93.023 130.062  1.00  0.00           H  
ATOM   3123  N   ILE A 202      43.570  90.834 128.003  1.00  0.00           N  
ATOM   3124  CA  ILE A 202      42.227  91.192 127.550  1.00  0.00           C  
ATOM   3125  C   ILE A 202      41.318  91.354 128.826  1.00  0.00           C  
ATOM   3126  O   ILE A 202      40.664  90.405 129.349  1.00  0.00           O  
ATOM   3127  CB  ILE A 202      41.596  90.108 126.518  1.00  0.00           C  
ATOM   3128  CG1 ILE A 202      42.510  90.019 125.305  1.00  0.00           C  
ATOM   3129  CG2 ILE A 202      40.202  90.612 125.962  1.00  0.00           C  
ATOM   3130  CD1 ILE A 202      43.521  88.872 125.434  1.00  0.00           C  
ATOM   3131  H   ILE A 202      43.951  89.908 127.878  1.00  0.00           H  
ATOM   3132  HA  ILE A 202      42.197  92.183 127.097  1.00  0.00           H  
ATOM   3133  HB  ILE A 202      41.435  89.143 126.997  1.00  0.00           H  
ATOM   3134 HG12 ILE A 202      41.987  89.883 124.359  1.00  0.00           H  
ATOM   3135 HG13 ILE A 202      43.048  90.963 125.224  1.00  0.00           H  
ATOM   3136 HG21 ILE A 202      39.831  90.019 125.127  1.00  0.00           H  
ATOM   3137 HG22 ILE A 202      39.478  90.608 126.776  1.00  0.00           H  
ATOM   3138 HG23 ILE A 202      40.322  91.643 125.631  1.00  0.00           H  
ATOM   3139 HD11 ILE A 202      44.184  89.016 126.287  1.00  0.00           H  
ATOM   3140 HD12 ILE A 202      43.009  87.909 125.412  1.00  0.00           H  
ATOM   3141 HD13 ILE A 202      44.273  88.947 124.649  1.00  0.00           H  
ATOM   3142  N   THR A 203      41.171  92.564 129.369  1.00  0.00           N  
ATOM   3143  CA  THR A 203      40.555  92.803 130.713  1.00  0.00           C  
ATOM   3144  C   THR A 203      39.160  93.444 130.663  1.00  0.00           C  
ATOM   3145  O   THR A 203      38.986  94.570 130.183  1.00  0.00           O  
ATOM   3146  CB  THR A 203      41.527  93.595 131.596  1.00  0.00           C  
ATOM   3147  CG2 THR A 203      41.074  93.639 133.040  1.00  0.00           C  
ATOM   3148  OG1 THR A 203      42.741  92.932 131.597  1.00  0.00           O  
ATOM   3149  H   THR A 203      41.588  93.276 128.786  1.00  0.00           H  
ATOM   3150  HA  THR A 203      40.353  91.839 131.180  1.00  0.00           H  
ATOM   3151  HB  THR A 203      41.559  94.602 131.182  1.00  0.00           H  
ATOM   3152  HG1 THR A 203      43.162  93.009 130.738  1.00  0.00           H  
ATOM   3153 HG21 THR A 203      41.851  94.186 133.574  1.00  0.00           H  
ATOM   3154 HG22 THR A 203      40.141  94.178 133.206  1.00  0.00           H  
ATOM   3155 HG23 THR A 203      40.752  92.637 133.326  1.00  0.00           H  
ATOM   3156  N   THR A 204      38.041  92.836 131.223  1.00  0.00           N  
ATOM   3157  CA  THR A 204      36.720  93.497 131.204  1.00  0.00           C  
ATOM   3158  C   THR A 204      36.604  94.315 132.557  1.00  0.00           C  
ATOM   3159  O   THR A 204      37.200  93.936 133.565  1.00  0.00           O  
ATOM   3160  CB  THR A 204      35.671  92.352 131.167  1.00  0.00           C  
ATOM   3161  CG2 THR A 204      34.150  92.711 131.229  1.00  0.00           C  
ATOM   3162  OG1 THR A 204      35.637  91.525 130.045  1.00  0.00           O  
ATOM   3163  H   THR A 204      38.099  91.919 131.642  1.00  0.00           H  
ATOM   3164  HA  THR A 204      36.510  94.171 130.375  1.00  0.00           H  
ATOM   3165  HB  THR A 204      35.762  91.643 131.989  1.00  0.00           H  
ATOM   3166  HG1 THR A 204      36.567  91.358 129.873  1.00  0.00           H  
ATOM   3167 HG21 THR A 204      33.942  93.259 130.310  1.00  0.00           H  
ATOM   3168 HG22 THR A 204      33.486  91.847 131.241  1.00  0.00           H  
ATOM   3169 HG23 THR A 204      33.827  93.382 132.025  1.00  0.00           H  
ATOM   3170  N   SER A 205      35.917  95.447 132.443  1.00  0.00           N  
ATOM   3171  CA  SER A 205      35.526  96.327 133.494  1.00  0.00           C  
ATOM   3172  C   SER A 205      34.027  96.687 133.333  1.00  0.00           C  
ATOM   3173  O   SER A 205      33.603  96.793 132.154  1.00  0.00           O  
ATOM   3174  CB  SER A 205      36.429  97.499 133.703  1.00  0.00           C  
ATOM   3175  OG  SER A 205      35.759  98.460 134.534  1.00  0.00           O  
ATOM   3176  H   SER A 205      35.698  95.772 131.513  1.00  0.00           H  
ATOM   3177  HA  SER A 205      35.594  95.769 134.428  1.00  0.00           H  
ATOM   3178  HB2 SER A 205      37.358  97.118 134.125  1.00  0.00           H  
ATOM   3179  HB3 SER A 205      36.559  97.978 132.733  1.00  0.00           H  
ATOM   3180  HG  SER A 205      35.499  97.994 135.331  1.00  0.00           H  
ATOM   3181  N   VAL A 206      33.224  96.910 134.426  1.00  0.00           N  
ATOM   3182  CA  VAL A 206      31.768  96.984 134.389  1.00  0.00           C  
ATOM   3183  C   VAL A 206      31.120  98.037 135.356  1.00  0.00           C  
ATOM   3184  O   VAL A 206      31.244  97.999 136.546  1.00  0.00           O  
ATOM   3185  CB  VAL A 206      31.182  95.544 134.391  1.00  0.00           C  
ATOM   3186  CG1 VAL A 206      31.290  94.815 135.742  1.00  0.00           C  
ATOM   3187  CG2 VAL A 206      29.635  95.581 133.986  1.00  0.00           C  
ATOM   3188  H   VAL A 206      33.623  96.881 135.353  1.00  0.00           H  
ATOM   3189  HA  VAL A 206      31.633  97.410 133.396  1.00  0.00           H  
ATOM   3190  HB  VAL A 206      31.693  94.892 133.682  1.00  0.00           H  
ATOM   3191 HG11 VAL A 206      32.290  95.043 136.111  1.00  0.00           H  
ATOM   3192 HG12 VAL A 206      30.525  95.147 136.444  1.00  0.00           H  
ATOM   3193 HG13 VAL A 206      31.277  93.732 135.618  1.00  0.00           H  
ATOM   3194 HG21 VAL A 206      29.144  96.487 133.629  1.00  0.00           H  
ATOM   3195 HG22 VAL A 206      29.643  94.976 133.081  1.00  0.00           H  
ATOM   3196 HG23 VAL A 206      28.990  95.083 134.711  1.00  0.00           H  
ATOM   3197  N   LEU A 207      30.303  98.890 134.755  1.00  0.00           N  
ATOM   3198  CA  LEU A 207      29.425  99.798 135.527  1.00  0.00           C  
ATOM   3199  C   LEU A 207      27.902  99.476 135.496  1.00  0.00           C  
ATOM   3200  O   LEU A 207      27.351  99.263 134.394  1.00  0.00           O  
ATOM   3201  CB  LEU A 207      29.692 101.298 135.157  1.00  0.00           C  
ATOM   3202  CG  LEU A 207      28.909 102.394 135.828  1.00  0.00           C  
ATOM   3203  CD1 LEU A 207      29.003 102.319 137.369  1.00  0.00           C  
ATOM   3204  CD2 LEU A 207      29.388 103.827 135.402  1.00  0.00           C  
ATOM   3205  H   LEU A 207      30.136  98.687 133.780  1.00  0.00           H  
ATOM   3206  HA  LEU A 207      29.768  99.762 136.561  1.00  0.00           H  
ATOM   3207  HB2 LEU A 207      30.716 101.564 135.422  1.00  0.00           H  
ATOM   3208  HB3 LEU A 207      29.359 101.363 134.121  1.00  0.00           H  
ATOM   3209  HG  LEU A 207      27.857 102.273 135.575  1.00  0.00           H  
ATOM   3210 HD11 LEU A 207      28.724 101.366 137.817  1.00  0.00           H  
ATOM   3211 HD12 LEU A 207      30.044 102.508 137.632  1.00  0.00           H  
ATOM   3212 HD13 LEU A 207      28.352 103.102 137.756  1.00  0.00           H  
ATOM   3213 HD21 LEU A 207      30.373 104.038 135.819  1.00  0.00           H  
ATOM   3214 HD22 LEU A 207      29.496 103.809 134.318  1.00  0.00           H  
ATOM   3215 HD23 LEU A 207      28.585 104.514 135.671  1.00  0.00           H  
ATOM   3216  N   THR A 208      27.215  99.592 136.641  1.00  0.00           N  
ATOM   3217  CA  THR A 208      25.803  99.268 136.838  1.00  0.00           C  
ATOM   3218  C   THR A 208      25.096 100.570 137.382  1.00  0.00           C  
ATOM   3219  O   THR A 208      25.538 101.128 138.488  1.00  0.00           O  
ATOM   3220  CB  THR A 208      25.549  98.040 137.813  1.00  0.00           C  
ATOM   3221  CG2 THR A 208      24.088  97.668 138.006  1.00  0.00           C  
ATOM   3222  OG1 THR A 208      26.192  96.880 137.349  1.00  0.00           O  
ATOM   3223  H   THR A 208      27.761  99.810 137.462  1.00  0.00           H  
ATOM   3224  HA  THR A 208      25.368  98.899 135.908  1.00  0.00           H  
ATOM   3225  HB  THR A 208      25.946  98.321 138.790  1.00  0.00           H  
ATOM   3226  HG1 THR A 208      27.022  96.689 137.793  1.00  0.00           H  
ATOM   3227 HG21 THR A 208      23.953  96.739 138.560  1.00  0.00           H  
ATOM   3228 HG22 THR A 208      23.597  98.411 138.634  1.00  0.00           H  
ATOM   3229 HG23 THR A 208      23.562  97.531 137.061  1.00  0.00           H  
ATOM   3230  N   VAL A 209      23.974 101.081 136.817  1.00  0.00           N  
ATOM   3231  CA  VAL A 209      23.208 102.304 137.156  1.00  0.00           C  
ATOM   3232  C   VAL A 209      21.717 101.988 137.039  1.00  0.00           C  
ATOM   3233  O   VAL A 209      21.201 101.515 136.031  1.00  0.00           O  
ATOM   3234  CB  VAL A 209      23.771 103.498 136.466  1.00  0.00           C  
ATOM   3235  CG1 VAL A 209      22.881 104.720 136.729  1.00  0.00           C  
ATOM   3236  CG2 VAL A 209      25.278 103.776 136.776  1.00  0.00           C  
ATOM   3237  H   VAL A 209      23.588 100.522 136.068  1.00  0.00           H  
ATOM   3238  HA  VAL A 209      23.364 102.524 138.211  1.00  0.00           H  
ATOM   3239  HB  VAL A 209      23.682 103.356 135.389  1.00  0.00           H  
ATOM   3240 HG11 VAL A 209      21.966 104.532 136.165  1.00  0.00           H  
ATOM   3241 HG12 VAL A 209      22.633 104.788 137.788  1.00  0.00           H  
ATOM   3242 HG13 VAL A 209      23.320 105.664 136.408  1.00  0.00           H  
ATOM   3243 HG21 VAL A 209      25.714 104.596 136.205  1.00  0.00           H  
ATOM   3244 HG22 VAL A 209      25.498 104.087 137.797  1.00  0.00           H  
ATOM   3245 HG23 VAL A 209      25.854 102.884 136.529  1.00  0.00           H  
ATOM   3246  N   ASN A 210      20.947 102.290 138.127  1.00  0.00           N  
ATOM   3247  CA  ASN A 210      19.606 101.847 138.438  1.00  0.00           C  
ATOM   3248  C   ASN A 210      19.325 100.373 138.296  1.00  0.00           C  
ATOM   3249  O   ASN A 210      18.246  99.962 137.810  1.00  0.00           O  
ATOM   3250  CB  ASN A 210      18.483 102.612 137.670  1.00  0.00           C  
ATOM   3251  CG  ASN A 210      17.099 102.506 138.266  1.00  0.00           C  
ATOM   3252  ND2 ASN A 210      16.090 102.755 137.507  1.00  0.00           N  
ATOM   3253  OD1 ASN A 210      16.871 102.182 139.480  1.00  0.00           O  
ATOM   3254  H   ASN A 210      21.380 102.815 138.873  1.00  0.00           H  
ATOM   3255  HA  ASN A 210      19.327 102.063 139.469  1.00  0.00           H  
ATOM   3256  HB2 ASN A 210      18.802 103.654 137.626  1.00  0.00           H  
ATOM   3257  HB3 ASN A 210      18.470 102.248 136.643  1.00  0.00           H  
ATOM   3258 HD21 ASN A 210      15.190 102.652 137.952  1.00  0.00           H  
ATOM   3259 HD22 ASN A 210      16.229 103.026 136.544  1.00  0.00           H  
ATOM   3260  N   ASN A 211      20.217  99.525 138.812  1.00  0.00           N  
ATOM   3261  CA  ASN A 211      20.146  98.047 138.878  1.00  0.00           C  
ATOM   3262  C   ASN A 211      20.383  97.409 137.471  1.00  0.00           C  
ATOM   3263  O   ASN A 211      20.372  96.148 137.321  1.00  0.00           O  
ATOM   3264  CB  ASN A 211      18.879  97.537 139.566  1.00  0.00           C  
ATOM   3265  CG  ASN A 211      18.898  95.997 139.719  1.00  0.00           C  
ATOM   3266  ND2 ASN A 211      17.921  95.244 139.229  1.00  0.00           N  
ATOM   3267  OD1 ASN A 211      19.830  95.406 140.236  1.00  0.00           O  
ATOM   3268  H   ASN A 211      21.076  99.944 139.133  1.00  0.00           H  
ATOM   3269  HA  ASN A 211      20.982  97.655 139.459  1.00  0.00           H  
ATOM   3270  HB2 ASN A 211      18.699  98.068 140.501  1.00  0.00           H  
ATOM   3271  HB3 ASN A 211      18.046  97.681 138.878  1.00  0.00           H  
ATOM   3272 HD21 ASN A 211      18.020  94.280 139.513  1.00  0.00           H  
ATOM   3273 HD22 ASN A 211      17.123  95.707 138.820  1.00  0.00           H  
ATOM   3274  N   LYS A 212      20.553  98.264 136.431  1.00  0.00           N  
ATOM   3275  CA  LYS A 212      20.633  97.921 134.945  1.00  0.00           C  
ATOM   3276  C   LYS A 212      22.037  98.124 134.344  1.00  0.00           C  
ATOM   3277  O   LYS A 212      22.897  98.823 134.903  1.00  0.00           O  
ATOM   3278  CB  LYS A 212      19.575  98.693 134.149  1.00  0.00           C  
ATOM   3279  CG  LYS A 212      18.115  98.323 134.520  1.00  0.00           C  
ATOM   3280  CD  LYS A 212      17.081  99.302 133.930  1.00  0.00           C  
ATOM   3281  CE  LYS A 212      17.044  99.345 132.351  1.00  0.00           C  
ATOM   3282  NZ  LYS A 212      15.826 100.020 131.871  1.00  0.00           N1+
ATOM   3283  H   LYS A 212      20.495  99.247 136.653  1.00  0.00           H  
ATOM   3284  HA  LYS A 212      20.321  96.880 134.855  1.00  0.00           H  
ATOM   3285  HB2 LYS A 212      19.651  99.762 134.347  1.00  0.00           H  
ATOM   3286  HB3 LYS A 212      19.698  98.561 133.074  1.00  0.00           H  
ATOM   3287  HG2 LYS A 212      17.854  97.301 134.246  1.00  0.00           H  
ATOM   3288  HG3 LYS A 212      18.006  98.315 135.605  1.00  0.00           H  
ATOM   3289  HD2 LYS A 212      16.081  99.101 134.317  1.00  0.00           H  
ATOM   3290  HD3 LYS A 212      17.355 100.326 134.186  1.00  0.00           H  
ATOM   3291  HE2 LYS A 212      17.953  99.848 132.021  1.00  0.00           H  
ATOM   3292  HE3 LYS A 212      17.063  98.292 132.069  1.00  0.00           H  
ATOM   3293  HZ1 LYS A 212      15.863 100.510 130.989  1.00  0.00           H  
ATOM   3294  HZ2 LYS A 212      15.070  99.364 131.734  1.00  0.00           H  
ATOM   3295  HZ3 LYS A 212      15.645 100.699 132.597  1.00  0.00           H  
ATOM   3296  N   ALA A 213      22.296  97.407 133.268  1.00  0.00           N  
ATOM   3297  CA  ALA A 213      23.582  97.498 132.657  1.00  0.00           C  
ATOM   3298  C   ALA A 213      23.867  98.902 132.072  1.00  0.00           C  
ATOM   3299  O   ALA A 213      22.892  99.637 131.727  1.00  0.00           O  
ATOM   3300  CB  ALA A 213      23.601  96.478 131.520  1.00  0.00           C  
ATOM   3301  H   ALA A 213      21.600  96.806 132.853  1.00  0.00           H  
ATOM   3302  HA  ALA A 213      24.414  97.293 133.330  1.00  0.00           H  
ATOM   3303  HB1 ALA A 213      22.881  96.751 130.749  1.00  0.00           H  
ATOM   3304  HB2 ALA A 213      24.579  96.510 131.040  1.00  0.00           H  
ATOM   3305  HB3 ALA A 213      23.419  95.493 131.950  1.00  0.00           H  
ATOM   3306  N   HIE A 214      25.079  99.445 132.022  1.00  0.00           N  
ATOM   3307  CA  HIE A 214      25.365 100.896 131.770  1.00  0.00           C  
ATOM   3308  C   HIE A 214      26.676 101.138 131.066  1.00  0.00           C  
ATOM   3309  O   HIE A 214      26.689 101.735 130.016  1.00  0.00           O  
ATOM   3310  CB  HIE A 214      25.207 101.784 133.014  1.00  0.00           C  
ATOM   3311  CG  HIE A 214      25.363 103.227 132.630  1.00  0.00           C  
ATOM   3312  CD2 HIE A 214      26.538 103.959 132.850  1.00  0.00           C  
ATOM   3313  ND1 HIE A 214      24.475 103.975 132.027  1.00  0.00           N  
ATOM   3314  CE1 HIE A 214      25.028 105.168 131.815  1.00  0.00           C  
ATOM   3315  NE2 HIE A 214      26.257 105.171 132.324  1.00  0.00           N  
ATOM   3316  H   HIE A 214      25.889  98.865 132.187  1.00  0.00           H  
ATOM   3317  HA  HIE A 214      24.607 101.192 131.045  1.00  0.00           H  
ATOM   3318  HB2 HIE A 214      24.226 101.656 133.471  1.00  0.00           H  
ATOM   3319  HB3 HIE A 214      25.880 101.546 133.838  1.00  0.00           H  
ATOM   3320  HD2 HIE A 214      27.478 103.627 133.264  1.00  0.00           H  
ATOM   3321  HE1 HIE A 214      24.517 105.983 131.325  1.00  0.00           H  
ATOM   3322  HE2 HIE A 214      26.978 105.879 132.321  1.00  0.00           H  
ATOM   3323  N   MET A 215      27.790 100.524 131.446  1.00  0.00           N  
ATOM   3324  CA  MET A 215      28.998 100.598 130.653  1.00  0.00           C  
ATOM   3325  C   MET A 215      29.964  99.398 130.770  1.00  0.00           C  
ATOM   3326  O   MET A 215      30.464  99.120 131.853  1.00  0.00           O  
ATOM   3327  CB  MET A 215      29.736 101.903 131.068  1.00  0.00           C  
ATOM   3328  CG  MET A 215      30.839 102.206 130.028  1.00  0.00           C  
ATOM   3329  SD  MET A 215      31.834 103.563 130.560  1.00  0.00           S  
ATOM   3330  CE  MET A 215      30.644 104.890 130.576  1.00  0.00           C  
ATOM   3331  H   MET A 215      27.806  99.992 132.304  1.00  0.00           H  
ATOM   3332  HA  MET A 215      28.677 100.687 129.615  1.00  0.00           H  
ATOM   3333  HB2 MET A 215      28.991 102.673 131.268  1.00  0.00           H  
ATOM   3334  HB3 MET A 215      30.296 101.715 131.985  1.00  0.00           H  
ATOM   3335  HG2 MET A 215      31.535 101.392 129.827  1.00  0.00           H  
ATOM   3336  HG3 MET A 215      30.419 102.481 129.061  1.00  0.00           H  
ATOM   3337  HE1 MET A 215      29.879 104.776 131.343  1.00  0.00           H  
ATOM   3338  HE2 MET A 215      31.218 105.792 130.790  1.00  0.00           H  
ATOM   3339  HE3 MET A 215      30.211 104.986 129.580  1.00  0.00           H  
ATOM   3340  N   VAL A 216      30.323  98.806 129.660  1.00  0.00           N  
ATOM   3341  CA  VAL A 216      31.427  97.847 129.447  1.00  0.00           C  
ATOM   3342  C   VAL A 216      32.629  98.521 128.906  1.00  0.00           C  
ATOM   3343  O   VAL A 216      32.544  99.198 127.881  1.00  0.00           O  
ATOM   3344  CB  VAL A 216      31.044  96.695 128.495  1.00  0.00           C  
ATOM   3345  CG1 VAL A 216      32.260  95.969 128.000  1.00  0.00           C  
ATOM   3346  CG2 VAL A 216      30.032  95.835 129.156  1.00  0.00           C  
ATOM   3347  H   VAL A 216      29.828  99.121 128.838  1.00  0.00           H  
ATOM   3348  HA  VAL A 216      31.687  97.418 130.416  1.00  0.00           H  
ATOM   3349  HB  VAL A 216      30.561  97.146 127.629  1.00  0.00           H  
ATOM   3350 HG11 VAL A 216      32.831  95.603 128.854  1.00  0.00           H  
ATOM   3351 HG12 VAL A 216      31.919  95.045 127.532  1.00  0.00           H  
ATOM   3352 HG13 VAL A 216      32.912  96.558 127.356  1.00  0.00           H  
ATOM   3353 HG21 VAL A 216      29.108  96.336 129.445  1.00  0.00           H  
ATOM   3354 HG22 VAL A 216      29.762  95.063 128.436  1.00  0.00           H  
ATOM   3355 HG23 VAL A 216      30.564  95.348 129.974  1.00  0.00           H  
ATOM   3356  N   THR A 217      33.711  98.306 129.541  1.00  0.00           N  
ATOM   3357  CA  THR A 217      35.080  98.688 129.106  1.00  0.00           C  
ATOM   3358  C   THR A 217      35.918  97.378 128.921  1.00  0.00           C  
ATOM   3359  O   THR A 217      35.727  96.446 129.704  1.00  0.00           O  
ATOM   3360  CB  THR A 217      35.810  99.682 130.044  1.00  0.00           C  
ATOM   3361  CG2 THR A 217      37.267  99.881 129.714  1.00  0.00           C  
ATOM   3362  OG1 THR A 217      35.201 100.933 130.085  1.00  0.00           O  
ATOM   3363  H   THR A 217      33.733  97.772 130.398  1.00  0.00           H  
ATOM   3364  HA  THR A 217      34.977  99.109 128.106  1.00  0.00           H  
ATOM   3365  HB  THR A 217      35.697  99.330 131.069  1.00  0.00           H  
ATOM   3366  HG1 THR A 217      34.570 100.822 130.800  1.00  0.00           H  
ATOM   3367 HG21 THR A 217      37.820  98.946 129.792  1.00  0.00           H  
ATOM   3368 HG22 THR A 217      37.254 100.172 128.664  1.00  0.00           H  
ATOM   3369 HG23 THR A 217      37.794 100.568 130.375  1.00  0.00           H  
ATOM   3370  N   LEU A 218      36.793  97.354 127.920  1.00  0.00           N  
ATOM   3371  CA  LEU A 218      37.706  96.275 127.582  1.00  0.00           C  
ATOM   3372  C   LEU A 218      39.109  96.898 127.274  1.00  0.00           C  
ATOM   3373  O   LEU A 218      39.289  97.903 126.635  1.00  0.00           O  
ATOM   3374  CB  LEU A 218      37.347  95.558 126.285  1.00  0.00           C  
ATOM   3375  CG  LEU A 218      35.924  95.026 126.172  1.00  0.00           C  
ATOM   3376  CD1 LEU A 218      35.582  94.448 124.813  1.00  0.00           C  
ATOM   3377  CD2 LEU A 218      35.496  93.829 127.136  1.00  0.00           C  
ATOM   3378  H   LEU A 218      36.864  98.199 127.371  1.00  0.00           H  
ATOM   3379  HA  LEU A 218      37.752  95.557 128.401  1.00  0.00           H  
ATOM   3380  HB2 LEU A 218      37.640  96.185 125.443  1.00  0.00           H  
ATOM   3381  HB3 LEU A 218      38.043  94.734 126.131  1.00  0.00           H  
ATOM   3382  HG  LEU A 218      35.187  95.806 126.360  1.00  0.00           H  
ATOM   3383 HD11 LEU A 218      36.099  95.000 124.028  1.00  0.00           H  
ATOM   3384 HD12 LEU A 218      36.078  93.479 124.758  1.00  0.00           H  
ATOM   3385 HD13 LEU A 218      34.500  94.359 124.716  1.00  0.00           H  
ATOM   3386 HD21 LEU A 218      34.413  93.708 127.156  1.00  0.00           H  
ATOM   3387 HD22 LEU A 218      36.037  92.928 126.846  1.00  0.00           H  
ATOM   3388 HD23 LEU A 218      35.732  94.018 128.183  1.00  0.00           H  
ATOM   3389  N   ASP A 219      40.119  96.166 127.689  1.00  0.00           N  
ATOM   3390  CA  ASP A 219      41.523  96.346 127.412  1.00  0.00           C  
ATOM   3391  C   ASP A 219      42.046  95.284 126.467  1.00  0.00           C  
ATOM   3392  O   ASP A 219      41.557  94.147 126.502  1.00  0.00           O  
ATOM   3393  CB  ASP A 219      42.370  96.332 128.747  1.00  0.00           C  
ATOM   3394  CG  ASP A 219      42.000  97.557 129.581  1.00  0.00           C  
ATOM   3395  OD1 ASP A 219      41.926  98.659 129.062  1.00  0.00           O  
ATOM   3396  OD2 ASP A 219      41.754  97.489 130.813  1.00  0.00           O1-
ATOM   3397  H   ASP A 219      39.838  95.378 128.257  1.00  0.00           H  
ATOM   3398  HA  ASP A 219      41.733  97.229 126.808  1.00  0.00           H  
ATOM   3399  HB2 ASP A 219      42.140  95.352 129.166  1.00  0.00           H  
ATOM   3400  HB3 ASP A 219      43.431  96.332 128.498  1.00  0.00           H  
ATOM   3401  N   TYR A 220      43.149  95.625 125.797  1.00  0.00           N  
ATOM   3402  CA  TYR A 220      43.986  94.670 124.966  1.00  0.00           C  
ATOM   3403  C   TYR A 220      45.449  95.146 124.915  1.00  0.00           C  
ATOM   3404  O   TYR A 220      45.784  96.331 124.788  1.00  0.00           O  
ATOM   3405  CB  TYR A 220      43.412  94.552 123.583  1.00  0.00           C  
ATOM   3406  CG  TYR A 220      42.019  94.102 123.426  1.00  0.00           C  
ATOM   3407  CD1 TYR A 220      40.990  95.132 123.457  1.00  0.00           C  
ATOM   3408  CD2 TYR A 220      41.637  92.725 123.253  1.00  0.00           C  
ATOM   3409  CE1 TYR A 220      39.658  94.768 123.326  1.00  0.00           C  
ATOM   3410  CE2 TYR A 220      40.252  92.381 123.104  1.00  0.00           C  
ATOM   3411  CZ  TYR A 220      39.256  93.404 123.127  1.00  0.00           C  
ATOM   3412  OH  TYR A 220      37.988  93.111 122.712  1.00  0.00           O  
ATOM   3413  H   TYR A 220      43.459  96.584 125.866  1.00  0.00           H  
ATOM   3414  HA  TYR A 220      43.969  93.711 125.483  1.00  0.00           H  
ATOM   3415  HB2 TYR A 220      43.479  95.568 123.191  1.00  0.00           H  
ATOM   3416  HB3 TYR A 220      44.086  93.920 123.005  1.00  0.00           H  
ATOM   3417  HD1 TYR A 220      41.253  96.150 123.699  1.00  0.00           H  
ATOM   3418  HD2 TYR A 220      42.478  92.052 123.169  1.00  0.00           H  
ATOM   3419  HE1 TYR A 220      38.870  95.499 123.222  1.00  0.00           H  
ATOM   3420  HE2 TYR A 220      40.092  91.325 122.947  1.00  0.00           H  
ATOM   3421  HH  TYR A 220      37.944  92.185 122.460  1.00  0.00           H  
ATOM   3422  N   THR A 221      46.315  94.232 125.042  1.00  0.00           N  
ATOM   3423  CA  THR A 221      47.790  94.471 124.823  1.00  0.00           C  
ATOM   3424  C   THR A 221      48.306  93.694 123.641  1.00  0.00           C  
ATOM   3425  O   THR A 221      47.686  92.678 123.331  1.00  0.00           O  
ATOM   3426  CB  THR A 221      48.609  94.150 126.065  1.00  0.00           C  
ATOM   3427  CG2 THR A 221      50.119  94.260 125.895  1.00  0.00           C  
ATOM   3428  OG1 THR A 221      48.212  95.086 127.090  1.00  0.00           O  
ATOM   3429  H   THR A 221      45.973  93.281 125.045  1.00  0.00           H  
ATOM   3430  HA  THR A 221      47.886  95.490 124.448  1.00  0.00           H  
ATOM   3431  HB  THR A 221      48.347  93.105 126.233  1.00  0.00           H  
ATOM   3432  HG1 THR A 221      47.260  94.975 127.136  1.00  0.00           H  
ATOM   3433 HG21 THR A 221      50.577  93.535 125.223  1.00  0.00           H  
ATOM   3434 HG22 THR A 221      50.432  95.279 125.663  1.00  0.00           H  
ATOM   3435 HG23 THR A 221      50.483  94.039 126.898  1.00  0.00           H  
ATOM   3436  N   VAL A 222      49.305  94.163 122.938  1.00  0.00           N  
ATOM   3437  CA  VAL A 222      49.905  93.393 121.775  1.00  0.00           C  
ATOM   3438  C   VAL A 222      51.430  93.483 121.851  1.00  0.00           C  
ATOM   3439  O   VAL A 222      51.982  94.558 122.076  1.00  0.00           O  
ATOM   3440  CB  VAL A 222      49.374  93.954 120.389  1.00  0.00           C  
ATOM   3441  CG1 VAL A 222      49.566  92.847 119.325  1.00  0.00           C  
ATOM   3442  CG2 VAL A 222      47.820  94.299 120.341  1.00  0.00           C  
ATOM   3443  H   VAL A 222      49.701  95.045 123.230  1.00  0.00           H  
ATOM   3444  HA  VAL A 222      49.686  92.336 121.922  1.00  0.00           H  
ATOM   3445  HB  VAL A 222      49.913  94.796 119.955  1.00  0.00           H  
ATOM   3446 HG11 VAL A 222      48.923  92.015 119.616  1.00  0.00           H  
ATOM   3447 HG12 VAL A 222      49.320  93.287 118.359  1.00  0.00           H  
ATOM   3448 HG13 VAL A 222      50.592  92.504 119.456  1.00  0.00           H  
ATOM   3449 HG21 VAL A 222      47.671  94.973 121.184  1.00  0.00           H  
ATOM   3450 HG22 VAL A 222      47.549  94.774 119.398  1.00  0.00           H  
ATOM   3451 HG23 VAL A 222      47.227  93.403 120.524  1.00  0.00           H  
ATOM   3452  N   GLN A 223      52.128  92.366 121.544  1.00  0.00           N  
ATOM   3453  CA  GLN A 223      53.547  92.085 121.751  1.00  0.00           C  
ATOM   3454  C   GLN A 223      54.490  92.713 120.747  1.00  0.00           C  
ATOM   3455  O   GLN A 223      55.323  92.063 120.117  1.00  0.00           O  
ATOM   3456  CB  GLN A 223      53.750  90.577 121.799  1.00  0.00           C  
ATOM   3457  CG  GLN A 223      53.514  89.785 123.073  1.00  0.00           C  
ATOM   3458  CD  GLN A 223      53.384  88.313 122.868  1.00  0.00           C  
ATOM   3459  NE2 GLN A 223      52.176  87.803 122.754  1.00  0.00           N  
ATOM   3460  OE1 GLN A 223      54.350  87.555 122.720  1.00  0.00           O  
ATOM   3461  H   GLN A 223      51.512  91.567 121.486  1.00  0.00           H  
ATOM   3462  HA  GLN A 223      53.772  92.521 122.725  1.00  0.00           H  
ATOM   3463  HB2 GLN A 223      53.150  90.112 121.017  1.00  0.00           H  
ATOM   3464  HB3 GLN A 223      54.767  90.281 121.538  1.00  0.00           H  
ATOM   3465  HG2 GLN A 223      54.321  89.991 123.776  1.00  0.00           H  
ATOM   3466  HG3 GLN A 223      52.682  90.255 123.596  1.00  0.00           H  
ATOM   3467 HE21 GLN A 223      52.179  86.871 123.141  1.00  0.00           H  
ATOM   3468 HE22 GLN A 223      51.385  88.430 122.811  1.00  0.00           H  
ATOM   3469  N   VAL A 224      54.328  93.997 120.541  1.00  0.00           N  
ATOM   3470  CA  VAL A 224      55.168  94.870 119.680  1.00  0.00           C  
ATOM   3471  C   VAL A 224      55.541  96.156 120.427  1.00  0.00           C  
ATOM   3472  O   VAL A 224      54.671  96.819 121.080  1.00  0.00           O  
ATOM   3473  CB  VAL A 224      54.412  94.983 118.361  1.00  0.00           C  
ATOM   3474  CG1 VAL A 224      53.056  95.652 118.472  1.00  0.00           C  
ATOM   3475  CG2 VAL A 224      55.240  95.849 117.462  1.00  0.00           C  
ATOM   3476  H   VAL A 224      53.539  94.404 121.023  1.00  0.00           H  
ATOM   3477  HA  VAL A 224      56.140  94.386 119.589  1.00  0.00           H  
ATOM   3478  HB  VAL A 224      54.222  94.017 117.897  1.00  0.00           H  
ATOM   3479 HG11 VAL A 224      52.349  95.232 119.187  1.00  0.00           H  
ATOM   3480 HG12 VAL A 224      53.291  96.663 118.802  1.00  0.00           H  
ATOM   3481 HG13 VAL A 224      52.497  95.688 117.536  1.00  0.00           H  
ATOM   3482 HG21 VAL A 224      55.430  96.859 117.827  1.00  0.00           H  
ATOM   3483 HG22 VAL A 224      56.149  95.305 117.205  1.00  0.00           H  
ATOM   3484 HG23 VAL A 224      54.784  95.903 116.473  1.00  0.00           H  
ATOM   3485  N   PRO A 225      56.821  96.608 120.427  1.00  0.00           N  
ATOM   3486  CA  PRO A 225      57.204  97.826 121.098  1.00  0.00           C  
ATOM   3487  C   PRO A 225      56.498  99.055 120.540  1.00  0.00           C  
ATOM   3488  O   PRO A 225      56.021  99.039 119.403  1.00  0.00           O  
ATOM   3489  CB  PRO A 225      58.717  97.923 120.998  1.00  0.00           C  
ATOM   3490  CG  PRO A 225      59.062  97.057 119.797  1.00  0.00           C  
ATOM   3491  CD  PRO A 225      57.978  95.950 119.834  1.00  0.00           C  
ATOM   3492  HA  PRO A 225      56.989  97.668 122.155  1.00  0.00           H  
ATOM   3493  HB2 PRO A 225      59.076  98.944 120.869  1.00  0.00           H  
ATOM   3494  HB3 PRO A 225      59.170  97.496 121.893  1.00  0.00           H  
ATOM   3495  HG2 PRO A 225      58.913  97.627 118.880  1.00  0.00           H  
ATOM   3496  HG3 PRO A 225      60.062  96.629 119.850  1.00  0.00           H  
ATOM   3497  HD2 PRO A 225      57.751  95.566 118.840  1.00  0.00           H  
ATOM   3498  HD3 PRO A 225      58.379  95.171 120.484  1.00  0.00           H  
ATOM   3499  N   GLY A 226      56.361 100.148 121.307  1.00  0.00           N  
ATOM   3500  CA  GLY A 226      55.766 101.423 120.866  1.00  0.00           C  
ATOM   3501  C   GLY A 226      55.435 102.324 122.118  1.00  0.00           C  
ATOM   3502  O   GLY A 226      54.675 103.241 121.934  1.00  0.00           O  
ATOM   3503  H   GLY A 226      56.776 100.062 122.224  1.00  0.00           H  
ATOM   3504  HA2 GLY A 226      56.464 101.946 120.211  1.00  0.00           H  
ATOM   3505  HA3 GLY A 226      54.876 101.155 120.297  1.00  0.00           H  
ATOM   3506  N   ALA A 227      56.063 102.089 123.289  1.00  0.00           N  
ATOM   3507  CA  ALA A 227      55.787 102.900 124.483  1.00  0.00           C  
ATOM   3508  C   ALA A 227      56.306 104.312 124.533  1.00  0.00           C  
ATOM   3509  O   ALA A 227      55.780 105.137 125.163  1.00  0.00           O  
ATOM   3510  CB  ALA A 227      56.275 102.128 125.719  1.00  0.00           C  
ATOM   3511  H   ALA A 227      56.790 101.390 123.349  1.00  0.00           H  
ATOM   3512  HA  ALA A 227      54.710 103.016 124.602  1.00  0.00           H  
ATOM   3513  HB1 ALA A 227      55.774 101.162 125.787  1.00  0.00           H  
ATOM   3514  HB2 ALA A 227      57.358 102.099 125.608  1.00  0.00           H  
ATOM   3515  HB3 ALA A 227      56.147 102.826 126.546  1.00  0.00           H  
ATOM   3516  N   GLY A 228      57.306 104.593 123.728  1.00  0.00           N  
ATOM   3517  CA  GLY A 228      57.964 105.929 123.543  1.00  0.00           C  
ATOM   3518  C   GLY A 228      58.660 106.509 124.753  1.00  0.00           C  
ATOM   3519  O   GLY A 228      59.593 107.342 124.627  1.00  0.00           O  
ATOM   3520  H   GLY A 228      57.659 103.759 123.282  1.00  0.00           H  
ATOM   3521  HA2 GLY A 228      58.765 105.776 122.819  1.00  0.00           H  
ATOM   3522  HA3 GLY A 228      57.354 106.744 123.154  1.00  0.00           H  
ATOM   3523  N   ARG A 229      58.236 106.104 125.952  1.00  0.00           N  
ATOM   3524  CA  ARG A 229      58.922 106.567 127.174  1.00  0.00           C  
ATOM   3525  C   ARG A 229      60.209 105.804 127.403  1.00  0.00           C  
ATOM   3526  O   ARG A 229      60.299 104.600 127.110  1.00  0.00           O  
ATOM   3527  CB  ARG A 229      58.055 106.528 128.373  1.00  0.00           C  
ATOM   3528  CG  ARG A 229      57.077 107.791 128.344  1.00  0.00           C  
ATOM   3529  CD  ARG A 229      55.907 107.730 129.305  1.00  0.00           C  
ATOM   3530  NE  ARG A 229      55.325 109.042 129.405  1.00  0.00           N  
ATOM   3531  CZ  ARG A 229      54.106 109.397 128.937  1.00  0.00           C  
ATOM   3532  NH1 ARG A 229      53.204 108.484 128.556  1.00  0.00           N1+
ATOM   3533  NH2 ARG A 229      53.740 110.698 128.966  1.00  0.00           N  
ATOM   3534  H   ARG A 229      57.361 105.601 126.009  1.00  0.00           H  
ATOM   3535  HA  ARG A 229      59.218 107.586 126.927  1.00  0.00           H  
ATOM   3536  HB2 ARG A 229      57.401 105.658 128.307  1.00  0.00           H  
ATOM   3537  HB3 ARG A 229      58.612 106.398 129.302  1.00  0.00           H  
ATOM   3538  HG2 ARG A 229      57.787 108.605 128.489  1.00  0.00           H  
ATOM   3539  HG3 ARG A 229      56.698 107.884 127.326  1.00  0.00           H  
ATOM   3540  HD2 ARG A 229      55.168 107.059 128.867  1.00  0.00           H  
ATOM   3541  HD3 ARG A 229      56.108 107.276 130.274  1.00  0.00           H  
ATOM   3542  HE  ARG A 229      55.889 109.811 129.739  1.00  0.00           H  
ATOM   3543 HH11 ARG A 229      53.494 107.519 128.618  1.00  0.00           H  
ATOM   3544 HH12 ARG A 229      52.235 108.750 128.458  1.00  0.00           H  
ATOM   3545 HH21 ARG A 229      54.390 111.370 129.348  1.00  0.00           H  
ATOM   3546 HH22 ARG A 229      52.751 110.901 128.931  1.00  0.00           H  
ATOM   3547  N   ASP A 230      61.332 106.405 127.886  1.00  0.00           N  
ATOM   3548  CA  ASP A 230      62.630 105.764 127.980  1.00  0.00           C  
ATOM   3549  C   ASP A 230      62.658 104.536 128.898  1.00  0.00           C  
ATOM   3550  O   ASP A 230      62.214 104.598 130.086  1.00  0.00           O  
ATOM   3551  CB  ASP A 230      63.636 106.831 128.425  1.00  0.00           C  
ATOM   3552  CG  ASP A 230      63.743 107.992 127.475  1.00  0.00           C  
ATOM   3553  OD1 ASP A 230      63.395 109.075 127.957  1.00  0.00           O  
ATOM   3554  OD2 ASP A 230      64.033 107.766 126.306  1.00  0.00           O1-
ATOM   3555  H   ASP A 230      61.237 107.408 127.957  1.00  0.00           H  
ATOM   3556  HA  ASP A 230      62.752 105.432 126.948  1.00  0.00           H  
ATOM   3557  HB2 ASP A 230      63.536 107.139 129.467  1.00  0.00           H  
ATOM   3558  HB3 ASP A 230      64.558 106.250 128.415  1.00  0.00           H  
ATOM   3559  N   GLY A 231      63.296 103.388 128.421  1.00  0.00           N  
ATOM   3560  CA  GLY A 231      63.242 102.067 129.134  1.00  0.00           C  
ATOM   3561  C   GLY A 231      61.872 101.451 129.510  1.00  0.00           C  
ATOM   3562  O   GLY A 231      61.748 100.561 130.307  1.00  0.00           O  
ATOM   3563  H   GLY A 231      63.895 103.489 127.614  1.00  0.00           H  
ATOM   3564  HA2 GLY A 231      63.668 101.255 128.546  1.00  0.00           H  
ATOM   3565  HA3 GLY A 231      63.810 102.158 130.060  1.00  0.00           H  
ATOM   3566  N   ALA A 232      60.771 101.984 128.971  1.00  0.00           N  
ATOM   3567  CA  ALA A 232      59.459 101.409 129.184  1.00  0.00           C  
ATOM   3568  C   ALA A 232      59.420  99.999 128.555  1.00  0.00           C  
ATOM   3569  O   ALA A 232      60.235  99.669 127.710  1.00  0.00           O  
ATOM   3570  CB  ALA A 232      58.379 102.289 128.605  1.00  0.00           C  
ATOM   3571  H   ALA A 232      60.841 102.793 128.370  1.00  0.00           H  
ATOM   3572  HA  ALA A 232      59.330 101.382 130.266  1.00  0.00           H  
ATOM   3573  HB1 ALA A 232      58.537 102.314 127.527  1.00  0.00           H  
ATOM   3574  HB2 ALA A 232      57.387 101.859 128.749  1.00  0.00           H  
ATOM   3575  HB3 ALA A 232      58.369 103.340 128.890  1.00  0.00           H  
ATOM   3576  N   PRO A 233      58.458  99.155 128.966  1.00  0.00           N  
ATOM   3577  CA  PRO A 233      58.338  97.713 128.555  1.00  0.00           C  
ATOM   3578  C   PRO A 233      58.089  97.667 127.046  1.00  0.00           C  
ATOM   3579  O   PRO A 233      57.519  98.507 126.302  1.00  0.00           O  
ATOM   3580  CB  PRO A 233      57.153  97.180 129.361  1.00  0.00           C  
ATOM   3581  CG  PRO A 233      56.963  98.077 130.568  1.00  0.00           C  
ATOM   3582  CD  PRO A 233      57.518  99.415 130.090  1.00  0.00           C  
ATOM   3583  HA  PRO A 233      59.258  97.230 128.883  1.00  0.00           H  
ATOM   3584  HB2 PRO A 233      56.271  97.067 128.733  1.00  0.00           H  
ATOM   3585  HB3 PRO A 233      57.287  96.160 129.721  1.00  0.00           H  
ATOM   3586  HG2 PRO A 233      55.914  98.234 130.824  1.00  0.00           H  
ATOM   3587  HG3 PRO A 233      57.580  97.765 131.411  1.00  0.00           H  
ATOM   3588  HD2 PRO A 233      56.654 100.013 129.797  1.00  0.00           H  
ATOM   3589  HD3 PRO A 233      58.109  99.896 130.869  1.00  0.00           H  
ATOM   3590  N   GLY A 234      58.631  96.526 126.545  1.00  0.00           N  
ATOM   3591  CA  GLY A 234      58.576  96.261 125.100  1.00  0.00           C  
ATOM   3592  C   GLY A 234      57.309  95.927 124.464  1.00  0.00           C  
ATOM   3593  O   GLY A 234      57.241  95.140 123.579  1.00  0.00           O  
ATOM   3594  H   GLY A 234      58.886  95.759 127.150  1.00  0.00           H  
ATOM   3595  HA2 GLY A 234      58.881  97.170 124.580  1.00  0.00           H  
ATOM   3596  HA3 GLY A 234      59.251  95.443 124.851  1.00  0.00           H  
ATOM   3597  N   PHE A 235      56.220  96.488 124.909  1.00  0.00           N  
ATOM   3598  CA  PHE A 235      54.812  96.226 124.575  1.00  0.00           C  
ATOM   3599  C   PHE A 235      53.871  97.441 124.507  1.00  0.00           C  
ATOM   3600  O   PHE A 235      54.152  98.558 125.042  1.00  0.00           O  
ATOM   3601  CB  PHE A 235      54.154  95.121 125.436  1.00  0.00           C  
ATOM   3602  CG  PHE A 235      54.041  95.444 126.948  1.00  0.00           C  
ATOM   3603  CD1 PHE A 235      54.934  94.762 127.818  1.00  0.00           C  
ATOM   3604  CD2 PHE A 235      52.889  96.013 127.470  1.00  0.00           C  
ATOM   3605  CE1 PHE A 235      54.631  94.710 129.253  1.00  0.00           C  
ATOM   3606  CE2 PHE A 235      52.720  96.169 128.877  1.00  0.00           C  
ATOM   3607  CZ  PHE A 235      53.445  95.351 129.766  1.00  0.00           C  
ATOM   3608  H   PHE A 235      56.286  97.188 125.635  1.00  0.00           H  
ATOM   3609  HA  PHE A 235      54.808  95.876 123.543  1.00  0.00           H  
ATOM   3610  HB2 PHE A 235      53.174  94.913 125.005  1.00  0.00           H  
ATOM   3611  HB3 PHE A 235      54.668  94.180 125.238  1.00  0.00           H  
ATOM   3612  HD1 PHE A 235      55.675  94.138 127.341  1.00  0.00           H  
ATOM   3613  HD2 PHE A 235      52.091  96.390 126.848  1.00  0.00           H  
ATOM   3614  HE1 PHE A 235      55.180  94.034 129.893  1.00  0.00           H  
ATOM   3615  HE2 PHE A 235      51.894  96.753 129.253  1.00  0.00           H  
ATOM   3616  HZ  PHE A 235      52.996  95.206 130.739  1.00  0.00           H  
ATOM   3617  N   SER A 236      52.797  97.337 123.790  1.00  0.00           N  
ATOM   3618  CA  SER A 236      51.879  98.458 123.456  1.00  0.00           C  
ATOM   3619  C   SER A 236      50.469  98.036 123.792  1.00  0.00           C  
ATOM   3620  O   SER A 236      50.131  96.846 123.619  1.00  0.00           O  
ATOM   3621  CB  SER A 236      51.978  98.771 121.935  1.00  0.00           C  
ATOM   3622  OG  SER A 236      53.274  99.079 121.502  1.00  0.00           O  
ATOM   3623  H   SER A 236      52.596  96.431 123.392  1.00  0.00           H  
ATOM   3624  HA  SER A 236      52.163  99.416 123.893  1.00  0.00           H  
ATOM   3625  HB2 SER A 236      51.662  97.816 121.516  1.00  0.00           H  
ATOM   3626  HB3 SER A 236      51.284  99.548 121.617  1.00  0.00           H  
ATOM   3627  HG  SER A 236      53.779  98.267 121.581  1.00  0.00           H  
ATOM   3628  N   LYS A 237      49.648  98.960 124.281  1.00  0.00           N  
ATOM   3629  CA  LYS A 237      48.242  98.658 124.663  1.00  0.00           C  
ATOM   3630  C   LYS A 237      47.187  99.755 124.418  1.00  0.00           C  
ATOM   3631  O   LYS A 237      47.486 100.977 124.175  1.00  0.00           O  
ATOM   3632  CB  LYS A 237      48.226  98.198 126.125  1.00  0.00           C  
ATOM   3633  CG  LYS A 237      48.759  99.358 127.015  1.00  0.00           C  
ATOM   3634  CD  LYS A 237      48.762  98.914 128.466  1.00  0.00           C  
ATOM   3635  CE  LYS A 237      49.024 100.039 129.445  1.00  0.00           C  
ATOM   3636  NZ  LYS A 237      48.806  99.394 130.776  1.00  0.00           N1+
ATOM   3637  H   LYS A 237      50.064  99.865 124.449  1.00  0.00           H  
ATOM   3638  HA  LYS A 237      48.070  97.733 124.111  1.00  0.00           H  
ATOM   3639  HB2 LYS A 237      47.199  97.973 126.413  1.00  0.00           H  
ATOM   3640  HB3 LYS A 237      48.883  97.330 126.189  1.00  0.00           H  
ATOM   3641  HG2 LYS A 237      49.718  99.755 126.682  1.00  0.00           H  
ATOM   3642  HG3 LYS A 237      48.019 100.154 126.937  1.00  0.00           H  
ATOM   3643  HD2 LYS A 237      47.768  98.573 128.755  1.00  0.00           H  
ATOM   3644  HD3 LYS A 237      49.452  98.071 128.509  1.00  0.00           H  
ATOM   3645  HE2 LYS A 237      50.021 100.450 129.291  1.00  0.00           H  
ATOM   3646  HE3 LYS A 237      48.218 100.765 129.347  1.00  0.00           H  
ATOM   3647  HZ1 LYS A 237      49.382  98.570 130.875  1.00  0.00           H  
ATOM   3648  HZ2 LYS A 237      49.155 100.011 131.496  1.00  0.00           H  
ATOM   3649  HZ3 LYS A 237      47.859  99.051 130.846  1.00  0.00           H  
ATOM   3650  N   PHE A 238      45.912  99.345 124.355  1.00  0.00           N  
ATOM   3651  CA  PHE A 238      44.731 100.215 124.063  1.00  0.00           C  
ATOM   3652  C   PHE A 238      43.468  99.744 124.686  1.00  0.00           C  
ATOM   3653  O   PHE A 238      43.359  98.590 125.101  1.00  0.00           O  
ATOM   3654  CB  PHE A 238      44.577 100.287 122.518  1.00  0.00           C  
ATOM   3655  CG  PHE A 238      44.326  98.991 121.892  1.00  0.00           C  
ATOM   3656  CD1 PHE A 238      45.384  98.307 121.306  1.00  0.00           C  
ATOM   3657  CD2 PHE A 238      42.964  98.505 121.768  1.00  0.00           C  
ATOM   3658  CE1 PHE A 238      45.024  97.169 120.528  1.00  0.00           C  
ATOM   3659  CE2 PHE A 238      42.692  97.373 121.098  1.00  0.00           C  
ATOM   3660  CZ  PHE A 238      43.741  96.638 120.414  1.00  0.00           C  
ATOM   3661  H   PHE A 238      45.724  98.370 124.532  1.00  0.00           H  
ATOM   3662  HA  PHE A 238      44.793 101.264 124.351  1.00  0.00           H  
ATOM   3663  HB2 PHE A 238      43.764 100.960 122.247  1.00  0.00           H  
ATOM   3664  HB3 PHE A 238      45.449 100.858 122.198  1.00  0.00           H  
ATOM   3665  HD1 PHE A 238      46.314  98.855 121.354  1.00  0.00           H  
ATOM   3666  HD2 PHE A 238      42.237  99.196 122.169  1.00  0.00           H  
ATOM   3667  HE1 PHE A 238      45.818  96.654 120.008  1.00  0.00           H  
ATOM   3668  HE2 PHE A 238      41.695  97.033 120.856  1.00  0.00           H  
ATOM   3669  HZ  PHE A 238      43.437  95.875 119.713  1.00  0.00           H  
ATOM   3670  N   ARG A 239      42.472 100.606 124.884  1.00  0.00           N  
ATOM   3671  CA  ARG A 239      41.213 100.375 125.565  1.00  0.00           C  
ATOM   3672  C   ARG A 239      39.965 100.756 124.629  1.00  0.00           C  
ATOM   3673  O   ARG A 239      39.905 101.795 123.942  1.00  0.00           O  
ATOM   3674  CB  ARG A 239      41.122 101.229 126.841  1.00  0.00           C  
ATOM   3675  CG  ARG A 239      39.782 101.179 127.616  1.00  0.00           C  
ATOM   3676  CD  ARG A 239      39.995 101.893 128.970  1.00  0.00           C  
ATOM   3677  NE  ARG A 239      40.730 101.023 129.828  1.00  0.00           N  
ATOM   3678  CZ  ARG A 239      41.202 101.150 131.048  1.00  0.00           C  
ATOM   3679  NH1 ARG A 239      40.968 102.196 131.785  1.00  0.00           N1+
ATOM   3680  NH2 ARG A 239      41.770 100.106 131.664  1.00  0.00           N  
ATOM   3681  H   ARG A 239      42.600 101.522 124.477  1.00  0.00           H  
ATOM   3682  HA  ARG A 239      41.158  99.347 125.928  1.00  0.00           H  
ATOM   3683  HB2 ARG A 239      41.929 100.940 127.516  1.00  0.00           H  
ATOM   3684  HB3 ARG A 239      41.250 102.290 126.623  1.00  0.00           H  
ATOM   3685  HG2 ARG A 239      38.932 101.639 127.112  1.00  0.00           H  
ATOM   3686  HG3 ARG A 239      39.553 100.119 127.726  1.00  0.00           H  
ATOM   3687  HD2 ARG A 239      40.449 102.861 128.757  1.00  0.00           H  
ATOM   3688  HD3 ARG A 239      39.060 102.105 129.488  1.00  0.00           H  
ATOM   3689  HE  ARG A 239      40.941 100.106 129.461  1.00  0.00           H  
ATOM   3690 HH11 ARG A 239      40.476 103.023 131.476  1.00  0.00           H  
ATOM   3691 HH12 ARG A 239      41.511 102.117 132.633  1.00  0.00           H  
ATOM   3692 HH21 ARG A 239      41.897  99.272 131.109  1.00  0.00           H  
ATOM   3693 HH22 ARG A 239      42.259 100.164 132.546  1.00  0.00           H  
ATOM   3694  N   LEU A 240      38.966  99.865 124.544  1.00  0.00           N  
ATOM   3695  CA  LEU A 240      37.573 100.138 123.920  1.00  0.00           C  
ATOM   3696  C   LEU A 240      36.487 100.262 124.941  1.00  0.00           C  
ATOM   3697  O   LEU A 240      36.595  99.608 126.024  1.00  0.00           O  
ATOM   3698  CB  LEU A 240      37.265  99.112 122.802  1.00  0.00           C  
ATOM   3699  CG  LEU A 240      38.475  98.573 121.925  1.00  0.00           C  
ATOM   3700  CD1 LEU A 240      38.311  97.514 120.836  1.00  0.00           C  
ATOM   3701  CD2 LEU A 240      39.039  99.830 121.220  1.00  0.00           C  
ATOM   3702  H   LEU A 240      38.999  99.073 125.169  1.00  0.00           H  
ATOM   3703  HA  LEU A 240      37.655 101.120 123.456  1.00  0.00           H  
ATOM   3704  HB2 LEU A 240      36.789  98.308 123.364  1.00  0.00           H  
ATOM   3705  HB3 LEU A 240      36.593  99.541 122.058  1.00  0.00           H  
ATOM   3706  HG  LEU A 240      39.184  98.124 122.622  1.00  0.00           H  
ATOM   3707 HD11 LEU A 240      37.530  97.926 120.198  1.00  0.00           H  
ATOM   3708 HD12 LEU A 240      39.261  97.330 120.333  1.00  0.00           H  
ATOM   3709 HD13 LEU A 240      37.775  96.661 121.251  1.00  0.00           H  
ATOM   3710 HD21 LEU A 240      39.137 100.642 121.939  1.00  0.00           H  
ATOM   3711 HD22 LEU A 240      40.041  99.679 120.817  1.00  0.00           H  
ATOM   3712 HD23 LEU A 240      38.370 100.178 120.433  1.00  0.00           H  
ATOM   3713  N   SER A 241      35.435 101.115 124.697  1.00  0.00           N  
ATOM   3714  CA  SER A 241      34.223 101.193 125.670  1.00  0.00           C  
ATOM   3715  C   SER A 241      32.912 101.436 125.042  1.00  0.00           C  
ATOM   3716  O   SER A 241      32.826 102.078 123.986  1.00  0.00           O  
ATOM   3717  CB  SER A 241      34.468 102.274 126.772  1.00  0.00           C  
ATOM   3718  OG  SER A 241      34.566 103.601 126.306  1.00  0.00           O  
ATOM   3719  H   SER A 241      35.344 101.684 123.868  1.00  0.00           H  
ATOM   3720  HA  SER A 241      34.163 100.246 126.206  1.00  0.00           H  
ATOM   3721  HB2 SER A 241      33.779 102.217 127.615  1.00  0.00           H  
ATOM   3722  HB3 SER A 241      35.358 102.079 127.372  1.00  0.00           H  
ATOM   3723  HG  SER A 241      35.490 103.854 126.248  1.00  0.00           H  
ATOM   3724  N   TYR A 242      31.815 100.973 125.659  1.00  0.00           N  
ATOM   3725  CA  TYR A 242      30.461 100.797 125.018  1.00  0.00           C  
ATOM   3726  C   TYR A 242      29.359 100.793 126.128  1.00  0.00           C  
ATOM   3727  O   TYR A 242      29.416 100.083 127.174  1.00  0.00           O  
ATOM   3728  CB  TYR A 242      30.356  99.477 124.165  1.00  0.00           C  
ATOM   3729  CG  TYR A 242      31.506  99.312 123.110  1.00  0.00           C  
ATOM   3730  CD1 TYR A 242      31.592 100.112 121.974  1.00  0.00           C  
ATOM   3731  CD2 TYR A 242      32.461  98.307 123.391  1.00  0.00           C  
ATOM   3732  CE1 TYR A 242      32.673  99.860 121.111  1.00  0.00           C  
ATOM   3733  CE2 TYR A 242      33.508  98.106 122.521  1.00  0.00           C  
ATOM   3734  CZ  TYR A 242      33.620  98.859 121.337  1.00  0.00           C  
ATOM   3735  OH  TYR A 242      34.582  98.486 120.461  1.00  0.00           O  
ATOM   3736  H   TYR A 242      31.927 100.610 126.594  1.00  0.00           H  
ATOM   3737  HA  TYR A 242      30.273 101.648 124.365  1.00  0.00           H  
ATOM   3738  HB2 TYR A 242      30.203  98.624 124.826  1.00  0.00           H  
ATOM   3739  HB3 TYR A 242      29.433  99.572 123.593  1.00  0.00           H  
ATOM   3740  HD1 TYR A 242      30.799 100.811 121.757  1.00  0.00           H  
ATOM   3741  HD2 TYR A 242      32.260  97.669 124.239  1.00  0.00           H  
ATOM   3742  HE1 TYR A 242      32.736 100.412 120.185  1.00  0.00           H  
ATOM   3743  HE2 TYR A 242      34.264  97.358 122.712  1.00  0.00           H  
ATOM   3744  HH  TYR A 242      34.237  98.309 119.583  1.00  0.00           H  
ATOM   3745  N   TYR A 243      28.189 101.364 125.827  1.00  0.00           N  
ATOM   3746  CA  TYR A 243      26.955 100.844 126.422  1.00  0.00           C  
ATOM   3747  C   TYR A 243      26.651  99.339 125.878  1.00  0.00           C  
ATOM   3748  O   TYR A 243      26.750  99.053 124.715  1.00  0.00           O  
ATOM   3749  CB  TYR A 243      25.776 101.864 126.232  1.00  0.00           C  
ATOM   3750  CG  TYR A 243      24.459 101.348 126.975  1.00  0.00           C  
ATOM   3751  CD1 TYR A 243      23.990 102.001 128.191  1.00  0.00           C  
ATOM   3752  CD2 TYR A 243      23.753 100.225 126.494  1.00  0.00           C  
ATOM   3753  CE1 TYR A 243      22.954 101.405 128.975  1.00  0.00           C  
ATOM   3754  CE2 TYR A 243      22.788  99.579 127.289  1.00  0.00           C  
ATOM   3755  CZ  TYR A 243      22.381 100.210 128.490  1.00  0.00           C  
ATOM   3756  OH  TYR A 243      21.578  99.578 129.333  1.00  0.00           O  
ATOM   3757  H   TYR A 243      28.087 101.841 124.943  1.00  0.00           H  
ATOM   3758  HA  TYR A 243      27.073 100.815 127.506  1.00  0.00           H  
ATOM   3759  HB2 TYR A 243      26.143 102.832 126.572  1.00  0.00           H  
ATOM   3760  HB3 TYR A 243      25.572 101.970 125.166  1.00  0.00           H  
ATOM   3761  HD1 TYR A 243      24.486 102.841 128.655  1.00  0.00           H  
ATOM   3762  HD2 TYR A 243      24.101  99.724 125.603  1.00  0.00           H  
ATOM   3763  HE1 TYR A 243      22.764 101.824 129.952  1.00  0.00           H  
ATOM   3764  HE2 TYR A 243      22.299  98.724 126.847  1.00  0.00           H  
ATOM   3765  HH  TYR A 243      21.927  99.441 130.217  1.00  0.00           H  
ATOM   3766  N   PRO A 244      26.251  98.414 126.709  1.00  0.00           N  
ATOM   3767  CA  PRO A 244      26.138  97.013 126.315  1.00  0.00           C  
ATOM   3768  C   PRO A 244      24.670  96.675 125.806  1.00  0.00           C  
ATOM   3769  O   PRO A 244      23.944  95.946 126.446  1.00  0.00           O  
ATOM   3770  CB  PRO A 244      26.546  96.175 127.552  1.00  0.00           C  
ATOM   3771  CG  PRO A 244      26.130  97.066 128.731  1.00  0.00           C  
ATOM   3772  CD  PRO A 244      26.319  98.488 128.184  1.00  0.00           C  
ATOM   3773  HA  PRO A 244      26.739  96.833 125.424  1.00  0.00           H  
ATOM   3774  HB2 PRO A 244      26.006  95.229 127.606  1.00  0.00           H  
ATOM   3775  HB3 PRO A 244      27.615  95.981 127.637  1.00  0.00           H  
ATOM   3776  HG2 PRO A 244      25.080  96.836 128.915  1.00  0.00           H  
ATOM   3777  HG3 PRO A 244      26.634  96.739 129.640  1.00  0.00           H  
ATOM   3778  HD2 PRO A 244      25.575  99.098 128.695  1.00  0.00           H  
ATOM   3779  HD3 PRO A 244      27.364  98.737 128.368  1.00  0.00           H  
ATOM   3780  N   HIE A 245      24.214  97.312 124.673  1.00  0.00           N  
ATOM   3781  CA  HIE A 245      22.816  97.400 124.204  1.00  0.00           C  
ATOM   3782  C   HIE A 245      22.321  95.985 123.880  1.00  0.00           C  
ATOM   3783  O   HIE A 245      23.138  95.202 123.325  1.00  0.00           O  
ATOM   3784  CB  HIE A 245      22.795  98.348 122.936  1.00  0.00           C  
ATOM   3785  CG  HIE A 245      23.049  99.815 123.215  1.00  0.00           C  
ATOM   3786  CD2 HIE A 245      24.162 100.473 122.879  1.00  0.00           C  
ATOM   3787  ND1 HIE A 245      22.269 100.668 123.887  1.00  0.00           N  
ATOM   3788  CE1 HIE A 245      22.843 101.853 123.781  1.00  0.00           C  
ATOM   3789  NE2 HIE A 245      23.992 101.773 123.188  1.00  0.00           N  
ATOM   3790  H   HIE A 245      24.874  97.822 124.103  1.00  0.00           H  
ATOM   3791  HA  HIE A 245      22.223  97.852 124.999  1.00  0.00           H  
ATOM   3792  HB2 HIE A 245      23.447  97.903 122.182  1.00  0.00           H  
ATOM   3793  HB3 HIE A 245      21.816  98.335 122.459  1.00  0.00           H  
ATOM   3794  HD2 HIE A 245      25.034 100.097 122.364  1.00  0.00           H  
ATOM   3795  HE1 HIE A 245      22.417 102.715 124.272  1.00  0.00           H  
ATOM   3796  HE2 HIE A 245      24.597 102.539 122.926  1.00  0.00           H  
ATOM   3797  N   CYS A 246      21.087  95.653 124.176  1.00  0.00           N  
ATOM   3798  CA  CYS A 246      20.384  94.384 123.919  1.00  0.00           C  
ATOM   3799  C   CYS A 246      19.764  94.343 122.520  1.00  0.00           C  
ATOM   3800  O   CYS A 246      19.635  95.397 121.851  1.00  0.00           O  
ATOM   3801  CB  CYS A 246      19.299  94.249 124.986  1.00  0.00           C  
ATOM   3802  SG  CYS A 246      18.015  95.530 124.869  1.00  0.00           S  
ATOM   3803  H   CYS A 246      20.473  96.250 124.713  1.00  0.00           H  
ATOM   3804  HA  CYS A 246      21.084  93.552 123.987  1.00  0.00           H  
ATOM   3805  HB2 CYS A 246      18.842  93.276 124.810  1.00  0.00           H  
ATOM   3806  HB3 CYS A 246      19.643  94.292 126.019  1.00  0.00           H  
ATOM   3807  HG  CYS A 246      17.637  95.276 126.126  1.00  0.00           H  
ATOM   3808  N   LEU A 247      19.461  93.160 121.987  1.00  0.00           N  
ATOM   3809  CA  LEU A 247      19.088  93.067 120.625  1.00  0.00           C  
ATOM   3810  C   LEU A 247      17.777  93.950 120.331  1.00  0.00           C  
ATOM   3811  O   LEU A 247      17.711  94.431 119.214  1.00  0.00           O  
ATOM   3812  CB  LEU A 247      18.933  91.577 120.307  1.00  0.00           C  
ATOM   3813  CG  LEU A 247      18.757  91.444 118.797  1.00  0.00           C  
ATOM   3814  CD1 LEU A 247      20.000  91.849 118.016  1.00  0.00           C  
ATOM   3815  CD2 LEU A 247      18.642  89.918 118.426  1.00  0.00           C  
ATOM   3816  H   LEU A 247      19.581  92.369 122.604  1.00  0.00           H  
ATOM   3817  HA  LEU A 247      19.939  93.507 120.104  1.00  0.00           H  
ATOM   3818  HB2 LEU A 247      19.891  91.149 120.604  1.00  0.00           H  
ATOM   3819  HB3 LEU A 247      18.111  91.122 120.859  1.00  0.00           H  
ATOM   3820  HG  LEU A 247      17.929  92.031 118.401  1.00  0.00           H  
ATOM   3821 HD11 LEU A 247      20.802  91.240 118.434  1.00  0.00           H  
ATOM   3822 HD12 LEU A 247      19.767  91.564 116.990  1.00  0.00           H  
ATOM   3823 HD13 LEU A 247      20.126  92.927 118.123  1.00  0.00           H  
ATOM   3824 HD21 LEU A 247      18.581  89.904 117.339  1.00  0.00           H  
ATOM   3825 HD22 LEU A 247      19.449  89.358 118.900  1.00  0.00           H  
ATOM   3826 HD23 LEU A 247      17.667  89.578 118.777  1.00  0.00           H  
ATOM   3827  N   ALA A 248      16.926  94.080 121.352  1.00  0.00           N  
ATOM   3828  CA  ALA A 248      15.766  94.933 121.079  1.00  0.00           C  
ATOM   3829  C   ALA A 248      16.067  96.377 120.937  1.00  0.00           C  
ATOM   3830  O   ALA A 248      15.243  97.100 120.357  1.00  0.00           O  
ATOM   3831  CB  ALA A 248      14.775  94.777 122.282  1.00  0.00           C  
ATOM   3832  H   ALA A 248      17.024  93.809 122.320  1.00  0.00           H  
ATOM   3833  HA  ALA A 248      15.349  94.593 120.131  1.00  0.00           H  
ATOM   3834  HB1 ALA A 248      14.573  93.740 122.549  1.00  0.00           H  
ATOM   3835  HB2 ALA A 248      15.036  95.369 123.159  1.00  0.00           H  
ATOM   3836  HB3 ALA A 248      13.826  95.083 121.841  1.00  0.00           H  
ATOM   3837  N   SER A 249      17.104  96.891 121.530  1.00  0.00           N  
ATOM   3838  CA  SER A 249      17.494  98.318 121.395  1.00  0.00           C  
ATOM   3839  C   SER A 249      18.332  98.628 120.156  1.00  0.00           C  
ATOM   3840  O   SER A 249      18.174  99.694 119.580  1.00  0.00           O  
ATOM   3841  CB  SER A 249      18.084  98.788 122.734  1.00  0.00           C  
ATOM   3842  OG  SER A 249      17.205  98.842 123.883  1.00  0.00           O  
ATOM   3843  H   SER A 249      17.671  96.296 122.115  1.00  0.00           H  
ATOM   3844  HA  SER A 249      16.581  98.882 121.203  1.00  0.00           H  
ATOM   3845  HB2 SER A 249      18.834  98.049 123.017  1.00  0.00           H  
ATOM   3846  HB3 SER A 249      18.519  99.775 122.580  1.00  0.00           H  
ATOM   3847  HG  SER A 249      16.452  99.420 123.740  1.00  0.00           H  
ATOM   3848  N   PHE A 250      19.215  97.699 119.742  1.00  0.00           N  
ATOM   3849  CA  PHE A 250      19.970  97.734 118.443  1.00  0.00           C  
ATOM   3850  C   PHE A 250      19.098  97.527 117.267  1.00  0.00           C  
ATOM   3851  O   PHE A 250      18.932  98.356 116.398  1.00  0.00           O  
ATOM   3852  CB  PHE A 250      21.180  96.817 118.471  1.00  0.00           C  
ATOM   3853  CG  PHE A 250      21.813  96.541 117.072  1.00  0.00           C  
ATOM   3854  CD1 PHE A 250      21.333  95.556 116.218  1.00  0.00           C  
ATOM   3855  CD2 PHE A 250      22.834  97.375 116.652  1.00  0.00           C  
ATOM   3856  CE1 PHE A 250      21.729  95.533 114.865  1.00  0.00           C  
ATOM   3857  CE2 PHE A 250      23.406  97.147 115.388  1.00  0.00           C  
ATOM   3858  CZ  PHE A 250      22.848  96.280 114.461  1.00  0.00           C  
ATOM   3859  H   PHE A 250      19.262  96.841 120.270  1.00  0.00           H  
ATOM   3860  HA  PHE A 250      20.427  98.719 118.342  1.00  0.00           H  
ATOM   3861  HB2 PHE A 250      21.857  97.359 119.132  1.00  0.00           H  
ATOM   3862  HB3 PHE A 250      20.953  95.894 119.003  1.00  0.00           H  
ATOM   3863  HD1 PHE A 250      20.553  94.897 116.570  1.00  0.00           H  
ATOM   3864  HD2 PHE A 250      23.165  98.178 117.294  1.00  0.00           H  
ATOM   3865  HE1 PHE A 250      21.214  94.773 114.296  1.00  0.00           H  
ATOM   3866  HE2 PHE A 250      24.274  97.713 115.085  1.00  0.00           H  
ATOM   3867  HZ  PHE A 250      23.352  96.166 113.513  1.00  0.00           H  
ATOM   3868  N   THR A 251      18.251  96.531 117.182  1.00  0.00           N  
ATOM   3869  CA  THR A 251      17.318  96.392 116.061  1.00  0.00           C  
ATOM   3870  C   THR A 251      16.236  97.459 115.903  1.00  0.00           C  
ATOM   3871  O   THR A 251      15.946  97.927 114.806  1.00  0.00           O  
ATOM   3872  CB  THR A 251      16.743  94.978 115.966  1.00  0.00           C  
ATOM   3873  CG2 THR A 251      17.845  93.998 115.702  1.00  0.00           C  
ATOM   3874  OG1 THR A 251      16.029  94.796 117.118  1.00  0.00           O  
ATOM   3875  H   THR A 251      18.348  95.819 117.891  1.00  0.00           H  
ATOM   3876  HA  THR A 251      17.953  96.509 115.182  1.00  0.00           H  
ATOM   3877  HB  THR A 251      15.963  94.867 115.214  1.00  0.00           H  
ATOM   3878  HG1 THR A 251      16.719  94.553 117.739  1.00  0.00           H  
ATOM   3879 HG21 THR A 251      17.506  92.964 115.761  1.00  0.00           H  
ATOM   3880 HG22 THR A 251      18.326  94.231 114.753  1.00  0.00           H  
ATOM   3881 HG23 THR A 251      18.545  94.104 116.531  1.00  0.00           H  
ATOM   3882  N   GLU A 252      15.651  98.015 116.975  1.00  0.00           N  
ATOM   3883  CA  GLU A 252      14.694  99.145 116.900  1.00  0.00           C  
ATOM   3884  C   GLU A 252      15.372 100.465 116.635  1.00  0.00           C  
ATOM   3885  O   GLU A 252      14.725 101.295 116.030  1.00  0.00           O  
ATOM   3886  CB  GLU A 252      13.917  99.179 118.247  1.00  0.00           C  
ATOM   3887  CG  GLU A 252      12.966 100.422 118.262  1.00  0.00           C  
ATOM   3888  CD  GLU A 252      11.760 100.519 117.231  1.00  0.00           C  
ATOM   3889  OE1 GLU A 252      11.071 101.514 117.145  1.00  0.00           O  
ATOM   3890  OE2 GLU A 252      11.581  99.455 116.525  1.00  0.00           O1-
ATOM   3891  H   GLU A 252      15.761  97.576 117.879  1.00  0.00           H  
ATOM   3892  HA  GLU A 252      13.979  99.041 116.084  1.00  0.00           H  
ATOM   3893  HB2 GLU A 252      13.274  98.301 118.183  1.00  0.00           H  
ATOM   3894  HB3 GLU A 252      14.523  99.219 119.152  1.00  0.00           H  
ATOM   3895  HG2 GLU A 252      12.470 100.469 119.231  1.00  0.00           H  
ATOM   3896  HG3 GLU A 252      13.590 101.312 118.178  1.00  0.00           H  
ATOM   3897  N   LEU A 253      16.680 100.578 116.879  1.00  0.00           N  
ATOM   3898  CA  LEU A 253      17.535 101.699 116.414  1.00  0.00           C  
ATOM   3899  C   LEU A 253      17.568 101.642 114.873  1.00  0.00           C  
ATOM   3900  O   LEU A 253      16.937 102.418 114.164  1.00  0.00           O  
ATOM   3901  CB  LEU A 253      18.908 101.700 117.110  1.00  0.00           C  
ATOM   3902  CG  LEU A 253      19.880 102.781 116.520  1.00  0.00           C  
ATOM   3903  CD1 LEU A 253      19.408 104.184 116.877  1.00  0.00           C  
ATOM   3904  CD2 LEU A 253      21.228 102.663 117.178  1.00  0.00           C  
ATOM   3905  H   LEU A 253      17.160  99.734 117.158  1.00  0.00           H  
ATOM   3906  HA  LEU A 253      16.997 102.631 116.589  1.00  0.00           H  
ATOM   3907  HB2 LEU A 253      18.678 102.005 118.131  1.00  0.00           H  
ATOM   3908  HB3 LEU A 253      19.393 100.726 117.183  1.00  0.00           H  
ATOM   3909  HG  LEU A 253      20.030 102.759 115.441  1.00  0.00           H  
ATOM   3910 HD11 LEU A 253      19.298 104.305 117.955  1.00  0.00           H  
ATOM   3911 HD12 LEU A 253      20.078 104.936 116.462  1.00  0.00           H  
ATOM   3912 HD13 LEU A 253      18.451 104.306 116.369  1.00  0.00           H  
ATOM   3913 HD21 LEU A 253      21.100 102.704 118.259  1.00  0.00           H  
ATOM   3914 HD22 LEU A 253      21.608 101.695 116.850  1.00  0.00           H  
ATOM   3915 HD23 LEU A 253      21.924 103.427 116.829  1.00  0.00           H  
ATOM   3916  N   VAL A 254      18.256 100.701 114.278  1.00  0.00           N  
ATOM   3917  CA  VAL A 254      18.442 100.489 112.817  1.00  0.00           C  
ATOM   3918  C   VAL A 254      17.145 100.362 112.067  1.00  0.00           C  
ATOM   3919  O   VAL A 254      17.087 100.958 110.976  1.00  0.00           O  
ATOM   3920  CB  VAL A 254      19.440  99.349 112.426  1.00  0.00           C  
ATOM   3921  CG1 VAL A 254      19.702  99.373 110.900  1.00  0.00           C  
ATOM   3922  CG2 VAL A 254      20.788  99.439 113.162  1.00  0.00           C  
ATOM   3923  H   VAL A 254      18.603  99.962 114.873  1.00  0.00           H  
ATOM   3924  HA  VAL A 254      19.013 101.350 112.470  1.00  0.00           H  
ATOM   3925  HB  VAL A 254      19.044  98.411 112.813  1.00  0.00           H  
ATOM   3926 HG11 VAL A 254      18.872  98.832 110.447  1.00  0.00           H  
ATOM   3927 HG12 VAL A 254      19.813 100.382 110.503  1.00  0.00           H  
ATOM   3928 HG13 VAL A 254      20.553  98.770 110.579  1.00  0.00           H  
ATOM   3929 HG21 VAL A 254      21.500 100.201 112.845  1.00  0.00           H  
ATOM   3930 HG22 VAL A 254      20.682  99.530 114.243  1.00  0.00           H  
ATOM   3931 HG23 VAL A 254      21.332  98.501 113.049  1.00  0.00           H  
ATOM   3932  N   GLN A 255      16.074  99.707 112.543  1.00  0.00           N  
ATOM   3933  CA  GLN A 255      14.778  99.660 111.780  1.00  0.00           C  
ATOM   3934  C   GLN A 255      13.897 100.990 111.854  1.00  0.00           C  
ATOM   3935  O   GLN A 255      12.715 100.939 111.548  1.00  0.00           O  
ATOM   3936  CB  GLN A 255      13.949  98.387 112.086  1.00  0.00           C  
ATOM   3937  CG  GLN A 255      13.078  98.433 113.373  1.00  0.00           C  
ATOM   3938  CD  GLN A 255      12.515  97.070 113.854  1.00  0.00           C  
ATOM   3939  NE2 GLN A 255      11.754  97.141 114.937  1.00  0.00           N  
ATOM   3940  OE1 GLN A 255      12.733  96.044 113.273  1.00  0.00           O  
ATOM   3941  H   GLN A 255      16.235  99.233 113.419  1.00  0.00           H  
ATOM   3942  HA  GLN A 255      15.010  99.649 110.715  1.00  0.00           H  
ATOM   3943  HB2 GLN A 255      13.291  98.324 111.219  1.00  0.00           H  
ATOM   3944  HB3 GLN A 255      14.581  97.501 112.142  1.00  0.00           H  
ATOM   3945  HG2 GLN A 255      13.685  98.896 114.151  1.00  0.00           H  
ATOM   3946  HG3 GLN A 255      12.205  99.039 113.132  1.00  0.00           H  
ATOM   3947 HE21 GLN A 255      11.690  96.282 115.463  1.00  0.00           H  
ATOM   3948 HE22 GLN A 255      11.776  97.965 115.522  1.00  0.00           H  
ATOM   3949  N   GLU A 256      14.464 102.085 112.357  1.00  0.00           N  
ATOM   3950  CA  GLU A 256      13.866 103.366 112.278  1.00  0.00           C  
ATOM   3951  C   GLU A 256      14.808 104.326 111.531  1.00  0.00           C  
ATOM   3952  O   GLU A 256      14.506 105.124 110.619  1.00  0.00           O  
ATOM   3953  CB  GLU A 256      13.426 103.801 113.705  1.00  0.00           C  
ATOM   3954  CG  GLU A 256      12.368 104.931 113.558  1.00  0.00           C  
ATOM   3955  CD  GLU A 256      11.219 104.682 112.532  1.00  0.00           C  
ATOM   3956  OE1 GLU A 256      10.661 103.547 112.448  1.00  0.00           O  
ATOM   3957  OE2 GLU A 256      10.945 105.508 111.655  1.00  0.00           O1-
ATOM   3958  H   GLU A 256      15.418 101.921 112.642  1.00  0.00           H  
ATOM   3959  HA  GLU A 256      13.027 103.196 111.603  1.00  0.00           H  
ATOM   3960  HB2 GLU A 256      13.046 102.923 114.225  1.00  0.00           H  
ATOM   3961  HB3 GLU A 256      14.281 104.118 114.301  1.00  0.00           H  
ATOM   3962  HG2 GLU A 256      11.956 105.083 114.555  1.00  0.00           H  
ATOM   3963  HG3 GLU A 256      12.905 105.829 113.251  1.00  0.00           H  
ATOM   3964  N   ALA A 257      16.126 104.194 111.832  1.00  0.00           N  
ATOM   3965  CA  ALA A 257      17.248 104.972 111.269  1.00  0.00           C  
ATOM   3966  C   ALA A 257      17.765 104.580 109.834  1.00  0.00           C  
ATOM   3967  O   ALA A 257      18.061 105.583 109.136  1.00  0.00           O  
ATOM   3968  CB  ALA A 257      18.335 105.105 112.372  1.00  0.00           C  
ATOM   3969  H   ALA A 257      16.343 103.549 112.579  1.00  0.00           H  
ATOM   3970  HA  ALA A 257      16.874 105.988 111.142  1.00  0.00           H  
ATOM   3971  HB1 ALA A 257      18.624 104.177 112.865  1.00  0.00           H  
ATOM   3972  HB2 ALA A 257      19.219 105.555 111.921  1.00  0.00           H  
ATOM   3973  HB3 ALA A 257      17.986 105.781 113.152  1.00  0.00           H  
ATOM   3974  N   PHE A 258      17.946 103.280 109.547  1.00  0.00           N  
ATOM   3975  CA  PHE A 258      18.285 102.932 108.174  1.00  0.00           C  
ATOM   3976  C   PHE A 258      17.105 103.341 107.194  1.00  0.00           C  
ATOM   3977  O   PHE A 258      17.235 103.648 106.038  1.00  0.00           O  
ATOM   3978  CB  PHE A 258      18.569 101.461 107.957  1.00  0.00           C  
ATOM   3979  CG  PHE A 258      19.028 101.081 106.565  1.00  0.00           C  
ATOM   3980  CD1 PHE A 258      20.247 101.600 106.014  1.00  0.00           C  
ATOM   3981  CD2 PHE A 258      18.368 100.053 105.785  1.00  0.00           C  
ATOM   3982  CE1 PHE A 258      20.729 101.216 104.746  1.00  0.00           C  
ATOM   3983  CE2 PHE A 258      18.887  99.654 104.513  1.00  0.00           C  
ATOM   3984  CZ  PHE A 258      20.122 100.140 104.074  1.00  0.00           C  
ATOM   3985  H   PHE A 258      17.682 102.551 110.196  1.00  0.00           H  
ATOM   3986  HA  PHE A 258      19.154 103.527 107.892  1.00  0.00           H  
ATOM   3987  HB2 PHE A 258      19.335 101.147 108.666  1.00  0.00           H  
ATOM   3988  HB3 PHE A 258      17.612 100.976 108.150  1.00  0.00           H  
ATOM   3989  HD1 PHE A 258      20.865 102.286 106.576  1.00  0.00           H  
ATOM   3990  HD2 PHE A 258      17.465  99.688 106.251  1.00  0.00           H  
ATOM   3991  HE1 PHE A 258      21.653 101.663 104.408  1.00  0.00           H  
ATOM   3992  HE2 PHE A 258      18.480  98.817 103.965  1.00  0.00           H  
ATOM   3993  HZ  PHE A 258      20.579  99.709 103.195  1.00  0.00           H  
ATOM   3994  N   GLY A 259      15.903 103.102 107.696  1.00  0.00           N  
ATOM   3995  CA  GLY A 259      14.622 103.686 107.232  1.00  0.00           C  
ATOM   3996  C   GLY A 259      13.458 103.287 108.123  1.00  0.00           C  
ATOM   3997  O   GLY A 259      13.549 102.341 108.817  1.00  0.00           O  
ATOM   3998  H   GLY A 259      15.862 102.604 108.574  1.00  0.00           H  
ATOM   3999  HA2 GLY A 259      14.687 104.773 107.279  1.00  0.00           H  
ATOM   4000  HA3 GLY A 259      14.457 103.400 106.192  1.00  0.00           H  
ATOM   4001  N   GLY A 260      12.347 104.010 108.145  1.00  0.00           N  
ATOM   4002  CA  GLY A 260      11.199 103.825 109.001  1.00  0.00           C  
ATOM   4003  C   GLY A 260      10.527 102.457 108.908  1.00  0.00           C  
ATOM   4004  O   GLY A 260       9.992 102.050 107.841  1.00  0.00           O  
ATOM   4005  H   GLY A 260      12.351 104.811 107.529  1.00  0.00           H  
ATOM   4006  HA2 GLY A 260      11.556 103.948 110.023  1.00  0.00           H  
ATOM   4007  HA3 GLY A 260      10.481 104.589 108.702  1.00  0.00           H  
ATOM   4008  N   ARG A 261      10.537 101.645 109.997  1.00  0.00           N  
ATOM   4009  CA  ARG A 261      10.142 100.218 110.039  1.00  0.00           C  
ATOM   4010  C   ARG A 261      10.788  99.279 109.065  1.00  0.00           C  
ATOM   4011  O   ARG A 261      10.112  98.446 108.488  1.00  0.00           O  
ATOM   4012  CB  ARG A 261       8.578 100.211 109.867  1.00  0.00           C  
ATOM   4013  CG  ARG A 261       7.775 101.093 110.836  1.00  0.00           C  
ATOM   4014  CD  ARG A 261       8.098 100.677 112.246  1.00  0.00           C  
ATOM   4015  NE  ARG A 261       9.397 101.158 112.727  1.00  0.00           N  
ATOM   4016  CZ  ARG A 261      10.089 100.779 113.819  1.00  0.00           C  
ATOM   4017  NH1 ARG A 261      10.899 101.612 114.296  1.00  0.00           N1+
ATOM   4018  NH2 ARG A 261       9.957  99.665 114.391  1.00  0.00           N  
ATOM   4019  H   ARG A 261      10.959 102.043 110.825  1.00  0.00           H  
ATOM   4020  HA  ARG A 261      10.451  99.772 110.984  1.00  0.00           H  
ATOM   4021  HB2 ARG A 261       8.285 100.388 108.833  1.00  0.00           H  
ATOM   4022  HB3 ARG A 261       8.259  99.207 110.147  1.00  0.00           H  
ATOM   4023  HG2 ARG A 261       8.036 102.150 110.766  1.00  0.00           H  
ATOM   4024  HG3 ARG A 261       6.734 100.787 110.736  1.00  0.00           H  
ATOM   4025  HD2 ARG A 261       7.350 101.089 112.924  1.00  0.00           H  
ATOM   4026  HD3 ARG A 261       8.091  99.596 112.385  1.00  0.00           H  
ATOM   4027  HE  ARG A 261       9.661 102.058 112.351  1.00  0.00           H  
ATOM   4028 HH11 ARG A 261      11.056 102.460 113.771  1.00  0.00           H  
ATOM   4029 HH12 ARG A 261      11.345 101.424 115.183  1.00  0.00           H  
ATOM   4030 HH21 ARG A 261       9.184  99.043 114.198  1.00  0.00           H  
ATOM   4031 HH22 ARG A 261      10.502  99.464 115.217  1.00  0.00           H  
ATOM   4032  N   CYS A 262      12.092  99.468 108.743  1.00  0.00           N  
ATOM   4033  CA  CYS A 262      12.835  98.629 107.694  1.00  0.00           C  
ATOM   4034  C   CYS A 262      13.142  97.193 108.084  1.00  0.00           C  
ATOM   4035  O   CYS A 262      13.662  96.976 109.168  1.00  0.00           O  
ATOM   4036  CB  CYS A 262      14.167  99.422 107.318  1.00  0.00           C  
ATOM   4037  SG  CYS A 262      14.711  98.879 105.722  1.00  0.00           S  
ATOM   4038  H   CYS A 262      12.545 100.296 109.102  1.00  0.00           H  
ATOM   4039  HA  CYS A 262      12.217  98.622 106.795  1.00  0.00           H  
ATOM   4040  HB2 CYS A 262      13.949 100.486 107.237  1.00  0.00           H  
ATOM   4041  HB3 CYS A 262      14.896  99.228 108.106  1.00  0.00           H  
ATOM   4042  HG  CYS A 262      13.872  99.666 105.043  1.00  0.00           H  
ATOM   4043  N   GLN A 263      12.719  96.227 107.232  1.00  0.00           N  
ATOM   4044  CA  GLN A 263      12.992  94.750 107.446  1.00  0.00           C  
ATOM   4045  C   GLN A 263      14.479  94.453 107.492  1.00  0.00           C  
ATOM   4046  O   GLN A 263      15.250  94.881 106.674  1.00  0.00           O  
ATOM   4047  CB  GLN A 263      12.264  93.874 106.385  1.00  0.00           C  
ATOM   4048  CG  GLN A 263      12.489  92.319 106.426  1.00  0.00           C  
ATOM   4049  CD  GLN A 263      11.859  91.545 105.228  1.00  0.00           C  
ATOM   4050  NE2 GLN A 263      12.417  90.436 105.008  1.00  0.00           N  
ATOM   4051  OE1 GLN A 263      10.913  91.967 104.558  1.00  0.00           O  
ATOM   4052  H   GLN A 263      12.196  96.571 106.439  1.00  0.00           H  
ATOM   4053  HA  GLN A 263      12.577  94.426 108.401  1.00  0.00           H  
ATOM   4054  HB2 GLN A 263      11.207  94.114 106.504  1.00  0.00           H  
ATOM   4055  HB3 GLN A 263      12.671  94.193 105.426  1.00  0.00           H  
ATOM   4056  HG2 GLN A 263      13.572  92.214 106.381  1.00  0.00           H  
ATOM   4057  HG3 GLN A 263      12.117  91.945 107.381  1.00  0.00           H  
ATOM   4058 HE21 GLN A 263      12.127  89.913 104.194  1.00  0.00           H  
ATOM   4059 HE22 GLN A 263      13.325  90.233 105.402  1.00  0.00           H  
ATOM   4060  N   HID A 264      14.832  93.620 108.465  1.00  0.00           N  
ATOM   4061  CA  HID A 264      16.216  93.157 108.605  1.00  0.00           C  
ATOM   4062  C   HID A 264      16.211  91.648 108.777  1.00  0.00           C  
ATOM   4063  O   HID A 264      15.291  91.025 109.302  1.00  0.00           O  
ATOM   4064  CB  HID A 264      17.009  93.758 109.832  1.00  0.00           C  
ATOM   4065  CG  HID A 264      16.625  93.185 111.100  1.00  0.00           C  
ATOM   4066  CD2 HID A 264      15.453  93.468 111.746  1.00  0.00           C  
ATOM   4067  ND1 HID A 264      17.321  92.151 111.775  1.00  0.00           N  
ATOM   4068  CE1 HID A 264      16.667  92.064 112.880  1.00  0.00           C  
ATOM   4069  NE2 HID A 264      15.566  92.770 112.939  1.00  0.00           N  
ATOM   4070  H   HID A 264      14.212  93.329 109.208  1.00  0.00           H  
ATOM   4071  HA  HID A 264      16.803  93.358 107.708  1.00  0.00           H  
ATOM   4072  HB2 HID A 264      18.083  93.642 109.692  1.00  0.00           H  
ATOM   4073  HB3 HID A 264      16.793  94.816 109.979  1.00  0.00           H  
ATOM   4074  HD1 HID A 264      18.002  91.469 111.475  1.00  0.00           H  
ATOM   4075  HD2 HID A 264      14.759  94.261 111.515  1.00  0.00           H  
ATOM   4076  HE1 HID A 264      16.882  91.289 113.600  1.00  0.00           H  
ATOM   4077  N   SER A 265      17.326  90.974 108.306  1.00  0.00           N  
ATOM   4078  CA  SER A 265      17.684  89.672 108.674  1.00  0.00           C  
ATOM   4079  C   SER A 265      18.359  89.514 110.023  1.00  0.00           C  
ATOM   4080  O   SER A 265      18.994  90.466 110.457  1.00  0.00           O  
ATOM   4081  CB  SER A 265      18.401  89.113 107.501  1.00  0.00           C  
ATOM   4082  OG  SER A 265      17.545  88.860 106.415  1.00  0.00           O  
ATOM   4083  H   SER A 265      18.061  91.526 107.886  1.00  0.00           H  
ATOM   4084  HA  SER A 265      16.739  89.135 108.757  1.00  0.00           H  
ATOM   4085  HB2 SER A 265      19.180  89.814 107.204  1.00  0.00           H  
ATOM   4086  HB3 SER A 265      18.859  88.196 107.871  1.00  0.00           H  
ATOM   4087  HG  SER A 265      17.417  87.909 106.430  1.00  0.00           H  
ATOM   4088  N   VAL A 266      18.346  88.296 110.584  1.00  0.00           N  
ATOM   4089  CA  VAL A 266      19.098  88.000 111.841  1.00  0.00           C  
ATOM   4090  C   VAL A 266      20.015  86.793 111.597  1.00  0.00           C  
ATOM   4091  O   VAL A 266      19.483  85.696 111.295  1.00  0.00           O  
ATOM   4092  CB  VAL A 266      18.197  87.938 113.039  1.00  0.00           C  
ATOM   4093  CG1 VAL A 266      17.192  86.767 112.930  1.00  0.00           C  
ATOM   4094  CG2 VAL A 266      19.045  87.963 114.282  1.00  0.00           C  
ATOM   4095  H   VAL A 266      17.754  87.544 110.263  1.00  0.00           H  
ATOM   4096  HA  VAL A 266      19.762  88.861 111.921  1.00  0.00           H  
ATOM   4097  HB  VAL A 266      17.687  88.900 112.981  1.00  0.00           H  
ATOM   4098 HG11 VAL A 266      17.712  85.815 113.037  1.00  0.00           H  
ATOM   4099 HG12 VAL A 266      16.475  86.751 113.751  1.00  0.00           H  
ATOM   4100 HG13 VAL A 266      16.787  86.738 111.918  1.00  0.00           H  
ATOM   4101 HG21 VAL A 266      19.671  88.842 114.431  1.00  0.00           H  
ATOM   4102 HG22 VAL A 266      18.333  87.993 115.107  1.00  0.00           H  
ATOM   4103 HG23 VAL A 266      19.646  87.057 114.365  1.00  0.00           H  
ATOM   4104  N   LEU A 267      21.307  86.932 111.920  1.00  0.00           N  
ATOM   4105  CA  LEU A 267      22.245  85.816 112.165  1.00  0.00           C  
ATOM   4106  C   LEU A 267      23.038  85.874 113.512  1.00  0.00           C  
ATOM   4107  O   LEU A 267      23.186  86.885 114.193  1.00  0.00           O  
ATOM   4108  CB  LEU A 267      23.191  85.695 110.977  1.00  0.00           C  
ATOM   4109  CG  LEU A 267      22.578  85.351 109.641  1.00  0.00           C  
ATOM   4110  CD1 LEU A 267      23.655  85.636 108.565  1.00  0.00           C  
ATOM   4111  CD2 LEU A 267      22.130  83.928 109.346  1.00  0.00           C  
ATOM   4112  H   LEU A 267      21.552  87.864 112.223  1.00  0.00           H  
ATOM   4113  HA  LEU A 267      21.617  84.927 112.222  1.00  0.00           H  
ATOM   4114  HB2 LEU A 267      23.661  86.679 110.958  1.00  0.00           H  
ATOM   4115  HB3 LEU A 267      24.009  85.002 111.175  1.00  0.00           H  
ATOM   4116  HG  LEU A 267      21.821  86.079 109.353  1.00  0.00           H  
ATOM   4117 HD11 LEU A 267      23.186  85.655 107.581  1.00  0.00           H  
ATOM   4118 HD12 LEU A 267      24.087  86.624 108.729  1.00  0.00           H  
ATOM   4119 HD13 LEU A 267      24.474  84.919 108.620  1.00  0.00           H  
ATOM   4120 HD21 LEU A 267      21.922  83.816 108.283  1.00  0.00           H  
ATOM   4121 HD22 LEU A 267      22.950  83.248 109.579  1.00  0.00           H  
ATOM   4122 HD23 LEU A 267      21.283  83.537 109.909  1.00  0.00           H  
ATOM   4123  N   GLY A 268      23.574  84.725 113.927  1.00  0.00           N  
ATOM   4124  CA  GLY A 268      24.524  84.672 115.062  1.00  0.00           C  
ATOM   4125  C   GLY A 268      25.854  84.085 114.559  1.00  0.00           C  
ATOM   4126  O   GLY A 268      25.843  83.018 113.960  1.00  0.00           O  
ATOM   4127  H   GLY A 268      23.467  83.879 113.384  1.00  0.00           H  
ATOM   4128  HA2 GLY A 268      24.700  85.695 115.399  1.00  0.00           H  
ATOM   4129  HA3 GLY A 268      24.273  84.056 115.925  1.00  0.00           H  
ATOM   4130  N   ASP A 269      26.983  84.798 114.669  1.00  0.00           N  
ATOM   4131  CA  ASP A 269      28.317  84.331 114.090  1.00  0.00           C  
ATOM   4132  C   ASP A 269      28.338  83.769 112.684  1.00  0.00           C  
ATOM   4133  O   ASP A 269      28.952  82.746 112.378  1.00  0.00           O  
ATOM   4134  CB  ASP A 269      28.884  83.291 115.060  1.00  0.00           C  
ATOM   4135  CG  ASP A 269      29.059  83.884 116.498  1.00  0.00           C  
ATOM   4136  OD1 ASP A 269      28.964  83.070 117.460  1.00  0.00           O  
ATOM   4137  OD2 ASP A 269      29.275  85.109 116.656  1.00  0.00           O1-
ATOM   4138  H   ASP A 269      27.002  85.640 115.227  1.00  0.00           H  
ATOM   4139  HA  ASP A 269      28.990  85.180 113.970  1.00  0.00           H  
ATOM   4140  HB2 ASP A 269      28.136  82.500 115.098  1.00  0.00           H  
ATOM   4141  HB3 ASP A 269      29.812  82.835 114.718  1.00  0.00           H  
ATOM   4142  N   PHE A 270      27.549  84.485 111.819  1.00  0.00           N  
ATOM   4143  CA  PHE A 270      27.283  84.232 110.420  1.00  0.00           C  
ATOM   4144  C   PHE A 270      26.389  82.977 110.162  1.00  0.00           C  
ATOM   4145  O   PHE A 270      26.203  82.576 109.040  1.00  0.00           O  
ATOM   4146  CB  PHE A 270      28.578  84.481 109.505  1.00  0.00           C  
ATOM   4147  CG  PHE A 270      29.324  85.813 109.648  1.00  0.00           C  
ATOM   4148  CD1 PHE A 270      30.382  86.014 110.626  1.00  0.00           C  
ATOM   4149  CD2 PHE A 270      29.065  86.937 108.721  1.00  0.00           C  
ATOM   4150  CE1 PHE A 270      31.118  87.257 110.689  1.00  0.00           C  
ATOM   4151  CE2 PHE A 270      29.781  88.165 108.817  1.00  0.00           C  
ATOM   4152  CZ  PHE A 270      30.830  88.245 109.738  1.00  0.00           C  
ATOM   4153  H   PHE A 270      27.111  85.337 112.139  1.00  0.00           H  
ATOM   4154  HA  PHE A 270      26.675  85.071 110.080  1.00  0.00           H  
ATOM   4155  HB2 PHE A 270      29.269  83.646 109.620  1.00  0.00           H  
ATOM   4156  HB3 PHE A 270      28.203  84.429 108.483  1.00  0.00           H  
ATOM   4157  HD1 PHE A 270      30.440  85.308 111.442  1.00  0.00           H  
ATOM   4158  HD2 PHE A 270      28.363  86.769 107.918  1.00  0.00           H  
ATOM   4159  HE1 PHE A 270      31.918  87.450 111.388  1.00  0.00           H  
ATOM   4160  HE2 PHE A 270      29.575  88.883 108.035  1.00  0.00           H  
ATOM   4161  HZ  PHE A 270      31.505  89.082 109.635  1.00  0.00           H  
ATOM   4162  N   LYS A 271      25.928  82.303 111.127  1.00  0.00           N  
ATOM   4163  CA  LYS A 271      25.086  81.086 111.144  1.00  0.00           C  
ATOM   4164  C   LYS A 271      23.603  81.460 111.443  1.00  0.00           C  
ATOM   4165  O   LYS A 271      23.315  82.313 112.264  1.00  0.00           O  
ATOM   4166  CB  LYS A 271      25.538  80.031 112.253  1.00  0.00           C  
ATOM   4167  CG  LYS A 271      27.051  79.791 112.286  1.00  0.00           C  
ATOM   4168  CD  LYS A 271      27.488  78.831 113.436  1.00  0.00           C  
ATOM   4169  CE  LYS A 271      27.158  77.427 113.002  1.00  0.00           C  
ATOM   4170  NZ  LYS A 271      27.465  76.387 114.042  1.00  0.00           N1+
ATOM   4171  H   LYS A 271      26.279  82.621 112.018  1.00  0.00           H  
ATOM   4172  HA  LYS A 271      25.295  80.545 110.220  1.00  0.00           H  
ATOM   4173  HB2 LYS A 271      25.225  80.423 113.220  1.00  0.00           H  
ATOM   4174  HB3 LYS A 271      25.100  79.049 112.074  1.00  0.00           H  
ATOM   4175  HG2 LYS A 271      27.429  79.437 111.327  1.00  0.00           H  
ATOM   4176  HG3 LYS A 271      27.471  80.742 112.615  1.00  0.00           H  
ATOM   4177  HD2 LYS A 271      28.568  78.890 113.578  1.00  0.00           H  
ATOM   4178  HD3 LYS A 271      26.858  79.083 114.290  1.00  0.00           H  
ATOM   4179  HE2 LYS A 271      26.095  77.393 112.763  1.00  0.00           H  
ATOM   4180  HE3 LYS A 271      27.613  77.253 112.027  1.00  0.00           H  
ATOM   4181  HZ1 LYS A 271      26.824  76.442 114.820  1.00  0.00           H  
ATOM   4182  HZ2 LYS A 271      27.235  75.487 113.643  1.00  0.00           H  
ATOM   4183  HZ3 LYS A 271      28.411  76.224 114.356  1.00  0.00           H  
ATOM   4184  N   PRO A 272      22.668  80.708 110.901  1.00  0.00           N  
ATOM   4185  CA  PRO A 272      21.275  80.666 111.305  1.00  0.00           C  
ATOM   4186  C   PRO A 272      20.874  80.760 112.766  1.00  0.00           C  
ATOM   4187  O   PRO A 272      21.569  80.179 113.633  1.00  0.00           O  
ATOM   4188  CB  PRO A 272      20.633  79.478 110.659  1.00  0.00           C  
ATOM   4189  CG  PRO A 272      21.403  79.332 109.433  1.00  0.00           C  
ATOM   4190  CD  PRO A 272      22.825  79.876 109.710  1.00  0.00           C  
ATOM   4191  HA  PRO A 272      20.770  81.483 110.792  1.00  0.00           H  
ATOM   4192  HB2 PRO A 272      20.697  78.544 111.218  1.00  0.00           H  
ATOM   4193  HB3 PRO A 272      19.603  79.679 110.364  1.00  0.00           H  
ATOM   4194  HG2 PRO A 272      21.448  78.272 109.180  1.00  0.00           H  
ATOM   4195  HG3 PRO A 272      20.940  79.849 108.592  1.00  0.00           H  
ATOM   4196  HD2 PRO A 272      23.538  79.087 109.946  1.00  0.00           H  
ATOM   4197  HD3 PRO A 272      23.109  80.511 108.870  1.00  0.00           H  
ATOM   4198  N   TYR A 273      19.718  81.416 113.120  1.00  0.00           N  
ATOM   4199  CA  TYR A 273      19.389  81.963 114.471  1.00  0.00           C  
ATOM   4200  C   TYR A 273      17.903  81.839 114.706  1.00  0.00           C  
ATOM   4201  O   TYR A 273      17.098  81.989 113.816  1.00  0.00           O  
ATOM   4202  CB  TYR A 273      19.864  83.446 114.710  1.00  0.00           C  
ATOM   4203  CG  TYR A 273      19.619  83.957 116.100  1.00  0.00           C  
ATOM   4204  CD1 TYR A 273      20.432  83.521 117.140  1.00  0.00           C  
ATOM   4205  CD2 TYR A 273      18.485  84.745 116.388  1.00  0.00           C  
ATOM   4206  CE1 TYR A 273      20.040  83.826 118.430  1.00  0.00           C  
ATOM   4207  CE2 TYR A 273      18.158  85.120 117.734  1.00  0.00           C  
ATOM   4208  CZ  TYR A 273      18.999  84.730 118.767  1.00  0.00           C  
ATOM   4209  OH  TYR A 273      18.678  85.034 120.025  1.00  0.00           O  
ATOM   4210  H   TYR A 273      19.147  81.695 112.336  1.00  0.00           H  
ATOM   4211  HA  TYR A 273      19.928  81.288 115.135  1.00  0.00           H  
ATOM   4212  HB2 TYR A 273      20.935  83.488 114.512  1.00  0.00           H  
ATOM   4213  HB3 TYR A 273      19.352  84.102 114.008  1.00  0.00           H  
ATOM   4214  HD1 TYR A 273      21.162  82.765 116.891  1.00  0.00           H  
ATOM   4215  HD2 TYR A 273      17.815  85.057 115.602  1.00  0.00           H  
ATOM   4216  HE1 TYR A 273      20.530  83.434 119.310  1.00  0.00           H  
ATOM   4217  HE2 TYR A 273      17.265  85.713 117.865  1.00  0.00           H  
ATOM   4218  HH  TYR A 273      18.977  84.305 120.575  1.00  0.00           H  
ATOM   4219  N   ARG A 274      17.447  81.657 115.958  1.00  0.00           N  
ATOM   4220  CA  ARG A 274      16.039  81.760 116.479  1.00  0.00           C  
ATOM   4221  C   ARG A 274      16.132  82.011 117.992  1.00  0.00           C  
ATOM   4222  O   ARG A 274      16.886  81.307 118.689  1.00  0.00           O  
ATOM   4223  CB  ARG A 274      15.237  80.491 116.047  1.00  0.00           C  
ATOM   4224  CG  ARG A 274      15.871  79.204 116.746  1.00  0.00           C  
ATOM   4225  CD  ARG A 274      15.307  77.951 116.191  1.00  0.00           C  
ATOM   4226  NE  ARG A 274      13.894  77.694 116.518  1.00  0.00           N  
ATOM   4227  CZ  ARG A 274      12.910  78.056 115.643  1.00  0.00           C  
ATOM   4228  NH1 ARG A 274      13.201  78.559 114.458  1.00  0.00           N1+
ATOM   4229  NH2 ARG A 274      11.642  77.965 115.943  1.00  0.00           N  
ATOM   4230  H   ARG A 274      18.129  81.692 116.703  1.00  0.00           H  
ATOM   4231  HA  ARG A 274      15.650  82.567 115.858  1.00  0.00           H  
ATOM   4232  HB2 ARG A 274      14.231  80.467 116.466  1.00  0.00           H  
ATOM   4233  HB3 ARG A 274      15.356  80.450 114.965  1.00  0.00           H  
ATOM   4234  HG2 ARG A 274      16.955  79.180 116.637  1.00  0.00           H  
ATOM   4235  HG3 ARG A 274      15.637  79.085 117.804  1.00  0.00           H  
ATOM   4236  HD2 ARG A 274      15.484  77.991 115.116  1.00  0.00           H  
ATOM   4237  HD3 ARG A 274      15.879  77.098 116.554  1.00  0.00           H  
ATOM   4238  HE  ARG A 274      13.625  77.152 117.326  1.00  0.00           H  
ATOM   4239 HH11 ARG A 274      14.103  78.655 114.014  1.00  0.00           H  
ATOM   4240 HH12 ARG A 274      12.385  78.657 113.870  1.00  0.00           H  
ATOM   4241 HH21 ARG A 274      11.328  77.554 116.811  1.00  0.00           H  
ATOM   4242 HH22 ARG A 274      11.027  78.559 115.405  1.00  0.00           H  
ATOM   4243  N   PRO A 275      15.234  82.896 118.497  1.00  0.00           N  
ATOM   4244  CA  PRO A 275      15.412  83.296 119.924  1.00  0.00           C  
ATOM   4245  C   PRO A 275      15.084  82.149 120.976  1.00  0.00           C  
ATOM   4246  O   PRO A 275      14.225  81.292 120.760  1.00  0.00           O  
ATOM   4247  CB  PRO A 275      14.453  84.497 120.172  1.00  0.00           C  
ATOM   4248  CG  PRO A 275      13.487  84.310 118.959  1.00  0.00           C  
ATOM   4249  CD  PRO A 275      14.314  83.718 117.846  1.00  0.00           C  
ATOM   4250  HA  PRO A 275      16.408  83.712 120.077  1.00  0.00           H  
ATOM   4251  HB2 PRO A 275      13.902  84.353 121.100  1.00  0.00           H  
ATOM   4252  HB3 PRO A 275      15.036  85.419 120.191  1.00  0.00           H  
ATOM   4253  HG2 PRO A 275      12.628  83.692 119.220  1.00  0.00           H  
ATOM   4254  HG3 PRO A 275      13.164  85.321 118.710  1.00  0.00           H  
ATOM   4255  HD2 PRO A 275      13.812  83.109 117.096  1.00  0.00           H  
ATOM   4256  HD3 PRO A 275      14.855  84.492 117.301  1.00  0.00           H  
ATOM   4257  N   GLY A 276      15.838  82.122 122.044  1.00  0.00           N  
ATOM   4258  CA  GLY A 276      15.754  81.016 123.084  1.00  0.00           C  
ATOM   4259  C   GLY A 276      16.459  79.690 122.723  1.00  0.00           C  
ATOM   4260  O   GLY A 276      16.452  78.790 123.555  1.00  0.00           O  
ATOM   4261  H   GLY A 276      16.421  82.933 122.199  1.00  0.00           H  
ATOM   4262  HA2 GLY A 276      16.205  81.464 123.969  1.00  0.00           H  
ATOM   4263  HA3 GLY A 276      14.771  80.707 123.440  1.00  0.00           H  
ATOM   4264  N   GLN A 277      17.284  79.646 121.626  1.00  0.00           N  
ATOM   4265  CA  GLN A 277      18.164  78.617 121.274  1.00  0.00           C  
ATOM   4266  C   GLN A 277      19.198  78.397 122.334  1.00  0.00           C  
ATOM   4267  O   GLN A 277      19.492  79.252 123.187  1.00  0.00           O  
ATOM   4268  CB  GLN A 277      18.726  78.945 119.881  1.00  0.00           C  
ATOM   4269  CG  GLN A 277      19.596  80.246 119.846  1.00  0.00           C  
ATOM   4270  CD  GLN A 277      20.355  80.440 118.508  1.00  0.00           C  
ATOM   4271  NE2 GLN A 277      21.593  80.845 118.532  1.00  0.00           N  
ATOM   4272  OE1 GLN A 277      19.792  80.260 117.442  1.00  0.00           O  
ATOM   4273  H   GLN A 277      16.981  80.301 120.919  1.00  0.00           H  
ATOM   4274  HA  GLN A 277      17.401  77.841 121.230  1.00  0.00           H  
ATOM   4275  HB2 GLN A 277      19.341  78.097 119.577  1.00  0.00           H  
ATOM   4276  HB3 GLN A 277      17.885  79.031 119.194  1.00  0.00           H  
ATOM   4277  HG2 GLN A 277      18.915  81.087 119.978  1.00  0.00           H  
ATOM   4278  HG3 GLN A 277      20.311  80.328 120.665  1.00  0.00           H  
ATOM   4279 HE21 GLN A 277      22.062  80.832 117.636  1.00  0.00           H  
ATOM   4280 HE22 GLN A 277      22.060  81.111 119.386  1.00  0.00           H  
ATOM   4281  N   ALA A 278      19.824  77.171 122.379  1.00  0.00           N  
ATOM   4282  CA  ALA A 278      20.941  76.955 123.299  1.00  0.00           C  
ATOM   4283  C   ALA A 278      22.258  77.764 122.865  1.00  0.00           C  
ATOM   4284  O   ALA A 278      23.018  78.228 123.753  1.00  0.00           O  
ATOM   4285  CB  ALA A 278      21.204  75.410 123.284  1.00  0.00           C  
ATOM   4286  H   ALA A 278      19.551  76.418 121.764  1.00  0.00           H  
ATOM   4287  HA  ALA A 278      20.669  77.271 124.306  1.00  0.00           H  
ATOM   4288  HB1 ALA A 278      21.571  75.210 122.277  1.00  0.00           H  
ATOM   4289  HB2 ALA A 278      21.916  75.076 124.038  1.00  0.00           H  
ATOM   4290  HB3 ALA A 278      20.215  74.975 123.426  1.00  0.00           H  
ATOM   4291  N   TYR A 279      22.530  78.014 121.529  1.00  0.00           N  
ATOM   4292  CA  TYR A 279      23.762  78.606 121.076  1.00  0.00           C  
ATOM   4293  C   TYR A 279      23.774  80.163 121.369  1.00  0.00           C  
ATOM   4294  O   TYR A 279      22.837  80.877 121.102  1.00  0.00           O  
ATOM   4295  CB  TYR A 279      23.905  78.270 119.565  1.00  0.00           C  
ATOM   4296  CG  TYR A 279      25.103  78.806 118.798  1.00  0.00           C  
ATOM   4297  CD1 TYR A 279      25.034  80.047 118.224  1.00  0.00           C  
ATOM   4298  CD2 TYR A 279      26.308  78.077 118.757  1.00  0.00           C  
ATOM   4299  CE1 TYR A 279      26.163  80.558 117.443  1.00  0.00           C  
ATOM   4300  CE2 TYR A 279      27.399  78.517 117.963  1.00  0.00           C  
ATOM   4301  CZ  TYR A 279      27.390  79.774 117.365  1.00  0.00           C  
ATOM   4302  OH  TYR A 279      28.509  80.307 116.806  1.00  0.00           O  
ATOM   4303  H   TYR A 279      21.877  77.585 120.889  1.00  0.00           H  
ATOM   4304  HA  TYR A 279      24.608  78.164 121.602  1.00  0.00           H  
ATOM   4305  HB2 TYR A 279      23.946  77.182 119.517  1.00  0.00           H  
ATOM   4306  HB3 TYR A 279      22.989  78.585 119.065  1.00  0.00           H  
ATOM   4307  HD1 TYR A 279      24.164  80.686 118.253  1.00  0.00           H  
ATOM   4308  HD2 TYR A 279      26.411  77.170 119.335  1.00  0.00           H  
ATOM   4309  HE1 TYR A 279      26.124  81.373 116.735  1.00  0.00           H  
ATOM   4310  HE2 TYR A 279      28.287  77.905 117.927  1.00  0.00           H  
ATOM   4311  HH  TYR A 279      28.676  81.206 117.099  1.00  0.00           H  
ATOM   4312  N   VAL A 280      24.840  80.704 121.927  1.00  0.00           N  
ATOM   4313  CA  VAL A 280      24.927  82.098 122.506  1.00  0.00           C  
ATOM   4314  C   VAL A 280      26.040  82.734 121.681  1.00  0.00           C  
ATOM   4315  O   VAL A 280      27.223  82.512 122.002  1.00  0.00           O  
ATOM   4316  CB  VAL A 280      25.177  81.882 124.013  1.00  0.00           C  
ATOM   4317  CG1 VAL A 280      25.733  83.154 124.758  1.00  0.00           C  
ATOM   4318  CG2 VAL A 280      23.997  81.284 124.727  1.00  0.00           C  
ATOM   4319  H   VAL A 280      25.549  80.001 122.076  1.00  0.00           H  
ATOM   4320  HA  VAL A 280      24.044  82.735 122.444  1.00  0.00           H  
ATOM   4321  HB  VAL A 280      25.933  81.113 124.173  1.00  0.00           H  
ATOM   4322 HG11 VAL A 280      25.539  83.114 125.831  1.00  0.00           H  
ATOM   4323 HG12 VAL A 280      26.804  83.200 124.558  1.00  0.00           H  
ATOM   4324 HG13 VAL A 280      25.200  84.017 124.361  1.00  0.00           H  
ATOM   4325 HG21 VAL A 280      24.152  81.098 125.790  1.00  0.00           H  
ATOM   4326 HG22 VAL A 280      23.252  82.077 124.776  1.00  0.00           H  
ATOM   4327 HG23 VAL A 280      23.689  80.399 124.169  1.00  0.00           H  
ATOM   4328  N   PRO A 281      25.723  83.302 120.488  1.00  0.00           N  
ATOM   4329  CA  PRO A 281      26.767  83.751 119.566  1.00  0.00           C  
ATOM   4330  C   PRO A 281      27.628  84.901 120.133  1.00  0.00           C  
ATOM   4331  O   PRO A 281      27.248  85.657 121.009  1.00  0.00           O  
ATOM   4332  CB  PRO A 281      26.048  84.229 118.203  1.00  0.00           C  
ATOM   4333  CG  PRO A 281      24.658  84.668 118.813  1.00  0.00           C  
ATOM   4334  CD  PRO A 281      24.474  83.709 120.019  1.00  0.00           C  
ATOM   4335  HA  PRO A 281      27.362  82.913 119.205  1.00  0.00           H  
ATOM   4336  HB2 PRO A 281      26.492  85.107 117.735  1.00  0.00           H  
ATOM   4337  HB3 PRO A 281      25.905  83.368 117.550  1.00  0.00           H  
ATOM   4338  HG2 PRO A 281      24.870  85.646 119.244  1.00  0.00           H  
ATOM   4339  HG3 PRO A 281      23.813  84.615 118.126  1.00  0.00           H  
ATOM   4340  HD2 PRO A 281      23.901  84.174 120.822  1.00  0.00           H  
ATOM   4341  HD3 PRO A 281      23.978  82.810 119.653  1.00  0.00           H  
ATOM   4342  N   CYS A 282      28.884  85.115 119.640  1.00  0.00           N  
ATOM   4343  CA  CYS A 282      29.693  86.215 119.983  1.00  0.00           C  
ATOM   4344  C   CYS A 282      29.174  87.544 119.342  1.00  0.00           C  
ATOM   4345  O   CYS A 282      28.917  88.539 120.094  1.00  0.00           O  
ATOM   4346  CB  CYS A 282      31.150  85.928 119.673  1.00  0.00           C  
ATOM   4347  SG  CYS A 282      32.099  87.271 120.397  1.00  0.00           S  
ATOM   4348  H   CYS A 282      29.199  84.629 118.813  1.00  0.00           H  
ATOM   4349  HA  CYS A 282      29.599  86.402 121.052  1.00  0.00           H  
ATOM   4350  HB2 CYS A 282      31.524  84.999 120.104  1.00  0.00           H  
ATOM   4351  HB3 CYS A 282      31.359  85.934 118.604  1.00  0.00           H  
ATOM   4352  HG  CYS A 282      31.337  88.178 119.781  1.00  0.00           H  
ATOM   4353  N   TYR A 283      28.741  87.538 118.053  1.00  0.00           N  
ATOM   4354  CA  TYR A 283      28.193  88.734 117.395  1.00  0.00           C  
ATOM   4355  C   TYR A 283      26.852  88.456 116.707  1.00  0.00           C  
ATOM   4356  O   TYR A 283      26.620  87.485 116.030  1.00  0.00           O  
ATOM   4357  CB  TYR A 283      29.161  89.348 116.273  1.00  0.00           C  
ATOM   4358  CG  TYR A 283      30.535  89.717 116.827  1.00  0.00           C  
ATOM   4359  CD1 TYR A 283      31.590  88.811 116.965  1.00  0.00           C  
ATOM   4360  CD2 TYR A 283      30.770  91.072 117.182  1.00  0.00           C  
ATOM   4361  CE1 TYR A 283      32.922  89.229 117.301  1.00  0.00           C  
ATOM   4362  CE2 TYR A 283      32.079  91.473 117.506  1.00  0.00           C  
ATOM   4363  CZ  TYR A 283      33.156  90.554 117.669  1.00  0.00           C  
ATOM   4364  OH  TYR A 283      34.427  90.949 118.098  1.00  0.00           O  
ATOM   4365  H   TYR A 283      28.844  86.693 117.509  1.00  0.00           H  
ATOM   4366  HA  TYR A 283      28.031  89.554 118.093  1.00  0.00           H  
ATOM   4367  HB2 TYR A 283      29.264  88.541 115.546  1.00  0.00           H  
ATOM   4368  HB3 TYR A 283      28.613  90.206 115.885  1.00  0.00           H  
ATOM   4369  HD1 TYR A 283      31.528  87.793 116.612  1.00  0.00           H  
ATOM   4370  HD2 TYR A 283      29.989  91.762 116.899  1.00  0.00           H  
ATOM   4371  HE1 TYR A 283      33.774  88.568 117.365  1.00  0.00           H  
ATOM   4372  HE2 TYR A 283      32.169  92.515 117.778  1.00  0.00           H  
ATOM   4373  HH  TYR A 283      34.504  91.906 118.061  1.00  0.00           H  
ATOM   4374  N   PHE A 284      25.942  89.401 116.837  1.00  0.00           N  
ATOM   4375  CA  PHE A 284      24.682  89.379 116.095  1.00  0.00           C  
ATOM   4376  C   PHE A 284      24.740  90.225 114.804  1.00  0.00           C  
ATOM   4377  O   PHE A 284      25.303  91.339 114.714  1.00  0.00           O  
ATOM   4378  CB  PHE A 284      23.521  89.903 116.973  1.00  0.00           C  
ATOM   4379  CG  PHE A 284      23.191  89.055 118.171  1.00  0.00           C  
ATOM   4380  CD1 PHE A 284      23.472  89.509 119.454  1.00  0.00           C  
ATOM   4381  CD2 PHE A 284      22.714  87.755 117.974  1.00  0.00           C  
ATOM   4382  CE1 PHE A 284      23.038  88.691 120.540  1.00  0.00           C  
ATOM   4383  CE2 PHE A 284      22.338  86.962 119.074  1.00  0.00           C  
ATOM   4384  CZ  PHE A 284      22.466  87.423 120.360  1.00  0.00           C  
ATOM   4385  H   PHE A 284      26.155  90.194 117.425  1.00  0.00           H  
ATOM   4386  HA  PHE A 284      24.498  88.317 115.931  1.00  0.00           H  
ATOM   4387  HB2 PHE A 284      23.688  90.950 117.224  1.00  0.00           H  
ATOM   4388  HB3 PHE A 284      22.646  89.987 116.329  1.00  0.00           H  
ATOM   4389  HD1 PHE A 284      23.832  90.497 119.701  1.00  0.00           H  
ATOM   4390  HD2 PHE A 284      22.351  87.526 116.982  1.00  0.00           H  
ATOM   4391  HE1 PHE A 284      23.249  89.075 121.527  1.00  0.00           H  
ATOM   4392  HE2 PHE A 284      21.919  85.983 118.893  1.00  0.00           H  
ATOM   4393  HZ  PHE A 284      22.224  86.812 121.218  1.00  0.00           H  
ATOM   4394  N   ILE A 285      24.339  89.659 113.715  1.00  0.00           N  
ATOM   4395  CA  ILE A 285      24.742  90.045 112.356  1.00  0.00           C  
ATOM   4396  C   ILE A 285      23.606  90.297 111.421  1.00  0.00           C  
ATOM   4397  O   ILE A 285      22.872  89.311 111.253  1.00  0.00           O  
ATOM   4398  CB  ILE A 285      25.868  89.136 111.787  1.00  0.00           C  
ATOM   4399  CG1 ILE A 285      27.200  89.056 112.605  1.00  0.00           C  
ATOM   4400  CG2 ILE A 285      26.190  89.394 110.245  1.00  0.00           C  
ATOM   4401  CD1 ILE A 285      27.792  87.617 112.704  1.00  0.00           C  
ATOM   4402  H   ILE A 285      23.887  88.760 113.796  1.00  0.00           H  
ATOM   4403  HA  ILE A 285      25.235  91.017 112.381  1.00  0.00           H  
ATOM   4404  HB  ILE A 285      25.539  88.100 111.852  1.00  0.00           H  
ATOM   4405 HG12 ILE A 285      27.886  89.762 112.138  1.00  0.00           H  
ATOM   4406 HG13 ILE A 285      26.980  89.368 113.627  1.00  0.00           H  
ATOM   4407 HG21 ILE A 285      27.095  88.841 109.993  1.00  0.00           H  
ATOM   4408 HG22 ILE A 285      25.376  89.132 109.568  1.00  0.00           H  
ATOM   4409 HG23 ILE A 285      26.384  90.458 110.113  1.00  0.00           H  
ATOM   4410 HD11 ILE A 285      28.749  87.680 113.223  1.00  0.00           H  
ATOM   4411 HD12 ILE A 285      27.070  87.046 113.287  1.00  0.00           H  
ATOM   4412 HD13 ILE A 285      28.022  87.173 111.736  1.00  0.00           H  
ATOM   4413  N   HID A 286      23.403  91.478 110.804  1.00  0.00           N  
ATOM   4414  CA  HID A 286      22.093  91.874 110.183  1.00  0.00           C  
ATOM   4415  C   HID A 286      22.253  92.369 108.721  1.00  0.00           C  
ATOM   4416  O   HID A 286      23.167  93.135 108.388  1.00  0.00           O  
ATOM   4417  CB  HID A 286      21.242  92.862 111.044  1.00  0.00           C  
ATOM   4418  CG  HID A 286      21.470  92.656 112.545  1.00  0.00           C  
ATOM   4419  CD2 HID A 286      20.614  92.012 113.366  1.00  0.00           C  
ATOM   4420  ND1 HID A 286      22.577  92.881 113.277  1.00  0.00           N  
ATOM   4421  CE1 HID A 286      22.389  92.420 114.544  1.00  0.00           C  
ATOM   4422  NE2 HID A 286      21.179  91.842 114.604  1.00  0.00           N  
ATOM   4423  H   HID A 286      24.010  92.252 111.036  1.00  0.00           H  
ATOM   4424  HA  HID A 286      21.496  90.963 110.180  1.00  0.00           H  
ATOM   4425  HB2 HID A 286      21.685  93.819 110.768  1.00  0.00           H  
ATOM   4426  HB3 HID A 286      20.179  92.808 110.809  1.00  0.00           H  
ATOM   4427  HD1 HID A 286      23.420  93.338 112.957  1.00  0.00           H  
ATOM   4428  HD2 HID A 286      19.723  91.529 112.993  1.00  0.00           H  
ATOM   4429  HE1 HID A 286      23.052  92.595 115.378  1.00  0.00           H  
ATOM   4430  N   VAL A 287      21.369  91.884 107.823  1.00  0.00           N  
ATOM   4431  CA  VAL A 287      21.290  92.380 106.466  1.00  0.00           C  
ATOM   4432  C   VAL A 287      19.919  93.039 106.264  1.00  0.00           C  
ATOM   4433  O   VAL A 287      18.839  92.605 106.722  1.00  0.00           O  
ATOM   4434  CB  VAL A 287      21.613  91.221 105.450  1.00  0.00           C  
ATOM   4435  CG1 VAL A 287      21.251  91.681 104.030  1.00  0.00           C  
ATOM   4436  CG2 VAL A 287      23.146  90.891 105.482  1.00  0.00           C  
ATOM   4437  H   VAL A 287      20.668  91.217 108.111  1.00  0.00           H  
ATOM   4438  HA  VAL A 287      21.978  93.206 106.284  1.00  0.00           H  
ATOM   4439  HB  VAL A 287      21.019  90.399 105.850  1.00  0.00           H  
ATOM   4440 HG11 VAL A 287      21.746  92.633 103.840  1.00  0.00           H  
ATOM   4441 HG12 VAL A 287      21.594  90.879 103.375  1.00  0.00           H  
ATOM   4442 HG13 VAL A 287      20.180  91.823 103.879  1.00  0.00           H  
ATOM   4443 HG21 VAL A 287      23.343  90.077 104.783  1.00  0.00           H  
ATOM   4444 HG22 VAL A 287      23.607  91.785 105.060  1.00  0.00           H  
ATOM   4445 HG23 VAL A 287      23.366  90.586 106.504  1.00  0.00           H  
ATOM   4446  N   LEU A 288      19.927  94.129 105.627  1.00  0.00           N  
ATOM   4447  CA  LEU A 288      18.853  95.128 105.301  1.00  0.00           C  
ATOM   4448  C   LEU A 288      18.901  95.523 103.835  1.00  0.00           C  
ATOM   4449  O   LEU A 288      19.934  95.315 103.194  1.00  0.00           O  
ATOM   4450  CB  LEU A 288      19.043  96.386 106.249  1.00  0.00           C  
ATOM   4451  CG  LEU A 288      18.744  96.050 107.741  1.00  0.00           C  
ATOM   4452  CD1 LEU A 288      19.959  96.227 108.571  1.00  0.00           C  
ATOM   4453  CD2 LEU A 288      17.601  97.004 108.278  1.00  0.00           C  
ATOM   4454  H   LEU A 288      20.814  94.366 105.205  1.00  0.00           H  
ATOM   4455  HA  LEU A 288      17.878  94.651 105.395  1.00  0.00           H  
ATOM   4456  HB2 LEU A 288      20.067  96.727 106.094  1.00  0.00           H  
ATOM   4457  HB3 LEU A 288      18.521  97.292 105.940  1.00  0.00           H  
ATOM   4458  HG  LEU A 288      18.452  95.001 107.810  1.00  0.00           H  
ATOM   4459 HD11 LEU A 288      20.759  95.553 108.267  1.00  0.00           H  
ATOM   4460 HD12 LEU A 288      20.361  97.232 108.443  1.00  0.00           H  
ATOM   4461 HD13 LEU A 288      19.756  95.922 109.599  1.00  0.00           H  
ATOM   4462 HD21 LEU A 288      17.537  96.964 109.365  1.00  0.00           H  
ATOM   4463 HD22 LEU A 288      17.790  98.064 108.109  1.00  0.00           H  
ATOM   4464 HD23 LEU A 288      16.627  96.691 107.901  1.00  0.00           H  
ATOM   4465  N   LYS A 289      17.878  96.269 103.351  1.00  0.00           N  
ATOM   4466  CA  LYS A 289      17.670  96.737 101.962  1.00  0.00           C  
ATOM   4467  C   LYS A 289      16.921  98.003 101.774  1.00  0.00           C  
ATOM   4468  O   LYS A 289      15.847  98.150 102.413  1.00  0.00           O  
ATOM   4469  CB  LYS A 289      17.091  95.557 101.104  1.00  0.00           C  
ATOM   4470  CG  LYS A 289      16.636  95.963  99.686  1.00  0.00           C  
ATOM   4471  CD  LYS A 289      16.561  94.808  98.710  1.00  0.00           C  
ATOM   4472  CE  LYS A 289      15.374  93.800  98.948  1.00  0.00           C  
ATOM   4473  NZ  LYS A 289      14.112  94.439  98.702  1.00  0.00           N1+
ATOM   4474  H   LYS A 289      17.146  96.547 103.988  1.00  0.00           H  
ATOM   4475  HA  LYS A 289      18.687  96.903 101.605  1.00  0.00           H  
ATOM   4476  HB2 LYS A 289      17.913  94.852 100.984  1.00  0.00           H  
ATOM   4477  HB3 LYS A 289      16.243  95.085 101.601  1.00  0.00           H  
ATOM   4478  HG2 LYS A 289      15.737  96.579  99.705  1.00  0.00           H  
ATOM   4479  HG3 LYS A 289      17.464  96.501  99.226  1.00  0.00           H  
ATOM   4480  HD2 LYS A 289      16.455  95.255  97.722  1.00  0.00           H  
ATOM   4481  HD3 LYS A 289      17.545  94.338  98.690  1.00  0.00           H  
ATOM   4482  HE2 LYS A 289      15.551  92.972  98.261  1.00  0.00           H  
ATOM   4483  HE3 LYS A 289      15.376  93.311  99.922  1.00  0.00           H  
ATOM   4484  HZ1 LYS A 289      13.771  94.440  97.751  1.00  0.00           H  
ATOM   4485  HZ2 LYS A 289      13.330  94.012  99.178  1.00  0.00           H  
ATOM   4486  HZ3 LYS A 289      14.177  95.390  99.038  1.00  0.00           H  
ATOM   4487  N   LYS A 290      17.438  98.936 100.982  1.00  0.00           N  
ATOM   4488  CA  LYS A 290      16.737 100.273 100.761  1.00  0.00           C  
ATOM   4489  C   LYS A 290      15.486 100.153  99.971  1.00  0.00           C  
ATOM   4490  O   LYS A 290      15.411  99.283  99.110  1.00  0.00           O  
ATOM   4491  CB  LYS A 290      17.759 101.212 100.099  1.00  0.00           C  
ATOM   4492  CG  LYS A 290      17.346 102.735  99.902  1.00  0.00           C  
ATOM   4493  CD  LYS A 290      18.470 103.641  99.452  1.00  0.00           C  
ATOM   4494  CE  LYS A 290      18.089 105.065  99.093  1.00  0.00           C  
ATOM   4495  NZ  LYS A 290      19.389 105.871  99.090  1.00  0.00           N1+
ATOM   4496  H   LYS A 290      18.299  98.720 100.500  1.00  0.00           H  
ATOM   4497  HA  LYS A 290      16.489 100.618 101.764  1.00  0.00           H  
ATOM   4498  HB2 LYS A 290      18.776 101.204 100.490  1.00  0.00           H  
ATOM   4499  HB3 LYS A 290      17.899 100.920  99.058  1.00  0.00           H  
ATOM   4500  HG2 LYS A 290      16.625 102.819  99.088  1.00  0.00           H  
ATOM   4501  HG3 LYS A 290      16.889 103.143 100.804  1.00  0.00           H  
ATOM   4502  HD2 LYS A 290      19.155 103.761 100.291  1.00  0.00           H  
ATOM   4503  HD3 LYS A 290      18.989 103.238  98.583  1.00  0.00           H  
ATOM   4504  HE2 LYS A 290      17.624 105.126  98.109  1.00  0.00           H  
ATOM   4505  HE3 LYS A 290      17.526 105.531  99.900  1.00  0.00           H  
ATOM   4506  HZ1 LYS A 290      19.862 105.993  99.973  1.00  0.00           H  
ATOM   4507  HZ2 LYS A 290      20.062 105.406  98.497  1.00  0.00           H  
ATOM   4508  HZ3 LYS A 290      19.329 106.759  98.611  1.00  0.00           H  
ATOM   4509  N   THR A 291      14.526 101.065 100.095  1.00  0.00           N  
ATOM   4510  CA  THR A 291      13.319 101.053  99.223  1.00  0.00           C  
ATOM   4511  C   THR A 291      13.706 100.939  97.721  1.00  0.00           C  
ATOM   4512  O   THR A 291      14.715 101.444  97.303  1.00  0.00           O  
ATOM   4513  CB  THR A 291      12.665 102.431  99.346  1.00  0.00           C  
ATOM   4514  CG2 THR A 291      11.297 102.555  98.680  1.00  0.00           C  
ATOM   4515  OG1 THR A 291      12.409 102.733 100.724  1.00  0.00           O  
ATOM   4516  H   THR A 291      14.595 101.857 100.718  1.00  0.00           H  
ATOM   4517  HA  THR A 291      12.629 100.320  99.642  1.00  0.00           H  
ATOM   4518  HB  THR A 291      13.284 103.261  99.008  1.00  0.00           H  
ATOM   4519  HG1 THR A 291      13.220 103.002 101.163  1.00  0.00           H  
ATOM   4520 HG21 THR A 291      10.649 101.741  99.004  1.00  0.00           H  
ATOM   4521 HG22 THR A 291      10.822 103.471  99.032  1.00  0.00           H  
ATOM   4522 HG23 THR A 291      11.322 102.536  97.591  1.00  0.00           H  
ATOM   4523  N   GLY A 292      12.928 100.218  96.903  1.00  0.00           N  
ATOM   4524  CA  GLY A 292      13.237 100.015  95.449  1.00  0.00           C  
ATOM   4525  C   GLY A 292      12.890  98.627  94.899  1.00  0.00           C  
ATOM   4526  O   GLY A 292      12.960  98.505  93.702  1.00  0.00           O  
ATOM   4527  OXT GLY A 292      12.589  97.732  95.681  1.00  0.00           O1-
ATOM   4528  H   GLY A 292      12.114  99.822  97.350  1.00  0.00           H  
ATOM   4529  HA2 GLY A 292      12.664 100.789  94.937  1.00  0.00           H  
ATOM   4530  HA3 GLY A 292      14.273 100.214  95.174  1.00  0.00           H  
ATOM   4531  N   ACT A 294      35.468  96.588 117.198  1.00  0.00           N  
ATOM   4532  CA  ACT A 294      35.722  95.590 118.386  1.00  0.00           C  
ATOM   4533  C   ACT A 294      34.648  94.671 118.872  1.00  0.00           C  
ATOM   4534  O   ACT A 294      34.792  93.490 118.709  1.00  0.00           O  
ATOM   4535  CE  ACT A 294      36.698  97.351 116.776  1.00  0.00           C  
ATOM   4536  OXT ACT A 294      33.719  95.167 119.430  1.00  0.00           O1-
ATOM   4537  HE1 ACT A 294      37.529  96.702 116.493  1.00  0.00           H  
ATOM   4538  HE2 ACT A 294      36.406  98.074 116.013  1.00  0.00           H  
ATOM   4539  HE3 ACT A 294      37.065  97.853 117.673  1.00  0.00           H  
ATOM   4540  H1  ACT A 294      36.061  96.145 119.263  1.00  0.00           H  
ATOM   4541  H3  ACT A 294      36.601  95.008 118.104  1.00  0.00           H  
ATOM   4542  H01 ACT A 294      34.819  97.305 117.553  1.00  0.00           H  
ATOM   4543  H02 ACT A 294      35.031  96.196 116.351  1.00  0.00           H  
ATOM   4544  CA' SAM A 293      37.523  97.229 110.363  1.00  0.00           C  
ATOM   4545  CB  SAM A 293      36.742  97.966 111.417  1.00  0.00           C  
ATOM   4546  CG  SAM A 293      37.709  98.996 111.987  1.00  0.00           C  
ATOM   4547  SD  SAM A 293      37.350  99.441 113.772  1.00  0.00           S  
ATOM   4548  C5' SAM A 293      36.179 100.724 113.430  1.00  0.00           C  
ATOM   4549  C4' SAM A 293      36.782 101.967 112.832  1.00  0.00           C  
ATOM   4550  O4' SAM A 293      35.724 102.938 112.799  1.00  0.00           O  
ATOM   4551  C3' SAM A 293      37.970 102.680 113.624  1.00  0.00           C  
ATOM   4552  O3' SAM A 293      39.155 102.540 112.828  1.00  0.00           O  
ATOM   4553  C2' SAM A 293      37.531 104.199 113.633  1.00  0.00           C  
ATOM   4554  O2' SAM A 293      38.474 105.186 113.219  1.00  0.00           O  
ATOM   4555  C1' SAM A 293      36.236 104.235 112.753  1.00  0.00           C  
ATOM   4556  OXT SAM A 293      39.780  96.312 110.774  1.00  0.00           O  
ATOM   4557  N1  SAM A 293      32.975 108.037 111.538  1.00  0.00           N  
ATOM   4558  C2  SAM A 293      33.998 107.431 110.837  1.00  0.00           C  
ATOM   4559  N3  SAM A 293      34.891 106.614 111.414  1.00  0.00           N  
ATOM   4560  C4  SAM A 293      34.648 106.158 112.633  1.00  0.00           C  
ATOM   4561  C5  SAM A 293      33.712 106.710 113.428  1.00  0.00           C  
ATOM   4562  C6  SAM A 293      32.869 107.682 112.830  1.00  0.00           C  
ATOM   4563  N6  SAM A 293      31.870 108.449 113.448  1.00  0.00           N  
ATOM   4564  N7  SAM A 293      33.768 106.141 114.712  1.00  0.00           N  
ATOM   4565  C8  SAM A 293      34.719 105.194 114.589  1.00  0.00           C  
ATOM   4566  N9  SAM A 293      35.346 105.211 113.337  1.00  0.00           N  
ATOM   4567  C'  SAM A 293      38.560  96.233 111.039  1.00  0.00           C  
ATOM   4568  N'  SAM A 293      36.526  96.708 109.378  1.00  0.00           N  
ATOM   4569  O'  SAM A 293      38.153  95.230 111.627  1.00  0.00           O  
ATOM   4570 HN61 SAM A 293      31.458 109.259 113.001  1.00  0.00           H  
ATOM   4571 HN62 SAM A 293      31.880 108.335 114.454  1.00  0.00           H  
ATOM   4572  HA  SAM A 293      38.162  97.974 109.888  1.00  0.00           H  
ATOM   4573  HB1 SAM A 293      36.287  97.303 112.163  1.00  0.00           H  
ATOM   4574  HB2 SAM A 293      35.963  98.593 110.965  1.00  0.00           H  
ATOM   4575  HG1 SAM A 293      37.633  99.926 111.410  1.00  0.00           H  
ATOM   4576  HG2 SAM A 293      38.753  98.672 111.905  1.00  0.00           H  
ATOM   4577 HO2' SAM A 293      38.570 105.083 112.256  1.00  0.00           H  
ATOM   4578 HO3' SAM A 293      38.973 102.725 111.890  1.00  0.00           H  
ATOM   4579  H01 SAM A 293      34.994 104.502 115.372  1.00  0.00           H  
ATOM   4580  H02 SAM A 293      36.973 101.839 111.759  1.00  0.00           H  
ATOM   4581  H03 SAM A 293      38.131 102.364 114.663  1.00  0.00           H  
ATOM   4582  H04 SAM A 293      37.250 104.308 114.688  1.00  0.00           H  
ATOM   4583  H05 SAM A 293      36.445 104.603 111.743  1.00  0.00           H  
ATOM   4584  H06 SAM A 293      34.041 107.635 109.770  1.00  0.00           H  
ATOM   4585  H07 SAM A 293      36.832  95.942 108.760  1.00  0.00           H  
ATOM   4586  H08 SAM A 293      36.341  97.479 108.719  1.00  0.00           H  
ATOM   4587  H09 SAM A 293      35.629  96.350 109.736  1.00  0.00           H  
ATOM   4588 H5'1 SAM A 293      35.704 101.099 114.345  1.00  0.00           H  
ATOM   4589 H5'2 SAM A 293      35.351 100.382 112.796  1.00  0.00           H  
END
