# Supplementary material for: Computational Investigation of GNMT-Catalyzed Methyl Transfer Reaction: Integrating MD, QM, and ML Approaches
Source: J Comput Chem. Author manuscript; Available in PMC 2026 Jun 29. (PMC13312424; doi:10.1002/jcc.70434)
Supplement: SI-3 [file NIHMS2188582-supplement-SI-3.zip › MD-frame-pdbs/sampling-P2-45210.pdb]

ATOM      1  N   VAL A   1      44.111 112.161 100.314  1.00  0.00           N  
ATOM      2  CA  VAL A   1      44.003 111.992 101.770  1.00  0.00           C  
ATOM      3  C   VAL A   1      45.166 112.673 102.556  1.00  0.00           C  
ATOM      4  O   VAL A   1      46.371 112.586 102.260  1.00  0.00           O  
ATOM      5  CB  VAL A   1      43.917 110.454 102.016  1.00  0.00           C  
ATOM      6  CG1 VAL A   1      44.005 110.146 103.498  1.00  0.00           C  
ATOM      7  CG2 VAL A   1      42.576 109.873 101.538  1.00  0.00           C  
ATOM      8  HA  VAL A   1      43.027 112.419 102.004  1.00  0.00           H  
ATOM      9  HB  VAL A   1      44.678 109.880 101.489  1.00  0.00           H  
ATOM     10 HG11 VAL A   1      43.392 110.843 104.071  1.00  0.00           H  
ATOM     11 HG12 VAL A   1      43.809 109.111 103.775  1.00  0.00           H  
ATOM     12 HG13 VAL A   1      45.024 110.356 103.825  1.00  0.00           H  
ATOM     13 HG21 VAL A   1      42.297 110.209 100.539  1.00  0.00           H  
ATOM     14 HG22 VAL A   1      42.411 108.796 101.496  1.00  0.00           H  
ATOM     15 HG23 VAL A   1      41.773 110.201 102.198  1.00  0.00           H  
ATOM     16  H1  VAL A   1      44.860 111.651  99.868  1.00  0.00           H  
ATOM     17  H2  VAL A   1      44.415 113.121 100.239  1.00  0.00           H  
ATOM     18  H3  VAL A   1      43.216 112.071  99.854  1.00  0.00           H  
ATOM     19  N   ASP A   2      44.684 113.305 103.663  1.00  0.00           N  
ATOM     20  CA  ASP A   2      45.559 113.878 104.707  1.00  0.00           C  
ATOM     21  C   ASP A   2      44.888 113.816 106.136  1.00  0.00           C  
ATOM     22  O   ASP A   2      45.581 113.283 107.041  1.00  0.00           O  
ATOM     23  CB  ASP A   2      46.076 115.274 104.317  1.00  0.00           C  
ATOM     24  CG  ASP A   2      45.011 116.106 103.636  1.00  0.00           C  
ATOM     25  OD1 ASP A   2      44.061 116.510 104.253  1.00  0.00           O  
ATOM     26  OD2 ASP A   2      45.155 116.298 102.427  1.00  0.00           O1-
ATOM     27  H   ASP A   2      43.679 113.350 103.753  1.00  0.00           H  
ATOM     28  HA  ASP A   2      46.418 113.222 104.849  1.00  0.00           H  
ATOM     29  HB2 ASP A   2      46.543 115.753 105.177  1.00  0.00           H  
ATOM     30  HB3 ASP A   2      46.919 115.125 103.643  1.00  0.00           H  
ATOM     31  N   SER A   3      43.690 114.451 106.412  1.00  0.00           N  
ATOM     32  CA  SER A   3      43.052 114.282 107.708  1.00  0.00           C  
ATOM     33  C   SER A   3      41.594 114.732 107.570  1.00  0.00           C  
ATOM     34  O   SER A   3      41.248 115.645 106.751  1.00  0.00           O  
ATOM     35  CB  SER A   3      43.776 115.056 108.812  1.00  0.00           C  
ATOM     36  OG  SER A   3      42.955 115.467 109.950  1.00  0.00           O  
ATOM     37  H   SER A   3      43.295 114.961 105.636  1.00  0.00           H  
ATOM     38  HA  SER A   3      43.194 113.239 107.993  1.00  0.00           H  
ATOM     39  HB2 SER A   3      44.529 114.379 109.212  1.00  0.00           H  
ATOM     40  HB3 SER A   3      44.261 115.926 108.366  1.00  0.00           H  
ATOM     41  HG  SER A   3      43.459 116.104 110.461  1.00  0.00           H  
ATOM     42  N   VAL A   4      40.728 114.237 108.476  1.00  0.00           N  
ATOM     43  CA  VAL A   4      39.328 114.500 108.592  1.00  0.00           C  
ATOM     44  C   VAL A   4      39.108 115.909 109.221  1.00  0.00           C  
ATOM     45  O   VAL A   4      38.078 116.541 108.959  1.00  0.00           O  
ATOM     46  CB  VAL A   4      38.615 113.353 109.404  1.00  0.00           C  
ATOM     47  CG1 VAL A   4      38.423 113.675 110.865  1.00  0.00           C  
ATOM     48  CG2 VAL A   4      37.282 113.258 108.694  1.00  0.00           C  
ATOM     49  H   VAL A   4      41.051 113.563 109.154  1.00  0.00           H  
ATOM     50  HA  VAL A   4      38.961 114.376 107.572  1.00  0.00           H  
ATOM     51  HB  VAL A   4      39.217 112.451 109.286  1.00  0.00           H  
ATOM     52 HG11 VAL A   4      39.433 113.850 111.234  1.00  0.00           H  
ATOM     53 HG12 VAL A   4      37.676 114.443 111.062  1.00  0.00           H  
ATOM     54 HG13 VAL A   4      38.006 112.831 111.414  1.00  0.00           H  
ATOM     55 HG21 VAL A   4      36.866 114.192 108.319  1.00  0.00           H  
ATOM     56 HG22 VAL A   4      37.345 112.543 107.873  1.00  0.00           H  
ATOM     57 HG23 VAL A   4      36.615 112.826 109.441  1.00  0.00           H  
ATOM     58  N   TYR A   5      40.132 116.473 109.928  1.00  0.00           N  
ATOM     59  CA  TYR A   5      40.129 117.833 110.425  1.00  0.00           C  
ATOM     60  C   TYR A   5      40.223 118.808 109.289  1.00  0.00           C  
ATOM     61  O   TYR A   5      40.398 119.981 109.518  1.00  0.00           O  
ATOM     62  CB  TYR A   5      41.107 117.981 111.572  1.00  0.00           C  
ATOM     63  CG  TYR A   5      40.685 117.195 112.834  1.00  0.00           C  
ATOM     64  CD1 TYR A   5      41.627 116.267 113.380  1.00  0.00           C  
ATOM     65  CD2 TYR A   5      39.491 117.441 113.428  1.00  0.00           C  
ATOM     66  CE1 TYR A   5      41.137 115.425 114.416  1.00  0.00           C  
ATOM     67  CE2 TYR A   5      39.099 116.698 114.565  1.00  0.00           C  
ATOM     68  CZ  TYR A   5      39.865 115.616 115.008  1.00  0.00           C  
ATOM     69  OH  TYR A   5      39.478 114.913 116.120  1.00  0.00           O  
ATOM     70  H   TYR A   5      40.951 115.898 110.061  1.00  0.00           H  
ATOM     71  HA  TYR A   5      39.087 117.897 110.739  1.00  0.00           H  
ATOM     72  HB2 TYR A   5      42.063 117.599 111.215  1.00  0.00           H  
ATOM     73  HB3 TYR A   5      41.296 119.012 111.870  1.00  0.00           H  
ATOM     74  HD1 TYR A   5      42.620 116.127 112.979  1.00  0.00           H  
ATOM     75  HD2 TYR A   5      38.812 118.184 113.033  1.00  0.00           H  
ATOM     76  HE1 TYR A   5      41.765 114.571 114.621  1.00  0.00           H  
ATOM     77  HE2 TYR A   5      38.157 116.866 115.066  1.00  0.00           H  
ATOM     78  HH  TYR A   5      39.990 114.112 116.257  1.00  0.00           H  
ATOM     79  N   ARG A   6      40.136 118.393 108.067  1.00  0.00           N  
ATOM     80  CA  ARG A   6      40.050 119.219 106.871  1.00  0.00           C  
ATOM     81  C   ARG A   6      38.601 119.642 106.548  1.00  0.00           C  
ATOM     82  O   ARG A   6      38.253 120.801 106.210  1.00  0.00           O  
ATOM     83  CB  ARG A   6      40.683 118.545 105.560  1.00  0.00           C  
ATOM     84  CG  ARG A   6      40.803 119.413 104.320  1.00  0.00           C  
ATOM     85  CD  ARG A   6      41.244 118.607 103.085  1.00  0.00           C  
ATOM     86  NE  ARG A   6      40.397 117.488 102.708  1.00  0.00           N  
ATOM     87  CZ  ARG A   6      40.617 116.132 102.809  1.00  0.00           C  
ATOM     88  NH1 ARG A   6      39.712 115.248 102.542  1.00  0.00           N1+
ATOM     89  NH2 ARG A   6      41.751 115.725 103.235  1.00  0.00           N  
ATOM     90  H   ARG A   6      40.250 117.405 107.895  1.00  0.00           H  
ATOM     91  HA  ARG A   6      40.658 120.102 107.066  1.00  0.00           H  
ATOM     92  HB2 ARG A   6      41.677 118.113 105.679  1.00  0.00           H  
ATOM     93  HB3 ARG A   6      40.006 117.744 105.259  1.00  0.00           H  
ATOM     94  HG2 ARG A   6      39.796 119.762 104.093  1.00  0.00           H  
ATOM     95  HG3 ARG A   6      41.483 120.225 104.577  1.00  0.00           H  
ATOM     96  HD2 ARG A   6      41.287 119.352 102.290  1.00  0.00           H  
ATOM     97  HD3 ARG A   6      42.276 118.277 103.205  1.00  0.00           H  
ATOM     98  HE  ARG A   6      39.451 117.690 102.418  1.00  0.00           H  
ATOM     99 HH11 ARG A   6      38.749 115.511 102.389  1.00  0.00           H  
ATOM    100 HH12 ARG A   6      39.873 114.269 102.734  1.00  0.00           H  
ATOM    101 HH21 ARG A   6      42.454 116.374 103.557  1.00  0.00           H  
ATOM    102 HH22 ARG A   6      41.892 114.734 103.369  1.00  0.00           H  
ATOM    103  N   THR A   7      37.680 118.706 106.859  1.00  0.00           N  
ATOM    104  CA  THR A   7      36.202 118.938 106.802  1.00  0.00           C  
ATOM    105  C   THR A   7      35.665 119.221 108.192  1.00  0.00           C  
ATOM    106  O   THR A   7      34.798 120.123 108.399  1.00  0.00           O  
ATOM    107  CB  THR A   7      35.384 117.798 106.067  1.00  0.00           C  
ATOM    108  CG2 THR A   7      35.910 117.519 104.640  1.00  0.00           C  
ATOM    109  OG1 THR A   7      35.478 116.579 106.812  1.00  0.00           O  
ATOM    110  H   THR A   7      37.989 117.791 107.156  1.00  0.00           H  
ATOM    111  HA  THR A   7      36.171 119.840 106.190  1.00  0.00           H  
ATOM    112  HB  THR A   7      34.328 118.047 105.961  1.00  0.00           H  
ATOM    113  HG1 THR A   7      36.034 115.956 106.339  1.00  0.00           H  
ATOM    114 HG21 THR A   7      35.332 116.801 104.058  1.00  0.00           H  
ATOM    115 HG22 THR A   7      35.962 118.413 104.020  1.00  0.00           H  
ATOM    116 HG23 THR A   7      36.944 117.177 104.631  1.00  0.00           H  
ATOM    117  N   ARG A   8      36.142 118.460 109.183  1.00  0.00           N  
ATOM    118  CA  ARG A   8      35.808 118.549 110.650  1.00  0.00           C  
ATOM    119  C   ARG A   8      36.656 119.657 111.316  1.00  0.00           C  
ATOM    120  O   ARG A   8      37.816 119.882 110.927  1.00  0.00           O  
ATOM    121  CB  ARG A   8      35.858 117.161 111.358  1.00  0.00           C  
ATOM    122  CG  ARG A   8      35.065 116.129 110.673  1.00  0.00           C  
ATOM    123  CD  ARG A   8      33.601 116.439 110.580  1.00  0.00           C  
ATOM    124  NE  ARG A   8      33.193 117.108 109.298  1.00  0.00           N  
ATOM    125  CZ  ARG A   8      32.507 118.192 109.191  1.00  0.00           C  
ATOM    126  NH1 ARG A   8      32.220 118.509 107.984  1.00  0.00           N1+
ATOM    127  NH2 ARG A   8      31.996 118.955 110.132  1.00  0.00           N  
ATOM    128  H   ARG A   8      36.750 117.709 108.890  1.00  0.00           H  
ATOM    129  HA  ARG A   8      34.795 118.939 110.750  1.00  0.00           H  
ATOM    130  HB2 ARG A   8      36.925 116.941 111.360  1.00  0.00           H  
ATOM    131  HB3 ARG A   8      35.569 117.327 112.396  1.00  0.00           H  
ATOM    132  HG2 ARG A   8      35.371 116.117 109.627  1.00  0.00           H  
ATOM    133  HG3 ARG A   8      35.132 115.149 111.146  1.00  0.00           H  
ATOM    134  HD2 ARG A   8      33.068 115.501 110.739  1.00  0.00           H  
ATOM    135  HD3 ARG A   8      33.441 117.124 111.413  1.00  0.00           H  
ATOM    136  HE  ARG A   8      33.184 116.610 108.419  1.00  0.00           H  
ATOM    137 HH11 ARG A   8      32.475 117.844 107.268  1.00  0.00           H  
ATOM    138 HH12 ARG A   8      31.428 119.117 107.830  1.00  0.00           H  
ATOM    139 HH21 ARG A   8      32.027 118.617 111.082  1.00  0.00           H  
ATOM    140 HH22 ARG A   8      31.286 119.624 109.870  1.00  0.00           H  
ATOM    141  N   SER A   9      36.192 120.350 112.346  1.00  0.00           N  
ATOM    142  CA  SER A   9      36.905 121.321 113.208  1.00  0.00           C  
ATOM    143  C   SER A   9      37.784 120.641 114.289  1.00  0.00           C  
ATOM    144  O   SER A   9      37.298 119.630 114.911  1.00  0.00           O  
ATOM    145  CB  SER A   9      35.847 122.054 114.047  1.00  0.00           C  
ATOM    146  OG  SER A   9      34.880 122.769 113.213  1.00  0.00           O  
ATOM    147  H   SER A   9      35.245 120.155 112.638  1.00  0.00           H  
ATOM    148  HA  SER A   9      37.440 122.086 112.643  1.00  0.00           H  
ATOM    149  HB2 SER A   9      35.344 121.374 114.736  1.00  0.00           H  
ATOM    150  HB3 SER A   9      36.340 122.738 114.738  1.00  0.00           H  
ATOM    151  HG  SER A   9      34.251 122.177 112.793  1.00  0.00           H  
ATOM    152  N   LEU A  10      38.819 121.306 114.756  1.00  0.00           N  
ATOM    153  CA  LEU A  10      39.591 120.709 115.913  1.00  0.00           C  
ATOM    154  C   LEU A  10      38.818 120.989 117.204  1.00  0.00           C  
ATOM    155  O   LEU A  10      38.473 122.107 117.449  1.00  0.00           O  
ATOM    156  CB  LEU A  10      40.997 121.259 115.906  1.00  0.00           C  
ATOM    157  CG  LEU A  10      41.824 120.712 114.795  1.00  0.00           C  
ATOM    158  CD1 LEU A  10      43.040 121.568 114.339  1.00  0.00           C  
ATOM    159  CD2 LEU A  10      42.363 119.335 115.204  1.00  0.00           C  
ATOM    160  H   LEU A  10      39.100 122.182 114.341  1.00  0.00           H  
ATOM    161  HA  LEU A  10      39.616 119.626 115.788  1.00  0.00           H  
ATOM    162  HB2 LEU A  10      40.971 122.341 115.773  1.00  0.00           H  
ATOM    163  HB3 LEU A  10      41.517 121.119 116.853  1.00  0.00           H  
ATOM    164  HG  LEU A  10      41.198 120.521 113.924  1.00  0.00           H  
ATOM    165 HD11 LEU A  10      43.758 121.685 115.153  1.00  0.00           H  
ATOM    166 HD12 LEU A  10      43.647 121.163 113.530  1.00  0.00           H  
ATOM    167 HD13 LEU A  10      42.814 122.596 114.054  1.00  0.00           H  
ATOM    168 HD21 LEU A  10      43.212 119.449 115.878  1.00  0.00           H  
ATOM    169 HD22 LEU A  10      41.583 118.711 115.640  1.00  0.00           H  
ATOM    170 HD23 LEU A  10      42.644 118.837 114.275  1.00  0.00           H  
ATOM    171  N   GLY A  11      38.662 119.953 118.016  1.00  0.00           N  
ATOM    172  CA  GLY A  11      38.346 120.114 119.412  1.00  0.00           C  
ATOM    173  C   GLY A  11      36.865 120.383 119.728  1.00  0.00           C  
ATOM    174  O   GLY A  11      36.593 120.883 120.839  1.00  0.00           O  
ATOM    175  H   GLY A  11      38.923 119.033 117.692  1.00  0.00           H  
ATOM    176  HA2 GLY A  11      38.769 119.245 119.914  1.00  0.00           H  
ATOM    177  HA3 GLY A  11      38.991 120.940 119.715  1.00  0.00           H  
ATOM    178  N   VAL A  12      35.955 119.881 118.942  1.00  0.00           N  
ATOM    179  CA  VAL A  12      34.492 119.941 119.128  1.00  0.00           C  
ATOM    180  C   VAL A  12      33.860 118.526 119.560  1.00  0.00           C  
ATOM    181  O   VAL A  12      34.411 117.431 119.560  1.00  0.00           O  
ATOM    182  CB  VAL A  12      33.757 120.338 117.787  1.00  0.00           C  
ATOM    183  CG1 VAL A  12      34.074 121.810 117.511  1.00  0.00           C  
ATOM    184  CG2 VAL A  12      34.196 119.552 116.491  1.00  0.00           C  
ATOM    185  H   VAL A  12      36.182 119.524 118.025  1.00  0.00           H  
ATOM    186  HA  VAL A  12      34.224 120.625 119.933  1.00  0.00           H  
ATOM    187  HB  VAL A  12      32.699 120.191 118.005  1.00  0.00           H  
ATOM    188 HG11 VAL A  12      33.570 122.048 116.575  1.00  0.00           H  
ATOM    189 HG12 VAL A  12      33.762 122.488 118.306  1.00  0.00           H  
ATOM    190 HG13 VAL A  12      35.127 121.898 117.242  1.00  0.00           H  
ATOM    191 HG21 VAL A  12      33.657 119.974 115.643  1.00  0.00           H  
ATOM    192 HG22 VAL A  12      35.265 119.731 116.371  1.00  0.00           H  
ATOM    193 HG23 VAL A  12      34.046 118.476 116.583  1.00  0.00           H  
ATOM    194  N   ALA A  13      32.620 118.541 119.973  1.00  0.00           N  
ATOM    195  CA  ALA A  13      31.760 117.490 120.393  1.00  0.00           C  
ATOM    196  C   ALA A  13      31.277 116.429 119.423  1.00  0.00           C  
ATOM    197  O   ALA A  13      31.015 116.757 118.231  1.00  0.00           O  
ATOM    198  CB  ALA A  13      30.686 118.171 121.301  1.00  0.00           C  
ATOM    199  H   ALA A  13      32.097 119.382 120.173  1.00  0.00           H  
ATOM    200  HA  ALA A  13      32.376 116.878 121.054  1.00  0.00           H  
ATOM    201  HB1 ALA A  13      29.999 117.439 121.727  1.00  0.00           H  
ATOM    202  HB2 ALA A  13      31.258 118.622 122.112  1.00  0.00           H  
ATOM    203  HB3 ALA A  13      30.161 118.972 120.782  1.00  0.00           H  
ATOM    204  N   ALA A  14      31.231 115.115 119.803  1.00  0.00           N  
ATOM    205  CA  ALA A  14      30.906 113.906 119.034  1.00  0.00           C  
ATOM    206  C   ALA A  14      31.858 113.706 117.746  1.00  0.00           C  
ATOM    207  O   ALA A  14      32.220 112.546 117.513  1.00  0.00           O  
ATOM    208  CB  ALA A  14      29.430 114.033 118.647  1.00  0.00           C  
ATOM    209  H   ALA A  14      31.579 114.970 120.740  1.00  0.00           H  
ATOM    210  HA  ALA A  14      30.991 112.990 119.620  1.00  0.00           H  
ATOM    211  HB1 ALA A  14      28.735 113.968 119.485  1.00  0.00           H  
ATOM    212  HB2 ALA A  14      29.354 114.817 117.894  1.00  0.00           H  
ATOM    213  HB3 ALA A  14      29.187 113.186 118.005  1.00  0.00           H  
ATOM    214  N   GLU A  15      32.210 114.696 116.907  1.00  0.00           N  
ATOM    215  CA  GLU A  15      32.952 114.518 115.640  1.00  0.00           C  
ATOM    216  C   GLU A  15      34.454 114.235 116.013  1.00  0.00           C  
ATOM    217  O   GLU A  15      34.907 114.929 116.910  1.00  0.00           O  
ATOM    218  CB  GLU A  15      32.748 115.758 114.762  1.00  0.00           C  
ATOM    219  CG  GLU A  15      31.305 116.002 114.106  1.00  0.00           C  
ATOM    220  CD  GLU A  15      30.944 117.479 113.855  1.00  0.00           C  
ATOM    221  OE1 GLU A  15      31.503 118.155 112.960  1.00  0.00           O  
ATOM    222  OE2 GLU A  15      29.938 117.960 114.468  1.00  0.00           O1-
ATOM    223  H   GLU A  15      32.203 115.605 117.347  1.00  0.00           H  
ATOM    224  HA  GLU A  15      32.693 113.662 115.019  1.00  0.00           H  
ATOM    225  HB2 GLU A  15      32.969 116.638 115.366  1.00  0.00           H  
ATOM    226  HB3 GLU A  15      33.404 115.765 113.892  1.00  0.00           H  
ATOM    227  HG2 GLU A  15      31.249 115.351 113.233  1.00  0.00           H  
ATOM    228  HG3 GLU A  15      30.562 115.652 114.822  1.00  0.00           H  
ATOM    229  N   GLY A  16      35.188 113.424 115.253  1.00  0.00           N  
ATOM    230  CA  GLY A  16      36.560 113.037 115.505  1.00  0.00           C  
ATOM    231  C   GLY A  16      37.057 111.658 115.027  1.00  0.00           C  
ATOM    232  O   GLY A  16      36.525 111.132 114.034  1.00  0.00           O  
ATOM    233  H   GLY A  16      34.798 112.886 114.493  1.00  0.00           H  
ATOM    234  HA2 GLY A  16      37.192 113.825 115.095  1.00  0.00           H  
ATOM    235  HA3 GLY A  16      36.671 113.038 116.589  1.00  0.00           H  
ATOM    236  N   ILE A  17      38.208 111.180 115.661  1.00  0.00           N  
ATOM    237  CA  ILE A  17      38.733 109.882 115.427  1.00  0.00           C  
ATOM    238  C   ILE A  17      38.966 109.299 116.833  1.00  0.00           C  
ATOM    239  O   ILE A  17      39.440 109.980 117.727  1.00  0.00           O  
ATOM    240  CB  ILE A  17      40.087 109.852 114.669  1.00  0.00           C  
ATOM    241  CG1 ILE A  17      40.055 110.657 113.367  1.00  0.00           C  
ATOM    242  CG2 ILE A  17      40.675 108.489 114.487  1.00  0.00           C  
ATOM    243  CD1 ILE A  17      40.737 111.978 113.635  1.00  0.00           C  
ATOM    244  H   ILE A  17      38.700 111.740 116.343  1.00  0.00           H  
ATOM    245  HA  ILE A  17      38.060 109.353 114.751  1.00  0.00           H  
ATOM    246  HB  ILE A  17      40.821 110.276 115.354  1.00  0.00           H  
ATOM    247 HG12 ILE A  17      40.604 110.290 112.500  1.00  0.00           H  
ATOM    248 HG13 ILE A  17      39.017 110.816 113.075  1.00  0.00           H  
ATOM    249 HG21 ILE A  17      41.612 108.443 113.932  1.00  0.00           H  
ATOM    250 HG22 ILE A  17      40.871 108.070 115.474  1.00  0.00           H  
ATOM    251 HG23 ILE A  17      40.026 107.761 114.001  1.00  0.00           H  
ATOM    252 HD11 ILE A  17      40.771 112.567 112.719  1.00  0.00           H  
ATOM    253 HD12 ILE A  17      40.222 112.693 114.276  1.00  0.00           H  
ATOM    254 HD13 ILE A  17      41.729 111.809 114.054  1.00  0.00           H  
ATOM    255  N   PRO A  18      38.359 108.123 117.152  1.00  0.00           N  
ATOM    256  CA  PRO A  18      38.401 107.661 118.555  1.00  0.00           C  
ATOM    257  C   PRO A  18      39.919 107.595 118.998  1.00  0.00           C  
ATOM    258  O   PRO A  18      40.771 107.164 118.193  1.00  0.00           O  
ATOM    259  CB  PRO A  18      37.673 106.321 118.555  1.00  0.00           C  
ATOM    260  CG  PRO A  18      36.812 106.395 117.314  1.00  0.00           C  
ATOM    261  CD  PRO A  18      37.658 107.158 116.338  1.00  0.00           C  
ATOM    262  HA  PRO A  18      37.858 108.299 119.252  1.00  0.00           H  
ATOM    263  HB2 PRO A  18      38.321 105.477 118.321  1.00  0.00           H  
ATOM    264  HB3 PRO A  18      36.993 106.238 119.403  1.00  0.00           H  
ATOM    265  HG2 PRO A  18      36.521 105.439 116.878  1.00  0.00           H  
ATOM    266  HG3 PRO A  18      35.932 107.003 117.517  1.00  0.00           H  
ATOM    267  HD2 PRO A  18      38.279 106.444 115.796  1.00  0.00           H  
ATOM    268  HD3 PRO A  18      37.111 107.780 115.630  1.00  0.00           H  
ATOM    269  N   ASP A  19      40.210 108.090 120.166  1.00  0.00           N  
ATOM    270  CA  ASP A  19      41.587 108.492 120.567  1.00  0.00           C  
ATOM    271  C   ASP A  19      42.705 107.448 120.447  1.00  0.00           C  
ATOM    272  O   ASP A  19      43.817 107.858 120.161  1.00  0.00           O  
ATOM    273  CB  ASP A  19      41.581 108.813 122.120  1.00  0.00           C  
ATOM    274  CG  ASP A  19      41.753 107.644 123.128  1.00  0.00           C  
ATOM    275  OD1 ASP A  19      42.519 107.788 124.065  1.00  0.00           O  
ATOM    276  OD2 ASP A  19      40.860 106.715 123.251  1.00  0.00           O1-
ATOM    277  H   ASP A  19      39.433 108.455 120.697  1.00  0.00           H  
ATOM    278  HA  ASP A  19      41.893 109.351 119.969  1.00  0.00           H  
ATOM    279  HB2 ASP A  19      42.515 109.349 122.296  1.00  0.00           H  
ATOM    280  HB3 ASP A  19      40.639 109.324 122.319  1.00  0.00           H  
ATOM    281  N   GLN A  20      42.507 106.139 120.457  1.00  0.00           N  
ATOM    282  CA  GLN A  20      43.598 105.151 120.264  1.00  0.00           C  
ATOM    283  C   GLN A  20      44.045 105.111 118.803  1.00  0.00           C  
ATOM    284  O   GLN A  20      45.201 104.701 118.463  1.00  0.00           O  
ATOM    285  CB  GLN A  20      43.238 103.715 120.745  1.00  0.00           C  
ATOM    286  CG  GLN A  20      43.213 103.596 122.337  1.00  0.00           C  
ATOM    287  CD  GLN A  20      42.640 102.357 122.783  1.00  0.00           C  
ATOM    288  NE2 GLN A  20      41.330 102.101 122.610  1.00  0.00           N  
ATOM    289  OE1 GLN A  20      43.376 101.461 123.138  1.00  0.00           O  
ATOM    290  H   GLN A  20      41.583 105.825 120.718  1.00  0.00           H  
ATOM    291  HA  GLN A  20      44.429 105.461 120.898  1.00  0.00           H  
ATOM    292  HB2 GLN A  20      42.209 103.528 120.439  1.00  0.00           H  
ATOM    293  HB3 GLN A  20      44.003 103.000 120.445  1.00  0.00           H  
ATOM    294  HG2 GLN A  20      44.238 103.699 122.693  1.00  0.00           H  
ATOM    295  HG3 GLN A  20      42.642 104.458 122.687  1.00  0.00           H  
ATOM    296 HE21 GLN A  20      41.025 101.163 122.825  1.00  0.00           H  
ATOM    297 HE22 GLN A  20      40.737 102.686 122.039  1.00  0.00           H  
ATOM    298  N   TYR A  21      43.102 105.252 117.931  1.00  0.00           N  
ATOM    299  CA  TYR A  21      43.350 105.256 116.507  1.00  0.00           C  
ATOM    300  C   TYR A  21      43.961 106.564 116.071  1.00  0.00           C  
ATOM    301  O   TYR A  21      44.926 106.549 115.354  1.00  0.00           O  
ATOM    302  CB  TYR A  21      42.069 105.009 115.714  1.00  0.00           C  
ATOM    303  CG  TYR A  21      41.322 103.772 116.122  1.00  0.00           C  
ATOM    304  CD1 TYR A  21      39.943 103.937 116.432  1.00  0.00           C  
ATOM    305  CD2 TYR A  21      41.896 102.469 116.118  1.00  0.00           C  
ATOM    306  CE1 TYR A  21      39.157 102.838 116.921  1.00  0.00           C  
ATOM    307  CE2 TYR A  21      41.118 101.396 116.563  1.00  0.00           C  
ATOM    308  CZ  TYR A  21      39.760 101.556 117.036  1.00  0.00           C  
ATOM    309  OH  TYR A  21      39.170 100.450 117.635  1.00  0.00           O  
ATOM    310  H   TYR A  21      42.127 105.319 118.190  1.00  0.00           H  
ATOM    311  HA  TYR A  21      44.033 104.475 116.172  1.00  0.00           H  
ATOM    312  HB2 TYR A  21      41.451 105.901 115.805  1.00  0.00           H  
ATOM    313  HB3 TYR A  21      42.378 104.881 114.675  1.00  0.00           H  
ATOM    314  HD1 TYR A  21      39.408 104.844 116.198  1.00  0.00           H  
ATOM    315  HD2 TYR A  21      42.940 102.329 115.878  1.00  0.00           H  
ATOM    316  HE1 TYR A  21      38.131 103.024 117.202  1.00  0.00           H  
ATOM    317  HE2 TYR A  21      41.592 100.427 116.513  1.00  0.00           H  
ATOM    318  HH  TYR A  21      38.213 100.500 117.631  1.00  0.00           H  
ATOM    319  N   ALA A  22      43.482 107.687 116.584  1.00  0.00           N  
ATOM    320  CA  ALA A  22      44.168 109.042 116.479  1.00  0.00           C  
ATOM    321  C   ALA A  22      45.594 109.073 117.079  1.00  0.00           C  
ATOM    322  O   ALA A  22      46.428 109.694 116.478  1.00  0.00           O  
ATOM    323  CB  ALA A  22      43.282 110.025 117.175  1.00  0.00           C  
ATOM    324  H   ALA A  22      42.551 107.602 116.965  1.00  0.00           H  
ATOM    325  HA  ALA A  22      44.223 109.301 115.423  1.00  0.00           H  
ATOM    326  HB1 ALA A  22      42.286 109.910 116.749  1.00  0.00           H  
ATOM    327  HB2 ALA A  22      43.409 109.871 118.247  1.00  0.00           H  
ATOM    328  HB3 ALA A  22      43.595 111.032 116.900  1.00  0.00           H  
ATOM    329  N   ASP A  23      45.833 108.517 118.238  1.00  0.00           N  
ATOM    330  CA  ASP A  23      47.226 108.235 118.661  1.00  0.00           C  
ATOM    331  C   ASP A  23      47.946 107.166 117.896  1.00  0.00           C  
ATOM    332  O   ASP A  23      49.148 107.064 117.998  1.00  0.00           O  
ATOM    333  CB  ASP A  23      47.336 107.876 120.176  1.00  0.00           C  
ATOM    334  CG  ASP A  23      46.745 109.039 120.994  1.00  0.00           C  
ATOM    335  OD1 ASP A  23      46.802 110.237 120.494  1.00  0.00           O  
ATOM    336  OD2 ASP A  23      46.398 108.750 122.187  1.00  0.00           O1-
ATOM    337  H   ASP A  23      45.032 108.276 118.806  1.00  0.00           H  
ATOM    338  HA  ASP A  23      47.841 109.134 118.651  1.00  0.00           H  
ATOM    339  HB2 ASP A  23      46.785 106.943 120.297  1.00  0.00           H  
ATOM    340  HB3 ASP A  23      48.379 107.781 120.478  1.00  0.00           H  
ATOM    341  N   GLY A  24      47.205 106.355 117.110  1.00  0.00           N  
ATOM    342  CA  GLY A  24      47.773 105.273 116.325  1.00  0.00           C  
ATOM    343  C   GLY A  24      48.420 104.161 117.066  1.00  0.00           C  
ATOM    344  O   GLY A  24      49.115 103.429 116.471  1.00  0.00           O  
ATOM    345  H   GLY A  24      46.223 106.555 117.239  1.00  0.00           H  
ATOM    346  HA2 GLY A  24      46.974 104.749 115.799  1.00  0.00           H  
ATOM    347  HA3 GLY A  24      48.527 105.654 115.636  1.00  0.00           H  
ATOM    348  N   GLU A  25      48.305 104.137 118.417  1.00  0.00           N  
ATOM    349  CA  GLU A  25      48.620 103.037 119.321  1.00  0.00           C  
ATOM    350  C   GLU A  25      47.818 101.782 119.071  1.00  0.00           C  
ATOM    351  O   GLU A  25      48.372 100.683 118.986  1.00  0.00           O  
ATOM    352  CB  GLU A  25      48.413 103.589 120.722  1.00  0.00           C  
ATOM    353  CG  GLU A  25      49.252 104.779 121.139  1.00  0.00           C  
ATOM    354  CD  GLU A  25      50.731 104.464 121.128  1.00  0.00           C  
ATOM    355  OE1 GLU A  25      51.140 103.760 122.041  1.00  0.00           O  
ATOM    356  OE2 GLU A  25      51.491 104.779 120.173  1.00  0.00           O1-
ATOM    357  H   GLU A  25      48.055 105.006 118.866  1.00  0.00           H  
ATOM    358  HA  GLU A  25      49.671 102.782 119.181  1.00  0.00           H  
ATOM    359  HB2 GLU A  25      47.374 103.906 120.808  1.00  0.00           H  
ATOM    360  HB3 GLU A  25      48.556 102.737 121.386  1.00  0.00           H  
ATOM    361  HG2 GLU A  25      49.074 105.561 120.401  1.00  0.00           H  
ATOM    362  HG3 GLU A  25      48.962 105.119 122.133  1.00  0.00           H  
ATOM    363  N   ALA A  26      46.484 101.889 118.802  1.00  0.00           N  
ATOM    364  CA  ALA A  26      45.701 100.835 118.218  1.00  0.00           C  
ATOM    365  C   ALA A  26      46.297 100.352 116.875  1.00  0.00           C  
ATOM    366  O   ALA A  26      46.634  99.181 116.697  1.00  0.00           O  
ATOM    367  CB  ALA A  26      44.177 100.980 118.051  1.00  0.00           C  
ATOM    368  H   ALA A  26      46.213 102.856 118.695  1.00  0.00           H  
ATOM    369  HA  ALA A  26      45.854  99.940 118.822  1.00  0.00           H  
ATOM    370  HB1 ALA A  26      44.111 101.911 117.488  1.00  0.00           H  
ATOM    371  HB2 ALA A  26      43.663 100.239 117.437  1.00  0.00           H  
ATOM    372  HB3 ALA A  26      43.714 101.208 119.010  1.00  0.00           H  
ATOM    373  N   ALA A  27      46.498 101.243 115.941  1.00  0.00           N  
ATOM    374  CA  ALA A  27      46.873 100.930 114.582  1.00  0.00           C  
ATOM    375  C   ALA A  27      48.296 100.266 114.564  1.00  0.00           C  
ATOM    376  O   ALA A  27      48.443  99.279 113.778  1.00  0.00           O  
ATOM    377  CB  ALA A  27      46.808 102.193 113.608  1.00  0.00           C  
ATOM    378  H   ALA A  27      46.273 102.180 116.245  1.00  0.00           H  
ATOM    379  HA  ALA A  27      46.175 100.173 114.223  1.00  0.00           H  
ATOM    380  HB1 ALA A  27      46.314 101.873 112.691  1.00  0.00           H  
ATOM    381  HB2 ALA A  27      46.316 103.067 114.036  1.00  0.00           H  
ATOM    382  HB3 ALA A  27      47.804 102.503 113.292  1.00  0.00           H  
ATOM    383  N   ARG A  28      49.311 100.672 115.355  1.00  0.00           N  
ATOM    384  CA  ARG A  28      50.611 100.023 115.398  1.00  0.00           C  
ATOM    385  C   ARG A  28      50.599  98.614 116.014  1.00  0.00           C  
ATOM    386  O   ARG A  28      51.565  97.930 115.850  1.00  0.00           O  
ATOM    387  CB  ARG A  28      51.696 100.978 115.972  1.00  0.00           C  
ATOM    388  CG  ARG A  28      51.542 101.164 117.509  1.00  0.00           C  
ATOM    389  CD  ARG A  28      52.644 101.929 118.231  1.00  0.00           C  
ATOM    390  NE  ARG A  28      52.445 102.065 119.680  1.00  0.00           N  
ATOM    391  CZ  ARG A  28      52.461 101.042 120.549  1.00  0.00           C  
ATOM    392  NH1 ARG A  28      52.753  99.836 120.234  1.00  0.00           N1+
ATOM    393  NH2 ARG A  28      52.026 101.290 121.725  1.00  0.00           N  
ATOM    394  H   ARG A  28      49.215 101.470 115.966  1.00  0.00           H  
ATOM    395  HA  ARG A  28      50.873  99.839 114.356  1.00  0.00           H  
ATOM    396  HB2 ARG A  28      52.658 100.551 115.687  1.00  0.00           H  
ATOM    397  HB3 ARG A  28      51.834 101.949 115.496  1.00  0.00           H  
ATOM    398  HG2 ARG A  28      50.551 101.597 117.644  1.00  0.00           H  
ATOM    399  HG3 ARG A  28      51.442 100.162 117.928  1.00  0.00           H  
ATOM    400  HD2 ARG A  28      53.646 101.573 117.991  1.00  0.00           H  
ATOM    401  HD3 ARG A  28      52.705 102.929 117.801  1.00  0.00           H  
ATOM    402  HE  ARG A  28      52.310 102.983 120.081  1.00  0.00           H  
ATOM    403 HH11 ARG A  28      52.874  99.452 119.307  1.00  0.00           H  
ATOM    404 HH12 ARG A  28      52.954  99.176 120.972  1.00  0.00           H  
ATOM    405 HH21 ARG A  28      51.771 102.221 122.020  1.00  0.00           H  
ATOM    406 HH22 ARG A  28      51.749 100.521 122.319  1.00  0.00           H  
ATOM    407  N   VAL A  29      49.568  98.217 116.757  1.00  0.00           N  
ATOM    408  CA  VAL A  29      49.446  96.753 117.039  1.00  0.00           C  
ATOM    409  C   VAL A  29      48.525  96.022 116.133  1.00  0.00           C  
ATOM    410  O   VAL A  29      48.375  94.761 116.260  1.00  0.00           O  
ATOM    411  CB  VAL A  29      48.885  96.523 118.495  1.00  0.00           C  
ATOM    412  CG1 VAL A  29      49.804  97.264 119.384  1.00  0.00           C  
ATOM    413  CG2 VAL A  29      47.393  96.665 118.794  1.00  0.00           C  
ATOM    414  H   VAL A  29      48.862  98.871 117.061  1.00  0.00           H  
ATOM    415  HA  VAL A  29      50.392  96.211 117.060  1.00  0.00           H  
ATOM    416  HB  VAL A  29      49.078  95.493 118.795  1.00  0.00           H  
ATOM    417 HG11 VAL A  29      49.325  98.209 119.640  1.00  0.00           H  
ATOM    418 HG12 VAL A  29      49.958  96.693 120.299  1.00  0.00           H  
ATOM    419 HG13 VAL A  29      50.826  97.241 119.005  1.00  0.00           H  
ATOM    420 HG21 VAL A  29      46.886  95.936 118.162  1.00  0.00           H  
ATOM    421 HG22 VAL A  29      47.167  96.511 119.850  1.00  0.00           H  
ATOM    422 HG23 VAL A  29      47.101  97.705 118.652  1.00  0.00           H  
ATOM    423  N   TRP A  30      47.677  96.708 115.312  1.00  0.00           N  
ATOM    424  CA  TRP A  30      46.487  96.092 114.778  1.00  0.00           C  
ATOM    425  C   TRP A  30      46.730  94.756 113.997  1.00  0.00           C  
ATOM    426  O   TRP A  30      45.998  93.791 114.218  1.00  0.00           O  
ATOM    427  CB  TRP A  30      45.737  97.014 113.907  1.00  0.00           C  
ATOM    428  CG  TRP A  30      44.282  96.672 113.790  1.00  0.00           C  
ATOM    429  CD1 TRP A  30      43.576  96.231 112.729  1.00  0.00           C  
ATOM    430  CD2 TRP A  30      43.319  96.959 114.838  1.00  0.00           C  
ATOM    431  CE2 TRP A  30      42.023  96.675 114.325  1.00  0.00           C  
ATOM    432  CE3 TRP A  30      43.416  97.507 116.125  1.00  0.00           C  
ATOM    433  NE1 TRP A  30      42.209  96.129 113.096  1.00  0.00           N  
ATOM    434  CZ2 TRP A  30      40.900  96.725 115.194  1.00  0.00           C  
ATOM    435  CZ3 TRP A  30      42.355  97.541 116.976  1.00  0.00           C  
ATOM    436  CH2 TRP A  30      41.123  97.091 116.524  1.00  0.00           C  
ATOM    437  H   TRP A  30      47.764  97.705 115.174  1.00  0.00           H  
ATOM    438  HA  TRP A  30      45.914  95.710 115.622  1.00  0.00           H  
ATOM    439  HB2 TRP A  30      45.727  98.004 114.361  1.00  0.00           H  
ATOM    440  HB3 TRP A  30      46.162  97.106 112.907  1.00  0.00           H  
ATOM    441  HD1 TRP A  30      43.936  96.002 111.737  1.00  0.00           H  
ATOM    442  HE1 TRP A  30      41.449  95.712 112.576  1.00  0.00           H  
ATOM    443  HE3 TRP A  30      44.385  97.803 116.497  1.00  0.00           H  
ATOM    444  HZ2 TRP A  30      39.916  96.542 114.788  1.00  0.00           H  
ATOM    445  HZ3 TRP A  30      42.503  97.973 117.955  1.00  0.00           H  
ATOM    446  HH2 TRP A  30      40.252  97.105 117.162  1.00  0.00           H  
ATOM    447  N   GLN A  31      47.672  94.616 113.035  1.00  0.00           N  
ATOM    448  CA  GLN A  31      47.936  93.272 112.449  1.00  0.00           C  
ATOM    449  C   GLN A  31      48.320  92.142 113.407  1.00  0.00           C  
ATOM    450  O   GLN A  31      47.996  90.970 113.229  1.00  0.00           O  
ATOM    451  CB  GLN A  31      49.105  93.307 111.441  1.00  0.00           C  
ATOM    452  CG  GLN A  31      48.704  93.865 110.035  1.00  0.00           C  
ATOM    453  CD  GLN A  31      48.410  95.380 109.924  1.00  0.00           C  
ATOM    454  NE2 GLN A  31      47.654  95.815 108.942  1.00  0.00           N  
ATOM    455  OE1 GLN A  31      48.839  96.249 110.677  1.00  0.00           O  
ATOM    456  H   GLN A  31      48.328  95.329 112.750  1.00  0.00           H  
ATOM    457  HA  GLN A  31      47.062  93.079 111.826  1.00  0.00           H  
ATOM    458  HB2 GLN A  31      49.865  93.922 111.923  1.00  0.00           H  
ATOM    459  HB3 GLN A  31      49.467  92.331 111.120  1.00  0.00           H  
ATOM    460  HG2 GLN A  31      49.472  93.594 109.310  1.00  0.00           H  
ATOM    461  HG3 GLN A  31      47.763  93.431 109.698  1.00  0.00           H  
ATOM    462 HE21 GLN A  31      47.402  96.793 108.937  1.00  0.00           H  
ATOM    463 HE22 GLN A  31      47.137  95.240 108.293  1.00  0.00           H  
ATOM    464  N   LEU A  32      49.009  92.470 114.511  1.00  0.00           N  
ATOM    465  CA  LEU A  32      49.399  91.534 115.568  1.00  0.00           C  
ATOM    466  C   LEU A  32      48.222  91.085 116.511  1.00  0.00           C  
ATOM    467  O   LEU A  32      48.254  89.996 117.098  1.00  0.00           O  
ATOM    468  CB  LEU A  32      50.569  92.062 116.446  1.00  0.00           C  
ATOM    469  CG  LEU A  32      51.849  92.184 115.607  1.00  0.00           C  
ATOM    470  CD1 LEU A  32      52.842  93.043 116.309  1.00  0.00           C  
ATOM    471  CD2 LEU A  32      52.511  90.892 115.227  1.00  0.00           C  
ATOM    472  H   LEU A  32      49.253  93.443 114.629  1.00  0.00           H  
ATOM    473  HA  LEU A  32      49.708  90.681 114.964  1.00  0.00           H  
ATOM    474  HB2 LEU A  32      50.313  93.018 116.902  1.00  0.00           H  
ATOM    475  HB3 LEU A  32      50.671  91.340 117.256  1.00  0.00           H  
ATOM    476  HG  LEU A  32      51.546  92.606 114.649  1.00  0.00           H  
ATOM    477 HD11 LEU A  32      52.550  94.093 116.277  1.00  0.00           H  
ATOM    478 HD12 LEU A  32      52.973  92.740 117.348  1.00  0.00           H  
ATOM    479 HD13 LEU A  32      53.866  92.975 115.942  1.00  0.00           H  
ATOM    480 HD21 LEU A  32      52.994  90.462 116.104  1.00  0.00           H  
ATOM    481 HD22 LEU A  32      51.740  90.209 114.872  1.00  0.00           H  
ATOM    482 HD23 LEU A  32      53.185  91.058 114.387  1.00  0.00           H  
ATOM    483  N   TYR A  33      47.194  91.991 116.579  1.00  0.00           N  
ATOM    484  CA  TYR A  33      45.917  91.779 117.290  1.00  0.00           C  
ATOM    485  C   TYR A  33      44.913  91.024 116.358  1.00  0.00           C  
ATOM    486  O   TYR A  33      44.054  90.271 116.791  1.00  0.00           O  
ATOM    487  CB  TYR A  33      45.318  93.163 117.685  1.00  0.00           C  
ATOM    488  CG  TYR A  33      44.034  93.084 118.446  1.00  0.00           C  
ATOM    489  CD1 TYR A  33      42.830  93.383 117.740  1.00  0.00           C  
ATOM    490  CD2 TYR A  33      44.051  92.868 119.828  1.00  0.00           C  
ATOM    491  CE1 TYR A  33      41.572  93.391 118.448  1.00  0.00           C  
ATOM    492  CE2 TYR A  33      42.830  92.908 120.513  1.00  0.00           C  
ATOM    493  CZ  TYR A  33      41.606  93.163 119.840  1.00  0.00           C  
ATOM    494  OH  TYR A  33      40.398  93.150 120.540  1.00  0.00           O  
ATOM    495  H   TYR A  33      47.279  92.854 116.063  1.00  0.00           H  
ATOM    496  HA  TYR A  33      46.073  91.273 118.242  1.00  0.00           H  
ATOM    497  HB2 TYR A  33      46.029  93.722 118.294  1.00  0.00           H  
ATOM    498  HB3 TYR A  33      45.190  93.780 116.795  1.00  0.00           H  
ATOM    499  HD1 TYR A  33      42.810  93.530 116.670  1.00  0.00           H  
ATOM    500  HD2 TYR A  33      44.937  92.705 120.422  1.00  0.00           H  
ATOM    501  HE1 TYR A  33      40.587  93.412 118.007  1.00  0.00           H  
ATOM    502  HE2 TYR A  33      42.884  92.752 121.581  1.00  0.00           H  
ATOM    503  HH  TYR A  33      40.621  93.178 121.473  1.00  0.00           H  
ATOM    504  N   ILE A  34      45.016  91.175 115.038  1.00  0.00           N  
ATOM    505  CA  ILE A  34      44.130  90.453 114.120  1.00  0.00           C  
ATOM    506  C   ILE A  34      44.584  88.937 113.975  1.00  0.00           C  
ATOM    507  O   ILE A  34      43.758  87.997 114.112  1.00  0.00           O  
ATOM    508  CB  ILE A  34      44.104  91.057 112.702  1.00  0.00           C  
ATOM    509  CG1 ILE A  34      43.225  92.343 112.741  1.00  0.00           C  
ATOM    510  CG2 ILE A  34      43.537  90.207 111.531  1.00  0.00           C  
ATOM    511  CD1 ILE A  34      43.681  93.206 111.580  1.00  0.00           C  
ATOM    512  H   ILE A  34      45.602  91.907 114.663  1.00  0.00           H  
ATOM    513  HA  ILE A  34      43.139  90.584 114.554  1.00  0.00           H  
ATOM    514  HB  ILE A  34      45.133  91.358 112.505  1.00  0.00           H  
ATOM    515 HG12 ILE A  34      42.215  91.938 112.703  1.00  0.00           H  
ATOM    516 HG13 ILE A  34      43.292  92.981 113.622  1.00  0.00           H  
ATOM    517 HG21 ILE A  34      42.641  89.685 111.865  1.00  0.00           H  
ATOM    518 HG22 ILE A  34      43.336  90.738 110.601  1.00  0.00           H  
ATOM    519 HG23 ILE A  34      44.311  89.469 111.320  1.00  0.00           H  
ATOM    520 HD11 ILE A  34      43.920  92.676 110.658  1.00  0.00           H  
ATOM    521 HD12 ILE A  34      42.858  93.860 111.289  1.00  0.00           H  
ATOM    522 HD13 ILE A  34      44.531  93.817 111.884  1.00  0.00           H  
ATOM    523  N   GLY A  35      45.784  88.713 113.546  1.00  0.00           N  
ATOM    524  CA  GLY A  35      46.466  87.445 113.247  1.00  0.00           C  
ATOM    525  C   GLY A  35      46.570  87.190 111.689  1.00  0.00           C  
ATOM    526  O   GLY A  35      46.529  88.141 110.946  1.00  0.00           O  
ATOM    527  H   GLY A  35      46.340  89.538 113.370  1.00  0.00           H  
ATOM    528  HA2 GLY A  35      47.470  87.614 113.639  1.00  0.00           H  
ATOM    529  HA3 GLY A  35      46.138  86.501 113.683  1.00  0.00           H  
ATOM    530  N   ASP A  36      46.388  85.968 111.247  1.00  0.00           N  
ATOM    531  CA  ASP A  36      46.258  85.645 109.824  1.00  0.00           C  
ATOM    532  C   ASP A  36      44.970  86.239 109.263  1.00  0.00           C  
ATOM    533  O   ASP A  36      43.900  86.205 109.779  1.00  0.00           O  
ATOM    534  CB  ASP A  36      46.395  84.099 109.780  1.00  0.00           C  
ATOM    535  CG  ASP A  36      46.148  83.564 108.375  1.00  0.00           C  
ATOM    536  OD1 ASP A  36      46.439  84.313 107.401  1.00  0.00           O  
ATOM    537  OD2 ASP A  36      45.672  82.456 108.262  1.00  0.00           O1-
ATOM    538  H   ASP A  36      46.543  85.221 111.909  1.00  0.00           H  
ATOM    539  HA  ASP A  36      47.069  86.103 109.257  1.00  0.00           H  
ATOM    540  HB2 ASP A  36      47.349  83.710 110.134  1.00  0.00           H  
ATOM    541  HB3 ASP A  36      45.779  83.733 110.603  1.00  0.00           H  
ATOM    542  N   THR A  37      45.198  86.772 108.107  1.00  0.00           N  
ATOM    543  CA  THR A  37      44.133  87.299 107.287  1.00  0.00           C  
ATOM    544  C   THR A  37      43.470  86.276 106.508  1.00  0.00           C  
ATOM    545  O   THR A  37      42.226  86.318 106.341  1.00  0.00           O  
ATOM    546  CB  THR A  37      44.698  88.468 106.391  1.00  0.00           C  
ATOM    547  CG2 THR A  37      43.565  88.959 105.490  1.00  0.00           C  
ATOM    548  OG1 THR A  37      45.053  89.588 107.127  1.00  0.00           O  
ATOM    549  H   THR A  37      46.138  86.664 107.754  1.00  0.00           H  
ATOM    550  HA  THR A  37      43.397  87.779 107.932  1.00  0.00           H  
ATOM    551  HB  THR A  37      45.468  88.180 105.675  1.00  0.00           H  
ATOM    552  HG1 THR A  37      45.915  89.324 107.460  1.00  0.00           H  
ATOM    553 HG21 THR A  37      43.237  88.071 104.950  1.00  0.00           H  
ATOM    554 HG22 THR A  37      42.714  89.444 105.967  1.00  0.00           H  
ATOM    555 HG23 THR A  37      44.113  89.577 104.779  1.00  0.00           H  
ATOM    556  N   ARG A  38      44.134  85.160 106.067  1.00  0.00           N  
ATOM    557  CA  ARG A  38      43.453  83.952 105.499  1.00  0.00           C  
ATOM    558  C   ARG A  38      42.406  83.414 106.513  1.00  0.00           C  
ATOM    559  O   ARG A  38      41.239  83.481 106.273  1.00  0.00           O  
ATOM    560  CB  ARG A  38      44.456  82.852 104.994  1.00  0.00           C  
ATOM    561  CG  ARG A  38      45.521  83.304 103.922  1.00  0.00           C  
ATOM    562  CD  ARG A  38      46.471  82.149 103.553  1.00  0.00           C  
ATOM    563  NE  ARG A  38      45.885  81.149 102.586  1.00  0.00           N  
ATOM    564  CZ  ARG A  38      46.581  80.236 101.968  1.00  0.00           C  
ATOM    565  NH1 ARG A  38      47.874  80.093 102.093  1.00  0.00           N1+
ATOM    566  NH2 ARG A  38      45.950  79.390 101.198  1.00  0.00           N  
ATOM    567  H   ARG A  38      45.066  85.019 106.427  1.00  0.00           H  
ATOM    568  HA  ARG A  38      42.867  84.357 104.675  1.00  0.00           H  
ATOM    569  HB2 ARG A  38      44.999  82.440 105.845  1.00  0.00           H  
ATOM    570  HB3 ARG A  38      43.820  82.013 104.715  1.00  0.00           H  
ATOM    571  HG2 ARG A  38      45.005  83.691 103.042  1.00  0.00           H  
ATOM    572  HG3 ARG A  38      46.062  84.102 104.428  1.00  0.00           H  
ATOM    573  HD2 ARG A  38      47.406  82.572 103.185  1.00  0.00           H  
ATOM    574  HD3 ARG A  38      46.865  81.655 104.441  1.00  0.00           H  
ATOM    575  HE  ARG A  38      44.974  81.382 102.215  1.00  0.00           H  
ATOM    576 HH11 ARG A  38      48.402  80.455 102.873  1.00  0.00           H  
ATOM    577 HH12 ARG A  38      48.300  79.385 101.514  1.00  0.00           H  
ATOM    578 HH21 ARG A  38      44.945  79.458 101.117  1.00  0.00           H  
ATOM    579 HH22 ARG A  38      46.437  78.629 100.746  1.00  0.00           H  
ATOM    580  N   SER A  39      42.930  83.136 107.746  1.00  0.00           N  
ATOM    581  CA  SER A  39      42.141  82.800 108.949  1.00  0.00           C  
ATOM    582  C   SER A  39      40.983  83.742 109.245  1.00  0.00           C  
ATOM    583  O   SER A  39      39.864  83.280 109.410  1.00  0.00           O  
ATOM    584  CB  SER A  39      43.084  82.706 110.073  1.00  0.00           C  
ATOM    585  OG  SER A  39      42.548  82.688 111.313  1.00  0.00           O  
ATOM    586  H   SER A  39      43.930  83.027 107.826  1.00  0.00           H  
ATOM    587  HA  SER A  39      41.729  81.795 108.851  1.00  0.00           H  
ATOM    588  HB2 SER A  39      43.576  81.738 109.974  1.00  0.00           H  
ATOM    589  HB3 SER A  39      43.786  83.537 109.996  1.00  0.00           H  
ATOM    590  HG  SER A  39      43.123  82.221 111.923  1.00  0.00           H  
ATOM    591  N   ARG A  40      41.235  85.078 109.249  1.00  0.00           N  
ATOM    592  CA  ARG A  40      40.130  86.100 109.417  1.00  0.00           C  
ATOM    593  C   ARG A  40      39.079  86.023 108.295  1.00  0.00           C  
ATOM    594  O   ARG A  40      37.880  86.141 108.499  1.00  0.00           O  
ATOM    595  CB  ARG A  40      40.718  87.565 109.638  1.00  0.00           C  
ATOM    596  CG  ARG A  40      39.658  88.583 110.009  1.00  0.00           C  
ATOM    597  CD  ARG A  40      40.041  90.007 110.152  1.00  0.00           C  
ATOM    598  NE  ARG A  40      38.890  90.895 110.039  1.00  0.00           N  
ATOM    599  CZ  ARG A  40      38.481  91.970 110.714  1.00  0.00           C  
ATOM    600  NH1 ARG A  40      38.942  92.245 111.873  1.00  0.00           N1+
ATOM    601  NH2 ARG A  40      37.485  92.674 110.343  1.00  0.00           N  
ATOM    602  H   ARG A  40      42.200  85.296 109.043  1.00  0.00           H  
ATOM    603  HA  ARG A  40      39.637  85.774 110.333  1.00  0.00           H  
ATOM    604  HB2 ARG A  40      41.424  87.444 110.460  1.00  0.00           H  
ATOM    605  HB3 ARG A  40      41.263  88.000 108.800  1.00  0.00           H  
ATOM    606  HG2 ARG A  40      38.845  88.402 109.305  1.00  0.00           H  
ATOM    607  HG3 ARG A  40      39.223  88.335 110.977  1.00  0.00           H  
ATOM    608  HD2 ARG A  40      40.587  90.116 111.089  1.00  0.00           H  
ATOM    609  HD3 ARG A  40      40.750  90.223 109.353  1.00  0.00           H  
ATOM    610  HE  ARG A  40      38.170  90.610 109.391  1.00  0.00           H  
ATOM    611 HH11 ARG A  40      39.267  91.496 112.467  1.00  0.00           H  
ATOM    612 HH12 ARG A  40      38.786  93.208 112.133  1.00  0.00           H  
ATOM    613 HH21 ARG A  40      37.213  92.754 109.373  1.00  0.00           H  
ATOM    614 HH22 ARG A  40      37.199  93.440 110.936  1.00  0.00           H  
ATOM    615  N   THR A  41      39.491  85.974 107.050  1.00  0.00           N  
ATOM    616  CA  THR A  41      38.586  85.886 105.914  1.00  0.00           C  
ATOM    617  C   THR A  41      37.801  84.561 105.761  1.00  0.00           C  
ATOM    618  O   THR A  41      36.635  84.583 105.310  1.00  0.00           O  
ATOM    619  CB  THR A  41      39.261  86.158 104.535  1.00  0.00           C  
ATOM    620  CG2 THR A  41      39.881  87.562 104.353  1.00  0.00           C  
ATOM    621  OG1 THR A  41      40.310  85.250 104.344  1.00  0.00           O  
ATOM    622  H   THR A  41      40.481  86.037 106.863  1.00  0.00           H  
ATOM    623  HA  THR A  41      37.694  86.492 106.071  1.00  0.00           H  
ATOM    624  HB  THR A  41      38.524  85.932 103.765  1.00  0.00           H  
ATOM    625  HG1 THR A  41      40.876  85.645 105.012  1.00  0.00           H  
ATOM    626 HG21 THR A  41      40.544  87.784 105.190  1.00  0.00           H  
ATOM    627 HG22 THR A  41      40.535  87.639 103.485  1.00  0.00           H  
ATOM    628 HG23 THR A  41      39.129  88.296 104.063  1.00  0.00           H  
ATOM    629  N   ALA A  42      38.417  83.404 106.041  1.00  0.00           N  
ATOM    630  CA  ALA A  42      37.813  82.089 106.043  1.00  0.00           C  
ATOM    631  C   ALA A  42      36.546  82.001 106.976  1.00  0.00           C  
ATOM    632  O   ALA A  42      35.900  80.931 106.976  1.00  0.00           O  
ATOM    633  CB  ALA A  42      38.860  81.125 106.489  1.00  0.00           C  
ATOM    634  H   ALA A  42      39.412  83.459 106.207  1.00  0.00           H  
ATOM    635  HA  ALA A  42      37.500  81.814 105.036  1.00  0.00           H  
ATOM    636  HB1 ALA A  42      38.473  80.111 106.389  1.00  0.00           H  
ATOM    637  HB2 ALA A  42      39.758  81.210 105.878  1.00  0.00           H  
ATOM    638  HB3 ALA A  42      39.177  81.344 107.509  1.00  0.00           H  
ATOM    639  N   GLU A  43      36.163  83.027 107.745  1.00  0.00           N  
ATOM    640  CA  GLU A  43      34.993  83.070 108.586  1.00  0.00           C  
ATOM    641  C   GLU A  43      33.656  83.401 107.876  1.00  0.00           C  
ATOM    642  O   GLU A  43      32.541  83.038 108.349  1.00  0.00           O  
ATOM    643  CB  GLU A  43      35.344  83.900 109.898  1.00  0.00           C  
ATOM    644  CG  GLU A  43      36.386  83.163 110.807  1.00  0.00           C  
ATOM    645  CD  GLU A  43      35.898  82.043 111.643  1.00  0.00           C  
ATOM    646  OE1 GLU A  43      36.731  81.492 112.415  1.00  0.00           O  
ATOM    647  OE2 GLU A  43      34.775  81.583 111.552  1.00  0.00           O1-
ATOM    648  H   GLU A  43      36.818  83.793 107.810  1.00  0.00           H  
ATOM    649  HA  GLU A  43      34.864  82.058 108.969  1.00  0.00           H  
ATOM    650  HB2 GLU A  43      35.736  84.885 109.651  1.00  0.00           H  
ATOM    651  HB3 GLU A  43      34.402  84.109 110.406  1.00  0.00           H  
ATOM    652  HG2 GLU A  43      37.185  82.763 110.183  1.00  0.00           H  
ATOM    653  HG3 GLU A  43      36.888  83.898 111.438  1.00  0.00           H  
ATOM    654  N   TYR A  44      33.756  84.100 106.813  1.00  0.00           N  
ATOM    655  CA  TYR A  44      32.639  84.827 106.133  1.00  0.00           C  
ATOM    656  C   TYR A  44      32.821  85.125 104.606  1.00  0.00           C  
ATOM    657  O   TYR A  44      31.937  85.733 103.979  1.00  0.00           O  
ATOM    658  CB  TYR A  44      32.573  86.271 106.748  1.00  0.00           C  
ATOM    659  CG  TYR A  44      33.455  87.373 106.312  1.00  0.00           C  
ATOM    660  CD1 TYR A  44      32.942  88.601 105.836  1.00  0.00           C  
ATOM    661  CD2 TYR A  44      34.839  87.278 106.483  1.00  0.00           C  
ATOM    662  CE1 TYR A  44      33.788  89.672 105.443  1.00  0.00           C  
ATOM    663  CE2 TYR A  44      35.672  88.274 106.154  1.00  0.00           C  
ATOM    664  CZ  TYR A  44      35.179  89.450 105.544  1.00  0.00           C  
ATOM    665  OH  TYR A  44      35.975  90.509 105.312  1.00  0.00           O  
ATOM    666  H   TYR A  44      34.642  84.534 106.598  1.00  0.00           H  
ATOM    667  HA  TYR A  44      31.768  84.236 106.416  1.00  0.00           H  
ATOM    668  HB2 TYR A  44      31.545  86.630 106.697  1.00  0.00           H  
ATOM    669  HB3 TYR A  44      32.676  86.163 107.828  1.00  0.00           H  
ATOM    670  HD1 TYR A  44      31.878  88.782 105.886  1.00  0.00           H  
ATOM    671  HD2 TYR A  44      35.189  86.370 106.952  1.00  0.00           H  
ATOM    672  HE1 TYR A  44      33.438  90.596 105.006  1.00  0.00           H  
ATOM    673  HE2 TYR A  44      36.725  88.208 106.382  1.00  0.00           H  
ATOM    674  HH  TYR A  44      35.454  91.172 104.851  1.00  0.00           H  
ATOM    675  N   LYS A  45      33.931  84.711 104.018  1.00  0.00           N  
ATOM    676  CA  LYS A  45      34.196  84.880 102.537  1.00  0.00           C  
ATOM    677  C   LYS A  45      33.253  84.240 101.604  1.00  0.00           C  
ATOM    678  O   LYS A  45      32.509  84.951 100.881  1.00  0.00           O  
ATOM    679  CB  LYS A  45      35.631  84.565 102.209  1.00  0.00           C  
ATOM    680  CG  LYS A  45      36.111  84.762 100.748  1.00  0.00           C  
ATOM    681  CD  LYS A  45      37.594  84.712 100.789  1.00  0.00           C  
ATOM    682  CE  LYS A  45      38.136  85.010  99.361  1.00  0.00           C  
ATOM    683  NZ  LYS A  45      39.595  84.971  99.305  1.00  0.00           N1+
ATOM    684  H   LYS A  45      34.580  84.180 104.581  1.00  0.00           H  
ATOM    685  HA  LYS A  45      34.109  85.948 102.338  1.00  0.00           H  
ATOM    686  HB2 LYS A  45      36.134  85.383 102.726  1.00  0.00           H  
ATOM    687  HB3 LYS A  45      35.910  83.540 102.456  1.00  0.00           H  
ATOM    688  HG2 LYS A  45      35.644  84.014 100.107  1.00  0.00           H  
ATOM    689  HG3 LYS A  45      35.818  85.717 100.312  1.00  0.00           H  
ATOM    690  HD2 LYS A  45      37.950  85.405 101.550  1.00  0.00           H  
ATOM    691  HD3 LYS A  45      37.911  83.683 100.956  1.00  0.00           H  
ATOM    692  HE2 LYS A  45      37.821  84.280  98.614  1.00  0.00           H  
ATOM    693  HE3 LYS A  45      37.769  86.004  99.104  1.00  0.00           H  
ATOM    694  HZ1 LYS A  45      40.049  85.499 100.037  1.00  0.00           H  
ATOM    695  HZ2 LYS A  45      39.986  84.041  99.253  1.00  0.00           H  
ATOM    696  HZ3 LYS A  45      39.922  85.219  98.382  1.00  0.00           H  
ATOM    697  N   ALA A  46      33.033  82.922 101.686  1.00  0.00           N  
ATOM    698  CA  ALA A  46      31.936  82.220 100.951  1.00  0.00           C  
ATOM    699  C   ALA A  46      30.532  82.744 101.179  1.00  0.00           C  
ATOM    700  O   ALA A  46      29.712  82.787 100.226  1.00  0.00           O  
ATOM    701  CB  ALA A  46      31.887  80.693 101.312  1.00  0.00           C  
ATOM    702  H   ALA A  46      33.535  82.377 102.371  1.00  0.00           H  
ATOM    703  HA  ALA A  46      32.179  82.282  99.891  1.00  0.00           H  
ATOM    704  HB1 ALA A  46      30.981  80.186 100.980  1.00  0.00           H  
ATOM    705  HB2 ALA A  46      32.685  80.227 100.733  1.00  0.00           H  
ATOM    706  HB3 ALA A  46      31.932  80.596 102.397  1.00  0.00           H  
ATOM    707  N   TRP A  47      30.163  83.251 102.397  1.00  0.00           N  
ATOM    708  CA  TRP A  47      28.905  83.920 102.766  1.00  0.00           C  
ATOM    709  C   TRP A  47      28.700  85.217 102.023  1.00  0.00           C  
ATOM    710  O   TRP A  47      27.767  85.452 101.251  1.00  0.00           O  
ATOM    711  CB  TRP A  47      28.766  84.179 104.279  1.00  0.00           C  
ATOM    712  CG  TRP A  47      27.487  84.845 104.758  1.00  0.00           C  
ATOM    713  CD1 TRP A  47      26.266  84.249 104.821  1.00  0.00           C  
ATOM    714  CD2 TRP A  47      27.312  86.206 105.254  1.00  0.00           C  
ATOM    715  CE2 TRP A  47      25.924  86.365 105.591  1.00  0.00           C  
ATOM    716  CE3 TRP A  47      28.146  87.330 105.500  1.00  0.00           C  
ATOM    717  NE1 TRP A  47      25.380  85.134 105.459  1.00  0.00           N  
ATOM    718  CZ2 TRP A  47      25.396  87.594 105.936  1.00  0.00           C  
ATOM    719  CZ3 TRP A  47      27.642  88.580 105.907  1.00  0.00           C  
ATOM    720  CH2 TRP A  47      26.256  88.701 106.132  1.00  0.00           C  
ATOM    721  H   TRP A  47      30.878  83.146 103.102  1.00  0.00           H  
ATOM    722  HA  TRP A  47      28.060  83.294 102.480  1.00  0.00           H  
ATOM    723  HB2 TRP A  47      28.965  83.275 104.854  1.00  0.00           H  
ATOM    724  HB3 TRP A  47      29.520  84.926 104.524  1.00  0.00           H  
ATOM    725  HD1 TRP A  47      26.109  83.211 104.571  1.00  0.00           H  
ATOM    726  HE1 TRP A  47      24.429  84.814 105.567  1.00  0.00           H  
ATOM    727  HE3 TRP A  47      29.209  87.145 105.533  1.00  0.00           H  
ATOM    728  HZ2 TRP A  47      24.349  87.749 106.148  1.00  0.00           H  
ATOM    729  HZ3 TRP A  47      28.286  89.442 106.007  1.00  0.00           H  
ATOM    730  HH2 TRP A  47      25.838  89.675 106.342  1.00  0.00           H  
ATOM    731  N   LEU A  48      29.570  86.197 102.185  1.00  0.00           N  
ATOM    732  CA  LEU A  48      29.346  87.599 101.698  1.00  0.00           C  
ATOM    733  C   LEU A  48      29.632  87.838 100.198  1.00  0.00           C  
ATOM    734  O   LEU A  48      28.916  88.603  99.573  1.00  0.00           O  
ATOM    735  CB  LEU A  48      30.229  88.507 102.612  1.00  0.00           C  
ATOM    736  CG  LEU A  48      30.015  89.997 102.510  1.00  0.00           C  
ATOM    737  CD1 LEU A  48      28.639  90.500 102.978  1.00  0.00           C  
ATOM    738  CD2 LEU A  48      31.099  90.767 103.161  1.00  0.00           C  
ATOM    739  H   LEU A  48      30.405  86.090 102.743  1.00  0.00           H  
ATOM    740  HA  LEU A  48      28.317  87.823 101.979  1.00  0.00           H  
ATOM    741  HB2 LEU A  48      30.078  88.358 103.681  1.00  0.00           H  
ATOM    742  HB3 LEU A  48      31.243  88.324 102.257  1.00  0.00           H  
ATOM    743  HG  LEU A  48      30.083  90.262 101.455  1.00  0.00           H  
ATOM    744 HD11 LEU A  48      28.668  90.330 104.054  1.00  0.00           H  
ATOM    745 HD12 LEU A  48      28.651  91.549 102.684  1.00  0.00           H  
ATOM    746 HD13 LEU A  48      27.823  89.899 102.573  1.00  0.00           H  
ATOM    747 HD21 LEU A  48      30.809  90.938 104.198  1.00  0.00           H  
ATOM    748 HD22 LEU A  48      32.058  90.298 102.940  1.00  0.00           H  
ATOM    749 HD23 LEU A  48      31.202  91.757 102.716  1.00  0.00           H  
ATOM    750  N   LEU A  49      30.589  87.081  99.687  1.00  0.00           N  
ATOM    751  CA  LEU A  49      30.777  87.063  98.231  1.00  0.00           C  
ATOM    752  C   LEU A  49      29.576  86.376  97.482  1.00  0.00           C  
ATOM    753  O   LEU A  49      29.233  86.777  96.413  1.00  0.00           O  
ATOM    754  CB  LEU A  49      32.147  86.477  97.843  1.00  0.00           C  
ATOM    755  CG  LEU A  49      33.404  87.073  98.450  1.00  0.00           C  
ATOM    756  CD1 LEU A  49      34.662  86.574  97.727  1.00  0.00           C  
ATOM    757  CD2 LEU A  49      33.479  88.694  98.386  1.00  0.00           C  
ATOM    758  H   LEU A  49      31.064  86.531 100.389  1.00  0.00           H  
ATOM    759  HA  LEU A  49      30.783  88.115  97.949  1.00  0.00           H  
ATOM    760  HB2 LEU A  49      32.076  85.427  98.126  1.00  0.00           H  
ATOM    761  HB3 LEU A  49      32.303  86.506  96.765  1.00  0.00           H  
ATOM    762  HG  LEU A  49      33.417  86.682  99.467  1.00  0.00           H  
ATOM    763 HD11 LEU A  49      35.556  86.738  98.328  1.00  0.00           H  
ATOM    764 HD12 LEU A  49      34.510  85.504  97.586  1.00  0.00           H  
ATOM    765 HD13 LEU A  49      34.807  86.992  96.730  1.00  0.00           H  
ATOM    766 HD21 LEU A  49      32.909  88.970  99.273  1.00  0.00           H  
ATOM    767 HD22 LEU A  49      34.512  89.037  98.417  1.00  0.00           H  
ATOM    768 HD23 LEU A  49      33.016  88.955  97.435  1.00  0.00           H  
ATOM    769  N   GLY A  50      28.829  85.585  98.206  1.00  0.00           N  
ATOM    770  CA  GLY A  50      27.608  84.974  97.616  1.00  0.00           C  
ATOM    771  C   GLY A  50      26.340  85.798  97.859  1.00  0.00           C  
ATOM    772  O   GLY A  50      25.420  85.724  97.051  1.00  0.00           O  
ATOM    773  H   GLY A  50      29.282  85.173  99.009  1.00  0.00           H  
ATOM    774  HA2 GLY A  50      27.807  84.746  96.569  1.00  0.00           H  
ATOM    775  HA3 GLY A  50      27.476  84.018  98.122  1.00  0.00           H  
ATOM    776  N   LEU A  51      26.323  86.619  98.919  1.00  0.00           N  
ATOM    777  CA  LEU A  51      25.233  87.528  99.195  1.00  0.00           C  
ATOM    778  C   LEU A  51      25.247  88.566  98.043  1.00  0.00           C  
ATOM    779  O   LEU A  51      24.341  88.826  97.231  1.00  0.00           O  
ATOM    780  CB  LEU A  51      25.412  88.110 100.574  1.00  0.00           C  
ATOM    781  CG  LEU A  51      24.133  88.757 101.155  1.00  0.00           C  
ATOM    782  CD1 LEU A  51      23.743  88.229 102.560  1.00  0.00           C  
ATOM    783  CD2 LEU A  51      24.359  90.243 101.364  1.00  0.00           C  
ATOM    784  H   LEU A  51      27.072  86.638  99.597  1.00  0.00           H  
ATOM    785  HA  LEU A  51      24.301  86.993  99.012  1.00  0.00           H  
ATOM    786  HB2 LEU A  51      25.857  87.380 101.250  1.00  0.00           H  
ATOM    787  HB3 LEU A  51      26.292  88.750 100.639  1.00  0.00           H  
ATOM    788  HG  LEU A  51      23.283  88.630 100.484  1.00  0.00           H  
ATOM    789 HD11 LEU A  51      23.346  87.242 102.327  1.00  0.00           H  
ATOM    790 HD12 LEU A  51      24.678  88.237 103.121  1.00  0.00           H  
ATOM    791 HD13 LEU A  51      22.948  88.818 103.017  1.00  0.00           H  
ATOM    792 HD21 LEU A  51      25.181  90.179 102.077  1.00  0.00           H  
ATOM    793 HD22 LEU A  51      24.696  90.789 100.483  1.00  0.00           H  
ATOM    794 HD23 LEU A  51      23.474  90.734 101.770  1.00  0.00           H  
ATOM    795  N   LEU A  52      26.416  89.160  97.834  1.00  0.00           N  
ATOM    796  CA  LEU A  52      26.556  90.289  96.872  1.00  0.00           C  
ATOM    797  C   LEU A  52      26.525  89.856  95.435  1.00  0.00           C  
ATOM    798  O   LEU A  52      26.124  90.659  94.586  1.00  0.00           O  
ATOM    799  CB  LEU A  52      27.818  91.024  97.230  1.00  0.00           C  
ATOM    800  CG  LEU A  52      27.703  91.707  98.585  1.00  0.00           C  
ATOM    801  CD1 LEU A  52      29.058  92.276  98.907  1.00  0.00           C  
ATOM    802  CD2 LEU A  52      26.781  92.824  98.646  1.00  0.00           C  
ATOM    803  H   LEU A  52      27.166  88.917  98.466  1.00  0.00           H  
ATOM    804  HA  LEU A  52      25.705  90.953  97.023  1.00  0.00           H  
ATOM    805  HB2 LEU A  52      28.638  90.309  97.170  1.00  0.00           H  
ATOM    806  HB3 LEU A  52      27.864  91.876  96.553  1.00  0.00           H  
ATOM    807  HG  LEU A  52      27.498  90.950  99.343  1.00  0.00           H  
ATOM    808 HD11 LEU A  52      29.486  92.928  98.146  1.00  0.00           H  
ATOM    809 HD12 LEU A  52      29.046  92.674  99.921  1.00  0.00           H  
ATOM    810 HD13 LEU A  52      29.744  91.430  98.911  1.00  0.00           H  
ATOM    811 HD21 LEU A  52      26.983  93.465  99.506  1.00  0.00           H  
ATOM    812 HD22 LEU A  52      26.748  93.402  97.723  1.00  0.00           H  
ATOM    813 HD23 LEU A  52      25.793  92.409  98.845  1.00  0.00           H  
ATOM    814  N   ARG A  53      26.992  88.634  95.127  1.00  0.00           N  
ATOM    815  CA  ARG A  53      26.889  88.077  93.758  1.00  0.00           C  
ATOM    816  C   ARG A  53      25.384  87.927  93.395  1.00  0.00           C  
ATOM    817  O   ARG A  53      24.937  88.372  92.336  1.00  0.00           O  
ATOM    818  CB  ARG A  53      27.568  86.687  93.617  1.00  0.00           C  
ATOM    819  CG  ARG A  53      29.033  86.721  93.347  1.00  0.00           C  
ATOM    820  CD  ARG A  53      29.702  85.377  93.381  1.00  0.00           C  
ATOM    821  NE  ARG A  53      31.185  85.461  93.276  1.00  0.00           N  
ATOM    822  CZ  ARG A  53      32.021  84.371  93.373  1.00  0.00           C  
ATOM    823  NH1 ARG A  53      31.570  83.177  93.271  1.00  0.00           N1+
ATOM    824  NH2 ARG A  53      33.284  84.506  93.541  1.00  0.00           N  
ATOM    825  H   ARG A  53      27.545  88.145  95.816  1.00  0.00           H  
ATOM    826  HA  ARG A  53      27.239  88.808  93.029  1.00  0.00           H  
ATOM    827  HB2 ARG A  53      27.319  85.987  94.414  1.00  0.00           H  
ATOM    828  HB3 ARG A  53      27.082  86.127  92.818  1.00  0.00           H  
ATOM    829  HG2 ARG A  53      29.170  87.102  92.335  1.00  0.00           H  
ATOM    830  HG3 ARG A  53      29.569  87.427  93.981  1.00  0.00           H  
ATOM    831  HD2 ARG A  53      29.401  84.922  94.325  1.00  0.00           H  
ATOM    832  HD3 ARG A  53      29.319  84.735  92.588  1.00  0.00           H  
ATOM    833  HE  ARG A  53      31.712  86.320  93.197  1.00  0.00           H  
ATOM    834 HH11 ARG A  53      30.587  83.019  93.108  1.00  0.00           H  
ATOM    835 HH12 ARG A  53      32.189  82.381  93.322  1.00  0.00           H  
ATOM    836 HH21 ARG A  53      33.670  85.434  93.448  1.00  0.00           H  
ATOM    837 HH22 ARG A  53      33.959  83.837  93.198  1.00  0.00           H  
ATOM    838  N   GLN A  54      24.597  87.402  94.348  1.00  0.00           N  
ATOM    839  CA  GLN A  54      23.126  87.077  94.212  1.00  0.00           C  
ATOM    840  C   GLN A  54      22.197  88.313  94.105  1.00  0.00           C  
ATOM    841  O   GLN A  54      21.293  88.267  93.261  1.00  0.00           O  
ATOM    842  CB  GLN A  54      22.628  86.298  95.488  1.00  0.00           C  
ATOM    843  CG  GLN A  54      21.179  86.108  95.725  1.00  0.00           C  
ATOM    844  CD  GLN A  54      20.863  85.185  96.916  1.00  0.00           C  
ATOM    845  NE2 GLN A  54      20.450  83.917  96.660  1.00  0.00           N  
ATOM    846  OE1 GLN A  54      21.201  85.518  98.034  1.00  0.00           O  
ATOM    847  H   GLN A  54      25.034  87.044  95.186  1.00  0.00           H  
ATOM    848  HA  GLN A  54      22.968  86.451  93.334  1.00  0.00           H  
ATOM    849  HB2 GLN A  54      23.117  85.324  95.488  1.00  0.00           H  
ATOM    850  HB3 GLN A  54      23.015  86.904  96.308  1.00  0.00           H  
ATOM    851  HG2 GLN A  54      20.713  87.071  95.934  1.00  0.00           H  
ATOM    852  HG3 GLN A  54      20.724  85.679  94.832  1.00  0.00           H  
ATOM    853 HE21 GLN A  54      20.048  83.457  97.464  1.00  0.00           H  
ATOM    854 HE22 GLN A  54      20.412  83.438  95.772  1.00  0.00           H  
ATOM    855  N   HIP A  55      22.510  89.400  94.794  1.00  0.00           N  
ATOM    856  CA  HIP A  55      22.030  90.770  94.487  1.00  0.00           C  
ATOM    857  C   HIP A  55      22.782  91.576  93.463  1.00  0.00           C  
ATOM    858  O   HIP A  55      22.588  92.766  93.391  1.00  0.00           O  
ATOM    859  CB  HIP A  55      21.829  91.522  95.814  1.00  0.00           C  
ATOM    860  CG  HIP A  55      20.993  90.775  96.931  1.00  0.00           C  
ATOM    861  CD2 HIP A  55      21.535  90.182  98.035  1.00  0.00           C  
ATOM    862  ND1 HIP A  55      19.546  90.617  96.892  1.00  0.00           N1+
ATOM    863  CE1 HIP A  55      19.308  89.817  97.992  1.00  0.00           C  
ATOM    864  NE2 HIP A  55      20.439  89.587  98.656  1.00  0.00           N  
ATOM    865  H   HIP A  55      23.124  89.295  95.588  1.00  0.00           H  
ATOM    866  HA  HIP A  55      21.029  90.624  94.084  1.00  0.00           H  
ATOM    867  HB2 HIP A  55      22.797  91.792  96.236  1.00  0.00           H  
ATOM    868  HB3 HIP A  55      21.355  92.478  95.591  1.00  0.00           H  
ATOM    869  HD1 HIP A  55      18.794  91.034  96.363  1.00  0.00           H  
ATOM    870  HD2 HIP A  55      22.536  90.069  98.426  1.00  0.00           H  
ATOM    871  HE1 HIP A  55      18.312  89.628  98.368  1.00  0.00           H  
ATOM    872  HE2 HIP A  55      20.502  89.026  99.494  1.00  0.00           H  
ATOM    873  N   GLY A  56      23.608  90.906  92.601  1.00  0.00           N  
ATOM    874  CA  GLY A  56      24.134  91.439  91.362  1.00  0.00           C  
ATOM    875  C   GLY A  56      25.185  92.463  91.566  1.00  0.00           C  
ATOM    876  O   GLY A  56      25.630  93.081  90.587  1.00  0.00           O  
ATOM    877  H   GLY A  56      23.782  89.923  92.754  1.00  0.00           H  
ATOM    878  HA2 GLY A  56      24.589  90.629  90.793  1.00  0.00           H  
ATOM    879  HA3 GLY A  56      23.364  91.904  90.745  1.00  0.00           H  
ATOM    880  N   CYS A  57      25.693  92.771  92.773  1.00  0.00           N  
ATOM    881  CA  CYS A  57      26.401  94.000  93.161  1.00  0.00           C  
ATOM    882  C   CYS A  57      27.729  94.076  92.375  1.00  0.00           C  
ATOM    883  O   CYS A  57      28.469  93.125  92.127  1.00  0.00           O  
ATOM    884  CB  CYS A  57      26.653  93.985  94.626  1.00  0.00           C  
ATOM    885  SG  CYS A  57      25.056  94.170  95.577  1.00  0.00           S  
ATOM    886  H   CYS A  57      25.634  92.034  93.459  1.00  0.00           H  
ATOM    887  HA  CYS A  57      25.807  94.874  92.893  1.00  0.00           H  
ATOM    888  HB2 CYS A  57      27.295  93.127  94.831  1.00  0.00           H  
ATOM    889  HB3 CYS A  57      27.154  94.931  94.825  1.00  0.00           H  
ATOM    890  HG  CYS A  57      24.409  95.153  94.945  1.00  0.00           H  
ATOM    891  N   HIE A  58      28.056  95.250  91.843  1.00  0.00           N  
ATOM    892  CA  HIE A  58      29.448  95.517  91.466  1.00  0.00           C  
ATOM    893  C   HIE A  58      30.085  96.810  91.928  1.00  0.00           C  
ATOM    894  O   HIE A  58      31.309  96.817  92.265  1.00  0.00           O  
ATOM    895  CB  HIE A  58      29.444  95.460  89.980  1.00  0.00           C  
ATOM    896  CG  HIE A  58      30.816  94.980  89.470  1.00  0.00           C  
ATOM    897  CD2 HIE A  58      31.758  95.811  89.002  1.00  0.00           C  
ATOM    898  ND1 HIE A  58      31.345  93.678  89.507  1.00  0.00           N  
ATOM    899  CE1 HIE A  58      32.548  93.728  88.904  1.00  0.00           C  
ATOM    900  NE2 HIE A  58      32.824  94.992  88.734  1.00  0.00           N  
ATOM    901  H   HIE A  58      27.476  96.035  92.105  1.00  0.00           H  
ATOM    902  HA  HIE A  58      30.103  94.738  91.858  1.00  0.00           H  
ATOM    903  HB2 HIE A  58      28.620  94.818  89.667  1.00  0.00           H  
ATOM    904  HB3 HIE A  58      29.220  96.432  89.541  1.00  0.00           H  
ATOM    905  HD2 HIE A  58      31.695  96.854  88.729  1.00  0.00           H  
ATOM    906  HE1 HIE A  58      33.282  92.938  88.841  1.00  0.00           H  
ATOM    907  HE2 HIE A  58      33.762  95.210  88.433  1.00  0.00           H  
ATOM    908  N   ARG A  59      29.320  97.902  92.116  1.00  0.00           N  
ATOM    909  CA  ARG A  59      29.849  99.139  92.731  1.00  0.00           C  
ATOM    910  C   ARG A  59      29.536  99.060  94.275  1.00  0.00           C  
ATOM    911  O   ARG A  59      28.398  99.331  94.681  1.00  0.00           O  
ATOM    912  CB  ARG A  59      29.221 100.299  91.973  1.00  0.00           C  
ATOM    913  CG  ARG A  59      29.740 101.711  92.557  1.00  0.00           C  
ATOM    914  CD  ARG A  59      29.230 103.060  91.991  1.00  0.00           C  
ATOM    915  NE  ARG A  59      30.086 104.104  92.415  1.00  0.00           N  
ATOM    916  CZ  ARG A  59      29.859 105.255  93.117  1.00  0.00           C  
ATOM    917  NH1 ARG A  59      28.678 105.801  93.169  1.00  0.00           N1+
ATOM    918  NH2 ARG A  59      30.797 105.981  93.509  1.00  0.00           N  
ATOM    919  H   ARG A  59      28.339  97.943  91.878  1.00  0.00           H  
ATOM    920  HA  ARG A  59      30.936  99.119  92.653  1.00  0.00           H  
ATOM    921  HB2 ARG A  59      29.539 100.224  90.932  1.00  0.00           H  
ATOM    922  HB3 ARG A  59      28.132 100.328  91.981  1.00  0.00           H  
ATOM    923  HG2 ARG A  59      29.415 101.834  93.590  1.00  0.00           H  
ATOM    924  HG3 ARG A  59      30.829 101.710  92.590  1.00  0.00           H  
ATOM    925  HD2 ARG A  59      29.376 102.963  90.915  1.00  0.00           H  
ATOM    926  HD3 ARG A  59      28.187 103.234  92.256  1.00  0.00           H  
ATOM    927  HE  ARG A  59      31.058 103.902  92.235  1.00  0.00           H  
ATOM    928 HH11 ARG A  59      27.855 105.216  93.131  1.00  0.00           H  
ATOM    929 HH12 ARG A  59      28.693 106.642  93.727  1.00  0.00           H  
ATOM    930 HH21 ARG A  59      31.689 105.583  93.253  1.00  0.00           H  
ATOM    931 HH22 ARG A  59      30.629 106.829  94.030  1.00  0.00           H  
ATOM    932  N   VAL A  60      30.533  98.676  95.022  1.00  0.00           N  
ATOM    933  CA  VAL A  60      30.359  98.507  96.499  1.00  0.00           C  
ATOM    934  C   VAL A  60      31.173  99.501  97.320  1.00  0.00           C  
ATOM    935  O   VAL A  60      32.268  99.940  96.985  1.00  0.00           O  
ATOM    936  CB  VAL A  60      30.648  97.031  96.954  1.00  0.00           C  
ATOM    937  CG1 VAL A  60      29.992  95.871  96.114  1.00  0.00           C  
ATOM    938  CG2 VAL A  60      32.135  96.674  96.972  1.00  0.00           C  
ATOM    939  H   VAL A  60      31.445  98.560  94.604  1.00  0.00           H  
ATOM    940  HA  VAL A  60      29.324  98.693  96.786  1.00  0.00           H  
ATOM    941  HB  VAL A  60      30.191  96.905  97.936  1.00  0.00           H  
ATOM    942 HG11 VAL A  60      30.383  95.785  95.100  1.00  0.00           H  
ATOM    943 HG12 VAL A  60      30.234  94.895  96.535  1.00  0.00           H  
ATOM    944 HG13 VAL A  60      28.910  95.996  96.108  1.00  0.00           H  
ATOM    945 HG21 VAL A  60      32.374  95.665  97.306  1.00  0.00           H  
ATOM    946 HG22 VAL A  60      32.486  96.873  95.960  1.00  0.00           H  
ATOM    947 HG23 VAL A  60      32.513  97.448  97.640  1.00  0.00           H  
ATOM    948  N   LEU A  61      30.761  99.740  98.567  1.00  0.00           N  
ATOM    949  CA  LEU A  61      31.394 100.591  99.531  1.00  0.00           C  
ATOM    950  C   LEU A  61      31.593  99.956 100.888  1.00  0.00           C  
ATOM    951  O   LEU A  61      30.667  99.458 101.486  1.00  0.00           O  
ATOM    952  CB  LEU A  61      30.521 101.896  99.766  1.00  0.00           C  
ATOM    953  CG  LEU A  61      30.772 102.889 100.977  1.00  0.00           C  
ATOM    954  CD1 LEU A  61      32.198 103.465 100.886  1.00  0.00           C  
ATOM    955  CD2 LEU A  61      29.777 104.066 101.095  1.00  0.00           C  
ATOM    956  H   LEU A  61      29.894  99.333  98.888  1.00  0.00           H  
ATOM    957  HA  LEU A  61      32.393 100.865  99.191  1.00  0.00           H  
ATOM    958  HB2 LEU A  61      30.435 102.561  98.907  1.00  0.00           H  
ATOM    959  HB3 LEU A  61      29.473 101.666  99.954  1.00  0.00           H  
ATOM    960  HG  LEU A  61      30.731 102.373 101.936  1.00  0.00           H  
ATOM    961 HD11 LEU A  61      32.354 104.098 101.760  1.00  0.00           H  
ATOM    962 HD12 LEU A  61      32.933 102.662 100.941  1.00  0.00           H  
ATOM    963 HD13 LEU A  61      32.337 104.156 100.053  1.00  0.00           H  
ATOM    964 HD21 LEU A  61      30.186 104.719 101.867  1.00  0.00           H  
ATOM    965 HD22 LEU A  61      29.863 104.583 100.139  1.00  0.00           H  
ATOM    966 HD23 LEU A  61      28.768 103.766 101.379  1.00  0.00           H  
ATOM    967  N   ASH A  62      32.849 100.025 101.404  1.00  0.00           N  
ATOM    968  CA  ASH A  62      33.168  99.777 102.798  1.00  0.00           C  
ATOM    969  C   ASH A  62      33.367 101.065 103.484  1.00  0.00           C  
ATOM    970  O   ASH A  62      34.465 101.716 103.361  1.00  0.00           O  
ATOM    971  CB  ASH A  62      34.313  98.801 102.824  1.00  0.00           C  
ATOM    972  CG  ASH A  62      34.714  98.358 104.229  1.00  0.00           C  
ATOM    973  OD1 ASH A  62      34.382  98.930 105.277  1.00  0.00           O  
ATOM    974  OD2 ASH A  62      35.382  97.182 104.202  1.00  0.00           O  
ATOM    975  H   ASH A  62      33.510 100.543 100.845  1.00  0.00           H  
ATOM    976  HA  ASH A  62      32.280  99.304 103.213  1.00  0.00           H  
ATOM    977  HB2 ASH A  62      34.074  97.943 102.196  1.00  0.00           H  
ATOM    978  HB3 ASH A  62      35.237  99.237 102.445  1.00  0.00           H  
ATOM    979  HD2 ASH A  62      35.623  96.888 105.083  1.00  0.00           H  
ATOM    980  N   VAL A  63      32.461 101.440 104.439  1.00  0.00           N  
ATOM    981  CA  VAL A  63      32.432 102.707 105.269  1.00  0.00           C  
ATOM    982  C   VAL A  63      33.175 102.677 106.672  1.00  0.00           C  
ATOM    983  O   VAL A  63      33.199 103.629 107.393  1.00  0.00           O  
ATOM    984  CB  VAL A  63      30.987 103.222 105.207  1.00  0.00           C  
ATOM    985  CG1 VAL A  63      29.910 102.325 105.963  1.00  0.00           C  
ATOM    986  CG2 VAL A  63      30.867 104.577 105.976  1.00  0.00           C  
ATOM    987  H   VAL A  63      31.688 100.813 104.610  1.00  0.00           H  
ATOM    988  HA  VAL A  63      32.935 103.438 104.637  1.00  0.00           H  
ATOM    989  HB  VAL A  63      30.610 103.296 104.187  1.00  0.00           H  
ATOM    990 HG11 VAL A  63      28.919 102.777 106.004  1.00  0.00           H  
ATOM    991 HG12 VAL A  63      29.864 101.429 105.343  1.00  0.00           H  
ATOM    992 HG13 VAL A  63      30.055 102.004 106.994  1.00  0.00           H  
ATOM    993 HG21 VAL A  63      30.070 105.218 105.598  1.00  0.00           H  
ATOM    994 HG22 VAL A  63      30.605 104.453 107.026  1.00  0.00           H  
ATOM    995 HG23 VAL A  63      31.761 105.201 105.968  1.00  0.00           H  
ATOM    996  N   ALA A  64      33.790 101.583 106.987  1.00  0.00           N  
ATOM    997  CA  ALA A  64      34.642 101.280 108.123  1.00  0.00           C  
ATOM    998  C   ALA A  64      35.791 100.392 107.749  1.00  0.00           C  
ATOM    999  O   ALA A  64      36.040  99.330 108.355  1.00  0.00           O  
ATOM   1000  CB  ALA A  64      33.779 100.763 109.278  1.00  0.00           C  
ATOM   1001  H   ALA A  64      33.651 100.786 106.382  1.00  0.00           H  
ATOM   1002  HA  ALA A  64      35.016 102.258 108.426  1.00  0.00           H  
ATOM   1003  HB1 ALA A  64      33.115 101.589 109.534  1.00  0.00           H  
ATOM   1004  HB2 ALA A  64      33.215  99.913 108.892  1.00  0.00           H  
ATOM   1005  HB3 ALA A  64      34.476 100.515 110.079  1.00  0.00           H  
ATOM   1006  N   CYS A  65      36.614 100.850 106.797  1.00  0.00           N  
ATOM   1007  CA  CYS A  65      37.792 100.220 106.162  1.00  0.00           C  
ATOM   1008  C   CYS A  65      38.910  99.835 107.209  1.00  0.00           C  
ATOM   1009  O   CYS A  65      39.414  98.728 107.132  1.00  0.00           O  
ATOM   1010  CB  CYS A  65      38.304 101.219 105.122  1.00  0.00           C  
ATOM   1011  SG  CYS A  65      39.914 100.783 104.307  1.00  0.00           S  
ATOM   1012  H   CYS A  65      36.383 101.756 106.416  1.00  0.00           H  
ATOM   1013  HA  CYS A  65      37.451  99.347 105.605  1.00  0.00           H  
ATOM   1014  HB2 CYS A  65      37.468 101.457 104.466  1.00  0.00           H  
ATOM   1015  HB3 CYS A  65      38.441 102.076 105.781  1.00  0.00           H  
ATOM   1016  HG  CYS A  65      40.697 100.782 105.390  1.00  0.00           H  
ATOM   1017  N   GLY A  66      39.298 100.746 108.140  1.00  0.00           N  
ATOM   1018  CA  GLY A  66      40.617 100.781 108.820  1.00  0.00           C  
ATOM   1019  C   GLY A  66      41.805 100.396 107.914  1.00  0.00           C  
ATOM   1020  O   GLY A  66      41.872 100.868 106.835  1.00  0.00           O  
ATOM   1021  H   GLY A  66      38.716 101.555 108.304  1.00  0.00           H  
ATOM   1022  HA2 GLY A  66      40.809 101.800 109.159  1.00  0.00           H  
ATOM   1023  HA3 GLY A  66      40.489 100.175 109.717  1.00  0.00           H  
ATOM   1024  N   THR A  67      42.679  99.546 108.366  1.00  0.00           N  
ATOM   1025  CA  THR A  67      43.897  99.057 107.592  1.00  0.00           C  
ATOM   1026  C   THR A  67      43.600  98.369 106.305  1.00  0.00           C  
ATOM   1027  O   THR A  67      44.541  98.049 105.606  1.00  0.00           O  
ATOM   1028  CB  THR A  67      44.760  98.087 108.472  1.00  0.00           C  
ATOM   1029  CG2 THR A  67      45.202  98.677 109.831  1.00  0.00           C  
ATOM   1030  OG1 THR A  67      43.969  96.961 108.786  1.00  0.00           O  
ATOM   1031  H   THR A  67      42.413  99.143 109.253  1.00  0.00           H  
ATOM   1032  HA  THR A  67      44.402  99.984 107.319  1.00  0.00           H  
ATOM   1033  HB  THR A  67      45.590  97.718 107.870  1.00  0.00           H  
ATOM   1034  HG1 THR A  67      44.299  96.212 108.284  1.00  0.00           H  
ATOM   1035 HG21 THR A  67      44.556  98.421 110.671  1.00  0.00           H  
ATOM   1036 HG22 THR A  67      46.234  98.335 109.925  1.00  0.00           H  
ATOM   1037 HG23 THR A  67      45.312  99.760 109.761  1.00  0.00           H  
ATOM   1038  N   GLY A  68      42.342  98.115 105.815  1.00  0.00           N  
ATOM   1039  CA  GLY A  68      42.048  97.381 104.541  1.00  0.00           C  
ATOM   1040  C   GLY A  68      41.646  95.947 104.711  1.00  0.00           C  
ATOM   1041  O   GLY A  68      41.190  95.365 103.756  1.00  0.00           O  
ATOM   1042  H   GLY A  68      41.583  98.453 106.389  1.00  0.00           H  
ATOM   1043  HA2 GLY A  68      41.244  97.869 103.988  1.00  0.00           H  
ATOM   1044  HA3 GLY A  68      42.976  97.314 103.973  1.00  0.00           H  
ATOM   1045  N   VAL A  69      41.624  95.437 105.968  1.00  0.00           N  
ATOM   1046  CA  VAL A  69      41.397  94.068 106.290  1.00  0.00           C  
ATOM   1047  C   VAL A  69      40.142  93.350 105.838  1.00  0.00           C  
ATOM   1048  O   VAL A  69      40.034  92.172 105.810  1.00  0.00           O  
ATOM   1049  CB  VAL A  69      41.676  93.972 107.772  1.00  0.00           C  
ATOM   1050  CG1 VAL A  69      40.509  94.532 108.669  1.00  0.00           C  
ATOM   1051  CG2 VAL A  69      41.902  92.524 108.147  1.00  0.00           C  
ATOM   1052  H   VAL A  69      42.031  95.915 106.760  1.00  0.00           H  
ATOM   1053  HA  VAL A  69      42.164  93.475 105.795  1.00  0.00           H  
ATOM   1054  HB  VAL A  69      42.622  94.477 107.967  1.00  0.00           H  
ATOM   1055 HG11 VAL A  69      39.503  94.162 108.474  1.00  0.00           H  
ATOM   1056 HG12 VAL A  69      40.707  94.206 109.691  1.00  0.00           H  
ATOM   1057 HG13 VAL A  69      40.369  95.612 108.697  1.00  0.00           H  
ATOM   1058 HG21 VAL A  69      42.202  92.431 109.191  1.00  0.00           H  
ATOM   1059 HG22 VAL A  69      41.054  91.844 108.074  1.00  0.00           H  
ATOM   1060 HG23 VAL A  69      42.652  92.111 107.473  1.00  0.00           H  
ATOM   1061  N   ASP A  70      39.126  94.144 105.403  1.00  0.00           N  
ATOM   1062  CA  ASP A  70      37.847  93.634 104.846  1.00  0.00           C  
ATOM   1063  C   ASP A  70      37.490  94.280 103.504  1.00  0.00           C  
ATOM   1064  O   ASP A  70      36.677  93.722 102.756  1.00  0.00           O  
ATOM   1065  CB  ASP A  70      36.761  93.498 105.955  1.00  0.00           C  
ATOM   1066  CG  ASP A  70      36.516  94.792 106.779  1.00  0.00           C  
ATOM   1067  OD1 ASP A  70      36.620  94.787 108.032  1.00  0.00           O  
ATOM   1068  OD2 ASP A  70      36.220  95.839 106.154  1.00  0.00           O1-
ATOM   1069  H   ASP A  70      39.207  95.149 105.450  1.00  0.00           H  
ATOM   1070  HA  ASP A  70      38.062  92.655 104.418  1.00  0.00           H  
ATOM   1071  HB2 ASP A  70      35.828  93.266 105.440  1.00  0.00           H  
ATOM   1072  HB3 ASP A  70      37.131  92.670 106.559  1.00  0.00           H  
ATOM   1073  N   SER A  71      38.267  95.302 103.076  1.00  0.00           N  
ATOM   1074  CA  SER A  71      38.048  95.880 101.742  1.00  0.00           C  
ATOM   1075  C   SER A  71      38.874  95.108 100.722  1.00  0.00           C  
ATOM   1076  O   SER A  71      38.380  94.718  99.661  1.00  0.00           O  
ATOM   1077  CB  SER A  71      38.523  97.335 101.815  1.00  0.00           C  
ATOM   1078  OG  SER A  71      37.718  98.087 102.714  1.00  0.00           O  
ATOM   1079  H   SER A  71      38.859  95.802 103.725  1.00  0.00           H  
ATOM   1080  HA  SER A  71      37.018  95.993 101.404  1.00  0.00           H  
ATOM   1081  HB2 SER A  71      39.561  97.326 102.147  1.00  0.00           H  
ATOM   1082  HB3 SER A  71      38.560  97.672 100.779  1.00  0.00           H  
ATOM   1083  HG  SER A  71      37.831  97.701 103.586  1.00  0.00           H  
ATOM   1084  N   ILE A  72      40.135  94.793 101.033  1.00  0.00           N  
ATOM   1085  CA  ILE A  72      41.087  94.088 100.169  1.00  0.00           C  
ATOM   1086  C   ILE A  72      40.504  92.771  99.657  1.00  0.00           C  
ATOM   1087  O   ILE A  72      40.743  92.382  98.512  1.00  0.00           O  
ATOM   1088  CB  ILE A  72      42.397  93.738 100.905  1.00  0.00           C  
ATOM   1089  CG1 ILE A  72      43.143  95.102 101.240  1.00  0.00           C  
ATOM   1090  CG2 ILE A  72      43.418  92.805 100.168  1.00  0.00           C  
ATOM   1091  CD1 ILE A  72      44.168  95.029 102.347  1.00  0.00           C  
ATOM   1092  H   ILE A  72      40.507  94.986 101.953  1.00  0.00           H  
ATOM   1093  HA  ILE A  72      41.331  94.664  99.277  1.00  0.00           H  
ATOM   1094  HB  ILE A  72      42.222  93.260 101.869  1.00  0.00           H  
ATOM   1095 HG12 ILE A  72      43.629  95.554 100.376  1.00  0.00           H  
ATOM   1096 HG13 ILE A  72      42.386  95.857 101.455  1.00  0.00           H  
ATOM   1097 HG21 ILE A  72      43.837  93.308  99.297  1.00  0.00           H  
ATOM   1098 HG22 ILE A  72      44.204  92.406 100.811  1.00  0.00           H  
ATOM   1099 HG23 ILE A  72      42.907  91.924  99.780  1.00  0.00           H  
ATOM   1100 HD11 ILE A  72      44.519  96.057 102.438  1.00  0.00           H  
ATOM   1101 HD12 ILE A  72      43.629  94.692 103.233  1.00  0.00           H  
ATOM   1102 HD13 ILE A  72      44.820  94.218 102.027  1.00  0.00           H  
ATOM   1103  N   MET A  73      39.681  92.083 100.540  1.00  0.00           N  
ATOM   1104  CA  MET A  73      38.881  90.864 100.098  1.00  0.00           C  
ATOM   1105  C   MET A  73      37.883  91.149  98.953  1.00  0.00           C  
ATOM   1106  O   MET A  73      37.728  90.354  98.067  1.00  0.00           O  
ATOM   1107  CB  MET A  73      38.112  90.191 101.237  1.00  0.00           C  
ATOM   1108  CG  MET A  73      37.841  88.777 100.968  1.00  0.00           C  
ATOM   1109  SD  MET A  73      36.791  88.013 102.371  1.00  0.00           S  
ATOM   1110  CE  MET A  73      35.139  88.499 101.999  1.00  0.00           C  
ATOM   1111  H   MET A  73      39.681  92.410 101.496  1.00  0.00           H  
ATOM   1112  HA  MET A  73      39.602  90.157  99.686  1.00  0.00           H  
ATOM   1113  HB2 MET A  73      38.579  90.257 102.221  1.00  0.00           H  
ATOM   1114  HB3 MET A  73      37.157  90.704 101.347  1.00  0.00           H  
ATOM   1115  HG2 MET A  73      37.296  88.730 100.025  1.00  0.00           H  
ATOM   1116  HG3 MET A  73      38.769  88.210 100.904  1.00  0.00           H  
ATOM   1117  HE1 MET A  73      34.522  88.193 102.843  1.00  0.00           H  
ATOM   1118  HE2 MET A  73      35.010  89.581 102.033  1.00  0.00           H  
ATOM   1119  HE3 MET A  73      34.892  88.040 101.041  1.00  0.00           H  
ATOM   1120  N   LEU A  74      37.241  92.318  99.010  1.00  0.00           N  
ATOM   1121  CA  LEU A  74      36.314  92.803  97.981  1.00  0.00           C  
ATOM   1122  C   LEU A  74      37.113  93.244  96.626  1.00  0.00           C  
ATOM   1123  O   LEU A  74      36.659  93.111  95.482  1.00  0.00           O  
ATOM   1124  CB  LEU A  74      35.480  94.025  98.428  1.00  0.00           C  
ATOM   1125  CG  LEU A  74      34.754  93.635  99.740  1.00  0.00           C  
ATOM   1126  CD1 LEU A  74      34.045  94.728 100.431  1.00  0.00           C  
ATOM   1127  CD2 LEU A  74      33.589  92.665  99.547  1.00  0.00           C  
ATOM   1128  H   LEU A  74      37.426  92.924  99.796  1.00  0.00           H  
ATOM   1129  HA  LEU A  74      35.695  91.977  97.628  1.00  0.00           H  
ATOM   1130  HB2 LEU A  74      36.082  94.916  98.609  1.00  0.00           H  
ATOM   1131  HB3 LEU A  74      34.709  94.180  97.674  1.00  0.00           H  
ATOM   1132  HG  LEU A  74      35.358  93.240 100.557  1.00  0.00           H  
ATOM   1133 HD11 LEU A  74      34.722  95.534 100.715  1.00  0.00           H  
ATOM   1134 HD12 LEU A  74      33.256  95.158  99.814  1.00  0.00           H  
ATOM   1135 HD13 LEU A  74      33.571  94.363 101.343  1.00  0.00           H  
ATOM   1136 HD21 LEU A  74      33.097  92.207 100.406  1.00  0.00           H  
ATOM   1137 HD22 LEU A  74      32.776  93.080  98.953  1.00  0.00           H  
ATOM   1138 HD23 LEU A  74      34.040  91.807  99.046  1.00  0.00           H  
ATOM   1139  N   VAL A  75      38.300  93.803  96.747  1.00  0.00           N  
ATOM   1140  CA  VAL A  75      39.133  94.156  95.548  1.00  0.00           C  
ATOM   1141  C   VAL A  75      39.665  92.868  94.932  1.00  0.00           C  
ATOM   1142  O   VAL A  75      39.559  92.684  93.714  1.00  0.00           O  
ATOM   1143  CB  VAL A  75      40.296  95.045  96.037  1.00  0.00           C  
ATOM   1144  CG1 VAL A  75      41.112  95.459  94.832  1.00  0.00           C  
ATOM   1145  CG2 VAL A  75      39.862  96.283  96.764  1.00  0.00           C  
ATOM   1146  H   VAL A  75      38.711  93.895  97.666  1.00  0.00           H  
ATOM   1147  HA  VAL A  75      38.473  94.760  94.926  1.00  0.00           H  
ATOM   1148  HB  VAL A  75      40.968  94.528  96.722  1.00  0.00           H  
ATOM   1149 HG11 VAL A  75      41.834  96.189  95.198  1.00  0.00           H  
ATOM   1150 HG12 VAL A  75      41.657  94.569  94.515  1.00  0.00           H  
ATOM   1151 HG13 VAL A  75      40.419  95.804  94.065  1.00  0.00           H  
ATOM   1152 HG21 VAL A  75      39.233  96.969  96.197  1.00  0.00           H  
ATOM   1153 HG22 VAL A  75      39.386  95.914  97.672  1.00  0.00           H  
ATOM   1154 HG23 VAL A  75      40.742  96.759  97.197  1.00  0.00           H  
ATOM   1155  N   GLU A  76      40.151  91.798  95.674  1.00  0.00           N  
ATOM   1156  CA  GLU A  76      40.571  90.493  95.182  1.00  0.00           C  
ATOM   1157  C   GLU A  76      39.447  89.725  94.448  1.00  0.00           C  
ATOM   1158  O   GLU A  76      39.771  88.971  93.531  1.00  0.00           O  
ATOM   1159  CB  GLU A  76      40.999  89.696  96.450  1.00  0.00           C  
ATOM   1160  CG  GLU A  76      41.995  88.531  96.161  1.00  0.00           C  
ATOM   1161  CD  GLU A  76      43.414  89.029  95.837  1.00  0.00           C  
ATOM   1162  OE1 GLU A  76      44.269  89.233  96.720  1.00  0.00           O  
ATOM   1163  OE2 GLU A  76      43.771  89.226  94.676  1.00  0.00           O1-
ATOM   1164  H   GLU A  76      40.305  91.954  96.660  1.00  0.00           H  
ATOM   1165  HA  GLU A  76      41.393  90.567  94.468  1.00  0.00           H  
ATOM   1166  HB2 GLU A  76      41.316  90.280  97.314  1.00  0.00           H  
ATOM   1167  HB3 GLU A  76      40.164  89.063  96.748  1.00  0.00           H  
ATOM   1168  HG2 GLU A  76      42.012  87.818  96.986  1.00  0.00           H  
ATOM   1169  HG3 GLU A  76      41.543  87.879  95.413  1.00  0.00           H  
ATOM   1170  N   GLU A  77      38.196  90.016  94.801  1.00  0.00           N  
ATOM   1171  CA  GLU A  77      37.032  89.597  93.994  1.00  0.00           C  
ATOM   1172  C   GLU A  77      36.729  90.381  92.752  1.00  0.00           C  
ATOM   1173  O   GLU A  77      35.848  90.094  91.939  1.00  0.00           O  
ATOM   1174  CB  GLU A  77      35.809  89.452  94.884  1.00  0.00           C  
ATOM   1175  CG  GLU A  77      34.435  88.992  94.355  1.00  0.00           C  
ATOM   1176  CD  GLU A  77      34.490  87.650  93.616  1.00  0.00           C  
ATOM   1177  OE1 GLU A  77      33.531  87.422  92.829  1.00  0.00           O  
ATOM   1178  OE2 GLU A  77      35.486  86.947  93.784  1.00  0.00           O1-
ATOM   1179  H   GLU A  77      37.967  90.535  95.636  1.00  0.00           H  
ATOM   1180  HA  GLU A  77      37.223  88.605  93.583  1.00  0.00           H  
ATOM   1181  HB2 GLU A  77      36.089  88.605  95.510  1.00  0.00           H  
ATOM   1182  HB3 GLU A  77      35.607  90.357  95.455  1.00  0.00           H  
ATOM   1183  HG2 GLU A  77      33.736  88.877  95.184  1.00  0.00           H  
ATOM   1184  HG3 GLU A  77      34.065  89.812  93.740  1.00  0.00           H  
ATOM   1185  N   GLY A  78      37.386  91.566  92.643  1.00  0.00           N  
ATOM   1186  CA  GLY A  78      37.338  92.394  91.401  1.00  0.00           C  
ATOM   1187  C   GLY A  78      36.225  93.415  91.350  1.00  0.00           C  
ATOM   1188  O   GLY A  78      36.012  94.120  90.346  1.00  0.00           O  
ATOM   1189  H   GLY A  78      38.009  91.766  93.412  1.00  0.00           H  
ATOM   1190  HA2 GLY A  78      38.325  92.838  91.268  1.00  0.00           H  
ATOM   1191  HA3 GLY A  78      37.141  91.711  90.575  1.00  0.00           H  
ATOM   1192  N   PHE A  79      35.507  93.678  92.450  1.00  0.00           N  
ATOM   1193  CA  PHE A  79      34.372  94.647  92.395  1.00  0.00           C  
ATOM   1194  C   PHE A  79      34.862  96.114  92.130  1.00  0.00           C  
ATOM   1195  O   PHE A  79      36.056  96.421  92.357  1.00  0.00           O  
ATOM   1196  CB  PHE A  79      33.769  94.513  93.829  1.00  0.00           C  
ATOM   1197  CG  PHE A  79      33.050  93.209  94.129  1.00  0.00           C  
ATOM   1198  CD1 PHE A  79      33.070  92.719  95.438  1.00  0.00           C  
ATOM   1199  CD2 PHE A  79      32.251  92.604  93.202  1.00  0.00           C  
ATOM   1200  CE1 PHE A  79      32.288  91.700  95.885  1.00  0.00           C  
ATOM   1201  CE2 PHE A  79      31.452  91.459  93.568  1.00  0.00           C  
ATOM   1202  CZ  PHE A  79      31.460  91.051  94.929  1.00  0.00           C  
ATOM   1203  H   PHE A  79      35.804  93.163  93.267  1.00  0.00           H  
ATOM   1204  HA  PHE A  79      33.688  94.438  91.574  1.00  0.00           H  
ATOM   1205  HB2 PHE A  79      34.487  94.564  94.647  1.00  0.00           H  
ATOM   1206  HB3 PHE A  79      33.136  95.386  93.988  1.00  0.00           H  
ATOM   1207  HD1 PHE A  79      33.768  93.242  96.075  1.00  0.00           H  
ATOM   1208  HD2 PHE A  79      32.158  92.994  92.199  1.00  0.00           H  
ATOM   1209  HE1 PHE A  79      32.270  91.456  96.937  1.00  0.00           H  
ATOM   1210  HE2 PHE A  79      30.800  90.894  92.919  1.00  0.00           H  
ATOM   1211  HZ  PHE A  79      30.868  90.198  95.227  1.00  0.00           H  
ATOM   1212  N   SER A  80      34.024  97.022  91.672  1.00  0.00           N  
ATOM   1213  CA  SER A  80      34.370  98.458  91.796  1.00  0.00           C  
ATOM   1214  C   SER A  80      34.201  98.822  93.273  1.00  0.00           C  
ATOM   1215  O   SER A  80      33.117  98.965  93.769  1.00  0.00           O  
ATOM   1216  CB  SER A  80      33.427  99.233  90.873  1.00  0.00           C  
ATOM   1217  OG  SER A  80      33.344 100.665  91.245  1.00  0.00           O  
ATOM   1218  H   SER A  80      33.056  96.802  91.484  1.00  0.00           H  
ATOM   1219  HA  SER A  80      35.412  98.643  91.535  1.00  0.00           H  
ATOM   1220  HB2 SER A  80      33.827  99.075  89.872  1.00  0.00           H  
ATOM   1221  HB3 SER A  80      32.439  98.773  90.906  1.00  0.00           H  
ATOM   1222  HG  SER A  80      32.896 101.126  90.531  1.00  0.00           H  
ATOM   1223  N   VAL A  81      35.331  98.919  94.028  1.00  0.00           N  
ATOM   1224  CA  VAL A  81      35.338  99.025  95.469  1.00  0.00           C  
ATOM   1225  C   VAL A  81      35.720 100.493  95.858  1.00  0.00           C  
ATOM   1226  O   VAL A  81      36.621 101.039  95.260  1.00  0.00           O  
ATOM   1227  CB  VAL A  81      36.398  98.162  96.119  1.00  0.00           C  
ATOM   1228  CG1 VAL A  81      36.441  98.191  97.663  1.00  0.00           C  
ATOM   1229  CG2 VAL A  81      36.099  96.718  95.768  1.00  0.00           C  
ATOM   1230  H   VAL A  81      36.242  98.801  93.607  1.00  0.00           H  
ATOM   1231  HA  VAL A  81      34.442  98.763  96.030  1.00  0.00           H  
ATOM   1232  HB  VAL A  81      37.408  98.368  95.766  1.00  0.00           H  
ATOM   1233 HG11 VAL A  81      37.389  97.699  97.876  1.00  0.00           H  
ATOM   1234 HG12 VAL A  81      36.579  99.186  98.086  1.00  0.00           H  
ATOM   1235 HG13 VAL A  81      35.669  97.724  98.274  1.00  0.00           H  
ATOM   1236 HG21 VAL A  81      36.295  96.519  94.715  1.00  0.00           H  
ATOM   1237 HG22 VAL A  81      36.776  96.025  96.268  1.00  0.00           H  
ATOM   1238 HG23 VAL A  81      35.046  96.557  95.999  1.00  0.00           H  
ATOM   1239  N   THR A  82      35.022 101.050  96.850  1.00  0.00           N  
ATOM   1240  CA  THR A  82      35.449 102.235  97.518  1.00  0.00           C  
ATOM   1241  C   THR A  82      35.609 101.837  99.067  1.00  0.00           C  
ATOM   1242  O   THR A  82      34.751 101.197  99.666  1.00  0.00           O  
ATOM   1243  CB  THR A  82      34.438 103.361  97.346  1.00  0.00           C  
ATOM   1244  CG2 THR A  82      34.928 104.561  98.109  1.00  0.00           C  
ATOM   1245  OG1 THR A  82      34.379 103.692  95.995  1.00  0.00           O  
ATOM   1246  H   THR A  82      34.252 100.537  97.258  1.00  0.00           H  
ATOM   1247  HA  THR A  82      36.454 102.546  97.232  1.00  0.00           H  
ATOM   1248  HB  THR A  82      33.423 103.148  97.681  1.00  0.00           H  
ATOM   1249  HG1 THR A  82      33.911 102.922  95.662  1.00  0.00           H  
ATOM   1250 HG21 THR A  82      36.016 104.510  98.077  1.00  0.00           H  
ATOM   1251 HG22 THR A  82      34.491 105.452  97.659  1.00  0.00           H  
ATOM   1252 HG23 THR A  82      34.595 104.588  99.148  1.00  0.00           H  
ATOM   1253  N   SER A  83      36.583 102.498  99.713  1.00  0.00           N  
ATOM   1254  CA  SER A  83      36.980 102.279 101.099  1.00  0.00           C  
ATOM   1255  C   SER A  83      37.087 103.598 101.767  1.00  0.00           C  
ATOM   1256  O   SER A  83      37.971 104.376 101.446  1.00  0.00           O  
ATOM   1257  CB  SER A  83      38.248 101.395 101.248  1.00  0.00           C  
ATOM   1258  OG  SER A  83      38.105 100.088 100.607  1.00  0.00           O  
ATOM   1259  H   SER A  83      37.210 103.043  99.138  1.00  0.00           H  
ATOM   1260  HA  SER A  83      36.176 101.814 101.669  1.00  0.00           H  
ATOM   1261  HB2 SER A  83      39.055 101.930 100.747  1.00  0.00           H  
ATOM   1262  HB3 SER A  83      38.538 101.269 102.291  1.00  0.00           H  
ATOM   1263  HG  SER A  83      37.728  99.612 101.352  1.00  0.00           H  
ATOM   1264  N   VAL A  84      36.440 103.825 102.968  1.00  0.00           N  
ATOM   1265  CA  VAL A  84      36.388 105.129 103.653  1.00  0.00           C  
ATOM   1266  C   VAL A  84      36.510 104.874 105.151  1.00  0.00           C  
ATOM   1267  O   VAL A  84      36.326 103.690 105.611  1.00  0.00           O  
ATOM   1268  CB  VAL A  84      35.022 105.862 103.390  1.00  0.00           C  
ATOM   1269  CG1 VAL A  84      34.840 107.136 104.209  1.00  0.00           C  
ATOM   1270  CG2 VAL A  84      35.081 106.387 101.972  1.00  0.00           C  
ATOM   1271  H   VAL A  84      36.021 103.130 103.570  1.00  0.00           H  
ATOM   1272  HA  VAL A  84      37.217 105.774 103.362  1.00  0.00           H  
ATOM   1273  HB  VAL A  84      34.187 105.162 103.429  1.00  0.00           H  
ATOM   1274 HG11 VAL A  84      34.731 106.894 105.266  1.00  0.00           H  
ATOM   1275 HG12 VAL A  84      35.662 107.827 104.026  1.00  0.00           H  
ATOM   1276 HG13 VAL A  84      33.908 107.634 103.944  1.00  0.00           H  
ATOM   1277 HG21 VAL A  84      35.702 107.276 101.868  1.00  0.00           H  
ATOM   1278 HG22 VAL A  84      35.462 105.638 101.279  1.00  0.00           H  
ATOM   1279 HG23 VAL A  84      34.054 106.573 101.660  1.00  0.00           H  
ATOM   1280  N   ASP A  85      37.106 105.820 105.897  1.00  0.00           N  
ATOM   1281  CA  ASP A  85      37.329 105.899 107.391  1.00  0.00           C  
ATOM   1282  C   ASP A  85      37.578 107.334 107.796  1.00  0.00           C  
ATOM   1283  O   ASP A  85      37.987 108.174 106.960  1.00  0.00           O  
ATOM   1284  CB  ASP A  85      38.434 104.891 107.802  1.00  0.00           C  
ATOM   1285  CG  ASP A  85      38.497 104.389 109.217  1.00  0.00           C  
ATOM   1286  OD1 ASP A  85      38.392 103.162 109.423  1.00  0.00           O  
ATOM   1287  OD2 ASP A  85      38.674 105.250 110.098  1.00  0.00           O1-
ATOM   1288  H   ASP A  85      37.294 106.696 105.430  1.00  0.00           H  
ATOM   1289  HA  ASP A  85      36.395 105.613 107.876  1.00  0.00           H  
ATOM   1290  HB2 ASP A  85      38.407 104.087 107.066  1.00  0.00           H  
ATOM   1291  HB3 ASP A  85      39.385 105.383 107.595  1.00  0.00           H  
ATOM   1292  N   ALA A  86      37.546 107.646 109.114  1.00  0.00           N  
ATOM   1293  CA  ALA A  86      37.987 108.976 109.637  1.00  0.00           C  
ATOM   1294  C   ALA A  86      39.515 108.942 110.135  1.00  0.00           C  
ATOM   1295  O   ALA A  86      40.124 110.016 110.062  1.00  0.00           O  
ATOM   1296  CB  ALA A  86      37.112 109.411 110.790  1.00  0.00           C  
ATOM   1297  H   ALA A  86      37.284 106.976 109.823  1.00  0.00           H  
ATOM   1298  HA  ALA A  86      37.941 109.675 108.802  1.00  0.00           H  
ATOM   1299  HB1 ALA A  86      36.106 109.182 110.442  1.00  0.00           H  
ATOM   1300  HB2 ALA A  86      37.255 108.824 111.698  1.00  0.00           H  
ATOM   1301  HB3 ALA A  86      37.121 110.477 111.016  1.00  0.00           H  
ATOM   1302  N   SER A  87      40.101 107.758 110.502  1.00  0.00           N  
ATOM   1303  CA  SER A  87      41.508 107.564 110.970  1.00  0.00           C  
ATOM   1304  C   SER A  87      42.433 107.492 109.756  1.00  0.00           C  
ATOM   1305  O   SER A  87      42.547 106.493 109.006  1.00  0.00           O  
ATOM   1306  CB  SER A  87      41.797 106.343 111.808  1.00  0.00           C  
ATOM   1307  OG  SER A  87      43.124 106.363 112.360  1.00  0.00           O  
ATOM   1308  H   SER A  87      39.551 106.912 110.499  1.00  0.00           H  
ATOM   1309  HA  SER A  87      41.812 108.422 111.569  1.00  0.00           H  
ATOM   1310  HB2 SER A  87      41.128 106.180 112.653  1.00  0.00           H  
ATOM   1311  HB3 SER A  87      41.750 105.474 111.151  1.00  0.00           H  
ATOM   1312  HG  SER A  87      43.117 107.119 112.951  1.00  0.00           H  
ATOM   1313  N   ASP A  88      43.294 108.495 109.569  1.00  0.00           N  
ATOM   1314  CA  ASP A  88      44.418 108.455 108.606  1.00  0.00           C  
ATOM   1315  C   ASP A  88      45.426 107.468 108.988  1.00  0.00           C  
ATOM   1316  O   ASP A  88      46.044 106.859 108.074  1.00  0.00           O  
ATOM   1317  CB  ASP A  88      45.143 109.819 108.408  1.00  0.00           C  
ATOM   1318  CG  ASP A  88      45.357 110.718 109.670  1.00  0.00           C  
ATOM   1319  OD1 ASP A  88      44.392 110.965 110.354  1.00  0.00           O  
ATOM   1320  OD2 ASP A  88      46.531 111.171 109.824  1.00  0.00           O1-
ATOM   1321  H   ASP A  88      43.306 109.245 110.245  1.00  0.00           H  
ATOM   1322  HA  ASP A  88      43.942 108.182 107.664  1.00  0.00           H  
ATOM   1323  HB2 ASP A  88      46.100 109.653 107.913  1.00  0.00           H  
ATOM   1324  HB3 ASP A  88      44.569 110.443 107.723  1.00  0.00           H  
ATOM   1325  N   LYS A  89      45.713 107.157 110.272  1.00  0.00           N  
ATOM   1326  CA  LYS A  89      46.744 106.123 110.652  1.00  0.00           C  
ATOM   1327  C   LYS A  89      46.197 104.685 110.523  1.00  0.00           C  
ATOM   1328  O   LYS A  89      47.012 103.773 110.338  1.00  0.00           O  
ATOM   1329  CB  LYS A  89      47.083 106.361 112.145  1.00  0.00           C  
ATOM   1330  CG  LYS A  89      47.707 107.759 112.180  1.00  0.00           C  
ATOM   1331  CD  LYS A  89      47.845 108.159 113.699  1.00  0.00           C  
ATOM   1332  CE  LYS A  89      48.336 109.622 113.713  1.00  0.00           C  
ATOM   1333  NZ  LYS A  89      48.686 110.212 114.967  1.00  0.00           N1+
ATOM   1334  H   LYS A  89      45.175 107.697 110.936  1.00  0.00           H  
ATOM   1335  HA  LYS A  89      47.558 106.162 109.928  1.00  0.00           H  
ATOM   1336  HB2 LYS A  89      46.218 106.281 112.803  1.00  0.00           H  
ATOM   1337  HB3 LYS A  89      47.799 105.669 112.587  1.00  0.00           H  
ATOM   1338  HG2 LYS A  89      48.674 107.693 111.681  1.00  0.00           H  
ATOM   1339  HG3 LYS A  89      47.086 108.536 111.734  1.00  0.00           H  
ATOM   1340  HD2 LYS A  89      46.883 108.156 114.210  1.00  0.00           H  
ATOM   1341  HD3 LYS A  89      48.553 107.553 114.264  1.00  0.00           H  
ATOM   1342  HE2 LYS A  89      49.183 109.610 113.025  1.00  0.00           H  
ATOM   1343  HE3 LYS A  89      47.565 110.282 113.315  1.00  0.00           H  
ATOM   1344  HZ1 LYS A  89      49.431 109.665 115.373  1.00  0.00           H  
ATOM   1345  HZ2 LYS A  89      48.881 111.193 114.821  1.00  0.00           H  
ATOM   1346  HZ3 LYS A  89      47.882 110.178 115.576  1.00  0.00           H  
ATOM   1347  N   MET A  90      44.899 104.511 110.432  1.00  0.00           N  
ATOM   1348  CA  MET A  90      44.461 103.155 109.985  1.00  0.00           C  
ATOM   1349  C   MET A  90      44.509 103.002 108.491  1.00  0.00           C  
ATOM   1350  O   MET A  90      45.175 102.168 107.958  1.00  0.00           O  
ATOM   1351  CB  MET A  90      43.070 102.983 110.641  1.00  0.00           C  
ATOM   1352  CG  MET A  90      43.040 103.062 112.193  1.00  0.00           C  
ATOM   1353  SD  MET A  90      43.647 101.479 112.874  1.00  0.00           S  
ATOM   1354  CE  MET A  90      42.235 100.430 112.631  1.00  0.00           C  
ATOM   1355  H   MET A  90      44.264 105.181 110.843  1.00  0.00           H  
ATOM   1356  HA  MET A  90      45.118 102.404 110.425  1.00  0.00           H  
ATOM   1357  HB2 MET A  90      42.359 103.618 110.112  1.00  0.00           H  
ATOM   1358  HB3 MET A  90      42.783 101.955 110.419  1.00  0.00           H  
ATOM   1359  HG2 MET A  90      43.635 103.904 112.550  1.00  0.00           H  
ATOM   1360  HG3 MET A  90      42.009 103.202 112.520  1.00  0.00           H  
ATOM   1361  HE1 MET A  90      41.827 100.680 111.652  1.00  0.00           H  
ATOM   1362  HE2 MET A  90      42.447  99.360 112.629  1.00  0.00           H  
ATOM   1363  HE3 MET A  90      41.413 100.589 113.328  1.00  0.00           H  
ATOM   1364  N   LEU A  91      43.831 104.009 107.832  1.00  0.00           N  
ATOM   1365  CA  LEU A  91      43.760 104.162 106.349  1.00  0.00           C  
ATOM   1366  C   LEU A  91      45.190 104.023 105.801  1.00  0.00           C  
ATOM   1367  O   LEU A  91      45.314 103.485 104.675  1.00  0.00           O  
ATOM   1368  CB  LEU A  91      43.249 105.523 105.915  1.00  0.00           C  
ATOM   1369  CG  LEU A  91      41.777 105.692 106.085  1.00  0.00           C  
ATOM   1370  CD1 LEU A  91      41.344 107.190 106.000  1.00  0.00           C  
ATOM   1371  CD2 LEU A  91      40.999 104.892 105.056  1.00  0.00           C  
ATOM   1372  H   LEU A  91      43.371 104.733 108.365  1.00  0.00           H  
ATOM   1373  HA  LEU A  91      43.162 103.372 105.895  1.00  0.00           H  
ATOM   1374  HB2 LEU A  91      43.803 106.265 106.491  1.00  0.00           H  
ATOM   1375  HB3 LEU A  91      43.452 105.551 104.845  1.00  0.00           H  
ATOM   1376  HG  LEU A  91      41.428 105.267 107.027  1.00  0.00           H  
ATOM   1377 HD11 LEU A  91      42.073 107.758 106.578  1.00  0.00           H  
ATOM   1378 HD12 LEU A  91      41.256 107.540 104.971  1.00  0.00           H  
ATOM   1379 HD13 LEU A  91      40.402 107.377 106.515  1.00  0.00           H  
ATOM   1380 HD21 LEU A  91      41.093 103.823 105.249  1.00  0.00           H  
ATOM   1381 HD22 LEU A  91      39.934 105.105 105.156  1.00  0.00           H  
ATOM   1382 HD23 LEU A  91      41.364 105.104 104.050  1.00  0.00           H  
ATOM   1383  N   LYS A  92      46.245 104.540 106.435  1.00  0.00           N  
ATOM   1384  CA  LYS A  92      47.675 104.413 105.930  1.00  0.00           C  
ATOM   1385  C   LYS A  92      47.917 103.009 105.421  1.00  0.00           C  
ATOM   1386  O   LYS A  92      48.386 102.776 104.285  1.00  0.00           O  
ATOM   1387  CB  LYS A  92      48.605 104.837 107.152  1.00  0.00           C  
ATOM   1388  CG  LYS A  92      50.085 104.838 106.818  1.00  0.00           C  
ATOM   1389  CD  LYS A  92      50.489 105.799 105.700  1.00  0.00           C  
ATOM   1390  CE  LYS A  92      50.276 107.232 106.099  1.00  0.00           C  
ATOM   1391  NZ  LYS A  92      50.592 108.288 105.059  1.00  0.00           N1+
ATOM   1392  H   LYS A  92      46.097 105.061 107.288  1.00  0.00           H  
ATOM   1393  HA  LYS A  92      47.793 105.097 105.090  1.00  0.00           H  
ATOM   1394  HB2 LYS A  92      48.335 105.880 107.317  1.00  0.00           H  
ATOM   1395  HB3 LYS A  92      48.362 104.378 108.111  1.00  0.00           H  
ATOM   1396  HG2 LYS A  92      50.756 104.977 107.666  1.00  0.00           H  
ATOM   1397  HG3 LYS A  92      50.364 103.821 106.542  1.00  0.00           H  
ATOM   1398  HD2 LYS A  92      51.523 105.570 105.445  1.00  0.00           H  
ATOM   1399  HD3 LYS A  92      49.831 105.615 104.850  1.00  0.00           H  
ATOM   1400  HE2 LYS A  92      49.229 107.355 106.372  1.00  0.00           H  
ATOM   1401  HE3 LYS A  92      50.856 107.462 106.994  1.00  0.00           H  
ATOM   1402  HZ1 LYS A  92      51.552 108.601 105.089  1.00  0.00           H  
ATOM   1403  HZ2 LYS A  92      50.499 107.914 104.125  1.00  0.00           H  
ATOM   1404  HZ3 LYS A  92      49.985 109.093 105.114  1.00  0.00           H  
ATOM   1405  N   TYR A  93      47.664 101.937 106.250  1.00  0.00           N  
ATOM   1406  CA  TYR A  93      47.901 100.558 105.690  1.00  0.00           C  
ATOM   1407  C   TYR A  93      47.185 100.252 104.429  1.00  0.00           C  
ATOM   1408  O   TYR A  93      47.817  99.638 103.597  1.00  0.00           O  
ATOM   1409  CB  TYR A  93      47.539  99.646 106.876  1.00  0.00           C  
ATOM   1410  CG  TYR A  93      48.418  99.769 108.091  1.00  0.00           C  
ATOM   1411  CD1 TYR A  93      49.607  99.010 108.136  1.00  0.00           C  
ATOM   1412  CD2 TYR A  93      48.195 100.695 109.083  1.00  0.00           C  
ATOM   1413  CE1 TYR A  93      50.458  99.115 109.194  1.00  0.00           C  
ATOM   1414  CE2 TYR A  93      49.128 100.948 110.083  1.00  0.00           C  
ATOM   1415  CZ  TYR A  93      50.260 100.139 110.167  1.00  0.00           C  
ATOM   1416  OH  TYR A  93      51.167 100.484 111.117  1.00  0.00           O  
ATOM   1417  H   TYR A  93      47.096 102.015 107.081  1.00  0.00           H  
ATOM   1418  HA  TYR A  93      48.975 100.597 105.504  1.00  0.00           H  
ATOM   1419  HB2 TYR A  93      46.482  99.805 107.091  1.00  0.00           H  
ATOM   1420  HB3 TYR A  93      47.591  98.627 106.492  1.00  0.00           H  
ATOM   1421  HD1 TYR A  93      49.620  98.258 107.360  1.00  0.00           H  
ATOM   1422  HD2 TYR A  93      47.237 101.193 109.069  1.00  0.00           H  
ATOM   1423  HE1 TYR A  93      51.354  98.513 109.251  1.00  0.00           H  
ATOM   1424  HE2 TYR A  93      48.956 101.827 110.687  1.00  0.00           H  
ATOM   1425  HH  TYR A  93      51.016 101.395 111.379  1.00  0.00           H  
ATOM   1426  N   ALA A  94      45.895 100.730 104.335  1.00  0.00           N  
ATOM   1427  CA  ALA A  94      45.054 100.519 103.149  1.00  0.00           C  
ATOM   1428  C   ALA A  94      45.495 101.308 101.920  1.00  0.00           C  
ATOM   1429  O   ALA A  94      45.664 100.727 100.859  1.00  0.00           O  
ATOM   1430  CB  ALA A  94      43.689 100.937 103.534  1.00  0.00           C  
ATOM   1431  H   ALA A  94      45.515 101.105 105.192  1.00  0.00           H  
ATOM   1432  HA  ALA A  94      45.162  99.461 102.914  1.00  0.00           H  
ATOM   1433  HB1 ALA A  94      43.559 102.012 103.660  1.00  0.00           H  
ATOM   1434  HB2 ALA A  94      42.936 100.545 102.849  1.00  0.00           H  
ATOM   1435  HB3 ALA A  94      43.469 100.500 104.509  1.00  0.00           H  
ATOM   1436  N   LEU A  95      45.905 102.588 102.071  1.00  0.00           N  
ATOM   1437  CA  LEU A  95      46.590 103.442 101.000  1.00  0.00           C  
ATOM   1438  C   LEU A  95      47.803 102.668 100.495  1.00  0.00           C  
ATOM   1439  O   LEU A  95      47.955 102.390  99.316  1.00  0.00           O  
ATOM   1440  CB  LEU A  95      47.114 104.684 101.499  1.00  0.00           C  
ATOM   1441  CG  LEU A  95      46.199 105.789 101.904  1.00  0.00           C  
ATOM   1442  CD1 LEU A  95      46.933 106.960 102.535  1.00  0.00           C  
ATOM   1443  CD2 LEU A  95      45.396 106.449 100.695  1.00  0.00           C  
ATOM   1444  H   LEU A  95      45.763 103.053 102.956  1.00  0.00           H  
ATOM   1445  HA  LEU A  95      45.962 103.715 100.151  1.00  0.00           H  
ATOM   1446  HB2 LEU A  95      47.585 104.468 102.458  1.00  0.00           H  
ATOM   1447  HB3 LEU A  95      47.874 105.115 100.848  1.00  0.00           H  
ATOM   1448  HG  LEU A  95      45.515 105.372 102.643  1.00  0.00           H  
ATOM   1449 HD11 LEU A  95      46.267 107.803 102.718  1.00  0.00           H  
ATOM   1450 HD12 LEU A  95      47.500 106.640 103.410  1.00  0.00           H  
ATOM   1451 HD13 LEU A  95      47.656 107.389 101.842  1.00  0.00           H  
ATOM   1452 HD21 LEU A  95      44.926 105.700 100.056  1.00  0.00           H  
ATOM   1453 HD22 LEU A  95      44.725 107.187 101.135  1.00  0.00           H  
ATOM   1454 HD23 LEU A  95      46.176 106.919 100.095  1.00  0.00           H  
ATOM   1455  N   LYS A  96      48.621 102.112 101.398  1.00  0.00           N  
ATOM   1456  CA  LYS A  96      49.945 101.477 101.093  1.00  0.00           C  
ATOM   1457  C   LYS A  96      49.700 100.116 100.439  1.00  0.00           C  
ATOM   1458  O   LYS A  96      50.438  99.734  99.506  1.00  0.00           O  
ATOM   1459  CB  LYS A  96      50.624 101.362 102.503  1.00  0.00           C  
ATOM   1460  CG  LYS A  96      51.899 100.505 102.598  1.00  0.00           C  
ATOM   1461  CD  LYS A  96      52.852 100.784 103.807  1.00  0.00           C  
ATOM   1462  CE  LYS A  96      54.067  99.845 104.068  1.00  0.00           C  
ATOM   1463  NZ  LYS A  96      53.684  98.476 103.803  1.00  0.00           N1+
ATOM   1464  H   LYS A  96      48.406 102.303 102.366  1.00  0.00           H  
ATOM   1465  HA  LYS A  96      50.605 102.135 100.527  1.00  0.00           H  
ATOM   1466  HB2 LYS A  96      50.893 102.361 102.845  1.00  0.00           H  
ATOM   1467  HB3 LYS A  96      49.899 101.013 103.237  1.00  0.00           H  
ATOM   1468  HG2 LYS A  96      51.594  99.459 102.627  1.00  0.00           H  
ATOM   1469  HG3 LYS A  96      52.525 100.500 101.705  1.00  0.00           H  
ATOM   1470  HD2 LYS A  96      53.128 101.836 103.734  1.00  0.00           H  
ATOM   1471  HD3 LYS A  96      52.219 100.718 104.692  1.00  0.00           H  
ATOM   1472  HE2 LYS A  96      54.891 100.199 103.447  1.00  0.00           H  
ATOM   1473  HE3 LYS A  96      54.393  99.966 105.101  1.00  0.00           H  
ATOM   1474  HZ1 LYS A  96      53.674  98.366 102.799  1.00  0.00           H  
ATOM   1475  HZ2 LYS A  96      54.324  97.769 104.140  1.00  0.00           H  
ATOM   1476  HZ3 LYS A  96      52.752  98.194 104.071  1.00  0.00           H  
ATOM   1477  N   GLU A  97      48.702  99.369 100.838  1.00  0.00           N  
ATOM   1478  CA  GLU A  97      48.331  98.025 100.327  1.00  0.00           C  
ATOM   1479  C   GLU A  97      47.569  98.119  98.994  1.00  0.00           C  
ATOM   1480  O   GLU A  97      47.836  97.298  98.142  1.00  0.00           O  
ATOM   1481  CB  GLU A  97      47.657  97.187 101.422  1.00  0.00           C  
ATOM   1482  CG  GLU A  97      47.459  95.671 101.065  1.00  0.00           C  
ATOM   1483  CD  GLU A  97      48.762  94.947 100.702  1.00  0.00           C  
ATOM   1484  OE1 GLU A  97      49.845  95.409 101.136  1.00  0.00           O  
ATOM   1485  OE2 GLU A  97      48.705  93.845 100.120  1.00  0.00           O1-
ATOM   1486  H   GLU A  97      48.078  99.735 101.542  1.00  0.00           H  
ATOM   1487  HA  GLU A  97      49.248  97.461 100.159  1.00  0.00           H  
ATOM   1488  HB2 GLU A  97      48.227  97.223 102.349  1.00  0.00           H  
ATOM   1489  HB3 GLU A  97      46.695  97.640 101.665  1.00  0.00           H  
ATOM   1490  HG2 GLU A  97      46.912  95.148 101.848  1.00  0.00           H  
ATOM   1491  HG3 GLU A  97      46.779  95.670 100.212  1.00  0.00           H  
ATOM   1492  N   ARG A  98      46.931  99.272  98.733  1.00  0.00           N  
ATOM   1493  CA  ARG A  98      46.528  99.673  97.368  1.00  0.00           C  
ATOM   1494  C   ARG A  98      47.696  99.887  96.471  1.00  0.00           C  
ATOM   1495  O   ARG A  98      47.868  99.097  95.571  1.00  0.00           O  
ATOM   1496  CB  ARG A  98      45.586 100.923  97.427  1.00  0.00           C  
ATOM   1497  CG  ARG A  98      45.288 101.361  96.066  1.00  0.00           C  
ATOM   1498  CD  ARG A  98      44.280 102.515  95.995  1.00  0.00           C  
ATOM   1499  NE  ARG A  98      44.904 103.818  96.421  1.00  0.00           N  
ATOM   1500  CZ  ARG A  98      44.314 104.980  96.460  1.00  0.00           C  
ATOM   1501  NH1 ARG A  98      43.066 105.123  96.214  1.00  0.00           N1+
ATOM   1502  NH2 ARG A  98      45.054 106.035  96.805  1.00  0.00           N  
ATOM   1503  H   ARG A  98      46.666  99.852  99.517  1.00  0.00           H  
ATOM   1504  HA  ARG A  98      45.895  98.857  97.018  1.00  0.00           H  
ATOM   1505  HB2 ARG A  98      44.668 100.531  97.862  1.00  0.00           H  
ATOM   1506  HB3 ARG A  98      45.962 101.751  98.027  1.00  0.00           H  
ATOM   1507  HG2 ARG A  98      46.204 101.715  95.591  1.00  0.00           H  
ATOM   1508  HG3 ARG A  98      44.994 100.570  95.376  1.00  0.00           H  
ATOM   1509  HD2 ARG A  98      43.876 102.642  94.990  1.00  0.00           H  
ATOM   1510  HD3 ARG A  98      43.468 102.243  96.670  1.00  0.00           H  
ATOM   1511  HE  ARG A  98      45.875 103.802  96.699  1.00  0.00           H  
ATOM   1512 HH11 ARG A  98      42.503 104.350  95.887  1.00  0.00           H  
ATOM   1513 HH12 ARG A  98      42.688 106.055  96.122  1.00  0.00           H  
ATOM   1514 HH21 ARG A  98      46.061 105.957  96.784  1.00  0.00           H  
ATOM   1515 HH22 ARG A  98      44.619 106.918  97.034  1.00  0.00           H  
ATOM   1516  N   TRP A  99      48.682 100.720  96.941  1.00  0.00           N  
ATOM   1517  CA  TRP A  99      50.016 100.939  96.299  1.00  0.00           C  
ATOM   1518  C   TRP A  99      50.762  99.674  96.041  1.00  0.00           C  
ATOM   1519  O   TRP A  99      51.290  99.529  94.937  1.00  0.00           O  
ATOM   1520  CB  TRP A  99      50.926 101.959  97.064  1.00  0.00           C  
ATOM   1521  CG  TRP A  99      52.052 102.600  96.270  1.00  0.00           C  
ATOM   1522  CD1 TRP A  99      53.356 102.577  96.508  1.00  0.00           C  
ATOM   1523  CD2 TRP A  99      51.896 103.663  95.226  1.00  0.00           C  
ATOM   1524  CE2 TRP A  99      53.137 104.041  94.719  1.00  0.00           C  
ATOM   1525  CE3 TRP A  99      50.710 104.216  94.574  1.00  0.00           C  
ATOM   1526  NE1 TRP A  99      54.022 103.340  95.553  1.00  0.00           N  
ATOM   1527  CZ2 TRP A  99      53.327 104.982  93.677  1.00  0.00           C  
ATOM   1528  CZ3 TRP A  99      50.897 105.099  93.479  1.00  0.00           C  
ATOM   1529  CH2 TRP A  99      52.143 105.446  93.029  1.00  0.00           C  
ATOM   1530  H   TRP A  99      48.500 101.142  97.840  1.00  0.00           H  
ATOM   1531  HA  TRP A  99      49.773 101.549  95.429  1.00  0.00           H  
ATOM   1532  HB2 TRP A  99      50.285 102.803  97.319  1.00  0.00           H  
ATOM   1533  HB3 TRP A  99      51.210 101.666  98.075  1.00  0.00           H  
ATOM   1534  HD1 TRP A  99      53.908 102.027  97.256  1.00  0.00           H  
ATOM   1535  HE1 TRP A  99      55.022 103.373  95.410  1.00  0.00           H  
ATOM   1536  HE3 TRP A  99      49.721 104.010  94.959  1.00  0.00           H  
ATOM   1537  HZ2 TRP A  99      54.320 105.239  93.338  1.00  0.00           H  
ATOM   1538  HZ3 TRP A  99      49.956 105.497  93.128  1.00  0.00           H  
ATOM   1539  HH2 TRP A  99      52.158 106.079  92.154  1.00  0.00           H  
ATOM   1540  N   ASN A 100      50.742  98.706  96.963  1.00  0.00           N  
ATOM   1541  CA  ASN A 100      51.465  97.441  96.880  1.00  0.00           C  
ATOM   1542  C   ASN A 100      50.953  96.562  95.796  1.00  0.00           C  
ATOM   1543  O   ASN A 100      51.688  95.663  95.334  1.00  0.00           O  
ATOM   1544  CB  ASN A 100      51.291  96.735  98.211  1.00  0.00           C  
ATOM   1545  CG  ASN A 100      51.979  95.349  98.266  1.00  0.00           C  
ATOM   1546  ND2 ASN A 100      51.268  94.335  98.682  1.00  0.00           N  
ATOM   1547  OD1 ASN A 100      53.170  95.240  97.963  1.00  0.00           O  
ATOM   1548  H   ASN A 100      50.281  98.785  97.859  1.00  0.00           H  
ATOM   1549  HA  ASN A 100      52.516  97.663  96.692  1.00  0.00           H  
ATOM   1550  HB2 ASN A 100      51.764  97.353  98.975  1.00  0.00           H  
ATOM   1551  HB3 ASN A 100      50.216  96.720  98.388  1.00  0.00           H  
ATOM   1552 HD21 ASN A 100      51.759  93.519  99.017  1.00  0.00           H  
ATOM   1553 HD22 ASN A 100      50.340  94.576  98.997  1.00  0.00           H  
ATOM   1554  N   ARG A 101      49.719  96.763  95.331  1.00  0.00           N  
ATOM   1555  CA  ARG A 101      49.023  95.955  94.404  1.00  0.00           C  
ATOM   1556  C   ARG A 101      48.743  96.632  93.083  1.00  0.00           C  
ATOM   1557  O   ARG A 101      48.037  96.096  92.265  1.00  0.00           O  
ATOM   1558  CB  ARG A 101      47.733  95.537  95.085  1.00  0.00           C  
ATOM   1559  CG  ARG A 101      47.931  94.668  96.373  1.00  0.00           C  
ATOM   1560  CD  ARG A 101      48.416  93.196  96.108  1.00  0.00           C  
ATOM   1561  NE  ARG A 101      47.539  92.350  95.264  1.00  0.00           N  
ATOM   1562  CZ  ARG A 101      46.698  91.444  95.660  1.00  0.00           C  
ATOM   1563  NH1 ARG A 101      46.630  91.044  96.907  1.00  0.00           N1+
ATOM   1564  NH2 ARG A 101      46.039  90.911  94.684  1.00  0.00           N  
ATOM   1565  H   ARG A 101      49.121  97.423  95.806  1.00  0.00           H  
ATOM   1566  HA  ARG A 101      49.539  95.016  94.204  1.00  0.00           H  
ATOM   1567  HB2 ARG A 101      47.133  96.398  95.379  1.00  0.00           H  
ATOM   1568  HB3 ARG A 101      47.107  94.966  94.399  1.00  0.00           H  
ATOM   1569  HG2 ARG A 101      48.693  95.152  96.986  1.00  0.00           H  
ATOM   1570  HG3 ARG A 101      46.988  94.696  96.919  1.00  0.00           H  
ATOM   1571  HD2 ARG A 101      49.399  93.061  95.656  1.00  0.00           H  
ATOM   1572  HD3 ARG A 101      48.365  92.780  97.114  1.00  0.00           H  
ATOM   1573  HE  ARG A 101      47.606  92.532  94.273  1.00  0.00           H  
ATOM   1574 HH11 ARG A 101      46.891  91.696  97.631  1.00  0.00           H  
ATOM   1575 HH12 ARG A 101      45.909  90.364  97.103  1.00  0.00           H  
ATOM   1576 HH21 ARG A 101      46.363  91.165  93.762  1.00  0.00           H  
ATOM   1577 HH22 ARG A 101      45.265  90.276  94.822  1.00  0.00           H  
ATOM   1578  N   ARG A 102      49.195  97.889  92.920  1.00  0.00           N  
ATOM   1579  CA  ARG A 102      48.609  98.856  91.917  1.00  0.00           C  
ATOM   1580  C   ARG A 102      48.654  98.428  90.413  1.00  0.00           C  
ATOM   1581  O   ARG A 102      48.178  99.177  89.592  1.00  0.00           O  
ATOM   1582  CB  ARG A 102      49.175 100.309  92.180  1.00  0.00           C  
ATOM   1583  CG  ARG A 102      50.724 100.403  91.908  1.00  0.00           C  
ATOM   1584  CD  ARG A 102      51.286 101.747  92.394  1.00  0.00           C  
ATOM   1585  NE  ARG A 102      52.740 101.823  92.090  1.00  0.00           N  
ATOM   1586  CZ  ARG A 102      53.783 101.347  92.728  1.00  0.00           C  
ATOM   1587  NH1 ARG A 102      53.665 100.443  93.661  1.00  0.00           N1+
ATOM   1588  NH2 ARG A 102      54.955 101.848  92.460  1.00  0.00           N  
ATOM   1589  H   ARG A 102      49.707  98.268  93.703  1.00  0.00           H  
ATOM   1590  HA  ARG A 102      47.531  98.927  92.057  1.00  0.00           H  
ATOM   1591  HB2 ARG A 102      48.664 100.910  91.427  1.00  0.00           H  
ATOM   1592  HB3 ARG A 102      48.869 100.719  93.143  1.00  0.00           H  
ATOM   1593  HG2 ARG A 102      51.229  99.575  92.405  1.00  0.00           H  
ATOM   1594  HG3 ARG A 102      50.939 100.300  90.844  1.00  0.00           H  
ATOM   1595  HD2 ARG A 102      50.662 102.524  91.952  1.00  0.00           H  
ATOM   1596  HD3 ARG A 102      51.200 101.743  93.480  1.00  0.00           H  
ATOM   1597  HE  ARG A 102      52.969 102.561  91.441  1.00  0.00           H  
ATOM   1598 HH11 ARG A 102      52.746 100.075  93.858  1.00  0.00           H  
ATOM   1599 HH12 ARG A 102      54.478 100.161  94.191  1.00  0.00           H  
ATOM   1600 HH21 ARG A 102      55.105 102.283  91.561  1.00  0.00           H  
ATOM   1601 HH22 ARG A 102      55.741 101.424  92.932  1.00  0.00           H  
ATOM   1602  N   LYS A 103      49.415  97.412  90.049  1.00  0.00           N  
ATOM   1603  CA  LYS A 103      49.574  96.891  88.641  1.00  0.00           C  
ATOM   1604  C   LYS A 103      48.305  96.115  88.283  1.00  0.00           C  
ATOM   1605  O   LYS A 103      48.047  95.819  87.143  1.00  0.00           O  
ATOM   1606  CB  LYS A 103      50.792  96.011  88.606  1.00  0.00           C  
ATOM   1607  CG  LYS A 103      50.739  94.723  89.472  1.00  0.00           C  
ATOM   1608  CD  LYS A 103      52.069  93.984  89.564  1.00  0.00           C  
ATOM   1609  CE  LYS A 103      52.042  92.508  90.046  1.00  0.00           C  
ATOM   1610  NZ  LYS A 103      53.364  91.939  90.018  1.00  0.00           N1+
ATOM   1611  H   LYS A 103      50.069  97.046  90.726  1.00  0.00           H  
ATOM   1612  HA  LYS A 103      49.664  97.695  87.910  1.00  0.00           H  
ATOM   1613  HB2 LYS A 103      50.848  95.751  87.549  1.00  0.00           H  
ATOM   1614  HB3 LYS A 103      51.645  96.645  88.845  1.00  0.00           H  
ATOM   1615  HG2 LYS A 103      50.328  94.789  90.479  1.00  0.00           H  
ATOM   1616  HG3 LYS A 103      50.087  93.962  89.044  1.00  0.00           H  
ATOM   1617  HD2 LYS A 103      52.666  94.086  88.657  1.00  0.00           H  
ATOM   1618  HD3 LYS A 103      52.792  94.571  90.130  1.00  0.00           H  
ATOM   1619  HE2 LYS A 103      51.533  92.578  91.007  1.00  0.00           H  
ATOM   1620  HE3 LYS A 103      51.315  91.995  89.416  1.00  0.00           H  
ATOM   1621  HZ1 LYS A 103      53.443  91.387  89.176  1.00  0.00           H  
ATOM   1622  HZ2 LYS A 103      54.125  92.595  89.915  1.00  0.00           H  
ATOM   1623  HZ3 LYS A 103      53.698  91.320  90.744  1.00  0.00           H  
ATOM   1624  N   GLU A 104      47.452  95.647  89.241  1.00  0.00           N  
ATOM   1625  CA  GLU A 104      46.278  94.885  89.006  1.00  0.00           C  
ATOM   1626  C   GLU A 104      45.004  95.827  88.843  1.00  0.00           C  
ATOM   1627  O   GLU A 104      44.913  96.760  89.625  1.00  0.00           O  
ATOM   1628  CB  GLU A 104      45.991  94.003  90.293  1.00  0.00           C  
ATOM   1629  CG  GLU A 104      47.111  92.850  90.323  1.00  0.00           C  
ATOM   1630  CD  GLU A 104      46.879  91.824  91.391  1.00  0.00           C  
ATOM   1631  OE1 GLU A 104      47.407  91.898  92.544  1.00  0.00           O  
ATOM   1632  OE2 GLU A 104      46.019  90.936  91.114  1.00  0.00           O1-
ATOM   1633  H   GLU A 104      47.591  96.084  90.141  1.00  0.00           H  
ATOM   1634  HA  GLU A 104      46.403  94.297  88.097  1.00  0.00           H  
ATOM   1635  HB2 GLU A 104      45.996  94.607  91.201  1.00  0.00           H  
ATOM   1636  HB3 GLU A 104      44.977  93.613  90.205  1.00  0.00           H  
ATOM   1637  HG2 GLU A 104      47.200  92.324  89.372  1.00  0.00           H  
ATOM   1638  HG3 GLU A 104      48.116  93.259  90.429  1.00  0.00           H  
ATOM   1639  N   PRO A 105      43.995  95.550  87.929  1.00  0.00           N  
ATOM   1640  CA  PRO A 105      42.982  96.547  87.533  1.00  0.00           C  
ATOM   1641  C   PRO A 105      42.075  96.915  88.682  1.00  0.00           C  
ATOM   1642  O   PRO A 105      41.782  98.064  88.724  1.00  0.00           O  
ATOM   1643  CB  PRO A 105      42.144  95.941  86.352  1.00  0.00           C  
ATOM   1644  CG  PRO A 105      42.380  94.379  86.500  1.00  0.00           C  
ATOM   1645  CD  PRO A 105      43.758  94.327  87.194  1.00  0.00           C  
ATOM   1646  HA  PRO A 105      43.567  97.420  87.243  1.00  0.00           H  
ATOM   1647  HB2 PRO A 105      41.099  96.207  86.508  1.00  0.00           H  
ATOM   1648  HB3 PRO A 105      42.514  96.268  85.380  1.00  0.00           H  
ATOM   1649  HG2 PRO A 105      41.702  93.891  87.200  1.00  0.00           H  
ATOM   1650  HG3 PRO A 105      42.335  93.868  85.538  1.00  0.00           H  
ATOM   1651  HD2 PRO A 105      43.850  93.441  87.823  1.00  0.00           H  
ATOM   1652  HD3 PRO A 105      44.499  94.257  86.399  1.00  0.00           H  
ATOM   1653  N   ALA A 106      41.570  95.968  89.458  1.00  0.00           N  
ATOM   1654  CA  ALA A 106      40.721  96.345  90.589  1.00  0.00           C  
ATOM   1655  C   ALA A 106      41.480  97.212  91.601  1.00  0.00           C  
ATOM   1656  O   ALA A 106      41.031  98.272  92.010  1.00  0.00           O  
ATOM   1657  CB  ALA A 106      40.218  95.072  91.229  1.00  0.00           C  
ATOM   1658  H   ALA A 106      41.724  94.990  89.259  1.00  0.00           H  
ATOM   1659  HA  ALA A 106      39.879  96.899  90.173  1.00  0.00           H  
ATOM   1660  HB1 ALA A 106      39.481  94.624  90.563  1.00  0.00           H  
ATOM   1661  HB2 ALA A 106      41.003  94.357  91.474  1.00  0.00           H  
ATOM   1662  HB3 ALA A 106      39.721  95.342  92.160  1.00  0.00           H  
ATOM   1663  N   PHE A 107      42.699  96.880  92.064  1.00  0.00           N  
ATOM   1664  CA  PHE A 107      43.540  97.715  92.897  1.00  0.00           C  
ATOM   1665  C   PHE A 107      44.047  99.074  92.288  1.00  0.00           C  
ATOM   1666  O   PHE A 107      44.130 100.054  93.044  1.00  0.00           O  
ATOM   1667  CB  PHE A 107      44.738  96.857  93.329  1.00  0.00           C  
ATOM   1668  CG  PHE A 107      44.461  95.590  94.148  1.00  0.00           C  
ATOM   1669  CD1 PHE A 107      44.121  94.366  93.484  1.00  0.00           C  
ATOM   1670  CD2 PHE A 107      44.526  95.685  95.521  1.00  0.00           C  
ATOM   1671  CE1 PHE A 107      43.723  93.229  94.265  1.00  0.00           C  
ATOM   1672  CE2 PHE A 107      44.122  94.580  96.328  1.00  0.00           C  
ATOM   1673  CZ  PHE A 107      43.805  93.335  95.678  1.00  0.00           C  
ATOM   1674  H   PHE A 107      43.122  95.983  91.875  1.00  0.00           H  
ATOM   1675  HA  PHE A 107      42.986  97.999  93.791  1.00  0.00           H  
ATOM   1676  HB2 PHE A 107      45.356  96.559  92.483  1.00  0.00           H  
ATOM   1677  HB3 PHE A 107      45.346  97.571  93.883  1.00  0.00           H  
ATOM   1678  HD1 PHE A 107      44.233  94.246  92.417  1.00  0.00           H  
ATOM   1679  HD2 PHE A 107      44.867  96.613  95.956  1.00  0.00           H  
ATOM   1680  HE1 PHE A 107      43.482  92.303  93.763  1.00  0.00           H  
ATOM   1681  HE2 PHE A 107      44.080  94.693  97.401  1.00  0.00           H  
ATOM   1682  HZ  PHE A 107      43.491  92.508  96.297  1.00  0.00           H  
ATOM   1683  N   ASP A 108      44.162  99.163  90.955  1.00  0.00           N  
ATOM   1684  CA  ASP A 108      44.387 100.437  90.171  1.00  0.00           C  
ATOM   1685  C   ASP A 108      43.256 101.476  90.401  1.00  0.00           C  
ATOM   1686  O   ASP A 108      43.445 102.620  90.670  1.00  0.00           O  
ATOM   1687  CB  ASP A 108      44.516 100.082  88.679  1.00  0.00           C  
ATOM   1688  CG  ASP A 108      44.912 101.261  87.764  1.00  0.00           C  
ATOM   1689  OD1 ASP A 108      45.648 102.127  88.216  1.00  0.00           O  
ATOM   1690  OD2 ASP A 108      44.469 101.182  86.573  1.00  0.00           O1-
ATOM   1691  H   ASP A 108      44.019  98.306  90.439  1.00  0.00           H  
ATOM   1692  HA  ASP A 108      45.305 100.942  90.473  1.00  0.00           H  
ATOM   1693  HB2 ASP A 108      45.114  99.187  88.513  1.00  0.00           H  
ATOM   1694  HB3 ASP A 108      43.489  99.874  88.381  1.00  0.00           H  
ATOM   1695  N   LYS A 109      42.023 100.992  90.348  1.00  0.00           N  
ATOM   1696  CA  LYS A 109      40.816 101.788  90.330  1.00  0.00           C  
ATOM   1697  C   LYS A 109      40.412 102.072  91.853  1.00  0.00           C  
ATOM   1698  O   LYS A 109      39.855 103.140  92.093  1.00  0.00           O  
ATOM   1699  CB  LYS A 109      39.696 101.046  89.609  1.00  0.00           C  
ATOM   1700  CG  LYS A 109      39.895 100.915  88.056  1.00  0.00           C  
ATOM   1701  CD  LYS A 109      38.679 100.172  87.512  1.00  0.00           C  
ATOM   1702  CE  LYS A 109      38.905  99.877  86.040  1.00  0.00           C  
ATOM   1703  NZ  LYS A 109      37.687  99.398  85.422  1.00  0.00           N1+
ATOM   1704  H   LYS A 109      41.936  99.991  90.237  1.00  0.00           H  
ATOM   1705  HA  LYS A 109      40.960 102.789  89.925  1.00  0.00           H  
ATOM   1706  HB2 LYS A 109      39.652 100.033  90.011  1.00  0.00           H  
ATOM   1707  HB3 LYS A 109      38.819 101.669  89.785  1.00  0.00           H  
ATOM   1708  HG2 LYS A 109      39.995 101.898  87.593  1.00  0.00           H  
ATOM   1709  HG3 LYS A 109      40.686 100.180  87.908  1.00  0.00           H  
ATOM   1710  HD2 LYS A 109      38.389  99.342  88.157  1.00  0.00           H  
ATOM   1711  HD3 LYS A 109      37.863 100.889  87.606  1.00  0.00           H  
ATOM   1712  HE2 LYS A 109      39.291 100.709  85.451  1.00  0.00           H  
ATOM   1713  HE3 LYS A 109      39.641  99.076  85.969  1.00  0.00           H  
ATOM   1714  HZ1 LYS A 109      37.344  98.506  85.750  1.00  0.00           H  
ATOM   1715  HZ2 LYS A 109      36.977 100.066  85.687  1.00  0.00           H  
ATOM   1716  HZ3 LYS A 109      37.668  99.398  84.412  1.00  0.00           H  
ATOM   1717  N   TRP A 110      40.752 101.121  92.742  1.00  0.00           N  
ATOM   1718  CA  TRP A 110      40.270 101.100  94.097  1.00  0.00           C  
ATOM   1719  C   TRP A 110      40.381 102.510  94.734  1.00  0.00           C  
ATOM   1720  O   TRP A 110      41.427 102.995  95.038  1.00  0.00           O  
ATOM   1721  CB  TRP A 110      41.098 100.088  94.944  1.00  0.00           C  
ATOM   1722  CG  TRP A 110      40.796  99.810  96.374  1.00  0.00           C  
ATOM   1723  CD1 TRP A 110      39.790 100.296  97.187  1.00  0.00           C  
ATOM   1724  CD2 TRP A 110      41.805  99.231  97.358  1.00  0.00           C  
ATOM   1725  CE2 TRP A 110      41.309  99.351  98.693  1.00  0.00           C  
ATOM   1726  CE3 TRP A 110      42.922  98.400  97.164  1.00  0.00           C  
ATOM   1727  NE1 TRP A 110      40.074 100.005  98.519  1.00  0.00           N  
ATOM   1728  CZ2 TRP A 110      41.907  98.800  99.837  1.00  0.00           C  
ATOM   1729  CZ3 TRP A 110      43.602  97.915  98.248  1.00  0.00           C  
ATOM   1730  CH2 TRP A 110      43.103  98.072  99.593  1.00  0.00           C  
ATOM   1731  H   TRP A 110      41.256 100.296  92.447  1.00  0.00           H  
ATOM   1732  HA  TRP A 110      39.207 100.866  94.140  1.00  0.00           H  
ATOM   1733  HB2 TRP A 110      41.201  99.152  94.398  1.00  0.00           H  
ATOM   1734  HB3 TRP A 110      42.122 100.462  94.969  1.00  0.00           H  
ATOM   1735  HD1 TRP A 110      38.914 100.812  96.822  1.00  0.00           H  
ATOM   1736  HE1 TRP A 110      39.426 100.080  99.290  1.00  0.00           H  
ATOM   1737  HE3 TRP A 110      43.233  98.153  96.159  1.00  0.00           H  
ATOM   1738  HZ2 TRP A 110      41.494  98.898 100.830  1.00  0.00           H  
ATOM   1739  HZ3 TRP A 110      44.514  97.384  98.018  1.00  0.00           H  
ATOM   1740  HH2 TRP A 110      43.757  97.659 100.347  1.00  0.00           H  
ATOM   1741  N   VAL A 111      39.185 103.044  95.214  1.00  0.00           N  
ATOM   1742  CA  VAL A 111      39.024 104.372  95.680  1.00  0.00           C  
ATOM   1743  C   VAL A 111      39.296 104.402  97.208  1.00  0.00           C  
ATOM   1744  O   VAL A 111      38.718 103.610  97.921  1.00  0.00           O  
ATOM   1745  CB  VAL A 111      37.682 104.918  95.229  1.00  0.00           C  
ATOM   1746  CG1 VAL A 111      37.488 106.382  95.615  1.00  0.00           C  
ATOM   1747  CG2 VAL A 111      37.553 104.964  93.705  1.00  0.00           C  
ATOM   1748  H   VAL A 111      38.306 102.551  95.134  1.00  0.00           H  
ATOM   1749  HA  VAL A 111      39.785 104.971  95.179  1.00  0.00           H  
ATOM   1750  HB  VAL A 111      36.831 104.390  95.661  1.00  0.00           H  
ATOM   1751 HG11 VAL A 111      36.485 106.670  95.297  1.00  0.00           H  
ATOM   1752 HG12 VAL A 111      37.599 106.641  96.668  1.00  0.00           H  
ATOM   1753 HG13 VAL A 111      38.215 106.977  95.063  1.00  0.00           H  
ATOM   1754 HG21 VAL A 111      38.409 105.468  93.256  1.00  0.00           H  
ATOM   1755 HG22 VAL A 111      37.466 103.986  93.232  1.00  0.00           H  
ATOM   1756 HG23 VAL A 111      36.644 105.523  93.483  1.00  0.00           H  
ATOM   1757  N   ILE A 112      40.090 105.363  97.783  1.00  0.00           N  
ATOM   1758  CA  ILE A 112      40.350 105.477  99.206  1.00  0.00           C  
ATOM   1759  C   ILE A 112      40.273 106.939  99.609  1.00  0.00           C  
ATOM   1760  O   ILE A 112      41.082 107.757  99.150  1.00  0.00           O  
ATOM   1761  CB  ILE A 112      41.689 104.848  99.690  1.00  0.00           C  
ATOM   1762  CG1 ILE A 112      41.767 103.424  99.144  1.00  0.00           C  
ATOM   1763  CG2 ILE A 112      41.687 104.911 101.220  1.00  0.00           C  
ATOM   1764  CD1 ILE A 112      43.046 102.688  99.373  1.00  0.00           C  
ATOM   1765  H   ILE A 112      40.530 106.049  97.185  1.00  0.00           H  
ATOM   1766  HA  ILE A 112      39.560 105.043  99.817  1.00  0.00           H  
ATOM   1767  HB  ILE A 112      42.537 105.412  99.299  1.00  0.00           H  
ATOM   1768 HG12 ILE A 112      40.983 102.796  99.568  1.00  0.00           H  
ATOM   1769 HG13 ILE A 112      41.649 103.320  98.066  1.00  0.00           H  
ATOM   1770 HG21 ILE A 112      42.564 104.387 101.598  1.00  0.00           H  
ATOM   1771 HG22 ILE A 112      41.860 105.964 101.444  1.00  0.00           H  
ATOM   1772 HG23 ILE A 112      40.829 104.360 101.605  1.00  0.00           H  
ATOM   1773 HD11 ILE A 112      42.988 101.727  98.862  1.00  0.00           H  
ATOM   1774 HD12 ILE A 112      43.966 103.183  99.068  1.00  0.00           H  
ATOM   1775 HD13 ILE A 112      43.179 102.423 100.422  1.00  0.00           H  
ATOM   1776  N   GLU A 113      39.380 107.247 100.584  1.00  0.00           N  
ATOM   1777  CA  GLU A 113      39.158 108.603 101.116  1.00  0.00           C  
ATOM   1778  C   GLU A 113      38.788 108.690 102.624  1.00  0.00           C  
ATOM   1779  O   GLU A 113      38.532 107.628 103.118  1.00  0.00           O  
ATOM   1780  CB  GLU A 113      38.076 109.268 100.267  1.00  0.00           C  
ATOM   1781  CG  GLU A 113      38.232 109.351  98.723  1.00  0.00           C  
ATOM   1782  CD  GLU A 113      39.530 110.063  98.335  1.00  0.00           C  
ATOM   1783  OE1 GLU A 113      40.118 109.644  97.291  1.00  0.00           O  
ATOM   1784  OE2 GLU A 113      39.912 111.038  98.963  1.00  0.00           O1-
ATOM   1785  H   GLU A 113      38.917 106.526 101.118  1.00  0.00           H  
ATOM   1786  HA  GLU A 113      40.046 109.234 101.069  1.00  0.00           H  
ATOM   1787  HB2 GLU A 113      37.181 108.668 100.429  1.00  0.00           H  
ATOM   1788  HB3 GLU A 113      37.961 110.294 100.617  1.00  0.00           H  
ATOM   1789  HG2 GLU A 113      38.022 108.439  98.166  1.00  0.00           H  
ATOM   1790  HG3 GLU A 113      37.372 109.996  98.538  1.00  0.00           H  
ATOM   1791  N   GLU A 114      38.778 109.884 103.284  1.00  0.00           N  
ATOM   1792  CA  GLU A 114      38.640 110.068 104.709  1.00  0.00           C  
ATOM   1793  C   GLU A 114      37.302 110.882 105.095  1.00  0.00           C  
ATOM   1794  O   GLU A 114      37.141 112.023 104.576  1.00  0.00           O  
ATOM   1795  CB  GLU A 114      39.901 110.654 105.279  1.00  0.00           C  
ATOM   1796  CG  GLU A 114      40.241 112.164 105.178  1.00  0.00           C  
ATOM   1797  CD  GLU A 114      40.690 112.440 103.764  1.00  0.00           C  
ATOM   1798  OE1 GLU A 114      41.847 112.851 103.599  1.00  0.00           O  
ATOM   1799  OE2 GLU A 114      39.827 112.466 102.860  1.00  0.00           O1-
ATOM   1800  H   GLU A 114      38.911 110.711 102.720  1.00  0.00           H  
ATOM   1801  HA  GLU A 114      38.628 109.053 105.106  1.00  0.00           H  
ATOM   1802  HB2 GLU A 114      39.832 110.451 106.347  1.00  0.00           H  
ATOM   1803  HB3 GLU A 114      40.705 110.013 104.916  1.00  0.00           H  
ATOM   1804  HG2 GLU A 114      39.380 112.771 105.456  1.00  0.00           H  
ATOM   1805  HG3 GLU A 114      40.939 112.364 105.990  1.00  0.00           H  
ATOM   1806  N   ALA A 115      36.480 110.375 106.001  1.00  0.00           N  
ATOM   1807  CA  ALA A 115      35.255 111.015 106.430  1.00  0.00           C  
ATOM   1808  C   ALA A 115      34.694 110.367 107.739  1.00  0.00           C  
ATOM   1809  O   ALA A 115      34.617 109.160 107.961  1.00  0.00           O  
ATOM   1810  CB  ALA A 115      34.164 110.876 105.329  1.00  0.00           C  
ATOM   1811  H   ALA A 115      36.810 109.511 106.407  1.00  0.00           H  
ATOM   1812  HA  ALA A 115      35.489 112.070 106.575  1.00  0.00           H  
ATOM   1813  HB1 ALA A 115      33.241 111.185 105.821  1.00  0.00           H  
ATOM   1814  HB2 ALA A 115      34.281 111.499 104.442  1.00  0.00           H  
ATOM   1815  HB3 ALA A 115      34.093 109.815 105.093  1.00  0.00           H  
ATOM   1816  N   ASN A 116      34.300 111.272 108.657  1.00  0.00           N  
ATOM   1817  CA  ASN A 116      33.454 110.967 109.824  1.00  0.00           C  
ATOM   1818  C   ASN A 116      32.013 110.514 109.461  1.00  0.00           C  
ATOM   1819  O   ASN A 116      31.368 111.095 108.604  1.00  0.00           O  
ATOM   1820  CB  ASN A 116      33.499 112.164 110.739  1.00  0.00           C  
ATOM   1821  CG  ASN A 116      32.954 111.783 112.068  1.00  0.00           C  
ATOM   1822  ND2 ASN A 116      33.863 111.681 113.014  1.00  0.00           N  
ATOM   1823  OD1 ASN A 116      31.772 111.655 112.401  1.00  0.00           O  
ATOM   1824  H   ASN A 116      34.447 112.263 108.528  1.00  0.00           H  
ATOM   1825  HA  ASN A 116      33.844 110.102 110.361  1.00  0.00           H  
ATOM   1826  HB2 ASN A 116      34.523 112.519 110.854  1.00  0.00           H  
ATOM   1827  HB3 ASN A 116      33.009 113.078 110.401  1.00  0.00           H  
ATOM   1828 HD21 ASN A 116      33.575 111.419 113.947  1.00  0.00           H  
ATOM   1829 HD22 ASN A 116      34.805 111.549 112.674  1.00  0.00           H  
ATOM   1830  N   TRP A 117      31.421 109.554 110.140  1.00  0.00           N  
ATOM   1831  CA  TRP A 117      30.066 109.022 109.956  1.00  0.00           C  
ATOM   1832  C   TRP A 117      28.947 110.017 110.278  1.00  0.00           C  
ATOM   1833  O   TRP A 117      27.976 110.120 109.512  1.00  0.00           O  
ATOM   1834  CB  TRP A 117      29.833 107.624 110.653  1.00  0.00           C  
ATOM   1835  CG  TRP A 117      30.753 106.521 110.440  1.00  0.00           C  
ATOM   1836  CD1 TRP A 117      31.249 106.134 109.236  1.00  0.00           C  
ATOM   1837  CD2 TRP A 117      31.314 105.633 111.461  1.00  0.00           C  
ATOM   1838  CE2 TRP A 117      32.268 104.765 110.780  1.00  0.00           C  
ATOM   1839  CE3 TRP A 117      31.202 105.443 112.872  1.00  0.00           C  
ATOM   1840  NE1 TRP A 117      32.173 105.096 109.431  1.00  0.00           N  
ATOM   1841  CZ2 TRP A 117      33.012 103.802 111.477  1.00  0.00           C  
ATOM   1842  CZ3 TRP A 117      31.920 104.490 113.530  1.00  0.00           C  
ATOM   1843  CH2 TRP A 117      32.743 103.593 112.867  1.00  0.00           C  
ATOM   1844  H   TRP A 117      32.017 109.072 110.797  1.00  0.00           H  
ATOM   1845  HA  TRP A 117      29.980 108.928 108.874  1.00  0.00           H  
ATOM   1846  HB2 TRP A 117      29.744 107.748 111.732  1.00  0.00           H  
ATOM   1847  HB3 TRP A 117      28.854 107.288 110.310  1.00  0.00           H  
ATOM   1848  HD1 TRP A 117      31.068 106.668 108.315  1.00  0.00           H  
ATOM   1849  HE1 TRP A 117      32.615 104.581 108.683  1.00  0.00           H  
ATOM   1850  HE3 TRP A 117      30.634 106.114 113.499  1.00  0.00           H  
ATOM   1851  HZ2 TRP A 117      33.615 103.033 111.018  1.00  0.00           H  
ATOM   1852  HZ3 TRP A 117      31.892 104.374 114.603  1.00  0.00           H  
ATOM   1853  HH2 TRP A 117      33.256 102.755 113.317  1.00  0.00           H  
ATOM   1854  N   LEU A 118      29.116 110.894 111.287  1.00  0.00           N  
ATOM   1855  CA  LEU A 118      28.130 111.978 111.583  1.00  0.00           C  
ATOM   1856  C   LEU A 118      27.967 113.011 110.463  1.00  0.00           C  
ATOM   1857  O   LEU A 118      26.926 113.561 110.345  1.00  0.00           O  
ATOM   1858  CB  LEU A 118      28.511 112.678 112.900  1.00  0.00           C  
ATOM   1859  CG  LEU A 118      28.403 111.781 114.165  1.00  0.00           C  
ATOM   1860  CD1 LEU A 118      29.235 112.342 115.304  1.00  0.00           C  
ATOM   1861  CD2 LEU A 118      27.009 111.633 114.659  1.00  0.00           C  
ATOM   1862  H   LEU A 118      30.038 110.921 111.698  1.00  0.00           H  
ATOM   1863  HA  LEU A 118      27.123 111.618 111.793  1.00  0.00           H  
ATOM   1864  HB2 LEU A 118      29.519 113.089 112.846  1.00  0.00           H  
ATOM   1865  HB3 LEU A 118      27.834 113.514 113.073  1.00  0.00           H  
ATOM   1866  HG  LEU A 118      28.791 110.777 113.995  1.00  0.00           H  
ATOM   1867 HD11 LEU A 118      29.031 111.870 116.266  1.00  0.00           H  
ATOM   1868 HD12 LEU A 118      30.301 112.181 115.142  1.00  0.00           H  
ATOM   1869 HD13 LEU A 118      29.031 113.401 115.459  1.00  0.00           H  
ATOM   1870 HD21 LEU A 118      26.596 112.547 115.086  1.00  0.00           H  
ATOM   1871 HD22 LEU A 118      26.359 111.232 113.880  1.00  0.00           H  
ATOM   1872 HD23 LEU A 118      27.134 110.882 115.437  1.00  0.00           H  
ATOM   1873  N   THR A 119      28.974 113.122 109.518  1.00  0.00           N  
ATOM   1874  CA  THR A 119      28.940 114.206 108.512  1.00  0.00           C  
ATOM   1875  C   THR A 119      29.434 113.706 107.093  1.00  0.00           C  
ATOM   1876  O   THR A 119      29.431 114.484 106.102  1.00  0.00           O  
ATOM   1877  CB  THR A 119      29.797 115.371 109.064  1.00  0.00           C  
ATOM   1878  CG2 THR A 119      29.419 116.097 110.326  1.00  0.00           C  
ATOM   1879  OG1 THR A 119      31.044 114.821 109.174  1.00  0.00           O  
ATOM   1880  H   THR A 119      29.880 112.702 109.668  1.00  0.00           H  
ATOM   1881  HA  THR A 119      27.913 114.405 108.203  1.00  0.00           H  
ATOM   1882  HB  THR A 119      29.978 116.151 108.326  1.00  0.00           H  
ATOM   1883  HG1 THR A 119      31.552 114.878 108.361  1.00  0.00           H  
ATOM   1884 HG21 THR A 119      30.219 116.800 110.560  1.00  0.00           H  
ATOM   1885 HG22 THR A 119      28.489 116.640 110.164  1.00  0.00           H  
ATOM   1886 HG23 THR A 119      29.235 115.363 111.110  1.00  0.00           H  
ATOM   1887  N   LEU A 120      29.616 112.395 106.889  1.00  0.00           N  
ATOM   1888  CA  LEU A 120      29.754 111.734 105.542  1.00  0.00           C  
ATOM   1889  C   LEU A 120      28.757 112.171 104.412  1.00  0.00           C  
ATOM   1890  O   LEU A 120      29.162 112.395 103.255  1.00  0.00           O  
ATOM   1891  CB  LEU A 120      29.568 110.265 105.743  1.00  0.00           C  
ATOM   1892  CG  LEU A 120      29.605 109.331 104.474  1.00  0.00           C  
ATOM   1893  CD1 LEU A 120      30.991 109.287 103.931  1.00  0.00           C  
ATOM   1894  CD2 LEU A 120      29.059 107.959 104.876  1.00  0.00           C  
ATOM   1895  H   LEU A 120      29.418 111.880 107.735  1.00  0.00           H  
ATOM   1896  HA  LEU A 120      30.819 111.781 105.317  1.00  0.00           H  
ATOM   1897  HB2 LEU A 120      30.240 109.858 106.498  1.00  0.00           H  
ATOM   1898  HB3 LEU A 120      28.507 110.158 105.969  1.00  0.00           H  
ATOM   1899  HG  LEU A 120      28.968 109.656 103.651  1.00  0.00           H  
ATOM   1900 HD11 LEU A 120      31.418 110.246 103.640  1.00  0.00           H  
ATOM   1901 HD12 LEU A 120      31.601 108.668 104.589  1.00  0.00           H  
ATOM   1902 HD13 LEU A 120      30.944 108.702 103.012  1.00  0.00           H  
ATOM   1903 HD21 LEU A 120      29.641 107.518 105.686  1.00  0.00           H  
ATOM   1904 HD22 LEU A 120      28.016 108.114 105.151  1.00  0.00           H  
ATOM   1905 HD23 LEU A 120      29.021 107.233 104.063  1.00  0.00           H  
ATOM   1906  N   ASP A 121      27.513 112.397 104.803  1.00  0.00           N  
ATOM   1907  CA  ASP A 121      26.408 112.770 103.956  1.00  0.00           C  
ATOM   1908  C   ASP A 121      26.625 114.110 103.270  1.00  0.00           C  
ATOM   1909  O   ASP A 121      26.114 114.310 102.217  1.00  0.00           O  
ATOM   1910  CB  ASP A 121      25.162 112.787 104.830  1.00  0.00           C  
ATOM   1911  CG  ASP A 121      23.876 113.036 104.067  1.00  0.00           C  
ATOM   1912  OD1 ASP A 121      23.773 112.415 102.936  1.00  0.00           O  
ATOM   1913  OD2 ASP A 121      22.912 113.552 104.621  1.00  0.00           O1-
ATOM   1914  H   ASP A 121      27.309 112.271 105.784  1.00  0.00           H  
ATOM   1915  HA  ASP A 121      26.220 111.991 103.216  1.00  0.00           H  
ATOM   1916  HB2 ASP A 121      25.069 111.842 105.366  1.00  0.00           H  
ATOM   1917  HB3 ASP A 121      25.247 113.588 105.563  1.00  0.00           H  
ATOM   1918  N   LYS A 122      27.489 115.011 103.791  1.00  0.00           N  
ATOM   1919  CA  LYS A 122      27.999 116.225 103.172  1.00  0.00           C  
ATOM   1920  C   LYS A 122      29.533 116.136 102.829  1.00  0.00           C  
ATOM   1921  O   LYS A 122      29.922 116.735 101.817  1.00  0.00           O  
ATOM   1922  CB  LYS A 122      27.847 117.433 104.106  1.00  0.00           C  
ATOM   1923  CG  LYS A 122      28.267 118.835 103.596  1.00  0.00           C  
ATOM   1924  CD  LYS A 122      27.568 119.448 102.342  1.00  0.00           C  
ATOM   1925  CE  LYS A 122      28.103 120.790 102.157  1.00  0.00           C  
ATOM   1926  NZ  LYS A 122      27.363 121.422 101.037  1.00  0.00           N1+
ATOM   1927  H   LYS A 122      27.891 114.744 104.678  1.00  0.00           H  
ATOM   1928  HA  LYS A 122      27.505 116.513 102.245  1.00  0.00           H  
ATOM   1929  HB2 LYS A 122      26.808 117.499 104.429  1.00  0.00           H  
ATOM   1930  HB3 LYS A 122      28.482 117.251 104.972  1.00  0.00           H  
ATOM   1931  HG2 LYS A 122      28.079 119.491 104.446  1.00  0.00           H  
ATOM   1932  HG3 LYS A 122      29.352 118.920 103.520  1.00  0.00           H  
ATOM   1933  HD2 LYS A 122      27.942 118.780 101.566  1.00  0.00           H  
ATOM   1934  HD3 LYS A 122      26.491 119.518 102.492  1.00  0.00           H  
ATOM   1935  HE2 LYS A 122      28.022 121.403 103.055  1.00  0.00           H  
ATOM   1936  HE3 LYS A 122      29.148 120.681 101.866  1.00  0.00           H  
ATOM   1937  HZ1 LYS A 122      27.741 122.346 100.886  1.00  0.00           H  
ATOM   1938  HZ2 LYS A 122      27.443 120.864 100.199  1.00  0.00           H  
ATOM   1939  HZ3 LYS A 122      26.396 121.558 101.293  1.00  0.00           H  
ATOM   1940  N   ASP A 123      30.321 115.300 103.462  1.00  0.00           N  
ATOM   1941  CA  ASP A 123      31.874 115.388 103.345  1.00  0.00           C  
ATOM   1942  C   ASP A 123      32.630 114.594 102.270  1.00  0.00           C  
ATOM   1943  O   ASP A 123      33.862 114.756 102.007  1.00  0.00           O  
ATOM   1944  CB  ASP A 123      32.506 115.098 104.655  1.00  0.00           C  
ATOM   1945  CG  ASP A 123      32.124 115.963 105.862  1.00  0.00           C  
ATOM   1946  OD1 ASP A 123      31.893 117.170 105.590  1.00  0.00           O  
ATOM   1947  OD2 ASP A 123      32.196 115.608 107.061  1.00  0.00           O1-
ATOM   1948  H   ASP A 123      29.981 114.845 104.297  1.00  0.00           H  
ATOM   1949  HA  ASP A 123      32.155 116.435 103.226  1.00  0.00           H  
ATOM   1950  HB2 ASP A 123      32.395 114.060 104.973  1.00  0.00           H  
ATOM   1951  HB3 ASP A 123      33.594 115.152 104.628  1.00  0.00           H  
ATOM   1952  N   VAL A 124      31.972 113.659 101.539  1.00  0.00           N  
ATOM   1953  CA  VAL A 124      32.433 112.751 100.483  1.00  0.00           C  
ATOM   1954  C   VAL A 124      31.511 112.729  99.275  1.00  0.00           C  
ATOM   1955  O   VAL A 124      30.278 112.836  99.392  1.00  0.00           O  
ATOM   1956  CB  VAL A 124      32.771 111.325 101.029  1.00  0.00           C  
ATOM   1957  CG1 VAL A 124      32.532 110.074 100.167  1.00  0.00           C  
ATOM   1958  CG2 VAL A 124      34.209 111.359 101.565  1.00  0.00           C  
ATOM   1959  H   VAL A 124      30.965 113.653 101.621  1.00  0.00           H  
ATOM   1960  HA  VAL A 124      33.389 113.163 100.158  1.00  0.00           H  
ATOM   1961  HB  VAL A 124      32.108 111.066 101.855  1.00  0.00           H  
ATOM   1962 HG11 VAL A 124      32.629 109.116 100.679  1.00  0.00           H  
ATOM   1963 HG12 VAL A 124      31.512 110.142  99.787  1.00  0.00           H  
ATOM   1964 HG13 VAL A 124      33.204 110.107  99.310  1.00  0.00           H  
ATOM   1965 HG21 VAL A 124      34.494 110.429 102.057  1.00  0.00           H  
ATOM   1966 HG22 VAL A 124      34.882 111.460 100.713  1.00  0.00           H  
ATOM   1967 HG23 VAL A 124      34.442 112.185 102.238  1.00  0.00           H  
ATOM   1968  N   PRO A 125      32.101 112.681  98.089  1.00  0.00           N  
ATOM   1969  CA  PRO A 125      31.311 112.618  96.845  1.00  0.00           C  
ATOM   1970  C   PRO A 125      30.738 111.156  96.674  1.00  0.00           C  
ATOM   1971  O   PRO A 125      31.374 110.163  96.411  1.00  0.00           O  
ATOM   1972  CB  PRO A 125      32.304 112.994  95.731  1.00  0.00           C  
ATOM   1973  CG  PRO A 125      33.686 112.957  96.306  1.00  0.00           C  
ATOM   1974  CD  PRO A 125      33.459 113.049  97.860  1.00  0.00           C  
ATOM   1975  HA  PRO A 125      30.481 113.323  96.795  1.00  0.00           H  
ATOM   1976  HB2 PRO A 125      32.250 112.430  94.799  1.00  0.00           H  
ATOM   1977  HB3 PRO A 125      32.151 114.056  95.540  1.00  0.00           H  
ATOM   1978  HG2 PRO A 125      34.305 112.091  96.069  1.00  0.00           H  
ATOM   1979  HG3 PRO A 125      34.291 113.817  96.022  1.00  0.00           H  
ATOM   1980  HD2 PRO A 125      34.101 112.281  98.293  1.00  0.00           H  
ATOM   1981  HD3 PRO A 125      33.706 114.071  98.148  1.00  0.00           H  
ATOM   1982  N   ALA A 126      29.430 111.004  96.748  1.00  0.00           N  
ATOM   1983  CA  ALA A 126      28.723 109.722  96.642  1.00  0.00           C  
ATOM   1984  C   ALA A 126      28.549 109.228  95.167  1.00  0.00           C  
ATOM   1985  O   ALA A 126      28.396 108.067  94.890  1.00  0.00           O  
ATOM   1986  CB  ALA A 126      27.403 109.829  97.458  1.00  0.00           C  
ATOM   1987  H   ALA A 126      28.893 111.846  96.897  1.00  0.00           H  
ATOM   1988  HA  ALA A 126      29.441 109.032  97.086  1.00  0.00           H  
ATOM   1989  HB1 ALA A 126      26.765 108.982  97.207  1.00  0.00           H  
ATOM   1990  HB2 ALA A 126      27.592 109.966  98.522  1.00  0.00           H  
ATOM   1991  HB3 ALA A 126      26.934 110.752  97.116  1.00  0.00           H  
ATOM   1992  N   GLY A 127      28.565 110.172  94.203  1.00  0.00           N  
ATOM   1993  CA  GLY A 127      28.139 110.012  92.816  1.00  0.00           C  
ATOM   1994  C   GLY A 127      26.702 109.524  92.805  1.00  0.00           C  
ATOM   1995  O   GLY A 127      25.861 109.987  93.661  1.00  0.00           O  
ATOM   1996  H   GLY A 127      28.786 111.104  94.521  1.00  0.00           H  
ATOM   1997  HA2 GLY A 127      28.216 110.954  92.271  1.00  0.00           H  
ATOM   1998  HA3 GLY A 127      28.737 109.290  92.261  1.00  0.00           H  
ATOM   1999  N   ASP A 128      26.347 108.589  91.930  1.00  0.00           N  
ATOM   2000  CA  ASP A 128      24.954 107.893  91.955  1.00  0.00           C  
ATOM   2001  C   ASP A 128      24.733 106.793  93.002  1.00  0.00           C  
ATOM   2002  O   ASP A 128      23.841 105.937  92.860  1.00  0.00           O  
ATOM   2003  CB  ASP A 128      24.634 107.352  90.547  1.00  0.00           C  
ATOM   2004  CG  ASP A 128      25.496 106.221  90.091  1.00  0.00           C  
ATOM   2005  OD1 ASP A 128      26.478 105.896  90.751  1.00  0.00           O  
ATOM   2006  OD2 ASP A 128      25.184 105.723  88.971  1.00  0.00           O1-
ATOM   2007  H   ASP A 128      26.916 108.400  91.117  1.00  0.00           H  
ATOM   2008  HA  ASP A 128      24.177 108.637  92.133  1.00  0.00           H  
ATOM   2009  HB2 ASP A 128      23.560 107.187  90.464  1.00  0.00           H  
ATOM   2010  HB3 ASP A 128      24.741 108.133  89.795  1.00  0.00           H  
ATOM   2011  N   GLY A 129      25.538 106.804  94.048  1.00  0.00           N  
ATOM   2012  CA  GLY A 129      25.441 105.827  95.126  1.00  0.00           C  
ATOM   2013  C   GLY A 129      26.087 104.445  94.952  1.00  0.00           C  
ATOM   2014  O   GLY A 129      26.607 104.166  93.872  1.00  0.00           O  
ATOM   2015  H   GLY A 129      26.240 107.515  94.202  1.00  0.00           H  
ATOM   2016  HA2 GLY A 129      25.837 106.291  96.029  1.00  0.00           H  
ATOM   2017  HA3 GLY A 129      24.368 105.637  95.137  1.00  0.00           H  
ATOM   2018  N   PHE A 130      25.885 103.530  95.881  1.00  0.00           N  
ATOM   2019  CA  PHE A 130      26.510 102.193  95.868  1.00  0.00           C  
ATOM   2020  C   PHE A 130      25.470 101.086  96.095  1.00  0.00           C  
ATOM   2021  O   PHE A 130      24.451 101.270  96.749  1.00  0.00           O  
ATOM   2022  CB  PHE A 130      27.560 102.032  97.011  1.00  0.00           C  
ATOM   2023  CG  PHE A 130      28.666 103.095  96.953  1.00  0.00           C  
ATOM   2024  CD1 PHE A 130      28.499 104.295  97.529  1.00  0.00           C  
ATOM   2025  CD2 PHE A 130      29.842 102.806  96.268  1.00  0.00           C  
ATOM   2026  CE1 PHE A 130      29.625 105.149  97.591  1.00  0.00           C  
ATOM   2027  CE2 PHE A 130      30.866 103.743  96.104  1.00  0.00           C  
ATOM   2028  CZ  PHE A 130      30.709 104.911  96.821  1.00  0.00           C  
ATOM   2029  H   PHE A 130      25.295 103.771  96.666  1.00  0.00           H  
ATOM   2030  HA  PHE A 130      26.964 102.066  94.885  1.00  0.00           H  
ATOM   2031  HB2 PHE A 130      26.929 102.079  97.899  1.00  0.00           H  
ATOM   2032  HB3 PHE A 130      27.995 101.034  97.056  1.00  0.00           H  
ATOM   2033  HD1 PHE A 130      27.574 104.572  98.013  1.00  0.00           H  
ATOM   2034  HD2 PHE A 130      29.942 101.801  95.886  1.00  0.00           H  
ATOM   2035  HE1 PHE A 130      29.536 106.080  98.131  1.00  0.00           H  
ATOM   2036  HE2 PHE A 130      31.802 103.509  95.618  1.00  0.00           H  
ATOM   2037  HZ  PHE A 130      31.456 105.686  96.720  1.00  0.00           H  
ATOM   2038  N   ASP A 131      25.785  99.924  95.469  1.00  0.00           N  
ATOM   2039  CA  ASP A 131      24.900  98.689  95.399  1.00  0.00           C  
ATOM   2040  C   ASP A 131      24.691  97.972  96.714  1.00  0.00           C  
ATOM   2041  O   ASP A 131      23.566  97.704  97.237  1.00  0.00           O  
ATOM   2042  CB  ASP A 131      25.591  97.689  94.429  1.00  0.00           C  
ATOM   2043  CG  ASP A 131      25.700  98.120  92.970  1.00  0.00           C  
ATOM   2044  OD1 ASP A 131      24.853  98.955  92.553  1.00  0.00           O  
ATOM   2045  OD2 ASP A 131      26.515  97.536  92.235  1.00  0.00           O1-
ATOM   2046  H   ASP A 131      26.665  99.832  94.981  1.00  0.00           H  
ATOM   2047  HA  ASP A 131      23.926  99.004  95.023  1.00  0.00           H  
ATOM   2048  HB2 ASP A 131      26.551  97.362  94.828  1.00  0.00           H  
ATOM   2049  HB3 ASP A 131      24.987  96.783  94.472  1.00  0.00           H  
ATOM   2050  N   ALA A 132      25.797  97.969  97.470  1.00  0.00           N  
ATOM   2051  CA  ALA A 132      25.739  97.622  98.893  1.00  0.00           C  
ATOM   2052  C   ALA A 132      26.804  98.296  99.760  1.00  0.00           C  
ATOM   2053  O   ALA A 132      27.918  98.558  99.352  1.00  0.00           O  
ATOM   2054  CB  ALA A 132      25.958  96.124  98.935  1.00  0.00           C  
ATOM   2055  H   ALA A 132      26.700  98.240  97.108  1.00  0.00           H  
ATOM   2056  HA  ALA A 132      24.754  97.801  99.324  1.00  0.00           H  
ATOM   2057  HB1 ALA A 132      26.855  95.807  98.404  1.00  0.00           H  
ATOM   2058  HB2 ALA A 132      26.108  95.785  99.960  1.00  0.00           H  
ATOM   2059  HB3 ALA A 132      25.081  95.595  98.562  1.00  0.00           H  
ATOM   2060  N   VAL A 133      26.428  98.679 100.963  1.00  0.00           N  
ATOM   2061  CA  VAL A 133      27.268  99.353 101.964  1.00  0.00           C  
ATOM   2062  C   VAL A 133      27.672  98.302 103.129  1.00  0.00           C  
ATOM   2063  O   VAL A 133      26.835  97.523 103.620  1.00  0.00           O  
ATOM   2064  CB  VAL A 133      26.544 100.613 102.476  1.00  0.00           C  
ATOM   2065  CG1 VAL A 133      27.154 101.272 103.772  1.00  0.00           C  
ATOM   2066  CG2 VAL A 133      26.306 101.676 101.420  1.00  0.00           C  
ATOM   2067  H   VAL A 133      25.470  98.460 101.194  1.00  0.00           H  
ATOM   2068  HA  VAL A 133      28.201  99.726 101.543  1.00  0.00           H  
ATOM   2069  HB  VAL A 133      25.572 100.321 102.872  1.00  0.00           H  
ATOM   2070 HG11 VAL A 133      27.272 100.551 104.580  1.00  0.00           H  
ATOM   2071 HG12 VAL A 133      28.137 101.632 103.465  1.00  0.00           H  
ATOM   2072 HG13 VAL A 133      26.538 102.089 104.146  1.00  0.00           H  
ATOM   2073 HG21 VAL A 133      25.874 102.596 101.813  1.00  0.00           H  
ATOM   2074 HG22 VAL A 133      27.177 101.882 100.797  1.00  0.00           H  
ATOM   2075 HG23 VAL A 133      25.565 101.200 100.778  1.00  0.00           H  
ATOM   2076  N   ILE A 134      28.947  98.452 103.581  1.00  0.00           N  
ATOM   2077  CA  ILE A 134      29.545  97.428 104.408  1.00  0.00           C  
ATOM   2078  C   ILE A 134      30.154  98.199 105.680  1.00  0.00           C  
ATOM   2079  O   ILE A 134      30.881  99.226 105.473  1.00  0.00           O  
ATOM   2080  CB  ILE A 134      30.573  96.551 103.733  1.00  0.00           C  
ATOM   2081  CG1 ILE A 134      30.135  95.846 102.385  1.00  0.00           C  
ATOM   2082  CG2 ILE A 134      30.974  95.502 104.759  1.00  0.00           C  
ATOM   2083  CD1 ILE A 134      29.181  94.633 102.422  1.00  0.00           C  
ATOM   2084  H   ILE A 134      29.564  99.190 103.274  1.00  0.00           H  
ATOM   2085  HA  ILE A 134      28.776  96.801 104.857  1.00  0.00           H  
ATOM   2086  HB  ILE A 134      31.481  97.090 103.459  1.00  0.00           H  
ATOM   2087 HG12 ILE A 134      29.830  96.699 101.778  1.00  0.00           H  
ATOM   2088 HG13 ILE A 134      31.069  95.367 102.092  1.00  0.00           H  
ATOM   2089 HG21 ILE A 134      31.634  95.958 105.496  1.00  0.00           H  
ATOM   2090 HG22 ILE A 134      30.133  94.960 105.193  1.00  0.00           H  
ATOM   2091 HG23 ILE A 134      31.650  94.817 104.247  1.00  0.00           H  
ATOM   2092 HD11 ILE A 134      28.982  94.386 101.379  1.00  0.00           H  
ATOM   2093 HD12 ILE A 134      29.743  93.852 102.932  1.00  0.00           H  
ATOM   2094 HD13 ILE A 134      28.292  94.980 102.948  1.00  0.00           H  
ATOM   2095  N   CYS A 135      29.935  97.634 106.902  1.00  0.00           N  
ATOM   2096  CA  CYS A 135      30.437  98.169 108.172  1.00  0.00           C  
ATOM   2097  C   CYS A 135      30.716  96.960 109.098  1.00  0.00           C  
ATOM   2098  O   CYS A 135      29.707  96.433 109.681  1.00  0.00           O  
ATOM   2099  CB  CYS A 135      29.426  99.126 108.816  1.00  0.00           C  
ATOM   2100  SG  CYS A 135      29.972  99.759 110.467  1.00  0.00           S  
ATOM   2101  H   CYS A 135      29.311  96.851 107.036  1.00  0.00           H  
ATOM   2102  HA  CYS A 135      31.336  98.751 107.965  1.00  0.00           H  
ATOM   2103  HB2 CYS A 135      29.268 100.021 108.214  1.00  0.00           H  
ATOM   2104  HB3 CYS A 135      28.469  98.618 108.696  1.00  0.00           H  
ATOM   2105  HG  CYS A 135      29.958  98.817 111.415  1.00  0.00           H  
ATOM   2106  N   LEU A 136      31.960  96.484 109.323  1.00  0.00           N  
ATOM   2107  CA  LEU A 136      32.214  95.244 110.093  1.00  0.00           C  
ATOM   2108  C   LEU A 136      33.308  95.426 111.172  1.00  0.00           C  
ATOM   2109  O   LEU A 136      33.854  96.533 111.216  1.00  0.00           O  
ATOM   2110  CB  LEU A 136      32.510  94.145 109.056  1.00  0.00           C  
ATOM   2111  CG  LEU A 136      31.364  93.761 108.095  1.00  0.00           C  
ATOM   2112  CD1 LEU A 136      31.795  92.739 107.034  1.00  0.00           C  
ATOM   2113  CD2 LEU A 136      30.275  93.098 108.916  1.00  0.00           C  
ATOM   2114  H   LEU A 136      32.764  97.039 109.068  1.00  0.00           H  
ATOM   2115  HA  LEU A 136      31.337  94.939 110.663  1.00  0.00           H  
ATOM   2116  HB2 LEU A 136      33.394  94.425 108.482  1.00  0.00           H  
ATOM   2117  HB3 LEU A 136      32.806  93.255 109.612  1.00  0.00           H  
ATOM   2118  HG  LEU A 136      30.858  94.633 107.680  1.00  0.00           H  
ATOM   2119 HD11 LEU A 136      32.128  91.753 107.362  1.00  0.00           H  
ATOM   2120 HD12 LEU A 136      30.989  92.567 106.320  1.00  0.00           H  
ATOM   2121 HD13 LEU A 136      32.567  93.292 106.501  1.00  0.00           H  
ATOM   2122 HD21 LEU A 136      29.519  92.669 108.256  1.00  0.00           H  
ATOM   2123 HD22 LEU A 136      30.743  92.338 109.542  1.00  0.00           H  
ATOM   2124 HD23 LEU A 136      29.819  93.776 109.636  1.00  0.00           H  
ATOM   2125  N   GLY A 137      33.543  94.350 111.937  1.00  0.00           N  
ATOM   2126  CA  GLY A 137      34.527  94.326 113.046  1.00  0.00           C  
ATOM   2127  C   GLY A 137      34.008  94.889 114.386  1.00  0.00           C  
ATOM   2128  O   GLY A 137      34.803  95.246 115.253  1.00  0.00           O  
ATOM   2129  H   GLY A 137      32.928  93.557 111.820  1.00  0.00           H  
ATOM   2130  HA2 GLY A 137      34.846  93.287 113.132  1.00  0.00           H  
ATOM   2131  HA3 GLY A 137      35.443  94.871 112.811  1.00  0.00           H  
ATOM   2132  N   ASN A 138      32.715  95.042 114.517  1.00  0.00           N  
ATOM   2133  CA  ASN A 138      31.976  95.827 115.524  1.00  0.00           C  
ATOM   2134  C   ASN A 138      32.502  97.270 115.502  1.00  0.00           C  
ATOM   2135  O   ASN A 138      33.014  97.747 116.514  1.00  0.00           O  
ATOM   2136  CB  ASN A 138      31.971  95.017 116.853  1.00  0.00           C  
ATOM   2137  CG  ASN A 138      31.191  95.771 117.961  1.00  0.00           C  
ATOM   2138  ND2 ASN A 138      31.744  96.166 119.063  1.00  0.00           N  
ATOM   2139  OD1 ASN A 138      30.012  95.925 117.763  1.00  0.00           O  
ATOM   2140  H   ASN A 138      32.156  94.561 113.827  1.00  0.00           H  
ATOM   2141  HA  ASN A 138      30.944  95.855 115.174  1.00  0.00           H  
ATOM   2142  HB2 ASN A 138      31.532  94.024 116.754  1.00  0.00           H  
ATOM   2143  HB3 ASN A 138      33.009  94.870 117.155  1.00  0.00           H  
ATOM   2144 HD21 ASN A 138      31.125  96.705 119.651  1.00  0.00           H  
ATOM   2145 HD22 ASN A 138      32.741  96.083 119.196  1.00  0.00           H  
ATOM   2146  N   SER A 139      32.567  97.886 114.317  1.00  0.00           N  
ATOM   2147  CA  SER A 139      33.008  99.265 114.108  1.00  0.00           C  
ATOM   2148  C   SER A 139      32.040 100.281 114.730  1.00  0.00           C  
ATOM   2149  O   SER A 139      32.480 101.104 115.490  1.00  0.00           O  
ATOM   2150  CB  SER A 139      33.297  99.591 112.631  1.00  0.00           C  
ATOM   2151  OG  SER A 139      34.499  98.913 112.197  1.00  0.00           O  
ATOM   2152  H   SER A 139      32.040  97.390 113.612  1.00  0.00           H  
ATOM   2153  HA  SER A 139      33.907  99.373 114.717  1.00  0.00           H  
ATOM   2154  HB2 SER A 139      32.397  99.235 112.129  1.00  0.00           H  
ATOM   2155  HB3 SER A 139      33.462 100.616 112.301  1.00  0.00           H  
ATOM   2156  HG  SER A 139      34.366  97.973 112.061  1.00  0.00           H  
ATOM   2157  N   PHE A 140      30.761 100.286 114.385  1.00  0.00           N  
ATOM   2158  CA  PHE A 140      29.788 101.390 114.696  1.00  0.00           C  
ATOM   2159  C   PHE A 140      29.778 101.834 116.155  1.00  0.00           C  
ATOM   2160  O   PHE A 140      29.775 103.025 116.387  1.00  0.00           O  
ATOM   2161  CB  PHE A 140      28.386 100.864 114.292  1.00  0.00           C  
ATOM   2162  CG  PHE A 140      27.279 101.843 114.439  1.00  0.00           C  
ATOM   2163  CD1 PHE A 140      27.302 103.065 113.787  1.00  0.00           C  
ATOM   2164  CD2 PHE A 140      26.222 101.543 115.315  1.00  0.00           C  
ATOM   2165  CE1 PHE A 140      26.275 103.925 113.935  1.00  0.00           C  
ATOM   2166  CE2 PHE A 140      25.179 102.437 115.505  1.00  0.00           C  
ATOM   2167  CZ  PHE A 140      25.179 103.621 114.772  1.00  0.00           C  
ATOM   2168  H   PHE A 140      30.517  99.569 113.717  1.00  0.00           H  
ATOM   2169  HA  PHE A 140      30.021 102.256 114.075  1.00  0.00           H  
ATOM   2170  HB2 PHE A 140      28.365 100.543 113.252  1.00  0.00           H  
ATOM   2171  HB3 PHE A 140      28.048 100.014 114.885  1.00  0.00           H  
ATOM   2172  HD1 PHE A 140      28.137 103.279 113.138  1.00  0.00           H  
ATOM   2173  HD2 PHE A 140      26.276 100.689 115.972  1.00  0.00           H  
ATOM   2174  HE1 PHE A 140      26.400 104.903 113.493  1.00  0.00           H  
ATOM   2175  HE2 PHE A 140      24.448 102.200 116.264  1.00  0.00           H  
ATOM   2176  HZ  PHE A 140      24.442 104.396 114.926  1.00  0.00           H  
ATOM   2177  N   ALA A 141      29.832 100.922 117.176  1.00  0.00           N  
ATOM   2178  CA  ALA A 141      29.785 101.250 118.562  1.00  0.00           C  
ATOM   2179  C   ALA A 141      30.842 102.194 119.078  1.00  0.00           C  
ATOM   2180  O   ALA A 141      30.540 102.805 120.084  1.00  0.00           O  
ATOM   2181  CB  ALA A 141      29.905  99.979 119.337  1.00  0.00           C  
ATOM   2182  H   ALA A 141      29.564  99.959 117.032  1.00  0.00           H  
ATOM   2183  HA  ALA A 141      28.812 101.717 118.720  1.00  0.00           H  
ATOM   2184  HB1 ALA A 141      30.768  99.370 119.068  1.00  0.00           H  
ATOM   2185  HB2 ALA A 141      30.081 100.245 120.380  1.00  0.00           H  
ATOM   2186  HB3 ALA A 141      29.011  99.369 119.213  1.00  0.00           H  
ATOM   2187  N   HID A 142      31.987 102.382 118.415  1.00  0.00           N  
ATOM   2188  CA  HID A 142      32.857 103.478 118.756  1.00  0.00           C  
ATOM   2189  C   HID A 142      32.232 104.899 118.767  1.00  0.00           C  
ATOM   2190  O   HID A 142      32.783 105.776 119.497  1.00  0.00           O  
ATOM   2191  CB  HID A 142      33.890 103.521 117.620  1.00  0.00           C  
ATOM   2192  CG  HID A 142      34.969 102.485 117.800  1.00  0.00           C  
ATOM   2193  CD2 HID A 142      35.085 101.240 117.195  1.00  0.00           C  
ATOM   2194  ND1 HID A 142      35.797 102.457 118.926  1.00  0.00           N  
ATOM   2195  CE1 HID A 142      36.459 101.285 118.890  1.00  0.00           C  
ATOM   2196  NE2 HID A 142      36.101 100.502 117.845  1.00  0.00           N  
ATOM   2197  H   HID A 142      32.154 101.851 117.572  1.00  0.00           H  
ATOM   2198  HA  HID A 142      33.290 103.404 119.754  1.00  0.00           H  
ATOM   2199  HB2 HID A 142      33.405 103.431 116.648  1.00  0.00           H  
ATOM   2200  HB3 HID A 142      34.386 104.491 117.605  1.00  0.00           H  
ATOM   2201  HD1 HID A 142      35.816 103.122 119.686  1.00  0.00           H  
ATOM   2202  HD2 HID A 142      34.469 100.859 116.393  1.00  0.00           H  
ATOM   2203  HE1 HID A 142      37.079 100.943 119.706  1.00  0.00           H  
ATOM   2204  N   LEU A 143      31.040 105.174 118.247  1.00  0.00           N  
ATOM   2205  CA  LEU A 143      30.325 106.465 118.407  1.00  0.00           C  
ATOM   2206  C   LEU A 143      29.829 106.701 119.844  1.00  0.00           C  
ATOM   2207  O   LEU A 143      29.566 105.737 120.541  1.00  0.00           O  
ATOM   2208  CB  LEU A 143      29.160 106.543 117.360  1.00  0.00           C  
ATOM   2209  CG  LEU A 143      29.657 106.676 115.921  1.00  0.00           C  
ATOM   2210  CD1 LEU A 143      28.390 106.526 115.062  1.00  0.00           C  
ATOM   2211  CD2 LEU A 143      30.270 108.067 115.542  1.00  0.00           C  
ATOM   2212  H   LEU A 143      30.490 104.457 117.795  1.00  0.00           H  
ATOM   2213  HA  LEU A 143      31.034 107.270 118.212  1.00  0.00           H  
ATOM   2214  HB2 LEU A 143      28.546 105.649 117.467  1.00  0.00           H  
ATOM   2215  HB3 LEU A 143      28.582 107.438 117.594  1.00  0.00           H  
ATOM   2216  HG  LEU A 143      30.367 105.863 115.774  1.00  0.00           H  
ATOM   2217 HD11 LEU A 143      28.523 106.771 114.008  1.00  0.00           H  
ATOM   2218 HD12 LEU A 143      28.083 105.487 115.188  1.00  0.00           H  
ATOM   2219 HD13 LEU A 143      27.612 107.212 115.395  1.00  0.00           H  
ATOM   2220 HD21 LEU A 143      29.578 108.878 115.769  1.00  0.00           H  
ATOM   2221 HD22 LEU A 143      31.213 108.246 116.059  1.00  0.00           H  
ATOM   2222 HD23 LEU A 143      30.493 108.114 114.475  1.00  0.00           H  
ATOM   2223  N   PRO A 144      29.744 107.968 120.299  1.00  0.00           N  
ATOM   2224  CA  PRO A 144      29.455 108.314 121.684  1.00  0.00           C  
ATOM   2225  C   PRO A 144      28.036 107.912 122.171  1.00  0.00           C  
ATOM   2226  O   PRO A 144      27.064 108.303 121.606  1.00  0.00           O  
ATOM   2227  CB  PRO A 144      29.539 109.837 121.790  1.00  0.00           C  
ATOM   2228  CG  PRO A 144      29.400 110.307 120.300  1.00  0.00           C  
ATOM   2229  CD  PRO A 144      29.962 109.151 119.433  1.00  0.00           C  
ATOM   2230  HA  PRO A 144      30.201 107.817 122.302  1.00  0.00           H  
ATOM   2231  HB2 PRO A 144      28.709 110.280 122.339  1.00  0.00           H  
ATOM   2232  HB3 PRO A 144      30.540 110.056 122.161  1.00  0.00           H  
ATOM   2233  HG2 PRO A 144      28.370 110.552 120.039  1.00  0.00           H  
ATOM   2234  HG3 PRO A 144      29.981 111.199 120.064  1.00  0.00           H  
ATOM   2235  HD2 PRO A 144      29.444 109.053 118.479  1.00  0.00           H  
ATOM   2236  HD3 PRO A 144      31.039 109.145 119.272  1.00  0.00           H  
ATOM   2237  N   ASP A 145      28.078 107.226 123.269  1.00  0.00           N  
ATOM   2238  CA  ASP A 145      26.903 106.561 123.771  1.00  0.00           C  
ATOM   2239  C   ASP A 145      26.596 106.775 125.294  1.00  0.00           C  
ATOM   2240  O   ASP A 145      25.631 106.375 125.889  1.00  0.00           O  
ATOM   2241  CB  ASP A 145      26.939 105.031 123.522  1.00  0.00           C  
ATOM   2242  CG  ASP A 145      28.165 104.318 124.141  1.00  0.00           C  
ATOM   2243  OD1 ASP A 145      28.902 104.916 124.961  1.00  0.00           O  
ATOM   2244  OD2 ASP A 145      28.449 103.205 123.700  1.00  0.00           O1-
ATOM   2245  H   ASP A 145      29.014 106.878 123.418  1.00  0.00           H  
ATOM   2246  HA  ASP A 145      26.017 106.929 123.255  1.00  0.00           H  
ATOM   2247  HB2 ASP A 145      26.012 104.609 123.908  1.00  0.00           H  
ATOM   2248  HB3 ASP A 145      26.893 104.950 122.436  1.00  0.00           H  
ATOM   2249  N   SER A 146      27.501 107.476 125.984  1.00  0.00           N  
ATOM   2250  CA  SER A 146      27.659 107.586 127.509  1.00  0.00           C  
ATOM   2251  C   SER A 146      26.486 108.164 128.223  1.00  0.00           C  
ATOM   2252  O   SER A 146      26.336 107.971 129.406  1.00  0.00           O  
ATOM   2253  CB  SER A 146      28.985 108.256 127.850  1.00  0.00           C  
ATOM   2254  OG  SER A 146      28.954 109.551 127.235  1.00  0.00           O  
ATOM   2255  H   SER A 146      28.248 107.827 125.401  1.00  0.00           H  
ATOM   2256  HA  SER A 146      27.816 106.558 127.833  1.00  0.00           H  
ATOM   2257  HB2 SER A 146      29.030 108.416 128.927  1.00  0.00           H  
ATOM   2258  HB3 SER A 146      29.760 107.641 127.391  1.00  0.00           H  
ATOM   2259  HG  SER A 146      29.236 109.506 126.319  1.00  0.00           H  
ATOM   2260  N   LYS A 147      25.737 108.984 127.508  1.00  0.00           N  
ATOM   2261  CA  LYS A 147      24.517 109.681 127.989  1.00  0.00           C  
ATOM   2262  C   LYS A 147      23.191 108.809 127.888  1.00  0.00           C  
ATOM   2263  O   LYS A 147      22.106 109.214 128.325  1.00  0.00           O  
ATOM   2264  CB  LYS A 147      24.370 111.026 127.324  1.00  0.00           C  
ATOM   2265  CG  LYS A 147      23.788 111.962 128.355  1.00  0.00           C  
ATOM   2266  CD  LYS A 147      23.375 113.239 127.667  1.00  0.00           C  
ATOM   2267  CE  LYS A 147      24.531 113.914 126.822  1.00  0.00           C  
ATOM   2268  NZ  LYS A 147      24.102 115.161 126.171  1.00  0.00           N1+
ATOM   2269  H   LYS A 147      25.991 108.990 126.530  1.00  0.00           H  
ATOM   2270  HA  LYS A 147      24.660 109.763 129.067  1.00  0.00           H  
ATOM   2271  HB2 LYS A 147      25.343 111.479 127.127  1.00  0.00           H  
ATOM   2272  HB3 LYS A 147      23.729 111.008 126.444  1.00  0.00           H  
ATOM   2273  HG2 LYS A 147      22.945 111.567 128.924  1.00  0.00           H  
ATOM   2274  HG3 LYS A 147      24.563 112.130 129.103  1.00  0.00           H  
ATOM   2275  HD2 LYS A 147      22.568 113.034 126.963  1.00  0.00           H  
ATOM   2276  HD3 LYS A 147      23.145 113.909 128.497  1.00  0.00           H  
ATOM   2277  HE2 LYS A 147      25.402 114.258 127.379  1.00  0.00           H  
ATOM   2278  HE3 LYS A 147      24.882 113.169 126.109  1.00  0.00           H  
ATOM   2279  HZ1 LYS A 147      23.888 115.910 126.813  1.00  0.00           H  
ATOM   2280  HZ2 LYS A 147      24.927 115.369 125.627  1.00  0.00           H  
ATOM   2281  HZ3 LYS A 147      23.332 115.020 125.533  1.00  0.00           H  
ATOM   2282  N   GLY A 148      23.342 107.632 127.379  1.00  0.00           N  
ATOM   2283  CA  GLY A 148      22.269 106.630 127.161  1.00  0.00           C  
ATOM   2284  C   GLY A 148      21.343 107.057 126.030  1.00  0.00           C  
ATOM   2285  O   GLY A 148      20.332 106.393 125.879  1.00  0.00           O  
ATOM   2286  H   GLY A 148      24.258 107.287 127.130  1.00  0.00           H  
ATOM   2287  HA2 GLY A 148      22.566 105.591 127.020  1.00  0.00           H  
ATOM   2288  HA3 GLY A 148      21.741 106.569 128.113  1.00  0.00           H  
ATOM   2289  N   ASP A 149      21.666 108.111 125.311  1.00  0.00           N  
ATOM   2290  CA  ASP A 149      20.988 108.638 124.136  1.00  0.00           C  
ATOM   2291  C   ASP A 149      21.507 107.919 122.830  1.00  0.00           C  
ATOM   2292  O   ASP A 149      22.670 107.549 122.706  1.00  0.00           O  
ATOM   2293  CB  ASP A 149      21.046 110.136 124.188  1.00  0.00           C  
ATOM   2294  CG  ASP A 149      20.255 110.859 123.043  1.00  0.00           C  
ATOM   2295  OD1 ASP A 149      19.611 110.227 122.153  1.00  0.00           O  
ATOM   2296  OD2 ASP A 149      20.142 112.097 123.155  1.00  0.00           O1-
ATOM   2297  H   ASP A 149      22.601 108.458 125.468  1.00  0.00           H  
ATOM   2298  HA  ASP A 149      19.961 108.279 124.207  1.00  0.00           H  
ATOM   2299  HB2 ASP A 149      20.504 110.415 125.092  1.00  0.00           H  
ATOM   2300  HB3 ASP A 149      22.081 110.478 124.160  1.00  0.00           H  
ATOM   2301  N   GLN A 150      20.647 107.584 121.880  1.00  0.00           N  
ATOM   2302  CA  GLN A 150      20.917 107.045 120.542  1.00  0.00           C  
ATOM   2303  C   GLN A 150      20.956 108.072 119.362  1.00  0.00           C  
ATOM   2304  O   GLN A 150      21.071 107.741 118.171  1.00  0.00           O  
ATOM   2305  CB  GLN A 150      19.951 105.899 120.316  1.00  0.00           C  
ATOM   2306  CG  GLN A 150      20.285 104.537 121.010  1.00  0.00           C  
ATOM   2307  CD  GLN A 150      19.254 103.482 120.757  1.00  0.00           C  
ATOM   2308  NE2 GLN A 150      19.652 102.161 120.637  1.00  0.00           N  
ATOM   2309  OE1 GLN A 150      18.049 103.728 120.685  1.00  0.00           O  
ATOM   2310  H   GLN A 150      19.657 107.770 121.943  1.00  0.00           H  
ATOM   2311  HA  GLN A 150      21.939 106.666 120.525  1.00  0.00           H  
ATOM   2312  HB2 GLN A 150      18.925 106.212 120.508  1.00  0.00           H  
ATOM   2313  HB3 GLN A 150      20.044 105.675 119.254  1.00  0.00           H  
ATOM   2314  HG2 GLN A 150      21.274 104.217 120.682  1.00  0.00           H  
ATOM   2315  HG3 GLN A 150      20.486 104.689 122.070  1.00  0.00           H  
ATOM   2316 HE21 GLN A 150      18.961 101.424 120.600  1.00  0.00           H  
ATOM   2317 HE22 GLN A 150      20.624 101.897 120.708  1.00  0.00           H  
ATOM   2318  N   SER A 151      20.729 109.372 119.619  1.00  0.00           N  
ATOM   2319  CA  SER A 151      20.513 110.470 118.650  1.00  0.00           C  
ATOM   2320  C   SER A 151      21.664 110.550 117.669  1.00  0.00           C  
ATOM   2321  O   SER A 151      21.427 110.710 116.431  1.00  0.00           O  
ATOM   2322  CB  SER A 151      20.395 111.793 119.365  1.00  0.00           C  
ATOM   2323  OG  SER A 151      19.302 111.978 120.199  1.00  0.00           O  
ATOM   2324  H   SER A 151      20.554 109.690 120.561  1.00  0.00           H  
ATOM   2325  HA  SER A 151      19.615 110.304 118.055  1.00  0.00           H  
ATOM   2326  HB2 SER A 151      21.299 111.846 119.972  1.00  0.00           H  
ATOM   2327  HB3 SER A 151      20.345 112.580 118.612  1.00  0.00           H  
ATOM   2328  HG  SER A 151      19.260 111.248 120.821  1.00  0.00           H  
ATOM   2329  N   GLU A 152      22.877 110.527 118.185  1.00  0.00           N  
ATOM   2330  CA  GLU A 152      24.048 110.507 117.259  1.00  0.00           C  
ATOM   2331  C   GLU A 152      24.173 109.197 116.409  1.00  0.00           C  
ATOM   2332  O   GLU A 152      24.478 109.201 115.206  1.00  0.00           O  
ATOM   2333  CB  GLU A 152      25.359 110.835 118.070  1.00  0.00           C  
ATOM   2334  CG  GLU A 152      25.621 112.259 118.566  1.00  0.00           C  
ATOM   2335  CD  GLU A 152      24.542 112.791 119.478  1.00  0.00           C  
ATOM   2336  OE1 GLU A 152      23.606 113.490 119.013  1.00  0.00           O  
ATOM   2337  OE2 GLU A 152      24.503 112.521 120.706  1.00  0.00           O1-
ATOM   2338  H   GLU A 152      22.979 110.406 119.183  1.00  0.00           H  
ATOM   2339  HA  GLU A 152      23.922 111.344 116.572  1.00  0.00           H  
ATOM   2340  HB2 GLU A 152      25.393 110.030 118.803  1.00  0.00           H  
ATOM   2341  HB3 GLU A 152      26.173 110.589 117.389  1.00  0.00           H  
ATOM   2342  HG2 GLU A 152      26.510 112.175 119.191  1.00  0.00           H  
ATOM   2343  HG3 GLU A 152      25.752 112.896 117.692  1.00  0.00           H  
ATOM   2344  N   HIE A 153      24.001 108.084 117.052  1.00  0.00           N  
ATOM   2345  CA  HIE A 153      23.999 106.736 116.410  1.00  0.00           C  
ATOM   2346  C   HIE A 153      22.912 106.770 115.195  1.00  0.00           C  
ATOM   2347  O   HIE A 153      23.208 106.286 114.116  1.00  0.00           O  
ATOM   2348  CB  HIE A 153      23.787 105.683 117.497  1.00  0.00           C  
ATOM   2349  CG  HIE A 153      24.953 105.407 118.445  1.00  0.00           C  
ATOM   2350  CD2 HIE A 153      26.025 106.239 118.806  1.00  0.00           C  
ATOM   2351  ND1 HIE A 153      24.928 104.212 119.200  1.00  0.00           N  
ATOM   2352  CE1 HIE A 153      26.008 104.260 119.918  1.00  0.00           C  
ATOM   2353  NE2 HIE A 153      26.693 105.432 119.735  1.00  0.00           N  
ATOM   2354  H   HIE A 153      23.577 108.104 117.967  1.00  0.00           H  
ATOM   2355  HA  HIE A 153      25.006 106.627 116.007  1.00  0.00           H  
ATOM   2356  HB2 HIE A 153      22.929 105.869 118.141  1.00  0.00           H  
ATOM   2357  HB3 HIE A 153      23.620 104.784 116.904  1.00  0.00           H  
ATOM   2358  HD2 HIE A 153      26.237 107.275 118.588  1.00  0.00           H  
ATOM   2359  HE1 HIE A 153      26.260 103.552 120.692  1.00  0.00           H  
ATOM   2360  HE2 HIE A 153      27.604 105.603 120.137  1.00  0.00           H  
ATOM   2361  N   ARG A 154      21.732 107.369 115.432  1.00  0.00           N  
ATOM   2362  CA  ARG A 154      20.677 107.502 114.491  1.00  0.00           C  
ATOM   2363  C   ARG A 154      20.952 108.473 113.318  1.00  0.00           C  
ATOM   2364  O   ARG A 154      20.741 108.093 112.164  1.00  0.00           O  
ATOM   2365  CB  ARG A 154      19.356 107.788 115.276  1.00  0.00           C  
ATOM   2366  CG  ARG A 154      18.120 107.827 114.381  1.00  0.00           C  
ATOM   2367  CD  ARG A 154      16.816 108.426 115.082  1.00  0.00           C  
ATOM   2368  NE  ARG A 154      16.436 107.709 116.358  1.00  0.00           N  
ATOM   2369  CZ  ARG A 154      15.681 106.640 116.534  1.00  0.00           C  
ATOM   2370  NH1 ARG A 154      15.724 106.090 117.688  1.00  0.00           N1+
ATOM   2371  NH2 ARG A 154      14.926 106.206 115.684  1.00  0.00           N  
ATOM   2372  H   ARG A 154      21.607 107.671 116.388  1.00  0.00           H  
ATOM   2373  HA  ARG A 154      20.512 106.590 113.919  1.00  0.00           H  
ATOM   2374  HB2 ARG A 154      19.196 106.994 116.006  1.00  0.00           H  
ATOM   2375  HB3 ARG A 154      19.423 108.781 115.721  1.00  0.00           H  
ATOM   2376  HG2 ARG A 154      18.386 108.454 113.530  1.00  0.00           H  
ATOM   2377  HG3 ARG A 154      17.876 106.843 113.979  1.00  0.00           H  
ATOM   2378  HD2 ARG A 154      17.061 109.447 115.377  1.00  0.00           H  
ATOM   2379  HD3 ARG A 154      16.054 108.362 114.305  1.00  0.00           H  
ATOM   2380  HE  ARG A 154      16.887 107.914 117.238  1.00  0.00           H  
ATOM   2381 HH11 ARG A 154      16.291 106.430 118.452  1.00  0.00           H  
ATOM   2382 HH12 ARG A 154      15.093 105.351 117.960  1.00  0.00           H  
ATOM   2383 HH21 ARG A 154      14.822 106.568 114.747  1.00  0.00           H  
ATOM   2384 HH22 ARG A 154      14.386 105.393 115.942  1.00  0.00           H  
ATOM   2385  N   LEU A 155      21.671 109.520 113.576  1.00  0.00           N  
ATOM   2386  CA  LEU A 155      22.179 110.430 112.545  1.00  0.00           C  
ATOM   2387  C   LEU A 155      23.411 109.862 111.721  1.00  0.00           C  
ATOM   2388  O   LEU A 155      23.336 109.954 110.519  1.00  0.00           O  
ATOM   2389  CB  LEU A 155      22.486 111.736 113.333  1.00  0.00           C  
ATOM   2390  CG  LEU A 155      23.176 112.833 112.440  1.00  0.00           C  
ATOM   2391  CD1 LEU A 155      22.228 113.391 111.322  1.00  0.00           C  
ATOM   2392  CD2 LEU A 155      23.755 114.063 113.125  1.00  0.00           C  
ATOM   2393  H   LEU A 155      21.779 109.698 114.564  1.00  0.00           H  
ATOM   2394  HA  LEU A 155      21.340 110.632 111.879  1.00  0.00           H  
ATOM   2395  HB2 LEU A 155      21.567 112.233 113.646  1.00  0.00           H  
ATOM   2396  HB3 LEU A 155      23.132 111.531 114.186  1.00  0.00           H  
ATOM   2397  HG  LEU A 155      23.949 112.287 111.900  1.00  0.00           H  
ATOM   2398 HD11 LEU A 155      21.498 114.050 111.792  1.00  0.00           H  
ATOM   2399 HD12 LEU A 155      22.777 113.955 110.568  1.00  0.00           H  
ATOM   2400 HD13 LEU A 155      21.656 112.567 110.895  1.00  0.00           H  
ATOM   2401 HD21 LEU A 155      24.480 114.553 112.474  1.00  0.00           H  
ATOM   2402 HD22 LEU A 155      23.028 114.808 113.447  1.00  0.00           H  
ATOM   2403 HD23 LEU A 155      24.451 113.684 113.873  1.00  0.00           H  
ATOM   2404  N   ALA A 156      24.339 109.137 112.359  1.00  0.00           N  
ATOM   2405  CA  ALA A 156      25.279 108.234 111.613  1.00  0.00           C  
ATOM   2406  C   ALA A 156      24.479 107.283 110.749  1.00  0.00           C  
ATOM   2407  O   ALA A 156      24.799 107.236 109.556  1.00  0.00           O  
ATOM   2408  CB  ALA A 156      26.300 107.547 112.494  1.00  0.00           C  
ATOM   2409  H   ALA A 156      24.287 109.109 113.367  1.00  0.00           H  
ATOM   2410  HA  ALA A 156      25.782 108.808 110.835  1.00  0.00           H  
ATOM   2411  HB1 ALA A 156      26.928 108.357 112.865  1.00  0.00           H  
ATOM   2412  HB2 ALA A 156      25.809 107.058 113.335  1.00  0.00           H  
ATOM   2413  HB3 ALA A 156      26.857 106.731 112.033  1.00  0.00           H  
ATOM   2414  N   LEU A 157      23.464 106.596 111.285  1.00  0.00           N  
ATOM   2415  CA  LEU A 157      22.698 105.544 110.568  1.00  0.00           C  
ATOM   2416  C   LEU A 157      21.994 106.155 109.341  1.00  0.00           C  
ATOM   2417  O   LEU A 157      22.106 105.640 108.227  1.00  0.00           O  
ATOM   2418  CB  LEU A 157      21.912 104.703 111.527  1.00  0.00           C  
ATOM   2419  CG  LEU A 157      22.618 103.658 112.338  1.00  0.00           C  
ATOM   2420  CD1 LEU A 157      21.714 103.190 113.430  1.00  0.00           C  
ATOM   2421  CD2 LEU A 157      22.928 102.412 111.521  1.00  0.00           C  
ATOM   2422  H   LEU A 157      23.411 106.737 112.283  1.00  0.00           H  
ATOM   2423  HA  LEU A 157      23.361 104.772 110.176  1.00  0.00           H  
ATOM   2424  HB2 LEU A 157      21.542 105.425 112.255  1.00  0.00           H  
ATOM   2425  HB3 LEU A 157      21.064 104.314 110.965  1.00  0.00           H  
ATOM   2426  HG  LEU A 157      23.570 103.966 112.769  1.00  0.00           H  
ATOM   2427 HD11 LEU A 157      20.773 102.888 112.970  1.00  0.00           H  
ATOM   2428 HD12 LEU A 157      22.258 102.389 113.930  1.00  0.00           H  
ATOM   2429 HD13 LEU A 157      21.552 104.020 114.118  1.00  0.00           H  
ATOM   2430 HD21 LEU A 157      23.696 102.532 110.756  1.00  0.00           H  
ATOM   2431 HD22 LEU A 157      23.363 101.607 112.115  1.00  0.00           H  
ATOM   2432 HD23 LEU A 157      22.012 102.075 111.038  1.00  0.00           H  
ATOM   2433  N   LYS A 158      21.313 107.288 109.572  1.00  0.00           N  
ATOM   2434  CA  LYS A 158      20.771 108.154 108.518  1.00  0.00           C  
ATOM   2435  C   LYS A 158      21.751 108.520 107.359  1.00  0.00           C  
ATOM   2436  O   LYS A 158      21.276 108.518 106.190  1.00  0.00           O  
ATOM   2437  CB  LYS A 158      20.088 109.391 109.032  1.00  0.00           C  
ATOM   2438  CG  LYS A 158      19.166 110.034 108.023  1.00  0.00           C  
ATOM   2439  CD  LYS A 158      18.390 111.223 108.516  1.00  0.00           C  
ATOM   2440  CE  LYS A 158      17.833 111.983 107.426  1.00  0.00           C  
ATOM   2441  NZ  LYS A 158      18.838 112.767 106.657  1.00  0.00           N1+
ATOM   2442  H   LYS A 158      21.235 107.598 110.531  1.00  0.00           H  
ATOM   2443  HA  LYS A 158      19.912 107.686 108.039  1.00  0.00           H  
ATOM   2444  HB2 LYS A 158      19.549 108.979 109.886  1.00  0.00           H  
ATOM   2445  HB3 LYS A 158      20.893 110.062 109.331  1.00  0.00           H  
ATOM   2446  HG2 LYS A 158      19.797 110.393 107.211  1.00  0.00           H  
ATOM   2447  HG3 LYS A 158      18.408 109.327 107.685  1.00  0.00           H  
ATOM   2448  HD2 LYS A 158      17.580 110.849 109.143  1.00  0.00           H  
ATOM   2449  HD3 LYS A 158      19.047 111.875 109.092  1.00  0.00           H  
ATOM   2450  HE2 LYS A 158      17.277 111.304 106.777  1.00  0.00           H  
ATOM   2451  HE3 LYS A 158      17.093 112.708 107.764  1.00  0.00           H  
ATOM   2452  HZ1 LYS A 158      19.338 113.363 107.301  1.00  0.00           H  
ATOM   2453  HZ2 LYS A 158      19.493 112.200 106.138  1.00  0.00           H  
ATOM   2454  HZ3 LYS A 158      18.453 113.397 105.969  1.00  0.00           H  
ATOM   2455  N   ASN A 159      22.997 108.772 107.718  1.00  0.00           N  
ATOM   2456  CA  ASN A 159      24.082 109.024 106.748  1.00  0.00           C  
ATOM   2457  C   ASN A 159      24.563 107.781 105.985  1.00  0.00           C  
ATOM   2458  O   ASN A 159      24.556 107.773 104.737  1.00  0.00           O  
ATOM   2459  CB  ASN A 159      25.176 109.719 107.483  1.00  0.00           C  
ATOM   2460  CG  ASN A 159      24.882 111.180 107.914  1.00  0.00           C  
ATOM   2461  ND2 ASN A 159      25.772 111.726 108.665  1.00  0.00           N  
ATOM   2462  OD1 ASN A 159      23.794 111.763 107.772  1.00  0.00           O  
ATOM   2463  H   ASN A 159      23.156 108.731 108.716  1.00  0.00           H  
ATOM   2464  HA  ASN A 159      23.744 109.738 105.997  1.00  0.00           H  
ATOM   2465  HB2 ASN A 159      25.407 109.103 108.352  1.00  0.00           H  
ATOM   2466  HB3 ASN A 159      26.033 109.834 106.818  1.00  0.00           H  
ATOM   2467 HD21 ASN A 159      25.743 112.721 108.836  1.00  0.00           H  
ATOM   2468 HD22 ASN A 159      26.644 111.234 108.793  1.00  0.00           H  
ATOM   2469  N   ILE A 160      24.881 106.748 106.749  1.00  0.00           N  
ATOM   2470  CA  ILE A 160      25.158 105.381 106.286  1.00  0.00           C  
ATOM   2471  C   ILE A 160      24.046 105.031 105.241  1.00  0.00           C  
ATOM   2472  O   ILE A 160      24.413 104.592 104.156  1.00  0.00           O  
ATOM   2473  CB  ILE A 160      25.191 104.430 107.499  1.00  0.00           C  
ATOM   2474  CG1 ILE A 160      26.513 104.540 108.245  1.00  0.00           C  
ATOM   2475  CG2 ILE A 160      24.952 102.956 107.017  1.00  0.00           C  
ATOM   2476  CD1 ILE A 160      26.586 104.054 109.677  1.00  0.00           C  
ATOM   2477  H   ILE A 160      24.927 106.895 107.746  1.00  0.00           H  
ATOM   2478  HA  ILE A 160      26.119 105.253 105.788  1.00  0.00           H  
ATOM   2479  HB  ILE A 160      24.316 104.702 108.090  1.00  0.00           H  
ATOM   2480 HG12 ILE A 160      27.239 104.104 107.560  1.00  0.00           H  
ATOM   2481 HG13 ILE A 160      26.824 105.582 108.315  1.00  0.00           H  
ATOM   2482 HG21 ILE A 160      25.721 102.711 106.284  1.00  0.00           H  
ATOM   2483 HG22 ILE A 160      24.961 102.248 107.846  1.00  0.00           H  
ATOM   2484 HG23 ILE A 160      23.911 102.867 106.708  1.00  0.00           H  
ATOM   2485 HD11 ILE A 160      25.751 104.564 110.157  1.00  0.00           H  
ATOM   2486 HD12 ILE A 160      26.449 102.975 109.756  1.00  0.00           H  
ATOM   2487 HD13 ILE A 160      27.519 104.286 110.189  1.00  0.00           H  
ATOM   2488  N   ALA A 161      22.762 105.107 105.472  1.00  0.00           N  
ATOM   2489  CA  ALA A 161      21.665 104.972 104.584  1.00  0.00           C  
ATOM   2490  C   ALA A 161      21.589 105.943 103.438  1.00  0.00           C  
ATOM   2491  O   ALA A 161      20.818 105.694 102.540  1.00  0.00           O  
ATOM   2492  CB  ALA A 161      20.402 105.036 105.467  1.00  0.00           C  
ATOM   2493  H   ALA A 161      22.525 105.269 106.441  1.00  0.00           H  
ATOM   2494  HA  ALA A 161      21.784 103.976 104.156  1.00  0.00           H  
ATOM   2495  HB1 ALA A 161      19.552 104.840 104.814  1.00  0.00           H  
ATOM   2496  HB2 ALA A 161      20.495 104.352 106.310  1.00  0.00           H  
ATOM   2497  HB3 ALA A 161      20.452 106.092 105.733  1.00  0.00           H  
ATOM   2498  N   SER A 162      22.255 107.119 103.436  1.00  0.00           N  
ATOM   2499  CA  SER A 162      22.213 108.075 102.354  1.00  0.00           C  
ATOM   2500  C   SER A 162      23.104 107.645 101.071  1.00  0.00           C  
ATOM   2501  O   SER A 162      22.839 107.906  99.906  1.00  0.00           O  
ATOM   2502  CB  SER A 162      22.446 109.557 102.825  1.00  0.00           C  
ATOM   2503  OG  SER A 162      22.595 110.512 101.749  1.00  0.00           O  
ATOM   2504  H   SER A 162      22.933 107.231 104.176  1.00  0.00           H  
ATOM   2505  HA  SER A 162      21.203 108.076 101.946  1.00  0.00           H  
ATOM   2506  HB2 SER A 162      21.498 109.829 103.287  1.00  0.00           H  
ATOM   2507  HB3 SER A 162      23.270 109.640 103.534  1.00  0.00           H  
ATOM   2508  HG  SER A 162      23.022 111.233 102.219  1.00  0.00           H  
ATOM   2509  N   MET A 163      24.118 106.797 101.290  1.00  0.00           N  
ATOM   2510  CA  MET A 163      25.022 106.188 100.297  1.00  0.00           C  
ATOM   2511  C   MET A 163      24.413 104.999  99.472  1.00  0.00           C  
ATOM   2512  O   MET A 163      25.034 104.518  98.516  1.00  0.00           O  
ATOM   2513  CB  MET A 163      26.306 105.600 100.993  1.00  0.00           C  
ATOM   2514  CG  MET A 163      26.956 106.476 102.059  1.00  0.00           C  
ATOM   2515  SD  MET A 163      27.486 108.209 101.550  1.00  0.00           S  
ATOM   2516  CE  MET A 163      26.512 109.199 102.697  1.00  0.00           C  
ATOM   2517  H   MET A 163      24.282 106.550 102.256  1.00  0.00           H  
ATOM   2518  HA  MET A 163      25.561 106.834  99.605  1.00  0.00           H  
ATOM   2519  HB2 MET A 163      26.002 104.680 101.492  1.00  0.00           H  
ATOM   2520  HB3 MET A 163      27.046 105.464 100.204  1.00  0.00           H  
ATOM   2521  HG2 MET A 163      26.309 106.693 102.910  1.00  0.00           H  
ATOM   2522  HG3 MET A 163      27.842 105.983 102.459  1.00  0.00           H  
ATOM   2523  HE1 MET A 163      26.798 110.224 102.461  1.00  0.00           H  
ATOM   2524  HE2 MET A 163      25.507 109.123 102.284  1.00  0.00           H  
ATOM   2525  HE3 MET A 163      26.491 108.779 103.703  1.00  0.00           H  
ATOM   2526  N   VAL A 164      23.263 104.458  99.959  1.00  0.00           N  
ATOM   2527  CA  VAL A 164      22.601 103.216  99.452  1.00  0.00           C  
ATOM   2528  C   VAL A 164      21.840 103.621  98.151  1.00  0.00           C  
ATOM   2529  O   VAL A 164      21.120 104.657  98.154  1.00  0.00           O  
ATOM   2530  CB  VAL A 164      21.712 102.596 100.481  1.00  0.00           C  
ATOM   2531  CG1 VAL A 164      21.294 101.185 100.014  1.00  0.00           C  
ATOM   2532  CG2 VAL A 164      22.472 102.303 101.760  1.00  0.00           C  
ATOM   2533  H   VAL A 164      22.800 104.860 100.762  1.00  0.00           H  
ATOM   2534  HA  VAL A 164      23.320 102.445  99.175  1.00  0.00           H  
ATOM   2535  HB  VAL A 164      20.879 103.258 100.716  1.00  0.00           H  
ATOM   2536 HG11 VAL A 164      20.573 100.808 100.741  1.00  0.00           H  
ATOM   2537 HG12 VAL A 164      20.874 101.255  99.010  1.00  0.00           H  
ATOM   2538 HG13 VAL A 164      22.264 100.691  99.971  1.00  0.00           H  
ATOM   2539 HG21 VAL A 164      21.866 101.817 102.526  1.00  0.00           H  
ATOM   2540 HG22 VAL A 164      23.379 101.730 101.573  1.00  0.00           H  
ATOM   2541 HG23 VAL A 164      22.742 103.259 102.209  1.00  0.00           H  
ATOM   2542  N   ARG A 165      21.967 102.860  97.083  1.00  0.00           N  
ATOM   2543  CA  ARG A 165      21.220 102.949  95.758  1.00  0.00           C  
ATOM   2544  C   ARG A 165      19.753 102.449  95.905  1.00  0.00           C  
ATOM   2545  O   ARG A 165      19.427 101.609  96.757  1.00  0.00           O  
ATOM   2546  CB  ARG A 165      21.945 102.141  94.609  1.00  0.00           C  
ATOM   2547  CG  ARG A 165      22.858 102.962  93.714  1.00  0.00           C  
ATOM   2548  CD  ARG A 165      23.756 102.054  92.837  1.00  0.00           C  
ATOM   2549  NE  ARG A 165      24.821 102.802  92.165  1.00  0.00           N  
ATOM   2550  CZ  ARG A 165      25.585 102.391  91.207  1.00  0.00           C  
ATOM   2551  NH1 ARG A 165      26.285 103.310  90.558  1.00  0.00           N1+
ATOM   2552  NH2 ARG A 165      25.766 101.152  90.861  1.00  0.00           N  
ATOM   2553  H   ARG A 165      22.745 102.226  96.966  1.00  0.00           H  
ATOM   2554  HA  ARG A 165      21.137 104.024  95.598  1.00  0.00           H  
ATOM   2555  HB2 ARG A 165      22.523 101.307  95.004  1.00  0.00           H  
ATOM   2556  HB3 ARG A 165      21.180 101.734  93.948  1.00  0.00           H  
ATOM   2557  HG2 ARG A 165      22.307 103.704  93.136  1.00  0.00           H  
ATOM   2558  HG3 ARG A 165      23.503 103.563  94.355  1.00  0.00           H  
ATOM   2559  HD2 ARG A 165      24.259 101.383  93.533  1.00  0.00           H  
ATOM   2560  HD3 ARG A 165      23.124 101.507  92.137  1.00  0.00           H  
ATOM   2561  HE  ARG A 165      24.796 103.781  92.410  1.00  0.00           H  
ATOM   2562 HH11 ARG A 165      26.177 104.267  90.866  1.00  0.00           H  
ATOM   2563 HH12 ARG A 165      26.927 103.064  89.820  1.00  0.00           H  
ATOM   2564 HH21 ARG A 165      25.257 100.450  91.381  1.00  0.00           H  
ATOM   2565 HH22 ARG A 165      26.359 100.942  90.071  1.00  0.00           H  
ATOM   2566  N   PRO A 166      18.840 102.816  95.004  1.00  0.00           N  
ATOM   2567  CA  PRO A 166      17.577 102.087  94.806  1.00  0.00           C  
ATOM   2568  C   PRO A 166      17.720 100.559  94.618  1.00  0.00           C  
ATOM   2569  O   PRO A 166      18.562 100.082  93.887  1.00  0.00           O  
ATOM   2570  CB  PRO A 166      16.826 102.768  93.705  1.00  0.00           C  
ATOM   2571  CG  PRO A 166      17.502 104.149  93.537  1.00  0.00           C  
ATOM   2572  CD  PRO A 166      18.933 103.842  94.009  1.00  0.00           C  
ATOM   2573  HA  PRO A 166      16.983 102.220  95.710  1.00  0.00           H  
ATOM   2574  HB2 PRO A 166      16.938 102.193  92.787  1.00  0.00           H  
ATOM   2575  HB3 PRO A 166      15.751 102.906  93.822  1.00  0.00           H  
ATOM   2576  HG2 PRO A 166      17.544 104.375  92.471  1.00  0.00           H  
ATOM   2577  HG3 PRO A 166      17.034 104.944  94.117  1.00  0.00           H  
ATOM   2578  HD2 PRO A 166      19.493 103.544  93.124  1.00  0.00           H  
ATOM   2579  HD3 PRO A 166      19.442 104.729  94.387  1.00  0.00           H  
ATOM   2580  N   GLY A 167      17.037  99.765  95.381  1.00  0.00           N  
ATOM   2581  CA  GLY A 167      17.175  98.316  95.647  1.00  0.00           C  
ATOM   2582  C   GLY A 167      18.464  97.914  96.371  1.00  0.00           C  
ATOM   2583  O   GLY A 167      18.793  96.721  96.339  1.00  0.00           O  
ATOM   2584  H   GLY A 167      16.273 100.248  95.829  1.00  0.00           H  
ATOM   2585  HA2 GLY A 167      16.298  97.907  96.149  1.00  0.00           H  
ATOM   2586  HA3 GLY A 167      17.265  97.726  94.735  1.00  0.00           H  
ATOM   2587  N   GLY A 168      19.261  98.853  96.934  1.00  0.00           N  
ATOM   2588  CA  GLY A 168      20.555  98.605  97.528  1.00  0.00           C  
ATOM   2589  C   GLY A 168      20.514  98.136  98.981  1.00  0.00           C  
ATOM   2590  O   GLY A 168      19.470  98.151  99.687  1.00  0.00           O  
ATOM   2591  H   GLY A 168      18.942  99.805  97.044  1.00  0.00           H  
ATOM   2592  HA2 GLY A 168      21.060  97.881  96.888  1.00  0.00           H  
ATOM   2593  HA3 GLY A 168      21.219  99.466  97.456  1.00  0.00           H  
ATOM   2594  N   LEU A 169      21.682  97.667  99.455  1.00  0.00           N  
ATOM   2595  CA  LEU A 169      21.738  96.985 100.755  1.00  0.00           C  
ATOM   2596  C   LEU A 169      22.653  97.710 101.756  1.00  0.00           C  
ATOM   2597  O   LEU A 169      23.532  98.450 101.359  1.00  0.00           O  
ATOM   2598  CB  LEU A 169      22.176  95.496 100.715  1.00  0.00           C  
ATOM   2599  CG  LEU A 169      21.313  94.667  99.758  1.00  0.00           C  
ATOM   2600  CD1 LEU A 169      21.798  94.712  98.271  1.00  0.00           C  
ATOM   2601  CD2 LEU A 169      21.260  93.223 100.189  1.00  0.00           C  
ATOM   2602  H   LEU A 169      22.542  97.844  98.956  1.00  0.00           H  
ATOM   2603  HA  LEU A 169      20.701  97.009 101.088  1.00  0.00           H  
ATOM   2604  HB2 LEU A 169      23.241  95.372 100.520  1.00  0.00           H  
ATOM   2605  HB3 LEU A 169      22.031  95.024 101.687  1.00  0.00           H  
ATOM   2606  HG  LEU A 169      20.271  94.987  99.766  1.00  0.00           H  
ATOM   2607 HD11 LEU A 169      21.498  95.652  97.809  1.00  0.00           H  
ATOM   2608 HD12 LEU A 169      22.866  94.509  98.181  1.00  0.00           H  
ATOM   2609 HD13 LEU A 169      21.392  93.862  97.722  1.00  0.00           H  
ATOM   2610 HD21 LEU A 169      20.544  93.105 101.002  1.00  0.00           H  
ATOM   2611 HD22 LEU A 169      20.869  92.568  99.410  1.00  0.00           H  
ATOM   2612 HD23 LEU A 169      22.248  92.886 100.502  1.00  0.00           H  
ATOM   2613  N   LEU A 170      22.534  97.372 103.056  1.00  0.00           N  
ATOM   2614  CA  LEU A 170      23.481  97.529 104.111  1.00  0.00           C  
ATOM   2615  C   LEU A 170      23.901  96.265 104.935  1.00  0.00           C  
ATOM   2616  O   LEU A 170      23.016  95.431 105.186  1.00  0.00           O  
ATOM   2617  CB  LEU A 170      23.025  98.740 104.972  1.00  0.00           C  
ATOM   2618  CG  LEU A 170      23.648  99.010 106.355  1.00  0.00           C  
ATOM   2619  CD1 LEU A 170      25.117  99.483 106.326  1.00  0.00           C  
ATOM   2620  CD2 LEU A 170      22.803 100.067 107.049  1.00  0.00           C  
ATOM   2621  H   LEU A 170      21.742  96.766 103.213  1.00  0.00           H  
ATOM   2622  HA  LEU A 170      24.373  97.951 103.649  1.00  0.00           H  
ATOM   2623  HB2 LEU A 170      23.031  99.642 104.359  1.00  0.00           H  
ATOM   2624  HB3 LEU A 170      21.949  98.589 105.056  1.00  0.00           H  
ATOM   2625  HG  LEU A 170      23.569  98.121 106.981  1.00  0.00           H  
ATOM   2626 HD11 LEU A 170      25.744  98.712 105.876  1.00  0.00           H  
ATOM   2627 HD12 LEU A 170      25.159 100.410 105.755  1.00  0.00           H  
ATOM   2628 HD13 LEU A 170      25.595  99.654 107.290  1.00  0.00           H  
ATOM   2629 HD21 LEU A 170      23.013 100.982 106.493  1.00  0.00           H  
ATOM   2630 HD22 LEU A 170      21.778  99.704 106.969  1.00  0.00           H  
ATOM   2631 HD23 LEU A 170      23.153 100.289 108.056  1.00  0.00           H  
ATOM   2632  N   VAL A 171      25.159  96.161 105.254  1.00  0.00           N  
ATOM   2633  CA  VAL A 171      25.640  95.107 106.186  1.00  0.00           C  
ATOM   2634  C   VAL A 171      26.345  95.820 107.342  1.00  0.00           C  
ATOM   2635  O   VAL A 171      27.124  96.729 107.134  1.00  0.00           O  
ATOM   2636  CB  VAL A 171      26.608  94.131 105.466  1.00  0.00           C  
ATOM   2637  CG1 VAL A 171      27.085  92.981 106.362  1.00  0.00           C  
ATOM   2638  CG2 VAL A 171      26.007  93.490 104.238  1.00  0.00           C  
ATOM   2639  H   VAL A 171      25.830  96.826 104.896  1.00  0.00           H  
ATOM   2640  HA  VAL A 171      24.809  94.536 106.601  1.00  0.00           H  
ATOM   2641  HB  VAL A 171      27.524  94.570 105.073  1.00  0.00           H  
ATOM   2642 HG11 VAL A 171      27.727  93.275 107.192  1.00  0.00           H  
ATOM   2643 HG12 VAL A 171      26.257  92.521 106.900  1.00  0.00           H  
ATOM   2644 HG13 VAL A 171      27.496  92.177 105.750  1.00  0.00           H  
ATOM   2645 HG21 VAL A 171      24.927  93.476 104.373  1.00  0.00           H  
ATOM   2646 HG22 VAL A 171      26.196  94.086 103.345  1.00  0.00           H  
ATOM   2647 HG23 VAL A 171      26.486  92.530 104.047  1.00  0.00           H  
ATOM   2648  N   ILE A 172      25.818  95.640 108.552  1.00  0.00           N  
ATOM   2649  CA  ILE A 172      26.241  96.421 109.754  1.00  0.00           C  
ATOM   2650  C   ILE A 172      26.297  95.503 111.002  1.00  0.00           C  
ATOM   2651  O   ILE A 172      25.375  94.718 111.181  1.00  0.00           O  
ATOM   2652  CB  ILE A 172      25.416  97.695 110.005  1.00  0.00           C  
ATOM   2653  CG1 ILE A 172      26.074  98.430 111.184  1.00  0.00           C  
ATOM   2654  CG2 ILE A 172      23.929  97.443 110.187  1.00  0.00           C  
ATOM   2655  CD1 ILE A 172      25.530  99.794 111.433  1.00  0.00           C  
ATOM   2656  H   ILE A 172      25.110  94.925 108.641  1.00  0.00           H  
ATOM   2657  HA  ILE A 172      27.262  96.785 109.634  1.00  0.00           H  
ATOM   2658  HB  ILE A 172      25.411  98.296 109.096  1.00  0.00           H  
ATOM   2659 HG12 ILE A 172      26.002  97.886 112.125  1.00  0.00           H  
ATOM   2660 HG13 ILE A 172      27.129  98.568 110.950  1.00  0.00           H  
ATOM   2661 HG21 ILE A 172      23.460  98.400 110.412  1.00  0.00           H  
ATOM   2662 HG22 ILE A 172      23.388  96.932 109.391  1.00  0.00           H  
ATOM   2663 HG23 ILE A 172      23.870  96.795 111.061  1.00  0.00           H  
ATOM   2664 HD11 ILE A 172      25.665 100.471 110.589  1.00  0.00           H  
ATOM   2665 HD12 ILE A 172      24.475  99.704 111.691  1.00  0.00           H  
ATOM   2666 HD13 ILE A 172      26.072 100.280 112.244  1.00  0.00           H  
ATOM   2667  N   ASP A 173      27.339  95.540 111.894  1.00  0.00           N  
ATOM   2668  CA  ASP A 173      27.369  94.660 113.084  1.00  0.00           C  
ATOM   2669  C   ASP A 173      27.320  95.361 114.499  1.00  0.00           C  
ATOM   2670  O   ASP A 173      27.475  96.598 114.595  1.00  0.00           O  
ATOM   2671  CB  ASP A 173      28.523  93.697 112.914  1.00  0.00           C  
ATOM   2672  CG  ASP A 173      29.949  94.299 112.800  1.00  0.00           C  
ATOM   2673  OD1 ASP A 173      30.875  93.460 112.950  1.00  0.00           O  
ATOM   2674  OD2 ASP A 173      30.084  95.539 112.860  1.00  0.00           O1-
ATOM   2675  H   ASP A 173      28.136  96.108 111.641  1.00  0.00           H  
ATOM   2676  HA  ASP A 173      26.490  94.019 113.030  1.00  0.00           H  
ATOM   2677  HB2 ASP A 173      28.525  93.049 113.790  1.00  0.00           H  
ATOM   2678  HB3 ASP A 173      28.267  93.122 112.024  1.00  0.00           H  
ATOM   2679  N   HIE A 174      26.972  94.611 115.523  1.00  0.00           N  
ATOM   2680  CA  HIE A 174      26.790  94.947 117.004  1.00  0.00           C  
ATOM   2681  C   HIE A 174      27.151  93.717 117.825  1.00  0.00           C  
ATOM   2682  O   HIE A 174      26.982  92.580 117.460  1.00  0.00           O  
ATOM   2683  CB  HIE A 174      25.322  95.295 117.337  1.00  0.00           C  
ATOM   2684  CG  HIE A 174      25.157  95.792 118.722  1.00  0.00           C  
ATOM   2685  CD2 HIE A 174      24.259  95.409 119.637  1.00  0.00           C  
ATOM   2686  ND1 HIE A 174      25.966  96.728 119.332  1.00  0.00           N  
ATOM   2687  CE1 HIE A 174      25.477  96.973 120.549  1.00  0.00           C  
ATOM   2688  NE2 HIE A 174      24.365  96.250 120.683  1.00  0.00           N  
ATOM   2689  H   HIE A 174      26.624  93.679 115.355  1.00  0.00           H  
ATOM   2690  HA  HIE A 174      27.448  95.789 117.216  1.00  0.00           H  
ATOM   2691  HB2 HIE A 174      24.908  95.918 116.545  1.00  0.00           H  
ATOM   2692  HB3 HIE A 174      24.790  94.349 117.451  1.00  0.00           H  
ATOM   2693  HD2 HIE A 174      23.409  94.800 119.365  1.00  0.00           H  
ATOM   2694  HE1 HIE A 174      25.971  97.635 121.245  1.00  0.00           H  
ATOM   2695  HE2 HIE A 174      23.672  96.344 121.410  1.00  0.00           H  
ATOM   2696  N   ARG A 175      27.734  93.860 118.966  1.00  0.00           N  
ATOM   2697  CA  ARG A 175      28.111  92.741 119.921  1.00  0.00           C  
ATOM   2698  C   ARG A 175      26.942  92.152 120.729  1.00  0.00           C  
ATOM   2699  O   ARG A 175      25.937  92.771 121.043  1.00  0.00           O  
ATOM   2700  CB  ARG A 175      29.070  93.264 121.075  1.00  0.00           C  
ATOM   2701  CG  ARG A 175      30.509  93.101 120.706  1.00  0.00           C  
ATOM   2702  CD  ARG A 175      31.408  93.582 121.857  1.00  0.00           C  
ATOM   2703  NE  ARG A 175      32.775  93.405 121.474  1.00  0.00           N  
ATOM   2704  CZ  ARG A 175      33.596  92.399 121.784  1.00  0.00           C  
ATOM   2705  NH1 ARG A 175      33.177  91.488 122.598  1.00  0.00           N1+
ATOM   2706  NH2 ARG A 175      34.824  92.286 121.323  1.00  0.00           N  
ATOM   2707  H   ARG A 175      27.795  94.833 119.227  1.00  0.00           H  
ATOM   2708  HA  ARG A 175      28.623  91.938 119.391  1.00  0.00           H  
ATOM   2709  HB2 ARG A 175      28.814  94.314 121.222  1.00  0.00           H  
ATOM   2710  HB3 ARG A 175      28.829  92.708 121.981  1.00  0.00           H  
ATOM   2711  HG2 ARG A 175      30.645  92.039 120.503  1.00  0.00           H  
ATOM   2712  HG3 ARG A 175      30.837  93.654 119.825  1.00  0.00           H  
ATOM   2713  HD2 ARG A 175      31.227  94.641 122.046  1.00  0.00           H  
ATOM   2714  HD3 ARG A 175      31.192  93.078 122.799  1.00  0.00           H  
ATOM   2715  HE  ARG A 175      33.139  94.204 120.974  1.00  0.00           H  
ATOM   2716 HH11 ARG A 175      32.203  91.498 122.868  1.00  0.00           H  
ATOM   2717 HH12 ARG A 175      33.755  90.711 122.887  1.00  0.00           H  
ATOM   2718 HH21 ARG A 175      35.121  93.051 120.732  1.00  0.00           H  
ATOM   2719 HH22 ARG A 175      35.411  91.486 121.504  1.00  0.00           H  
ATOM   2720  N   ASN A 176      27.079  90.902 121.152  1.00  0.00           N  
ATOM   2721  CA  ASN A 176      26.305  90.218 122.262  1.00  0.00           C  
ATOM   2722  C   ASN A 176      26.868  90.451 123.688  1.00  0.00           C  
ATOM   2723  O   ASN A 176      28.051  90.205 123.985  1.00  0.00           O  
ATOM   2724  CB  ASN A 176      26.406  88.716 121.975  1.00  0.00           C  
ATOM   2725  CG  ASN A 176      25.353  87.979 122.749  1.00  0.00           C  
ATOM   2726  ND2 ASN A 176      25.173  86.644 122.537  1.00  0.00           N  
ATOM   2727  OD1 ASN A 176      24.641  88.475 123.633  1.00  0.00           O  
ATOM   2728  H   ASN A 176      27.845  90.421 120.703  1.00  0.00           H  
ATOM   2729  HA  ASN A 176      25.279  90.557 122.115  1.00  0.00           H  
ATOM   2730  HB2 ASN A 176      26.204  88.371 120.961  1.00  0.00           H  
ATOM   2731  HB3 ASN A 176      27.432  88.454 122.233  1.00  0.00           H  
ATOM   2732 HD21 ASN A 176      24.742  86.098 123.269  1.00  0.00           H  
ATOM   2733 HD22 ASN A 176      25.787  86.235 121.848  1.00  0.00           H  
ATOM   2734  N   TYR A 177      26.079  90.901 124.614  1.00  0.00           N  
ATOM   2735  CA  TYR A 177      26.348  91.186 126.012  1.00  0.00           C  
ATOM   2736  C   TYR A 177      25.903  90.124 127.001  1.00  0.00           C  
ATOM   2737  O   TYR A 177      26.095  90.328 128.168  1.00  0.00           O  
ATOM   2738  CB  TYR A 177      25.804  92.630 126.417  1.00  0.00           C  
ATOM   2739  CG  TYR A 177      26.392  93.771 125.644  1.00  0.00           C  
ATOM   2740  CD1 TYR A 177      27.713  93.799 125.212  1.00  0.00           C  
ATOM   2741  CD2 TYR A 177      25.481  94.754 125.222  1.00  0.00           C  
ATOM   2742  CE1 TYR A 177      28.176  94.877 124.346  1.00  0.00           C  
ATOM   2743  CE2 TYR A 177      25.932  95.825 124.357  1.00  0.00           C  
ATOM   2744  CZ  TYR A 177      27.301  95.893 123.941  1.00  0.00           C  
ATOM   2745  OH  TYR A 177      27.695  96.957 123.253  1.00  0.00           O  
ATOM   2746  H   TYR A 177      25.096  90.801 124.407  1.00  0.00           H  
ATOM   2747  HA  TYR A 177      27.415  91.319 126.195  1.00  0.00           H  
ATOM   2748  HB2 TYR A 177      24.742  92.642 126.170  1.00  0.00           H  
ATOM   2749  HB3 TYR A 177      25.959  92.671 127.494  1.00  0.00           H  
ATOM   2750  HD1 TYR A 177      28.403  93.030 125.526  1.00  0.00           H  
ATOM   2751  HD2 TYR A 177      24.538  94.688 125.745  1.00  0.00           H  
ATOM   2752  HE1 TYR A 177      29.217  94.936 124.066  1.00  0.00           H  
ATOM   2753  HE2 TYR A 177      25.362  96.706 124.102  1.00  0.00           H  
ATOM   2754  HH  TYR A 177      27.127  97.728 123.213  1.00  0.00           H  
ATOM   2755  N   ASP A 178      25.345  88.928 126.629  1.00  0.00           N  
ATOM   2756  CA  ASP A 178      24.565  88.123 127.609  1.00  0.00           C  
ATOM   2757  C   ASP A 178      25.582  87.396 128.565  1.00  0.00           C  
ATOM   2758  O   ASP A 178      25.257  87.357 129.762  1.00  0.00           O  
ATOM   2759  CB  ASP A 178      23.649  87.096 126.879  1.00  0.00           C  
ATOM   2760  CG  ASP A 178      24.328  86.208 125.851  1.00  0.00           C  
ATOM   2761  OD1 ASP A 178      23.585  85.539 125.083  1.00  0.00           O  
ATOM   2762  OD2 ASP A 178      25.548  85.983 125.679  1.00  0.00           O1-
ATOM   2763  H   ASP A 178      25.134  88.743 125.658  1.00  0.00           H  
ATOM   2764  HA  ASP A 178      23.893  88.760 128.184  1.00  0.00           H  
ATOM   2765  HB2 ASP A 178      23.184  86.466 127.639  1.00  0.00           H  
ATOM   2766  HB3 ASP A 178      22.839  87.577 126.331  1.00  0.00           H  
ATOM   2767  N   TYR A 179      26.722  86.899 128.114  1.00  0.00           N  
ATOM   2768  CA  TYR A 179      27.754  86.291 128.911  1.00  0.00           C  
ATOM   2769  C   TYR A 179      28.601  87.344 129.642  1.00  0.00           C  
ATOM   2770  O   TYR A 179      28.864  87.096 130.807  1.00  0.00           O  
ATOM   2771  CB  TYR A 179      28.688  85.392 127.996  1.00  0.00           C  
ATOM   2772  CG  TYR A 179      29.546  84.312 128.643  1.00  0.00           C  
ATOM   2773  CD1 TYR A 179      30.813  84.623 129.250  1.00  0.00           C  
ATOM   2774  CD2 TYR A 179      29.009  83.049 128.593  1.00  0.00           C  
ATOM   2775  CE1 TYR A 179      31.503  83.492 129.896  1.00  0.00           C  
ATOM   2776  CE2 TYR A 179      29.568  82.024 129.304  1.00  0.00           C  
ATOM   2777  CZ  TYR A 179      30.819  82.233 129.899  1.00  0.00           C  
ATOM   2778  OH  TYR A 179      31.287  81.231 130.661  1.00  0.00           O  
ATOM   2779  H   TYR A 179      26.804  86.851 127.109  1.00  0.00           H  
ATOM   2780  HA  TYR A 179      27.413  85.542 129.627  1.00  0.00           H  
ATOM   2781  HB2 TYR A 179      28.128  84.931 127.183  1.00  0.00           H  
ATOM   2782  HB3 TYR A 179      29.457  85.930 127.442  1.00  0.00           H  
ATOM   2783  HD1 TYR A 179      31.241  85.609 129.153  1.00  0.00           H  
ATOM   2784  HD2 TYR A 179      28.037  82.943 128.135  1.00  0.00           H  
ATOM   2785  HE1 TYR A 179      32.472  83.662 130.340  1.00  0.00           H  
ATOM   2786  HE2 TYR A 179      29.166  81.033 129.456  1.00  0.00           H  
ATOM   2787  HH  TYR A 179      31.636  81.602 131.475  1.00  0.00           H  
ATOM   2788  N   ILE A 180      28.883  88.586 129.192  1.00  0.00           N  
ATOM   2789  CA  ILE A 180      29.398  89.748 129.870  1.00  0.00           C  
ATOM   2790  C   ILE A 180      28.440  90.164 131.005  1.00  0.00           C  
ATOM   2791  O   ILE A 180      28.896  90.365 132.146  1.00  0.00           O  
ATOM   2792  CB  ILE A 180      29.633  90.820 128.813  1.00  0.00           C  
ATOM   2793  CG1 ILE A 180      30.837  90.502 127.884  1.00  0.00           C  
ATOM   2794  CG2 ILE A 180      29.937  92.180 129.596  1.00  0.00           C  
ATOM   2795  CD1 ILE A 180      31.014  91.468 126.706  1.00  0.00           C  
ATOM   2796  H   ILE A 180      28.647  88.774 128.227  1.00  0.00           H  
ATOM   2797  HA  ILE A 180      30.334  89.436 130.333  1.00  0.00           H  
ATOM   2798  HB  ILE A 180      28.724  90.983 128.233  1.00  0.00           H  
ATOM   2799 HG12 ILE A 180      31.730  90.489 128.510  1.00  0.00           H  
ATOM   2800 HG13 ILE A 180      30.623  89.533 127.431  1.00  0.00           H  
ATOM   2801 HG21 ILE A 180      30.787  92.033 130.263  1.00  0.00           H  
ATOM   2802 HG22 ILE A 180      30.245  93.006 128.955  1.00  0.00           H  
ATOM   2803 HG23 ILE A 180      29.000  92.418 130.097  1.00  0.00           H  
ATOM   2804 HD11 ILE A 180      31.267  92.462 127.075  1.00  0.00           H  
ATOM   2805 HD12 ILE A 180      31.778  91.168 125.988  1.00  0.00           H  
ATOM   2806 HD13 ILE A 180      30.036  91.609 126.244  1.00  0.00           H  
ATOM   2807  N   LEU A 181      27.103  90.198 130.833  1.00  0.00           N  
ATOM   2808  CA  LEU A 181      26.218  90.559 131.934  1.00  0.00           C  
ATOM   2809  C   LEU A 181      26.257  89.438 133.029  1.00  0.00           C  
ATOM   2810  O   LEU A 181      26.307  89.809 134.201  1.00  0.00           O  
ATOM   2811  CB  LEU A 181      24.830  90.940 131.305  1.00  0.00           C  
ATOM   2812  CG  LEU A 181      24.802  92.236 130.512  1.00  0.00           C  
ATOM   2813  CD1 LEU A 181      23.711  92.353 129.604  1.00  0.00           C  
ATOM   2814  CD2 LEU A 181      24.853  93.465 131.427  1.00  0.00           C  
ATOM   2815  H   LEU A 181      26.760  90.203 129.883  1.00  0.00           H  
ATOM   2816  HA  LEU A 181      26.474  91.503 132.416  1.00  0.00           H  
ATOM   2817  HB2 LEU A 181      24.583  90.098 130.658  1.00  0.00           H  
ATOM   2818  HB3 LEU A 181      24.000  90.996 132.010  1.00  0.00           H  
ATOM   2819  HG  LEU A 181      25.684  92.250 129.872  1.00  0.00           H  
ATOM   2820 HD11 LEU A 181      22.787  92.410 130.181  1.00  0.00           H  
ATOM   2821 HD12 LEU A 181      23.819  93.170 128.892  1.00  0.00           H  
ATOM   2822 HD13 LEU A 181      23.675  91.413 129.054  1.00  0.00           H  
ATOM   2823 HD21 LEU A 181      25.874  93.639 131.766  1.00  0.00           H  
ATOM   2824 HD22 LEU A 181      24.473  94.312 130.857  1.00  0.00           H  
ATOM   2825 HD23 LEU A 181      24.074  93.341 132.181  1.00  0.00           H  
ATOM   2826  N   SER A 182      26.161  88.155 132.658  1.00  0.00           N  
ATOM   2827  CA  SER A 182      25.903  87.059 133.631  1.00  0.00           C  
ATOM   2828  C   SER A 182      27.145  86.442 134.296  1.00  0.00           C  
ATOM   2829  O   SER A 182      27.051  85.534 135.115  1.00  0.00           O  
ATOM   2830  CB  SER A 182      25.150  85.935 132.816  1.00  0.00           C  
ATOM   2831  OG  SER A 182      25.850  85.470 131.712  1.00  0.00           O  
ATOM   2832  H   SER A 182      26.315  87.957 131.679  1.00  0.00           H  
ATOM   2833  HA  SER A 182      25.317  87.428 134.474  1.00  0.00           H  
ATOM   2834  HB2 SER A 182      24.937  85.064 133.437  1.00  0.00           H  
ATOM   2835  HB3 SER A 182      24.206  86.309 132.421  1.00  0.00           H  
ATOM   2836  HG  SER A 182      25.787  86.157 131.044  1.00  0.00           H  
ATOM   2837  N   THR A 183      28.365  86.894 133.914  1.00  0.00           N  
ATOM   2838  CA  THR A 183      29.653  86.355 134.432  1.00  0.00           C  
ATOM   2839  C   THR A 183      30.679  87.421 134.631  1.00  0.00           C  
ATOM   2840  O   THR A 183      31.640  87.260 135.399  1.00  0.00           O  
ATOM   2841  CB  THR A 183      30.217  85.211 133.486  1.00  0.00           C  
ATOM   2842  CG2 THR A 183      29.185  84.143 132.982  1.00  0.00           C  
ATOM   2843  OG1 THR A 183      30.826  85.785 132.349  1.00  0.00           O  
ATOM   2844  H   THR A 183      28.454  87.638 133.237  1.00  0.00           H  
ATOM   2845  HA  THR A 183      29.470  85.925 135.417  1.00  0.00           H  
ATOM   2846  HB  THR A 183      31.005  84.794 134.114  1.00  0.00           H  
ATOM   2847  HG1 THR A 183      30.170  86.077 131.712  1.00  0.00           H  
ATOM   2848 HG21 THR A 183      29.692  83.212 132.729  1.00  0.00           H  
ATOM   2849 HG22 THR A 183      28.529  83.856 133.804  1.00  0.00           H  
ATOM   2850 HG23 THR A 183      28.701  84.538 132.088  1.00  0.00           H  
ATOM   2851  N   GLY A 184      30.502  88.631 134.040  1.00  0.00           N  
ATOM   2852  CA  GLY A 184      31.386  89.775 134.031  1.00  0.00           C  
ATOM   2853  C   GLY A 184      32.610  89.646 133.078  1.00  0.00           C  
ATOM   2854  O   GLY A 184      33.534  90.426 133.272  1.00  0.00           O  
ATOM   2855  H   GLY A 184      29.636  88.661 133.522  1.00  0.00           H  
ATOM   2856  HA2 GLY A 184      30.847  90.618 133.599  1.00  0.00           H  
ATOM   2857  HA3 GLY A 184      31.671  90.015 135.055  1.00  0.00           H  
ATOM   2858  N   CYS A 185      32.602  88.742 132.093  1.00  0.00           N  
ATOM   2859  CA  CYS A 185      33.753  88.346 131.320  1.00  0.00           C  
ATOM   2860  C   CYS A 185      33.485  88.321 129.752  1.00  0.00           C  
ATOM   2861  O   CYS A 185      32.353  88.250 129.287  1.00  0.00           O  
ATOM   2862  CB  CYS A 185      34.374  87.023 131.862  1.00  0.00           C  
ATOM   2863  SG  CYS A 185      36.178  87.133 131.722  1.00  0.00           S  
ATOM   2864  H   CYS A 185      31.795  88.149 131.962  1.00  0.00           H  
ATOM   2865  HA  CYS A 185      34.497  89.138 131.390  1.00  0.00           H  
ATOM   2866  HB2 CYS A 185      34.058  86.751 132.869  1.00  0.00           H  
ATOM   2867  HB3 CYS A 185      33.984  86.232 131.220  1.00  0.00           H  
ATOM   2868  HG  CYS A 185      36.341  87.995 132.729  1.00  0.00           H  
ATOM   2869  N   ALA A 186      34.547  88.288 128.934  1.00  0.00           N  
ATOM   2870  CA  ALA A 186      34.229  88.150 127.519  1.00  0.00           C  
ATOM   2871  C   ALA A 186      33.827  86.704 127.113  1.00  0.00           C  
ATOM   2872  O   ALA A 186      34.184  85.681 127.754  1.00  0.00           O  
ATOM   2873  CB  ALA A 186      35.415  88.586 126.656  1.00  0.00           C  
ATOM   2874  H   ALA A 186      35.523  88.267 129.197  1.00  0.00           H  
ATOM   2875  HA  ALA A 186      33.452  88.816 127.146  1.00  0.00           H  
ATOM   2876  HB1 ALA A 186      36.126  87.776 126.824  1.00  0.00           H  
ATOM   2877  HB2 ALA A 186      35.036  88.603 125.634  1.00  0.00           H  
ATOM   2878  HB3 ALA A 186      35.750  89.577 126.966  1.00  0.00           H  
ATOM   2879  N   PRO A 187      32.974  86.515 126.141  1.00  0.00           N  
ATOM   2880  CA  PRO A 187      32.464  85.193 125.770  1.00  0.00           C  
ATOM   2881  C   PRO A 187      33.497  84.170 125.360  1.00  0.00           C  
ATOM   2882  O   PRO A 187      34.341  84.509 124.490  1.00  0.00           O  
ATOM   2883  CB  PRO A 187      31.457  85.543 124.615  1.00  0.00           C  
ATOM   2884  CG  PRO A 187      31.787  86.946 124.160  1.00  0.00           C  
ATOM   2885  CD  PRO A 187      32.312  87.611 125.397  1.00  0.00           C  
ATOM   2886  HA  PRO A 187      31.975  84.868 126.688  1.00  0.00           H  
ATOM   2887  HB2 PRO A 187      31.518  84.883 123.749  1.00  0.00           H  
ATOM   2888  HB3 PRO A 187      30.403  85.598 124.886  1.00  0.00           H  
ATOM   2889  HG2 PRO A 187      32.627  86.890 123.468  1.00  0.00           H  
ATOM   2890  HG3 PRO A 187      30.883  87.453 123.821  1.00  0.00           H  
ATOM   2891  HD2 PRO A 187      33.068  88.310 125.040  1.00  0.00           H  
ATOM   2892  HD3 PRO A 187      31.468  88.009 125.961  1.00  0.00           H  
ATOM   2893  N   PRO A 188      33.510  82.920 125.829  1.00  0.00           N  
ATOM   2894  CA  PRO A 188      34.559  82.006 125.488  1.00  0.00           C  
ATOM   2895  C   PRO A 188      34.492  81.471 124.029  1.00  0.00           C  
ATOM   2896  O   PRO A 188      33.456  81.051 123.557  1.00  0.00           O  
ATOM   2897  CB  PRO A 188      34.365  80.919 126.513  1.00  0.00           C  
ATOM   2898  CG  PRO A 188      32.954  80.963 127.057  1.00  0.00           C  
ATOM   2899  CD  PRO A 188      32.701  82.453 126.988  1.00  0.00           C  
ATOM   2900  HA  PRO A 188      35.545  82.444 125.646  1.00  0.00           H  
ATOM   2901  HB2 PRO A 188      34.521  79.938 126.064  1.00  0.00           H  
ATOM   2902  HB3 PRO A 188      35.019  81.027 127.378  1.00  0.00           H  
ATOM   2903  HG2 PRO A 188      32.253  80.368 126.472  1.00  0.00           H  
ATOM   2904  HG3 PRO A 188      33.031  80.575 128.073  1.00  0.00           H  
ATOM   2905  HD2 PRO A 188      31.632  82.554 126.801  1.00  0.00           H  
ATOM   2906  HD3 PRO A 188      32.986  82.936 127.922  1.00  0.00           H  
ATOM   2907  N   GLY A 189      35.643  81.326 123.430  1.00  0.00           N  
ATOM   2908  CA  GLY A 189      35.826  80.777 122.106  1.00  0.00           C  
ATOM   2909  C   GLY A 189      36.770  81.651 121.134  1.00  0.00           C  
ATOM   2910  O   GLY A 189      37.067  82.794 121.464  1.00  0.00           O  
ATOM   2911  H   GLY A 189      36.451  81.791 123.817  1.00  0.00           H  
ATOM   2912  HA2 GLY A 189      36.244  79.786 122.282  1.00  0.00           H  
ATOM   2913  HA3 GLY A 189      34.886  80.586 121.590  1.00  0.00           H  
ATOM   2914  N   LYS A 190      37.097  81.150 119.960  1.00  0.00           N  
ATOM   2915  CA  LYS A 190      37.784  81.808 118.879  1.00  0.00           C  
ATOM   2916  C   LYS A 190      36.862  82.984 118.427  1.00  0.00           C  
ATOM   2917  O   LYS A 190      35.659  82.767 118.265  1.00  0.00           O  
ATOM   2918  CB  LYS A 190      38.246  80.816 117.730  1.00  0.00           C  
ATOM   2919  CG  LYS A 190      39.474  79.868 117.946  1.00  0.00           C  
ATOM   2920  CD  LYS A 190      40.797  80.606 118.071  1.00  0.00           C  
ATOM   2921  CE  LYS A 190      41.908  79.598 118.342  1.00  0.00           C  
ATOM   2922  NZ  LYS A 190      43.055  80.106 119.118  1.00  0.00           N1+
ATOM   2923  H   LYS A 190      36.786  80.204 119.790  1.00  0.00           H  
ATOM   2924  HA  LYS A 190      38.689  82.196 119.348  1.00  0.00           H  
ATOM   2925  HB2 LYS A 190      37.373  80.246 117.409  1.00  0.00           H  
ATOM   2926  HB3 LYS A 190      38.435  81.475 116.882  1.00  0.00           H  
ATOM   2927  HG2 LYS A 190      39.394  79.208 118.811  1.00  0.00           H  
ATOM   2928  HG3 LYS A 190      39.535  79.328 117.003  1.00  0.00           H  
ATOM   2929  HD2 LYS A 190      41.077  81.150 117.169  1.00  0.00           H  
ATOM   2930  HD3 LYS A 190      40.672  81.200 118.977  1.00  0.00           H  
ATOM   2931  HE2 LYS A 190      41.406  78.789 118.873  1.00  0.00           H  
ATOM   2932  HE3 LYS A 190      42.252  79.227 117.376  1.00  0.00           H  
ATOM   2933  HZ1 LYS A 190      43.908  79.580 118.984  1.00  0.00           H  
ATOM   2934  HZ2 LYS A 190      43.346  81.033 118.843  1.00  0.00           H  
ATOM   2935  HZ3 LYS A 190      42.921  80.061 120.119  1.00  0.00           H  
ATOM   2936  N   ASN A 191      37.446  84.160 118.338  1.00  0.00           N  
ATOM   2937  CA  ASN A 191      36.807  85.382 117.817  1.00  0.00           C  
ATOM   2938  C   ASN A 191      37.018  85.566 116.305  1.00  0.00           C  
ATOM   2939  O   ASN A 191      38.143  85.648 115.800  1.00  0.00           O  
ATOM   2940  CB  ASN A 191      37.474  86.579 118.525  1.00  0.00           C  
ATOM   2941  CG  ASN A 191      36.901  87.975 118.253  1.00  0.00           C  
ATOM   2942  ND2 ASN A 191      36.168  88.570 119.182  1.00  0.00           N  
ATOM   2943  OD1 ASN A 191      36.918  88.540 117.189  1.00  0.00           O  
ATOM   2944  H   ASN A 191      38.444  84.200 118.490  1.00  0.00           H  
ATOM   2945  HA  ASN A 191      35.730  85.345 117.982  1.00  0.00           H  
ATOM   2946  HB2 ASN A 191      37.564  86.488 119.607  1.00  0.00           H  
ATOM   2947  HB3 ASN A 191      38.500  86.642 118.163  1.00  0.00           H  
ATOM   2948 HD21 ASN A 191      35.742  89.443 118.903  1.00  0.00           H  
ATOM   2949 HD22 ASN A 191      36.202  88.160 120.104  1.00  0.00           H  
ATOM   2950  N   ILE A 192      35.909  85.692 115.559  1.00  0.00           N  
ATOM   2951  CA  ILE A 192      35.824  85.769 114.087  1.00  0.00           C  
ATOM   2952  C   ILE A 192      36.502  86.916 113.425  1.00  0.00           C  
ATOM   2953  O   ILE A 192      36.914  86.754 112.264  1.00  0.00           O  
ATOM   2954  CB  ILE A 192      34.328  85.813 113.588  1.00  0.00           C  
ATOM   2955  CG1 ILE A 192      33.515  86.932 114.351  1.00  0.00           C  
ATOM   2956  CG2 ILE A 192      33.703  84.450 113.798  1.00  0.00           C  
ATOM   2957  CD1 ILE A 192      32.617  87.731 113.436  1.00  0.00           C  
ATOM   2958  H   ILE A 192      35.057  85.652 116.099  1.00  0.00           H  
ATOM   2959  HA  ILE A 192      36.270  84.852 113.700  1.00  0.00           H  
ATOM   2960  HB  ILE A 192      34.367  86.029 112.519  1.00  0.00           H  
ATOM   2961 HG12 ILE A 192      33.010  86.541 115.235  1.00  0.00           H  
ATOM   2962 HG13 ILE A 192      34.168  87.689 114.786  1.00  0.00           H  
ATOM   2963 HG21 ILE A 192      34.343  83.611 113.522  1.00  0.00           H  
ATOM   2964 HG22 ILE A 192      33.335  84.372 114.821  1.00  0.00           H  
ATOM   2965 HG23 ILE A 192      32.830  84.548 113.153  1.00  0.00           H  
ATOM   2966 HD11 ILE A 192      33.077  88.140 112.536  1.00  0.00           H  
ATOM   2967 HD12 ILE A 192      31.716  87.168 113.187  1.00  0.00           H  
ATOM   2968 HD13 ILE A 192      32.288  88.676 113.869  1.00  0.00           H  
ATOM   2969  N   TYR A 193      36.659  88.021 114.165  1.00  0.00           N  
ATOM   2970  CA  TYR A 193      37.387  89.149 113.583  1.00  0.00           C  
ATOM   2971  C   TYR A 193      38.804  89.367 114.155  1.00  0.00           C  
ATOM   2972  O   TYR A 193      39.633  90.034 113.553  1.00  0.00           O  
ATOM   2973  CB  TYR A 193      36.602  90.385 114.001  1.00  0.00           C  
ATOM   2974  CG  TYR A 193      35.284  90.555 113.341  1.00  0.00           C  
ATOM   2975  CD1 TYR A 193      34.115  90.872 114.135  1.00  0.00           C  
ATOM   2976  CD2 TYR A 193      35.119  90.425 111.931  1.00  0.00           C  
ATOM   2977  CE1 TYR A 193      32.900  91.152 113.488  1.00  0.00           C  
ATOM   2978  CE2 TYR A 193      33.860  90.552 111.371  1.00  0.00           C  
ATOM   2979  CZ  TYR A 193      32.737  90.801 112.153  1.00  0.00           C  
ATOM   2980  OH  TYR A 193      31.613  91.103 111.400  1.00  0.00           O  
ATOM   2981  H   TYR A 193      36.398  88.047 115.140  1.00  0.00           H  
ATOM   2982  HA  TYR A 193      37.583  89.202 112.512  1.00  0.00           H  
ATOM   2983  HB2 TYR A 193      36.366  90.397 115.066  1.00  0.00           H  
ATOM   2984  HB3 TYR A 193      37.184  91.268 113.736  1.00  0.00           H  
ATOM   2985  HD1 TYR A 193      34.272  91.079 115.184  1.00  0.00           H  
ATOM   2986  HD2 TYR A 193      36.019  90.186 111.386  1.00  0.00           H  
ATOM   2987  HE1 TYR A 193      32.097  91.551 114.092  1.00  0.00           H  
ATOM   2988  HE2 TYR A 193      33.814  90.369 110.307  1.00  0.00           H  
ATOM   2989  HH  TYR A 193      31.146  91.794 111.875  1.00  0.00           H  
ATOM   2990  N   TYR A 194      39.243  88.834 115.300  1.00  0.00           N  
ATOM   2991  CA  TYR A 194      40.485  89.036 115.938  1.00  0.00           C  
ATOM   2992  C   TYR A 194      41.182  87.860 116.683  1.00  0.00           C  
ATOM   2993  O   TYR A 194      41.741  88.058 117.741  1.00  0.00           O  
ATOM   2994  CB  TYR A 194      40.384  90.287 116.754  1.00  0.00           C  
ATOM   2995  CG  TYR A 194      39.682  91.519 116.230  1.00  0.00           C  
ATOM   2996  CD1 TYR A 194      38.342  91.796 116.572  1.00  0.00           C  
ATOM   2997  CD2 TYR A 194      40.326  92.302 115.336  1.00  0.00           C  
ATOM   2998  CE1 TYR A 194      37.736  92.930 116.079  1.00  0.00           C  
ATOM   2999  CE2 TYR A 194      39.699  93.449 114.833  1.00  0.00           C  
ATOM   3000  CZ  TYR A 194      38.368  93.783 115.139  1.00  0.00           C  
ATOM   3001  OH  TYR A 194      37.773  94.919 114.661  1.00  0.00           O  
ATOM   3002  H   TYR A 194      38.683  88.086 115.685  1.00  0.00           H  
ATOM   3003  HA  TYR A 194      41.195  89.296 115.153  1.00  0.00           H  
ATOM   3004  HB2 TYR A 194      39.995  89.900 117.696  1.00  0.00           H  
ATOM   3005  HB3 TYR A 194      41.440  90.544 116.831  1.00  0.00           H  
ATOM   3006  HD1 TYR A 194      37.805  91.071 117.165  1.00  0.00           H  
ATOM   3007  HD2 TYR A 194      41.276  91.903 115.013  1.00  0.00           H  
ATOM   3008  HE1 TYR A 194      36.780  93.278 116.441  1.00  0.00           H  
ATOM   3009  HE2 TYR A 194      40.232  94.100 114.156  1.00  0.00           H  
ATOM   3010  HH  TYR A 194      37.754  94.964 113.702  1.00  0.00           H  
ATOM   3011  N   LYS A 195      41.000  86.658 116.157  1.00  0.00           N  
ATOM   3012  CA  LYS A 195      41.658  85.369 116.645  1.00  0.00           C  
ATOM   3013  C   LYS A 195      43.167  85.351 116.413  1.00  0.00           C  
ATOM   3014  O   LYS A 195      43.695  84.389 115.856  1.00  0.00           O  
ATOM   3015  CB  LYS A 195      40.873  84.151 116.096  1.00  0.00           C  
ATOM   3016  CG  LYS A 195      40.605  84.186 114.581  1.00  0.00           C  
ATOM   3017  CD  LYS A 195      39.926  82.963 114.046  1.00  0.00           C  
ATOM   3018  CE  LYS A 195      39.733  83.035 112.523  1.00  0.00           C  
ATOM   3019  NZ  LYS A 195      39.485  81.697 111.897  1.00  0.00           N1+
ATOM   3020  H   LYS A 195      40.464  86.560 115.306  1.00  0.00           H  
ATOM   3021  HA  LYS A 195      41.478  85.353 117.720  1.00  0.00           H  
ATOM   3022  HB2 LYS A 195      41.446  83.267 116.377  1.00  0.00           H  
ATOM   3023  HB3 LYS A 195      39.927  83.972 116.608  1.00  0.00           H  
ATOM   3024  HG2 LYS A 195      40.088  85.077 114.227  1.00  0.00           H  
ATOM   3025  HG3 LYS A 195      41.562  84.253 114.063  1.00  0.00           H  
ATOM   3026  HD2 LYS A 195      40.522  82.089 114.308  1.00  0.00           H  
ATOM   3027  HD3 LYS A 195      38.899  82.882 114.405  1.00  0.00           H  
ATOM   3028  HE2 LYS A 195      38.925  83.759 112.413  1.00  0.00           H  
ATOM   3029  HE3 LYS A 195      40.583  83.582 112.114  1.00  0.00           H  
ATOM   3030  HZ1 LYS A 195      38.593  81.316 112.178  1.00  0.00           H  
ATOM   3031  HZ2 LYS A 195      39.410  81.752 110.891  1.00  0.00           H  
ATOM   3032  HZ3 LYS A 195      40.192  81.000 112.086  1.00  0.00           H  
ATOM   3033  N   SER A 196      43.916  86.256 117.033  1.00  0.00           N  
ATOM   3034  CA  SER A 196      45.423  86.193 117.073  1.00  0.00           C  
ATOM   3035  C   SER A 196      45.914  85.438 118.284  1.00  0.00           C  
ATOM   3036  O   SER A 196      45.304  85.508 119.345  1.00  0.00           O  
ATOM   3037  CB  SER A 196      45.906  87.655 117.146  1.00  0.00           C  
ATOM   3038  OG  SER A 196      47.286  87.714 117.309  1.00  0.00           O  
ATOM   3039  H   SER A 196      43.372  87.066 117.295  1.00  0.00           H  
ATOM   3040  HA  SER A 196      45.806  85.729 116.165  1.00  0.00           H  
ATOM   3041  HB2 SER A 196      45.679  88.172 116.214  1.00  0.00           H  
ATOM   3042  HB3 SER A 196      45.481  88.032 118.076  1.00  0.00           H  
ATOM   3043  HG  SER A 196      47.544  88.620 117.126  1.00  0.00           H  
ATOM   3044  N   ASP A 197      47.041  84.745 118.193  1.00  0.00           N  
ATOM   3045  CA  ASP A 197      47.755  84.114 119.255  1.00  0.00           C  
ATOM   3046  C   ASP A 197      48.315  84.997 120.305  1.00  0.00           C  
ATOM   3047  O   ASP A 197      48.400  84.653 121.477  1.00  0.00           O  
ATOM   3048  CB  ASP A 197      48.832  83.296 118.701  1.00  0.00           C  
ATOM   3049  CG  ASP A 197      48.272  82.179 117.855  1.00  0.00           C  
ATOM   3050  OD1 ASP A 197      48.942  81.802 116.854  1.00  0.00           O  
ATOM   3051  OD2 ASP A 197      47.187  81.682 118.209  1.00  0.00           O1-
ATOM   3052  H   ASP A 197      47.334  84.683 117.228  1.00  0.00           H  
ATOM   3053  HA  ASP A 197      47.043  83.464 119.762  1.00  0.00           H  
ATOM   3054  HB2 ASP A 197      49.530  83.964 118.196  1.00  0.00           H  
ATOM   3055  HB3 ASP A 197      49.276  82.827 119.578  1.00  0.00           H  
ATOM   3056  N   LEU A 198      48.687  86.219 119.884  1.00  0.00           N  
ATOM   3057  CA  LEU A 198      49.563  87.138 120.578  1.00  0.00           C  
ATOM   3058  C   LEU A 198      48.847  88.101 121.525  1.00  0.00           C  
ATOM   3059  O   LEU A 198      49.536  88.931 122.090  1.00  0.00           O  
ATOM   3060  CB  LEU A 198      50.354  87.893 119.600  1.00  0.00           C  
ATOM   3061  CG  LEU A 198      51.188  87.007 118.604  1.00  0.00           C  
ATOM   3062  CD1 LEU A 198      52.118  87.938 117.719  1.00  0.00           C  
ATOM   3063  CD2 LEU A 198      52.098  85.964 119.297  1.00  0.00           C  
ATOM   3064  H   LEU A 198      48.465  86.434 118.922  1.00  0.00           H  
ATOM   3065  HA  LEU A 198      50.236  86.513 121.166  1.00  0.00           H  
ATOM   3066  HB2 LEU A 198      49.714  88.525 118.985  1.00  0.00           H  
ATOM   3067  HB3 LEU A 198      51.099  88.524 120.085  1.00  0.00           H  
ATOM   3068  HG  LEU A 198      50.514  86.434 117.967  1.00  0.00           H  
ATOM   3069 HD11 LEU A 198      51.496  88.440 116.977  1.00  0.00           H  
ATOM   3070 HD12 LEU A 198      52.571  88.703 118.349  1.00  0.00           H  
ATOM   3071 HD13 LEU A 198      52.967  87.448 117.245  1.00  0.00           H  
ATOM   3072 HD21 LEU A 198      52.857  86.433 119.923  1.00  0.00           H  
ATOM   3073 HD22 LEU A 198      51.471  85.271 119.857  1.00  0.00           H  
ATOM   3074 HD23 LEU A 198      52.530  85.251 118.593  1.00  0.00           H  
ATOM   3075  N   THR A 199      47.544  87.949 121.704  1.00  0.00           N  
ATOM   3076  CA  THR A 199      46.699  88.777 122.506  1.00  0.00           C  
ATOM   3077  C   THR A 199      46.544  88.140 123.821  1.00  0.00           C  
ATOM   3078  O   THR A 199      46.288  86.961 123.868  1.00  0.00           O  
ATOM   3079  CB  THR A 199      45.359  88.925 121.770  1.00  0.00           C  
ATOM   3080  CG2 THR A 199      44.370  89.693 122.642  1.00  0.00           C  
ATOM   3081  OG1 THR A 199      45.417  89.604 120.528  1.00  0.00           O  
ATOM   3082  H   THR A 199      47.138  87.101 121.337  1.00  0.00           H  
ATOM   3083  HA  THR A 199      47.009  89.816 122.618  1.00  0.00           H  
ATOM   3084  HB  THR A 199      45.025  87.890 121.678  1.00  0.00           H  
ATOM   3085  HG1 THR A 199      44.572  89.914 120.196  1.00  0.00           H  
ATOM   3086 HG21 THR A 199      43.440  89.807 122.086  1.00  0.00           H  
ATOM   3087 HG22 THR A 199      44.129  89.090 123.518  1.00  0.00           H  
ATOM   3088 HG23 THR A 199      44.724  90.711 122.807  1.00  0.00           H  
ATOM   3089  N   LYS A 200      46.720  88.909 124.939  1.00  0.00           N  
ATOM   3090  CA  LYS A 200      46.994  88.511 126.326  1.00  0.00           C  
ATOM   3091  C   LYS A 200      46.177  89.325 127.348  1.00  0.00           C  
ATOM   3092  O   LYS A 200      45.767  90.448 127.056  1.00  0.00           O  
ATOM   3093  CB  LYS A 200      48.503  88.516 126.627  1.00  0.00           C  
ATOM   3094  CG  LYS A 200      49.045  88.101 127.995  1.00  0.00           C  
ATOM   3095  CD  LYS A 200      50.554  87.869 128.090  1.00  0.00           C  
ATOM   3096  CE  LYS A 200      50.989  87.605 129.558  1.00  0.00           C  
ATOM   3097  NZ  LYS A 200      52.408  88.007 129.826  1.00  0.00           N1+
ATOM   3098  H   LYS A 200      46.855  89.891 124.746  1.00  0.00           H  
ATOM   3099  HA  LYS A 200      46.799  87.445 126.442  1.00  0.00           H  
ATOM   3100  HB2 LYS A 200      48.890  87.843 125.862  1.00  0.00           H  
ATOM   3101  HB3 LYS A 200      48.944  89.476 126.360  1.00  0.00           H  
ATOM   3102  HG2 LYS A 200      48.795  88.816 128.778  1.00  0.00           H  
ATOM   3103  HG3 LYS A 200      48.548  87.147 128.173  1.00  0.00           H  
ATOM   3104  HD2 LYS A 200      50.640  87.001 127.437  1.00  0.00           H  
ATOM   3105  HD3 LYS A 200      51.067  88.712 127.628  1.00  0.00           H  
ATOM   3106  HE2 LYS A 200      50.393  88.316 130.134  1.00  0.00           H  
ATOM   3107  HE3 LYS A 200      50.772  86.594 129.902  1.00  0.00           H  
ATOM   3108  HZ1 LYS A 200      52.454  89.017 129.809  1.00  0.00           H  
ATOM   3109  HZ2 LYS A 200      52.717  87.626 130.709  1.00  0.00           H  
ATOM   3110  HZ3 LYS A 200      53.013  87.784 129.048  1.00  0.00           H  
ATOM   3111  N   ASP A 201      45.881  88.704 128.464  1.00  0.00           N  
ATOM   3112  CA  ASP A 201      45.190  89.227 129.661  1.00  0.00           C  
ATOM   3113  C   ASP A 201      43.897  89.892 129.309  1.00  0.00           C  
ATOM   3114  O   ASP A 201      43.625  91.068 129.598  1.00  0.00           O  
ATOM   3115  CB  ASP A 201      46.237  90.073 130.439  1.00  0.00           C  
ATOM   3116  CG  ASP A 201      47.321  89.237 131.152  1.00  0.00           C  
ATOM   3117  OD1 ASP A 201      47.431  88.014 130.977  1.00  0.00           O  
ATOM   3118  OD2 ASP A 201      48.134  89.881 131.838  1.00  0.00           O1-
ATOM   3119  H   ASP A 201      46.116  87.724 128.534  1.00  0.00           H  
ATOM   3120  HA  ASP A 201      44.989  88.301 130.199  1.00  0.00           H  
ATOM   3121  HB2 ASP A 201      46.680  90.692 129.660  1.00  0.00           H  
ATOM   3122  HB3 ASP A 201      45.652  90.622 131.176  1.00  0.00           H  
ATOM   3123  N   ILE A 202      43.005  89.227 128.476  1.00  0.00           N  
ATOM   3124  CA  ILE A 202      41.728  89.811 128.041  1.00  0.00           C  
ATOM   3125  C   ILE A 202      40.823  90.118 129.292  1.00  0.00           C  
ATOM   3126  O   ILE A 202      40.410  89.226 130.008  1.00  0.00           O  
ATOM   3127  CB  ILE A 202      41.034  88.803 127.032  1.00  0.00           C  
ATOM   3128  CG1 ILE A 202      41.886  88.537 125.731  1.00  0.00           C  
ATOM   3129  CG2 ILE A 202      39.579  89.348 126.632  1.00  0.00           C  
ATOM   3130  CD1 ILE A 202      42.840  87.370 125.663  1.00  0.00           C  
ATOM   3131  H   ILE A 202      43.220  88.253 128.314  1.00  0.00           H  
ATOM   3132  HA  ILE A 202      42.050  90.734 127.561  1.00  0.00           H  
ATOM   3133  HB  ILE A 202      40.812  87.891 127.584  1.00  0.00           H  
ATOM   3134 HG12 ILE A 202      41.230  88.355 124.879  1.00  0.00           H  
ATOM   3135 HG13 ILE A 202      42.488  89.441 125.641  1.00  0.00           H  
ATOM   3136 HG21 ILE A 202      38.978  89.460 127.535  1.00  0.00           H  
ATOM   3137 HG22 ILE A 202      39.822  90.276 126.115  1.00  0.00           H  
ATOM   3138 HG23 ILE A 202      39.084  88.650 125.957  1.00  0.00           H  
ATOM   3139 HD11 ILE A 202      43.011  87.083 124.625  1.00  0.00           H  
ATOM   3140 HD12 ILE A 202      43.699  87.686 126.256  1.00  0.00           H  
ATOM   3141 HD13 ILE A 202      42.443  86.476 126.145  1.00  0.00           H  
ATOM   3142  N   THR A 203      40.561  91.386 129.520  1.00  0.00           N  
ATOM   3143  CA  THR A 203      39.834  91.895 130.689  1.00  0.00           C  
ATOM   3144  C   THR A 203      38.551  92.564 130.348  1.00  0.00           C  
ATOM   3145  O   THR A 203      38.349  93.200 129.359  1.00  0.00           O  
ATOM   3146  CB  THR A 203      40.717  92.840 131.563  1.00  0.00           C  
ATOM   3147  CG2 THR A 203      40.230  93.015 132.991  1.00  0.00           C  
ATOM   3148  OG1 THR A 203      42.025  92.310 131.687  1.00  0.00           O  
ATOM   3149  H   THR A 203      40.977  92.035 128.866  1.00  0.00           H  
ATOM   3150  HA  THR A 203      39.574  91.049 131.324  1.00  0.00           H  
ATOM   3151  HB  THR A 203      40.706  93.801 131.048  1.00  0.00           H  
ATOM   3152  HG1 THR A 203      42.437  92.424 130.827  1.00  0.00           H  
ATOM   3153 HG21 THR A 203      40.050  92.036 133.436  1.00  0.00           H  
ATOM   3154 HG22 THR A 203      40.941  93.630 133.542  1.00  0.00           H  
ATOM   3155 HG23 THR A 203      39.266  93.525 133.025  1.00  0.00           H  
ATOM   3156  N   THR A 204      37.597  92.416 131.220  1.00  0.00           N  
ATOM   3157  CA  THR A 204      36.137  92.788 131.035  1.00  0.00           C  
ATOM   3158  C   THR A 204      35.664  93.310 132.337  1.00  0.00           C  
ATOM   3159  O   THR A 204      35.945  92.795 133.400  1.00  0.00           O  
ATOM   3160  CB  THR A 204      35.154  91.646 130.629  1.00  0.00           C  
ATOM   3161  CG2 THR A 204      33.610  91.998 130.397  1.00  0.00           C  
ATOM   3162  OG1 THR A 204      35.558  91.047 129.388  1.00  0.00           O  
ATOM   3163  H   THR A 204      37.814  92.025 132.125  1.00  0.00           H  
ATOM   3164  HA  THR A 204      36.037  93.536 130.247  1.00  0.00           H  
ATOM   3165  HB  THR A 204      35.240  90.948 131.462  1.00  0.00           H  
ATOM   3166  HG1 THR A 204      36.411  90.623 129.509  1.00  0.00           H  
ATOM   3167 HG21 THR A 204      33.485  92.880 129.769  1.00  0.00           H  
ATOM   3168 HG22 THR A 204      33.068  91.153 129.971  1.00  0.00           H  
ATOM   3169 HG23 THR A 204      33.155  92.263 131.351  1.00  0.00           H  
ATOM   3170  N   SER A 205      34.848  94.367 132.212  1.00  0.00           N  
ATOM   3171  CA  SER A 205      34.200  94.965 133.373  1.00  0.00           C  
ATOM   3172  C   SER A 205      32.783  95.436 133.018  1.00  0.00           C  
ATOM   3173  O   SER A 205      32.582  95.932 131.890  1.00  0.00           O  
ATOM   3174  CB  SER A 205      34.905  96.103 133.962  1.00  0.00           C  
ATOM   3175  OG  SER A 205      34.615  96.068 135.334  1.00  0.00           O  
ATOM   3176  H   SER A 205      34.695  94.667 131.260  1.00  0.00           H  
ATOM   3177  HA  SER A 205      34.058  94.176 134.111  1.00  0.00           H  
ATOM   3178  HB2 SER A 205      35.989  96.105 133.853  1.00  0.00           H  
ATOM   3179  HB3 SER A 205      34.658  97.030 133.443  1.00  0.00           H  
ATOM   3180  HG  SER A 205      35.056  96.831 135.712  1.00  0.00           H  
ATOM   3181  N   VAL A 206      31.966  95.350 134.004  1.00  0.00           N  
ATOM   3182  CA  VAL A 206      30.532  95.831 133.832  1.00  0.00           C  
ATOM   3183  C   VAL A 206      30.228  96.729 135.073  1.00  0.00           C  
ATOM   3184  O   VAL A 206      30.522  96.311 136.177  1.00  0.00           O  
ATOM   3185  CB  VAL A 206      29.520  94.654 133.602  1.00  0.00           C  
ATOM   3186  CG1 VAL A 206      28.266  95.285 133.081  1.00  0.00           C  
ATOM   3187  CG2 VAL A 206      29.878  93.608 132.531  1.00  0.00           C  
ATOM   3188  H   VAL A 206      32.300  95.094 134.922  1.00  0.00           H  
ATOM   3189  HA  VAL A 206      30.605  96.416 132.915  1.00  0.00           H  
ATOM   3190  HB  VAL A 206      29.287  94.090 134.505  1.00  0.00           H  
ATOM   3191 HG11 VAL A 206      27.518  94.513 132.901  1.00  0.00           H  
ATOM   3192 HG12 VAL A 206      27.816  95.932 133.834  1.00  0.00           H  
ATOM   3193 HG13 VAL A 206      28.484  95.786 132.138  1.00  0.00           H  
ATOM   3194 HG21 VAL A 206      30.097  94.060 131.564  1.00  0.00           H  
ATOM   3195 HG22 VAL A 206      30.706  92.924 132.717  1.00  0.00           H  
ATOM   3196 HG23 VAL A 206      29.026  92.936 132.421  1.00  0.00           H  
ATOM   3197  N   LEU A 207      29.798  97.946 134.821  1.00  0.00           N  
ATOM   3198  CA  LEU A 207      29.444  98.895 135.782  1.00  0.00           C  
ATOM   3199  C   LEU A 207      27.934  99.103 135.709  1.00  0.00           C  
ATOM   3200  O   LEU A 207      27.249  99.150 134.668  1.00  0.00           O  
ATOM   3201  CB  LEU A 207      30.336 100.168 135.727  1.00  0.00           C  
ATOM   3202  CG  LEU A 207      31.897  99.990 135.726  1.00  0.00           C  
ATOM   3203  CD1 LEU A 207      32.545 100.809 134.657  1.00  0.00           C  
ATOM   3204  CD2 LEU A 207      32.703 100.282 136.997  1.00  0.00           C  
ATOM   3205  H   LEU A 207      29.727  98.200 133.846  1.00  0.00           H  
ATOM   3206  HA  LEU A 207      29.683  98.486 136.764  1.00  0.00           H  
ATOM   3207  HB2 LEU A 207      30.001 100.794 134.900  1.00  0.00           H  
ATOM   3208  HB3 LEU A 207      30.217 100.616 136.715  1.00  0.00           H  
ATOM   3209  HG  LEU A 207      32.036  98.944 135.454  1.00  0.00           H  
ATOM   3210 HD11 LEU A 207      32.482 100.263 133.715  1.00  0.00           H  
ATOM   3211 HD12 LEU A 207      32.004 101.740 134.492  1.00  0.00           H  
ATOM   3212 HD13 LEU A 207      33.532 101.144 134.974  1.00  0.00           H  
ATOM   3213 HD21 LEU A 207      32.828 101.360 137.095  1.00  0.00           H  
ATOM   3214 HD22 LEU A 207      32.273  99.832 137.892  1.00  0.00           H  
ATOM   3215 HD23 LEU A 207      33.656  99.758 136.920  1.00  0.00           H  
ATOM   3216  N   THR A 208      27.310  99.196 136.911  1.00  0.00           N  
ATOM   3217  CA  THR A 208      25.862  99.118 137.109  1.00  0.00           C  
ATOM   3218  C   THR A 208      25.354  99.975 138.211  1.00  0.00           C  
ATOM   3219  O   THR A 208      26.007  99.961 139.270  1.00  0.00           O  
ATOM   3220  CB  THR A 208      25.516  97.701 137.273  1.00  0.00           C  
ATOM   3221  CG2 THR A 208      26.151  96.937 138.387  1.00  0.00           C  
ATOM   3222  OG1 THR A 208      24.130  97.617 137.483  1.00  0.00           O  
ATOM   3223  H   THR A 208      27.893  99.372 137.717  1.00  0.00           H  
ATOM   3224  HA  THR A 208      25.413  99.522 136.202  1.00  0.00           H  
ATOM   3225  HB  THR A 208      25.707  97.204 136.322  1.00  0.00           H  
ATOM   3226  HG1 THR A 208      23.952  96.687 137.644  1.00  0.00           H  
ATOM   3227 HG21 THR A 208      27.239  96.984 138.335  1.00  0.00           H  
ATOM   3228 HG22 THR A 208      25.795  97.371 139.320  1.00  0.00           H  
ATOM   3229 HG23 THR A 208      25.833  95.897 138.303  1.00  0.00           H  
ATOM   3230  N   VAL A 209      24.163 100.592 138.049  1.00  0.00           N  
ATOM   3231  CA  VAL A 209      23.504 101.489 139.099  1.00  0.00           C  
ATOM   3232  C   VAL A 209      22.097 101.021 139.339  1.00  0.00           C  
ATOM   3233  O   VAL A 209      21.318 100.946 138.348  1.00  0.00           O  
ATOM   3234  CB  VAL A 209      23.625 102.977 138.708  1.00  0.00           C  
ATOM   3235  CG1 VAL A 209      23.010 103.980 139.735  1.00  0.00           C  
ATOM   3236  CG2 VAL A 209      25.086 103.315 138.640  1.00  0.00           C  
ATOM   3237  H   VAL A 209      23.690 100.348 137.191  1.00  0.00           H  
ATOM   3238  HA  VAL A 209      24.021 101.340 140.047  1.00  0.00           H  
ATOM   3239  HB  VAL A 209      23.175 103.058 137.719  1.00  0.00           H  
ATOM   3240 HG11 VAL A 209      23.223 105.032 139.546  1.00  0.00           H  
ATOM   3241 HG12 VAL A 209      21.923 103.983 139.814  1.00  0.00           H  
ATOM   3242 HG13 VAL A 209      23.414 103.670 140.698  1.00  0.00           H  
ATOM   3243 HG21 VAL A 209      25.699 102.880 139.430  1.00  0.00           H  
ATOM   3244 HG22 VAL A 209      25.521 102.919 137.723  1.00  0.00           H  
ATOM   3245 HG23 VAL A 209      25.248 104.392 138.597  1.00  0.00           H  
ATOM   3246  N   ASN A 210      21.625 100.656 140.575  1.00  0.00           N  
ATOM   3247  CA  ASN A 210      20.305 100.135 140.832  1.00  0.00           C  
ATOM   3248  C   ASN A 210      20.035  98.788 140.103  1.00  0.00           C  
ATOM   3249  O   ASN A 210      18.826  98.520 139.815  1.00  0.00           O  
ATOM   3250  CB  ASN A 210      19.248 101.283 140.687  1.00  0.00           C  
ATOM   3251  CG  ASN A 210      19.394 102.371 141.781  1.00  0.00           C  
ATOM   3252  ND2 ASN A 210      18.353 102.720 142.487  1.00  0.00           N  
ATOM   3253  OD1 ASN A 210      20.459 102.951 141.846  1.00  0.00           O  
ATOM   3254  H   ASN A 210      22.169 100.928 141.382  1.00  0.00           H  
ATOM   3255  HA  ASN A 210      20.319  99.864 141.888  1.00  0.00           H  
ATOM   3256  HB2 ASN A 210      19.328 101.823 139.743  1.00  0.00           H  
ATOM   3257  HB3 ASN A 210      18.260 100.825 140.708  1.00  0.00           H  
ATOM   3258 HD21 ASN A 210      18.620 103.469 143.109  1.00  0.00           H  
ATOM   3259 HD22 ASN A 210      17.445 102.425 142.159  1.00  0.00           H  
ATOM   3260  N   ASN A 211      21.027  97.958 139.673  1.00  0.00           N  
ATOM   3261  CA  ASN A 211      20.839  96.848 138.634  1.00  0.00           C  
ATOM   3262  C   ASN A 211      20.268  97.233 137.216  1.00  0.00           C  
ATOM   3263  O   ASN A 211      19.569  96.456 136.553  1.00  0.00           O  
ATOM   3264  CB  ASN A 211      20.243  95.681 139.378  1.00  0.00           C  
ATOM   3265  CG  ASN A 211      21.274  95.016 140.255  1.00  0.00           C  
ATOM   3266  ND2 ASN A 211      21.631  93.760 139.924  1.00  0.00           N  
ATOM   3267  OD1 ASN A 211      21.625  95.473 141.396  1.00  0.00           O  
ATOM   3268  H   ASN A 211      21.950  98.247 139.962  1.00  0.00           H  
ATOM   3269  HA  ASN A 211      21.844  96.486 138.419  1.00  0.00           H  
ATOM   3270  HB2 ASN A 211      19.435  95.955 140.056  1.00  0.00           H  
ATOM   3271  HB3 ASN A 211      19.877  94.993 138.617  1.00  0.00           H  
ATOM   3272 HD21 ASN A 211      21.938  93.122 140.645  1.00  0.00           H  
ATOM   3273 HD22 ASN A 211      21.359  93.363 139.036  1.00  0.00           H  
ATOM   3274  N   LYS A 212      20.608  98.443 136.771  1.00  0.00           N  
ATOM   3275  CA  LYS A 212      20.548  98.834 135.385  1.00  0.00           C  
ATOM   3276  C   LYS A 212      21.986  99.141 135.020  1.00  0.00           C  
ATOM   3277  O   LYS A 212      22.641  99.967 135.664  1.00  0.00           O  
ATOM   3278  CB  LYS A 212      19.558 100.004 135.061  1.00  0.00           C  
ATOM   3279  CG  LYS A 212      18.128  99.464 134.989  1.00  0.00           C  
ATOM   3280  CD  LYS A 212      17.421  99.243 136.311  1.00  0.00           C  
ATOM   3281  CE  LYS A 212      16.023  98.708 135.978  1.00  0.00           C  
ATOM   3282  NZ  LYS A 212      15.077  98.704 137.158  1.00  0.00           N1+
ATOM   3283  H   LYS A 212      21.055  99.103 137.392  1.00  0.00           H  
ATOM   3284  HA  LYS A 212      20.312  97.950 134.792  1.00  0.00           H  
ATOM   3285  HB2 LYS A 212      19.598 100.679 135.915  1.00  0.00           H  
ATOM   3286  HB3 LYS A 212      19.782 100.482 134.107  1.00  0.00           H  
ATOM   3287  HG2 LYS A 212      17.482 100.245 134.590  1.00  0.00           H  
ATOM   3288  HG3 LYS A 212      18.071  98.554 134.392  1.00  0.00           H  
ATOM   3289  HD2 LYS A 212      17.874  98.441 136.893  1.00  0.00           H  
ATOM   3290  HD3 LYS A 212      17.304 100.150 136.903  1.00  0.00           H  
ATOM   3291  HE2 LYS A 212      15.649  99.277 135.126  1.00  0.00           H  
ATOM   3292  HE3 LYS A 212      16.199  97.690 135.627  1.00  0.00           H  
ATOM   3293  HZ1 LYS A 212      15.441  98.467 138.069  1.00  0.00           H  
ATOM   3294  HZ2 LYS A 212      14.731  99.646 137.265  1.00  0.00           H  
ATOM   3295  HZ3 LYS A 212      14.287  98.112 136.944  1.00  0.00           H  
ATOM   3296  N   ALA A 213      22.550  98.425 133.981  1.00  0.00           N  
ATOM   3297  CA  ALA A 213      23.897  98.557 133.593  1.00  0.00           C  
ATOM   3298  C   ALA A 213      24.072  99.955 132.792  1.00  0.00           C  
ATOM   3299  O   ALA A 213      23.282 100.210 131.872  1.00  0.00           O  
ATOM   3300  CB  ALA A 213      24.442  97.411 132.844  1.00  0.00           C  
ATOM   3301  H   ALA A 213      21.908  97.974 133.347  1.00  0.00           H  
ATOM   3302  HA  ALA A 213      24.448  98.635 134.530  1.00  0.00           H  
ATOM   3303  HB1 ALA A 213      23.695  97.340 132.053  1.00  0.00           H  
ATOM   3304  HB2 ALA A 213      25.416  97.520 132.367  1.00  0.00           H  
ATOM   3305  HB3 ALA A 213      24.446  96.698 133.670  1.00  0.00           H  
ATOM   3306  N   HIE A 214      25.191 100.628 133.102  1.00  0.00           N  
ATOM   3307  CA  HIE A 214      25.485 101.850 132.273  1.00  0.00           C  
ATOM   3308  C   HIE A 214      26.690 101.583 131.406  1.00  0.00           C  
ATOM   3309  O   HIE A 214      26.915 102.303 130.406  1.00  0.00           O  
ATOM   3310  CB  HIE A 214      25.650 103.001 133.255  1.00  0.00           C  
ATOM   3311  CG  HIE A 214      26.826 102.977 134.179  1.00  0.00           C  
ATOM   3312  CD2 HIE A 214      28.039 103.610 133.977  1.00  0.00           C  
ATOM   3313  ND1 HIE A 214      26.736 102.422 135.457  1.00  0.00           N  
ATOM   3314  CE1 HIE A 214      27.945 102.741 135.987  1.00  0.00           C  
ATOM   3315  NE2 HIE A 214      28.728 103.457 135.124  1.00  0.00           N  
ATOM   3316  H   HIE A 214      25.764 100.372 133.894  1.00  0.00           H  
ATOM   3317  HA  HIE A 214      24.675 102.077 131.579  1.00  0.00           H  
ATOM   3318  HB2 HIE A 214      25.782 103.828 132.558  1.00  0.00           H  
ATOM   3319  HB3 HIE A 214      24.718 103.159 133.795  1.00  0.00           H  
ATOM   3320  HD2 HIE A 214      28.295 104.310 133.197  1.00  0.00           H  
ATOM   3321  HE1 HIE A 214      28.225 102.473 136.996  1.00  0.00           H  
ATOM   3322  HE2 HIE A 214      29.598 103.911 135.367  1.00  0.00           H  
ATOM   3323  N   MET A 215      27.552 100.614 131.675  1.00  0.00           N  
ATOM   3324  CA  MET A 215      28.808 100.405 130.945  1.00  0.00           C  
ATOM   3325  C   MET A 215      29.472  99.061 130.872  1.00  0.00           C  
ATOM   3326  O   MET A 215      29.754  98.421 131.892  1.00  0.00           O  
ATOM   3327  CB  MET A 215      29.734 101.427 131.510  1.00  0.00           C  
ATOM   3328  CG  MET A 215      31.080 101.369 130.846  1.00  0.00           C  
ATOM   3329  SD  MET A 215      32.264 102.456 131.582  1.00  0.00           S  
ATOM   3330  CE  MET A 215      31.870 104.064 130.831  1.00  0.00           C  
ATOM   3331  H   MET A 215      27.361  99.923 132.385  1.00  0.00           H  
ATOM   3332  HA  MET A 215      28.571 100.755 129.939  1.00  0.00           H  
ATOM   3333  HB2 MET A 215      29.259 102.405 131.434  1.00  0.00           H  
ATOM   3334  HB3 MET A 215      29.942 101.157 132.546  1.00  0.00           H  
ATOM   3335  HG2 MET A 215      31.484 100.394 131.118  1.00  0.00           H  
ATOM   3336  HG3 MET A 215      30.881 101.485 129.781  1.00  0.00           H  
ATOM   3337  HE1 MET A 215      32.466 104.824 131.337  1.00  0.00           H  
ATOM   3338  HE2 MET A 215      32.014 103.946 129.757  1.00  0.00           H  
ATOM   3339  HE3 MET A 215      30.826 104.317 131.016  1.00  0.00           H  
ATOM   3340  N   VAL A 216      29.663  98.631 129.575  1.00  0.00           N  
ATOM   3341  CA  VAL A 216      30.492  97.521 129.188  1.00  0.00           C  
ATOM   3342  C   VAL A 216      31.812  98.051 128.677  1.00  0.00           C  
ATOM   3343  O   VAL A 216      31.783  98.965 127.892  1.00  0.00           O  
ATOM   3344  CB  VAL A 216      29.847  96.566 128.170  1.00  0.00           C  
ATOM   3345  CG1 VAL A 216      30.801  95.738 127.315  1.00  0.00           C  
ATOM   3346  CG2 VAL A 216      28.922  95.615 128.899  1.00  0.00           C  
ATOM   3347  H   VAL A 216      29.489  99.373 128.913  1.00  0.00           H  
ATOM   3348  HA  VAL A 216      30.724  96.930 130.073  1.00  0.00           H  
ATOM   3349  HB  VAL A 216      29.216  97.144 127.495  1.00  0.00           H  
ATOM   3350 HG11 VAL A 216      31.348  94.988 127.887  1.00  0.00           H  
ATOM   3351 HG12 VAL A 216      30.234  95.183 126.568  1.00  0.00           H  
ATOM   3352 HG13 VAL A 216      31.378  96.461 126.739  1.00  0.00           H  
ATOM   3353 HG21 VAL A 216      28.503  94.934 128.159  1.00  0.00           H  
ATOM   3354 HG22 VAL A 216      29.448  94.928 129.562  1.00  0.00           H  
ATOM   3355 HG23 VAL A 216      28.177  96.123 129.511  1.00  0.00           H  
ATOM   3356  N   THR A 217      32.945  97.526 129.163  1.00  0.00           N  
ATOM   3357  CA  THR A 217      34.281  97.995 128.891  1.00  0.00           C  
ATOM   3358  C   THR A 217      35.281  96.811 128.950  1.00  0.00           C  
ATOM   3359  O   THR A 217      35.123  95.877 129.682  1.00  0.00           O  
ATOM   3360  CB  THR A 217      34.697  99.178 129.802  1.00  0.00           C  
ATOM   3361  CG2 THR A 217      34.491  98.890 131.318  1.00  0.00           C  
ATOM   3362  OG1 THR A 217      36.101  99.377 129.563  1.00  0.00           O  
ATOM   3363  H   THR A 217      32.953  96.719 129.770  1.00  0.00           H  
ATOM   3364  HA  THR A 217      34.126  98.193 127.830  1.00  0.00           H  
ATOM   3365  HB  THR A 217      34.197 100.086 129.464  1.00  0.00           H  
ATOM   3366  HG1 THR A 217      36.143  99.835 128.720  1.00  0.00           H  
ATOM   3367 HG21 THR A 217      34.732  99.818 131.837  1.00  0.00           H  
ATOM   3368 HG22 THR A 217      33.429  98.742 131.513  1.00  0.00           H  
ATOM   3369 HG23 THR A 217      35.166  98.058 131.527  1.00  0.00           H  
ATOM   3370  N   LEU A 218      36.370  96.935 128.220  1.00  0.00           N  
ATOM   3371  CA  LEU A 218      37.280  95.797 128.031  1.00  0.00           C  
ATOM   3372  C   LEU A 218      38.727  96.332 127.968  1.00  0.00           C  
ATOM   3373  O   LEU A 218      38.807  97.534 127.629  1.00  0.00           O  
ATOM   3374  CB  LEU A 218      37.007  95.010 126.683  1.00  0.00           C  
ATOM   3375  CG  LEU A 218      35.643  94.300 126.413  1.00  0.00           C  
ATOM   3376  CD1 LEU A 218      34.551  95.219 125.930  1.00  0.00           C  
ATOM   3377  CD2 LEU A 218      35.823  93.125 125.408  1.00  0.00           C  
ATOM   3378  H   LEU A 218      36.564  97.801 127.737  1.00  0.00           H  
ATOM   3379  HA  LEU A 218      37.126  95.117 128.869  1.00  0.00           H  
ATOM   3380  HB2 LEU A 218      37.313  95.636 125.845  1.00  0.00           H  
ATOM   3381  HB3 LEU A 218      37.783  94.259 126.535  1.00  0.00           H  
ATOM   3382  HG  LEU A 218      35.317  93.916 127.379  1.00  0.00           H  
ATOM   3383 HD11 LEU A 218      34.410  96.127 126.517  1.00  0.00           H  
ATOM   3384 HD12 LEU A 218      34.646  95.497 124.880  1.00  0.00           H  
ATOM   3385 HD13 LEU A 218      33.577  94.733 125.999  1.00  0.00           H  
ATOM   3386 HD21 LEU A 218      34.811  92.751 125.258  1.00  0.00           H  
ATOM   3387 HD22 LEU A 218      36.230  93.497 124.467  1.00  0.00           H  
ATOM   3388 HD23 LEU A 218      36.536  92.365 125.728  1.00  0.00           H  
ATOM   3389  N   ASP A 219      39.782  95.565 128.170  1.00  0.00           N  
ATOM   3390  CA  ASP A 219      41.215  95.866 128.080  1.00  0.00           C  
ATOM   3391  C   ASP A 219      41.969  94.595 127.786  1.00  0.00           C  
ATOM   3392  O   ASP A 219      41.564  93.484 128.089  1.00  0.00           O  
ATOM   3393  CB  ASP A 219      41.529  96.370 129.506  1.00  0.00           C  
ATOM   3394  CG  ASP A 219      43.016  96.576 129.867  1.00  0.00           C  
ATOM   3395  OD1 ASP A 219      43.771  95.551 130.062  1.00  0.00           O  
ATOM   3396  OD2 ASP A 219      43.344  97.728 129.989  1.00  0.00           O1-
ATOM   3397  H   ASP A 219      39.467  94.612 128.281  1.00  0.00           H  
ATOM   3398  HA  ASP A 219      41.377  96.582 127.275  1.00  0.00           H  
ATOM   3399  HB2 ASP A 219      40.918  97.250 129.705  1.00  0.00           H  
ATOM   3400  HB3 ASP A 219      41.125  95.699 130.266  1.00  0.00           H  
ATOM   3401  N   TYR A 220      43.023  94.811 126.975  1.00  0.00           N  
ATOM   3402  CA  TYR A 220      43.779  93.795 126.281  1.00  0.00           C  
ATOM   3403  C   TYR A 220      45.262  94.191 126.347  1.00  0.00           C  
ATOM   3404  O   TYR A 220      45.561  95.385 126.124  1.00  0.00           O  
ATOM   3405  CB  TYR A 220      43.232  93.667 124.809  1.00  0.00           C  
ATOM   3406  CG  TYR A 220      41.733  93.295 124.534  1.00  0.00           C  
ATOM   3407  CD1 TYR A 220      40.695  94.340 124.485  1.00  0.00           C  
ATOM   3408  CD2 TYR A 220      41.450  92.025 124.058  1.00  0.00           C  
ATOM   3409  CE1 TYR A 220      39.407  94.015 124.014  1.00  0.00           C  
ATOM   3410  CE2 TYR A 220      40.190  91.746 123.463  1.00  0.00           C  
ATOM   3411  CZ  TYR A 220      39.147  92.731 123.473  1.00  0.00           C  
ATOM   3412  OH  TYR A 220      37.942  92.476 122.914  1.00  0.00           O  
ATOM   3413  H   TYR A 220      43.229  95.796 126.890  1.00  0.00           H  
ATOM   3414  HA  TYR A 220      43.744  92.858 126.839  1.00  0.00           H  
ATOM   3415  HB2 TYR A 220      43.336  94.493 124.106  1.00  0.00           H  
ATOM   3416  HB3 TYR A 220      43.892  92.961 124.306  1.00  0.00           H  
ATOM   3417  HD1 TYR A 220      40.916  95.344 124.814  1.00  0.00           H  
ATOM   3418  HD2 TYR A 220      42.255  91.306 124.041  1.00  0.00           H  
ATOM   3419  HE1 TYR A 220      38.617  94.751 124.002  1.00  0.00           H  
ATOM   3420  HE2 TYR A 220      40.090  90.726 123.120  1.00  0.00           H  
ATOM   3421  HH  TYR A 220      37.937  91.638 122.446  1.00  0.00           H  
ATOM   3422  N   THR A 221      46.161  93.201 126.564  1.00  0.00           N  
ATOM   3423  CA  THR A 221      47.594  93.398 126.264  1.00  0.00           C  
ATOM   3424  C   THR A 221      48.008  92.611 124.994  1.00  0.00           C  
ATOM   3425  O   THR A 221      47.446  91.598 124.667  1.00  0.00           O  
ATOM   3426  CB  THR A 221      48.357  92.854 127.474  1.00  0.00           C  
ATOM   3427  CG2 THR A 221      49.891  92.793 127.450  1.00  0.00           C  
ATOM   3428  OG1 THR A 221      48.055  93.755 128.583  1.00  0.00           O  
ATOM   3429  H   THR A 221      45.890  92.231 126.641  1.00  0.00           H  
ATOM   3430  HA  THR A 221      47.840  94.452 126.135  1.00  0.00           H  
ATOM   3431  HB  THR A 221      47.943  91.880 127.731  1.00  0.00           H  
ATOM   3432  HG1 THR A 221      47.105  93.872 128.524  1.00  0.00           H  
ATOM   3433 HG21 THR A 221      50.279  93.738 127.069  1.00  0.00           H  
ATOM   3434 HG22 THR A 221      50.222  92.627 128.475  1.00  0.00           H  
ATOM   3435 HG23 THR A 221      50.289  91.996 126.823  1.00  0.00           H  
ATOM   3436  N   VAL A 222      48.987  93.139 124.299  1.00  0.00           N  
ATOM   3437  CA  VAL A 222      49.640  92.572 123.096  1.00  0.00           C  
ATOM   3438  C   VAL A 222      51.204  92.536 123.289  1.00  0.00           C  
ATOM   3439  O   VAL A 222      51.825  93.501 123.805  1.00  0.00           O  
ATOM   3440  CB  VAL A 222      49.149  93.349 121.785  1.00  0.00           C  
ATOM   3441  CG1 VAL A 222      49.739  92.727 120.552  1.00  0.00           C  
ATOM   3442  CG2 VAL A 222      47.589  93.289 121.551  1.00  0.00           C  
ATOM   3443  H   VAL A 222      49.315  94.046 124.603  1.00  0.00           H  
ATOM   3444  HA  VAL A 222      49.299  91.544 122.976  1.00  0.00           H  
ATOM   3445  HB  VAL A 222      49.422  94.404 121.809  1.00  0.00           H  
ATOM   3446 HG11 VAL A 222      49.425  91.715 120.297  1.00  0.00           H  
ATOM   3447 HG12 VAL A 222      49.483  93.304 119.663  1.00  0.00           H  
ATOM   3448 HG13 VAL A 222      50.827  92.732 120.611  1.00  0.00           H  
ATOM   3449 HG21 VAL A 222      47.169  93.878 122.367  1.00  0.00           H  
ATOM   3450 HG22 VAL A 222      47.257  93.772 120.632  1.00  0.00           H  
ATOM   3451 HG23 VAL A 222      47.250  92.253 121.557  1.00  0.00           H  
ATOM   3452  N   GLN A 223      51.756  91.371 122.880  1.00  0.00           N  
ATOM   3453  CA  GLN A 223      53.175  91.130 122.785  1.00  0.00           C  
ATOM   3454  C   GLN A 223      53.983  91.872 121.694  1.00  0.00           C  
ATOM   3455  O   GLN A 223      54.467  91.268 120.700  1.00  0.00           O  
ATOM   3456  CB  GLN A 223      53.381  89.557 122.722  1.00  0.00           C  
ATOM   3457  CG  GLN A 223      52.743  88.856 123.897  1.00  0.00           C  
ATOM   3458  CD  GLN A 223      52.587  87.345 123.656  1.00  0.00           C  
ATOM   3459  NE2 GLN A 223      53.627  86.586 123.867  1.00  0.00           N  
ATOM   3460  OE1 GLN A 223      51.509  86.852 123.417  1.00  0.00           O  
ATOM   3461  H   GLN A 223      51.163  90.688 122.431  1.00  0.00           H  
ATOM   3462  HA  GLN A 223      53.652  91.529 123.681  1.00  0.00           H  
ATOM   3463  HB2 GLN A 223      52.889  89.066 121.882  1.00  0.00           H  
ATOM   3464  HB3 GLN A 223      54.452  89.356 122.727  1.00  0.00           H  
ATOM   3465  HG2 GLN A 223      53.399  89.130 124.723  1.00  0.00           H  
ATOM   3466  HG3 GLN A 223      51.740  89.179 124.179  1.00  0.00           H  
ATOM   3467 HE21 GLN A 223      53.578  85.579 123.843  1.00  0.00           H  
ATOM   3468 HE22 GLN A 223      54.406  87.080 124.278  1.00  0.00           H  
ATOM   3469  N   VAL A 224      54.149  93.162 121.817  1.00  0.00           N  
ATOM   3470  CA  VAL A 224      54.894  94.093 120.968  1.00  0.00           C  
ATOM   3471  C   VAL A 224      55.177  95.363 121.858  1.00  0.00           C  
ATOM   3472  O   VAL A 224      54.250  95.744 122.542  1.00  0.00           O  
ATOM   3473  CB  VAL A 224      54.202  94.384 119.638  1.00  0.00           C  
ATOM   3474  CG1 VAL A 224      52.791  94.865 119.795  1.00  0.00           C  
ATOM   3475  CG2 VAL A 224      54.935  95.431 118.789  1.00  0.00           C  
ATOM   3476  H   VAL A 224      53.764  93.559 122.662  1.00  0.00           H  
ATOM   3477  HA  VAL A 224      55.769  93.516 120.673  1.00  0.00           H  
ATOM   3478  HB  VAL A 224      54.090  93.430 119.124  1.00  0.00           H  
ATOM   3479 HG11 VAL A 224      52.288  94.261 120.551  1.00  0.00           H  
ATOM   3480 HG12 VAL A 224      52.800  95.889 120.172  1.00  0.00           H  
ATOM   3481 HG13 VAL A 224      52.350  94.894 118.798  1.00  0.00           H  
ATOM   3482 HG21 VAL A 224      55.910  95.081 118.450  1.00  0.00           H  
ATOM   3483 HG22 VAL A 224      54.365  95.698 117.900  1.00  0.00           H  
ATOM   3484 HG23 VAL A 224      55.049  96.355 119.355  1.00  0.00           H  
ATOM   3485  N   PRO A 225      56.346  95.948 121.831  1.00  0.00           N  
ATOM   3486  CA  PRO A 225      56.594  97.239 122.622  1.00  0.00           C  
ATOM   3487  C   PRO A 225      55.849  98.539 122.197  1.00  0.00           C  
ATOM   3488  O   PRO A 225      55.449  98.743 121.049  1.00  0.00           O  
ATOM   3489  CB  PRO A 225      58.150  97.352 122.598  1.00  0.00           C  
ATOM   3490  CG  PRO A 225      58.740  95.919 122.334  1.00  0.00           C  
ATOM   3491  CD  PRO A 225      57.596  95.405 121.363  1.00  0.00           C  
ATOM   3492  HA  PRO A 225      56.280  97.068 123.652  1.00  0.00           H  
ATOM   3493  HB2 PRO A 225      58.464  98.086 121.855  1.00  0.00           H  
ATOM   3494  HB3 PRO A 225      58.456  97.738 123.571  1.00  0.00           H  
ATOM   3495  HG2 PRO A 225      59.765  95.977 121.967  1.00  0.00           H  
ATOM   3496  HG3 PRO A 225      58.698  95.340 123.256  1.00  0.00           H  
ATOM   3497  HD2 PRO A 225      57.825  95.737 120.351  1.00  0.00           H  
ATOM   3498  HD3 PRO A 225      57.578  94.315 121.350  1.00  0.00           H  
ATOM   3499  N   GLY A 226      55.671  99.492 123.103  1.00  0.00           N  
ATOM   3500  CA  GLY A 226      55.311 100.886 122.822  1.00  0.00           C  
ATOM   3501  C   GLY A 226      56.495 101.587 122.119  1.00  0.00           C  
ATOM   3502  O   GLY A 226      57.657 101.443 122.443  1.00  0.00           O  
ATOM   3503  H   GLY A 226      55.877  99.184 124.044  1.00  0.00           H  
ATOM   3504  HA2 GLY A 226      54.473 100.972 122.130  1.00  0.00           H  
ATOM   3505  HA3 GLY A 226      55.110 101.391 123.767  1.00  0.00           H  
ATOM   3506  N   ALA A 227      56.183 102.506 121.170  1.00  0.00           N  
ATOM   3507  CA  ALA A 227      57.152 103.146 120.313  1.00  0.00           C  
ATOM   3508  C   ALA A 227      56.723 104.581 120.073  1.00  0.00           C  
ATOM   3509  O   ALA A 227      55.559 104.964 119.967  1.00  0.00           O  
ATOM   3510  CB  ALA A 227      57.273 102.386 118.989  1.00  0.00           C  
ATOM   3511  H   ALA A 227      55.217 102.696 120.945  1.00  0.00           H  
ATOM   3512  HA  ALA A 227      58.164 103.164 120.720  1.00  0.00           H  
ATOM   3513  HB1 ALA A 227      57.847 101.462 119.067  1.00  0.00           H  
ATOM   3514  HB2 ALA A 227      56.272 102.112 118.654  1.00  0.00           H  
ATOM   3515  HB3 ALA A 227      57.847 102.981 118.278  1.00  0.00           H  
ATOM   3516  N   GLY A 228      57.775 105.402 119.920  1.00  0.00           N  
ATOM   3517  CA  GLY A 228      57.717 106.802 119.750  1.00  0.00           C  
ATOM   3518  C   GLY A 228      57.300 107.658 120.881  1.00  0.00           C  
ATOM   3519  O   GLY A 228      57.694 108.805 120.954  1.00  0.00           O  
ATOM   3520  H   GLY A 228      58.673 104.945 119.848  1.00  0.00           H  
ATOM   3521  HA2 GLY A 228      58.670 107.147 119.348  1.00  0.00           H  
ATOM   3522  HA3 GLY A 228      56.977 107.028 118.983  1.00  0.00           H  
ATOM   3523  N   ARG A 229      56.625 107.017 121.855  1.00  0.00           N  
ATOM   3524  CA  ARG A 229      56.757 107.603 123.233  1.00  0.00           C  
ATOM   3525  C   ARG A 229      58.075 107.147 123.831  1.00  0.00           C  
ATOM   3526  O   ARG A 229      58.378 105.931 123.648  1.00  0.00           O  
ATOM   3527  CB  ARG A 229      55.594 107.247 124.184  1.00  0.00           C  
ATOM   3528  CG  ARG A 229      54.345 108.051 123.739  1.00  0.00           C  
ATOM   3529  CD  ARG A 229      53.131 107.727 124.643  1.00  0.00           C  
ATOM   3530  NE  ARG A 229      52.411 106.568 124.361  1.00  0.00           N  
ATOM   3531  CZ  ARG A 229      51.222 106.241 124.852  1.00  0.00           C  
ATOM   3532  NH1 ARG A 229      50.626 106.961 125.668  1.00  0.00           N1+
ATOM   3533  NH2 ARG A 229      50.639 105.117 124.529  1.00  0.00           N  
ATOM   3534  H   ARG A 229      56.183 106.117 121.730  1.00  0.00           H  
ATOM   3535  HA  ARG A 229      56.846 108.689 123.275  1.00  0.00           H  
ATOM   3536  HB2 ARG A 229      55.316 106.194 124.193  1.00  0.00           H  
ATOM   3537  HB3 ARG A 229      55.890 107.571 125.183  1.00  0.00           H  
ATOM   3538  HG2 ARG A 229      54.481 109.131 123.795  1.00  0.00           H  
ATOM   3539  HG3 ARG A 229      54.130 107.855 122.688  1.00  0.00           H  
ATOM   3540  HD2 ARG A 229      53.552 107.736 125.649  1.00  0.00           H  
ATOM   3541  HD3 ARG A 229      52.419 108.553 124.654  1.00  0.00           H  
ATOM   3542  HE  ARG A 229      52.930 105.821 123.921  1.00  0.00           H  
ATOM   3543 HH11 ARG A 229      51.138 107.753 126.029  1.00  0.00           H  
ATOM   3544 HH12 ARG A 229      49.764 106.645 126.087  1.00  0.00           H  
ATOM   3545 HH21 ARG A 229      50.806 104.644 123.652  1.00  0.00           H  
ATOM   3546 HH22 ARG A 229      49.954 104.761 125.178  1.00  0.00           H  
ATOM   3547  N   ASP A 230      58.837 108.078 124.398  1.00  0.00           N  
ATOM   3548  CA  ASP A 230      60.156 107.757 124.990  1.00  0.00           C  
ATOM   3549  C   ASP A 230      59.816 106.921 126.335  1.00  0.00           C  
ATOM   3550  O   ASP A 230      58.632 106.870 126.814  1.00  0.00           O  
ATOM   3551  CB  ASP A 230      61.020 109.004 125.247  1.00  0.00           C  
ATOM   3552  CG  ASP A 230      61.908 109.427 124.053  1.00  0.00           C  
ATOM   3553  OD1 ASP A 230      62.770 110.307 124.216  1.00  0.00           O  
ATOM   3554  OD2 ASP A 230      61.655 108.860 122.931  1.00  0.00           O1-
ATOM   3555  H   ASP A 230      58.613 109.062 124.359  1.00  0.00           H  
ATOM   3556  HA  ASP A 230      60.645 107.111 124.262  1.00  0.00           H  
ATOM   3557  HB2 ASP A 230      60.444 109.870 125.570  1.00  0.00           H  
ATOM   3558  HB3 ASP A 230      61.698 108.803 126.078  1.00  0.00           H  
ATOM   3559  N   GLY A 231      60.786 106.118 126.740  1.00  0.00           N  
ATOM   3560  CA  GLY A 231      60.647 105.313 127.932  1.00  0.00           C  
ATOM   3561  C   GLY A 231      59.677 104.131 127.827  1.00  0.00           C  
ATOM   3562  O   GLY A 231      59.463 103.513 128.829  1.00  0.00           O  
ATOM   3563  H   GLY A 231      61.684 106.345 126.337  1.00  0.00           H  
ATOM   3564  HA2 GLY A 231      61.614 104.849 128.129  1.00  0.00           H  
ATOM   3565  HA3 GLY A 231      60.373 105.953 128.771  1.00  0.00           H  
ATOM   3566  N   ALA A 232      58.907 103.902 126.677  1.00  0.00           N  
ATOM   3567  CA  ALA A 232      57.676 103.263 126.588  1.00  0.00           C  
ATOM   3568  C   ALA A 232      57.844 101.780 126.790  1.00  0.00           C  
ATOM   3569  O   ALA A 232      58.910 101.197 126.460  1.00  0.00           O  
ATOM   3570  CB  ALA A 232      57.065 103.593 125.261  1.00  0.00           C  
ATOM   3571  H   ALA A 232      59.079 104.531 125.906  1.00  0.00           H  
ATOM   3572  HA  ALA A 232      57.025 103.586 127.400  1.00  0.00           H  
ATOM   3573  HB1 ALA A 232      56.855 104.662 125.249  1.00  0.00           H  
ATOM   3574  HB2 ALA A 232      57.750 103.371 124.442  1.00  0.00           H  
ATOM   3575  HB3 ALA A 232      56.101 103.096 125.148  1.00  0.00           H  
ATOM   3576  N   PRO A 233      56.853 101.069 127.273  1.00  0.00           N  
ATOM   3577  CA  PRO A 233      56.967  99.717 127.872  1.00  0.00           C  
ATOM   3578  C   PRO A 233      57.098  98.636 126.754  1.00  0.00           C  
ATOM   3579  O   PRO A 233      56.496  98.827 125.707  1.00  0.00           O  
ATOM   3580  CB  PRO A 233      55.641  99.475 128.577  1.00  0.00           C  
ATOM   3581  CG  PRO A 233      54.649 100.409 127.848  1.00  0.00           C  
ATOM   3582  CD  PRO A 233      55.529 101.597 127.525  1.00  0.00           C  
ATOM   3583  HA  PRO A 233      57.805  99.682 128.569  1.00  0.00           H  
ATOM   3584  HB2 PRO A 233      55.434  98.407 128.503  1.00  0.00           H  
ATOM   3585  HB3 PRO A 233      55.660  99.854 129.599  1.00  0.00           H  
ATOM   3586  HG2 PRO A 233      54.268  99.931 126.947  1.00  0.00           H  
ATOM   3587  HG3 PRO A 233      53.820 100.721 128.484  1.00  0.00           H  
ATOM   3588  HD2 PRO A 233      55.068 102.049 126.648  1.00  0.00           H  
ATOM   3589  HD3 PRO A 233      55.621 102.243 128.399  1.00  0.00           H  
ATOM   3590  N   GLY A 234      57.754  97.523 127.139  1.00  0.00           N  
ATOM   3591  CA  GLY A 234      58.035  96.354 126.318  1.00  0.00           C  
ATOM   3592  C   GLY A 234      56.814  95.335 126.131  1.00  0.00           C  
ATOM   3593  O   GLY A 234      56.927  94.182 125.601  1.00  0.00           O  
ATOM   3594  H   GLY A 234      58.054  97.566 128.103  1.00  0.00           H  
ATOM   3595  HA2 GLY A 234      58.304  96.583 125.287  1.00  0.00           H  
ATOM   3596  HA3 GLY A 234      58.832  95.788 126.801  1.00  0.00           H  
ATOM   3597  N   PHE A 235      55.670  95.918 126.430  1.00  0.00           N  
ATOM   3598  CA  PHE A 235      54.321  95.446 126.161  1.00  0.00           C  
ATOM   3599  C   PHE A 235      53.341  96.568 125.859  1.00  0.00           C  
ATOM   3600  O   PHE A 235      53.338  97.614 126.547  1.00  0.00           O  
ATOM   3601  CB  PHE A 235      53.832  94.498 127.264  1.00  0.00           C  
ATOM   3602  CG  PHE A 235      54.329  93.058 127.421  1.00  0.00           C  
ATOM   3603  CD1 PHE A 235      53.486  91.976 127.061  1.00  0.00           C  
ATOM   3604  CD2 PHE A 235      55.511  92.887 128.058  1.00  0.00           C  
ATOM   3605  CE1 PHE A 235      53.908  90.706 127.359  1.00  0.00           C  
ATOM   3606  CE2 PHE A 235      55.822  91.570 128.428  1.00  0.00           C  
ATOM   3607  CZ  PHE A 235      55.012  90.513 128.167  1.00  0.00           C  
ATOM   3608  H   PHE A 235      55.763  96.868 126.761  1.00  0.00           H  
ATOM   3609  HA  PHE A 235      54.417  94.823 125.273  1.00  0.00           H  
ATOM   3610  HB2 PHE A 235      54.058  94.993 128.208  1.00  0.00           H  
ATOM   3611  HB3 PHE A 235      52.745  94.428 127.209  1.00  0.00           H  
ATOM   3612  HD1 PHE A 235      52.571  92.109 126.502  1.00  0.00           H  
ATOM   3613  HD2 PHE A 235      56.187  93.700 128.275  1.00  0.00           H  
ATOM   3614  HE1 PHE A 235      53.305  89.830 127.173  1.00  0.00           H  
ATOM   3615  HE2 PHE A 235      56.733  91.430 128.993  1.00  0.00           H  
ATOM   3616  HZ  PHE A 235      55.292  89.564 128.599  1.00  0.00           H  
ATOM   3617  N   SER A 236      52.535  96.430 124.773  1.00  0.00           N  
ATOM   3618  CA  SER A 236      51.482  97.341 124.369  1.00  0.00           C  
ATOM   3619  C   SER A 236      50.149  96.928 125.057  1.00  0.00           C  
ATOM   3620  O   SER A 236      50.006  95.759 125.505  1.00  0.00           O  
ATOM   3621  CB  SER A 236      51.225  97.327 122.872  1.00  0.00           C  
ATOM   3622  OG  SER A 236      52.359  97.598 122.110  1.00  0.00           O  
ATOM   3623  H   SER A 236      52.388  95.487 124.441  1.00  0.00           H  
ATOM   3624  HA  SER A 236      51.677  98.351 124.729  1.00  0.00           H  
ATOM   3625  HB2 SER A 236      50.834  96.368 122.531  1.00  0.00           H  
ATOM   3626  HB3 SER A 236      50.469  98.075 122.638  1.00  0.00           H  
ATOM   3627  HG  SER A 236      53.043  96.961 122.329  1.00  0.00           H  
ATOM   3628  N   LYS A 237      49.170  97.857 125.067  1.00  0.00           N  
ATOM   3629  CA  LYS A 237      47.797  97.624 125.457  1.00  0.00           C  
ATOM   3630  C   LYS A 237      46.813  98.297 124.523  1.00  0.00           C  
ATOM   3631  O   LYS A 237      47.130  99.186 123.722  1.00  0.00           O  
ATOM   3632  CB  LYS A 237      47.607  98.027 126.969  1.00  0.00           C  
ATOM   3633  CG  LYS A 237      48.376  97.185 127.983  1.00  0.00           C  
ATOM   3634  CD  LYS A 237      47.817  97.445 129.400  1.00  0.00           C  
ATOM   3635  CE  LYS A 237      46.591  96.574 129.344  1.00  0.00           C  
ATOM   3636  NZ  LYS A 237      46.170  96.196 130.716  1.00  0.00           N1+
ATOM   3637  H   LYS A 237      49.346  98.783 124.703  1.00  0.00           H  
ATOM   3638  HA  LYS A 237      47.629  96.547 125.437  1.00  0.00           H  
ATOM   3639  HB2 LYS A 237      47.820  99.092 127.069  1.00  0.00           H  
ATOM   3640  HB3 LYS A 237      46.540  97.944 127.172  1.00  0.00           H  
ATOM   3641  HG2 LYS A 237      48.361  96.136 127.687  1.00  0.00           H  
ATOM   3642  HG3 LYS A 237      49.415  97.501 127.876  1.00  0.00           H  
ATOM   3643  HD2 LYS A 237      48.600  97.084 130.069  1.00  0.00           H  
ATOM   3644  HD3 LYS A 237      47.541  98.483 129.588  1.00  0.00           H  
ATOM   3645  HE2 LYS A 237      45.797  97.114 128.830  1.00  0.00           H  
ATOM   3646  HE3 LYS A 237      46.664  95.641 128.786  1.00  0.00           H  
ATOM   3647  HZ1 LYS A 237      45.422  95.539 130.548  1.00  0.00           H  
ATOM   3648  HZ2 LYS A 237      46.926  95.683 131.148  1.00  0.00           H  
ATOM   3649  HZ3 LYS A 237      45.919  97.003 131.270  1.00  0.00           H  
ATOM   3650  N   PHE A 238      45.569  97.908 124.776  1.00  0.00           N  
ATOM   3651  CA  PHE A 238      44.380  98.313 123.924  1.00  0.00           C  
ATOM   3652  C   PHE A 238      43.077  98.042 124.856  1.00  0.00           C  
ATOM   3653  O   PHE A 238      42.923  96.971 125.365  1.00  0.00           O  
ATOM   3654  CB  PHE A 238      44.403  97.569 122.592  1.00  0.00           C  
ATOM   3655  CG  PHE A 238      43.134  97.780 121.723  1.00  0.00           C  
ATOM   3656  CD1 PHE A 238      42.152  96.718 121.581  1.00  0.00           C  
ATOM   3657  CD2 PHE A 238      42.837  99.021 121.179  1.00  0.00           C  
ATOM   3658  CE1 PHE A 238      40.962  96.948 120.844  1.00  0.00           C  
ATOM   3659  CE2 PHE A 238      41.656  99.293 120.489  1.00  0.00           C  
ATOM   3660  CZ  PHE A 238      40.728  98.229 120.261  1.00  0.00           C  
ATOM   3661  H   PHE A 238      45.389  97.212 125.485  1.00  0.00           H  
ATOM   3662  HA  PHE A 238      44.477  99.382 123.734  1.00  0.00           H  
ATOM   3663  HB2 PHE A 238      45.265  97.784 121.960  1.00  0.00           H  
ATOM   3664  HB3 PHE A 238      44.498  96.529 122.900  1.00  0.00           H  
ATOM   3665  HD1 PHE A 238      42.401  95.828 122.139  1.00  0.00           H  
ATOM   3666  HD2 PHE A 238      43.494  99.860 121.352  1.00  0.00           H  
ATOM   3667  HE1 PHE A 238      40.176  96.214 120.744  1.00  0.00           H  
ATOM   3668  HE2 PHE A 238      41.512 100.296 120.114  1.00  0.00           H  
ATOM   3669  HZ  PHE A 238      39.758  98.504 119.875  1.00  0.00           H  
ATOM   3670  N   ARG A 239      42.096  98.962 124.825  1.00  0.00           N  
ATOM   3671  CA  ARG A 239      40.905  98.898 125.683  1.00  0.00           C  
ATOM   3672  C   ARG A 239      39.594  99.440 124.953  1.00  0.00           C  
ATOM   3673  O   ARG A 239      39.794 100.111 123.951  1.00  0.00           O  
ATOM   3674  CB  ARG A 239      41.213  99.653 127.020  1.00  0.00           C  
ATOM   3675  CG  ARG A 239      41.980 100.990 127.021  1.00  0.00           C  
ATOM   3676  CD  ARG A 239      41.162 102.147 126.279  1.00  0.00           C  
ATOM   3677  NE  ARG A 239      42.001 103.323 126.128  1.00  0.00           N  
ATOM   3678  CZ  ARG A 239      41.668 104.431 125.530  1.00  0.00           C  
ATOM   3679  NH1 ARG A 239      40.480 104.771 125.106  1.00  0.00           N1+
ATOM   3680  NH2 ARG A 239      42.559 105.307 125.332  1.00  0.00           N  
ATOM   3681  H   ARG A 239      42.100  99.733 124.173  1.00  0.00           H  
ATOM   3682  HA  ARG A 239      40.704  97.828 125.746  1.00  0.00           H  
ATOM   3683  HB2 ARG A 239      40.245  99.824 127.493  1.00  0.00           H  
ATOM   3684  HB3 ARG A 239      41.861  98.959 127.556  1.00  0.00           H  
ATOM   3685  HG2 ARG A 239      42.035 101.266 128.074  1.00  0.00           H  
ATOM   3686  HG3 ARG A 239      42.972 100.810 126.610  1.00  0.00           H  
ATOM   3687  HD2 ARG A 239      40.808 101.921 125.273  1.00  0.00           H  
ATOM   3688  HD3 ARG A 239      40.285 102.337 126.897  1.00  0.00           H  
ATOM   3689  HE  ARG A 239      42.894 103.372 126.595  1.00  0.00           H  
ATOM   3690 HH11 ARG A 239      39.765 104.292 125.636  1.00  0.00           H  
ATOM   3691 HH12 ARG A 239      40.401 105.472 124.384  1.00  0.00           H  
ATOM   3692 HH21 ARG A 239      43.517 105.077 125.556  1.00  0.00           H  
ATOM   3693 HH22 ARG A 239      42.319 106.226 124.987  1.00  0.00           H  
ATOM   3694  N   LEU A 240      38.311  99.092 125.292  1.00  0.00           N  
ATOM   3695  CA  LEU A 240      37.076  99.489 124.632  1.00  0.00           C  
ATOM   3696  C   LEU A 240      36.145  99.907 125.799  1.00  0.00           C  
ATOM   3697  O   LEU A 240      36.342  99.582 126.937  1.00  0.00           O  
ATOM   3698  CB  LEU A 240      36.494  98.217 123.951  1.00  0.00           C  
ATOM   3699  CG  LEU A 240      37.350  97.593 122.755  1.00  0.00           C  
ATOM   3700  CD1 LEU A 240      36.803  96.298 122.116  1.00  0.00           C  
ATOM   3701  CD2 LEU A 240      37.304  98.710 121.650  1.00  0.00           C  
ATOM   3702  H   LEU A 240      38.268  98.491 126.102  1.00  0.00           H  
ATOM   3703  HA  LEU A 240      37.161 100.283 123.891  1.00  0.00           H  
ATOM   3704  HB2 LEU A 240      36.450  97.441 124.715  1.00  0.00           H  
ATOM   3705  HB3 LEU A 240      35.505  98.480 123.576  1.00  0.00           H  
ATOM   3706  HG  LEU A 240      38.358  97.393 123.121  1.00  0.00           H  
ATOM   3707 HD11 LEU A 240      36.768  95.509 122.868  1.00  0.00           H  
ATOM   3708 HD12 LEU A 240      35.849  96.549 121.653  1.00  0.00           H  
ATOM   3709 HD13 LEU A 240      37.494  96.103 121.296  1.00  0.00           H  
ATOM   3710 HD21 LEU A 240      37.670  99.642 122.081  1.00  0.00           H  
ATOM   3711 HD22 LEU A 240      37.883  98.441 120.766  1.00  0.00           H  
ATOM   3712 HD23 LEU A 240      36.291  98.932 121.317  1.00  0.00           H  
ATOM   3713  N   SER A 241      35.168 100.768 125.462  1.00  0.00           N  
ATOM   3714  CA  SER A 241      34.002 101.096 126.370  1.00  0.00           C  
ATOM   3715  C   SER A 241      32.718 101.524 125.655  1.00  0.00           C  
ATOM   3716  O   SER A 241      32.694 102.133 124.637  1.00  0.00           O  
ATOM   3717  CB  SER A 241      34.522 102.085 127.405  1.00  0.00           C  
ATOM   3718  OG  SER A 241      33.430 102.525 128.173  1.00  0.00           O  
ATOM   3719  H   SER A 241      35.117 101.159 124.533  1.00  0.00           H  
ATOM   3720  HA  SER A 241      33.847 100.234 127.018  1.00  0.00           H  
ATOM   3721  HB2 SER A 241      35.235 101.590 128.065  1.00  0.00           H  
ATOM   3722  HB3 SER A 241      34.849 102.998 126.910  1.00  0.00           H  
ATOM   3723  HG  SER A 241      33.806 103.251 128.676  1.00  0.00           H  
ATOM   3724  N   TYR A 242      31.517 101.162 126.248  1.00  0.00           N  
ATOM   3725  CA  TYR A 242      30.253 101.098 125.557  1.00  0.00           C  
ATOM   3726  C   TYR A 242      29.130 101.286 126.583  1.00  0.00           C  
ATOM   3727  O   TYR A 242      29.106 100.611 127.575  1.00  0.00           O  
ATOM   3728  CB  TYR A 242      30.043  99.823 124.819  1.00  0.00           C  
ATOM   3729  CG  TYR A 242      31.165  99.426 123.866  1.00  0.00           C  
ATOM   3730  CD1 TYR A 242      31.333 100.210 122.731  1.00  0.00           C  
ATOM   3731  CD2 TYR A 242      32.025  98.348 124.208  1.00  0.00           C  
ATOM   3732  CE1 TYR A 242      32.218  99.637 121.727  1.00  0.00           C  
ATOM   3733  CE2 TYR A 242      32.844  97.757 123.209  1.00  0.00           C  
ATOM   3734  CZ  TYR A 242      32.932  98.411 122.003  1.00  0.00           C  
ATOM   3735  OH  TYR A 242      33.616  97.910 120.999  1.00  0.00           O  
ATOM   3736  H   TYR A 242      31.516 100.452 126.966  1.00  0.00           H  
ATOM   3737  HA  TYR A 242      30.231 101.995 124.938  1.00  0.00           H  
ATOM   3738  HB2 TYR A 242      29.776  99.028 125.517  1.00  0.00           H  
ATOM   3739  HB3 TYR A 242      29.131 100.001 124.251  1.00  0.00           H  
ATOM   3740  HD1 TYR A 242      30.791 101.131 122.571  1.00  0.00           H  
ATOM   3741  HD2 TYR A 242      31.762  97.858 125.133  1.00  0.00           H  
ATOM   3742  HE1 TYR A 242      32.348 100.058 120.742  1.00  0.00           H  
ATOM   3743  HE2 TYR A 242      33.437  96.888 123.456  1.00  0.00           H  
ATOM   3744  HH  TYR A 242      33.388  98.472 120.255  1.00  0.00           H  
ATOM   3745  N   TYR A 243      28.036 101.945 126.244  1.00  0.00           N  
ATOM   3746  CA  TYR A 243      26.761 101.718 126.870  1.00  0.00           C  
ATOM   3747  C   TYR A 243      26.260 100.295 126.488  1.00  0.00           C  
ATOM   3748  O   TYR A 243      26.228  99.992 125.286  1.00  0.00           O  
ATOM   3749  CB  TYR A 243      25.702 102.769 126.503  1.00  0.00           C  
ATOM   3750  CG  TYR A 243      24.696 103.183 127.562  1.00  0.00           C  
ATOM   3751  CD1 TYR A 243      24.868 104.325 128.354  1.00  0.00           C  
ATOM   3752  CD2 TYR A 243      23.622 102.357 127.777  1.00  0.00           C  
ATOM   3753  CE1 TYR A 243      24.031 104.551 129.476  1.00  0.00           C  
ATOM   3754  CE2 TYR A 243      22.779 102.547 128.911  1.00  0.00           C  
ATOM   3755  CZ  TYR A 243      23.010 103.626 129.779  1.00  0.00           C  
ATOM   3756  OH  TYR A 243      22.195 103.815 130.871  1.00  0.00           O  
ATOM   3757  H   TYR A 243      28.125 102.418 125.356  1.00  0.00           H  
ATOM   3758  HA  TYR A 243      26.891 101.698 127.952  1.00  0.00           H  
ATOM   3759  HB2 TYR A 243      26.336 103.638 126.322  1.00  0.00           H  
ATOM   3760  HB3 TYR A 243      25.077 102.560 125.634  1.00  0.00           H  
ATOM   3761  HD1 TYR A 243      25.690 105.012 128.226  1.00  0.00           H  
ATOM   3762  HD2 TYR A 243      23.396 101.523 127.128  1.00  0.00           H  
ATOM   3763  HE1 TYR A 243      24.275 105.415 130.075  1.00  0.00           H  
ATOM   3764  HE2 TYR A 243      21.976 101.873 129.174  1.00  0.00           H  
ATOM   3765  HH  TYR A 243      21.709 103.015 131.081  1.00  0.00           H  
ATOM   3766  N   PRO A 244      25.743  99.423 127.381  1.00  0.00           N  
ATOM   3767  CA  PRO A 244      25.257  98.065 127.045  1.00  0.00           C  
ATOM   3768  C   PRO A 244      23.821  98.085 126.569  1.00  0.00           C  
ATOM   3769  O   PRO A 244      22.947  97.644 127.351  1.00  0.00           O  
ATOM   3770  CB  PRO A 244      25.549  97.262 128.299  1.00  0.00           C  
ATOM   3771  CG  PRO A 244      25.412  98.247 129.437  1.00  0.00           C  
ATOM   3772  CD  PRO A 244      25.835  99.620 128.844  1.00  0.00           C  
ATOM   3773  HA  PRO A 244      25.887  97.706 126.231  1.00  0.00           H  
ATOM   3774  HB2 PRO A 244      24.963  96.344 128.344  1.00  0.00           H  
ATOM   3775  HB3 PRO A 244      26.583  96.926 128.214  1.00  0.00           H  
ATOM   3776  HG2 PRO A 244      24.429  98.453 129.861  1.00  0.00           H  
ATOM   3777  HG3 PRO A 244      25.992  98.018 130.331  1.00  0.00           H  
ATOM   3778  HD2 PRO A 244      25.120 100.343 129.237  1.00  0.00           H  
ATOM   3779  HD3 PRO A 244      26.836  99.770 129.248  1.00  0.00           H  
ATOM   3780  N   HIE A 245      23.586  98.523 125.366  1.00  0.00           N  
ATOM   3781  CA  HIE A 245      22.330  98.397 124.644  1.00  0.00           C  
ATOM   3782  C   HIE A 245      22.146  96.950 124.091  1.00  0.00           C  
ATOM   3783  O   HIE A 245      22.945  96.481 123.277  1.00  0.00           O  
ATOM   3784  CB  HIE A 245      22.236  99.485 123.549  1.00  0.00           C  
ATOM   3785  CG  HIE A 245      21.847 100.866 123.914  1.00  0.00           C  
ATOM   3786  CD2 HIE A 245      22.488 101.988 123.503  1.00  0.00           C  
ATOM   3787  ND1 HIE A 245      20.701 101.175 124.673  1.00  0.00           N  
ATOM   3788  CE1 HIE A 245      20.806 102.497 124.792  1.00  0.00           C  
ATOM   3789  NE2 HIE A 245      21.848 103.021 124.180  1.00  0.00           N  
ATOM   3790  H   HIE A 245      24.366  98.948 124.886  1.00  0.00           H  
ATOM   3791  HA  HIE A 245      21.436  98.564 125.246  1.00  0.00           H  
ATOM   3792  HB2 HIE A 245      23.215  99.544 123.073  1.00  0.00           H  
ATOM   3793  HB3 HIE A 245      21.562  99.079 122.795  1.00  0.00           H  
ATOM   3794  HD2 HIE A 245      23.390 102.115 122.924  1.00  0.00           H  
ATOM   3795  HE1 HIE A 245      20.170 103.087 125.434  1.00  0.00           H  
ATOM   3796  HE2 HIE A 245      22.209 103.964 124.200  1.00  0.00           H  
ATOM   3797  N   CYS A 246      21.126  96.236 124.518  1.00  0.00           N  
ATOM   3798  CA  CYS A 246      20.845  94.946 124.046  1.00  0.00           C  
ATOM   3799  C   CYS A 246      20.432  94.882 122.580  1.00  0.00           C  
ATOM   3800  O   CYS A 246      20.191  95.913 121.973  1.00  0.00           O  
ATOM   3801  CB  CYS A 246      19.843  94.384 125.087  1.00  0.00           C  
ATOM   3802  SG  CYS A 246      18.207  95.202 125.222  1.00  0.00           S  
ATOM   3803  H   CYS A 246      20.529  96.477 125.296  1.00  0.00           H  
ATOM   3804  HA  CYS A 246      21.760  94.366 124.166  1.00  0.00           H  
ATOM   3805  HB2 CYS A 246      19.643  93.328 124.906  1.00  0.00           H  
ATOM   3806  HB3 CYS A 246      20.353  94.490 126.045  1.00  0.00           H  
ATOM   3807  HG  CYS A 246      18.615  96.325 125.820  1.00  0.00           H  
ATOM   3808  N   LEU A 247      20.134  93.711 122.044  1.00  0.00           N  
ATOM   3809  CA  LEU A 247      19.699  93.482 120.639  1.00  0.00           C  
ATOM   3810  C   LEU A 247      18.312  94.054 120.355  1.00  0.00           C  
ATOM   3811  O   LEU A 247      18.147  94.799 119.395  1.00  0.00           O  
ATOM   3812  CB  LEU A 247      19.849  91.977 120.325  1.00  0.00           C  
ATOM   3813  CG  LEU A 247      19.593  91.588 118.891  1.00  0.00           C  
ATOM   3814  CD1 LEU A 247      20.683  92.022 117.946  1.00  0.00           C  
ATOM   3815  CD2 LEU A 247      19.404  90.091 118.893  1.00  0.00           C  
ATOM   3816  H   LEU A 247      20.151  92.918 122.668  1.00  0.00           H  
ATOM   3817  HA  LEU A 247      20.376  94.039 119.993  1.00  0.00           H  
ATOM   3818  HB2 LEU A 247      20.836  91.600 120.594  1.00  0.00           H  
ATOM   3819  HB3 LEU A 247      19.078  91.439 120.875  1.00  0.00           H  
ATOM   3820  HG  LEU A 247      18.617  91.912 118.530  1.00  0.00           H  
ATOM   3821 HD11 LEU A 247      20.622  93.101 117.806  1.00  0.00           H  
ATOM   3822 HD12 LEU A 247      21.645  91.691 118.337  1.00  0.00           H  
ATOM   3823 HD13 LEU A 247      20.561  91.656 116.926  1.00  0.00           H  
ATOM   3824 HD21 LEU A 247      19.163  89.821 117.865  1.00  0.00           H  
ATOM   3825 HD22 LEU A 247      20.258  89.565 119.320  1.00  0.00           H  
ATOM   3826 HD23 LEU A 247      18.536  89.894 119.522  1.00  0.00           H  
ATOM   3827  N   ALA A 248      17.304  93.897 121.244  1.00  0.00           N  
ATOM   3828  CA  ALA A 248      15.983  94.632 121.164  1.00  0.00           C  
ATOM   3829  C   ALA A 248      16.175  96.155 120.910  1.00  0.00           C  
ATOM   3830  O   ALA A 248      15.578  96.627 119.997  1.00  0.00           O  
ATOM   3831  CB  ALA A 248      15.088  94.353 122.373  1.00  0.00           C  
ATOM   3832  H   ALA A 248      17.388  93.144 121.913  1.00  0.00           H  
ATOM   3833  HA  ALA A 248      15.487  94.320 120.245  1.00  0.00           H  
ATOM   3834  HB1 ALA A 248      15.315  93.387 122.826  1.00  0.00           H  
ATOM   3835  HB2 ALA A 248      15.223  95.246 122.984  1.00  0.00           H  
ATOM   3836  HB3 ALA A 248      14.075  94.360 121.973  1.00  0.00           H  
ATOM   3837  N   SER A 249      17.069  96.781 121.687  1.00  0.00           N  
ATOM   3838  CA  SER A 249      17.332  98.220 121.634  1.00  0.00           C  
ATOM   3839  C   SER A 249      17.943  98.628 120.198  1.00  0.00           C  
ATOM   3840  O   SER A 249      17.504  99.595 119.668  1.00  0.00           O  
ATOM   3841  CB  SER A 249      18.404  98.551 122.732  1.00  0.00           C  
ATOM   3842  OG  SER A 249      18.468  99.936 122.774  1.00  0.00           O  
ATOM   3843  H   SER A 249      17.693  96.269 122.293  1.00  0.00           H  
ATOM   3844  HA  SER A 249      16.378  98.700 121.853  1.00  0.00           H  
ATOM   3845  HB2 SER A 249      18.075  98.188 123.705  1.00  0.00           H  
ATOM   3846  HB3 SER A 249      19.388  98.111 122.566  1.00  0.00           H  
ATOM   3847  HG  SER A 249      19.070 100.304 123.424  1.00  0.00           H  
ATOM   3848  N   PHE A 250      18.826  97.759 119.592  1.00  0.00           N  
ATOM   3849  CA  PHE A 250      19.518  98.070 118.338  1.00  0.00           C  
ATOM   3850  C   PHE A 250      18.686  97.691 117.074  1.00  0.00           C  
ATOM   3851  O   PHE A 250      18.558  98.513 116.167  1.00  0.00           O  
ATOM   3852  CB  PHE A 250      20.865  97.394 118.306  1.00  0.00           C  
ATOM   3853  CG  PHE A 250      21.593  97.634 117.023  1.00  0.00           C  
ATOM   3854  CD1 PHE A 250      21.404  96.887 115.853  1.00  0.00           C  
ATOM   3855  CD2 PHE A 250      22.521  98.682 116.997  1.00  0.00           C  
ATOM   3856  CE1 PHE A 250      22.147  97.122 114.704  1.00  0.00           C  
ATOM   3857  CE2 PHE A 250      23.168  98.981 115.785  1.00  0.00           C  
ATOM   3858  CZ  PHE A 250      23.016  98.159 114.650  1.00  0.00           C  
ATOM   3859  H   PHE A 250      19.095  96.876 120.002  1.00  0.00           H  
ATOM   3860  HA  PHE A 250      19.790  99.112 118.169  1.00  0.00           H  
ATOM   3861  HB2 PHE A 250      21.519  97.848 119.051  1.00  0.00           H  
ATOM   3862  HB3 PHE A 250      20.651  96.326 118.343  1.00  0.00           H  
ATOM   3863  HD1 PHE A 250      20.748  96.030 115.797  1.00  0.00           H  
ATOM   3864  HD2 PHE A 250      22.714  99.323 117.844  1.00  0.00           H  
ATOM   3865  HE1 PHE A 250      22.018  96.501 113.830  1.00  0.00           H  
ATOM   3866  HE2 PHE A 250      23.853  99.815 115.830  1.00  0.00           H  
ATOM   3867  HZ  PHE A 250      23.673  98.313 113.808  1.00  0.00           H  
ATOM   3868  N   THR A 251      17.991  96.586 117.171  1.00  0.00           N  
ATOM   3869  CA  THR A 251      17.128  96.112 116.064  1.00  0.00           C  
ATOM   3870  C   THR A 251      15.975  97.051 115.854  1.00  0.00           C  
ATOM   3871  O   THR A 251      15.559  97.179 114.620  1.00  0.00           O  
ATOM   3872  CB  THR A 251      16.723  94.625 116.218  1.00  0.00           C  
ATOM   3873  CG2 THR A 251      17.978  93.767 116.018  1.00  0.00           C  
ATOM   3874  OG1 THR A 251      16.144  94.587 117.506  1.00  0.00           O  
ATOM   3875  H   THR A 251      18.134  96.021 117.996  1.00  0.00           H  
ATOM   3876  HA  THR A 251      17.616  96.031 115.094  1.00  0.00           H  
ATOM   3877  HB  THR A 251      15.943  94.390 115.493  1.00  0.00           H  
ATOM   3878  HG1 THR A 251      16.876  94.501 118.121  1.00  0.00           H  
ATOM   3879 HG21 THR A 251      18.793  94.011 116.700  1.00  0.00           H  
ATOM   3880 HG22 THR A 251      17.705  92.713 116.065  1.00  0.00           H  
ATOM   3881 HG23 THR A 251      18.308  93.863 114.983  1.00  0.00           H  
ATOM   3882  N   GLU A 252      15.578  97.787 116.828  1.00  0.00           N  
ATOM   3883  CA  GLU A 252      14.550  98.838 116.812  1.00  0.00           C  
ATOM   3884  C   GLU A 252      14.944 100.212 116.396  1.00  0.00           C  
ATOM   3885  O   GLU A 252      14.171 101.119 116.338  1.00  0.00           O  
ATOM   3886  CB  GLU A 252      13.901  98.730 118.225  1.00  0.00           C  
ATOM   3887  CG  GLU A 252      13.009  97.516 118.442  1.00  0.00           C  
ATOM   3888  CD  GLU A 252      11.634  97.430 117.726  1.00  0.00           C  
ATOM   3889  OE1 GLU A 252      10.935  96.409 117.869  1.00  0.00           O  
ATOM   3890  OE2 GLU A 252      11.193  98.482 117.223  1.00  0.00           O1-
ATOM   3891  H   GLU A 252      16.003  97.591 117.723  1.00  0.00           H  
ATOM   3892  HA  GLU A 252      13.710  98.555 116.178  1.00  0.00           H  
ATOM   3893  HB2 GLU A 252      14.727  98.695 118.935  1.00  0.00           H  
ATOM   3894  HB3 GLU A 252      13.365  99.659 118.418  1.00  0.00           H  
ATOM   3895  HG2 GLU A 252      13.600  96.621 118.247  1.00  0.00           H  
ATOM   3896  HG3 GLU A 252      12.803  97.449 119.511  1.00  0.00           H  
ATOM   3897  N   LEU A 253      16.269 100.371 116.288  1.00  0.00           N  
ATOM   3898  CA  LEU A 253      16.952 101.578 115.819  1.00  0.00           C  
ATOM   3899  C   LEU A 253      17.315 101.459 114.348  1.00  0.00           C  
ATOM   3900  O   LEU A 253      16.923 102.362 113.558  1.00  0.00           O  
ATOM   3901  CB  LEU A 253      18.044 101.902 116.795  1.00  0.00           C  
ATOM   3902  CG  LEU A 253      19.317 102.775 116.362  1.00  0.00           C  
ATOM   3903  CD1 LEU A 253      18.951 104.211 116.017  1.00  0.00           C  
ATOM   3904  CD2 LEU A 253      20.336 102.913 117.422  1.00  0.00           C  
ATOM   3905  H   LEU A 253      16.865  99.577 116.476  1.00  0.00           H  
ATOM   3906  HA  LEU A 253      16.302 102.450 115.892  1.00  0.00           H  
ATOM   3907  HB2 LEU A 253      17.570 102.451 117.610  1.00  0.00           H  
ATOM   3908  HB3 LEU A 253      18.336 100.951 117.240  1.00  0.00           H  
ATOM   3909  HG  LEU A 253      19.789 102.264 115.522  1.00  0.00           H  
ATOM   3910 HD11 LEU A 253      18.415 104.230 115.068  1.00  0.00           H  
ATOM   3911 HD12 LEU A 253      18.284 104.597 116.786  1.00  0.00           H  
ATOM   3912 HD13 LEU A 253      19.813 104.864 115.886  1.00  0.00           H  
ATOM   3913 HD21 LEU A 253      21.277 103.103 116.906  1.00  0.00           H  
ATOM   3914 HD22 LEU A 253      20.122 103.765 118.067  1.00  0.00           H  
ATOM   3915 HD23 LEU A 253      20.386 101.988 117.995  1.00  0.00           H  
ATOM   3916  N   VAL A 254      18.054 100.401 113.991  1.00  0.00           N  
ATOM   3917  CA  VAL A 254      18.710 100.283 112.682  1.00  0.00           C  
ATOM   3918  C   VAL A 254      17.714 100.345 111.471  1.00  0.00           C  
ATOM   3919  O   VAL A 254      17.915 101.194 110.608  1.00  0.00           O  
ATOM   3920  CB  VAL A 254      19.543  99.014 112.700  1.00  0.00           C  
ATOM   3921  CG1 VAL A 254      18.794  97.665 112.642  1.00  0.00           C  
ATOM   3922  CG2 VAL A 254      20.569  98.980 111.588  1.00  0.00           C  
ATOM   3923  H   VAL A 254      18.287  99.811 114.776  1.00  0.00           H  
ATOM   3924  HA  VAL A 254      19.359 101.156 112.613  1.00  0.00           H  
ATOM   3925  HB  VAL A 254      20.181  99.009 113.584  1.00  0.00           H  
ATOM   3926 HG11 VAL A 254      17.912  97.616 113.281  1.00  0.00           H  
ATOM   3927 HG12 VAL A 254      18.432  97.451 111.636  1.00  0.00           H  
ATOM   3928 HG13 VAL A 254      19.471  96.897 113.014  1.00  0.00           H  
ATOM   3929 HG21 VAL A 254      21.029  97.995 111.508  1.00  0.00           H  
ATOM   3930 HG22 VAL A 254      20.048  99.284 110.680  1.00  0.00           H  
ATOM   3931 HG23 VAL A 254      21.408  99.640 111.809  1.00  0.00           H  
ATOM   3932  N   GLN A 255      16.665  99.549 111.390  1.00  0.00           N  
ATOM   3933  CA  GLN A 255      15.837  99.498 110.124  1.00  0.00           C  
ATOM   3934  C   GLN A 255      14.908 100.677 109.996  1.00  0.00           C  
ATOM   3935  O   GLN A 255      14.459 100.956 108.875  1.00  0.00           O  
ATOM   3936  CB  GLN A 255      15.024  98.174 110.161  1.00  0.00           C  
ATOM   3937  CG  GLN A 255      13.796  98.044 111.118  1.00  0.00           C  
ATOM   3938  CD  GLN A 255      13.456  96.558 111.390  1.00  0.00           C  
ATOM   3939  NE2 GLN A 255      12.451  96.142 112.167  1.00  0.00           N  
ATOM   3940  OE1 GLN A 255      14.046  95.633 110.809  1.00  0.00           O  
ATOM   3941  H   GLN A 255      16.584  98.734 111.982  1.00  0.00           H  
ATOM   3942  HA  GLN A 255      16.480  99.512 109.244  1.00  0.00           H  
ATOM   3943  HB2 GLN A 255      14.660  98.070 109.138  1.00  0.00           H  
ATOM   3944  HB3 GLN A 255      15.774  97.406 110.350  1.00  0.00           H  
ATOM   3945  HG2 GLN A 255      14.124  98.542 112.031  1.00  0.00           H  
ATOM   3946  HG3 GLN A 255      12.932  98.587 110.733  1.00  0.00           H  
ATOM   3947 HE21 GLN A 255      12.074  95.232 111.944  1.00  0.00           H  
ATOM   3948 HE22 GLN A 255      11.870  96.803 112.661  1.00  0.00           H  
ATOM   3949  N   GLU A 256      14.585 101.320 111.169  1.00  0.00           N  
ATOM   3950  CA  GLU A 256      13.904 102.665 111.222  1.00  0.00           C  
ATOM   3951  C   GLU A 256      14.772 103.734 110.650  1.00  0.00           C  
ATOM   3952  O   GLU A 256      14.310 104.462 109.804  1.00  0.00           O  
ATOM   3953  CB  GLU A 256      13.429 102.854 112.608  1.00  0.00           C  
ATOM   3954  CG  GLU A 256      12.256 101.943 113.127  1.00  0.00           C  
ATOM   3955  CD  GLU A 256      11.285 101.220 112.105  1.00  0.00           C  
ATOM   3956  OE1 GLU A 256      11.020 100.011 112.210  1.00  0.00           O  
ATOM   3957  OE2 GLU A 256      10.710 101.911 111.209  1.00  0.00           O1-
ATOM   3958  H   GLU A 256      15.064 101.074 112.024  1.00  0.00           H  
ATOM   3959  HA  GLU A 256      13.145 102.567 110.446  1.00  0.00           H  
ATOM   3960  HB2 GLU A 256      14.258 102.605 113.270  1.00  0.00           H  
ATOM   3961  HB3 GLU A 256      13.021 103.862 112.679  1.00  0.00           H  
ATOM   3962  HG2 GLU A 256      12.806 101.214 113.721  1.00  0.00           H  
ATOM   3963  HG3 GLU A 256      11.675 102.515 113.852  1.00  0.00           H  
ATOM   3964  N   ALA A 257      16.029 103.897 111.104  1.00  0.00           N  
ATOM   3965  CA  ALA A 257      16.949 104.881 110.613  1.00  0.00           C  
ATOM   3966  C   ALA A 257      17.275 104.628 109.128  1.00  0.00           C  
ATOM   3967  O   ALA A 257      17.570 105.596 108.411  1.00  0.00           O  
ATOM   3968  CB  ALA A 257      18.170 104.911 111.540  1.00  0.00           C  
ATOM   3969  H   ALA A 257      16.336 103.274 111.837  1.00  0.00           H  
ATOM   3970  HA  ALA A 257      16.523 105.877 110.732  1.00  0.00           H  
ATOM   3971  HB1 ALA A 257      18.993 105.505 111.142  1.00  0.00           H  
ATOM   3972  HB2 ALA A 257      17.818 105.123 112.550  1.00  0.00           H  
ATOM   3973  HB3 ALA A 257      18.521 103.883 111.442  1.00  0.00           H  
ATOM   3974  N   PHE A 258      17.295 103.362 108.652  1.00  0.00           N  
ATOM   3975  CA  PHE A 258      17.323 103.048 107.220  1.00  0.00           C  
ATOM   3976  C   PHE A 258      16.007 103.356 106.494  1.00  0.00           C  
ATOM   3977  O   PHE A 258      16.075 103.496 105.286  1.00  0.00           O  
ATOM   3978  CB  PHE A 258      17.578 101.595 107.216  1.00  0.00           C  
ATOM   3979  CG  PHE A 258      17.843 101.011 105.867  1.00  0.00           C  
ATOM   3980  CD1 PHE A 258      19.185 100.875 105.457  1.00  0.00           C  
ATOM   3981  CD2 PHE A 258      16.802 100.534 105.008  1.00  0.00           C  
ATOM   3982  CE1 PHE A 258      19.475 100.383 104.171  1.00  0.00           C  
ATOM   3983  CE2 PHE A 258      17.133 100.044 103.723  1.00  0.00           C  
ATOM   3984  CZ  PHE A 258      18.484  99.899 103.341  1.00  0.00           C  
ATOM   3985  H   PHE A 258      17.200 102.603 109.311  1.00  0.00           H  
ATOM   3986  HA  PHE A 258      18.115 103.570 106.683  1.00  0.00           H  
ATOM   3987  HB2 PHE A 258      18.424 101.343 107.854  1.00  0.00           H  
ATOM   3988  HB3 PHE A 258      16.683 101.157 107.661  1.00  0.00           H  
ATOM   3989  HD1 PHE A 258      20.048 101.226 106.003  1.00  0.00           H  
ATOM   3990  HD2 PHE A 258      15.754 100.519 105.272  1.00  0.00           H  
ATOM   3991  HE1 PHE A 258      20.474 100.336 103.763  1.00  0.00           H  
ATOM   3992  HE2 PHE A 258      16.365  99.694 103.049  1.00  0.00           H  
ATOM   3993  HZ  PHE A 258      18.744  99.517 102.365  1.00  0.00           H  
ATOM   3994  N   GLY A 259      14.872 103.577 107.154  1.00  0.00           N  
ATOM   3995  CA  GLY A 259      13.626 104.077 106.437  1.00  0.00           C  
ATOM   3996  C   GLY A 259      13.018 103.235 105.288  1.00  0.00           C  
ATOM   3997  O   GLY A 259      13.405 102.026 105.231  1.00  0.00           O  
ATOM   3998  H   GLY A 259      14.878 103.454 108.157  1.00  0.00           H  
ATOM   3999  HA2 GLY A 259      12.905 104.119 107.253  1.00  0.00           H  
ATOM   4000  HA3 GLY A 259      13.817 105.107 106.133  1.00  0.00           H  
ATOM   4001  N   GLY A 260      12.042 103.774 104.474  1.00  0.00           N  
ATOM   4002  CA  GLY A 260      11.529 103.007 103.319  1.00  0.00           C  
ATOM   4003  C   GLY A 260      10.757 101.726 103.663  1.00  0.00           C  
ATOM   4004  O   GLY A 260      10.492 100.772 102.897  1.00  0.00           O  
ATOM   4005  H   GLY A 260      11.941 104.778 104.490  1.00  0.00           H  
ATOM   4006  HA2 GLY A 260      10.997 103.665 102.632  1.00  0.00           H  
ATOM   4007  HA3 GLY A 260      12.449 102.729 102.805  1.00  0.00           H  
ATOM   4008  N   ARG A 261      10.384 101.583 104.976  1.00  0.00           N  
ATOM   4009  CA  ARG A 261       9.715 100.400 105.565  1.00  0.00           C  
ATOM   4010  C   ARG A 261      10.424  99.033 105.395  1.00  0.00           C  
ATOM   4011  O   ARG A 261       9.986  98.091 104.737  1.00  0.00           O  
ATOM   4012  CB  ARG A 261       8.199 100.389 105.243  1.00  0.00           C  
ATOM   4013  CG  ARG A 261       7.291  99.293 105.991  1.00  0.00           C  
ATOM   4014  CD  ARG A 261       7.318  99.341 107.545  1.00  0.00           C  
ATOM   4015  NE  ARG A 261       8.525  98.757 108.171  1.00  0.00           N  
ATOM   4016  CZ  ARG A 261       9.164  99.305 109.265  1.00  0.00           C  
ATOM   4017  NH1 ARG A 261      10.297  98.792 109.810  1.00  0.00           N1+
ATOM   4018  NH2 ARG A 261       8.719 100.285 109.955  1.00  0.00           N  
ATOM   4019  H   ARG A 261      10.683 102.387 105.511  1.00  0.00           H  
ATOM   4020  HA  ARG A 261       9.773 100.544 106.643  1.00  0.00           H  
ATOM   4021  HB2 ARG A 261       7.796 101.350 105.565  1.00  0.00           H  
ATOM   4022  HB3 ARG A 261       8.130 100.215 104.170  1.00  0.00           H  
ATOM   4023  HG2 ARG A 261       6.279  99.529 105.664  1.00  0.00           H  
ATOM   4024  HG3 ARG A 261       7.483  98.263 105.689  1.00  0.00           H  
ATOM   4025  HD2 ARG A 261       7.024 100.353 107.825  1.00  0.00           H  
ATOM   4026  HD3 ARG A 261       6.413  98.808 107.838  1.00  0.00           H  
ATOM   4027  HE  ARG A 261       8.909  97.948 107.702  1.00  0.00           H  
ATOM   4028 HH11 ARG A 261      10.895  98.145 109.318  1.00  0.00           H  
ATOM   4029 HH12 ARG A 261      10.622  99.233 110.659  1.00  0.00           H  
ATOM   4030 HH21 ARG A 261       7.820 100.725 109.826  1.00  0.00           H  
ATOM   4031 HH22 ARG A 261       9.401 100.606 110.627  1.00  0.00           H  
ATOM   4032  N   CYS A 262      11.707  99.032 105.736  1.00  0.00           N  
ATOM   4033  CA  CYS A 262      12.615  97.928 105.847  1.00  0.00           C  
ATOM   4034  C   CYS A 262      12.354  96.969 106.971  1.00  0.00           C  
ATOM   4035  O   CYS A 262      11.903  97.411 108.064  1.00  0.00           O  
ATOM   4036  CB  CYS A 262      14.084  98.373 105.772  1.00  0.00           C  
ATOM   4037  SG  CYS A 262      15.147  97.070 104.974  1.00  0.00           S  
ATOM   4038  H   CYS A 262      11.986  99.927 106.112  1.00  0.00           H  
ATOM   4039  HA  CYS A 262      12.363  97.309 104.986  1.00  0.00           H  
ATOM   4040  HB2 CYS A 262      14.061  99.297 105.194  1.00  0.00           H  
ATOM   4041  HB3 CYS A 262      14.434  98.617 106.776  1.00  0.00           H  
ATOM   4042  HG  CYS A 262      14.739  97.169 103.706  1.00  0.00           H  
ATOM   4043  N   GLN A 263      12.762  95.686 106.780  1.00  0.00           N  
ATOM   4044  CA  GLN A 263      12.806  94.666 107.853  1.00  0.00           C  
ATOM   4045  C   GLN A 263      14.161  93.933 107.729  1.00  0.00           C  
ATOM   4046  O   GLN A 263      14.509  93.353 106.700  1.00  0.00           O  
ATOM   4047  CB  GLN A 263      11.627  93.704 107.679  1.00  0.00           C  
ATOM   4048  CG  GLN A 263      10.262  94.397 107.709  1.00  0.00           C  
ATOM   4049  CD  GLN A 263       9.567  94.931 106.462  1.00  0.00           C  
ATOM   4050  NE2 GLN A 263       8.352  95.347 106.534  1.00  0.00           N  
ATOM   4051  OE1 GLN A 263      10.111  94.878 105.358  1.00  0.00           O  
ATOM   4052  H   GLN A 263      13.144  95.412 105.886  1.00  0.00           H  
ATOM   4053  HA  GLN A 263      12.821  95.091 108.856  1.00  0.00           H  
ATOM   4054  HB2 GLN A 263      11.735  93.002 106.852  1.00  0.00           H  
ATOM   4055  HB3 GLN A 263      11.596  92.995 108.507  1.00  0.00           H  
ATOM   4056  HG2 GLN A 263       9.650  93.647 108.209  1.00  0.00           H  
ATOM   4057  HG3 GLN A 263      10.304  95.322 108.284  1.00  0.00           H  
ATOM   4058 HE21 GLN A 263       8.019  95.780 105.684  1.00  0.00           H  
ATOM   4059 HE22 GLN A 263       7.901  95.330 107.437  1.00  0.00           H  
ATOM   4060  N   HID A 264      14.976  93.955 108.818  1.00  0.00           N  
ATOM   4061  CA  HID A 264      16.352  93.322 108.828  1.00  0.00           C  
ATOM   4062  C   HID A 264      16.427  91.726 108.876  1.00  0.00           C  
ATOM   4063  O   HID A 264      15.570  91.109 109.442  1.00  0.00           O  
ATOM   4064  CB  HID A 264      17.121  93.808 110.063  1.00  0.00           C  
ATOM   4065  CG  HID A 264      16.671  93.279 111.367  1.00  0.00           C  
ATOM   4066  CD2 HID A 264      17.316  92.370 112.155  1.00  0.00           C  
ATOM   4067  ND1 HID A 264      15.500  93.570 111.984  1.00  0.00           N  
ATOM   4068  CE1 HID A 264      15.456  92.929 113.148  1.00  0.00           C  
ATOM   4069  NE2 HID A 264      16.561  92.204 113.283  1.00  0.00           N  
ATOM   4070  H   HID A 264      14.758  94.403 109.696  1.00  0.00           H  
ATOM   4071  HA  HID A 264      16.889  93.608 107.924  1.00  0.00           H  
ATOM   4072  HB2 HID A 264      18.152  93.466 109.969  1.00  0.00           H  
ATOM   4073  HB3 HID A 264      17.137  94.898 110.068  1.00  0.00           H  
ATOM   4074  HD1 HID A 264      14.770  94.202 111.689  1.00  0.00           H  
ATOM   4075  HD2 HID A 264      18.223  91.827 111.932  1.00  0.00           H  
ATOM   4076  HE1 HID A 264      14.664  92.947 113.882  1.00  0.00           H  
ATOM   4077  N   SER A 265      17.492  91.198 108.354  1.00  0.00           N  
ATOM   4078  CA  SER A 265      18.043  89.895 108.869  1.00  0.00           C  
ATOM   4079  C   SER A 265      19.294  90.110 109.737  1.00  0.00           C  
ATOM   4080  O   SER A 265      19.740  91.241 109.776  1.00  0.00           O  
ATOM   4081  CB  SER A 265      18.306  88.947 107.685  1.00  0.00           C  
ATOM   4082  OG  SER A 265      19.059  87.763 107.960  1.00  0.00           O  
ATOM   4083  H   SER A 265      18.086  91.769 107.771  1.00  0.00           H  
ATOM   4084  HA  SER A 265      17.228  89.443 109.433  1.00  0.00           H  
ATOM   4085  HB2 SER A 265      17.374  88.765 107.150  1.00  0.00           H  
ATOM   4086  HB3 SER A 265      19.000  89.513 107.064  1.00  0.00           H  
ATOM   4087  HG  SER A 265      18.480  87.014 108.114  1.00  0.00           H  
ATOM   4088  N   VAL A 266      19.643  89.132 110.483  1.00  0.00           N  
ATOM   4089  CA  VAL A 266      20.681  89.072 111.527  1.00  0.00           C  
ATOM   4090  C   VAL A 266      21.230  87.692 111.669  1.00  0.00           C  
ATOM   4091  O   VAL A 266      20.533  86.678 111.705  1.00  0.00           O  
ATOM   4092  CB  VAL A 266      20.216  89.648 112.855  1.00  0.00           C  
ATOM   4093  CG1 VAL A 266      18.900  89.096 113.345  1.00  0.00           C  
ATOM   4094  CG2 VAL A 266      21.290  89.544 113.936  1.00  0.00           C  
ATOM   4095  H   VAL A 266      19.057  88.314 110.401  1.00  0.00           H  
ATOM   4096  HA  VAL A 266      21.565  89.605 111.176  1.00  0.00           H  
ATOM   4097  HB  VAL A 266      20.026  90.690 112.604  1.00  0.00           H  
ATOM   4098 HG11 VAL A 266      18.859  88.009 113.288  1.00  0.00           H  
ATOM   4099 HG12 VAL A 266      18.605  89.412 114.345  1.00  0.00           H  
ATOM   4100 HG13 VAL A 266      18.146  89.495 112.664  1.00  0.00           H  
ATOM   4101 HG21 VAL A 266      22.224  89.884 113.490  1.00  0.00           H  
ATOM   4102 HG22 VAL A 266      21.016  90.227 114.741  1.00  0.00           H  
ATOM   4103 HG23 VAL A 266      21.363  88.569 114.419  1.00  0.00           H  
ATOM   4104  N   LEU A 267      22.581  87.583 111.596  1.00  0.00           N  
ATOM   4105  CA  LEU A 267      23.364  86.267 111.761  1.00  0.00           C  
ATOM   4106  C   LEU A 267      24.361  86.470 112.899  1.00  0.00           C  
ATOM   4107  O   LEU A 267      25.062  87.457 112.930  1.00  0.00           O  
ATOM   4108  CB  LEU A 267      24.043  85.970 110.525  1.00  0.00           C  
ATOM   4109  CG  LEU A 267      23.256  85.034 109.481  1.00  0.00           C  
ATOM   4110  CD1 LEU A 267      22.568  85.897 108.471  1.00  0.00           C  
ATOM   4111  CD2 LEU A 267      24.133  83.992 108.746  1.00  0.00           C  
ATOM   4112  H   LEU A 267      23.193  88.378 111.481  1.00  0.00           H  
ATOM   4113  HA  LEU A 267      22.733  85.439 112.086  1.00  0.00           H  
ATOM   4114  HB2 LEU A 267      24.369  86.898 110.055  1.00  0.00           H  
ATOM   4115  HB3 LEU A 267      25.022  85.601 110.830  1.00  0.00           H  
ATOM   4116  HG  LEU A 267      22.528  84.409 109.999  1.00  0.00           H  
ATOM   4117 HD11 LEU A 267      21.624  85.493 108.103  1.00  0.00           H  
ATOM   4118 HD12 LEU A 267      22.307  86.875 108.874  1.00  0.00           H  
ATOM   4119 HD13 LEU A 267      23.181  85.968 107.573  1.00  0.00           H  
ATOM   4120 HD21 LEU A 267      23.594  83.054 108.612  1.00  0.00           H  
ATOM   4121 HD22 LEU A 267      24.508  84.379 107.800  1.00  0.00           H  
ATOM   4122 HD23 LEU A 267      24.994  83.771 109.378  1.00  0.00           H  
ATOM   4123  N   GLY A 268      24.554  85.508 113.760  1.00  0.00           N  
ATOM   4124  CA  GLY A 268      25.519  85.558 114.887  1.00  0.00           C  
ATOM   4125  C   GLY A 268      26.786  84.870 114.597  1.00  0.00           C  
ATOM   4126  O   GLY A 268      26.742  83.688 114.253  1.00  0.00           O  
ATOM   4127  H   GLY A 268      24.099  84.628 113.566  1.00  0.00           H  
ATOM   4128  HA2 GLY A 268      25.570  86.582 115.256  1.00  0.00           H  
ATOM   4129  HA3 GLY A 268      24.997  85.061 115.704  1.00  0.00           H  
ATOM   4130  N   ASP A 269      27.947  85.514 114.744  1.00  0.00           N  
ATOM   4131  CA  ASP A 269      29.202  85.095 114.261  1.00  0.00           C  
ATOM   4132  C   ASP A 269      29.156  84.451 112.884  1.00  0.00           C  
ATOM   4133  O   ASP A 269      29.674  83.332 112.757  1.00  0.00           O  
ATOM   4134  CB  ASP A 269      29.866  84.303 115.375  1.00  0.00           C  
ATOM   4135  CG  ASP A 269      30.277  85.070 116.571  1.00  0.00           C  
ATOM   4136  OD1 ASP A 269      30.936  84.447 117.439  1.00  0.00           O  
ATOM   4137  OD2 ASP A 269      30.021  86.266 116.717  1.00  0.00           O1-
ATOM   4138  H   ASP A 269      27.861  86.498 114.957  1.00  0.00           H  
ATOM   4139  HA  ASP A 269      29.695  86.061 114.155  1.00  0.00           H  
ATOM   4140  HB2 ASP A 269      29.185  83.512 115.688  1.00  0.00           H  
ATOM   4141  HB3 ASP A 269      30.743  83.826 114.939  1.00  0.00           H  
ATOM   4142  N   PHE A 270      28.513  85.036 111.896  1.00  0.00           N  
ATOM   4143  CA  PHE A 270      28.275  84.494 110.575  1.00  0.00           C  
ATOM   4144  C   PHE A 270      27.427  83.176 110.548  1.00  0.00           C  
ATOM   4145  O   PHE A 270      27.424  82.536 109.493  1.00  0.00           O  
ATOM   4146  CB  PHE A 270      29.520  84.454 109.687  1.00  0.00           C  
ATOM   4147  CG  PHE A 270      30.396  85.711 109.705  1.00  0.00           C  
ATOM   4148  CD1 PHE A 270      31.751  85.758 110.262  1.00  0.00           C  
ATOM   4149  CD2 PHE A 270      29.882  86.784 108.895  1.00  0.00           C  
ATOM   4150  CE1 PHE A 270      32.437  86.957 110.115  1.00  0.00           C  
ATOM   4151  CE2 PHE A 270      30.606  87.956 108.840  1.00  0.00           C  
ATOM   4152  CZ  PHE A 270      31.856  88.048 109.434  1.00  0.00           C  
ATOM   4153  H   PHE A 270      28.163  85.971 112.046  1.00  0.00           H  
ATOM   4154  HA  PHE A 270      27.522  85.175 110.181  1.00  0.00           H  
ATOM   4155  HB2 PHE A 270      30.131  83.626 110.046  1.00  0.00           H  
ATOM   4156  HB3 PHE A 270      29.139  84.264 108.684  1.00  0.00           H  
ATOM   4157  HD1 PHE A 270      32.157  84.916 110.801  1.00  0.00           H  
ATOM   4158  HD2 PHE A 270      28.948  86.639 108.373  1.00  0.00           H  
ATOM   4159  HE1 PHE A 270      33.444  87.096 110.480  1.00  0.00           H  
ATOM   4160  HE2 PHE A 270      30.140  88.750 108.275  1.00  0.00           H  
ATOM   4161  HZ  PHE A 270      32.355  89.000 109.316  1.00  0.00           H  
ATOM   4162  N   LYS A 271      26.764  82.759 111.663  1.00  0.00           N  
ATOM   4163  CA  LYS A 271      25.878  81.634 111.530  1.00  0.00           C  
ATOM   4164  C   LYS A 271      24.426  81.996 111.727  1.00  0.00           C  
ATOM   4165  O   LYS A 271      24.197  83.124 112.254  1.00  0.00           O  
ATOM   4166  CB  LYS A 271      26.359  80.581 112.547  1.00  0.00           C  
ATOM   4167  CG  LYS A 271      27.441  79.640 112.004  1.00  0.00           C  
ATOM   4168  CD  LYS A 271      28.872  80.185 112.051  1.00  0.00           C  
ATOM   4169  CE  LYS A 271      29.360  80.336 113.449  1.00  0.00           C  
ATOM   4170  NZ  LYS A 271      30.691  80.937 113.360  1.00  0.00           N1+
ATOM   4171  H   LYS A 271      26.722  83.293 112.520  1.00  0.00           H  
ATOM   4172  HA  LYS A 271      25.917  81.227 110.520  1.00  0.00           H  
ATOM   4173  HB2 LYS A 271      26.554  81.099 113.486  1.00  0.00           H  
ATOM   4174  HB3 LYS A 271      25.457  79.991 112.711  1.00  0.00           H  
ATOM   4175  HG2 LYS A 271      27.353  78.676 112.504  1.00  0.00           H  
ATOM   4176  HG3 LYS A 271      27.157  79.464 110.967  1.00  0.00           H  
ATOM   4177  HD2 LYS A 271      29.576  79.486 111.598  1.00  0.00           H  
ATOM   4178  HD3 LYS A 271      28.974  81.157 111.572  1.00  0.00           H  
ATOM   4179  HE2 LYS A 271      28.671  80.906 114.073  1.00  0.00           H  
ATOM   4180  HE3 LYS A 271      29.404  79.406 114.014  1.00  0.00           H  
ATOM   4181  HZ1 LYS A 271      31.023  81.065 114.305  1.00  0.00           H  
ATOM   4182  HZ2 LYS A 271      31.400  80.493 112.793  1.00  0.00           H  
ATOM   4183  HZ3 LYS A 271      30.537  81.877 113.027  1.00  0.00           H  
ATOM   4184  N   PRO A 272      23.329  81.290 111.363  1.00  0.00           N  
ATOM   4185  CA  PRO A 272      21.938  81.606 111.649  1.00  0.00           C  
ATOM   4186  C   PRO A 272      21.662  81.789 113.103  1.00  0.00           C  
ATOM   4187  O   PRO A 272      22.299  81.260 114.001  1.00  0.00           O  
ATOM   4188  CB  PRO A 272      21.100  80.435 111.089  1.00  0.00           C  
ATOM   4189  CG  PRO A 272      22.043  79.691 110.059  1.00  0.00           C  
ATOM   4190  CD  PRO A 272      23.406  80.062 110.560  1.00  0.00           C  
ATOM   4191  HA  PRO A 272      21.679  82.564 111.196  1.00  0.00           H  
ATOM   4192  HB2 PRO A 272      20.862  79.770 111.919  1.00  0.00           H  
ATOM   4193  HB3 PRO A 272      20.206  80.763 110.559  1.00  0.00           H  
ATOM   4194  HG2 PRO A 272      21.799  78.629 110.077  1.00  0.00           H  
ATOM   4195  HG3 PRO A 272      21.758  80.043 109.068  1.00  0.00           H  
ATOM   4196  HD2 PRO A 272      23.899  79.275 111.129  1.00  0.00           H  
ATOM   4197  HD3 PRO A 272      24.047  80.320 109.716  1.00  0.00           H  
ATOM   4198  N   TYR A 273      20.599  82.504 113.303  1.00  0.00           N  
ATOM   4199  CA  TYR A 273      20.416  83.078 114.620  1.00  0.00           C  
ATOM   4200  C   TYR A 273      18.957  83.217 115.073  1.00  0.00           C  
ATOM   4201  O   TYR A 273      18.051  83.261 114.257  1.00  0.00           O  
ATOM   4202  CB  TYR A 273      21.100  84.486 114.626  1.00  0.00           C  
ATOM   4203  CG  TYR A 273      21.004  85.239 115.936  1.00  0.00           C  
ATOM   4204  CD1 TYR A 273      21.881  84.892 116.975  1.00  0.00           C  
ATOM   4205  CD2 TYR A 273      19.990  86.169 116.206  1.00  0.00           C  
ATOM   4206  CE1 TYR A 273      21.798  85.376 118.246  1.00  0.00           C  
ATOM   4207  CE2 TYR A 273      19.801  86.615 117.543  1.00  0.00           C  
ATOM   4208  CZ  TYR A 273      20.686  86.165 118.583  1.00  0.00           C  
ATOM   4209  OH  TYR A 273      20.511  86.562 119.809  1.00  0.00           O  
ATOM   4210  H   TYR A 273      20.143  82.898 112.492  1.00  0.00           H  
ATOM   4211  HA  TYR A 273      20.993  82.492 115.335  1.00  0.00           H  
ATOM   4212  HB2 TYR A 273      22.178  84.340 114.565  1.00  0.00           H  
ATOM   4213  HB3 TYR A 273      20.778  85.060 113.757  1.00  0.00           H  
ATOM   4214  HD1 TYR A 273      22.655  84.144 116.882  1.00  0.00           H  
ATOM   4215  HD2 TYR A 273      19.239  86.335 115.448  1.00  0.00           H  
ATOM   4216  HE1 TYR A 273      22.503  85.043 118.995  1.00  0.00           H  
ATOM   4217  HE2 TYR A 273      18.966  87.251 117.792  1.00  0.00           H  
ATOM   4218  HH  TYR A 273      21.139  86.052 120.326  1.00  0.00           H  
ATOM   4219  N   ARG A 274      18.640  83.366 116.356  1.00  0.00           N  
ATOM   4220  CA  ARG A 274      17.318  83.561 116.965  1.00  0.00           C  
ATOM   4221  C   ARG A 274      17.473  84.026 118.450  1.00  0.00           C  
ATOM   4222  O   ARG A 274      18.524  83.779 119.007  1.00  0.00           O  
ATOM   4223  CB  ARG A 274      16.392  82.362 116.825  1.00  0.00           C  
ATOM   4224  CG  ARG A 274      16.757  81.137 117.788  1.00  0.00           C  
ATOM   4225  CD  ARG A 274      15.775  79.984 117.391  1.00  0.00           C  
ATOM   4226  NE  ARG A 274      16.164  78.662 117.890  1.00  0.00           N  
ATOM   4227  CZ  ARG A 274      15.975  78.274 119.104  1.00  0.00           C  
ATOM   4228  NH1 ARG A 274      15.595  78.985 120.060  1.00  0.00           N1+
ATOM   4229  NH2 ARG A 274      16.322  77.079 119.560  1.00  0.00           N  
ATOM   4230  H   ARG A 274      19.371  83.621 117.005  1.00  0.00           H  
ATOM   4231  HA  ARG A 274      16.880  84.338 116.341  1.00  0.00           H  
ATOM   4232  HB2 ARG A 274      15.392  82.622 117.172  1.00  0.00           H  
ATOM   4233  HB3 ARG A 274      16.468  81.961 115.814  1.00  0.00           H  
ATOM   4234  HG2 ARG A 274      17.760  80.737 117.639  1.00  0.00           H  
ATOM   4235  HG3 ARG A 274      16.500  81.363 118.824  1.00  0.00           H  
ATOM   4236  HD2 ARG A 274      14.728  80.243 117.554  1.00  0.00           H  
ATOM   4237  HD3 ARG A 274      15.863  79.959 116.306  1.00  0.00           H  
ATOM   4238  HE  ARG A 274      16.501  77.968 117.238  1.00  0.00           H  
ATOM   4239 HH11 ARG A 274      15.302  79.940 119.906  1.00  0.00           H  
ATOM   4240 HH12 ARG A 274      15.566  78.572 120.980  1.00  0.00           H  
ATOM   4241 HH21 ARG A 274      16.665  76.425 118.872  1.00  0.00           H  
ATOM   4242 HH22 ARG A 274      16.249  76.866 120.544  1.00  0.00           H  
ATOM   4243  N   PRO A 275      16.526  84.704 119.035  1.00  0.00           N  
ATOM   4244  CA  PRO A 275      16.616  85.115 120.474  1.00  0.00           C  
ATOM   4245  C   PRO A 275      16.604  83.872 121.391  1.00  0.00           C  
ATOM   4246  O   PRO A 275      15.589  83.175 121.451  1.00  0.00           O  
ATOM   4247  CB  PRO A 275      15.566  86.137 120.678  1.00  0.00           C  
ATOM   4248  CG  PRO A 275      15.255  86.605 119.258  1.00  0.00           C  
ATOM   4249  CD  PRO A 275      15.423  85.367 118.327  1.00  0.00           C  
ATOM   4250  HA  PRO A 275      17.525  85.714 120.501  1.00  0.00           H  
ATOM   4251  HB2 PRO A 275      14.700  85.680 121.153  1.00  0.00           H  
ATOM   4252  HB3 PRO A 275      15.864  86.996 121.278  1.00  0.00           H  
ATOM   4253  HG2 PRO A 275      14.242  87.005 119.235  1.00  0.00           H  
ATOM   4254  HG3 PRO A 275      15.829  87.446 118.871  1.00  0.00           H  
ATOM   4255  HD2 PRO A 275      14.580  84.677 118.342  1.00  0.00           H  
ATOM   4256  HD3 PRO A 275      15.719  85.729 117.342  1.00  0.00           H  
ATOM   4257  N   GLY A 276      17.544  83.686 122.303  1.00  0.00           N  
ATOM   4258  CA  GLY A 276      17.490  82.553 123.299  1.00  0.00           C  
ATOM   4259  C   GLY A 276      17.935  81.212 122.800  1.00  0.00           C  
ATOM   4260  O   GLY A 276      17.633  80.167 123.333  1.00  0.00           O  
ATOM   4261  H   GLY A 276      18.332  84.311 122.395  1.00  0.00           H  
ATOM   4262  HA2 GLY A 276      18.162  82.777 124.127  1.00  0.00           H  
ATOM   4263  HA3 GLY A 276      16.447  82.360 123.550  1.00  0.00           H  
ATOM   4264  N   GLN A 277      18.636  81.128 121.630  1.00  0.00           N  
ATOM   4265  CA  GLN A 277      19.316  79.895 121.155  1.00  0.00           C  
ATOM   4266  C   GLN A 277      20.256  79.337 122.180  1.00  0.00           C  
ATOM   4267  O   GLN A 277      20.691  80.068 123.141  1.00  0.00           O  
ATOM   4268  CB  GLN A 277      20.097  80.216 119.856  1.00  0.00           C  
ATOM   4269  CG  GLN A 277      21.217  81.287 120.000  1.00  0.00           C  
ATOM   4270  CD  GLN A 277      21.905  81.690 118.676  1.00  0.00           C  
ATOM   4271  NE2 GLN A 277      23.105  82.090 118.776  1.00  0.00           N  
ATOM   4272  OE1 GLN A 277      21.381  81.632 117.600  1.00  0.00           O  
ATOM   4273  H   GLN A 277      18.745  81.973 121.086  1.00  0.00           H  
ATOM   4274  HA  GLN A 277      18.631  79.089 120.893  1.00  0.00           H  
ATOM   4275  HB2 GLN A 277      20.512  79.304 119.426  1.00  0.00           H  
ATOM   4276  HB3 GLN A 277      19.439  80.616 119.086  1.00  0.00           H  
ATOM   4277  HG2 GLN A 277      20.826  82.182 120.483  1.00  0.00           H  
ATOM   4278  HG3 GLN A 277      21.978  80.834 120.636  1.00  0.00           H  
ATOM   4279 HE21 GLN A 277      23.706  82.263 117.983  1.00  0.00           H  
ATOM   4280 HE22 GLN A 277      23.521  82.133 119.695  1.00  0.00           H  
ATOM   4281  N   ALA A 278      20.731  78.119 122.110  1.00  0.00           N  
ATOM   4282  CA  ALA A 278      21.766  77.668 123.040  1.00  0.00           C  
ATOM   4283  C   ALA A 278      23.162  78.135 122.576  1.00  0.00           C  
ATOM   4284  O   ALA A 278      23.967  78.318 123.479  1.00  0.00           O  
ATOM   4285  CB  ALA A 278      21.665  76.129 123.075  1.00  0.00           C  
ATOM   4286  H   ALA A 278      20.577  77.564 121.281  1.00  0.00           H  
ATOM   4287  HA  ALA A 278      21.605  78.117 124.019  1.00  0.00           H  
ATOM   4288  HB1 ALA A 278      20.642  75.892 123.366  1.00  0.00           H  
ATOM   4289  HB2 ALA A 278      21.887  75.519 122.199  1.00  0.00           H  
ATOM   4290  HB3 ALA A 278      22.206  75.766 123.949  1.00  0.00           H  
ATOM   4291  N   TYR A 279      23.380  78.405 121.298  1.00  0.00           N  
ATOM   4292  CA  TYR A 279      24.729  78.823 120.731  1.00  0.00           C  
ATOM   4293  C   TYR A 279      25.146  80.223 121.131  1.00  0.00           C  
ATOM   4294  O   TYR A 279      24.327  81.144 121.000  1.00  0.00           O  
ATOM   4295  CB  TYR A 279      24.645  78.722 119.201  1.00  0.00           C  
ATOM   4296  CG  TYR A 279      25.832  79.148 118.432  1.00  0.00           C  
ATOM   4297  CD1 TYR A 279      25.781  80.157 117.378  1.00  0.00           C  
ATOM   4298  CD2 TYR A 279      27.009  78.568 118.725  1.00  0.00           C  
ATOM   4299  CE1 TYR A 279      26.921  80.468 116.629  1.00  0.00           C  
ATOM   4300  CE2 TYR A 279      28.187  78.903 118.080  1.00  0.00           C  
ATOM   4301  CZ  TYR A 279      28.164  79.885 117.035  1.00  0.00           C  
ATOM   4302  OH  TYR A 279      29.252  80.135 116.321  1.00  0.00           O  
ATOM   4303  H   TYR A 279      22.758  78.176 120.535  1.00  0.00           H  
ATOM   4304  HA  TYR A 279      25.501  78.144 121.092  1.00  0.00           H  
ATOM   4305  HB2 TYR A 279      24.568  77.656 118.986  1.00  0.00           H  
ATOM   4306  HB3 TYR A 279      23.759  79.210 118.795  1.00  0.00           H  
ATOM   4307  HD1 TYR A 279      24.798  80.583 117.243  1.00  0.00           H  
ATOM   4308  HD2 TYR A 279      27.096  77.765 119.442  1.00  0.00           H  
ATOM   4309  HE1 TYR A 279      26.867  81.123 115.772  1.00  0.00           H  
ATOM   4310  HE2 TYR A 279      29.159  78.535 118.373  1.00  0.00           H  
ATOM   4311  HH  TYR A 279      30.087  79.910 116.739  1.00  0.00           H  
ATOM   4312  N   VAL A 280      26.428  80.605 121.601  1.00  0.00           N  
ATOM   4313  CA  VAL A 280      26.828  81.979 122.002  1.00  0.00           C  
ATOM   4314  C   VAL A 280      27.700  82.619 120.917  1.00  0.00           C  
ATOM   4315  O   VAL A 280      28.897  82.241 120.781  1.00  0.00           O  
ATOM   4316  CB  VAL A 280      27.477  82.090 123.348  1.00  0.00           C  
ATOM   4317  CG1 VAL A 280      28.719  81.263 123.656  1.00  0.00           C  
ATOM   4318  CG2 VAL A 280      27.744  83.529 123.684  1.00  0.00           C  
ATOM   4319  H   VAL A 280      27.113  79.876 121.742  1.00  0.00           H  
ATOM   4320  HA  VAL A 280      25.895  82.516 122.176  1.00  0.00           H  
ATOM   4321  HB  VAL A 280      26.694  81.625 123.946  1.00  0.00           H  
ATOM   4322 HG11 VAL A 280      28.955  81.138 124.712  1.00  0.00           H  
ATOM   4323 HG12 VAL A 280      28.528  80.250 123.303  1.00  0.00           H  
ATOM   4324 HG13 VAL A 280      29.608  81.676 123.180  1.00  0.00           H  
ATOM   4325 HG21 VAL A 280      27.910  83.638 124.756  1.00  0.00           H  
ATOM   4326 HG22 VAL A 280      28.662  83.865 123.201  1.00  0.00           H  
ATOM   4327 HG23 VAL A 280      27.025  84.301 123.411  1.00  0.00           H  
ATOM   4328  N   PRO A 281      27.184  83.544 120.082  1.00  0.00           N  
ATOM   4329  CA  PRO A 281      27.938  84.346 119.197  1.00  0.00           C  
ATOM   4330  C   PRO A 281      28.509  85.514 120.061  1.00  0.00           C  
ATOM   4331  O   PRO A 281      27.886  85.981 121.010  1.00  0.00           O  
ATOM   4332  CB  PRO A 281      26.992  84.805 118.043  1.00  0.00           C  
ATOM   4333  CG  PRO A 281      25.742  84.947 118.951  1.00  0.00           C  
ATOM   4334  CD  PRO A 281      25.803  83.789 119.897  1.00  0.00           C  
ATOM   4335  HA  PRO A 281      28.818  83.848 118.790  1.00  0.00           H  
ATOM   4336  HB2 PRO A 281      27.328  85.745 117.608  1.00  0.00           H  
ATOM   4337  HB3 PRO A 281      26.886  83.965 117.356  1.00  0.00           H  
ATOM   4338  HG2 PRO A 281      25.812  85.874 119.518  1.00  0.00           H  
ATOM   4339  HG3 PRO A 281      24.826  84.968 118.361  1.00  0.00           H  
ATOM   4340  HD2 PRO A 281      25.252  83.976 120.819  1.00  0.00           H  
ATOM   4341  HD3 PRO A 281      25.397  82.972 119.300  1.00  0.00           H  
ATOM   4342  N   CYS A 282      29.656  86.016 119.585  1.00  0.00           N  
ATOM   4343  CA  CYS A 282      30.202  87.255 120.128  1.00  0.00           C  
ATOM   4344  C   CYS A 282      29.571  88.607 119.493  1.00  0.00           C  
ATOM   4345  O   CYS A 282      29.672  89.647 120.134  1.00  0.00           O  
ATOM   4346  CB  CYS A 282      31.710  87.134 119.895  1.00  0.00           C  
ATOM   4347  SG  CYS A 282      32.592  88.593 120.518  1.00  0.00           S  
ATOM   4348  H   CYS A 282      30.065  85.696 118.718  1.00  0.00           H  
ATOM   4349  HA  CYS A 282      30.047  87.311 121.206  1.00  0.00           H  
ATOM   4350  HB2 CYS A 282      32.095  86.255 120.413  1.00  0.00           H  
ATOM   4351  HB3 CYS A 282      31.843  87.030 118.819  1.00  0.00           H  
ATOM   4352  HG  CYS A 282      31.671  89.498 120.176  1.00  0.00           H  
ATOM   4353  N   TYR A 283      29.027  88.563 118.233  1.00  0.00           N  
ATOM   4354  CA  TYR A 283      28.699  89.649 117.389  1.00  0.00           C  
ATOM   4355  C   TYR A 283      27.527  89.188 116.497  1.00  0.00           C  
ATOM   4356  O   TYR A 283      27.367  87.986 116.157  1.00  0.00           O  
ATOM   4357  CB  TYR A 283      29.825  90.089 116.463  1.00  0.00           C  
ATOM   4358  CG  TYR A 283      31.176  90.362 117.095  1.00  0.00           C  
ATOM   4359  CD1 TYR A 283      32.247  89.441 116.953  1.00  0.00           C  
ATOM   4360  CD2 TYR A 283      31.435  91.558 117.762  1.00  0.00           C  
ATOM   4361  CE1 TYR A 283      33.514  89.735 117.390  1.00  0.00           C  
ATOM   4362  CE2 TYR A 283      32.711  91.823 118.305  1.00  0.00           C  
ATOM   4363  CZ  TYR A 283      33.777  90.960 118.028  1.00  0.00           C  
ATOM   4364  OH  TYR A 283      35.052  91.289 118.354  1.00  0.00           O  
ATOM   4365  H   TYR A 283      28.990  87.676 117.753  1.00  0.00           H  
ATOM   4366  HA  TYR A 283      28.462  90.525 117.992  1.00  0.00           H  
ATOM   4367  HB2 TYR A 283      29.893  89.316 115.697  1.00  0.00           H  
ATOM   4368  HB3 TYR A 283      29.462  90.965 115.926  1.00  0.00           H  
ATOM   4369  HD1 TYR A 283      32.121  88.427 116.603  1.00  0.00           H  
ATOM   4370  HD2 TYR A 283      30.627  92.273 117.813  1.00  0.00           H  
ATOM   4371  HE1 TYR A 283      34.299  89.004 117.266  1.00  0.00           H  
ATOM   4372  HE2 TYR A 283      32.993  92.742 118.797  1.00  0.00           H  
ATOM   4373  HH  TYR A 283      34.990  92.221 118.575  1.00  0.00           H  
ATOM   4374  N   PHE A 284      26.656  90.187 116.186  1.00  0.00           N  
ATOM   4375  CA  PHE A 284      25.527  89.903 115.243  1.00  0.00           C  
ATOM   4376  C   PHE A 284      25.650  90.785 114.012  1.00  0.00           C  
ATOM   4377  O   PHE A 284      25.768  92.030 114.063  1.00  0.00           O  
ATOM   4378  CB  PHE A 284      24.225  90.354 115.966  1.00  0.00           C  
ATOM   4379  CG  PHE A 284      24.187  89.945 117.429  1.00  0.00           C  
ATOM   4380  CD1 PHE A 284      24.058  90.957 118.435  1.00  0.00           C  
ATOM   4381  CD2 PHE A 284      24.018  88.577 117.846  1.00  0.00           C  
ATOM   4382  CE1 PHE A 284      23.623  90.636 119.698  1.00  0.00           C  
ATOM   4383  CE2 PHE A 284      23.600  88.255 119.175  1.00  0.00           C  
ATOM   4384  CZ  PHE A 284      23.417  89.307 120.120  1.00  0.00           C  
ATOM   4385  H   PHE A 284      26.795  91.142 116.486  1.00  0.00           H  
ATOM   4386  HA  PHE A 284      25.446  88.845 114.996  1.00  0.00           H  
ATOM   4387  HB2 PHE A 284      24.205  91.431 115.798  1.00  0.00           H  
ATOM   4388  HB3 PHE A 284      23.394  89.922 115.408  1.00  0.00           H  
ATOM   4389  HD1 PHE A 284      24.208  91.979 118.118  1.00  0.00           H  
ATOM   4390  HD2 PHE A 284      24.168  87.816 117.095  1.00  0.00           H  
ATOM   4391  HE1 PHE A 284      23.457  91.388 120.456  1.00  0.00           H  
ATOM   4392  HE2 PHE A 284      23.566  87.238 119.537  1.00  0.00           H  
ATOM   4393  HZ  PHE A 284      23.097  89.118 121.133  1.00  0.00           H  
ATOM   4394  N   ILE A 285      25.903  90.209 112.915  1.00  0.00           N  
ATOM   4395  CA  ILE A 285      26.125  90.830 111.647  1.00  0.00           C  
ATOM   4396  C   ILE A 285      24.639  90.940 111.182  1.00  0.00           C  
ATOM   4397  O   ILE A 285      23.954  89.942 110.761  1.00  0.00           O  
ATOM   4398  CB  ILE A 285      27.024  90.019 110.725  1.00  0.00           C  
ATOM   4399  CG1 ILE A 285      28.414  89.844 111.314  1.00  0.00           C  
ATOM   4400  CG2 ILE A 285      27.210  90.642 109.294  1.00  0.00           C  
ATOM   4401  CD1 ILE A 285      28.710  88.550 112.138  1.00  0.00           C  
ATOM   4402  H   ILE A 285      25.525  89.271 112.900  1.00  0.00           H  
ATOM   4403  HA  ILE A 285      26.537  91.828 111.792  1.00  0.00           H  
ATOM   4404  HB  ILE A 285      26.661  88.996 110.634  1.00  0.00           H  
ATOM   4405 HG12 ILE A 285      29.204  90.014 110.583  1.00  0.00           H  
ATOM   4406 HG13 ILE A 285      28.565  90.706 111.964  1.00  0.00           H  
ATOM   4407 HG21 ILE A 285      26.266  90.844 108.787  1.00  0.00           H  
ATOM   4408 HG22 ILE A 285      27.737  91.591 109.399  1.00  0.00           H  
ATOM   4409 HG23 ILE A 285      27.780  89.886 108.754  1.00  0.00           H  
ATOM   4410 HD11 ILE A 285      27.823  88.364 112.743  1.00  0.00           H  
ATOM   4411 HD12 ILE A 285      28.930  87.766 111.412  1.00  0.00           H  
ATOM   4412 HD13 ILE A 285      29.675  88.594 112.645  1.00  0.00           H  
ATOM   4413  N   HID A 286      24.124  92.162 111.160  1.00  0.00           N  
ATOM   4414  CA  HID A 286      22.866  92.457 110.494  1.00  0.00           C  
ATOM   4415  C   HID A 286      22.942  92.762 108.930  1.00  0.00           C  
ATOM   4416  O   HID A 286      23.952  93.247 108.435  1.00  0.00           O  
ATOM   4417  CB  HID A 286      22.124  93.684 111.189  1.00  0.00           C  
ATOM   4418  CG  HID A 286      22.072  93.654 112.680  1.00  0.00           C  
ATOM   4419  CD2 HID A 286      21.030  93.267 113.437  1.00  0.00           C  
ATOM   4420  ND1 HID A 286      23.054  93.970 113.601  1.00  0.00           N  
ATOM   4421  CE1 HID A 286      22.605  93.668 114.816  1.00  0.00           C  
ATOM   4422  NE2 HID A 286      21.339  93.264 114.787  1.00  0.00           N  
ATOM   4423  H   HID A 286      24.817  92.894 111.209  1.00  0.00           H  
ATOM   4424  HA  HID A 286      22.204  91.624 110.728  1.00  0.00           H  
ATOM   4425  HB2 HID A 286      22.592  94.634 110.930  1.00  0.00           H  
ATOM   4426  HB3 HID A 286      21.124  93.842 110.785  1.00  0.00           H  
ATOM   4427  HD1 HID A 286      23.989  94.245 113.334  1.00  0.00           H  
ATOM   4428  HD2 HID A 286      20.115  92.831 113.064  1.00  0.00           H  
ATOM   4429  HE1 HID A 286      23.155  93.898 115.716  1.00  0.00           H  
ATOM   4430  N   VAL A 287      21.879  92.358 108.247  1.00  0.00           N  
ATOM   4431  CA  VAL A 287      21.730  92.702 106.817  1.00  0.00           C  
ATOM   4432  C   VAL A 287      20.362  93.280 106.495  1.00  0.00           C  
ATOM   4433  O   VAL A 287      19.319  92.751 106.943  1.00  0.00           O  
ATOM   4434  CB  VAL A 287      22.122  91.552 105.875  1.00  0.00           C  
ATOM   4435  CG1 VAL A 287      22.200  91.973 104.422  1.00  0.00           C  
ATOM   4436  CG2 VAL A 287      23.393  90.761 106.215  1.00  0.00           C  
ATOM   4437  H   VAL A 287      21.201  91.748 108.682  1.00  0.00           H  
ATOM   4438  HA  VAL A 287      22.431  93.495 106.554  1.00  0.00           H  
ATOM   4439  HB  VAL A 287      21.307  90.829 105.914  1.00  0.00           H  
ATOM   4440 HG11 VAL A 287      23.004  92.706 104.348  1.00  0.00           H  
ATOM   4441 HG12 VAL A 287      22.447  91.139 103.766  1.00  0.00           H  
ATOM   4442 HG13 VAL A 287      21.313  92.443 103.999  1.00  0.00           H  
ATOM   4443 HG21 VAL A 287      23.164  90.139 107.080  1.00  0.00           H  
ATOM   4444 HG22 VAL A 287      23.695  90.158 105.358  1.00  0.00           H  
ATOM   4445 HG23 VAL A 287      24.238  91.404 106.461  1.00  0.00           H  
ATOM   4446  N   LEU A 288      20.351  94.342 105.686  1.00  0.00           N  
ATOM   4447  CA  LEU A 288      19.040  95.006 105.276  1.00  0.00           C  
ATOM   4448  C   LEU A 288      19.024  95.402 103.801  1.00  0.00           C  
ATOM   4449  O   LEU A 288      20.087  95.665 103.331  1.00  0.00           O  
ATOM   4450  CB  LEU A 288      18.602  96.257 106.127  1.00  0.00           C  
ATOM   4451  CG  LEU A 288      18.729  96.187 107.635  1.00  0.00           C  
ATOM   4452  CD1 LEU A 288      20.180  96.430 108.153  1.00  0.00           C  
ATOM   4453  CD2 LEU A 288      17.947  97.319 108.326  1.00  0.00           C  
ATOM   4454  H   LEU A 288      21.222  94.799 105.457  1.00  0.00           H  
ATOM   4455  HA  LEU A 288      18.209  94.314 105.408  1.00  0.00           H  
ATOM   4456  HB2 LEU A 288      19.127  97.137 105.756  1.00  0.00           H  
ATOM   4457  HB3 LEU A 288      17.520  96.300 105.999  1.00  0.00           H  
ATOM   4458  HG  LEU A 288      18.301  95.231 107.934  1.00  0.00           H  
ATOM   4459 HD11 LEU A 288      20.525  97.414 107.838  1.00  0.00           H  
ATOM   4460 HD12 LEU A 288      20.153  96.382 109.242  1.00  0.00           H  
ATOM   4461 HD13 LEU A 288      20.861  95.649 107.814  1.00  0.00           H  
ATOM   4462 HD21 LEU A 288      18.467  98.264 108.167  1.00  0.00           H  
ATOM   4463 HD22 LEU A 288      16.955  97.469 107.901  1.00  0.00           H  
ATOM   4464 HD23 LEU A 288      17.864  97.114 109.394  1.00  0.00           H  
ATOM   4465  N   LYS A 289      17.826  95.536 103.179  1.00  0.00           N  
ATOM   4466  CA  LYS A 289      17.681  95.918 101.769  1.00  0.00           C  
ATOM   4467  C   LYS A 289      16.491  96.804 101.417  1.00  0.00           C  
ATOM   4468  O   LYS A 289      15.441  96.614 101.959  1.00  0.00           O  
ATOM   4469  CB  LYS A 289      17.676  94.569 101.002  1.00  0.00           C  
ATOM   4470  CG  LYS A 289      17.105  94.740  99.535  1.00  0.00           C  
ATOM   4471  CD  LYS A 289      17.434  93.579  98.712  1.00  0.00           C  
ATOM   4472  CE  LYS A 289      16.929  93.863  97.264  1.00  0.00           C  
ATOM   4473  NZ  LYS A 289      15.519  94.328  97.070  1.00  0.00           N1+
ATOM   4474  H   LYS A 289      16.974  95.387 103.699  1.00  0.00           H  
ATOM   4475  HA  LYS A 289      18.601  96.386 101.419  1.00  0.00           H  
ATOM   4476  HB2 LYS A 289      18.726  94.291 100.908  1.00  0.00           H  
ATOM   4477  HB3 LYS A 289      17.030  93.798 101.421  1.00  0.00           H  
ATOM   4478  HG2 LYS A 289      16.035  94.859  99.707  1.00  0.00           H  
ATOM   4479  HG3 LYS A 289      17.540  95.600  99.026  1.00  0.00           H  
ATOM   4480  HD2 LYS A 289      18.476  93.260  98.727  1.00  0.00           H  
ATOM   4481  HD3 LYS A 289      16.905  92.675  99.014  1.00  0.00           H  
ATOM   4482  HE2 LYS A 289      17.551  94.631  96.805  1.00  0.00           H  
ATOM   4483  HE3 LYS A 289      16.895  92.981  96.624  1.00  0.00           H  
ATOM   4484  HZ1 LYS A 289      15.315  94.488  96.095  1.00  0.00           H  
ATOM   4485  HZ2 LYS A 289      14.855  93.712  97.518  1.00  0.00           H  
ATOM   4486  HZ3 LYS A 289      15.523  95.210  97.563  1.00  0.00           H  
ATOM   4487  N   LYS A 290      16.626  97.863 100.561  1.00  0.00           N  
ATOM   4488  CA  LYS A 290      15.675  98.722  99.918  1.00  0.00           C  
ATOM   4489  C   LYS A 290      14.942  98.014  98.772  1.00  0.00           C  
ATOM   4490  O   LYS A 290      15.427  97.040  98.252  1.00  0.00           O  
ATOM   4491  CB  LYS A 290      16.335 100.061  99.421  1.00  0.00           C  
ATOM   4492  CG  LYS A 290      15.404 101.241  99.322  1.00  0.00           C  
ATOM   4493  CD  LYS A 290      16.249 102.554  99.294  1.00  0.00           C  
ATOM   4494  CE  LYS A 290      15.468 103.860  99.405  1.00  0.00           C  
ATOM   4495  NZ  LYS A 290      16.226 105.102  99.417  1.00  0.00           N1+
ATOM   4496  H   LYS A 290      17.511  98.001 100.094  1.00  0.00           H  
ATOM   4497  HA  LYS A 290      14.927  99.056 100.637  1.00  0.00           H  
ATOM   4498  HB2 LYS A 290      17.105 100.431 100.097  1.00  0.00           H  
ATOM   4499  HB3 LYS A 290      16.812  99.812  98.473  1.00  0.00           H  
ATOM   4500  HG2 LYS A 290      14.751 101.254  98.449  1.00  0.00           H  
ATOM   4501  HG3 LYS A 290      14.811 101.263 100.236  1.00  0.00           H  
ATOM   4502  HD2 LYS A 290      16.978 102.581 100.103  1.00  0.00           H  
ATOM   4503  HD3 LYS A 290      16.868 102.501  98.398  1.00  0.00           H  
ATOM   4504  HE2 LYS A 290      14.729 103.893  98.605  1.00  0.00           H  
ATOM   4505  HE3 LYS A 290      14.925 103.714 100.339  1.00  0.00           H  
ATOM   4506  HZ1 LYS A 290      16.807 105.143 100.242  1.00  0.00           H  
ATOM   4507  HZ2 LYS A 290      16.879 105.130  98.649  1.00  0.00           H  
ATOM   4508  HZ3 LYS A 290      15.590 105.885  99.366  1.00  0.00           H  
ATOM   4509  N   THR A 291      13.715  98.508  98.397  1.00  0.00           N  
ATOM   4510  CA  THR A 291      12.966  98.200  97.181  1.00  0.00           C  
ATOM   4511  C   THR A 291      13.473  99.005  96.014  1.00  0.00           C  
ATOM   4512  O   THR A 291      14.020 100.112  96.166  1.00  0.00           O  
ATOM   4513  CB  THR A 291      11.470  98.539  97.376  1.00  0.00           C  
ATOM   4514  CG2 THR A 291      11.314  99.991  97.936  1.00  0.00           C  
ATOM   4515  OG1 THR A 291      10.667  98.423  96.205  1.00  0.00           O  
ATOM   4516  H   THR A 291      13.416  99.252  99.011  1.00  0.00           H  
ATOM   4517  HA  THR A 291      13.044  97.131  96.984  1.00  0.00           H  
ATOM   4518  HB  THR A 291      11.117  97.769  98.062  1.00  0.00           H  
ATOM   4519  HG1 THR A 291      10.386  97.529  95.996  1.00  0.00           H  
ATOM   4520 HG21 THR A 291      11.632  99.852  98.970  1.00  0.00           H  
ATOM   4521 HG22 THR A 291      11.938 100.749  97.462  1.00  0.00           H  
ATOM   4522 HG23 THR A 291      10.235 100.139  97.946  1.00  0.00           H  
ATOM   4523  N   GLY A 292      13.470  98.468  94.812  1.00  0.00           N  
ATOM   4524  CA  GLY A 292      13.753  99.179  93.560  1.00  0.00           C  
ATOM   4525  C   GLY A 292      13.489  98.236  92.377  1.00  0.00           C  
ATOM   4526  O   GLY A 292      14.039  97.113  92.418  1.00  0.00           O  
ATOM   4527  OXT GLY A 292      12.814  98.711  91.423  1.00  0.00           O1-
ATOM   4528  H   GLY A 292      13.118  97.536  94.652  1.00  0.00           H  
ATOM   4529  HA2 GLY A 292      13.077 100.031  93.484  1.00  0.00           H  
ATOM   4530  HA3 GLY A 292      14.806  99.452  93.618  1.00  0.00           H  
ATOM   4531  N   ACT A 294      36.035  96.722 117.344  1.00  0.00           N  
ATOM   4532  CA  ACT A 294      36.345  95.897 118.583  1.00  0.00           C  
ATOM   4533  C   ACT A 294      35.385  94.783 119.170  1.00  0.00           C  
ATOM   4534  O   ACT A 294      35.803  93.646 119.222  1.00  0.00           O  
ATOM   4535  CE  ACT A 294      37.264  97.521 116.922  1.00  0.00           C  
ATOM   4536  OXT ACT A 294      34.301  95.122 119.585  1.00  0.00           O1-
ATOM   4537  HE1 ACT A 294      37.469  98.305 117.652  1.00  0.00           H  
ATOM   4538  HE2 ACT A 294      38.087  96.806 116.899  1.00  0.00           H  
ATOM   4539  HE3 ACT A 294      37.175  97.883 115.896  1.00  0.00           H  
ATOM   4540  H1  ACT A 294      36.521  96.602 119.397  1.00  0.00           H  
ATOM   4541  H3  ACT A 294      37.348  95.487 118.447  1.00  0.00           H  
ATOM   4542  H01 ACT A 294      35.254  97.344 117.599  1.00  0.00           H  
ATOM   4543  H02 ACT A 294      35.692  96.187 116.533  1.00  0.00           H  
ATOM   4544  CA' SAM A 293      37.761  97.188 110.756  1.00  0.00           C  
ATOM   4545  CB  SAM A 293      37.676  98.435 111.751  1.00  0.00           C  
ATOM   4546  CG  SAM A 293      39.000  99.060 112.367  1.00  0.00           C  
ATOM   4547  SD  SAM A 293      38.757  99.615 114.159  1.00  0.00           S  
ATOM   4548  C5' SAM A 293      37.364 100.779 114.054  1.00  0.00           C  
ATOM   4549  C4' SAM A 293      37.481 101.831 112.916  1.00  0.00           C  
ATOM   4550  O4' SAM A 293      36.406 102.706 113.201  1.00  0.00           O  
ATOM   4551  C3' SAM A 293      38.762 102.669 112.991  1.00  0.00           C  
ATOM   4552  O3' SAM A 293      39.492 102.578 111.728  1.00  0.00           O  
ATOM   4553  C2' SAM A 293      38.188 104.080 113.255  1.00  0.00           C  
ATOM   4554  O2' SAM A 293      38.919 105.253 112.763  1.00  0.00           O  
ATOM   4555  C1' SAM A 293      36.775 103.972 112.689  1.00  0.00           C  
ATOM   4556  OXT SAM A 293      37.759  95.083 111.847  1.00  0.00           O  
ATOM   4557  N1  SAM A 293      33.543 108.009 111.889  1.00  0.00           N  
ATOM   4558  C2  SAM A 293      34.328 107.328 111.049  1.00  0.00           C  
ATOM   4559  N3  SAM A 293      35.225 106.371 111.356  1.00  0.00           N  
ATOM   4560  C4  SAM A 293      35.239 106.018 112.637  1.00  0.00           C  
ATOM   4561  C5  SAM A 293      34.461 106.605 113.605  1.00  0.00           C  
ATOM   4562  C6  SAM A 293      33.663 107.673 113.152  1.00  0.00           C  
ATOM   4563  N6  SAM A 293      32.992 108.423 114.006  1.00  0.00           N  
ATOM   4564  N7  SAM A 293      34.621 106.006 114.833  1.00  0.00           N  
ATOM   4565  C8  SAM A 293      35.416 105.000 114.584  1.00  0.00           C  
ATOM   4566  N9  SAM A 293      35.884 104.976 113.266  1.00  0.00           N  
ATOM   4567  C'  SAM A 293      38.474  95.992 111.444  1.00  0.00           C  
ATOM   4568  N'  SAM A 293      36.368  96.992 110.105  1.00  0.00           N  
ATOM   4569  O'  SAM A 293      39.689  95.890 111.474  1.00  0.00           O  
ATOM   4570 HN61 SAM A 293      33.156 108.111 114.954  1.00  0.00           H  
ATOM   4571 HN62 SAM A 293      33.221 109.385 113.788  1.00  0.00           H  
ATOM   4572  HA  SAM A 293      38.463  97.516 109.987  1.00  0.00           H  
ATOM   4573  HB1 SAM A 293      37.069  98.161 112.623  1.00  0.00           H  
ATOM   4574  HB2 SAM A 293      37.132  99.186 111.167  1.00  0.00           H  
ATOM   4575  HG1 SAM A 293      39.278  99.902 111.722  1.00  0.00           H  
ATOM   4576  HG2 SAM A 293      39.781  98.290 112.344  1.00  0.00           H  
ATOM   4577 HO2' SAM A 293      38.934 105.072 111.807  1.00  0.00           H  
ATOM   4578 HO3' SAM A 293      38.929 102.683 110.941  1.00  0.00           H  
ATOM   4579  H01 SAM A 293      35.764 104.262 115.295  1.00  0.00           H  
ATOM   4580  H02 SAM A 293      37.468 101.293 111.960  1.00  0.00           H  
ATOM   4581  H03 SAM A 293      39.354 102.252 113.816  1.00  0.00           H  
ATOM   4582  H04 SAM A 293      38.095 104.176 114.344  1.00  0.00           H  
ATOM   4583  H05 SAM A 293      36.827 103.946 111.595  1.00  0.00           H  
ATOM   4584  H06 SAM A 293      34.097 107.371 109.987  1.00  0.00           H  
ATOM   4585  H07 SAM A 293      35.538  96.866 110.702  1.00  0.00           H  
ATOM   4586  H08 SAM A 293      36.287  96.310 109.336  1.00  0.00           H  
ATOM   4587  H09 SAM A 293      36.218  97.893 109.627  1.00  0.00           H  
ATOM   4588 H5'1 SAM A 293      37.263 101.276 115.028  1.00  0.00           H  
ATOM   4589 H5'2 SAM A 293      36.396 100.266 114.009  1.00  0.00           H  
END
