# Supplementary material for: Computational Investigation of GNMT-Catalyzed Methyl Transfer Reaction: Integrating MD, QM, and ML Approaches
Source: J Comput Chem. Author manuscript; Available in PMC 2026 Jun 29. (PMC13312424; doi:10.1002/jcc.70434)
Supplement: SI-3 [file NIHMS2188582-supplement-SI-3.zip › MD-frame-pdbs/sampling-P2-54321.pdb]

ATOM      1  N   VAL A   1      42.917 112.497 101.327  1.00  0.00           N  
ATOM      2  CA  VAL A   1      43.013 111.623 102.545  1.00  0.00           C  
ATOM      3  C   VAL A   1      44.098 112.256 103.437  1.00  0.00           C  
ATOM      4  O   VAL A   1      45.264 112.277 103.108  1.00  0.00           O  
ATOM      5  CB  VAL A   1      43.449 110.154 102.326  1.00  0.00           C  
ATOM      6  CG1 VAL A   1      43.089 109.352 103.487  1.00  0.00           C  
ATOM      7  CG2 VAL A   1      42.750 109.556 101.108  1.00  0.00           C  
ATOM      8  HA  VAL A   1      42.144 111.839 103.166  1.00  0.00           H  
ATOM      9  HB  VAL A   1      44.514 110.061 102.120  1.00  0.00           H  
ATOM     10 HG11 VAL A   1      43.217 108.275 103.380  1.00  0.00           H  
ATOM     11 HG12 VAL A   1      43.504 109.837 104.371  1.00  0.00           H  
ATOM     12 HG13 VAL A   1      42.013 109.448 103.625  1.00  0.00           H  
ATOM     13 HG21 VAL A   1      42.939 108.489 100.991  1.00  0.00           H  
ATOM     14 HG22 VAL A   1      41.682 109.714 101.251  1.00  0.00           H  
ATOM     15 HG23 VAL A   1      43.156 109.875 100.147  1.00  0.00           H  
ATOM     16  H1  VAL A   1      43.023 113.482 101.525  1.00  0.00           H  
ATOM     17  H2  VAL A   1      41.983 112.519 100.941  1.00  0.00           H  
ATOM     18  H3  VAL A   1      43.644 112.190 100.696  1.00  0.00           H  
ATOM     19  N   ASP A   2      43.695 112.736 104.590  1.00  0.00           N  
ATOM     20  CA  ASP A   2      44.538 113.582 105.392  1.00  0.00           C  
ATOM     21  C   ASP A   2      44.246 113.294 106.871  1.00  0.00           C  
ATOM     22  O   ASP A   2      45.131 112.857 107.635  1.00  0.00           O  
ATOM     23  CB  ASP A   2      44.222 115.079 105.073  1.00  0.00           C  
ATOM     24  CG  ASP A   2      45.005 115.938 106.043  1.00  0.00           C  
ATOM     25  OD1 ASP A   2      44.456 117.017 106.349  1.00  0.00           O  
ATOM     26  OD2 ASP A   2      46.153 115.627 106.509  1.00  0.00           O1-
ATOM     27  H   ASP A   2      42.702 112.753 104.768  1.00  0.00           H  
ATOM     28  HA  ASP A   2      45.564 113.375 105.090  1.00  0.00           H  
ATOM     29  HB2 ASP A   2      44.387 115.276 104.013  1.00  0.00           H  
ATOM     30  HB3 ASP A   2      43.164 115.325 105.161  1.00  0.00           H  
ATOM     31  N   SER A   3      42.961 113.491 107.232  1.00  0.00           N  
ATOM     32  CA  SER A   3      42.416 113.174 108.612  1.00  0.00           C  
ATOM     33  C   SER A   3      40.889 113.363 108.480  1.00  0.00           C  
ATOM     34  O   SER A   3      40.457 114.215 107.635  1.00  0.00           O  
ATOM     35  CB  SER A   3      43.052 114.056 109.709  1.00  0.00           C  
ATOM     36  OG  SER A   3      42.327 113.996 110.897  1.00  0.00           O  
ATOM     37  H   SER A   3      42.238 113.750 106.577  1.00  0.00           H  
ATOM     38  HA  SER A   3      42.691 112.132 108.771  1.00  0.00           H  
ATOM     39  HB2 SER A   3      44.072 113.770 109.965  1.00  0.00           H  
ATOM     40  HB3 SER A   3      42.925 115.109 109.454  1.00  0.00           H  
ATOM     41  HG  SER A   3      42.361 113.122 111.294  1.00  0.00           H  
ATOM     42  N   VAL A   4      40.122 112.693 109.313  1.00  0.00           N  
ATOM     43  CA  VAL A   4      38.770 113.172 109.666  1.00  0.00           C  
ATOM     44  C   VAL A   4      38.612 114.674 109.870  1.00  0.00           C  
ATOM     45  O   VAL A   4      37.605 115.302 109.628  1.00  0.00           O  
ATOM     46  CB  VAL A   4      38.197 112.320 110.856  1.00  0.00           C  
ATOM     47  CG1 VAL A   4      39.092 112.207 112.134  1.00  0.00           C  
ATOM     48  CG2 VAL A   4      36.692 112.732 111.112  1.00  0.00           C  
ATOM     49  H   VAL A   4      40.454 111.893 109.831  1.00  0.00           H  
ATOM     50  HA  VAL A   4      38.097 112.952 108.838  1.00  0.00           H  
ATOM     51  HB  VAL A   4      37.975 111.317 110.489  1.00  0.00           H  
ATOM     52 HG11 VAL A   4      39.984 111.647 111.857  1.00  0.00           H  
ATOM     53 HG12 VAL A   4      39.175 113.185 112.611  1.00  0.00           H  
ATOM     54 HG13 VAL A   4      38.576 111.632 112.904  1.00  0.00           H  
ATOM     55 HG21 VAL A   4      36.299 113.092 110.160  1.00  0.00           H  
ATOM     56 HG22 VAL A   4      36.012 111.954 111.458  1.00  0.00           H  
ATOM     57 HG23 VAL A   4      36.557 113.575 111.789  1.00  0.00           H  
ATOM     58  N   TYR A   5      39.790 115.264 110.321  1.00  0.00           N  
ATOM     59  CA  TYR A   5      39.969 116.669 110.741  1.00  0.00           C  
ATOM     60  C   TYR A   5      40.318 117.649 109.651  1.00  0.00           C  
ATOM     61  O   TYR A   5      40.560 118.822 109.800  1.00  0.00           O  
ATOM     62  CB  TYR A   5      40.773 116.768 111.987  1.00  0.00           C  
ATOM     63  CG  TYR A   5      40.142 116.152 113.205  1.00  0.00           C  
ATOM     64  CD1 TYR A   5      40.859 115.199 113.969  1.00  0.00           C  
ATOM     65  CD2 TYR A   5      38.821 116.453 113.649  1.00  0.00           C  
ATOM     66  CE1 TYR A   5      40.207 114.452 114.975  1.00  0.00           C  
ATOM     67  CE2 TYR A   5      38.197 115.807 114.753  1.00  0.00           C  
ATOM     68  CZ  TYR A   5      38.912 114.758 115.429  1.00  0.00           C  
ATOM     69  OH  TYR A   5      38.385 114.059 116.486  1.00  0.00           O  
ATOM     70  H   TYR A   5      40.580 114.662 110.502  1.00  0.00           H  
ATOM     71  HA  TYR A   5      38.969 116.953 111.065  1.00  0.00           H  
ATOM     72  HB2 TYR A   5      41.794 116.412 111.851  1.00  0.00           H  
ATOM     73  HB3 TYR A   5      40.880 117.836 112.177  1.00  0.00           H  
ATOM     74  HD1 TYR A   5      41.801 114.893 113.538  1.00  0.00           H  
ATOM     75  HD2 TYR A   5      38.194 117.138 113.099  1.00  0.00           H  
ATOM     76  HE1 TYR A   5      40.754 113.676 115.489  1.00  0.00           H  
ATOM     77  HE2 TYR A   5      37.183 116.008 115.068  1.00  0.00           H  
ATOM     78  HH  TYR A   5      39.078 113.801 117.098  1.00  0.00           H  
ATOM     79  N   ARG A   6      40.312 117.188 108.370  1.00  0.00           N  
ATOM     80  CA  ARG A   6      40.126 118.021 107.198  1.00  0.00           C  
ATOM     81  C   ARG A   6      38.653 118.393 106.922  1.00  0.00           C  
ATOM     82  O   ARG A   6      38.381 119.469 106.356  1.00  0.00           O  
ATOM     83  CB  ARG A   6      40.779 117.394 106.001  1.00  0.00           C  
ATOM     84  CG  ARG A   6      40.559 117.909 104.565  1.00  0.00           C  
ATOM     85  CD  ARG A   6      41.065 116.857 103.528  1.00  0.00           C  
ATOM     86  NE  ARG A   6      40.262 115.642 103.544  1.00  0.00           N  
ATOM     87  CZ  ARG A   6      39.081 115.488 102.948  1.00  0.00           C  
ATOM     88  NH1 ARG A   6      38.463 114.410 102.858  1.00  0.00           N1+
ATOM     89  NH2 ARG A   6      38.535 116.487 102.303  1.00  0.00           N  
ATOM     90  H   ARG A   6      40.120 116.201 108.270  1.00  0.00           H  
ATOM     91  HA  ARG A   6      40.643 118.966 107.365  1.00  0.00           H  
ATOM     92  HB2 ARG A   6      41.853 117.408 106.183  1.00  0.00           H  
ATOM     93  HB3 ARG A   6      40.404 116.371 106.006  1.00  0.00           H  
ATOM     94  HG2 ARG A   6      39.518 118.181 104.395  1.00  0.00           H  
ATOM     95  HG3 ARG A   6      41.159 118.816 104.483  1.00  0.00           H  
ATOM     96  HD2 ARG A   6      40.964 117.332 102.552  1.00  0.00           H  
ATOM     97  HD3 ARG A   6      42.141 116.773 103.686  1.00  0.00           H  
ATOM     98  HE  ARG A   6      40.602 114.825 104.032  1.00  0.00           H  
ATOM     99 HH11 ARG A   6      38.947 113.549 103.069  1.00  0.00           H  
ATOM    100 HH12 ARG A   6      37.519 114.296 102.515  1.00  0.00           H  
ATOM    101 HH21 ARG A   6      38.920 117.408 102.154  1.00  0.00           H  
ATOM    102 HH22 ARG A   6      37.582 116.359 101.993  1.00  0.00           H  
ATOM    103  N   THR A   7      37.635 117.574 107.318  1.00  0.00           N  
ATOM    104  CA  THR A   7      36.253 117.967 107.158  1.00  0.00           C  
ATOM    105  C   THR A   7      35.731 118.420 108.469  1.00  0.00           C  
ATOM    106  O   THR A   7      35.141 119.529 108.559  1.00  0.00           O  
ATOM    107  CB  THR A   7      35.276 116.890 106.529  1.00  0.00           C  
ATOM    108  CG2 THR A   7      35.703 116.531 105.089  1.00  0.00           C  
ATOM    109  OG1 THR A   7      35.468 115.700 107.289  1.00  0.00           O  
ATOM    110  H   THR A   7      37.870 116.689 107.746  1.00  0.00           H  
ATOM    111  HA  THR A   7      36.129 118.872 106.563  1.00  0.00           H  
ATOM    112  HB  THR A   7      34.245 117.246 106.532  1.00  0.00           H  
ATOM    113  HG1 THR A   7      36.281 115.233 107.084  1.00  0.00           H  
ATOM    114 HG21 THR A   7      35.215 117.359 104.576  1.00  0.00           H  
ATOM    115 HG22 THR A   7      36.765 116.370 104.902  1.00  0.00           H  
ATOM    116 HG23 THR A   7      35.147 115.709 104.637  1.00  0.00           H  
ATOM    117  N   ARG A   8      35.815 117.717 109.581  1.00  0.00           N  
ATOM    118  CA  ARG A   8      35.304 117.934 110.940  1.00  0.00           C  
ATOM    119  C   ARG A   8      36.243 118.867 111.840  1.00  0.00           C  
ATOM    120  O   ARG A   8      37.452 118.961 111.674  1.00  0.00           O  
ATOM    121  CB  ARG A   8      35.125 116.600 111.714  1.00  0.00           C  
ATOM    122  CG  ARG A   8      34.165 115.659 110.964  1.00  0.00           C  
ATOM    123  CD  ARG A   8      32.759 116.259 110.700  1.00  0.00           C  
ATOM    124  NE  ARG A   8      32.593 116.784 109.329  1.00  0.00           N  
ATOM    125  CZ  ARG A   8      31.813 117.849 109.045  1.00  0.00           C  
ATOM    126  NH1 ARG A   8      31.555 118.093 107.781  1.00  0.00           N1+
ATOM    127  NH2 ARG A   8      31.406 118.701 109.969  1.00  0.00           N  
ATOM    128  H   ARG A   8      36.416 116.919 109.438  1.00  0.00           H  
ATOM    129  HA  ARG A   8      34.316 118.391 110.869  1.00  0.00           H  
ATOM    130  HB2 ARG A   8      36.043 116.015 111.765  1.00  0.00           H  
ATOM    131  HB3 ARG A   8      34.766 116.804 112.724  1.00  0.00           H  
ATOM    132  HG2 ARG A   8      34.563 115.303 110.013  1.00  0.00           H  
ATOM    133  HG3 ARG A   8      34.079 114.821 111.654  1.00  0.00           H  
ATOM    134  HD2 ARG A   8      32.202 115.323 110.756  1.00  0.00           H  
ATOM    135  HD3 ARG A   8      32.503 117.020 111.438  1.00  0.00           H  
ATOM    136  HE  ARG A   8      32.799 116.114 108.601  1.00  0.00           H  
ATOM    137 HH11 ARG A   8      31.813 117.378 107.114  1.00  0.00           H  
ATOM    138 HH12 ARG A   8      31.001 118.904 107.550  1.00  0.00           H  
ATOM    139 HH21 ARG A   8      31.550 118.498 110.948  1.00  0.00           H  
ATOM    140 HH22 ARG A   8      30.689 119.353 109.684  1.00  0.00           H  
ATOM    141  N   SER A   9      35.638 119.473 112.840  1.00  0.00           N  
ATOM    142  CA  SER A   9      36.256 120.113 113.922  1.00  0.00           C  
ATOM    143  C   SER A   9      36.970 119.259 114.923  1.00  0.00           C  
ATOM    144  O   SER A   9      36.458 118.227 115.335  1.00  0.00           O  
ATOM    145  CB  SER A   9      35.242 120.928 114.699  1.00  0.00           C  
ATOM    146  OG  SER A   9      34.728 121.896 113.824  1.00  0.00           O  
ATOM    147  H   SER A   9      34.629 119.515 112.799  1.00  0.00           H  
ATOM    148  HA  SER A   9      37.043 120.760 113.534  1.00  0.00           H  
ATOM    149  HB2 SER A   9      34.507 120.168 114.965  1.00  0.00           H  
ATOM    150  HB3 SER A   9      35.602 121.394 115.615  1.00  0.00           H  
ATOM    151  HG  SER A   9      34.083 121.432 113.286  1.00  0.00           H  
ATOM    152  N   LEU A  10      38.040 119.851 115.535  1.00  0.00           N  
ATOM    153  CA  LEU A  10      38.742 119.393 116.766  1.00  0.00           C  
ATOM    154  C   LEU A  10      37.848 119.679 117.964  1.00  0.00           C  
ATOM    155  O   LEU A  10      37.099 120.686 117.931  1.00  0.00           O  
ATOM    156  CB  LEU A  10      40.153 120.097 116.860  1.00  0.00           C  
ATOM    157  CG  LEU A  10      41.127 119.661 115.727  1.00  0.00           C  
ATOM    158  CD1 LEU A  10      42.326 120.565 115.562  1.00  0.00           C  
ATOM    159  CD2 LEU A  10      41.622 118.181 115.899  1.00  0.00           C  
ATOM    160  H   LEU A  10      38.250 120.803 115.273  1.00  0.00           H  
ATOM    161  HA  LEU A  10      38.967 118.330 116.674  1.00  0.00           H  
ATOM    162  HB2 LEU A  10      40.014 121.174 116.954  1.00  0.00           H  
ATOM    163  HB3 LEU A  10      40.568 119.907 117.849  1.00  0.00           H  
ATOM    164  HG  LEU A  10      40.594 119.753 114.780  1.00  0.00           H  
ATOM    165 HD11 LEU A  10      42.017 121.609 115.623  1.00  0.00           H  
ATOM    166 HD12 LEU A  10      43.004 120.416 116.402  1.00  0.00           H  
ATOM    167 HD13 LEU A  10      42.717 120.325 114.573  1.00  0.00           H  
ATOM    168 HD21 LEU A  10      41.878 118.148 116.958  1.00  0.00           H  
ATOM    169 HD22 LEU A  10      40.893 117.430 115.595  1.00  0.00           H  
ATOM    170 HD23 LEU A  10      42.465 118.049 115.222  1.00  0.00           H  
ATOM    171  N   GLY A  11      37.880 118.785 119.007  1.00  0.00           N  
ATOM    172  CA  GLY A  11      37.190 118.946 120.349  1.00  0.00           C  
ATOM    173  C   GLY A  11      35.707 118.584 120.390  1.00  0.00           C  
ATOM    174  O   GLY A  11      35.195 117.922 121.342  1.00  0.00           O  
ATOM    175  H   GLY A  11      38.438 117.958 118.845  1.00  0.00           H  
ATOM    176  HA2 GLY A  11      37.820 118.258 120.914  1.00  0.00           H  
ATOM    177  HA3 GLY A  11      37.276 119.993 120.638  1.00  0.00           H  
ATOM    178  N   VAL A  12      35.041 119.016 119.295  1.00  0.00           N  
ATOM    179  CA  VAL A  12      33.614 118.753 119.126  1.00  0.00           C  
ATOM    180  C   VAL A  12      33.225 117.311 119.291  1.00  0.00           C  
ATOM    181  O   VAL A  12      33.609 116.480 118.412  1.00  0.00           O  
ATOM    182  CB  VAL A  12      33.153 119.210 117.781  1.00  0.00           C  
ATOM    183  CG1 VAL A  12      31.662 118.910 117.651  1.00  0.00           C  
ATOM    184  CG2 VAL A  12      33.227 120.786 117.635  1.00  0.00           C  
ATOM    185  H   VAL A  12      35.515 119.556 118.586  1.00  0.00           H  
ATOM    186  HA  VAL A  12      33.018 119.285 119.868  1.00  0.00           H  
ATOM    187  HB  VAL A  12      33.790 118.706 117.053  1.00  0.00           H  
ATOM    188 HG11 VAL A  12      31.400 119.248 116.649  1.00  0.00           H  
ATOM    189 HG12 VAL A  12      31.489 117.834 117.670  1.00  0.00           H  
ATOM    190 HG13 VAL A  12      31.000 119.391 118.371  1.00  0.00           H  
ATOM    191 HG21 VAL A  12      32.829 121.069 116.660  1.00  0.00           H  
ATOM    192 HG22 VAL A  12      32.661 121.286 118.420  1.00  0.00           H  
ATOM    193 HG23 VAL A  12      34.294 121.008 117.665  1.00  0.00           H  
ATOM    194  N   ALA A  13      32.474 116.892 120.306  1.00  0.00           N  
ATOM    195  CA  ALA A  13      31.904 115.537 120.466  1.00  0.00           C  
ATOM    196  C   ALA A  13      31.029 115.010 119.308  1.00  0.00           C  
ATOM    197  O   ALA A  13      30.402 115.798 118.598  1.00  0.00           O  
ATOM    198  CB  ALA A  13      31.125 115.459 121.772  1.00  0.00           C  
ATOM    199  H   ALA A  13      32.086 117.596 120.916  1.00  0.00           H  
ATOM    200  HA  ALA A  13      32.706 114.801 120.530  1.00  0.00           H  
ATOM    201  HB1 ALA A  13      30.407 116.279 121.786  1.00  0.00           H  
ATOM    202  HB2 ALA A  13      30.680 114.469 121.672  1.00  0.00           H  
ATOM    203  HB3 ALA A  13      31.795 115.512 122.631  1.00  0.00           H  
ATOM    204  N   ALA A  14      30.981 113.669 119.098  1.00  0.00           N  
ATOM    205  CA  ALA A  14      30.389 112.965 117.920  1.00  0.00           C  
ATOM    206  C   ALA A  14      31.027 113.297 116.558  1.00  0.00           C  
ATOM    207  O   ALA A  14      31.169 112.416 115.678  1.00  0.00           O  
ATOM    208  CB  ALA A  14      28.895 113.264 117.919  1.00  0.00           C  
ATOM    209  H   ALA A  14      31.431 113.069 119.775  1.00  0.00           H  
ATOM    210  HA  ALA A  14      30.516 111.899 118.115  1.00  0.00           H  
ATOM    211  HB1 ALA A  14      28.370 112.630 117.204  1.00  0.00           H  
ATOM    212  HB2 ALA A  14      28.404 113.220 118.892  1.00  0.00           H  
ATOM    213  HB3 ALA A  14      28.800 114.294 117.573  1.00  0.00           H  
ATOM    214  N   GLU A  15      31.371 114.551 116.133  1.00  0.00           N  
ATOM    215  CA  GLU A  15      32.100 114.847 114.919  1.00  0.00           C  
ATOM    216  C   GLU A  15      33.565 114.282 115.047  1.00  0.00           C  
ATOM    217  O   GLU A  15      34.133 113.692 114.147  1.00  0.00           O  
ATOM    218  CB  GLU A  15      32.046 116.410 114.537  1.00  0.00           C  
ATOM    219  CG  GLU A  15      30.569 116.845 114.415  1.00  0.00           C  
ATOM    220  CD  GLU A  15      30.390 118.147 113.652  1.00  0.00           C  
ATOM    221  OE1 GLU A  15      31.229 118.455 112.785  1.00  0.00           O  
ATOM    222  OE2 GLU A  15      29.322 118.729 113.878  1.00  0.00           O1-
ATOM    223  H   GLU A  15      31.239 115.370 116.708  1.00  0.00           H  
ATOM    224  HA  GLU A  15      31.555 114.311 114.143  1.00  0.00           H  
ATOM    225  HB2 GLU A  15      32.562 116.947 115.334  1.00  0.00           H  
ATOM    226  HB3 GLU A  15      32.588 116.535 113.599  1.00  0.00           H  
ATOM    227  HG2 GLU A  15      30.006 116.094 113.860  1.00  0.00           H  
ATOM    228  HG3 GLU A  15      30.183 116.817 115.435  1.00  0.00           H  
ATOM    229  N   GLY A  16      34.086 114.459 116.242  1.00  0.00           N  
ATOM    230  CA  GLY A  16      35.097 113.776 116.960  1.00  0.00           C  
ATOM    231  C   GLY A  16      34.859 112.318 117.058  1.00  0.00           C  
ATOM    232  O   GLY A  16      33.759 111.895 117.404  1.00  0.00           O  
ATOM    233  H   GLY A  16      33.412 114.806 116.911  1.00  0.00           H  
ATOM    234  HA2 GLY A  16      35.984 113.951 116.350  1.00  0.00           H  
ATOM    235  HA3 GLY A  16      35.281 114.185 117.953  1.00  0.00           H  
ATOM    236  N   ILE A  17      35.961 111.553 116.801  1.00  0.00           N  
ATOM    237  CA  ILE A  17      35.969 110.122 116.958  1.00  0.00           C  
ATOM    238  C   ILE A  17      37.083 109.680 117.945  1.00  0.00           C  
ATOM    239  O   ILE A  17      37.989 110.519 118.188  1.00  0.00           O  
ATOM    240  CB  ILE A  17      35.959 109.332 115.622  1.00  0.00           C  
ATOM    241  CG1 ILE A  17      37.318 109.338 114.863  1.00  0.00           C  
ATOM    242  CG2 ILE A  17      34.766 109.904 114.732  1.00  0.00           C  
ATOM    243  CD1 ILE A  17      38.069 108.038 115.022  1.00  0.00           C  
ATOM    244  H   ILE A  17      36.836 112.025 116.614  1.00  0.00           H  
ATOM    245  HA  ILE A  17      35.063 109.773 117.452  1.00  0.00           H  
ATOM    246  HB  ILE A  17      35.736 108.287 115.836  1.00  0.00           H  
ATOM    247 HG12 ILE A  17      37.069 109.462 113.809  1.00  0.00           H  
ATOM    248 HG13 ILE A  17      37.884 110.166 115.289  1.00  0.00           H  
ATOM    249 HG21 ILE A  17      33.812 109.925 115.258  1.00  0.00           H  
ATOM    250 HG22 ILE A  17      34.996 110.777 114.119  1.00  0.00           H  
ATOM    251 HG23 ILE A  17      34.729 109.077 114.022  1.00  0.00           H  
ATOM    252 HD11 ILE A  17      39.088 108.217 114.680  1.00  0.00           H  
ATOM    253 HD12 ILE A  17      38.116 107.764 116.077  1.00  0.00           H  
ATOM    254 HD13 ILE A  17      37.603 107.349 114.318  1.00  0.00           H  
ATOM    255  N   PRO A  18      37.102 108.461 118.571  1.00  0.00           N  
ATOM    256  CA  PRO A  18      37.936 108.101 119.667  1.00  0.00           C  
ATOM    257  C   PRO A  18      39.396 108.308 119.456  1.00  0.00           C  
ATOM    258  O   PRO A  18      39.990 107.833 118.418  1.00  0.00           O  
ATOM    259  CB  PRO A  18      37.715 106.668 120.067  1.00  0.00           C  
ATOM    260  CG  PRO A  18      36.226 106.581 119.686  1.00  0.00           C  
ATOM    261  CD  PRO A  18      36.208 107.348 118.368  1.00  0.00           C  
ATOM    262  HA  PRO A  18      37.686 108.783 120.479  1.00  0.00           H  
ATOM    263  HB2 PRO A  18      38.255 106.041 119.358  1.00  0.00           H  
ATOM    264  HB3 PRO A  18      38.040 106.470 121.088  1.00  0.00           H  
ATOM    265  HG2 PRO A  18      35.937 105.549 119.488  1.00  0.00           H  
ATOM    266  HG3 PRO A  18      35.560 106.939 120.472  1.00  0.00           H  
ATOM    267  HD2 PRO A  18      36.646 106.843 117.507  1.00  0.00           H  
ATOM    268  HD3 PRO A  18      35.199 107.637 118.074  1.00  0.00           H  
ATOM    269  N   ASP A  19      40.012 109.017 120.376  1.00  0.00           N  
ATOM    270  CA  ASP A  19      41.411 109.386 120.424  1.00  0.00           C  
ATOM    271  C   ASP A  19      42.326 108.274 119.924  1.00  0.00           C  
ATOM    272  O   ASP A  19      43.265 108.445 119.168  1.00  0.00           O  
ATOM    273  CB  ASP A  19      41.749 110.072 121.738  1.00  0.00           C  
ATOM    274  CG  ASP A  19      41.540 109.202 122.971  1.00  0.00           C  
ATOM    275  OD1 ASP A  19      41.239 107.964 122.804  1.00  0.00           O  
ATOM    276  OD2 ASP A  19      41.698 109.720 124.083  1.00  0.00           O1-
ATOM    277  H   ASP A  19      39.430 109.438 121.086  1.00  0.00           H  
ATOM    278  HA  ASP A  19      41.476 110.217 119.720  1.00  0.00           H  
ATOM    279  HB2 ASP A  19      42.776 110.435 121.772  1.00  0.00           H  
ATOM    280  HB3 ASP A  19      41.139 110.968 121.853  1.00  0.00           H  
ATOM    281  N   GLN A  20      42.026 107.031 120.394  1.00  0.00           N  
ATOM    282  CA  GLN A  20      42.833 105.785 120.173  1.00  0.00           C  
ATOM    283  C   GLN A  20      43.078 105.484 118.672  1.00  0.00           C  
ATOM    284  O   GLN A  20      44.139 105.017 118.274  1.00  0.00           O  
ATOM    285  CB  GLN A  20      42.265 104.584 120.937  1.00  0.00           C  
ATOM    286  CG  GLN A  20      40.753 104.381 120.859  1.00  0.00           C  
ATOM    287  CD  GLN A  20      40.410 102.966 121.385  1.00  0.00           C  
ATOM    288  NE2 GLN A  20      41.011 102.503 122.445  1.00  0.00           N  
ATOM    289  OE1 GLN A  20      39.489 102.333 120.919  1.00  0.00           O  
ATOM    290  H   GLN A  20      41.425 107.037 121.207  1.00  0.00           H  
ATOM    291  HA  GLN A  20      43.810 105.969 120.619  1.00  0.00           H  
ATOM    292  HB2 GLN A  20      42.711 103.751 120.394  1.00  0.00           H  
ATOM    293  HB3 GLN A  20      42.595 104.540 121.974  1.00  0.00           H  
ATOM    294  HG2 GLN A  20      40.224 105.034 121.553  1.00  0.00           H  
ATOM    295  HG3 GLN A  20      40.379 104.435 119.837  1.00  0.00           H  
ATOM    296 HE21 GLN A  20      40.875 101.528 122.671  1.00  0.00           H  
ATOM    297 HE22 GLN A  20      41.616 103.117 122.971  1.00  0.00           H  
ATOM    298  N   TYR A  21      42.082 105.779 117.828  1.00  0.00           N  
ATOM    299  CA  TYR A  21      42.171 105.715 116.367  1.00  0.00           C  
ATOM    300  C   TYR A  21      42.649 107.066 115.717  1.00  0.00           C  
ATOM    301  O   TYR A  21      43.489 106.935 114.830  1.00  0.00           O  
ATOM    302  CB  TYR A  21      40.861 105.303 115.770  1.00  0.00           C  
ATOM    303  CG  TYR A  21      40.241 104.002 116.292  1.00  0.00           C  
ATOM    304  CD1 TYR A  21      39.057 104.214 117.024  1.00  0.00           C  
ATOM    305  CD2 TYR A  21      40.908 102.725 116.222  1.00  0.00           C  
ATOM    306  CE1 TYR A  21      38.566 103.059 117.693  1.00  0.00           C  
ATOM    307  CE2 TYR A  21      40.261 101.619 116.753  1.00  0.00           C  
ATOM    308  CZ  TYR A  21      39.176 101.812 117.599  1.00  0.00           C  
ATOM    309  OH  TYR A  21      38.646 100.745 118.201  1.00  0.00           O  
ATOM    310  H   TYR A  21      41.269 106.192 118.264  1.00  0.00           H  
ATOM    311  HA  TYR A  21      42.891 104.935 116.118  1.00  0.00           H  
ATOM    312  HB2 TYR A  21      40.120 106.102 115.769  1.00  0.00           H  
ATOM    313  HB3 TYR A  21      41.139 105.095 114.737  1.00  0.00           H  
ATOM    314  HD1 TYR A  21      38.633 105.200 117.138  1.00  0.00           H  
ATOM    315  HD2 TYR A  21      41.879 102.510 115.799  1.00  0.00           H  
ATOM    316  HE1 TYR A  21      37.663 103.189 118.273  1.00  0.00           H  
ATOM    317  HE2 TYR A  21      40.657 100.614 116.786  1.00  0.00           H  
ATOM    318  HH  TYR A  21      37.697 100.798 118.066  1.00  0.00           H  
ATOM    319  N   ALA A  22      42.177 108.180 116.204  1.00  0.00           N  
ATOM    320  CA  ALA A  22      42.553 109.550 115.759  1.00  0.00           C  
ATOM    321  C   ALA A  22      44.049 109.860 115.840  1.00  0.00           C  
ATOM    322  O   ALA A  22      44.728 110.374 114.911  1.00  0.00           O  
ATOM    323  CB  ALA A  22      41.696 110.647 116.414  1.00  0.00           C  
ATOM    324  H   ALA A  22      41.716 108.138 117.101  1.00  0.00           H  
ATOM    325  HA  ALA A  22      42.235 109.738 114.735  1.00  0.00           H  
ATOM    326  HB1 ALA A  22      40.635 110.400 116.431  1.00  0.00           H  
ATOM    327  HB2 ALA A  22      41.936 110.808 117.466  1.00  0.00           H  
ATOM    328  HB3 ALA A  22      41.799 111.579 115.858  1.00  0.00           H  
ATOM    329  N   ASP A  23      44.637 109.492 117.005  1.00  0.00           N  
ATOM    330  CA  ASP A  23      46.072 109.577 117.336  1.00  0.00           C  
ATOM    331  C   ASP A  23      47.002 108.421 116.886  1.00  0.00           C  
ATOM    332  O   ASP A  23      48.198 108.467 117.010  1.00  0.00           O  
ATOM    333  CB  ASP A  23      46.307 109.777 118.815  1.00  0.00           C  
ATOM    334  CG  ASP A  23      45.527 110.810 119.535  1.00  0.00           C  
ATOM    335  OD1 ASP A  23      44.859 111.682 118.913  1.00  0.00           O  
ATOM    336  OD2 ASP A  23      45.767 110.866 120.774  1.00  0.00           O1-
ATOM    337  H   ASP A  23      44.031 109.261 117.779  1.00  0.00           H  
ATOM    338  HA  ASP A  23      46.424 110.503 116.879  1.00  0.00           H  
ATOM    339  HB2 ASP A  23      46.017 108.815 119.239  1.00  0.00           H  
ATOM    340  HB3 ASP A  23      47.336 109.989 119.110  1.00  0.00           H  
ATOM    341  N   GLY A  24      46.378 107.343 116.285  1.00  0.00           N  
ATOM    342  CA  GLY A  24      47.088 106.252 115.606  1.00  0.00           C  
ATOM    343  C   GLY A  24      47.677 105.171 116.609  1.00  0.00           C  
ATOM    344  O   GLY A  24      48.557 104.416 116.179  1.00  0.00           O  
ATOM    345  H   GLY A  24      45.382 107.446 116.159  1.00  0.00           H  
ATOM    346  HA2 GLY A  24      46.375 105.853 114.886  1.00  0.00           H  
ATOM    347  HA3 GLY A  24      47.973 106.545 115.041  1.00  0.00           H  
ATOM    348  N   GLU A  25      47.285 105.263 117.887  1.00  0.00           N  
ATOM    349  CA  GLU A  25      47.751 104.429 119.039  1.00  0.00           C  
ATOM    350  C   GLU A  25      47.286 102.974 118.936  1.00  0.00           C  
ATOM    351  O   GLU A  25      48.034 102.070 119.141  1.00  0.00           O  
ATOM    352  CB  GLU A  25      47.149 105.096 120.305  1.00  0.00           C  
ATOM    353  CG  GLU A  25      47.773 106.454 120.734  1.00  0.00           C  
ATOM    354  CD  GLU A  25      49.289 106.300 121.066  1.00  0.00           C  
ATOM    355  OE1 GLU A  25      49.765 105.283 121.610  1.00  0.00           O  
ATOM    356  OE2 GLU A  25      50.037 107.189 120.666  1.00  0.00           O1-
ATOM    357  H   GLU A  25      46.470 105.841 118.033  1.00  0.00           H  
ATOM    358  HA  GLU A  25      48.839 104.412 119.090  1.00  0.00           H  
ATOM    359  HB2 GLU A  25      46.069 105.216 120.224  1.00  0.00           H  
ATOM    360  HB3 GLU A  25      47.291 104.387 121.121  1.00  0.00           H  
ATOM    361  HG2 GLU A  25      47.612 107.214 119.969  1.00  0.00           H  
ATOM    362  HG3 GLU A  25      47.320 106.758 121.678  1.00  0.00           H  
ATOM    363  N   ALA A  26      46.063 102.816 118.464  1.00  0.00           N  
ATOM    364  CA  ALA A  26      45.387 101.544 117.963  1.00  0.00           C  
ATOM    365  C   ALA A  26      46.030 101.088 116.604  1.00  0.00           C  
ATOM    366  O   ALA A  26      46.314  99.906 116.525  1.00  0.00           O  
ATOM    367  CB  ALA A  26      43.891 101.794 117.910  1.00  0.00           C  
ATOM    368  H   ALA A  26      45.433 103.605 118.417  1.00  0.00           H  
ATOM    369  HA  ALA A  26      45.536 100.798 118.744  1.00  0.00           H  
ATOM    370  HB1 ALA A  26      43.504 102.177 118.855  1.00  0.00           H  
ATOM    371  HB2 ALA A  26      43.707 102.535 117.131  1.00  0.00           H  
ATOM    372  HB3 ALA A  26      43.358 100.875 117.665  1.00  0.00           H  
ATOM    373  N   ALA A  27      46.232 101.941 115.650  1.00  0.00           N  
ATOM    374  CA  ALA A  27      46.914 101.617 114.411  1.00  0.00           C  
ATOM    375  C   ALA A  27      48.398 101.094 114.693  1.00  0.00           C  
ATOM    376  O   ALA A  27      48.867 100.330 113.819  1.00  0.00           O  
ATOM    377  CB  ALA A  27      46.703 102.749 113.455  1.00  0.00           C  
ATOM    378  H   ALA A  27      45.768 102.821 115.825  1.00  0.00           H  
ATOM    379  HA  ALA A  27      46.461 100.705 114.022  1.00  0.00           H  
ATOM    380  HB1 ALA A  27      45.706 102.920 113.053  1.00  0.00           H  
ATOM    381  HB2 ALA A  27      46.878 103.670 114.013  1.00  0.00           H  
ATOM    382  HB3 ALA A  27      47.536 102.689 112.753  1.00  0.00           H  
ATOM    383  N   ARG A  28      49.081 101.421 115.814  1.00  0.00           N  
ATOM    384  CA  ARG A  28      50.444 100.911 116.007  1.00  0.00           C  
ATOM    385  C   ARG A  28      50.500  99.420 116.102  1.00  0.00           C  
ATOM    386  O   ARG A  28      51.546  98.829 115.757  1.00  0.00           O  
ATOM    387  CB  ARG A  28      51.034 101.559 117.262  1.00  0.00           C  
ATOM    388  CG  ARG A  28      52.559 101.293 117.494  1.00  0.00           C  
ATOM    389  CD  ARG A  28      53.132 102.073 118.638  1.00  0.00           C  
ATOM    390  NE  ARG A  28      52.936 103.512 118.560  1.00  0.00           N  
ATOM    391  CZ  ARG A  28      52.029 104.188 119.282  1.00  0.00           C  
ATOM    392  NH1 ARG A  28      51.146 103.572 119.994  1.00  0.00           N1+
ATOM    393  NH2 ARG A  28      52.150 105.483 119.401  1.00  0.00           N  
ATOM    394  H   ARG A  28      48.768 102.207 116.365  1.00  0.00           H  
ATOM    395  HA  ARG A  28      50.881 101.202 115.052  1.00  0.00           H  
ATOM    396  HB2 ARG A  28      50.880 102.623 117.086  1.00  0.00           H  
ATOM    397  HB3 ARG A  28      50.411 101.275 118.111  1.00  0.00           H  
ATOM    398  HG2 ARG A  28      52.829 100.250 117.659  1.00  0.00           H  
ATOM    399  HG3 ARG A  28      53.108 101.555 116.589  1.00  0.00           H  
ATOM    400  HD2 ARG A  28      52.653 101.663 119.526  1.00  0.00           H  
ATOM    401  HD3 ARG A  28      54.202 101.869 118.678  1.00  0.00           H  
ATOM    402  HE  ARG A  28      53.667 104.046 118.114  1.00  0.00           H  
ATOM    403 HH11 ARG A  28      51.200 102.564 120.030  1.00  0.00           H  
ATOM    404 HH12 ARG A  28      50.493 104.056 120.594  1.00  0.00           H  
ATOM    405 HH21 ARG A  28      52.940 105.925 118.952  1.00  0.00           H  
ATOM    406 HH22 ARG A  28      51.551 105.992 120.034  1.00  0.00           H  
ATOM    407  N   VAL A  29      49.411  98.736 116.479  1.00  0.00           N  
ATOM    408  CA  VAL A  29      49.369  97.296 116.946  1.00  0.00           C  
ATOM    409  C   VAL A  29      48.276  96.467 116.233  1.00  0.00           C  
ATOM    410  O   VAL A  29      48.226  95.271 116.419  1.00  0.00           O  
ATOM    411  CB  VAL A  29      49.295  97.159 118.496  1.00  0.00           C  
ATOM    412  CG1 VAL A  29      50.517  97.834 119.123  1.00  0.00           C  
ATOM    413  CG2 VAL A  29      48.018  97.702 119.154  1.00  0.00           C  
ATOM    414  H   VAL A  29      48.701  99.356 116.843  1.00  0.00           H  
ATOM    415  HA  VAL A  29      50.315  96.826 116.676  1.00  0.00           H  
ATOM    416  HB  VAL A  29      49.331  96.105 118.770  1.00  0.00           H  
ATOM    417 HG11 VAL A  29      50.412  98.918 119.080  1.00  0.00           H  
ATOM    418 HG12 VAL A  29      50.579  97.525 120.167  1.00  0.00           H  
ATOM    419 HG13 VAL A  29      51.419  97.556 118.579  1.00  0.00           H  
ATOM    420 HG21 VAL A  29      47.977  98.790 119.116  1.00  0.00           H  
ATOM    421 HG22 VAL A  29      47.119  97.427 118.602  1.00  0.00           H  
ATOM    422 HG23 VAL A  29      47.997  97.371 120.192  1.00  0.00           H  
ATOM    423  N   TRP A  30      47.349  97.111 115.548  1.00  0.00           N  
ATOM    424  CA  TRP A  30      46.100  96.469 115.109  1.00  0.00           C  
ATOM    425  C   TRP A  30      46.247  95.198 114.283  1.00  0.00           C  
ATOM    426  O   TRP A  30      45.468  94.243 114.317  1.00  0.00           O  
ATOM    427  CB  TRP A  30      45.275  97.425 114.261  1.00  0.00           C  
ATOM    428  CG  TRP A  30      43.776  97.087 114.252  1.00  0.00           C  
ATOM    429  CD1 TRP A  30      42.996  96.683 113.181  1.00  0.00           C  
ATOM    430  CD2 TRP A  30      42.778  97.249 115.333  1.00  0.00           C  
ATOM    431  CE2 TRP A  30      41.466  96.864 114.884  1.00  0.00           C  
ATOM    432  CE3 TRP A  30      42.965  97.689 116.607  1.00  0.00           C  
ATOM    433  NE1 TRP A  30      41.678  96.699 113.495  1.00  0.00           N  
ATOM    434  CZ2 TRP A  30      40.395  97.079 115.730  1.00  0.00           C  
ATOM    435  CZ3 TRP A  30      41.908  97.787 117.514  1.00  0.00           C  
ATOM    436  CH2 TRP A  30      40.577  97.559 117.045  1.00  0.00           C  
ATOM    437  H   TRP A  30      47.211  98.112 115.559  1.00  0.00           H  
ATOM    438  HA  TRP A  30      45.564  96.234 116.028  1.00  0.00           H  
ATOM    439  HB2 TRP A  30      45.478  98.412 114.678  1.00  0.00           H  
ATOM    440  HB3 TRP A  30      45.690  97.540 113.260  1.00  0.00           H  
ATOM    441  HD1 TRP A  30      43.389  96.587 112.180  1.00  0.00           H  
ATOM    442  HE1 TRP A  30      40.924  96.573 112.837  1.00  0.00           H  
ATOM    443  HE3 TRP A  30      43.955  97.992 116.916  1.00  0.00           H  
ATOM    444  HZ2 TRP A  30      39.394  96.897 115.368  1.00  0.00           H  
ATOM    445  HZ3 TRP A  30      42.049  98.152 118.521  1.00  0.00           H  
ATOM    446  HH2 TRP A  30      39.656  97.668 117.600  1.00  0.00           H  
ATOM    447  N   GLN A  31      47.277  95.122 113.389  1.00  0.00           N  
ATOM    448  CA  GLN A  31      47.600  93.974 112.573  1.00  0.00           C  
ATOM    449  C   GLN A  31      48.176  92.711 113.307  1.00  0.00           C  
ATOM    450  O   GLN A  31      48.090  91.587 112.879  1.00  0.00           O  
ATOM    451  CB  GLN A  31      48.517  94.276 111.387  1.00  0.00           C  
ATOM    452  CG  GLN A  31      48.075  95.543 110.530  1.00  0.00           C  
ATOM    453  CD  GLN A  31      46.890  95.249 109.632  1.00  0.00           C  
ATOM    454  NE2 GLN A  31      47.102  95.278 108.361  1.00  0.00           N  
ATOM    455  OE1 GLN A  31      45.726  95.046 110.029  1.00  0.00           O  
ATOM    456  H   GLN A  31      47.948  95.877 113.370  1.00  0.00           H  
ATOM    457  HA  GLN A  31      46.680  93.548 112.174  1.00  0.00           H  
ATOM    458  HB2 GLN A  31      49.488  94.511 111.821  1.00  0.00           H  
ATOM    459  HB3 GLN A  31      48.689  93.401 110.761  1.00  0.00           H  
ATOM    460  HG2 GLN A  31      47.742  96.389 111.130  1.00  0.00           H  
ATOM    461  HG3 GLN A  31      48.977  95.953 110.078  1.00  0.00           H  
ATOM    462 HE21 GLN A  31      46.330  95.311 107.710  1.00  0.00           H  
ATOM    463 HE22 GLN A  31      47.953  95.630 107.946  1.00  0.00           H  
ATOM    464  N   LEU A  32      48.661  92.974 114.558  1.00  0.00           N  
ATOM    465  CA  LEU A  32      49.197  92.031 115.551  1.00  0.00           C  
ATOM    466  C   LEU A  32      48.001  91.577 116.476  1.00  0.00           C  
ATOM    467  O   LEU A  32      48.003  90.402 116.871  1.00  0.00           O  
ATOM    468  CB  LEU A  32      50.272  92.652 116.417  1.00  0.00           C  
ATOM    469  CG  LEU A  32      51.529  93.213 115.700  1.00  0.00           C  
ATOM    470  CD1 LEU A  32      52.550  94.042 116.540  1.00  0.00           C  
ATOM    471  CD2 LEU A  32      52.317  92.059 114.990  1.00  0.00           C  
ATOM    472  H   LEU A  32      48.674  93.941 114.848  1.00  0.00           H  
ATOM    473  HA  LEU A  32      49.588  91.098 115.144  1.00  0.00           H  
ATOM    474  HB2 LEU A  32      49.843  93.495 116.958  1.00  0.00           H  
ATOM    475  HB3 LEU A  32      50.691  92.089 117.252  1.00  0.00           H  
ATOM    476  HG  LEU A  32      51.124  93.753 114.846  1.00  0.00           H  
ATOM    477 HD11 LEU A  32      52.031  94.910 116.945  1.00  0.00           H  
ATOM    478 HD12 LEU A  32      53.045  93.531 117.366  1.00  0.00           H  
ATOM    479 HD13 LEU A  32      53.377  94.440 115.950  1.00  0.00           H  
ATOM    480 HD21 LEU A  32      51.641  91.530 114.318  1.00  0.00           H  
ATOM    481 HD22 LEU A  32      53.135  92.468 114.397  1.00  0.00           H  
ATOM    482 HD23 LEU A  32      52.763  91.374 115.711  1.00  0.00           H  
ATOM    483  N   TYR A  33      46.961  92.394 116.762  1.00  0.00           N  
ATOM    484  CA  TYR A  33      45.658  92.101 117.380  1.00  0.00           C  
ATOM    485  C   TYR A  33      44.660  91.436 116.380  1.00  0.00           C  
ATOM    486  O   TYR A  33      43.764  90.737 116.820  1.00  0.00           O  
ATOM    487  CB  TYR A  33      45.119  93.377 118.001  1.00  0.00           C  
ATOM    488  CG  TYR A  33      43.760  93.335 118.668  1.00  0.00           C  
ATOM    489  CD1 TYR A  33      42.616  93.866 117.990  1.00  0.00           C  
ATOM    490  CD2 TYR A  33      43.635  92.801 119.964  1.00  0.00           C  
ATOM    491  CE1 TYR A  33      41.342  93.877 118.591  1.00  0.00           C  
ATOM    492  CE2 TYR A  33      42.348  92.735 120.502  1.00  0.00           C  
ATOM    493  CZ  TYR A  33      41.236  93.382 119.889  1.00  0.00           C  
ATOM    494  OH  TYR A  33      40.095  93.445 120.638  1.00  0.00           O  
ATOM    495  H   TYR A  33      47.126  93.368 116.554  1.00  0.00           H  
ATOM    496  HA  TYR A  33      45.683  91.422 118.232  1.00  0.00           H  
ATOM    497  HB2 TYR A  33      45.868  93.726 118.711  1.00  0.00           H  
ATOM    498  HB3 TYR A  33      45.024  94.076 117.170  1.00  0.00           H  
ATOM    499  HD1 TYR A  33      42.738  94.225 116.979  1.00  0.00           H  
ATOM    500  HD2 TYR A  33      44.524  92.506 120.499  1.00  0.00           H  
ATOM    501  HE1 TYR A  33      40.573  94.428 118.069  1.00  0.00           H  
ATOM    502  HE2 TYR A  33      42.178  92.231 121.442  1.00  0.00           H  
ATOM    503  HH  TYR A  33      40.152  92.917 121.437  1.00  0.00           H  
ATOM    504  N   ILE A  34      44.857  91.645 115.068  1.00  0.00           N  
ATOM    505  CA  ILE A  34      44.036  90.954 114.039  1.00  0.00           C  
ATOM    506  C   ILE A  34      44.708  89.586 113.830  1.00  0.00           C  
ATOM    507  O   ILE A  34      44.040  88.507 113.719  1.00  0.00           O  
ATOM    508  CB  ILE A  34      43.835  91.701 112.738  1.00  0.00           C  
ATOM    509  CG1 ILE A  34      42.517  92.611 112.853  1.00  0.00           C  
ATOM    510  CG2 ILE A  34      43.541  90.786 111.570  1.00  0.00           C  
ATOM    511  CD1 ILE A  34      42.508  93.687 111.777  1.00  0.00           C  
ATOM    512  H   ILE A  34      45.379  92.426 114.697  1.00  0.00           H  
ATOM    513  HA  ILE A  34      43.044  90.715 114.423  1.00  0.00           H  
ATOM    514  HB  ILE A  34      44.663  92.313 112.378  1.00  0.00           H  
ATOM    515 HG12 ILE A  34      41.537  92.135 112.797  1.00  0.00           H  
ATOM    516 HG13 ILE A  34      42.518  93.119 113.818  1.00  0.00           H  
ATOM    517 HG21 ILE A  34      42.666  90.215 111.881  1.00  0.00           H  
ATOM    518 HG22 ILE A  34      43.401  91.445 110.712  1.00  0.00           H  
ATOM    519 HG23 ILE A  34      44.441  90.177 111.494  1.00  0.00           H  
ATOM    520 HD11 ILE A  34      41.629  94.294 111.992  1.00  0.00           H  
ATOM    521 HD12 ILE A  34      43.339  94.392 111.791  1.00  0.00           H  
ATOM    522 HD13 ILE A  34      42.348  93.271 110.783  1.00  0.00           H  
ATOM    523  N   GLY A  35      46.064  89.638 113.842  1.00  0.00           N  
ATOM    524  CA  GLY A  35      47.053  88.563 113.605  1.00  0.00           C  
ATOM    525  C   GLY A  35      46.971  88.161 112.138  1.00  0.00           C  
ATOM    526  O   GLY A  35      47.136  89.046 111.304  1.00  0.00           O  
ATOM    527  H   GLY A  35      46.505  90.544 113.758  1.00  0.00           H  
ATOM    528  HA2 GLY A  35      48.094  88.802 113.827  1.00  0.00           H  
ATOM    529  HA3 GLY A  35      46.730  87.676 114.151  1.00  0.00           H  
ATOM    530  N   ASP A  36      46.903  86.954 111.766  1.00  0.00           N  
ATOM    531  CA  ASP A  36      46.690  86.487 110.407  1.00  0.00           C  
ATOM    532  C   ASP A  36      45.442  86.893 109.721  1.00  0.00           C  
ATOM    533  O   ASP A  36      44.386  86.530 110.166  1.00  0.00           O  
ATOM    534  CB  ASP A  36      46.939  84.977 110.315  1.00  0.00           C  
ATOM    535  CG  ASP A  36      46.831  84.397 108.917  1.00  0.00           C  
ATOM    536  OD1 ASP A  36      46.975  85.113 107.934  1.00  0.00           O  
ATOM    537  OD2 ASP A  36      46.448  83.193 108.849  1.00  0.00           O1-
ATOM    538  H   ASP A  36      46.998  86.263 112.496  1.00  0.00           H  
ATOM    539  HA  ASP A  36      47.528  86.868 109.821  1.00  0.00           H  
ATOM    540  HB2 ASP A  36      47.933  84.835 110.739  1.00  0.00           H  
ATOM    541  HB3 ASP A  36      46.201  84.480 110.943  1.00  0.00           H  
ATOM    542  N   THR A  37      45.598  87.779 108.728  1.00  0.00           N  
ATOM    543  CA  THR A  37      44.434  88.387 108.001  1.00  0.00           C  
ATOM    544  C   THR A  37      43.734  87.357 107.050  1.00  0.00           C  
ATOM    545  O   THR A  37      42.572  87.563 106.782  1.00  0.00           O  
ATOM    546  CB  THR A  37      44.863  89.630 107.268  1.00  0.00           C  
ATOM    547  CG2 THR A  37      45.429  90.625 108.244  1.00  0.00           C  
ATOM    548  OG1 THR A  37      45.928  89.259 106.398  1.00  0.00           O  
ATOM    549  H   THR A  37      46.509  88.081 108.411  1.00  0.00           H  
ATOM    550  HA  THR A  37      43.666  88.761 108.678  1.00  0.00           H  
ATOM    551  HB  THR A  37      44.007  90.042 106.733  1.00  0.00           H  
ATOM    552  HG1 THR A  37      45.938  89.827 105.625  1.00  0.00           H  
ATOM    553 HG21 THR A  37      46.303  90.124 108.659  1.00  0.00           H  
ATOM    554 HG22 THR A  37      45.720  91.590 107.830  1.00  0.00           H  
ATOM    555 HG23 THR A  37      44.739  90.829 109.063  1.00  0.00           H  
ATOM    556  N   ARG A  38      44.395  86.318 106.510  1.00  0.00           N  
ATOM    557  CA  ARG A  38      43.795  85.166 105.759  1.00  0.00           C  
ATOM    558  C   ARG A  38      43.003  84.299 106.692  1.00  0.00           C  
ATOM    559  O   ARG A  38      42.114  83.628 106.255  1.00  0.00           O  
ATOM    560  CB  ARG A  38      45.051  84.278 105.248  1.00  0.00           C  
ATOM    561  CG  ARG A  38      46.260  85.075 104.626  1.00  0.00           C  
ATOM    562  CD  ARG A  38      47.546  84.189 104.755  1.00  0.00           C  
ATOM    563  NE  ARG A  38      48.752  85.003 104.531  1.00  0.00           N  
ATOM    564  CZ  ARG A  38      49.689  85.511 105.369  1.00  0.00           C  
ATOM    565  NH1 ARG A  38      49.395  85.603 106.597  1.00  0.00           N1+
ATOM    566  NH2 ARG A  38      50.734  86.246 104.916  1.00  0.00           N  
ATOM    567  H   ARG A  38      45.370  86.214 106.755  1.00  0.00           H  
ATOM    568  HA  ARG A  38      43.157  85.514 104.946  1.00  0.00           H  
ATOM    569  HB2 ARG A  38      45.432  83.722 106.105  1.00  0.00           H  
ATOM    570  HB3 ARG A  38      44.774  83.594 104.446  1.00  0.00           H  
ATOM    571  HG2 ARG A  38      46.168  85.301 103.564  1.00  0.00           H  
ATOM    572  HG3 ARG A  38      46.463  85.988 105.186  1.00  0.00           H  
ATOM    573  HD2 ARG A  38      47.655  83.746 105.746  1.00  0.00           H  
ATOM    574  HD3 ARG A  38      47.580  83.295 104.131  1.00  0.00           H  
ATOM    575  HE  ARG A  38      49.032  84.998 103.561  1.00  0.00           H  
ATOM    576 HH11 ARG A  38      48.547  85.244 107.011  1.00  0.00           H  
ATOM    577 HH12 ARG A  38      50.174  85.859 107.188  1.00  0.00           H  
ATOM    578 HH21 ARG A  38      51.053  86.269 103.958  1.00  0.00           H  
ATOM    579 HH22 ARG A  38      51.412  86.524 105.611  1.00  0.00           H  
ATOM    580  N   SER A  39      43.386  84.180 107.955  1.00  0.00           N  
ATOM    581  CA  SER A  39      42.642  83.434 108.982  1.00  0.00           C  
ATOM    582  C   SER A  39      41.473  84.206 109.586  1.00  0.00           C  
ATOM    583  O   SER A  39      40.404  83.600 109.903  1.00  0.00           O  
ATOM    584  CB  SER A  39      43.645  82.966 110.038  1.00  0.00           C  
ATOM    585  OG  SER A  39      42.880  82.443 111.111  1.00  0.00           O  
ATOM    586  H   SER A  39      44.345  84.445 108.126  1.00  0.00           H  
ATOM    587  HA  SER A  39      42.243  82.502 108.580  1.00  0.00           H  
ATOM    588  HB2 SER A  39      44.372  82.232 109.694  1.00  0.00           H  
ATOM    589  HB3 SER A  39      44.215  83.870 110.252  1.00  0.00           H  
ATOM    590  HG  SER A  39      43.464  82.529 111.868  1.00  0.00           H  
ATOM    591  N   ARG A  40      41.519  85.617 109.646  1.00  0.00           N  
ATOM    592  CA  ARG A  40      40.362  86.502 109.740  1.00  0.00           C  
ATOM    593  C   ARG A  40      39.455  86.266 108.575  1.00  0.00           C  
ATOM    594  O   ARG A  40      38.333  85.728 108.732  1.00  0.00           O  
ATOM    595  CB  ARG A  40      40.862  87.952 109.937  1.00  0.00           C  
ATOM    596  CG  ARG A  40      39.652  88.889 109.993  1.00  0.00           C  
ATOM    597  CD  ARG A  40      40.054  90.326 110.018  1.00  0.00           C  
ATOM    598  NE  ARG A  40      38.830  91.078 110.037  1.00  0.00           N  
ATOM    599  CZ  ARG A  40      38.595  92.204 110.704  1.00  0.00           C  
ATOM    600  NH1 ARG A  40      39.332  92.771 111.639  1.00  0.00           N1+
ATOM    601  NH2 ARG A  40      37.410  92.784 110.463  1.00  0.00           N  
ATOM    602  H   ARG A  40      42.465  85.968 109.686  1.00  0.00           H  
ATOM    603  HA  ARG A  40      39.743  86.207 110.587  1.00  0.00           H  
ATOM    604  HB2 ARG A  40      41.425  88.078 110.862  1.00  0.00           H  
ATOM    605  HB3 ARG A  40      41.457  88.245 109.072  1.00  0.00           H  
ATOM    606  HG2 ARG A  40      38.994  88.587 109.179  1.00  0.00           H  
ATOM    607  HG3 ARG A  40      39.108  88.523 110.865  1.00  0.00           H  
ATOM    608  HD2 ARG A  40      40.615  90.402 110.950  1.00  0.00           H  
ATOM    609  HD3 ARG A  40      40.698  90.653 109.202  1.00  0.00           H  
ATOM    610  HE  ARG A  40      38.177  90.912 109.284  1.00  0.00           H  
ATOM    611 HH11 ARG A  40      40.268  92.445 111.833  1.00  0.00           H  
ATOM    612 HH12 ARG A  40      38.962  93.521 112.205  1.00  0.00           H  
ATOM    613 HH21 ARG A  40      37.024  92.635 109.541  1.00  0.00           H  
ATOM    614 HH22 ARG A  40      37.187  93.655 110.922  1.00  0.00           H  
ATOM    615  N   THR A  41      39.899  86.552 107.354  1.00  0.00           N  
ATOM    616  CA  THR A  41      39.034  86.937 106.196  1.00  0.00           C  
ATOM    617  C   THR A  41      38.150  85.840 105.647  1.00  0.00           C  
ATOM    618  O   THR A  41      36.917  86.090 105.378  1.00  0.00           O  
ATOM    619  CB  THR A  41      39.858  87.637 105.169  1.00  0.00           C  
ATOM    620  CG2 THR A  41      38.938  88.328 104.174  1.00  0.00           C  
ATOM    621  OG1 THR A  41      40.422  88.831 105.785  1.00  0.00           O  
ATOM    622  H   THR A  41      40.796  87.015 107.387  1.00  0.00           H  
ATOM    623  HA  THR A  41      38.324  87.697 106.523  1.00  0.00           H  
ATOM    624  HB  THR A  41      40.601  87.000 104.688  1.00  0.00           H  
ATOM    625  HG1 THR A  41      41.318  88.587 106.030  1.00  0.00           H  
ATOM    626 HG21 THR A  41      39.529  88.918 103.473  1.00  0.00           H  
ATOM    627 HG22 THR A  41      38.350  87.573 103.650  1.00  0.00           H  
ATOM    628 HG23 THR A  41      38.198  88.917 104.716  1.00  0.00           H  
ATOM    629  N   ALA A  42      38.596  84.590 105.647  1.00  0.00           N  
ATOM    630  CA  ALA A  42      37.944  83.370 105.237  1.00  0.00           C  
ATOM    631  C   ALA A  42      36.780  82.963 106.169  1.00  0.00           C  
ATOM    632  O   ALA A  42      35.962  82.083 105.892  1.00  0.00           O  
ATOM    633  CB  ALA A  42      39.002  82.296 105.135  1.00  0.00           C  
ATOM    634  H   ALA A  42      39.526  84.417 105.999  1.00  0.00           H  
ATOM    635  HA  ALA A  42      37.667  83.686 104.230  1.00  0.00           H  
ATOM    636  HB1 ALA A  42      39.643  82.460 104.269  1.00  0.00           H  
ATOM    637  HB2 ALA A  42      39.678  82.134 105.975  1.00  0.00           H  
ATOM    638  HB3 ALA A  42      38.514  81.325 105.044  1.00  0.00           H  
ATOM    639  N   GLU A  43      36.747  83.395 107.443  1.00  0.00           N  
ATOM    640  CA  GLU A  43      35.601  83.111 108.372  1.00  0.00           C  
ATOM    641  C   GLU A  43      34.224  83.576 107.846  1.00  0.00           C  
ATOM    642  O   GLU A  43      33.244  82.871 107.940  1.00  0.00           O  
ATOM    643  CB  GLU A  43      35.833  83.796 109.780  1.00  0.00           C  
ATOM    644  CG  GLU A  43      37.053  83.191 110.476  1.00  0.00           C  
ATOM    645  CD  GLU A  43      36.880  81.708 110.845  1.00  0.00           C  
ATOM    646  OE1 GLU A  43      35.718  81.264 111.075  1.00  0.00           O  
ATOM    647  OE2 GLU A  43      37.901  80.996 110.827  1.00  0.00           O1-
ATOM    648  H   GLU A  43      37.472  83.958 107.863  1.00  0.00           H  
ATOM    649  HA  GLU A  43      35.468  82.067 108.653  1.00  0.00           H  
ATOM    650  HB2 GLU A  43      36.088  84.841 109.609  1.00  0.00           H  
ATOM    651  HB3 GLU A  43      34.970  83.691 110.437  1.00  0.00           H  
ATOM    652  HG2 GLU A  43      37.940  83.255 109.847  1.00  0.00           H  
ATOM    653  HG3 GLU A  43      37.213  83.712 111.420  1.00  0.00           H  
ATOM    654  N   TYR A  44      34.236  84.796 107.216  1.00  0.00           N  
ATOM    655  CA  TYR A  44      33.018  85.481 106.711  1.00  0.00           C  
ATOM    656  C   TYR A  44      33.031  85.612 105.171  1.00  0.00           C  
ATOM    657  O   TYR A  44      32.011  85.926 104.585  1.00  0.00           O  
ATOM    658  CB  TYR A  44      32.803  86.754 107.544  1.00  0.00           C  
ATOM    659  CG  TYR A  44      33.956  87.655 107.530  1.00  0.00           C  
ATOM    660  CD1 TYR A  44      34.147  88.567 106.409  1.00  0.00           C  
ATOM    661  CD2 TYR A  44      34.739  87.679 108.688  1.00  0.00           C  
ATOM    662  CE1 TYR A  44      35.258  89.400 106.388  1.00  0.00           C  
ATOM    663  CE2 TYR A  44      35.810  88.584 108.684  1.00  0.00           C  
ATOM    664  CZ  TYR A  44      35.980  89.469 107.602  1.00  0.00           C  
ATOM    665  OH  TYR A  44      37.008  90.392 107.638  1.00  0.00           O  
ATOM    666  H   TYR A  44      35.066  85.369 107.183  1.00  0.00           H  
ATOM    667  HA  TYR A  44      32.183  84.833 106.981  1.00  0.00           H  
ATOM    668  HB2 TYR A  44      31.906  87.269 107.201  1.00  0.00           H  
ATOM    669  HB3 TYR A  44      32.545  86.511 108.574  1.00  0.00           H  
ATOM    670  HD1 TYR A  44      33.438  88.541 105.596  1.00  0.00           H  
ATOM    671  HD2 TYR A  44      34.611  87.066 109.569  1.00  0.00           H  
ATOM    672  HE1 TYR A  44      35.563  90.011 105.551  1.00  0.00           H  
ATOM    673  HE2 TYR A  44      36.568  88.581 109.454  1.00  0.00           H  
ATOM    674  HH  TYR A  44      36.690  91.280 107.461  1.00  0.00           H  
ATOM    675  N   LYS A  45      34.173  85.437 104.434  1.00  0.00           N  
ATOM    676  CA  LYS A  45      34.314  85.511 102.934  1.00  0.00           C  
ATOM    677  C   LYS A  45      33.245  84.757 102.162  1.00  0.00           C  
ATOM    678  O   LYS A  45      32.527  85.461 101.446  1.00  0.00           O  
ATOM    679  CB  LYS A  45      35.666  85.044 102.449  1.00  0.00           C  
ATOM    680  CG  LYS A  45      35.872  85.323 100.974  1.00  0.00           C  
ATOM    681  CD  LYS A  45      37.171  84.887 100.348  1.00  0.00           C  
ATOM    682  CE  LYS A  45      37.181  84.906  98.787  1.00  0.00           C  
ATOM    683  NZ  LYS A  45      38.413  84.390  98.286  1.00  0.00           N1+
ATOM    684  H   LYS A  45      34.987  85.268 105.008  1.00  0.00           H  
ATOM    685  HA  LYS A  45      34.219  86.551 102.622  1.00  0.00           H  
ATOM    686  HB2 LYS A  45      36.296  85.795 102.927  1.00  0.00           H  
ATOM    687  HB3 LYS A  45      35.908  84.011 102.695  1.00  0.00           H  
ATOM    688  HG2 LYS A  45      35.150  84.801 100.346  1.00  0.00           H  
ATOM    689  HG3 LYS A  45      35.812  86.405 100.860  1.00  0.00           H  
ATOM    690  HD2 LYS A  45      37.978  85.497 100.755  1.00  0.00           H  
ATOM    691  HD3 LYS A  45      37.192  83.877 100.757  1.00  0.00           H  
ATOM    692  HE2 LYS A  45      36.395  84.309  98.324  1.00  0.00           H  
ATOM    693  HE3 LYS A  45      37.073  85.941  98.460  1.00  0.00           H  
ATOM    694  HZ1 LYS A  45      39.230  84.748  98.759  1.00  0.00           H  
ATOM    695  HZ2 LYS A  45      38.469  83.385  98.363  1.00  0.00           H  
ATOM    696  HZ3 LYS A  45      38.597  84.678  97.335  1.00  0.00           H  
ATOM    697  N   ALA A  46      33.031  83.433 102.281  1.00  0.00           N  
ATOM    698  CA  ALA A  46      32.003  82.676 101.627  1.00  0.00           C  
ATOM    699  C   ALA A  46      30.558  83.183 101.840  1.00  0.00           C  
ATOM    700  O   ALA A  46      29.741  83.257 100.911  1.00  0.00           O  
ATOM    701  CB  ALA A  46      32.153  81.145 101.735  1.00  0.00           C  
ATOM    702  H   ALA A  46      33.738  82.955 102.821  1.00  0.00           H  
ATOM    703  HA  ALA A  46      32.199  82.821 100.564  1.00  0.00           H  
ATOM    704  HB1 ALA A  46      33.175  80.832 101.517  1.00  0.00           H  
ATOM    705  HB2 ALA A  46      31.876  80.912 102.763  1.00  0.00           H  
ATOM    706  HB3 ALA A  46      31.533  80.702 100.956  1.00  0.00           H  
ATOM    707  N   TRP A  47      30.204  83.747 103.016  1.00  0.00           N  
ATOM    708  CA  TRP A  47      28.952  84.493 103.279  1.00  0.00           C  
ATOM    709  C   TRP A  47      28.810  85.861 102.675  1.00  0.00           C  
ATOM    710  O   TRP A  47      27.876  86.072 101.809  1.00  0.00           O  
ATOM    711  CB  TRP A  47      28.697  84.411 104.770  1.00  0.00           C  
ATOM    712  CG  TRP A  47      27.415  85.043 105.228  1.00  0.00           C  
ATOM    713  CD1 TRP A  47      26.263  84.447 105.557  1.00  0.00           C  
ATOM    714  CD2 TRP A  47      27.117  86.456 105.346  1.00  0.00           C  
ATOM    715  CE2 TRP A  47      25.828  86.697 105.855  1.00  0.00           C  
ATOM    716  CE3 TRP A  47      27.902  87.614 105.211  1.00  0.00           C  
ATOM    717  NE1 TRP A  47      25.304  85.418 105.926  1.00  0.00           N  
ATOM    718  CZ2 TRP A  47      25.339  87.946 106.092  1.00  0.00           C  
ATOM    719  CZ3 TRP A  47      27.418  88.918 105.422  1.00  0.00           C  
ATOM    720  CH2 TRP A  47      26.103  89.067 105.832  1.00  0.00           C  
ATOM    721  H   TRP A  47      30.972  83.820 103.669  1.00  0.00           H  
ATOM    722  HA  TRP A  47      28.226  83.766 102.912  1.00  0.00           H  
ATOM    723  HB2 TRP A  47      28.626  83.370 105.085  1.00  0.00           H  
ATOM    724  HB3 TRP A  47      29.494  84.917 105.316  1.00  0.00           H  
ATOM    725  HD1 TRP A  47      26.100  83.380 105.497  1.00  0.00           H  
ATOM    726  HE1 TRP A  47      24.398  85.087 106.224  1.00  0.00           H  
ATOM    727  HE3 TRP A  47      28.966  87.473 105.083  1.00  0.00           H  
ATOM    728  HZ2 TRP A  47      24.365  88.037 106.550  1.00  0.00           H  
ATOM    729  HZ3 TRP A  47      28.071  89.776 105.370  1.00  0.00           H  
ATOM    730  HH2 TRP A  47      25.705  90.006 106.185  1.00  0.00           H  
ATOM    731  N   LEU A  48      29.852  86.675 102.711  1.00  0.00           N  
ATOM    732  CA  LEU A  48      29.809  88.093 102.190  1.00  0.00           C  
ATOM    733  C   LEU A  48      29.872  88.123 100.676  1.00  0.00           C  
ATOM    734  O   LEU A  48      28.935  88.683 100.160  1.00  0.00           O  
ATOM    735  CB  LEU A  48      30.834  88.937 102.875  1.00  0.00           C  
ATOM    736  CG  LEU A  48      30.942  90.401 102.446  1.00  0.00           C  
ATOM    737  CD1 LEU A  48      29.684  91.109 102.890  1.00  0.00           C  
ATOM    738  CD2 LEU A  48      32.126  91.172 103.121  1.00  0.00           C  
ATOM    739  H   LEU A  48      30.606  86.398 103.324  1.00  0.00           H  
ATOM    740  HA  LEU A  48      28.869  88.574 102.459  1.00  0.00           H  
ATOM    741  HB2 LEU A  48      30.748  88.790 103.952  1.00  0.00           H  
ATOM    742  HB3 LEU A  48      31.763  88.424 102.624  1.00  0.00           H  
ATOM    743  HG  LEU A  48      31.070  90.402 101.363  1.00  0.00           H  
ATOM    744 HD11 LEU A  48      29.747  92.166 102.632  1.00  0.00           H  
ATOM    745 HD12 LEU A  48      28.767  90.696 102.472  1.00  0.00           H  
ATOM    746 HD13 LEU A  48      29.632  91.077 103.978  1.00  0.00           H  
ATOM    747 HD21 LEU A  48      31.960  91.373 104.180  1.00  0.00           H  
ATOM    748 HD22 LEU A  48      33.109  90.724 102.969  1.00  0.00           H  
ATOM    749 HD23 LEU A  48      32.162  92.171 102.688  1.00  0.00           H  
ATOM    750  N   LEU A  49      30.838  87.477  99.980  1.00  0.00           N  
ATOM    751  CA  LEU A  49      30.908  87.318  98.513  1.00  0.00           C  
ATOM    752  C   LEU A  49      29.723  86.443  98.001  1.00  0.00           C  
ATOM    753  O   LEU A  49      29.206  86.761  96.967  1.00  0.00           O  
ATOM    754  CB  LEU A  49      32.267  86.875  98.021  1.00  0.00           C  
ATOM    755  CG  LEU A  49      33.500  87.633  98.551  1.00  0.00           C  
ATOM    756  CD1 LEU A  49      34.654  87.078  97.766  1.00  0.00           C  
ATOM    757  CD2 LEU A  49      33.437  89.101  98.418  1.00  0.00           C  
ATOM    758  H   LEU A  49      31.488  86.928 100.524  1.00  0.00           H  
ATOM    759  HA  LEU A  49      30.803  88.319  98.095  1.00  0.00           H  
ATOM    760  HB2 LEU A  49      32.438  85.811  98.184  1.00  0.00           H  
ATOM    761  HB3 LEU A  49      32.242  86.973  96.936  1.00  0.00           H  
ATOM    762  HG  LEU A  49      33.697  87.528  99.618  1.00  0.00           H  
ATOM    763 HD11 LEU A  49      34.568  87.220  96.689  1.00  0.00           H  
ATOM    764 HD12 LEU A  49      35.621  87.506  98.032  1.00  0.00           H  
ATOM    765 HD13 LEU A  49      34.738  86.019  98.014  1.00  0.00           H  
ATOM    766 HD21 LEU A  49      32.835  89.540  99.214  1.00  0.00           H  
ATOM    767 HD22 LEU A  49      34.424  89.547  98.541  1.00  0.00           H  
ATOM    768 HD23 LEU A  49      33.077  89.434  97.445  1.00  0.00           H  
ATOM    769  N   GLY A  50      29.116  85.561  98.808  1.00  0.00           N  
ATOM    770  CA  GLY A  50      27.901  84.823  98.524  1.00  0.00           C  
ATOM    771  C   GLY A  50      26.699  85.807  98.459  1.00  0.00           C  
ATOM    772  O   GLY A  50      25.922  85.789  97.461  1.00  0.00           O  
ATOM    773  H   GLY A  50      29.641  85.287  99.626  1.00  0.00           H  
ATOM    774  HA2 GLY A  50      28.135  84.337  97.578  1.00  0.00           H  
ATOM    775  HA3 GLY A  50      27.688  84.095  99.306  1.00  0.00           H  
ATOM    776  N   LEU A  51      26.536  86.732  99.442  1.00  0.00           N  
ATOM    777  CA  LEU A  51      25.511  87.807  99.481  1.00  0.00           C  
ATOM    778  C   LEU A  51      25.730  88.869  98.423  1.00  0.00           C  
ATOM    779  O   LEU A  51      24.756  89.171  97.766  1.00  0.00           O  
ATOM    780  CB  LEU A  51      25.442  88.435 100.907  1.00  0.00           C  
ATOM    781  CG  LEU A  51      24.664  89.746 101.076  1.00  0.00           C  
ATOM    782  CD1 LEU A  51      23.164  89.653 100.865  1.00  0.00           C  
ATOM    783  CD2 LEU A  51      24.939  90.473 102.394  1.00  0.00           C  
ATOM    784  H   LEU A  51      27.165  86.630 100.226  1.00  0.00           H  
ATOM    785  HA  LEU A  51      24.497  87.448  99.300  1.00  0.00           H  
ATOM    786  HB2 LEU A  51      25.060  87.645 101.554  1.00  0.00           H  
ATOM    787  HB3 LEU A  51      26.463  88.611 101.246  1.00  0.00           H  
ATOM    788  HG  LEU A  51      25.023  90.410 100.290  1.00  0.00           H  
ATOM    789 HD11 LEU A  51      22.814  89.297  99.897  1.00  0.00           H  
ATOM    790 HD12 LEU A  51      22.789  89.015 101.665  1.00  0.00           H  
ATOM    791 HD13 LEU A  51      22.808  90.682 100.910  1.00  0.00           H  
ATOM    792 HD21 LEU A  51      26.007  90.559 102.593  1.00  0.00           H  
ATOM    793 HD22 LEU A  51      24.638  91.502 102.195  1.00  0.00           H  
ATOM    794 HD23 LEU A  51      24.370  89.881 103.111  1.00  0.00           H  
ATOM    795  N   LEU A  52      26.971  89.272  98.153  1.00  0.00           N  
ATOM    796  CA  LEU A  52      27.190  90.205  97.032  1.00  0.00           C  
ATOM    797  C   LEU A  52      27.035  89.608  95.705  1.00  0.00           C  
ATOM    798  O   LEU A  52      26.571  90.318  94.782  1.00  0.00           O  
ATOM    799  CB  LEU A  52      28.597  90.908  97.196  1.00  0.00           C  
ATOM    800  CG  LEU A  52      28.812  91.535  98.608  1.00  0.00           C  
ATOM    801  CD1 LEU A  52      30.269  91.919  98.777  1.00  0.00           C  
ATOM    802  CD2 LEU A  52      27.923  92.748  98.819  1.00  0.00           C  
ATOM    803  H   LEU A  52      27.702  88.949  98.771  1.00  0.00           H  
ATOM    804  HA  LEU A  52      26.462  91.016  97.057  1.00  0.00           H  
ATOM    805  HB2 LEU A  52      29.461  90.282  96.974  1.00  0.00           H  
ATOM    806  HB3 LEU A  52      28.595  91.710  96.459  1.00  0.00           H  
ATOM    807  HG  LEU A  52      28.585  90.795  99.376  1.00  0.00           H  
ATOM    808 HD11 LEU A  52      30.978  91.092  98.791  1.00  0.00           H  
ATOM    809 HD12 LEU A  52      30.567  92.577  97.961  1.00  0.00           H  
ATOM    810 HD13 LEU A  52      30.528  92.424  99.708  1.00  0.00           H  
ATOM    811 HD21 LEU A  52      28.321  93.553  98.201  1.00  0.00           H  
ATOM    812 HD22 LEU A  52      26.913  92.533  98.470  1.00  0.00           H  
ATOM    813 HD23 LEU A  52      28.019  93.126  99.836  1.00  0.00           H  
ATOM    814  N   ARG A  53      27.432  88.351  95.516  1.00  0.00           N  
ATOM    815  CA  ARG A  53      27.228  87.591  94.259  1.00  0.00           C  
ATOM    816  C   ARG A  53      25.699  87.432  93.961  1.00  0.00           C  
ATOM    817  O   ARG A  53      25.353  87.645  92.839  1.00  0.00           O  
ATOM    818  CB  ARG A  53      27.999  86.243  94.189  1.00  0.00           C  
ATOM    819  CG  ARG A  53      29.535  86.397  94.108  1.00  0.00           C  
ATOM    820  CD  ARG A  53      30.213  85.094  94.567  1.00  0.00           C  
ATOM    821  NE  ARG A  53      31.687  85.301  94.449  1.00  0.00           N  
ATOM    822  CZ  ARG A  53      32.542  84.468  95.030  1.00  0.00           C  
ATOM    823  NH1 ARG A  53      32.211  83.461  95.791  1.00  0.00           N1+
ATOM    824  NH2 ARG A  53      33.831  84.565  94.714  1.00  0.00           N  
ATOM    825  H   ARG A  53      27.763  87.914  96.364  1.00  0.00           H  
ATOM    826  HA  ARG A  53      27.671  88.186  93.460  1.00  0.00           H  
ATOM    827  HB2 ARG A  53      27.680  85.855  95.157  1.00  0.00           H  
ATOM    828  HB3 ARG A  53      27.582  85.546  93.463  1.00  0.00           H  
ATOM    829  HG2 ARG A  53      29.831  86.738  93.115  1.00  0.00           H  
ATOM    830  HG3 ARG A  53      29.847  87.131  94.850  1.00  0.00           H  
ATOM    831  HD2 ARG A  53      29.898  85.056  95.610  1.00  0.00           H  
ATOM    832  HD3 ARG A  53      29.866  84.248  93.975  1.00  0.00           H  
ATOM    833  HE  ARG A  53      32.058  86.049  93.880  1.00  0.00           H  
ATOM    834 HH11 ARG A  53      31.240  83.243  95.963  1.00  0.00           H  
ATOM    835 HH12 ARG A  53      32.987  83.029  96.271  1.00  0.00           H  
ATOM    836 HH21 ARG A  53      34.262  85.363  94.268  1.00  0.00           H  
ATOM    837 HH22 ARG A  53      34.486  83.890  95.082  1.00  0.00           H  
ATOM    838  N   GLN A  54      24.973  87.115  94.984  1.00  0.00           N  
ATOM    839  CA  GLN A  54      23.602  86.773  94.877  1.00  0.00           C  
ATOM    840  C   GLN A  54      22.778  88.087  94.477  1.00  0.00           C  
ATOM    841  O   GLN A  54      21.791  87.983  93.726  1.00  0.00           O  
ATOM    842  CB  GLN A  54      23.124  86.132  96.159  1.00  0.00           C  
ATOM    843  CG  GLN A  54      21.607  85.793  96.155  1.00  0.00           C  
ATOM    844  CD  GLN A  54      21.191  84.787  97.225  1.00  0.00           C  
ATOM    845  NE2 GLN A  54      20.022  84.216  97.142  1.00  0.00           N  
ATOM    846  OE1 GLN A  54      21.803  84.776  98.285  1.00  0.00           O  
ATOM    847  H   GLN A  54      25.436  87.152  95.881  1.00  0.00           H  
ATOM    848  HA  GLN A  54      23.625  86.019  94.090  1.00  0.00           H  
ATOM    849  HB2 GLN A  54      23.642  85.174  96.173  1.00  0.00           H  
ATOM    850  HB3 GLN A  54      23.356  86.709  97.054  1.00  0.00           H  
ATOM    851  HG2 GLN A  54      21.013  86.700  96.259  1.00  0.00           H  
ATOM    852  HG3 GLN A  54      21.430  85.277  95.210  1.00  0.00           H  
ATOM    853 HE21 GLN A  54      19.745  83.705  97.967  1.00  0.00           H  
ATOM    854 HE22 GLN A  54      19.391  84.195  96.354  1.00  0.00           H  
ATOM    855  N   HIP A  55      23.209  89.343  94.804  1.00  0.00           N  
ATOM    856  CA  HIP A  55      22.537  90.638  94.469  1.00  0.00           C  
ATOM    857  C   HIP A  55      23.118  91.306  93.165  1.00  0.00           C  
ATOM    858  O   HIP A  55      22.671  92.417  92.874  1.00  0.00           O  
ATOM    859  CB  HIP A  55      22.504  91.533  95.717  1.00  0.00           C  
ATOM    860  CG  HIP A  55      21.632  92.719  95.489  1.00  0.00           C  
ATOM    861  CD2 HIP A  55      22.149  93.990  95.573  1.00  0.00           C  
ATOM    862  ND1 HIP A  55      20.332  92.698  94.992  1.00  0.00           N1+
ATOM    863  CE1 HIP A  55      20.061  94.035  94.790  1.00  0.00           C  
ATOM    864  NE2 HIP A  55      21.088  94.800  95.041  1.00  0.00           N  
ATOM    865  H   HIP A  55      23.906  89.420  95.532  1.00  0.00           H  
ATOM    866  HA  HIP A  55      21.524  90.374  94.166  1.00  0.00           H  
ATOM    867  HB2 HIP A  55      22.176  91.015  96.618  1.00  0.00           H  
ATOM    868  HB3 HIP A  55      23.514  91.870  95.950  1.00  0.00           H  
ATOM    869  HD1 HIP A  55      19.706  91.910  94.907  1.00  0.00           H  
ATOM    870  HD2 HIP A  55      23.183  94.187  95.819  1.00  0.00           H  
ATOM    871  HE1 HIP A  55      19.101  94.355  94.411  1.00  0.00           H  
ATOM    872  HE2 HIP A  55      21.057  95.804  94.935  1.00  0.00           H  
ATOM    873  N   GLY A  56      24.078  90.643  92.461  1.00  0.00           N  
ATOM    874  CA  GLY A  56      24.647  91.099  91.217  1.00  0.00           C  
ATOM    875  C   GLY A  56      25.529  92.378  91.370  1.00  0.00           C  
ATOM    876  O   GLY A  56      25.357  93.358  90.613  1.00  0.00           O  
ATOM    877  H   GLY A  56      24.470  89.746  92.710  1.00  0.00           H  
ATOM    878  HA2 GLY A  56      25.219  90.254  90.833  1.00  0.00           H  
ATOM    879  HA3 GLY A  56      23.831  91.431  90.575  1.00  0.00           H  
ATOM    880  N   CYS A  57      26.210  92.542  92.477  1.00  0.00           N  
ATOM    881  CA  CYS A  57      27.099  93.642  92.637  1.00  0.00           C  
ATOM    882  C   CYS A  57      28.096  93.942  91.527  1.00  0.00           C  
ATOM    883  O   CYS A  57      28.723  93.026  90.966  1.00  0.00           O  
ATOM    884  CB  CYS A  57      27.814  93.509  94.030  1.00  0.00           C  
ATOM    885  SG  CYS A  57      26.584  93.598  95.368  1.00  0.00           S  
ATOM    886  H   CYS A  57      26.527  91.809  93.095  1.00  0.00           H  
ATOM    887  HA  CYS A  57      26.469  94.531  92.624  1.00  0.00           H  
ATOM    888  HB2 CYS A  57      28.452  92.626  93.986  1.00  0.00           H  
ATOM    889  HB3 CYS A  57      28.504  94.349  94.112  1.00  0.00           H  
ATOM    890  HG  CYS A  57      26.141  92.354  95.165  1.00  0.00           H  
ATOM    891  N   HIE A  58      28.367  95.249  91.322  1.00  0.00           N  
ATOM    892  CA  HIE A  58      29.471  95.790  90.612  1.00  0.00           C  
ATOM    893  C   HIE A  58      30.077  96.843  91.451  1.00  0.00           C  
ATOM    894  O   HIE A  58      31.308  96.858  91.609  1.00  0.00           O  
ATOM    895  CB  HIE A  58      28.951  96.358  89.333  1.00  0.00           C  
ATOM    896  CG  HIE A  58      30.080  97.174  88.703  1.00  0.00           C  
ATOM    897  CD2 HIE A  58      30.359  98.495  88.948  1.00  0.00           C  
ATOM    898  ND1 HIE A  58      30.972  96.565  87.875  1.00  0.00           N  
ATOM    899  CE1 HIE A  58      31.817  97.529  87.471  1.00  0.00           C  
ATOM    900  NE2 HIE A  58      31.383  98.698  88.051  1.00  0.00           N  
ATOM    901  H   HIE A  58      27.726  95.946  91.673  1.00  0.00           H  
ATOM    902  HA  HIE A  58      30.280  95.120  90.323  1.00  0.00           H  
ATOM    903  HB2 HIE A  58      28.637  95.627  88.588  1.00  0.00           H  
ATOM    904  HB3 HIE A  58      28.137  97.077  89.426  1.00  0.00           H  
ATOM    905  HD2 HIE A  58      30.040  99.230  89.673  1.00  0.00           H  
ATOM    906  HE1 HIE A  58      32.708  97.377  86.881  1.00  0.00           H  
ATOM    907  HE2 HIE A  58      31.891  99.557  87.902  1.00  0.00           H  
ATOM    908  N   ARG A  59      29.247  97.781  92.020  1.00  0.00           N  
ATOM    909  CA  ARG A  59      29.791  99.004  92.686  1.00  0.00           C  
ATOM    910  C   ARG A  59      29.471  98.879  94.177  1.00  0.00           C  
ATOM    911  O   ARG A  59      28.354  99.005  94.560  1.00  0.00           O  
ATOM    912  CB  ARG A  59      29.223 100.310  92.104  1.00  0.00           C  
ATOM    913  CG  ARG A  59      30.161 101.542  92.384  1.00  0.00           C  
ATOM    914  CD  ARG A  59      29.778 102.821  91.717  1.00  0.00           C  
ATOM    915  NE  ARG A  59      30.707 103.946  91.925  1.00  0.00           N  
ATOM    916  CZ  ARG A  59      30.524 104.885  92.859  1.00  0.00           C  
ATOM    917  NH1 ARG A  59      29.351 104.951  93.428  1.00  0.00           N1+
ATOM    918  NH2 ARG A  59      31.375 105.812  93.251  1.00  0.00           N  
ATOM    919  H   ARG A  59      28.262  97.561  91.985  1.00  0.00           H  
ATOM    920  HA  ARG A  59      30.877  99.069  92.600  1.00  0.00           H  
ATOM    921  HB2 ARG A  59      29.064 100.371  91.027  1.00  0.00           H  
ATOM    922  HB3 ARG A  59      28.286 100.515  92.621  1.00  0.00           H  
ATOM    923  HG2 ARG A  59      30.104 101.698  93.462  1.00  0.00           H  
ATOM    924  HG3 ARG A  59      31.137 101.237  92.007  1.00  0.00           H  
ATOM    925  HD2 ARG A  59      29.660 102.727  90.637  1.00  0.00           H  
ATOM    926  HD3 ARG A  59      28.782 103.065  92.086  1.00  0.00           H  
ATOM    927  HE  ARG A  59      31.576 103.827  91.423  1.00  0.00           H  
ATOM    928 HH11 ARG A  59      28.587 104.290  93.412  1.00  0.00           H  
ATOM    929 HH12 ARG A  59      29.225 105.667  94.129  1.00  0.00           H  
ATOM    930 HH21 ARG A  59      32.321 105.633  92.949  1.00  0.00           H  
ATOM    931 HH22 ARG A  59      31.271 106.325  94.115  1.00  0.00           H  
ATOM    932  N   VAL A  60      30.491  98.752  94.998  1.00  0.00           N  
ATOM    933  CA  VAL A  60      30.454  98.451  96.426  1.00  0.00           C  
ATOM    934  C   VAL A  60      31.248  99.467  97.291  1.00  0.00           C  
ATOM    935  O   VAL A  60      32.190 100.071  96.858  1.00  0.00           O  
ATOM    936  CB  VAL A  60      30.815  97.007  96.875  1.00  0.00           C  
ATOM    937  CG1 VAL A  60      29.997  95.958  96.094  1.00  0.00           C  
ATOM    938  CG2 VAL A  60      32.273  96.705  96.768  1.00  0.00           C  
ATOM    939  H   VAL A  60      31.369  98.706  94.503  1.00  0.00           H  
ATOM    940  HA  VAL A  60      29.422  98.560  96.756  1.00  0.00           H  
ATOM    941  HB  VAL A  60      30.518  96.834  97.909  1.00  0.00           H  
ATOM    942 HG11 VAL A  60      28.941  96.161  96.280  1.00  0.00           H  
ATOM    943 HG12 VAL A  60      30.320  96.004  95.054  1.00  0.00           H  
ATOM    944 HG13 VAL A  60      30.318  94.974  96.435  1.00  0.00           H  
ATOM    945 HG21 VAL A  60      32.490  95.663  97.009  1.00  0.00           H  
ATOM    946 HG22 VAL A  60      32.507  96.824  95.710  1.00  0.00           H  
ATOM    947 HG23 VAL A  60      32.825  97.389  97.413  1.00  0.00           H  
ATOM    948  N   LEU A  61      30.800  99.666  98.500  1.00  0.00           N  
ATOM    949  CA  LEU A  61      31.423 100.654  99.455  1.00  0.00           C  
ATOM    950  C   LEU A  61      31.858  99.856 100.684  1.00  0.00           C  
ATOM    951  O   LEU A  61      31.021  99.149 101.273  1.00  0.00           O  
ATOM    952  CB  LEU A  61      30.414 101.655  99.868  1.00  0.00           C  
ATOM    953  CG  LEU A  61      30.778 102.807 100.823  1.00  0.00           C  
ATOM    954  CD1 LEU A  61      31.916 103.661 100.322  1.00  0.00           C  
ATOM    955  CD2 LEU A  61      29.603 103.664 101.159  1.00  0.00           C  
ATOM    956  H   LEU A  61      30.008  99.142  98.844  1.00  0.00           H  
ATOM    957  HA  LEU A  61      32.241 101.250  99.050  1.00  0.00           H  
ATOM    958  HB2 LEU A  61      30.111 102.053  98.899  1.00  0.00           H  
ATOM    959  HB3 LEU A  61      29.554 101.078 100.208  1.00  0.00           H  
ATOM    960  HG  LEU A  61      31.213 102.335 101.704  1.00  0.00           H  
ATOM    961 HD11 LEU A  61      31.753 103.982  99.292  1.00  0.00           H  
ATOM    962 HD12 LEU A  61      31.970 104.541 100.962  1.00  0.00           H  
ATOM    963 HD13 LEU A  61      32.846 103.096 100.262  1.00  0.00           H  
ATOM    964 HD21 LEU A  61      29.743 104.390 101.960  1.00  0.00           H  
ATOM    965 HD22 LEU A  61      29.402 104.214 100.240  1.00  0.00           H  
ATOM    966 HD23 LEU A  61      28.717 103.066 101.373  1.00  0.00           H  
ATOM    967  N   ASH A  62      33.068  99.925 101.229  1.00  0.00           N  
ATOM    968  CA  ASH A  62      33.334  99.611 102.596  1.00  0.00           C  
ATOM    969  C   ASH A  62      33.500 100.925 103.407  1.00  0.00           C  
ATOM    970  O   ASH A  62      34.424 101.678 103.348  1.00  0.00           O  
ATOM    971  CB  ASH A  62      34.542  98.607 102.692  1.00  0.00           C  
ATOM    972  CG  ASH A  62      34.686  98.156 104.141  1.00  0.00           C  
ATOM    973  OD1 ASH A  62      34.899  98.928 105.016  1.00  0.00           O  
ATOM    974  OD2 ASH A  62      34.092  96.982 104.487  1.00  0.00           O  
ATOM    975  H   ASH A  62      33.805 100.348 100.682  1.00  0.00           H  
ATOM    976  HA  ASH A  62      32.521  99.059 103.068  1.00  0.00           H  
ATOM    977  HB2 ASH A  62      34.411  97.828 101.941  1.00  0.00           H  
ATOM    978  HB3 ASH A  62      35.443  99.180 102.478  1.00  0.00           H  
ATOM    979  HD2 ASH A  62      34.172  96.868 105.437  1.00  0.00           H  
ATOM    980  N   VAL A  63      32.524 101.225 104.237  1.00  0.00           N  
ATOM    981  CA  VAL A  63      32.390 102.470 105.025  1.00  0.00           C  
ATOM    982  C   VAL A  63      33.011 102.550 106.416  1.00  0.00           C  
ATOM    983  O   VAL A  63      33.153 103.652 106.982  1.00  0.00           O  
ATOM    984  CB  VAL A  63      30.856 102.743 105.014  1.00  0.00           C  
ATOM    985  CG1 VAL A  63      30.015 102.090 106.117  1.00  0.00           C  
ATOM    986  CG2 VAL A  63      30.627 104.223 105.031  1.00  0.00           C  
ATOM    987  H   VAL A  63      31.826 100.590 104.598  1.00  0.00           H  
ATOM    988  HA  VAL A  63      32.872 103.272 104.467  1.00  0.00           H  
ATOM    989  HB  VAL A  63      30.566 102.349 104.040  1.00  0.00           H  
ATOM    990 HG11 VAL A  63      30.350 102.496 107.072  1.00  0.00           H  
ATOM    991 HG12 VAL A  63      28.941 102.266 106.068  1.00  0.00           H  
ATOM    992 HG13 VAL A  63      30.200 101.022 106.006  1.00  0.00           H  
ATOM    993 HG21 VAL A  63      29.593 104.480 104.797  1.00  0.00           H  
ATOM    994 HG22 VAL A  63      30.889 104.549 106.038  1.00  0.00           H  
ATOM    995 HG23 VAL A  63      31.263 104.762 104.330  1.00  0.00           H  
ATOM    996  N   ALA A  64      33.359 101.347 106.918  1.00  0.00           N  
ATOM    997  CA  ALA A  64      34.153 101.201 108.133  1.00  0.00           C  
ATOM    998  C   ALA A  64      35.386 100.264 107.899  1.00  0.00           C  
ATOM    999  O   ALA A  64      35.355  99.113 108.336  1.00  0.00           O  
ATOM   1000  CB  ALA A  64      33.274 100.863 109.313  1.00  0.00           C  
ATOM   1001  H   ALA A  64      33.216 100.482 106.415  1.00  0.00           H  
ATOM   1002  HA  ALA A  64      34.448 102.236 108.309  1.00  0.00           H  
ATOM   1003  HB1 ALA A  64      32.653 100.030 108.980  1.00  0.00           H  
ATOM   1004  HB2 ALA A  64      33.839 100.601 110.208  1.00  0.00           H  
ATOM   1005  HB3 ALA A  64      32.600 101.702 109.481  1.00  0.00           H  
ATOM   1006  N   CYS A  65      36.381 100.786 107.172  1.00  0.00           N  
ATOM   1007  CA  CYS A  65      37.498 100.084 106.492  1.00  0.00           C  
ATOM   1008  C   CYS A  65      38.546  99.681 107.461  1.00  0.00           C  
ATOM   1009  O   CYS A  65      39.038  98.571 107.391  1.00  0.00           O  
ATOM   1010  CB  CYS A  65      38.025 101.021 105.385  1.00  0.00           C  
ATOM   1011  SG  CYS A  65      39.471 100.434 104.447  1.00  0.00           S  
ATOM   1012  H   CYS A  65      36.269 101.774 106.992  1.00  0.00           H  
ATOM   1013  HA  CYS A  65      37.054  99.213 106.008  1.00  0.00           H  
ATOM   1014  HB2 CYS A  65      37.193 101.247 104.718  1.00  0.00           H  
ATOM   1015  HB3 CYS A  65      38.347 102.014 105.700  1.00  0.00           H  
ATOM   1016  HG  CYS A  65      40.318 100.394 105.478  1.00  0.00           H  
ATOM   1017  N   GLY A  66      38.983 100.540 108.450  1.00  0.00           N  
ATOM   1018  CA  GLY A  66      40.129 100.224 109.312  1.00  0.00           C  
ATOM   1019  C   GLY A  66      41.448  99.949 108.557  1.00  0.00           C  
ATOM   1020  O   GLY A  66      41.549 100.470 107.429  1.00  0.00           O  
ATOM   1021  H   GLY A  66      38.460 101.382 108.649  1.00  0.00           H  
ATOM   1022  HA2 GLY A  66      40.214 101.017 110.056  1.00  0.00           H  
ATOM   1023  HA3 GLY A  66      39.972  99.310 109.884  1.00  0.00           H  
ATOM   1024  N   THR A  67      42.240  98.958 108.932  1.00  0.00           N  
ATOM   1025  CA  THR A  67      43.471  98.517 108.214  1.00  0.00           C  
ATOM   1026  C   THR A  67      43.156  97.758 106.930  1.00  0.00           C  
ATOM   1027  O   THR A  67      44.035  97.154 106.292  1.00  0.00           O  
ATOM   1028  CB  THR A  67      44.381  97.741 109.173  1.00  0.00           C  
ATOM   1029  CG2 THR A  67      44.942  98.296 110.494  1.00  0.00           C  
ATOM   1030  OG1 THR A  67      43.610  96.592 109.460  1.00  0.00           O  
ATOM   1031  H   THR A  67      42.069  98.517 109.825  1.00  0.00           H  
ATOM   1032  HA  THR A  67      43.976  99.444 107.941  1.00  0.00           H  
ATOM   1033  HB  THR A  67      45.204  97.542 108.486  1.00  0.00           H  
ATOM   1034  HG1 THR A  67      44.273  95.927 109.660  1.00  0.00           H  
ATOM   1035 HG21 THR A  67      45.431  97.465 111.002  1.00  0.00           H  
ATOM   1036 HG22 THR A  67      45.777  98.884 110.113  1.00  0.00           H  
ATOM   1037 HG23 THR A  67      44.270  98.841 111.157  1.00  0.00           H  
ATOM   1038  N   GLY A  68      41.932  97.839 106.422  1.00  0.00           N  
ATOM   1039  CA  GLY A  68      41.571  97.488 105.068  1.00  0.00           C  
ATOM   1040  C   GLY A  68      41.284  95.967 104.888  1.00  0.00           C  
ATOM   1041  O   GLY A  68      40.832  95.574 103.832  1.00  0.00           O  
ATOM   1042  H   GLY A  68      41.234  98.123 107.094  1.00  0.00           H  
ATOM   1043  HA2 GLY A  68      40.637  97.925 104.714  1.00  0.00           H  
ATOM   1044  HA3 GLY A  68      42.413  97.801 104.452  1.00  0.00           H  
ATOM   1045  N   VAL A  69      41.469  95.129 105.893  1.00  0.00           N  
ATOM   1046  CA  VAL A  69      41.442  93.663 105.805  1.00  0.00           C  
ATOM   1047  C   VAL A  69      40.135  93.074 105.203  1.00  0.00           C  
ATOM   1048  O   VAL A  69      40.036  92.075 104.507  1.00  0.00           O  
ATOM   1049  CB  VAL A  69      41.750  92.953 107.133  1.00  0.00           C  
ATOM   1050  CG1 VAL A  69      41.700  91.454 107.141  1.00  0.00           C  
ATOM   1051  CG2 VAL A  69      43.182  93.276 107.538  1.00  0.00           C  
ATOM   1052  H   VAL A  69      41.804  95.552 106.746  1.00  0.00           H  
ATOM   1053  HA  VAL A  69      42.160  93.343 105.049  1.00  0.00           H  
ATOM   1054  HB  VAL A  69      41.021  93.236 107.893  1.00  0.00           H  
ATOM   1055 HG11 VAL A  69      42.274  91.155 106.264  1.00  0.00           H  
ATOM   1056 HG12 VAL A  69      42.179  91.041 108.029  1.00  0.00           H  
ATOM   1057 HG13 VAL A  69      40.653  91.159 107.070  1.00  0.00           H  
ATOM   1058 HG21 VAL A  69      43.947  92.708 107.007  1.00  0.00           H  
ATOM   1059 HG22 VAL A  69      43.480  94.322 107.462  1.00  0.00           H  
ATOM   1060 HG23 VAL A  69      43.389  92.788 108.490  1.00  0.00           H  
ATOM   1061  N   ASP A  70      38.963  93.667 105.562  1.00  0.00           N  
ATOM   1062  CA  ASP A  70      37.638  93.328 104.927  1.00  0.00           C  
ATOM   1063  C   ASP A  70      37.416  93.859 103.501  1.00  0.00           C  
ATOM   1064  O   ASP A  70      36.824  93.200 102.616  1.00  0.00           O  
ATOM   1065  CB  ASP A  70      36.337  93.837 105.734  1.00  0.00           C  
ATOM   1066  CG  ASP A  70      36.696  93.932 107.197  1.00  0.00           C  
ATOM   1067  OD1 ASP A  70      36.614  92.902 107.922  1.00  0.00           O  
ATOM   1068  OD2 ASP A  70      36.715  95.056 107.692  1.00  0.00           O1-
ATOM   1069  H   ASP A  70      39.068  94.394 106.255  1.00  0.00           H  
ATOM   1070  HA  ASP A  70      37.551  92.279 104.644  1.00  0.00           H  
ATOM   1071  HB2 ASP A  70      36.038  94.830 105.400  1.00  0.00           H  
ATOM   1072  HB3 ASP A  70      35.462  93.194 105.638  1.00  0.00           H  
ATOM   1073  N   SER A  71      37.878  95.084 103.224  1.00  0.00           N  
ATOM   1074  CA  SER A  71      37.808  95.783 101.955  1.00  0.00           C  
ATOM   1075  C   SER A  71      38.635  95.176 100.803  1.00  0.00           C  
ATOM   1076  O   SER A  71      38.214  95.178  99.659  1.00  0.00           O  
ATOM   1077  CB  SER A  71      38.392  97.236 102.183  1.00  0.00           C  
ATOM   1078  OG  SER A  71      37.610  97.987 103.185  1.00  0.00           O  
ATOM   1079  H   SER A  71      38.446  95.495 103.951  1.00  0.00           H  
ATOM   1080  HA  SER A  71      36.766  95.948 101.680  1.00  0.00           H  
ATOM   1081  HB2 SER A  71      39.440  97.226 102.484  1.00  0.00           H  
ATOM   1082  HB3 SER A  71      38.496  97.755 101.230  1.00  0.00           H  
ATOM   1083  HG  SER A  71      37.763  97.661 104.075  1.00  0.00           H  
ATOM   1084  N   ILE A  72      39.774  94.621 101.151  1.00  0.00           N  
ATOM   1085  CA  ILE A  72      40.705  94.025 100.147  1.00  0.00           C  
ATOM   1086  C   ILE A  72      40.040  92.799  99.442  1.00  0.00           C  
ATOM   1087  O   ILE A  72      40.269  92.661  98.264  1.00  0.00           O  
ATOM   1088  CB  ILE A  72      42.015  93.587 100.897  1.00  0.00           C  
ATOM   1089  CG1 ILE A  72      42.845  94.879 101.160  1.00  0.00           C  
ATOM   1090  CG2 ILE A  72      42.824  92.588 100.062  1.00  0.00           C  
ATOM   1091  CD1 ILE A  72      43.879  94.654 102.349  1.00  0.00           C  
ATOM   1092  H   ILE A  72      40.143  94.894 102.051  1.00  0.00           H  
ATOM   1093  HA  ILE A  72      40.993  94.863  99.512  1.00  0.00           H  
ATOM   1094  HB  ILE A  72      41.795  93.058 101.824  1.00  0.00           H  
ATOM   1095 HG12 ILE A  72      43.339  95.149 100.227  1.00  0.00           H  
ATOM   1096 HG13 ILE A  72      42.139  95.642 101.488  1.00  0.00           H  
ATOM   1097 HG21 ILE A  72      42.798  92.930  99.028  1.00  0.00           H  
ATOM   1098 HG22 ILE A  72      43.826  92.475 100.476  1.00  0.00           H  
ATOM   1099 HG23 ILE A  72      42.406  91.587 100.173  1.00  0.00           H  
ATOM   1100 HD11 ILE A  72      44.517  93.783 102.203  1.00  0.00           H  
ATOM   1101 HD12 ILE A  72      44.531  95.498 102.573  1.00  0.00           H  
ATOM   1102 HD13 ILE A  72      43.334  94.443 103.270  1.00  0.00           H  
ATOM   1103  N   MET A  73      39.250  92.054 100.172  1.00  0.00           N  
ATOM   1104  CA  MET A  73      38.550  90.911  99.613  1.00  0.00           C  
ATOM   1105  C   MET A  73      37.549  91.267  98.543  1.00  0.00           C  
ATOM   1106  O   MET A  73      37.542  90.484  97.584  1.00  0.00           O  
ATOM   1107  CB  MET A  73      37.935  90.176 100.785  1.00  0.00           C  
ATOM   1108  CG  MET A  73      36.807  89.084 100.544  1.00  0.00           C  
ATOM   1109  SD  MET A  73      35.135  89.452 101.158  1.00  0.00           S  
ATOM   1110  CE  MET A  73      35.523  89.476 102.941  1.00  0.00           C  
ATOM   1111  H   MET A  73      39.165  92.330 101.140  1.00  0.00           H  
ATOM   1112  HA  MET A  73      39.344  90.293  99.193  1.00  0.00           H  
ATOM   1113  HB2 MET A  73      38.783  89.776 101.341  1.00  0.00           H  
ATOM   1114  HB3 MET A  73      37.554  90.933 101.470  1.00  0.00           H  
ATOM   1115  HG2 MET A  73      36.750  89.031  99.457  1.00  0.00           H  
ATOM   1116  HG3 MET A  73      37.188  88.141 100.937  1.00  0.00           H  
ATOM   1117  HE1 MET A  73      35.590  90.493 103.327  1.00  0.00           H  
ATOM   1118  HE2 MET A  73      34.849  88.815 103.488  1.00  0.00           H  
ATOM   1119  HE3 MET A  73      36.519  89.111 103.190  1.00  0.00           H  
ATOM   1120  N   LEU A  74      36.924  92.462  98.600  1.00  0.00           N  
ATOM   1121  CA  LEU A  74      36.146  93.008  97.543  1.00  0.00           C  
ATOM   1122  C   LEU A  74      37.040  93.348  96.350  1.00  0.00           C  
ATOM   1123  O   LEU A  74      36.675  93.051  95.202  1.00  0.00           O  
ATOM   1124  CB  LEU A  74      35.476  94.245  98.103  1.00  0.00           C  
ATOM   1125  CG  LEU A  74      34.675  94.051  99.451  1.00  0.00           C  
ATOM   1126  CD1 LEU A  74      33.985  95.381  99.820  1.00  0.00           C  
ATOM   1127  CD2 LEU A  74      33.592  93.035  99.382  1.00  0.00           C  
ATOM   1128  H   LEU A  74      37.210  93.021  99.391  1.00  0.00           H  
ATOM   1129  HA  LEU A  74      35.495  92.194  97.223  1.00  0.00           H  
ATOM   1130  HB2 LEU A  74      36.216  95.013  98.329  1.00  0.00           H  
ATOM   1131  HB3 LEU A  74      34.787  94.558  97.317  1.00  0.00           H  
ATOM   1132  HG  LEU A  74      35.234  93.771 100.344  1.00  0.00           H  
ATOM   1133 HD11 LEU A  74      34.597  96.259  99.614  1.00  0.00           H  
ATOM   1134 HD12 LEU A  74      33.063  95.576  99.272  1.00  0.00           H  
ATOM   1135 HD13 LEU A  74      33.821  95.343 100.897  1.00  0.00           H  
ATOM   1136 HD21 LEU A  74      32.771  93.003 100.097  1.00  0.00           H  
ATOM   1137 HD22 LEU A  74      33.148  92.860  98.402  1.00  0.00           H  
ATOM   1138 HD23 LEU A  74      33.995  92.029  99.511  1.00  0.00           H  
ATOM   1139  N   VAL A  75      38.149  94.022  96.561  1.00  0.00           N  
ATOM   1140  CA  VAL A  75      39.072  94.451  95.455  1.00  0.00           C  
ATOM   1141  C   VAL A  75      39.518  93.122  94.685  1.00  0.00           C  
ATOM   1142  O   VAL A  75      39.294  93.140  93.477  1.00  0.00           O  
ATOM   1143  CB  VAL A  75      40.293  95.239  96.063  1.00  0.00           C  
ATOM   1144  CG1 VAL A  75      41.341  95.660  95.085  1.00  0.00           C  
ATOM   1145  CG2 VAL A  75      39.885  96.490  96.797  1.00  0.00           C  
ATOM   1146  H   VAL A  75      38.485  94.274  97.480  1.00  0.00           H  
ATOM   1147  HA  VAL A  75      38.546  95.178  94.834  1.00  0.00           H  
ATOM   1148  HB  VAL A  75      40.745  94.580  96.805  1.00  0.00           H  
ATOM   1149 HG11 VAL A  75      42.256  96.088  95.494  1.00  0.00           H  
ATOM   1150 HG12 VAL A  75      41.592  94.747  94.545  1.00  0.00           H  
ATOM   1151 HG13 VAL A  75      40.849  96.368  94.418  1.00  0.00           H  
ATOM   1152 HG21 VAL A  75      39.046  96.324  97.472  1.00  0.00           H  
ATOM   1153 HG22 VAL A  75      40.743  96.884  97.343  1.00  0.00           H  
ATOM   1154 HG23 VAL A  75      39.536  97.223  96.070  1.00  0.00           H  
ATOM   1155  N   GLU A  76      39.881  92.074  95.437  1.00  0.00           N  
ATOM   1156  CA  GLU A  76      40.455  90.888  94.819  1.00  0.00           C  
ATOM   1157  C   GLU A  76      39.425  90.213  93.919  1.00  0.00           C  
ATOM   1158  O   GLU A  76      39.824  89.466  93.018  1.00  0.00           O  
ATOM   1159  CB  GLU A  76      40.990  89.946  95.922  1.00  0.00           C  
ATOM   1160  CG  GLU A  76      42.237  90.416  96.766  1.00  0.00           C  
ATOM   1161  CD  GLU A  76      43.550  89.855  96.239  1.00  0.00           C  
ATOM   1162  OE1 GLU A  76      44.330  89.379  97.149  1.00  0.00           O  
ATOM   1163  OE2 GLU A  76      43.862  89.887  95.037  1.00  0.00           O1-
ATOM   1164  H   GLU A  76      40.073  92.183  96.423  1.00  0.00           H  
ATOM   1165  HA  GLU A  76      41.286  91.140  94.160  1.00  0.00           H  
ATOM   1166  HB2 GLU A  76      40.209  89.531  96.557  1.00  0.00           H  
ATOM   1167  HB3 GLU A  76      41.299  89.023  95.432  1.00  0.00           H  
ATOM   1168  HG2 GLU A  76      42.264  91.494  96.920  1.00  0.00           H  
ATOM   1169  HG3 GLU A  76      42.166  90.056  97.793  1.00  0.00           H  
ATOM   1170  N   GLU A  77      38.137  90.133  94.357  1.00  0.00           N  
ATOM   1171  CA  GLU A  77      37.053  89.526  93.627  1.00  0.00           C  
ATOM   1172  C   GLU A  77      36.771  90.170  92.332  1.00  0.00           C  
ATOM   1173  O   GLU A  77      36.081  89.539  91.489  1.00  0.00           O  
ATOM   1174  CB  GLU A  77      35.812  89.553  94.536  1.00  0.00           C  
ATOM   1175  CG  GLU A  77      34.487  88.994  94.005  1.00  0.00           C  
ATOM   1176  CD  GLU A  77      34.392  87.563  93.585  1.00  0.00           C  
ATOM   1177  OE1 GLU A  77      35.254  86.750  93.851  1.00  0.00           O  
ATOM   1178  OE2 GLU A  77      33.367  87.184  92.978  1.00  0.00           O1-
ATOM   1179  H   GLU A  77      37.935  90.476  95.285  1.00  0.00           H  
ATOM   1180  HA  GLU A  77      37.280  88.476  93.441  1.00  0.00           H  
ATOM   1181  HB2 GLU A  77      36.031  89.008  95.454  1.00  0.00           H  
ATOM   1182  HB3 GLU A  77      35.717  90.611  94.780  1.00  0.00           H  
ATOM   1183  HG2 GLU A  77      33.796  89.077  94.844  1.00  0.00           H  
ATOM   1184  HG3 GLU A  77      34.305  89.593  93.113  1.00  0.00           H  
ATOM   1185  N   GLY A  78      37.199  91.397  92.152  1.00  0.00           N  
ATOM   1186  CA  GLY A  78      37.014  92.263  90.938  1.00  0.00           C  
ATOM   1187  C   GLY A  78      35.783  93.186  90.898  1.00  0.00           C  
ATOM   1188  O   GLY A  78      35.503  93.689  89.794  1.00  0.00           O  
ATOM   1189  H   GLY A  78      37.761  91.814  92.880  1.00  0.00           H  
ATOM   1190  HA2 GLY A  78      37.869  92.924  90.791  1.00  0.00           H  
ATOM   1191  HA3 GLY A  78      36.914  91.689  90.017  1.00  0.00           H  
ATOM   1192  N   PHE A  79      35.216  93.564  92.040  1.00  0.00           N  
ATOM   1193  CA  PHE A  79      34.246  94.643  92.097  1.00  0.00           C  
ATOM   1194  C   PHE A  79      34.878  96.028  92.035  1.00  0.00           C  
ATOM   1195  O   PHE A  79      36.021  96.168  92.387  1.00  0.00           O  
ATOM   1196  CB  PHE A  79      33.400  94.574  93.390  1.00  0.00           C  
ATOM   1197  CG  PHE A  79      32.693  93.247  93.532  1.00  0.00           C  
ATOM   1198  CD1 PHE A  79      31.763  92.764  92.570  1.00  0.00           C  
ATOM   1199  CD2 PHE A  79      32.866  92.507  94.723  1.00  0.00           C  
ATOM   1200  CE1 PHE A  79      30.975  91.625  92.886  1.00  0.00           C  
ATOM   1201  CE2 PHE A  79      32.026  91.433  95.032  1.00  0.00           C  
ATOM   1202  CZ  PHE A  79      31.085  90.955  94.092  1.00  0.00           C  
ATOM   1203  H   PHE A  79      35.540  93.160  92.907  1.00  0.00           H  
ATOM   1204  HA  PHE A  79      33.655  94.606  91.182  1.00  0.00           H  
ATOM   1205  HB2 PHE A  79      34.053  94.616  94.261  1.00  0.00           H  
ATOM   1206  HB3 PHE A  79      32.690  95.401  93.425  1.00  0.00           H  
ATOM   1207  HD1 PHE A  79      31.504  93.268  91.650  1.00  0.00           H  
ATOM   1208  HD2 PHE A  79      33.649  92.789  95.410  1.00  0.00           H  
ATOM   1209  HE1 PHE A  79      30.171  91.263  92.260  1.00  0.00           H  
ATOM   1210  HE2 PHE A  79      32.164  90.986  96.007  1.00  0.00           H  
ATOM   1211  HZ  PHE A  79      30.555  90.050  94.350  1.00  0.00           H  
ATOM   1212  N   SER A  80      34.100  97.101  91.847  1.00  0.00           N  
ATOM   1213  CA  SER A  80      34.567  98.476  91.874  1.00  0.00           C  
ATOM   1214  C   SER A  80      34.293  98.934  93.276  1.00  0.00           C  
ATOM   1215  O   SER A  80      33.149  99.325  93.572  1.00  0.00           O  
ATOM   1216  CB  SER A  80      33.955  99.344  90.815  1.00  0.00           C  
ATOM   1217  OG  SER A  80      34.523 100.639  90.668  1.00  0.00           O  
ATOM   1218  H   SER A  80      33.158  96.932  91.523  1.00  0.00           H  
ATOM   1219  HA  SER A  80      35.634  98.563  91.671  1.00  0.00           H  
ATOM   1220  HB2 SER A  80      34.027  98.791  89.879  1.00  0.00           H  
ATOM   1221  HB3 SER A  80      32.897  99.512  91.017  1.00  0.00           H  
ATOM   1222  HG  SER A  80      34.609 100.987  91.559  1.00  0.00           H  
ATOM   1223  N   VAL A  81      35.288  98.920  94.145  1.00  0.00           N  
ATOM   1224  CA  VAL A  81      35.331  99.283  95.611  1.00  0.00           C  
ATOM   1225  C   VAL A  81      35.760 100.746  95.878  1.00  0.00           C  
ATOM   1226  O   VAL A  81      36.624 101.240  95.207  1.00  0.00           O  
ATOM   1227  CB  VAL A  81      36.224  98.254  96.383  1.00  0.00           C  
ATOM   1228  CG1 VAL A  81      35.927  98.350  97.892  1.00  0.00           C  
ATOM   1229  CG2 VAL A  81      36.074  96.849  95.885  1.00  0.00           C  
ATOM   1230  H   VAL A  81      36.154  98.548  93.782  1.00  0.00           H  
ATOM   1231  HA  VAL A  81      34.302  99.179  95.955  1.00  0.00           H  
ATOM   1232  HB  VAL A  81      37.230  98.638  96.215  1.00  0.00           H  
ATOM   1233 HG11 VAL A  81      36.303  97.559  98.540  1.00  0.00           H  
ATOM   1234 HG12 VAL A  81      36.160  99.299  98.375  1.00  0.00           H  
ATOM   1235 HG13 VAL A  81      34.856  98.188  98.015  1.00  0.00           H  
ATOM   1236 HG21 VAL A  81      35.037  96.520  95.829  1.00  0.00           H  
ATOM   1237 HG22 VAL A  81      36.681  96.686  94.994  1.00  0.00           H  
ATOM   1238 HG23 VAL A  81      36.691  96.262  96.564  1.00  0.00           H  
ATOM   1239  N   THR A  82      35.122 101.300  96.887  1.00  0.00           N  
ATOM   1240  CA  THR A  82      35.461 102.556  97.556  1.00  0.00           C  
ATOM   1241  C   THR A  82      35.567 102.260  99.041  1.00  0.00           C  
ATOM   1242  O   THR A  82      34.549 101.673  99.590  1.00  0.00           O  
ATOM   1243  CB  THR A  82      34.417 103.663  97.287  1.00  0.00           C  
ATOM   1244  CG2 THR A  82      34.719 105.068  97.870  1.00  0.00           C  
ATOM   1245  OG1 THR A  82      34.078 103.856  95.916  1.00  0.00           O  
ATOM   1246  H   THR A  82      34.254 100.877  97.185  1.00  0.00           H  
ATOM   1247  HA  THR A  82      36.389 102.929  97.121  1.00  0.00           H  
ATOM   1248  HB  THR A  82      33.480 103.323  97.729  1.00  0.00           H  
ATOM   1249  HG1 THR A  82      33.847 102.959  95.662  1.00  0.00           H  
ATOM   1250 HG21 THR A  82      33.891 105.736  97.631  1.00  0.00           H  
ATOM   1251 HG22 THR A  82      34.823 105.093  98.954  1.00  0.00           H  
ATOM   1252 HG23 THR A  82      35.553 105.506  97.320  1.00  0.00           H  
ATOM   1253  N   SER A  83      36.614 102.589  99.701  1.00  0.00           N  
ATOM   1254  CA  SER A  83      36.704 102.441 101.119  1.00  0.00           C  
ATOM   1255  C   SER A  83      36.907 103.724 101.975  1.00  0.00           C  
ATOM   1256  O   SER A  83      37.783 104.540 101.570  1.00  0.00           O  
ATOM   1257  CB  SER A  83      37.864 101.466 101.389  1.00  0.00           C  
ATOM   1258  OG  SER A  83      37.417 100.235 101.047  1.00  0.00           O  
ATOM   1259  H   SER A  83      37.372 103.002  99.177  1.00  0.00           H  
ATOM   1260  HA  SER A  83      35.837 101.946 101.557  1.00  0.00           H  
ATOM   1261  HB2 SER A  83      38.822 101.738 100.946  1.00  0.00           H  
ATOM   1262  HB3 SER A  83      37.949 101.554 102.472  1.00  0.00           H  
ATOM   1263  HG  SER A  83      37.359  99.733 101.864  1.00  0.00           H  
ATOM   1264  N   VAL A  84      36.252 103.811 103.099  1.00  0.00           N  
ATOM   1265  CA  VAL A  84      36.274 104.940 104.096  1.00  0.00           C  
ATOM   1266  C   VAL A  84      36.595 104.361 105.506  1.00  0.00           C  
ATOM   1267  O   VAL A  84      36.092 103.367 105.965  1.00  0.00           O  
ATOM   1268  CB  VAL A  84      34.960 105.768 104.122  1.00  0.00           C  
ATOM   1269  CG1 VAL A  84      35.119 107.080 104.902  1.00  0.00           C  
ATOM   1270  CG2 VAL A  84      34.355 106.148 102.794  1.00  0.00           C  
ATOM   1271  H   VAL A  84      35.593 103.054 103.211  1.00  0.00           H  
ATOM   1272  HA  VAL A  84      37.102 105.564 103.760  1.00  0.00           H  
ATOM   1273  HB  VAL A  84      34.281 105.178 104.736  1.00  0.00           H  
ATOM   1274 HG11 VAL A  84      34.164 107.606 104.891  1.00  0.00           H  
ATOM   1275 HG12 VAL A  84      35.498 106.907 105.909  1.00  0.00           H  
ATOM   1276 HG13 VAL A  84      35.804 107.735 104.362  1.00  0.00           H  
ATOM   1277 HG21 VAL A  84      34.848 107.008 102.340  1.00  0.00           H  
ATOM   1278 HG22 VAL A  84      34.112 105.293 102.163  1.00  0.00           H  
ATOM   1279 HG23 VAL A  84      33.358 106.523 103.024  1.00  0.00           H  
ATOM   1280  N   ASP A  85      37.468 105.025 106.182  1.00  0.00           N  
ATOM   1281  CA  ASP A  85      37.417 105.066 107.622  1.00  0.00           C  
ATOM   1282  C   ASP A  85      37.710 106.520 108.080  1.00  0.00           C  
ATOM   1283  O   ASP A  85      37.970 107.360 107.248  1.00  0.00           O  
ATOM   1284  CB  ASP A  85      38.408 104.082 108.102  1.00  0.00           C  
ATOM   1285  CG  ASP A  85      38.394 103.719 109.514  1.00  0.00           C  
ATOM   1286  OD1 ASP A  85      38.010 102.589 109.842  1.00  0.00           O  
ATOM   1287  OD2 ASP A  85      38.656 104.562 110.398  1.00  0.00           O1-
ATOM   1288  H   ASP A  85      37.864 105.833 105.720  1.00  0.00           H  
ATOM   1289  HA  ASP A  85      36.467 104.748 108.049  1.00  0.00           H  
ATOM   1290  HB2 ASP A  85      38.517 103.150 107.547  1.00  0.00           H  
ATOM   1291  HB3 ASP A  85      39.427 104.357 107.829  1.00  0.00           H  
ATOM   1292  N   ALA A  86      37.576 106.838 109.353  1.00  0.00           N  
ATOM   1293  CA  ALA A  86      37.911 108.157 109.960  1.00  0.00           C  
ATOM   1294  C   ALA A  86      39.399 108.424 110.269  1.00  0.00           C  
ATOM   1295  O   ALA A  86      39.894 109.549 110.157  1.00  0.00           O  
ATOM   1296  CB  ALA A  86      37.044 108.198 111.258  1.00  0.00           C  
ATOM   1297  H   ALA A  86      37.410 106.057 109.974  1.00  0.00           H  
ATOM   1298  HA  ALA A  86      37.557 108.778 109.137  1.00  0.00           H  
ATOM   1299  HB1 ALA A  86      36.024 108.333 110.900  1.00  0.00           H  
ATOM   1300  HB2 ALA A  86      37.197 107.409 111.995  1.00  0.00           H  
ATOM   1301  HB3 ALA A  86      37.334 109.124 111.754  1.00  0.00           H  
ATOM   1302  N   SER A  87      40.135 107.367 110.473  1.00  0.00           N  
ATOM   1303  CA  SER A  87      41.614 107.434 110.925  1.00  0.00           C  
ATOM   1304  C   SER A  87      42.523 107.154 109.723  1.00  0.00           C  
ATOM   1305  O   SER A  87      42.618 106.126 109.172  1.00  0.00           O  
ATOM   1306  CB  SER A  87      41.797 106.374 112.063  1.00  0.00           C  
ATOM   1307  OG  SER A  87      43.119 106.064 112.423  1.00  0.00           O  
ATOM   1308  H   SER A  87      39.703 106.470 110.298  1.00  0.00           H  
ATOM   1309  HA  SER A  87      41.858 108.429 111.295  1.00  0.00           H  
ATOM   1310  HB2 SER A  87      41.219 106.766 112.901  1.00  0.00           H  
ATOM   1311  HB3 SER A  87      41.285 105.467 111.739  1.00  0.00           H  
ATOM   1312  HG  SER A  87      43.306 106.590 113.205  1.00  0.00           H  
ATOM   1313  N   ASP A  88      43.227 108.232 109.366  1.00  0.00           N  
ATOM   1314  CA  ASP A  88      44.322 108.242 108.325  1.00  0.00           C  
ATOM   1315  C   ASP A  88      45.470 107.286 108.755  1.00  0.00           C  
ATOM   1316  O   ASP A  88      46.201 106.828 107.862  1.00  0.00           O  
ATOM   1317  CB  ASP A  88      44.844 109.682 108.089  1.00  0.00           C  
ATOM   1318  CG  ASP A  88      46.015 110.054 108.990  1.00  0.00           C  
ATOM   1319  OD1 ASP A  88      45.830 110.248 110.224  1.00  0.00           O  
ATOM   1320  OD2 ASP A  88      47.164 110.139 108.528  1.00  0.00           O1-
ATOM   1321  H   ASP A  88      43.233 109.006 110.014  1.00  0.00           H  
ATOM   1322  HA  ASP A  88      43.906 107.949 107.361  1.00  0.00           H  
ATOM   1323  HB2 ASP A  88      45.055 109.753 107.022  1.00  0.00           H  
ATOM   1324  HB3 ASP A  88      44.011 110.385 108.103  1.00  0.00           H  
ATOM   1325  N   LYS A  89      45.601 107.035 110.105  1.00  0.00           N  
ATOM   1326  CA  LYS A  89      46.671 106.162 110.541  1.00  0.00           C  
ATOM   1327  C   LYS A  89      46.147 104.757 110.434  1.00  0.00           C  
ATOM   1328  O   LYS A  89      46.958 103.952 110.017  1.00  0.00           O  
ATOM   1329  CB  LYS A  89      47.211 106.604 111.906  1.00  0.00           C  
ATOM   1330  CG  LYS A  89      47.677 107.994 112.105  1.00  0.00           C  
ATOM   1331  CD  LYS A  89      48.781 108.373 111.158  1.00  0.00           C  
ATOM   1332  CE  LYS A  89      49.358 109.773 111.399  1.00  0.00           C  
ATOM   1333  NZ  LYS A  89      48.360 110.826 111.317  1.00  0.00           N1+
ATOM   1334  H   LYS A  89      45.116 107.696 110.696  1.00  0.00           H  
ATOM   1335  HA  LYS A  89      47.495 106.284 109.838  1.00  0.00           H  
ATOM   1336  HB2 LYS A  89      46.394 106.422 112.605  1.00  0.00           H  
ATOM   1337  HB3 LYS A  89      47.994 105.867 112.085  1.00  0.00           H  
ATOM   1338  HG2 LYS A  89      46.869 108.708 111.947  1.00  0.00           H  
ATOM   1339  HG3 LYS A  89      48.043 108.217 113.107  1.00  0.00           H  
ATOM   1340  HD2 LYS A  89      49.613 107.678 111.264  1.00  0.00           H  
ATOM   1341  HD3 LYS A  89      48.395 108.273 110.144  1.00  0.00           H  
ATOM   1342  HE2 LYS A  89      49.845 109.833 112.373  1.00  0.00           H  
ATOM   1343  HE3 LYS A  89      50.132 109.980 110.659  1.00  0.00           H  
ATOM   1344  HZ1 LYS A  89      47.692 110.709 110.568  1.00  0.00           H  
ATOM   1345  HZ2 LYS A  89      47.884 110.821 112.208  1.00  0.00           H  
ATOM   1346  HZ3 LYS A  89      48.756 111.754 111.322  1.00  0.00           H  
ATOM   1347  N   MET A  90      44.863 104.465 110.714  1.00  0.00           N  
ATOM   1348  CA  MET A  90      44.286 103.170 110.333  1.00  0.00           C  
ATOM   1349  C   MET A  90      44.315 102.931 108.816  1.00  0.00           C  
ATOM   1350  O   MET A  90      44.550 101.731 108.404  1.00  0.00           O  
ATOM   1351  CB  MET A  90      42.838 102.960 110.740  1.00  0.00           C  
ATOM   1352  CG  MET A  90      42.736 102.976 112.296  1.00  0.00           C  
ATOM   1353  SD  MET A  90      43.181 101.519 113.202  1.00  0.00           S  
ATOM   1354  CE  MET A  90      41.666 100.440 113.078  1.00  0.00           C  
ATOM   1355  H   MET A  90      44.288 105.185 111.127  1.00  0.00           H  
ATOM   1356  HA  MET A  90      44.899 102.396 110.795  1.00  0.00           H  
ATOM   1357  HB2 MET A  90      42.239 103.711 110.226  1.00  0.00           H  
ATOM   1358  HB3 MET A  90      42.467 101.965 110.490  1.00  0.00           H  
ATOM   1359  HG2 MET A  90      43.445 103.711 112.674  1.00  0.00           H  
ATOM   1360  HG3 MET A  90      41.752 103.283 112.653  1.00  0.00           H  
ATOM   1361  HE1 MET A  90      41.823  99.437 113.475  1.00  0.00           H  
ATOM   1362  HE2 MET A  90      40.731 100.860 113.450  1.00  0.00           H  
ATOM   1363  HE3 MET A  90      41.474 100.333 112.010  1.00  0.00           H  
ATOM   1364  N   LEU A  91      44.157 103.981 108.037  1.00  0.00           N  
ATOM   1365  CA  LEU A  91      44.004 103.915 106.593  1.00  0.00           C  
ATOM   1366  C   LEU A  91      45.395 103.876 105.878  1.00  0.00           C  
ATOM   1367  O   LEU A  91      45.456 103.386 104.747  1.00  0.00           O  
ATOM   1368  CB  LEU A  91      43.235 105.022 105.971  1.00  0.00           C  
ATOM   1369  CG  LEU A  91      41.667 105.026 106.151  1.00  0.00           C  
ATOM   1370  CD1 LEU A  91      40.943 106.305 105.835  1.00  0.00           C  
ATOM   1371  CD2 LEU A  91      41.203 103.955 105.130  1.00  0.00           C  
ATOM   1372  H   LEU A  91      43.882 104.821 108.526  1.00  0.00           H  
ATOM   1373  HA  LEU A  91      43.569 102.944 106.353  1.00  0.00           H  
ATOM   1374  HB2 LEU A  91      43.663 105.890 106.471  1.00  0.00           H  
ATOM   1375  HB3 LEU A  91      43.520 105.362 104.975  1.00  0.00           H  
ATOM   1376  HG  LEU A  91      41.443 104.662 107.154  1.00  0.00           H  
ATOM   1377 HD11 LEU A  91      41.295 106.811 104.936  1.00  0.00           H  
ATOM   1378 HD12 LEU A  91      39.859 106.189 105.830  1.00  0.00           H  
ATOM   1379 HD13 LEU A  91      41.252 107.058 106.561  1.00  0.00           H  
ATOM   1380 HD21 LEU A  91      40.119 103.855 105.164  1.00  0.00           H  
ATOM   1381 HD22 LEU A  91      41.419 104.188 104.087  1.00  0.00           H  
ATOM   1382 HD23 LEU A  91      41.466 102.936 105.414  1.00  0.00           H  
ATOM   1383  N   LYS A  92      46.437 104.379 106.572  1.00  0.00           N  
ATOM   1384  CA  LYS A  92      47.797 104.290 106.053  1.00  0.00           C  
ATOM   1385  C   LYS A  92      48.116 102.824 105.523  1.00  0.00           C  
ATOM   1386  O   LYS A  92      48.825 102.729 104.583  1.00  0.00           O  
ATOM   1387  CB  LYS A  92      48.779 104.779 107.158  1.00  0.00           C  
ATOM   1388  CG  LYS A  92      50.210 104.538 106.730  1.00  0.00           C  
ATOM   1389  CD  LYS A  92      51.345 105.065 107.680  1.00  0.00           C  
ATOM   1390  CE  LYS A  92      52.670 104.528 107.149  1.00  0.00           C  
ATOM   1391  NZ  LYS A  92      53.821 104.764 108.073  1.00  0.00           N1+
ATOM   1392  H   LYS A  92      46.270 104.895 107.424  1.00  0.00           H  
ATOM   1393  HA  LYS A  92      47.816 104.966 105.199  1.00  0.00           H  
ATOM   1394  HB2 LYS A  92      48.688 105.852 107.327  1.00  0.00           H  
ATOM   1395  HB3 LYS A  92      48.631 104.228 108.087  1.00  0.00           H  
ATOM   1396  HG2 LYS A  92      50.332 103.461 106.612  1.00  0.00           H  
ATOM   1397  HG3 LYS A  92      50.319 105.032 105.765  1.00  0.00           H  
ATOM   1398  HD2 LYS A  92      51.197 106.143 107.622  1.00  0.00           H  
ATOM   1399  HD3 LYS A  92      51.109 104.850 108.722  1.00  0.00           H  
ATOM   1400  HE2 LYS A  92      52.567 103.442 107.138  1.00  0.00           H  
ATOM   1401  HE3 LYS A  92      52.852 104.912 106.146  1.00  0.00           H  
ATOM   1402  HZ1 LYS A  92      53.711 104.347 108.986  1.00  0.00           H  
ATOM   1403  HZ2 LYS A  92      54.643 104.407 107.606  1.00  0.00           H  
ATOM   1404  HZ3 LYS A  92      53.911 105.765 108.164  1.00  0.00           H  
ATOM   1405  N   TYR A  93      47.688 101.754 106.198  1.00  0.00           N  
ATOM   1406  CA  TYR A  93      47.865 100.331 105.736  1.00  0.00           C  
ATOM   1407  C   TYR A  93      47.124 100.075 104.397  1.00  0.00           C  
ATOM   1408  O   TYR A  93      47.666  99.530 103.445  1.00  0.00           O  
ATOM   1409  CB  TYR A  93      47.325  99.363 106.795  1.00  0.00           C  
ATOM   1410  CG  TYR A  93      48.180  99.410 108.020  1.00  0.00           C  
ATOM   1411  CD1 TYR A  93      49.159  98.447 108.274  1.00  0.00           C  
ATOM   1412  CD2 TYR A  93      47.869 100.324 108.947  1.00  0.00           C  
ATOM   1413  CE1 TYR A  93      49.849  98.526 109.441  1.00  0.00           C  
ATOM   1414  CE2 TYR A  93      48.459 100.336 110.205  1.00  0.00           C  
ATOM   1415  CZ  TYR A  93      49.533  99.478 110.466  1.00  0.00           C  
ATOM   1416  OH  TYR A  93      50.282  99.556 111.552  1.00  0.00           O  
ATOM   1417  H   TYR A  93      47.260 101.902 107.101  1.00  0.00           H  
ATOM   1418  HA  TYR A  93      48.930 100.140 105.599  1.00  0.00           H  
ATOM   1419  HB2 TYR A  93      46.306  99.697 106.989  1.00  0.00           H  
ATOM   1420  HB3 TYR A  93      47.287  98.339 106.426  1.00  0.00           H  
ATOM   1421  HD1 TYR A  93      49.453  97.653 107.603  1.00  0.00           H  
ATOM   1422  HD2 TYR A  93      47.074 101.048 108.843  1.00  0.00           H  
ATOM   1423  HE1 TYR A  93      50.642  97.809 109.596  1.00  0.00           H  
ATOM   1424  HE2 TYR A  93      48.225 101.103 110.929  1.00  0.00           H  
ATOM   1425  HH  TYR A  93      49.759 100.083 112.161  1.00  0.00           H  
ATOM   1426  N   ALA A  94      45.846 100.514 104.287  1.00  0.00           N  
ATOM   1427  CA  ALA A  94      45.085 100.325 103.046  1.00  0.00           C  
ATOM   1428  C   ALA A  94      45.822 101.074 101.935  1.00  0.00           C  
ATOM   1429  O   ALA A  94      46.039 100.540 100.881  1.00  0.00           O  
ATOM   1430  CB  ALA A  94      43.638 100.781 103.415  1.00  0.00           C  
ATOM   1431  H   ALA A  94      45.408 101.014 105.048  1.00  0.00           H  
ATOM   1432  HA  ALA A  94      45.015  99.256 102.848  1.00  0.00           H  
ATOM   1433  HB1 ALA A  94      43.628 101.869 103.481  1.00  0.00           H  
ATOM   1434  HB2 ALA A  94      42.979 100.545 102.579  1.00  0.00           H  
ATOM   1435  HB3 ALA A  94      43.379 100.399 104.403  1.00  0.00           H  
ATOM   1436  N   LEU A  95      46.131 102.420 102.074  1.00  0.00           N  
ATOM   1437  CA  LEU A  95      46.957 103.169 101.132  1.00  0.00           C  
ATOM   1438  C   LEU A  95      48.283 102.472 100.911  1.00  0.00           C  
ATOM   1439  O   LEU A  95      48.775 102.408  99.707  1.00  0.00           O  
ATOM   1440  CB  LEU A  95      47.269 104.611 101.529  1.00  0.00           C  
ATOM   1441  CG  LEU A  95      46.030 105.488 101.654  1.00  0.00           C  
ATOM   1442  CD1 LEU A  95      46.402 106.805 102.370  1.00  0.00           C  
ATOM   1443  CD2 LEU A  95      45.616 105.959 100.206  1.00  0.00           C  
ATOM   1444  H   LEU A  95      46.008 102.823 102.992  1.00  0.00           H  
ATOM   1445  HA  LEU A  95      46.511 103.186 100.137  1.00  0.00           H  
ATOM   1446  HB2 LEU A  95      47.853 104.491 102.442  1.00  0.00           H  
ATOM   1447  HB3 LEU A  95      47.982 105.056 100.835  1.00  0.00           H  
ATOM   1448  HG  LEU A  95      45.209 105.015 102.191  1.00  0.00           H  
ATOM   1449 HD11 LEU A  95      45.458 107.338 102.477  1.00  0.00           H  
ATOM   1450 HD12 LEU A  95      46.693 106.594 103.398  1.00  0.00           H  
ATOM   1451 HD13 LEU A  95      47.098 107.392 101.769  1.00  0.00           H  
ATOM   1452 HD21 LEU A  95      44.781 106.642 100.365  1.00  0.00           H  
ATOM   1453 HD22 LEU A  95      46.435 106.455  99.685  1.00  0.00           H  
ATOM   1454 HD23 LEU A  95      45.226 105.051  99.748  1.00  0.00           H  
ATOM   1455  N   LYS A  96      48.973 101.869 101.882  1.00  0.00           N  
ATOM   1456  CA  LYS A  96      50.187 101.051 101.596  1.00  0.00           C  
ATOM   1457  C   LYS A  96      49.923  99.822 100.741  1.00  0.00           C  
ATOM   1458  O   LYS A  96      50.683  99.581  99.796  1.00  0.00           O  
ATOM   1459  CB  LYS A  96      50.952 100.789 102.934  1.00  0.00           C  
ATOM   1460  CG  LYS A  96      52.321 100.100 102.869  1.00  0.00           C  
ATOM   1461  CD  LYS A  96      53.380 101.181 102.542  1.00  0.00           C  
ATOM   1462  CE  LYS A  96      54.757 100.624 102.745  1.00  0.00           C  
ATOM   1463  NZ  LYS A  96      55.736 101.726 102.637  1.00  0.00           N1+
ATOM   1464  H   LYS A  96      48.679 102.017 102.837  1.00  0.00           H  
ATOM   1465  HA  LYS A  96      50.877 101.718 101.081  1.00  0.00           H  
ATOM   1466  HB2 LYS A  96      51.057 101.719 103.493  1.00  0.00           H  
ATOM   1467  HB3 LYS A  96      50.287 100.185 103.551  1.00  0.00           H  
ATOM   1468  HG2 LYS A  96      52.481  99.669 103.856  1.00  0.00           H  
ATOM   1469  HG3 LYS A  96      52.348  99.242 102.196  1.00  0.00           H  
ATOM   1470  HD2 LYS A  96      53.277 101.382 101.476  1.00  0.00           H  
ATOM   1471  HD3 LYS A  96      53.205 102.130 103.049  1.00  0.00           H  
ATOM   1472  HE2 LYS A  96      54.870 100.147 103.719  1.00  0.00           H  
ATOM   1473  HE3 LYS A  96      54.935  99.760 102.105  1.00  0.00           H  
ATOM   1474  HZ1 LYS A  96      56.693 101.418 102.728  1.00  0.00           H  
ATOM   1475  HZ2 LYS A  96      55.595 102.246 101.783  1.00  0.00           H  
ATOM   1476  HZ3 LYS A  96      55.626 102.419 103.364  1.00  0.00           H  
ATOM   1477  N   GLU A  97      48.827  99.058 100.897  1.00  0.00           N  
ATOM   1478  CA  GLU A  97      48.592  97.860 100.085  1.00  0.00           C  
ATOM   1479  C   GLU A  97      48.048  98.225  98.710  1.00  0.00           C  
ATOM   1480  O   GLU A  97      48.541  97.717  97.714  1.00  0.00           O  
ATOM   1481  CB  GLU A  97      47.602  96.897 100.793  1.00  0.00           C  
ATOM   1482  CG  GLU A  97      47.692  95.503 100.222  1.00  0.00           C  
ATOM   1483  CD  GLU A  97      49.015  94.739 100.567  1.00  0.00           C  
ATOM   1484  OE1 GLU A  97      50.138  95.233 100.659  1.00  0.00           O  
ATOM   1485  OE2 GLU A  97      48.882  93.546 100.845  1.00  0.00           O1-
ATOM   1486  H   GLU A  97      48.189  99.236 101.660  1.00  0.00           H  
ATOM   1487  HA  GLU A  97      49.493  97.302  99.834  1.00  0.00           H  
ATOM   1488  HB2 GLU A  97      47.802  96.823 101.862  1.00  0.00           H  
ATOM   1489  HB3 GLU A  97      46.594  97.306 100.728  1.00  0.00           H  
ATOM   1490  HG2 GLU A  97      46.851  94.883 100.529  1.00  0.00           H  
ATOM   1491  HG3 GLU A  97      47.609  95.550  99.136  1.00  0.00           H  
ATOM   1492  N   ARG A  98      47.129  99.167  98.677  1.00  0.00           N  
ATOM   1493  CA  ARG A  98      46.764  99.741  97.347  1.00  0.00           C  
ATOM   1494  C   ARG A  98      47.959 100.255  96.533  1.00  0.00           C  
ATOM   1495  O   ARG A  98      48.105  99.833  95.388  1.00  0.00           O  
ATOM   1496  CB  ARG A  98      45.738 100.867  97.600  1.00  0.00           C  
ATOM   1497  CG  ARG A  98      45.002 101.142  96.292  1.00  0.00           C  
ATOM   1498  CD  ARG A  98      44.055 102.337  96.306  1.00  0.00           C  
ATOM   1499  NE  ARG A  98      44.811 103.577  96.434  1.00  0.00           N  
ATOM   1500  CZ  ARG A  98      44.258 104.783  96.434  1.00  0.00           C  
ATOM   1501  NH1 ARG A  98      43.067 104.989  95.983  1.00  0.00           N1+
ATOM   1502  NH2 ARG A  98      44.917 105.812  96.928  1.00  0.00           N  
ATOM   1503  H   ARG A  98      47.006  99.692  99.530  1.00  0.00           H  
ATOM   1504  HA  ARG A  98      46.259  98.989  96.741  1.00  0.00           H  
ATOM   1505  HB2 ARG A  98      45.002 100.625  98.367  1.00  0.00           H  
ATOM   1506  HB3 ARG A  98      46.230 101.775  97.953  1.00  0.00           H  
ATOM   1507  HG2 ARG A  98      45.753 101.256  95.511  1.00  0.00           H  
ATOM   1508  HG3 ARG A  98      44.511 100.178  96.159  1.00  0.00           H  
ATOM   1509  HD2 ARG A  98      43.516 102.351  95.359  1.00  0.00           H  
ATOM   1510  HD3 ARG A  98      43.336 102.253  97.121  1.00  0.00           H  
ATOM   1511  HE  ARG A  98      45.751 103.525  96.799  1.00  0.00           H  
ATOM   1512 HH11 ARG A  98      42.563 104.181  95.644  1.00  0.00           H  
ATOM   1513 HH12 ARG A  98      42.648 105.908  95.983  1.00  0.00           H  
ATOM   1514 HH21 ARG A  98      45.904 105.674  97.092  1.00  0.00           H  
ATOM   1515 HH22 ARG A  98      44.407 106.635  97.218  1.00  0.00           H  
ATOM   1516  N   TRP A  99      48.847 101.046  97.118  1.00  0.00           N  
ATOM   1517  CA  TRP A  99      50.026 101.443  96.329  1.00  0.00           C  
ATOM   1518  C   TRP A  99      50.917 100.265  95.944  1.00  0.00           C  
ATOM   1519  O   TRP A  99      51.291 100.073  94.782  1.00  0.00           O  
ATOM   1520  CB  TRP A  99      50.800 102.544  97.062  1.00  0.00           C  
ATOM   1521  CG  TRP A  99      52.040 103.036  96.364  1.00  0.00           C  
ATOM   1522  CD1 TRP A  99      53.291 102.786  96.766  1.00  0.00           C  
ATOM   1523  CD2 TRP A  99      52.198 103.950  95.243  1.00  0.00           C  
ATOM   1524  CE2 TRP A  99      53.653 104.135  94.979  1.00  0.00           C  
ATOM   1525  CE3 TRP A  99      51.337 104.670  94.433  1.00  0.00           C  
ATOM   1526  NE1 TRP A  99      54.244 103.394  95.976  1.00  0.00           N  
ATOM   1527  CZ2 TRP A  99      54.110 104.921  93.848  1.00  0.00           C  
ATOM   1528  CZ3 TRP A  99      51.853 105.534  93.447  1.00  0.00           C  
ATOM   1529  CH2 TRP A  99      53.196 105.652  93.069  1.00  0.00           C  
ATOM   1530  H   TRP A  99      48.771 101.306  98.091  1.00  0.00           H  
ATOM   1531  HA  TRP A  99      49.719 101.934  95.405  1.00  0.00           H  
ATOM   1532  HB2 TRP A  99      50.089 103.369  97.118  1.00  0.00           H  
ATOM   1533  HB3 TRP A  99      51.023 102.230  98.082  1.00  0.00           H  
ATOM   1534  HD1 TRP A  99      53.498 102.203  97.652  1.00  0.00           H  
ATOM   1535  HE1 TRP A  99      55.239 103.253  96.085  1.00  0.00           H  
ATOM   1536  HE3 TRP A  99      50.268 104.778  94.551  1.00  0.00           H  
ATOM   1537  HZ2 TRP A  99      55.168 104.902  93.634  1.00  0.00           H  
ATOM   1538  HZ3 TRP A  99      51.140 106.113  92.882  1.00  0.00           H  
ATOM   1539  HH2 TRP A  99      53.475 106.352  92.294  1.00  0.00           H  
ATOM   1540  N   ASN A 100      51.238  99.374  96.855  1.00  0.00           N  
ATOM   1541  CA  ASN A 100      52.108  98.152  96.605  1.00  0.00           C  
ATOM   1542  C   ASN A 100      51.558  97.178  95.521  1.00  0.00           C  
ATOM   1543  O   ASN A 100      52.385  96.568  94.861  1.00  0.00           O  
ATOM   1544  CB  ASN A 100      52.231  97.475  97.949  1.00  0.00           C  
ATOM   1545  CG  ASN A 100      52.681  96.020  97.868  1.00  0.00           C  
ATOM   1546  ND2 ASN A 100      51.745  95.203  98.293  1.00  0.00           N  
ATOM   1547  OD1 ASN A 100      53.758  95.650  97.470  1.00  0.00           O  
ATOM   1548  H   ASN A 100      50.780  99.353  97.755  1.00  0.00           H  
ATOM   1549  HA  ASN A 100      53.130  98.444  96.363  1.00  0.00           H  
ATOM   1550  HB2 ASN A 100      52.980  98.100  98.436  1.00  0.00           H  
ATOM   1551  HB3 ASN A 100      51.253  97.524  98.429  1.00  0.00           H  
ATOM   1552 HD21 ASN A 100      52.033  94.238  98.377  1.00  0.00           H  
ATOM   1553 HD22 ASN A 100      50.906  95.611  98.676  1.00  0.00           H  
ATOM   1554  N   ARG A 101      50.245  97.102  95.333  1.00  0.00           N  
ATOM   1555  CA  ARG A 101      49.597  96.166  94.404  1.00  0.00           C  
ATOM   1556  C   ARG A 101      48.998  96.885  93.179  1.00  0.00           C  
ATOM   1557  O   ARG A 101      48.377  96.272  92.323  1.00  0.00           O  
ATOM   1558  CB  ARG A 101      48.521  95.289  95.161  1.00  0.00           C  
ATOM   1559  CG  ARG A 101      49.227  94.421  96.147  1.00  0.00           C  
ATOM   1560  CD  ARG A 101      48.299  93.331  96.678  1.00  0.00           C  
ATOM   1561  NE  ARG A 101      47.602  92.609  95.624  1.00  0.00           N  
ATOM   1562  CZ  ARG A 101      46.780  91.584  95.850  1.00  0.00           C  
ATOM   1563  NH1 ARG A 101      46.487  91.130  97.047  1.00  0.00           N1+
ATOM   1564  NH2 ARG A 101      46.306  90.847  94.936  1.00  0.00           N  
ATOM   1565  H   ARG A 101      49.685  97.444  96.101  1.00  0.00           H  
ATOM   1566  HA  ARG A 101      50.285  95.457  93.942  1.00  0.00           H  
ATOM   1567  HB2 ARG A 101      47.873  96.037  95.620  1.00  0.00           H  
ATOM   1568  HB3 ARG A 101      47.860  94.738  94.492  1.00  0.00           H  
ATOM   1569  HG2 ARG A 101      50.088  93.897  95.732  1.00  0.00           H  
ATOM   1570  HG3 ARG A 101      49.624  95.006  96.975  1.00  0.00           H  
ATOM   1571  HD2 ARG A 101      48.840  92.534  97.191  1.00  0.00           H  
ATOM   1572  HD3 ARG A 101      47.668  93.915  97.348  1.00  0.00           H  
ATOM   1573  HE  ARG A 101      47.559  92.913  94.662  1.00  0.00           H  
ATOM   1574 HH11 ARG A 101      46.780  91.695  97.832  1.00  0.00           H  
ATOM   1575 HH12 ARG A 101      45.800  90.406  97.198  1.00  0.00           H  
ATOM   1576 HH21 ARG A 101      46.364  91.158  93.977  1.00  0.00           H  
ATOM   1577 HH22 ARG A 101      45.501  90.285  95.172  1.00  0.00           H  
ATOM   1578  N   ARG A 102      49.069  98.215  93.086  1.00  0.00           N  
ATOM   1579  CA  ARG A 102      48.516  99.026  92.012  1.00  0.00           C  
ATOM   1580  C   ARG A 102      48.616  98.393  90.591  1.00  0.00           C  
ATOM   1581  O   ARG A 102      47.755  98.745  89.798  1.00  0.00           O  
ATOM   1582  CB  ARG A 102      49.035 100.462  92.131  1.00  0.00           C  
ATOM   1583  CG  ARG A 102      50.548 100.731  91.794  1.00  0.00           C  
ATOM   1584  CD  ARG A 102      50.984 102.079  92.341  1.00  0.00           C  
ATOM   1585  NE  ARG A 102      52.288 102.455  92.003  1.00  0.00           N  
ATOM   1586  CZ  ARG A 102      53.454 101.965  92.261  1.00  0.00           C  
ATOM   1587  NH1 ARG A 102      53.551 100.995  93.119  1.00  0.00           N1+
ATOM   1588  NH2 ARG A 102      54.530 102.482  91.665  1.00  0.00           N  
ATOM   1589  H   ARG A 102      49.303  98.803  93.873  1.00  0.00           H  
ATOM   1590  HA  ARG A 102      47.434  99.027  92.141  1.00  0.00           H  
ATOM   1591  HB2 ARG A 102      48.331 101.059  91.549  1.00  0.00           H  
ATOM   1592  HB3 ARG A 102      48.879 100.916  93.109  1.00  0.00           H  
ATOM   1593  HG2 ARG A 102      51.177  99.930  92.180  1.00  0.00           H  
ATOM   1594  HG3 ARG A 102      50.782 100.764  90.730  1.00  0.00           H  
ATOM   1595  HD2 ARG A 102      50.261 102.798  91.955  1.00  0.00           H  
ATOM   1596  HD3 ARG A 102      50.849 102.032  93.421  1.00  0.00           H  
ATOM   1597  HE  ARG A 102      52.381 103.123  91.250  1.00  0.00           H  
ATOM   1598 HH11 ARG A 102      52.648 100.733  93.489  1.00  0.00           H  
ATOM   1599 HH12 ARG A 102      54.455 100.638  93.391  1.00  0.00           H  
ATOM   1600 HH21 ARG A 102      54.407 103.208  90.973  1.00  0.00           H  
ATOM   1601 HH22 ARG A 102      55.471 102.175  91.868  1.00  0.00           H  
ATOM   1602  N   LYS A 103      49.654  97.637  90.215  1.00  0.00           N  
ATOM   1603  CA  LYS A 103      49.690  97.052  88.895  1.00  0.00           C  
ATOM   1604  C   LYS A 103      48.625  96.038  88.468  1.00  0.00           C  
ATOM   1605  O   LYS A 103      48.528  95.602  87.283  1.00  0.00           O  
ATOM   1606  CB  LYS A 103      51.077  96.472  88.747  1.00  0.00           C  
ATOM   1607  CG  LYS A 103      51.377  95.262  89.630  1.00  0.00           C  
ATOM   1608  CD  LYS A 103      52.852  94.693  89.306  1.00  0.00           C  
ATOM   1609  CE  LYS A 103      53.289  93.385  89.944  1.00  0.00           C  
ATOM   1610  NZ  LYS A 103      52.218  92.442  90.177  1.00  0.00           N1+
ATOM   1611  H   LYS A 103      50.540  97.595  90.699  1.00  0.00           H  
ATOM   1612  HA  LYS A 103      49.565  97.899  88.220  1.00  0.00           H  
ATOM   1613  HB2 LYS A 103      51.097  96.130  87.712  1.00  0.00           H  
ATOM   1614  HB3 LYS A 103      51.824  97.238  88.958  1.00  0.00           H  
ATOM   1615  HG2 LYS A 103      51.305  95.418  90.706  1.00  0.00           H  
ATOM   1616  HG3 LYS A 103      50.739  94.428  89.338  1.00  0.00           H  
ATOM   1617  HD2 LYS A 103      52.863  94.566  88.223  1.00  0.00           H  
ATOM   1618  HD3 LYS A 103      53.590  95.453  89.564  1.00  0.00           H  
ATOM   1619  HE2 LYS A 103      54.112  92.965  89.367  1.00  0.00           H  
ATOM   1620  HE3 LYS A 103      53.706  93.793  90.865  1.00  0.00           H  
ATOM   1621  HZ1 LYS A 103      52.444  91.486  90.411  1.00  0.00           H  
ATOM   1622  HZ2 LYS A 103      51.524  92.747  90.844  1.00  0.00           H  
ATOM   1623  HZ3 LYS A 103      51.820  92.280  89.263  1.00  0.00           H  
ATOM   1624  N   GLU A 104      47.915  95.606  89.454  1.00  0.00           N  
ATOM   1625  CA  GLU A 104      46.592  94.967  89.202  1.00  0.00           C  
ATOM   1626  C   GLU A 104      45.503  96.029  88.969  1.00  0.00           C  
ATOM   1627  O   GLU A 104      45.293  96.979  89.762  1.00  0.00           O  
ATOM   1628  CB  GLU A 104      46.124  94.079  90.386  1.00  0.00           C  
ATOM   1629  CG  GLU A 104      47.225  93.064  90.715  1.00  0.00           C  
ATOM   1630  CD  GLU A 104      47.152  92.429  92.087  1.00  0.00           C  
ATOM   1631  OE1 GLU A 104      48.125  92.304  92.821  1.00  0.00           O  
ATOM   1632  OE2 GLU A 104      46.128  91.748  92.399  1.00  0.00           O1-
ATOM   1633  H   GLU A 104      47.919  96.187  90.280  1.00  0.00           H  
ATOM   1634  HA  GLU A 104      46.723  94.311  88.342  1.00  0.00           H  
ATOM   1635  HB2 GLU A 104      45.927  94.683  91.271  1.00  0.00           H  
ATOM   1636  HB3 GLU A 104      45.205  93.569  90.097  1.00  0.00           H  
ATOM   1637  HG2 GLU A 104      47.142  92.275  89.969  1.00  0.00           H  
ATOM   1638  HG3 GLU A 104      48.156  93.630  90.743  1.00  0.00           H  
ATOM   1639  N   PRO A 105      44.620  95.938  87.900  1.00  0.00           N  
ATOM   1640  CA  PRO A 105      43.493  96.837  87.585  1.00  0.00           C  
ATOM   1641  C   PRO A 105      42.438  96.963  88.687  1.00  0.00           C  
ATOM   1642  O   PRO A 105      41.881  98.013  88.982  1.00  0.00           O  
ATOM   1643  CB  PRO A 105      43.039  96.510  86.205  1.00  0.00           C  
ATOM   1644  CG  PRO A 105      44.127  95.692  85.561  1.00  0.00           C  
ATOM   1645  CD  PRO A 105      44.876  95.088  86.741  1.00  0.00           C  
ATOM   1646  HA  PRO A 105      43.960  97.819  87.507  1.00  0.00           H  
ATOM   1647  HB2 PRO A 105      42.148  95.907  86.380  1.00  0.00           H  
ATOM   1648  HB3 PRO A 105      42.801  97.372  85.581  1.00  0.00           H  
ATOM   1649  HG2 PRO A 105      43.702  94.918  84.922  1.00  0.00           H  
ATOM   1650  HG3 PRO A 105      44.818  96.315  84.991  1.00  0.00           H  
ATOM   1651  HD2 PRO A 105      44.579  94.052  86.901  1.00  0.00           H  
ATOM   1652  HD3 PRO A 105      45.941  95.166  86.520  1.00  0.00           H  
ATOM   1653  N   ALA A 106      42.263  95.875  89.487  1.00  0.00           N  
ATOM   1654  CA  ALA A 106      41.543  95.801  90.696  1.00  0.00           C  
ATOM   1655  C   ALA A 106      41.986  96.826  91.794  1.00  0.00           C  
ATOM   1656  O   ALA A 106      41.227  97.666  92.247  1.00  0.00           O  
ATOM   1657  CB  ALA A 106      41.597  94.310  91.142  1.00  0.00           C  
ATOM   1658  H   ALA A 106      42.769  95.028  89.274  1.00  0.00           H  
ATOM   1659  HA  ALA A 106      40.475  95.856  90.486  1.00  0.00           H  
ATOM   1660  HB1 ALA A 106      41.125  94.360  92.124  1.00  0.00           H  
ATOM   1661  HB2 ALA A 106      40.958  93.697  90.505  1.00  0.00           H  
ATOM   1662  HB3 ALA A 106      42.570  93.887  91.392  1.00  0.00           H  
ATOM   1663  N   PHE A 107      43.263  96.723  92.126  1.00  0.00           N  
ATOM   1664  CA  PHE A 107      43.836  97.690  93.084  1.00  0.00           C  
ATOM   1665  C   PHE A 107      44.088  99.076  92.554  1.00  0.00           C  
ATOM   1666  O   PHE A 107      44.272 100.083  93.273  1.00  0.00           O  
ATOM   1667  CB  PHE A 107      45.169  97.159  93.625  1.00  0.00           C  
ATOM   1668  CG  PHE A 107      45.048  95.999  94.626  1.00  0.00           C  
ATOM   1669  CD1 PHE A 107      44.828  94.677  94.280  1.00  0.00           C  
ATOM   1670  CD2 PHE A 107      45.009  96.329  96.009  1.00  0.00           C  
ATOM   1671  CE1 PHE A 107      44.471  93.689  95.258  1.00  0.00           C  
ATOM   1672  CE2 PHE A 107      44.759  95.347  97.045  1.00  0.00           C  
ATOM   1673  CZ  PHE A 107      44.431  94.027  96.652  1.00  0.00           C  
ATOM   1674  H   PHE A 107      43.883  96.189  91.534  1.00  0.00           H  
ATOM   1675  HA  PHE A 107      43.161  97.716  93.939  1.00  0.00           H  
ATOM   1676  HB2 PHE A 107      45.703  96.744  92.770  1.00  0.00           H  
ATOM   1677  HB3 PHE A 107      45.764  97.972  94.042  1.00  0.00           H  
ATOM   1678  HD1 PHE A 107      44.681  94.345  93.263  1.00  0.00           H  
ATOM   1679  HD2 PHE A 107      45.288  97.321  96.333  1.00  0.00           H  
ATOM   1680  HE1 PHE A 107      44.133  92.732  94.889  1.00  0.00           H  
ATOM   1681  HE2 PHE A 107      45.017  95.513  98.080  1.00  0.00           H  
ATOM   1682  HZ  PHE A 107      44.294  93.242  97.380  1.00  0.00           H  
ATOM   1683  N   ASP A 108      44.068  99.265  91.206  1.00  0.00           N  
ATOM   1684  CA  ASP A 108      43.995 100.540  90.459  1.00  0.00           C  
ATOM   1685  C   ASP A 108      42.660 101.250  90.681  1.00  0.00           C  
ATOM   1686  O   ASP A 108      42.654 102.417  91.065  1.00  0.00           O  
ATOM   1687  CB  ASP A 108      44.421 100.317  88.978  1.00  0.00           C  
ATOM   1688  CG  ASP A 108      44.672 101.643  88.240  1.00  0.00           C  
ATOM   1689  OD1 ASP A 108      44.566 102.774  88.834  1.00  0.00           O  
ATOM   1690  OD2 ASP A 108      44.852 101.503  87.041  1.00  0.00           O1-
ATOM   1691  H   ASP A 108      44.112  98.423  90.650  1.00  0.00           H  
ATOM   1692  HA  ASP A 108      44.771 101.134  90.942  1.00  0.00           H  
ATOM   1693  HB2 ASP A 108      45.387  99.811  88.948  1.00  0.00           H  
ATOM   1694  HB3 ASP A 108      43.605  99.831  88.445  1.00  0.00           H  
ATOM   1695  N   LYS A 109      41.563 100.551  90.337  1.00  0.00           N  
ATOM   1696  CA  LYS A 109      40.208 101.081  90.405  1.00  0.00           C  
ATOM   1697  C   LYS A 109      39.662 101.250  91.887  1.00  0.00           C  
ATOM   1698  O   LYS A 109      38.615 101.894  92.000  1.00  0.00           O  
ATOM   1699  CB  LYS A 109      39.231 100.418  89.424  1.00  0.00           C  
ATOM   1700  CG  LYS A 109      38.608  99.053  90.003  1.00  0.00           C  
ATOM   1701  CD  LYS A 109      38.012  98.134  88.932  1.00  0.00           C  
ATOM   1702  CE  LYS A 109      37.378  96.775  89.433  1.00  0.00           C  
ATOM   1703  NZ  LYS A 109      36.596  96.059  88.440  1.00  0.00           N1+
ATOM   1704  H   LYS A 109      41.718  99.656  89.895  1.00  0.00           H  
ATOM   1705  HA  LYS A 109      40.192 102.130  90.110  1.00  0.00           H  
ATOM   1706  HB2 LYS A 109      38.371 101.053  89.204  1.00  0.00           H  
ATOM   1707  HB3 LYS A 109      39.712 100.091  88.503  1.00  0.00           H  
ATOM   1708  HG2 LYS A 109      39.298  98.535  90.669  1.00  0.00           H  
ATOM   1709  HG3 LYS A 109      37.720  99.288  90.591  1.00  0.00           H  
ATOM   1710  HD2 LYS A 109      37.222  98.653  88.391  1.00  0.00           H  
ATOM   1711  HD3 LYS A 109      38.752  97.943  88.157  1.00  0.00           H  
ATOM   1712  HE2 LYS A 109      38.262  96.216  89.739  1.00  0.00           H  
ATOM   1713  HE3 LYS A 109      36.750  97.013  90.291  1.00  0.00           H  
ATOM   1714  HZ1 LYS A 109      37.131  95.667  87.678  1.00  0.00           H  
ATOM   1715  HZ2 LYS A 109      36.133  95.235  88.798  1.00  0.00           H  
ATOM   1716  HZ3 LYS A 109      35.902  96.624  87.973  1.00  0.00           H  
ATOM   1717  N   TRP A 110      40.285 100.683  92.864  1.00  0.00           N  
ATOM   1718  CA  TRP A 110      39.946 100.910  94.284  1.00  0.00           C  
ATOM   1719  C   TRP A 110      40.101 102.395  94.586  1.00  0.00           C  
ATOM   1720  O   TRP A 110      41.230 102.878  94.502  1.00  0.00           O  
ATOM   1721  CB  TRP A 110      40.721  99.936  95.264  1.00  0.00           C  
ATOM   1722  CG  TRP A 110      40.423  99.971  96.756  1.00  0.00           C  
ATOM   1723  CD1 TRP A 110      39.279 100.432  97.273  1.00  0.00           C  
ATOM   1724  CD2 TRP A 110      41.263  99.541  97.881  1.00  0.00           C  
ATOM   1725  CE2 TRP A 110      40.456  99.585  99.068  1.00  0.00           C  
ATOM   1726  CE3 TRP A 110      42.518  98.912  98.040  1.00  0.00           C  
ATOM   1727  NE1 TRP A 110      39.250 100.080  98.613  1.00  0.00           N  
ATOM   1728  CZ2 TRP A 110      40.915  98.973 100.272  1.00  0.00           C  
ATOM   1729  CZ3 TRP A 110      43.039  98.318  99.231  1.00  0.00           C  
ATOM   1730  CH2 TRP A 110      42.180  98.291 100.301  1.00  0.00           C  
ATOM   1731  H   TRP A 110      41.212 100.340  92.655  1.00  0.00           H  
ATOM   1732  HA  TRP A 110      38.883 100.698  94.393  1.00  0.00           H  
ATOM   1733  HB2 TRP A 110      40.333  99.006  94.849  1.00  0.00           H  
ATOM   1734  HB3 TRP A 110      41.797  99.997  95.105  1.00  0.00           H  
ATOM   1735  HD1 TRP A 110      38.510 100.938  96.708  1.00  0.00           H  
ATOM   1736  HE1 TRP A 110      38.456 100.186  99.226  1.00  0.00           H  
ATOM   1737  HE3 TRP A 110      43.008  98.704  97.100  1.00  0.00           H  
ATOM   1738  HZ2 TRP A 110      40.265  98.937 101.134  1.00  0.00           H  
ATOM   1739  HZ3 TRP A 110      43.901  97.672  99.293  1.00  0.00           H  
ATOM   1740  HH2 TRP A 110      42.526  97.883 101.240  1.00  0.00           H  
ATOM   1741  N   VAL A 111      39.040 103.054  95.025  1.00  0.00           N  
ATOM   1742  CA  VAL A 111      39.143 104.462  95.571  1.00  0.00           C  
ATOM   1743  C   VAL A 111      39.230 104.465  97.131  1.00  0.00           C  
ATOM   1744  O   VAL A 111      38.549 103.670  97.780  1.00  0.00           O  
ATOM   1745  CB  VAL A 111      37.922 105.265  95.036  1.00  0.00           C  
ATOM   1746  CG1 VAL A 111      37.645 106.500  96.019  1.00  0.00           C  
ATOM   1747  CG2 VAL A 111      38.133 105.834  93.655  1.00  0.00           C  
ATOM   1748  H   VAL A 111      38.147 102.610  95.178  1.00  0.00           H  
ATOM   1749  HA  VAL A 111      40.034 104.967  95.201  1.00  0.00           H  
ATOM   1750  HB  VAL A 111      37.009 104.671  95.101  1.00  0.00           H  
ATOM   1751 HG11 VAL A 111      37.473 106.158  97.039  1.00  0.00           H  
ATOM   1752 HG12 VAL A 111      38.344 107.316  95.839  1.00  0.00           H  
ATOM   1753 HG13 VAL A 111      36.754 107.034  95.689  1.00  0.00           H  
ATOM   1754 HG21 VAL A 111      39.106 106.326  93.632  1.00  0.00           H  
ATOM   1755 HG22 VAL A 111      38.024 104.968  93.004  1.00  0.00           H  
ATOM   1756 HG23 VAL A 111      37.293 106.478  93.396  1.00  0.00           H  
ATOM   1757  N   ILE A 112      40.045 105.361  97.683  1.00  0.00           N  
ATOM   1758  CA  ILE A 112      40.175 105.417  99.156  1.00  0.00           C  
ATOM   1759  C   ILE A 112      39.852 106.905  99.561  1.00  0.00           C  
ATOM   1760  O   ILE A 112      40.306 107.858  98.917  1.00  0.00           O  
ATOM   1761  CB  ILE A 112      41.573 104.895  99.585  1.00  0.00           C  
ATOM   1762  CG1 ILE A 112      41.678 103.342  99.275  1.00  0.00           C  
ATOM   1763  CG2 ILE A 112      41.883 105.185 101.074  1.00  0.00           C  
ATOM   1764  CD1 ILE A 112      42.823 102.539  99.895  1.00  0.00           C  
ATOM   1765  H   ILE A 112      40.561 106.024  97.122  1.00  0.00           H  
ATOM   1766  HA  ILE A 112      39.376 104.834  99.612  1.00  0.00           H  
ATOM   1767  HB  ILE A 112      42.267 105.480  98.982  1.00  0.00           H  
ATOM   1768 HG12 ILE A 112      40.754 102.865  99.603  1.00  0.00           H  
ATOM   1769 HG13 ILE A 112      41.635 103.184  98.198  1.00  0.00           H  
ATOM   1770 HG21 ILE A 112      42.815 104.638 101.214  1.00  0.00           H  
ATOM   1771 HG22 ILE A 112      41.901 106.250 101.304  1.00  0.00           H  
ATOM   1772 HG23 ILE A 112      41.097 104.735 101.681  1.00  0.00           H  
ATOM   1773 HD11 ILE A 112      42.735 102.425 100.976  1.00  0.00           H  
ATOM   1774 HD12 ILE A 112      42.893 101.491  99.609  1.00  0.00           H  
ATOM   1775 HD13 ILE A 112      43.819 102.871  99.599  1.00  0.00           H  
ATOM   1776  N   GLU A 113      39.003 107.167 100.566  1.00  0.00           N  
ATOM   1777  CA  GLU A 113      38.512 108.401 101.088  1.00  0.00           C  
ATOM   1778  C   GLU A 113      38.474 108.357 102.628  1.00  0.00           C  
ATOM   1779  O   GLU A 113      38.545 107.308 103.249  1.00  0.00           O  
ATOM   1780  CB  GLU A 113      37.163 108.623 100.424  1.00  0.00           C  
ATOM   1781  CG  GLU A 113      37.030 108.822  98.890  1.00  0.00           C  
ATOM   1782  CD  GLU A 113      37.638 110.104  98.380  1.00  0.00           C  
ATOM   1783  OE1 GLU A 113      38.163 110.868  99.217  1.00  0.00           O  
ATOM   1784  OE2 GLU A 113      37.587 110.357  97.140  1.00  0.00           O1-
ATOM   1785  H   GLU A 113      38.805 106.315 101.072  1.00  0.00           H  
ATOM   1786  HA  GLU A 113      39.125 109.252 100.792  1.00  0.00           H  
ATOM   1787  HB2 GLU A 113      36.508 107.777 100.629  1.00  0.00           H  
ATOM   1788  HB3 GLU A 113      36.712 109.504 100.879  1.00  0.00           H  
ATOM   1789  HG2 GLU A 113      37.564 107.966  98.480  1.00  0.00           H  
ATOM   1790  HG3 GLU A 113      35.977 108.748  98.621  1.00  0.00           H  
ATOM   1791  N   GLU A 114      38.290 109.498 103.339  1.00  0.00           N  
ATOM   1792  CA  GLU A 114      38.024 109.523 104.752  1.00  0.00           C  
ATOM   1793  C   GLU A 114      36.918 110.514 105.263  1.00  0.00           C  
ATOM   1794  O   GLU A 114      36.886 111.667 104.860  1.00  0.00           O  
ATOM   1795  CB  GLU A 114      39.318 109.839 105.487  1.00  0.00           C  
ATOM   1796  CG  GLU A 114      39.789 111.293 105.775  1.00  0.00           C  
ATOM   1797  CD  GLU A 114      40.211 112.181 104.546  1.00  0.00           C  
ATOM   1798  OE1 GLU A 114      40.946 113.101 104.771  1.00  0.00           O  
ATOM   1799  OE2 GLU A 114      39.858 111.904 103.417  1.00  0.00           O1-
ATOM   1800  H   GLU A 114      38.401 110.359 102.825  1.00  0.00           H  
ATOM   1801  HA  GLU A 114      37.677 108.554 105.113  1.00  0.00           H  
ATOM   1802  HB2 GLU A 114      39.031 109.531 106.493  1.00  0.00           H  
ATOM   1803  HB3 GLU A 114      40.159 109.186 105.254  1.00  0.00           H  
ATOM   1804  HG2 GLU A 114      38.992 111.815 106.305  1.00  0.00           H  
ATOM   1805  HG3 GLU A 114      40.630 111.254 106.468  1.00  0.00           H  
ATOM   1806  N   ALA A 115      35.958 110.014 106.091  1.00  0.00           N  
ATOM   1807  CA  ALA A 115      34.815 110.780 106.692  1.00  0.00           C  
ATOM   1808  C   ALA A 115      34.140 110.047 107.904  1.00  0.00           C  
ATOM   1809  O   ALA A 115      33.926 108.856 107.910  1.00  0.00           O  
ATOM   1810  CB  ALA A 115      33.798 111.131 105.578  1.00  0.00           C  
ATOM   1811  H   ALA A 115      35.958 109.033 106.335  1.00  0.00           H  
ATOM   1812  HA  ALA A 115      35.227 111.746 106.982  1.00  0.00           H  
ATOM   1813  HB1 ALA A 115      33.676 110.275 104.914  1.00  0.00           H  
ATOM   1814  HB2 ALA A 115      32.888 111.571 105.986  1.00  0.00           H  
ATOM   1815  HB3 ALA A 115      34.230 111.849 104.881  1.00  0.00           H  
ATOM   1816  N   ASN A 116      33.681 110.834 108.842  1.00  0.00           N  
ATOM   1817  CA  ASN A 116      32.712 110.436 109.909  1.00  0.00           C  
ATOM   1818  C   ASN A 116      31.346 109.996 109.362  1.00  0.00           C  
ATOM   1819  O   ASN A 116      30.724 110.685 108.588  1.00  0.00           O  
ATOM   1820  CB  ASN A 116      32.549 111.598 110.923  1.00  0.00           C  
ATOM   1821  CG  ASN A 116      31.967 111.173 112.212  1.00  0.00           C  
ATOM   1822  ND2 ASN A 116      32.408 111.702 113.327  1.00  0.00           N  
ATOM   1823  OD1 ASN A 116      31.006 110.424 112.241  1.00  0.00           O  
ATOM   1824  H   ASN A 116      33.707 111.835 108.706  1.00  0.00           H  
ATOM   1825  HA  ASN A 116      33.287 109.612 110.331  1.00  0.00           H  
ATOM   1826  HB2 ASN A 116      33.535 112.027 111.107  1.00  0.00           H  
ATOM   1827  HB3 ASN A 116      31.983 112.454 110.555  1.00  0.00           H  
ATOM   1828 HD21 ASN A 116      31.969 111.616 114.233  1.00  0.00           H  
ATOM   1829 HD22 ASN A 116      33.258 112.247 113.289  1.00  0.00           H  
ATOM   1830  N   TRP A 117      30.816 108.886 109.856  1.00  0.00           N  
ATOM   1831  CA  TRP A 117      29.593 108.315 109.483  1.00  0.00           C  
ATOM   1832  C   TRP A 117      28.392 109.328 109.651  1.00  0.00           C  
ATOM   1833  O   TRP A 117      27.394 109.343 108.864  1.00  0.00           O  
ATOM   1834  CB  TRP A 117      29.355 107.046 110.238  1.00  0.00           C  
ATOM   1835  CG  TRP A 117      30.477 106.031 110.201  1.00  0.00           C  
ATOM   1836  CD1 TRP A 117      31.201 105.649 109.131  1.00  0.00           C  
ATOM   1837  CD2 TRP A 117      30.996 105.175 111.263  1.00  0.00           C  
ATOM   1838  CE2 TRP A 117      32.057 104.368 110.747  1.00  0.00           C  
ATOM   1839  CE3 TRP A 117      30.615 104.978 112.652  1.00  0.00           C  
ATOM   1840  NE1 TRP A 117      32.165 104.745 109.414  1.00  0.00           N  
ATOM   1841  CZ2 TRP A 117      32.696 103.370 111.517  1.00  0.00           C  
ATOM   1842  CZ3 TRP A 117      31.379 104.093 113.409  1.00  0.00           C  
ATOM   1843  CH2 TRP A 117      32.434 103.328 112.902  1.00  0.00           C  
ATOM   1844  H   TRP A 117      31.379 108.455 110.575  1.00  0.00           H  
ATOM   1845  HA  TRP A 117      29.676 108.192 108.402  1.00  0.00           H  
ATOM   1846  HB2 TRP A 117      29.247 107.230 111.307  1.00  0.00           H  
ATOM   1847  HB3 TRP A 117      28.471 106.543 109.847  1.00  0.00           H  
ATOM   1848  HD1 TRP A 117      31.182 106.137 108.168  1.00  0.00           H  
ATOM   1849  HE1 TRP A 117      32.725 104.305 108.699  1.00  0.00           H  
ATOM   1850  HE3 TRP A 117      29.748 105.440 113.100  1.00  0.00           H  
ATOM   1851  HZ2 TRP A 117      33.546 102.779 111.209  1.00  0.00           H  
ATOM   1852  HZ3 TRP A 117      30.976 103.958 114.403  1.00  0.00           H  
ATOM   1853  HH2 TRP A 117      33.082 102.749 113.543  1.00  0.00           H  
ATOM   1854  N   LEU A 118      28.495 110.180 110.608  1.00  0.00           N  
ATOM   1855  CA  LEU A 118      27.564 111.263 111.040  1.00  0.00           C  
ATOM   1856  C   LEU A 118      27.387 112.309 109.919  1.00  0.00           C  
ATOM   1857  O   LEU A 118      26.297 112.865 109.926  1.00  0.00           O  
ATOM   1858  CB  LEU A 118      28.183 111.894 112.279  1.00  0.00           C  
ATOM   1859  CG  LEU A 118      27.256 112.832 113.059  1.00  0.00           C  
ATOM   1860  CD1 LEU A 118      26.089 112.040 113.639  1.00  0.00           C  
ATOM   1861  CD2 LEU A 118      28.122 113.402 114.184  1.00  0.00           C  
ATOM   1862  H   LEU A 118      29.261 110.113 111.263  1.00  0.00           H  
ATOM   1863  HA  LEU A 118      26.588 110.804 111.193  1.00  0.00           H  
ATOM   1864  HB2 LEU A 118      28.540 111.151 112.992  1.00  0.00           H  
ATOM   1865  HB3 LEU A 118      29.096 112.365 111.914  1.00  0.00           H  
ATOM   1866  HG  LEU A 118      26.874 113.566 112.350  1.00  0.00           H  
ATOM   1867 HD11 LEU A 118      25.638 112.705 114.376  1.00  0.00           H  
ATOM   1868 HD12 LEU A 118      25.315 111.805 112.909  1.00  0.00           H  
ATOM   1869 HD13 LEU A 118      26.409 111.079 114.042  1.00  0.00           H  
ATOM   1870 HD21 LEU A 118      27.691 114.159 114.839  1.00  0.00           H  
ATOM   1871 HD22 LEU A 118      28.406 112.601 114.866  1.00  0.00           H  
ATOM   1872 HD23 LEU A 118      29.041 113.825 113.780  1.00  0.00           H  
ATOM   1873  N   THR A 119      28.383 112.557 109.015  1.00  0.00           N  
ATOM   1874  CA  THR A 119      28.301 113.808 108.198  1.00  0.00           C  
ATOM   1875  C   THR A 119      28.658 113.355 106.751  1.00  0.00           C  
ATOM   1876  O   THR A 119      29.272 114.124 105.979  1.00  0.00           O  
ATOM   1877  CB  THR A 119      29.229 114.890 108.805  1.00  0.00           C  
ATOM   1878  CG2 THR A 119      28.757 115.534 110.148  1.00  0.00           C  
ATOM   1879  OG1 THR A 119      30.539 114.386 109.053  1.00  0.00           O  
ATOM   1880  H   THR A 119      29.260 112.056 108.984  1.00  0.00           H  
ATOM   1881  HA  THR A 119      27.346 114.325 108.112  1.00  0.00           H  
ATOM   1882  HB  THR A 119      29.223 115.760 108.149  1.00  0.00           H  
ATOM   1883  HG1 THR A 119      30.939 114.335 108.182  1.00  0.00           H  
ATOM   1884 HG21 THR A 119      27.724 115.848 109.996  1.00  0.00           H  
ATOM   1885 HG22 THR A 119      28.698 114.747 110.899  1.00  0.00           H  
ATOM   1886 HG23 THR A 119      29.468 116.322 110.398  1.00  0.00           H  
ATOM   1887  N   LEU A 120      28.499 112.079 106.409  1.00  0.00           N  
ATOM   1888  CA  LEU A 120      29.136 111.427 105.273  1.00  0.00           C  
ATOM   1889  C   LEU A 120      28.756 112.011 103.906  1.00  0.00           C  
ATOM   1890  O   LEU A 120      29.609 112.093 103.045  1.00  0.00           O  
ATOM   1891  CB  LEU A 120      28.861 109.903 105.467  1.00  0.00           C  
ATOM   1892  CG  LEU A 120      29.522 108.972 104.356  1.00  0.00           C  
ATOM   1893  CD1 LEU A 120      31.008 109.068 104.494  1.00  0.00           C  
ATOM   1894  CD2 LEU A 120      29.053 107.526 104.673  1.00  0.00           C  
ATOM   1895  H   LEU A 120      28.125 111.511 107.153  1.00  0.00           H  
ATOM   1896  HA  LEU A 120      30.195 111.629 105.438  1.00  0.00           H  
ATOM   1897  HB2 LEU A 120      29.237 109.594 106.443  1.00  0.00           H  
ATOM   1898  HB3 LEU A 120      27.793 109.681 105.452  1.00  0.00           H  
ATOM   1899  HG  LEU A 120      29.187 109.323 103.380  1.00  0.00           H  
ATOM   1900 HD11 LEU A 120      31.467 108.451 103.721  1.00  0.00           H  
ATOM   1901 HD12 LEU A 120      31.285 110.112 104.356  1.00  0.00           H  
ATOM   1902 HD13 LEU A 120      31.226 108.740 105.510  1.00  0.00           H  
ATOM   1903 HD21 LEU A 120      27.965 107.474 104.721  1.00  0.00           H  
ATOM   1904 HD22 LEU A 120      29.472 106.921 103.869  1.00  0.00           H  
ATOM   1905 HD23 LEU A 120      29.432 107.214 105.646  1.00  0.00           H  
ATOM   1906  N   ASP A 121      27.474 112.383 103.723  1.00  0.00           N  
ATOM   1907  CA  ASP A 121      27.027 112.695 102.395  1.00  0.00           C  
ATOM   1908  C   ASP A 121      27.622 114.082 101.976  1.00  0.00           C  
ATOM   1909  O   ASP A 121      27.685 114.413 100.742  1.00  0.00           O  
ATOM   1910  CB  ASP A 121      25.504 112.598 102.313  1.00  0.00           C  
ATOM   1911  CG  ASP A 121      24.761 113.863 102.717  1.00  0.00           C  
ATOM   1912  OD1 ASP A 121      25.186 114.525 103.671  1.00  0.00           O  
ATOM   1913  OD2 ASP A 121      23.750 114.235 102.042  1.00  0.00           O1-
ATOM   1914  H   ASP A 121      26.812 112.283 104.478  1.00  0.00           H  
ATOM   1915  HA  ASP A 121      27.364 111.863 101.777  1.00  0.00           H  
ATOM   1916  HB2 ASP A 121      25.208 112.234 101.328  1.00  0.00           H  
ATOM   1917  HB3 ASP A 121      25.203 111.840 103.036  1.00  0.00           H  
ATOM   1918  N   LYS A 122      27.861 115.020 102.937  1.00  0.00           N  
ATOM   1919  CA  LYS A 122      28.570 116.286 102.729  1.00  0.00           C  
ATOM   1920  C   LYS A 122      29.997 115.928 102.385  1.00  0.00           C  
ATOM   1921  O   LYS A 122      30.589 116.490 101.482  1.00  0.00           O  
ATOM   1922  CB  LYS A 122      28.458 117.133 104.028  1.00  0.00           C  
ATOM   1923  CG  LYS A 122      29.336 118.412 103.776  1.00  0.00           C  
ATOM   1924  CD  LYS A 122      29.216 119.339 104.983  1.00  0.00           C  
ATOM   1925  CE  LYS A 122      27.847 120.160 105.138  1.00  0.00           C  
ATOM   1926  NZ  LYS A 122      27.874 120.936 106.441  1.00  0.00           N1+
ATOM   1927  H   LYS A 122      27.650 114.824 103.905  1.00  0.00           H  
ATOM   1928  HA  LYS A 122      28.176 116.886 101.908  1.00  0.00           H  
ATOM   1929  HB2 LYS A 122      27.383 117.312 104.068  1.00  0.00           H  
ATOM   1930  HB3 LYS A 122      28.768 116.507 104.866  1.00  0.00           H  
ATOM   1931  HG2 LYS A 122      30.362 118.070 103.639  1.00  0.00           H  
ATOM   1932  HG3 LYS A 122      29.031 118.862 102.831  1.00  0.00           H  
ATOM   1933  HD2 LYS A 122      29.310 118.785 105.917  1.00  0.00           H  
ATOM   1934  HD3 LYS A 122      30.060 120.028 104.951  1.00  0.00           H  
ATOM   1935  HE2 LYS A 122      27.675 120.782 104.260  1.00  0.00           H  
ATOM   1936  HE3 LYS A 122      27.027 119.443 105.163  1.00  0.00           H  
ATOM   1937  HZ1 LYS A 122      26.967 121.234 106.773  1.00  0.00           H  
ATOM   1938  HZ2 LYS A 122      28.229 120.373 107.200  1.00  0.00           H  
ATOM   1939  HZ3 LYS A 122      28.499 121.713 106.277  1.00  0.00           H  
ATOM   1940  N   ASP A 123      30.566 115.106 103.191  1.00  0.00           N  
ATOM   1941  CA  ASP A 123      31.985 114.919 103.322  1.00  0.00           C  
ATOM   1942  C   ASP A 123      32.606 114.001 102.208  1.00  0.00           C  
ATOM   1943  O   ASP A 123      33.833 114.155 102.041  1.00  0.00           O  
ATOM   1944  CB  ASP A 123      32.378 114.486 104.780  1.00  0.00           C  
ATOM   1945  CG  ASP A 123      32.168 115.595 105.820  1.00  0.00           C  
ATOM   1946  OD1 ASP A 123      32.109 115.202 107.015  1.00  0.00           O  
ATOM   1947  OD2 ASP A 123      32.084 116.791 105.464  1.00  0.00           O1-
ATOM   1948  H   ASP A 123      29.979 114.622 103.856  1.00  0.00           H  
ATOM   1949  HA  ASP A 123      32.399 115.886 103.037  1.00  0.00           H  
ATOM   1950  HB2 ASP A 123      31.790 113.605 105.038  1.00  0.00           H  
ATOM   1951  HB3 ASP A 123      33.422 114.175 104.823  1.00  0.00           H  
ATOM   1952  N   VAL A 124      31.850 113.104 101.500  1.00  0.00           N  
ATOM   1953  CA  VAL A 124      32.373 112.141 100.433  1.00  0.00           C  
ATOM   1954  C   VAL A 124      31.425 112.120  99.204  1.00  0.00           C  
ATOM   1955  O   VAL A 124      30.250 111.904  99.352  1.00  0.00           O  
ATOM   1956  CB  VAL A 124      32.477 110.636 100.974  1.00  0.00           C  
ATOM   1957  CG1 VAL A 124      32.833 109.494 100.042  1.00  0.00           C  
ATOM   1958  CG2 VAL A 124      33.519 110.577 102.053  1.00  0.00           C  
ATOM   1959  H   VAL A 124      30.875 112.972 101.728  1.00  0.00           H  
ATOM   1960  HA  VAL A 124      33.370 112.475 100.147  1.00  0.00           H  
ATOM   1961  HB  VAL A 124      31.551 110.444 101.516  1.00  0.00           H  
ATOM   1962 HG11 VAL A 124      32.014 109.409  99.327  1.00  0.00           H  
ATOM   1963 HG12 VAL A 124      33.676 109.843  99.445  1.00  0.00           H  
ATOM   1964 HG13 VAL A 124      33.165 108.602 100.572  1.00  0.00           H  
ATOM   1965 HG21 VAL A 124      33.467 109.608 102.548  1.00  0.00           H  
ATOM   1966 HG22 VAL A 124      34.529 110.623 101.646  1.00  0.00           H  
ATOM   1967 HG23 VAL A 124      33.434 111.320 102.845  1.00  0.00           H  
ATOM   1968  N   PRO A 125      31.888 112.521  98.001  1.00  0.00           N  
ATOM   1969  CA  PRO A 125      31.061 112.302  96.844  1.00  0.00           C  
ATOM   1970  C   PRO A 125      30.782 110.796  96.610  1.00  0.00           C  
ATOM   1971  O   PRO A 125      31.714 110.019  96.760  1.00  0.00           O  
ATOM   1972  CB  PRO A 125      31.906 112.892  95.690  1.00  0.00           C  
ATOM   1973  CG  PRO A 125      33.318 112.569  96.122  1.00  0.00           C  
ATOM   1974  CD  PRO A 125      33.224 112.909  97.662  1.00  0.00           C  
ATOM   1975  HA  PRO A 125      30.149 112.885  96.960  1.00  0.00           H  
ATOM   1976  HB2 PRO A 125      31.605 112.394  94.768  1.00  0.00           H  
ATOM   1977  HB3 PRO A 125      31.766 113.973  95.686  1.00  0.00           H  
ATOM   1978  HG2 PRO A 125      33.462 111.495  96.006  1.00  0.00           H  
ATOM   1979  HG3 PRO A 125      34.072 113.202  95.653  1.00  0.00           H  
ATOM   1980  HD2 PRO A 125      34.093 112.413  98.095  1.00  0.00           H  
ATOM   1981  HD3 PRO A 125      33.354 113.986  97.774  1.00  0.00           H  
ATOM   1982  N   ALA A 126      29.540 110.492  96.297  1.00  0.00           N  
ATOM   1983  CA  ALA A 126      29.120 109.080  96.231  1.00  0.00           C  
ATOM   1984  C   ALA A 126      28.988 108.648  94.716  1.00  0.00           C  
ATOM   1985  O   ALA A 126      29.056 107.421  94.611  1.00  0.00           O  
ATOM   1986  CB  ALA A 126      27.844 108.764  96.941  1.00  0.00           C  
ATOM   1987  H   ALA A 126      28.905 111.256  96.124  1.00  0.00           H  
ATOM   1988  HA  ALA A 126      29.892 108.429  96.640  1.00  0.00           H  
ATOM   1989  HB1 ALA A 126      27.804 109.413  97.816  1.00  0.00           H  
ATOM   1990  HB2 ALA A 126      26.922 108.833  96.364  1.00  0.00           H  
ATOM   1991  HB3 ALA A 126      27.764 107.706  97.186  1.00  0.00           H  
ATOM   1992  N   GLY A 127      29.151 109.560  93.658  1.00  0.00           N  
ATOM   1993  CA  GLY A 127      28.969 109.026  92.282  1.00  0.00           C  
ATOM   1994  C   GLY A 127      27.530 108.610  92.164  1.00  0.00           C  
ATOM   1995  O   GLY A 127      26.698 108.996  92.932  1.00  0.00           O  
ATOM   1996  H   GLY A 127      29.264 110.553  93.809  1.00  0.00           H  
ATOM   1997  HA2 GLY A 127      29.238 109.802  91.565  1.00  0.00           H  
ATOM   1998  HA3 GLY A 127      29.581 108.202  91.914  1.00  0.00           H  
ATOM   1999  N   ASP A 128      27.277 107.599  91.306  1.00  0.00           N  
ATOM   2000  CA  ASP A 128      25.989 106.880  91.008  1.00  0.00           C  
ATOM   2001  C   ASP A 128      25.603 105.916  92.196  1.00  0.00           C  
ATOM   2002  O   ASP A 128      24.836 104.965  92.012  1.00  0.00           O  
ATOM   2003  CB  ASP A 128      26.105 106.011  89.729  1.00  0.00           C  
ATOM   2004  CG  ASP A 128      26.378 106.925  88.507  1.00  0.00           C  
ATOM   2005  OD1 ASP A 128      27.236 106.601  87.685  1.00  0.00           O  
ATOM   2006  OD2 ASP A 128      25.707 108.008  88.428  1.00  0.00           O1-
ATOM   2007  H   ASP A 128      28.101 107.262  90.831  1.00  0.00           H  
ATOM   2008  HA  ASP A 128      25.182 107.609  90.931  1.00  0.00           H  
ATOM   2009  HB2 ASP A 128      26.950 105.332  89.838  1.00  0.00           H  
ATOM   2010  HB3 ASP A 128      25.243 105.358  89.591  1.00  0.00           H  
ATOM   2011  N   GLY A 129      26.204 106.004  93.336  1.00  0.00           N  
ATOM   2012  CA  GLY A 129      25.854 105.257  94.518  1.00  0.00           C  
ATOM   2013  C   GLY A 129      26.378 103.794  94.556  1.00  0.00           C  
ATOM   2014  O   GLY A 129      27.139 103.426  93.669  1.00  0.00           O  
ATOM   2015  H   GLY A 129      26.667 106.885  93.513  1.00  0.00           H  
ATOM   2016  HA2 GLY A 129      26.355 105.765  95.343  1.00  0.00           H  
ATOM   2017  HA3 GLY A 129      24.774 105.190  94.648  1.00  0.00           H  
ATOM   2018  N   PHE A 130      26.029 103.045  95.591  1.00  0.00           N  
ATOM   2019  CA  PHE A 130      26.499 101.642  95.711  1.00  0.00           C  
ATOM   2020  C   PHE A 130      25.354 100.620  95.838  1.00  0.00           C  
ATOM   2021  O   PHE A 130      24.356 100.880  96.535  1.00  0.00           O  
ATOM   2022  CB  PHE A 130      27.649 101.496  96.822  1.00  0.00           C  
ATOM   2023  CG  PHE A 130      28.667 102.663  96.906  1.00  0.00           C  
ATOM   2024  CD1 PHE A 130      28.317 103.840  97.547  1.00  0.00           C  
ATOM   2025  CD2 PHE A 130      29.762 102.624  96.083  1.00  0.00           C  
ATOM   2026  CE1 PHE A 130      29.166 104.946  97.528  1.00  0.00           C  
ATOM   2027  CE2 PHE A 130      30.642 103.729  96.100  1.00  0.00           C  
ATOM   2028  CZ  PHE A 130      30.321 104.867  96.814  1.00  0.00           C  
ATOM   2029  H   PHE A 130      25.341 103.337  96.271  1.00  0.00           H  
ATOM   2030  HA  PHE A 130      26.907 101.327  94.751  1.00  0.00           H  
ATOM   2031  HB2 PHE A 130      27.254 101.417  97.835  1.00  0.00           H  
ATOM   2032  HB3 PHE A 130      28.232 100.584  96.698  1.00  0.00           H  
ATOM   2033  HD1 PHE A 130      27.492 103.907  98.241  1.00  0.00           H  
ATOM   2034  HD2 PHE A 130      29.907 101.743  95.475  1.00  0.00           H  
ATOM   2035  HE1 PHE A 130      28.923 105.893  97.987  1.00  0.00           H  
ATOM   2036  HE2 PHE A 130      31.530 103.772  95.487  1.00  0.00           H  
ATOM   2037  HZ  PHE A 130      30.978 105.722  96.771  1.00  0.00           H  
ATOM   2038  N   ASP A 131      25.545  99.452  95.162  1.00  0.00           N  
ATOM   2039  CA  ASP A 131      24.648  98.263  95.245  1.00  0.00           C  
ATOM   2040  C   ASP A 131      24.530  97.620  96.660  1.00  0.00           C  
ATOM   2041  O   ASP A 131      23.683  96.751  96.908  1.00  0.00           O  
ATOM   2042  CB  ASP A 131      25.240  97.161  94.350  1.00  0.00           C  
ATOM   2043  CG  ASP A 131      25.593  97.699  92.970  1.00  0.00           C  
ATOM   2044  OD1 ASP A 131      24.889  98.577  92.507  1.00  0.00           O  
ATOM   2045  OD2 ASP A 131      26.559  97.178  92.329  1.00  0.00           O1-
ATOM   2046  H   ASP A 131      26.399  99.365  94.628  1.00  0.00           H  
ATOM   2047  HA  ASP A 131      23.655  98.497  94.859  1.00  0.00           H  
ATOM   2048  HB2 ASP A 131      26.068  96.590  94.768  1.00  0.00           H  
ATOM   2049  HB3 ASP A 131      24.465  96.397  94.301  1.00  0.00           H  
ATOM   2050  N   ALA A 132      25.581  97.881  97.481  1.00  0.00           N  
ATOM   2051  CA  ALA A 132      25.886  97.321  98.790  1.00  0.00           C  
ATOM   2052  C   ALA A 132      26.899  98.183  99.547  1.00  0.00           C  
ATOM   2053  O   ALA A 132      27.875  98.585  98.955  1.00  0.00           O  
ATOM   2054  CB  ALA A 132      26.529  95.922  98.566  1.00  0.00           C  
ATOM   2055  H   ALA A 132      26.279  98.542  97.171  1.00  0.00           H  
ATOM   2056  HA  ALA A 132      25.023  97.197  99.445  1.00  0.00           H  
ATOM   2057  HB1 ALA A 132      27.352  95.917  97.851  1.00  0.00           H  
ATOM   2058  HB2 ALA A 132      26.837  95.542  99.540  1.00  0.00           H  
ATOM   2059  HB3 ALA A 132      25.739  95.378  98.048  1.00  0.00           H  
ATOM   2060  N   VAL A 133      26.715  98.298 100.875  1.00  0.00           N  
ATOM   2061  CA  VAL A 133      27.616  98.992 101.825  1.00  0.00           C  
ATOM   2062  C   VAL A 133      28.083  98.097 102.978  1.00  0.00           C  
ATOM   2063  O   VAL A 133      27.231  97.594 103.719  1.00  0.00           O  
ATOM   2064  CB  VAL A 133      26.946 100.308 102.360  1.00  0.00           C  
ATOM   2065  CG1 VAL A 133      27.902 101.083 103.418  1.00  0.00           C  
ATOM   2066  CG2 VAL A 133      26.467 101.181 101.201  1.00  0.00           C  
ATOM   2067  H   VAL A 133      25.852  97.958 101.275  1.00  0.00           H  
ATOM   2068  HA  VAL A 133      28.510  99.229 101.248  1.00  0.00           H  
ATOM   2069  HB  VAL A 133      25.981 100.163 102.846  1.00  0.00           H  
ATOM   2070 HG11 VAL A 133      28.016 100.517 104.343  1.00  0.00           H  
ATOM   2071 HG12 VAL A 133      28.803 101.343 102.863  1.00  0.00           H  
ATOM   2072 HG13 VAL A 133      27.354 101.981 103.703  1.00  0.00           H  
ATOM   2073 HG21 VAL A 133      25.974 102.091 101.545  1.00  0.00           H  
ATOM   2074 HG22 VAL A 133      27.277 101.302 100.481  1.00  0.00           H  
ATOM   2075 HG23 VAL A 133      25.687 100.693 100.617  1.00  0.00           H  
ATOM   2076  N   ILE A 134      29.442  97.979 103.209  1.00  0.00           N  
ATOM   2077  CA  ILE A 134      30.005  97.092 104.275  1.00  0.00           C  
ATOM   2078  C   ILE A 134      30.595  97.898 105.442  1.00  0.00           C  
ATOM   2079  O   ILE A 134      31.312  98.896 105.277  1.00  0.00           O  
ATOM   2080  CB  ILE A 134      31.022  96.183 103.527  1.00  0.00           C  
ATOM   2081  CG1 ILE A 134      30.472  95.263 102.397  1.00  0.00           C  
ATOM   2082  CG2 ILE A 134      31.740  95.295 104.515  1.00  0.00           C  
ATOM   2083  CD1 ILE A 134      30.298  95.855 101.008  1.00  0.00           C  
ATOM   2084  H   ILE A 134      30.159  98.481 102.704  1.00  0.00           H  
ATOM   2085  HA  ILE A 134      29.277  96.415 104.720  1.00  0.00           H  
ATOM   2086  HB  ILE A 134      31.801  96.739 103.005  1.00  0.00           H  
ATOM   2087 HG12 ILE A 134      31.122  94.390 102.337  1.00  0.00           H  
ATOM   2088 HG13 ILE A 134      29.523  94.859 102.750  1.00  0.00           H  
ATOM   2089 HG21 ILE A 134      31.937  95.815 105.452  1.00  0.00           H  
ATOM   2090 HG22 ILE A 134      31.018  94.511 104.743  1.00  0.00           H  
ATOM   2091 HG23 ILE A 134      32.724  94.899 104.265  1.00  0.00           H  
ATOM   2092 HD11 ILE A 134      31.084  96.540 100.690  1.00  0.00           H  
ATOM   2093 HD12 ILE A 134      30.329  95.058 100.265  1.00  0.00           H  
ATOM   2094 HD13 ILE A 134      29.317  96.329 100.987  1.00  0.00           H  
ATOM   2095  N   CYS A 135      30.213  97.502 106.636  1.00  0.00           N  
ATOM   2096  CA  CYS A 135      30.564  98.168 107.905  1.00  0.00           C  
ATOM   2097  C   CYS A 135      30.660  97.198 109.067  1.00  0.00           C  
ATOM   2098  O   CYS A 135      29.662  97.045 109.865  1.00  0.00           O  
ATOM   2099  CB  CYS A 135      29.460  99.308 108.135  1.00  0.00           C  
ATOM   2100  SG  CYS A 135      29.711 100.441 109.550  1.00  0.00           S  
ATOM   2101  H   CYS A 135      29.500  96.797 106.747  1.00  0.00           H  
ATOM   2102  HA  CYS A 135      31.549  98.609 107.756  1.00  0.00           H  
ATOM   2103  HB2 CYS A 135      29.249  99.761 107.166  1.00  0.00           H  
ATOM   2104  HB3 CYS A 135      28.479  98.859 108.286  1.00  0.00           H  
ATOM   2105  HG  CYS A 135      28.876  99.860 110.416  1.00  0.00           H  
ATOM   2106  N   LEU A 136      31.768  96.511 109.127  1.00  0.00           N  
ATOM   2107  CA  LEU A 136      31.805  95.327 109.979  1.00  0.00           C  
ATOM   2108  C   LEU A 136      33.015  95.487 110.926  1.00  0.00           C  
ATOM   2109  O   LEU A 136      33.962  96.280 110.687  1.00  0.00           O  
ATOM   2110  CB  LEU A 136      32.007  94.005 109.166  1.00  0.00           C  
ATOM   2111  CG  LEU A 136      30.680  93.690 108.330  1.00  0.00           C  
ATOM   2112  CD1 LEU A 136      30.896  92.479 107.399  1.00  0.00           C  
ATOM   2113  CD2 LEU A 136      29.617  93.309 109.343  1.00  0.00           C  
ATOM   2114  H   LEU A 136      32.510  96.684 108.465  1.00  0.00           H  
ATOM   2115  HA  LEU A 136      30.924  95.208 110.609  1.00  0.00           H  
ATOM   2116  HB2 LEU A 136      32.924  94.185 108.606  1.00  0.00           H  
ATOM   2117  HB3 LEU A 136      32.246  93.219 109.883  1.00  0.00           H  
ATOM   2118  HG  LEU A 136      30.370  94.565 107.758  1.00  0.00           H  
ATOM   2119 HD11 LEU A 136      31.098  91.630 108.053  1.00  0.00           H  
ATOM   2120 HD12 LEU A 136      29.979  92.195 106.884  1.00  0.00           H  
ATOM   2121 HD13 LEU A 136      31.742  92.510 106.714  1.00  0.00           H  
ATOM   2122 HD21 LEU A 136      29.946  92.610 110.112  1.00  0.00           H  
ATOM   2123 HD22 LEU A 136      29.322  94.278 109.747  1.00  0.00           H  
ATOM   2124 HD23 LEU A 136      28.758  92.897 108.814  1.00  0.00           H  
ATOM   2125  N   GLY A 137      32.982  94.759 112.056  1.00  0.00           N  
ATOM   2126  CA  GLY A 137      34.019  94.619 113.037  1.00  0.00           C  
ATOM   2127  C   GLY A 137      33.605  95.305 114.366  1.00  0.00           C  
ATOM   2128  O   GLY A 137      34.432  95.861 115.077  1.00  0.00           O  
ATOM   2129  H   GLY A 137      32.157  94.184 112.138  1.00  0.00           H  
ATOM   2130  HA2 GLY A 137      34.085  93.558 113.277  1.00  0.00           H  
ATOM   2131  HA3 GLY A 137      34.984  95.009 112.712  1.00  0.00           H  
ATOM   2132  N   ASN A 138      32.303  95.316 114.750  1.00  0.00           N  
ATOM   2133  CA  ASN A 138      31.716  96.191 115.746  1.00  0.00           C  
ATOM   2134  C   ASN A 138      32.226  97.668 115.744  1.00  0.00           C  
ATOM   2135  O   ASN A 138      32.560  98.210 116.770  1.00  0.00           O  
ATOM   2136  CB  ASN A 138      31.756  95.496 117.084  1.00  0.00           C  
ATOM   2137  CG  ASN A 138      30.827  96.260 118.027  1.00  0.00           C  
ATOM   2138  ND2 ASN A 138      31.431  96.706 119.136  1.00  0.00           N  
ATOM   2139  OD1 ASN A 138      29.649  96.406 117.729  1.00  0.00           O  
ATOM   2140  H   ASN A 138      31.698  94.940 114.034  1.00  0.00           H  
ATOM   2141  HA  ASN A 138      30.655  96.321 115.529  1.00  0.00           H  
ATOM   2142  HB2 ASN A 138      31.389  94.472 117.015  1.00  0.00           H  
ATOM   2143  HB3 ASN A 138      32.805  95.496 117.380  1.00  0.00           H  
ATOM   2144 HD21 ASN A 138      30.953  97.239 119.848  1.00  0.00           H  
ATOM   2145 HD22 ASN A 138      32.417  96.525 119.262  1.00  0.00           H  
ATOM   2146  N   SER A 139      32.422  98.238 114.614  1.00  0.00           N  
ATOM   2147  CA  SER A 139      32.935  99.572 114.337  1.00  0.00           C  
ATOM   2148  C   SER A 139      31.808 100.522 114.772  1.00  0.00           C  
ATOM   2149  O   SER A 139      32.146 101.471 115.499  1.00  0.00           O  
ATOM   2150  CB  SER A 139      33.256  99.804 112.841  1.00  0.00           C  
ATOM   2151  OG  SER A 139      34.149  98.839 112.291  1.00  0.00           O  
ATOM   2152  H   SER A 139      32.126  97.733 113.791  1.00  0.00           H  
ATOM   2153  HA  SER A 139      33.797  99.763 114.976  1.00  0.00           H  
ATOM   2154  HB2 SER A 139      32.314  99.870 112.296  1.00  0.00           H  
ATOM   2155  HB3 SER A 139      33.702 100.780 112.648  1.00  0.00           H  
ATOM   2156  HG  SER A 139      33.711  98.036 111.998  1.00  0.00           H  
ATOM   2157  N   PHE A 140      30.531 100.289 114.387  1.00  0.00           N  
ATOM   2158  CA  PHE A 140      29.472 101.307 114.555  1.00  0.00           C  
ATOM   2159  C   PHE A 140      29.262 101.837 115.993  1.00  0.00           C  
ATOM   2160  O   PHE A 140      29.044 103.060 116.209  1.00  0.00           O  
ATOM   2161  CB  PHE A 140      28.206 100.746 113.844  1.00  0.00           C  
ATOM   2162  CG  PHE A 140      27.195 101.832 113.542  1.00  0.00           C  
ATOM   2163  CD1 PHE A 140      27.430 102.681 112.449  1.00  0.00           C  
ATOM   2164  CD2 PHE A 140      26.112 101.939 114.390  1.00  0.00           C  
ATOM   2165  CE1 PHE A 140      26.452 103.619 112.167  1.00  0.00           C  
ATOM   2166  CE2 PHE A 140      25.132 102.923 114.099  1.00  0.00           C  
ATOM   2167  CZ  PHE A 140      25.293 103.765 112.985  1.00  0.00           C  
ATOM   2168  H   PHE A 140      30.326  99.479 113.819  1.00  0.00           H  
ATOM   2169  HA  PHE A 140      29.794 102.093 113.871  1.00  0.00           H  
ATOM   2170  HB2 PHE A 140      28.493 100.243 112.921  1.00  0.00           H  
ATOM   2171  HB3 PHE A 140      27.735  99.912 114.364  1.00  0.00           H  
ATOM   2172  HD1 PHE A 140      28.387 102.584 111.957  1.00  0.00           H  
ATOM   2173  HD2 PHE A 140      25.998 101.305 115.256  1.00  0.00           H  
ATOM   2174  HE1 PHE A 140      26.653 104.390 111.439  1.00  0.00           H  
ATOM   2175  HE2 PHE A 140      24.213 102.986 114.663  1.00  0.00           H  
ATOM   2176  HZ  PHE A 140      24.655 104.630 112.872  1.00  0.00           H  
ATOM   2177  N   ALA A 141      29.485 100.914 116.909  1.00  0.00           N  
ATOM   2178  CA  ALA A 141      29.521 101.083 118.349  1.00  0.00           C  
ATOM   2179  C   ALA A 141      30.421 102.199 118.876  1.00  0.00           C  
ATOM   2180  O   ALA A 141      30.253 102.665 120.030  1.00  0.00           O  
ATOM   2181  CB  ALA A 141      30.118  99.741 118.796  1.00  0.00           C  
ATOM   2182  H   ALA A 141      29.626 100.021 116.458  1.00  0.00           H  
ATOM   2183  HA  ALA A 141      28.514 101.220 118.743  1.00  0.00           H  
ATOM   2184  HB1 ALA A 141      31.116  99.695 118.360  1.00  0.00           H  
ATOM   2185  HB2 ALA A 141      30.070  99.648 119.881  1.00  0.00           H  
ATOM   2186  HB3 ALA A 141      29.527  98.911 118.413  1.00  0.00           H  
ATOM   2187  N   HID A 142      31.491 102.699 118.185  1.00  0.00           N  
ATOM   2188  CA  HID A 142      32.241 103.843 118.694  1.00  0.00           C  
ATOM   2189  C   HID A 142      31.477 105.254 118.419  1.00  0.00           C  
ATOM   2190  O   HID A 142      32.008 106.327 118.743  1.00  0.00           O  
ATOM   2191  CB  HID A 142      33.513 103.875 117.839  1.00  0.00           C  
ATOM   2192  CG  HID A 142      34.472 102.771 118.239  1.00  0.00           C  
ATOM   2193  CD2 HID A 142      34.809 101.678 117.420  1.00  0.00           C  
ATOM   2194  ND1 HID A 142      35.024 102.558 119.516  1.00  0.00           N  
ATOM   2195  CE1 HID A 142      35.889 101.510 119.405  1.00  0.00           C  
ATOM   2196  NE2 HID A 142      35.718 100.961 118.189  1.00  0.00           N  
ATOM   2197  H   HID A 142      31.718 102.220 117.325  1.00  0.00           H  
ATOM   2198  HA  HID A 142      32.396 103.769 119.770  1.00  0.00           H  
ATOM   2199  HB2 HID A 142      33.352 103.766 116.766  1.00  0.00           H  
ATOM   2200  HB3 HID A 142      33.975 104.846 118.016  1.00  0.00           H  
ATOM   2201  HD1 HID A 142      34.852 103.008 120.403  1.00  0.00           H  
ATOM   2202  HD2 HID A 142      34.369 101.488 116.453  1.00  0.00           H  
ATOM   2203  HE1 HID A 142      36.531 101.138 120.190  1.00  0.00           H  
ATOM   2204  N   LEU A 143      30.285 105.182 117.770  1.00  0.00           N  
ATOM   2205  CA  LEU A 143      29.347 106.279 117.995  1.00  0.00           C  
ATOM   2206  C   LEU A 143      28.849 106.439 119.432  1.00  0.00           C  
ATOM   2207  O   LEU A 143      28.389 105.420 119.995  1.00  0.00           O  
ATOM   2208  CB  LEU A 143      28.040 106.179 117.140  1.00  0.00           C  
ATOM   2209  CG  LEU A 143      28.168 106.729 115.660  1.00  0.00           C  
ATOM   2210  CD1 LEU A 143      27.270 105.901 114.699  1.00  0.00           C  
ATOM   2211  CD2 LEU A 143      27.644 108.159 115.669  1.00  0.00           C  
ATOM   2212  H   LEU A 143      30.023 104.315 117.322  1.00  0.00           H  
ATOM   2213  HA  LEU A 143      29.841 107.181 117.634  1.00  0.00           H  
ATOM   2214  HB2 LEU A 143      27.795 105.117 117.114  1.00  0.00           H  
ATOM   2215  HB3 LEU A 143      27.250 106.711 117.671  1.00  0.00           H  
ATOM   2216  HG  LEU A 143      29.213 106.739 115.347  1.00  0.00           H  
ATOM   2217 HD11 LEU A 143      27.134 106.470 113.779  1.00  0.00           H  
ATOM   2218 HD12 LEU A 143      27.639 104.890 114.529  1.00  0.00           H  
ATOM   2219 HD13 LEU A 143      26.259 105.673 115.036  1.00  0.00           H  
ATOM   2220 HD21 LEU A 143      26.617 108.213 116.031  1.00  0.00           H  
ATOM   2221 HD22 LEU A 143      28.390 108.672 116.274  1.00  0.00           H  
ATOM   2222 HD23 LEU A 143      27.642 108.569 114.659  1.00  0.00           H  
ATOM   2223  N   PRO A 144      28.971 107.626 119.968  1.00  0.00           N  
ATOM   2224  CA  PRO A 144      29.015 107.893 121.433  1.00  0.00           C  
ATOM   2225  C   PRO A 144      27.590 107.810 121.950  1.00  0.00           C  
ATOM   2226  O   PRO A 144      26.637 108.380 121.314  1.00  0.00           O  
ATOM   2227  CB  PRO A 144      29.559 109.282 121.572  1.00  0.00           C  
ATOM   2228  CG  PRO A 144      29.219 109.979 120.288  1.00  0.00           C  
ATOM   2229  CD  PRO A 144      29.361 108.845 119.271  1.00  0.00           C  
ATOM   2230  HA  PRO A 144      29.538 107.087 121.950  1.00  0.00           H  
ATOM   2231  HB2 PRO A 144      29.058 109.793 122.394  1.00  0.00           H  
ATOM   2232  HB3 PRO A 144      30.635 109.229 121.736  1.00  0.00           H  
ATOM   2233  HG2 PRO A 144      28.165 110.252 120.336  1.00  0.00           H  
ATOM   2234  HG3 PRO A 144      29.917 110.802 120.135  1.00  0.00           H  
ATOM   2235  HD2 PRO A 144      28.658 108.972 118.449  1.00  0.00           H  
ATOM   2236  HD3 PRO A 144      30.414 108.679 119.040  1.00  0.00           H  
ATOM   2237  N   ASP A 145      27.333 107.414 123.147  1.00  0.00           N  
ATOM   2238  CA  ASP A 145      25.992 107.082 123.675  1.00  0.00           C  
ATOM   2239  C   ASP A 145      25.870 107.365 125.160  1.00  0.00           C  
ATOM   2240  O   ASP A 145      25.570 106.522 125.986  1.00  0.00           O  
ATOM   2241  CB  ASP A 145      25.619 105.628 123.321  1.00  0.00           C  
ATOM   2242  CG  ASP A 145      24.175 105.297 123.605  1.00  0.00           C  
ATOM   2243  OD1 ASP A 145      23.835 104.119 123.518  1.00  0.00           O  
ATOM   2244  OD2 ASP A 145      23.346 106.155 124.023  1.00  0.00           O1-
ATOM   2245  H   ASP A 145      28.065 106.986 123.697  1.00  0.00           H  
ATOM   2246  HA  ASP A 145      25.220 107.661 123.169  1.00  0.00           H  
ATOM   2247  HB2 ASP A 145      25.821 105.452 122.264  1.00  0.00           H  
ATOM   2248  HB3 ASP A 145      26.186 104.973 123.983  1.00  0.00           H  
ATOM   2249  N   SER A 146      26.109 108.671 125.508  1.00  0.00           N  
ATOM   2250  CA  SER A 146      26.181 109.175 126.886  1.00  0.00           C  
ATOM   2251  C   SER A 146      24.935 109.791 127.394  1.00  0.00           C  
ATOM   2252  O   SER A 146      25.007 110.265 128.527  1.00  0.00           O  
ATOM   2253  CB  SER A 146      27.317 110.225 126.890  1.00  0.00           C  
ATOM   2254  OG  SER A 146      26.916 111.264 126.000  1.00  0.00           O  
ATOM   2255  H   SER A 146      26.338 109.311 124.762  1.00  0.00           H  
ATOM   2256  HA  SER A 146      26.555 108.368 127.517  1.00  0.00           H  
ATOM   2257  HB2 SER A 146      27.505 110.533 127.919  1.00  0.00           H  
ATOM   2258  HB3 SER A 146      28.202 109.703 126.524  1.00  0.00           H  
ATOM   2259  HG  SER A 146      26.444 111.998 126.403  1.00  0.00           H  
ATOM   2260  N   LYS A 147      23.806 109.824 126.653  1.00  0.00           N  
ATOM   2261  CA  LYS A 147      22.613 110.670 126.979  1.00  0.00           C  
ATOM   2262  C   LYS A 147      21.231 110.101 126.842  1.00  0.00           C  
ATOM   2263  O   LYS A 147      20.239 110.798 126.729  1.00  0.00           O  
ATOM   2264  CB  LYS A 147      22.802 112.070 126.239  1.00  0.00           C  
ATOM   2265  CG  LYS A 147      22.878 111.878 124.647  1.00  0.00           C  
ATOM   2266  CD  LYS A 147      22.999 113.307 124.044  1.00  0.00           C  
ATOM   2267  CE  LYS A 147      23.422 113.236 122.540  1.00  0.00           C  
ATOM   2268  NZ  LYS A 147      22.420 112.539 121.687  1.00  0.00           N1+
ATOM   2269  H   LYS A 147      23.732 109.406 125.737  1.00  0.00           H  
ATOM   2270  HA  LYS A 147      22.631 110.882 128.049  1.00  0.00           H  
ATOM   2271  HB2 LYS A 147      21.933 112.681 126.479  1.00  0.00           H  
ATOM   2272  HB3 LYS A 147      23.720 112.512 126.623  1.00  0.00           H  
ATOM   2273  HG2 LYS A 147      23.778 111.350 124.331  1.00  0.00           H  
ATOM   2274  HG3 LYS A 147      22.004 111.371 124.237  1.00  0.00           H  
ATOM   2275  HD2 LYS A 147      22.099 113.904 124.186  1.00  0.00           H  
ATOM   2276  HD3 LYS A 147      23.745 113.881 124.595  1.00  0.00           H  
ATOM   2277  HE2 LYS A 147      23.506 114.285 122.254  1.00  0.00           H  
ATOM   2278  HE3 LYS A 147      24.377 112.718 122.456  1.00  0.00           H  
ATOM   2279  HZ1 LYS A 147      21.587 113.088 121.531  1.00  0.00           H  
ATOM   2280  HZ2 LYS A 147      22.814 112.387 120.770  1.00  0.00           H  
ATOM   2281  HZ3 LYS A 147      22.306 111.564 121.922  1.00  0.00           H  
ATOM   2282  N   GLY A 148      21.058 108.756 126.808  1.00  0.00           N  
ATOM   2283  CA  GLY A 148      19.815 107.920 126.667  1.00  0.00           C  
ATOM   2284  C   GLY A 148      19.101 108.262 125.321  1.00  0.00           C  
ATOM   2285  O   GLY A 148      18.027 107.829 125.036  1.00  0.00           O  
ATOM   2286  H   GLY A 148      21.900 108.265 127.071  1.00  0.00           H  
ATOM   2287  HA2 GLY A 148      20.157 106.899 126.506  1.00  0.00           H  
ATOM   2288  HA3 GLY A 148      19.097 107.989 127.483  1.00  0.00           H  
ATOM   2289  N   ASP A 149      19.836 108.884 124.379  1.00  0.00           N  
ATOM   2290  CA  ASP A 149      19.285 109.375 123.045  1.00  0.00           C  
ATOM   2291  C   ASP A 149      20.293 109.256 121.845  1.00  0.00           C  
ATOM   2292  O   ASP A 149      21.264 110.020 121.774  1.00  0.00           O  
ATOM   2293  CB  ASP A 149      18.842 110.877 123.244  1.00  0.00           C  
ATOM   2294  CG  ASP A 149      18.765 111.684 121.979  1.00  0.00           C  
ATOM   2295  OD1 ASP A 149      19.103 112.874 122.043  1.00  0.00           O  
ATOM   2296  OD2 ASP A 149      18.370 111.154 120.886  1.00  0.00           O1-
ATOM   2297  H   ASP A 149      20.842 108.916 124.457  1.00  0.00           H  
ATOM   2298  HA  ASP A 149      18.422 108.822 122.673  1.00  0.00           H  
ATOM   2299  HB2 ASP A 149      17.856 110.776 123.696  1.00  0.00           H  
ATOM   2300  HB3 ASP A 149      19.447 111.422 123.967  1.00  0.00           H  
ATOM   2301  N   GLN A 150      20.002 108.250 121.014  1.00  0.00           N  
ATOM   2302  CA  GLN A 150      20.815 107.755 119.898  1.00  0.00           C  
ATOM   2303  C   GLN A 150      20.616 108.612 118.594  1.00  0.00           C  
ATOM   2304  O   GLN A 150      20.558 108.040 117.485  1.00  0.00           O  
ATOM   2305  CB  GLN A 150      20.544 106.188 119.759  1.00  0.00           C  
ATOM   2306  CG  GLN A 150      21.204 105.326 120.904  1.00  0.00           C  
ATOM   2307  CD  GLN A 150      20.255 105.284 122.099  1.00  0.00           C  
ATOM   2308  NE2 GLN A 150      20.750 105.162 123.290  1.00  0.00           N  
ATOM   2309  OE1 GLN A 150      19.027 105.338 121.956  1.00  0.00           O  
ATOM   2310  H   GLN A 150      19.091 107.833 121.139  1.00  0.00           H  
ATOM   2311  HA  GLN A 150      21.855 107.815 120.220  1.00  0.00           H  
ATOM   2312  HB2 GLN A 150      19.469 106.007 119.733  1.00  0.00           H  
ATOM   2313  HB3 GLN A 150      20.972 105.843 118.819  1.00  0.00           H  
ATOM   2314  HG2 GLN A 150      21.508 104.310 120.647  1.00  0.00           H  
ATOM   2315  HG3 GLN A 150      22.077 105.923 121.163  1.00  0.00           H  
ATOM   2316 HE21 GLN A 150      20.151 105.030 124.092  1.00  0.00           H  
ATOM   2317 HE22 GLN A 150      21.759 105.121 123.343  1.00  0.00           H  
ATOM   2318  N   SER A 151      20.438 109.937 118.742  1.00  0.00           N  
ATOM   2319  CA  SER A 151      20.038 110.778 117.589  1.00  0.00           C  
ATOM   2320  C   SER A 151      21.236 110.998 116.679  1.00  0.00           C  
ATOM   2321  O   SER A 151      20.983 111.331 115.519  1.00  0.00           O  
ATOM   2322  CB  SER A 151      19.508 112.156 118.148  1.00  0.00           C  
ATOM   2323  OG  SER A 151      18.125 112.039 118.496  1.00  0.00           O  
ATOM   2324  H   SER A 151      20.508 110.364 119.654  1.00  0.00           H  
ATOM   2325  HA  SER A 151      19.202 110.321 117.059  1.00  0.00           H  
ATOM   2326  HB2 SER A 151      20.207 112.432 118.938  1.00  0.00           H  
ATOM   2327  HB3 SER A 151      19.659 112.882 117.350  1.00  0.00           H  
ATOM   2328  HG  SER A 151      18.071 111.784 119.420  1.00  0.00           H  
ATOM   2329  N   GLU A 152      22.473 110.696 117.062  1.00  0.00           N  
ATOM   2330  CA  GLU A 152      23.609 110.730 116.175  1.00  0.00           C  
ATOM   2331  C   GLU A 152      23.607 109.488 115.248  1.00  0.00           C  
ATOM   2332  O   GLU A 152      23.802 109.566 114.067  1.00  0.00           O  
ATOM   2333  CB  GLU A 152      24.879 110.580 117.091  1.00  0.00           C  
ATOM   2334  CG  GLU A 152      25.148 111.837 117.908  1.00  0.00           C  
ATOM   2335  CD  GLU A 152      24.084 112.052 119.056  1.00  0.00           C  
ATOM   2336  OE1 GLU A 152      23.463 111.118 119.622  1.00  0.00           O  
ATOM   2337  OE2 GLU A 152      24.007 113.214 119.440  1.00  0.00           O1-
ATOM   2338  H   GLU A 152      22.653 110.507 118.037  1.00  0.00           H  
ATOM   2339  HA  GLU A 152      23.561 111.676 115.635  1.00  0.00           H  
ATOM   2340  HB2 GLU A 152      24.827 109.643 117.645  1.00  0.00           H  
ATOM   2341  HB3 GLU A 152      25.756 110.574 116.443  1.00  0.00           H  
ATOM   2342  HG2 GLU A 152      26.157 111.864 118.318  1.00  0.00           H  
ATOM   2343  HG3 GLU A 152      25.031 112.688 117.237  1.00  0.00           H  
ATOM   2344  N   HIE A 153      23.389 108.281 115.847  1.00  0.00           N  
ATOM   2345  CA  HIE A 153      23.142 106.927 115.188  1.00  0.00           C  
ATOM   2346  C   HIE A 153      21.967 107.006 114.193  1.00  0.00           C  
ATOM   2347  O   HIE A 153      22.134 106.549 113.043  1.00  0.00           O  
ATOM   2348  CB  HIE A 153      22.882 105.925 116.271  1.00  0.00           C  
ATOM   2349  CG  HIE A 153      23.752 106.025 117.553  1.00  0.00           C  
ATOM   2350  CD2 HIE A 153      24.626 105.093 118.033  1.00  0.00           C  
ATOM   2351  ND1 HIE A 153      23.792 107.158 118.403  1.00  0.00           N  
ATOM   2352  CE1 HIE A 153      24.575 106.776 119.468  1.00  0.00           C  
ATOM   2353  NE2 HIE A 153      25.199 105.583 119.175  1.00  0.00           N  
ATOM   2354  H   HIE A 153      23.505 108.361 116.847  1.00  0.00           H  
ATOM   2355  HA  HIE A 153      24.030 106.656 114.618  1.00  0.00           H  
ATOM   2356  HB2 HIE A 153      21.859 105.844 116.638  1.00  0.00           H  
ATOM   2357  HB3 HIE A 153      23.164 104.963 115.842  1.00  0.00           H  
ATOM   2358  HD2 HIE A 153      24.790 104.052 117.797  1.00  0.00           H  
ATOM   2359  HE1 HIE A 153      24.965 107.510 120.158  1.00  0.00           H  
ATOM   2360  HE2 HIE A 153      25.774 105.041 119.806  1.00  0.00           H  
ATOM   2361  N   ARG A 154      20.829 107.688 114.532  1.00  0.00           N  
ATOM   2362  CA  ARG A 154      19.697 107.898 113.590  1.00  0.00           C  
ATOM   2363  C   ARG A 154      20.102 108.766 112.400  1.00  0.00           C  
ATOM   2364  O   ARG A 154      19.716 108.497 111.199  1.00  0.00           O  
ATOM   2365  CB  ARG A 154      18.580 108.411 114.348  1.00  0.00           C  
ATOM   2366  CG  ARG A 154      18.099 107.298 115.310  1.00  0.00           C  
ATOM   2367  CD  ARG A 154      16.928 107.656 116.168  1.00  0.00           C  
ATOM   2368  NE  ARG A 154      16.577 106.591 117.020  1.00  0.00           N  
ATOM   2369  CZ  ARG A 154      15.768 105.577 116.754  1.00  0.00           C  
ATOM   2370  NH1 ARG A 154      15.481 104.716 117.738  1.00  0.00           N1+
ATOM   2371  NH2 ARG A 154      15.227 105.317 115.620  1.00  0.00           N  
ATOM   2372  H   ARG A 154      20.865 108.111 115.449  1.00  0.00           H  
ATOM   2373  HA  ARG A 154      19.387 106.928 113.199  1.00  0.00           H  
ATOM   2374  HB2 ARG A 154      18.855 109.290 114.931  1.00  0.00           H  
ATOM   2375  HB3 ARG A 154      17.686 108.675 113.784  1.00  0.00           H  
ATOM   2376  HG2 ARG A 154      17.865 106.381 114.767  1.00  0.00           H  
ATOM   2377  HG3 ARG A 154      18.891 107.058 116.020  1.00  0.00           H  
ATOM   2378  HD2 ARG A 154      17.207 108.501 116.797  1.00  0.00           H  
ATOM   2379  HD3 ARG A 154      16.129 107.839 115.450  1.00  0.00           H  
ATOM   2380  HE  ARG A 154      16.948 106.602 117.959  1.00  0.00           H  
ATOM   2381 HH11 ARG A 154      15.772 104.955 118.674  1.00  0.00           H  
ATOM   2382 HH12 ARG A 154      14.773 104.002 117.648  1.00  0.00           H  
ATOM   2383 HH21 ARG A 154      15.393 105.942 114.843  1.00  0.00           H  
ATOM   2384 HH22 ARG A 154      14.669 104.477 115.568  1.00  0.00           H  
ATOM   2385  N   LEU A 155      21.072 109.658 112.638  1.00  0.00           N  
ATOM   2386  CA  LEU A 155      21.598 110.613 111.643  1.00  0.00           C  
ATOM   2387  C   LEU A 155      22.673 110.006 110.737  1.00  0.00           C  
ATOM   2388  O   LEU A 155      22.543 110.124 109.561  1.00  0.00           O  
ATOM   2389  CB  LEU A 155      22.065 111.852 112.378  1.00  0.00           C  
ATOM   2390  CG  LEU A 155      22.746 112.971 111.596  1.00  0.00           C  
ATOM   2391  CD1 LEU A 155      21.934 113.566 110.479  1.00  0.00           C  
ATOM   2392  CD2 LEU A 155      23.080 114.079 112.662  1.00  0.00           C  
ATOM   2393  H   LEU A 155      21.367 109.917 113.569  1.00  0.00           H  
ATOM   2394  HA  LEU A 155      20.772 110.916 110.999  1.00  0.00           H  
ATOM   2395  HB2 LEU A 155      21.190 112.295 112.854  1.00  0.00           H  
ATOM   2396  HB3 LEU A 155      22.731 111.585 113.198  1.00  0.00           H  
ATOM   2397  HG  LEU A 155      23.675 112.654 111.122  1.00  0.00           H  
ATOM   2398 HD11 LEU A 155      21.062 113.971 110.992  1.00  0.00           H  
ATOM   2399 HD12 LEU A 155      22.465 114.401 110.021  1.00  0.00           H  
ATOM   2400 HD13 LEU A 155      21.679 112.926 109.633  1.00  0.00           H  
ATOM   2401 HD21 LEU A 155      24.016 113.850 113.173  1.00  0.00           H  
ATOM   2402 HD22 LEU A 155      23.137 115.037 112.147  1.00  0.00           H  
ATOM   2403 HD23 LEU A 155      22.354 114.207 113.465  1.00  0.00           H  
ATOM   2404  N   ALA A 156      23.689 109.377 111.325  1.00  0.00           N  
ATOM   2405  CA  ALA A 156      24.781 108.603 110.674  1.00  0.00           C  
ATOM   2406  C   ALA A 156      24.144 107.581 109.775  1.00  0.00           C  
ATOM   2407  O   ALA A 156      24.497 107.431 108.587  1.00  0.00           O  
ATOM   2408  CB  ALA A 156      25.750 108.117 111.753  1.00  0.00           C  
ATOM   2409  H   ALA A 156      23.531 109.416 112.322  1.00  0.00           H  
ATOM   2410  HA  ALA A 156      25.329 109.208 109.952  1.00  0.00           H  
ATOM   2411  HB1 ALA A 156      26.632 107.613 111.358  1.00  0.00           H  
ATOM   2412  HB2 ALA A 156      26.050 108.893 112.457  1.00  0.00           H  
ATOM   2413  HB3 ALA A 156      25.233 107.353 112.334  1.00  0.00           H  
ATOM   2414  N   LEU A 157      23.101 106.887 110.251  1.00  0.00           N  
ATOM   2415  CA  LEU A 157      22.489 105.802 109.415  1.00  0.00           C  
ATOM   2416  C   LEU A 157      21.717 106.458 108.265  1.00  0.00           C  
ATOM   2417  O   LEU A 157      21.819 105.974 107.144  1.00  0.00           O  
ATOM   2418  CB  LEU A 157      21.629 104.809 110.210  1.00  0.00           C  
ATOM   2419  CG  LEU A 157      22.474 103.789 110.984  1.00  0.00           C  
ATOM   2420  CD1 LEU A 157      21.739 103.289 112.315  1.00  0.00           C  
ATOM   2421  CD2 LEU A 157      22.919 102.654 110.142  1.00  0.00           C  
ATOM   2422  H   LEU A 157      22.835 107.017 111.216  1.00  0.00           H  
ATOM   2423  HA  LEU A 157      23.333 105.255 108.994  1.00  0.00           H  
ATOM   2424  HB2 LEU A 157      21.133 105.466 110.924  1.00  0.00           H  
ATOM   2425  HB3 LEU A 157      20.989 104.322 109.475  1.00  0.00           H  
ATOM   2426  HG  LEU A 157      23.396 104.278 111.300  1.00  0.00           H  
ATOM   2427 HD11 LEU A 157      21.332 104.134 112.872  1.00  0.00           H  
ATOM   2428 HD12 LEU A 157      20.954 102.608 111.989  1.00  0.00           H  
ATOM   2429 HD13 LEU A 157      22.445 102.677 112.879  1.00  0.00           H  
ATOM   2430 HD21 LEU A 157      21.982 102.254 109.753  1.00  0.00           H  
ATOM   2431 HD22 LEU A 157      23.514 102.883 109.257  1.00  0.00           H  
ATOM   2432 HD23 LEU A 157      23.448 101.860 110.668  1.00  0.00           H  
ATOM   2433  N   LYS A 158      20.992 107.573 108.453  1.00  0.00           N  
ATOM   2434  CA  LYS A 158      20.397 108.273 107.328  1.00  0.00           C  
ATOM   2435  C   LYS A 158      21.427 108.735 106.252  1.00  0.00           C  
ATOM   2436  O   LYS A 158      21.273 108.706 105.065  1.00  0.00           O  
ATOM   2437  CB  LYS A 158      19.541 109.430 107.936  1.00  0.00           C  
ATOM   2438  CG  LYS A 158      18.675 110.275 107.028  1.00  0.00           C  
ATOM   2439  CD  LYS A 158      17.786 111.334 107.714  1.00  0.00           C  
ATOM   2440  CE  LYS A 158      16.706 111.917 106.793  1.00  0.00           C  
ATOM   2441  NZ  LYS A 158      16.005 112.930 107.474  1.00  0.00           N1+
ATOM   2442  H   LYS A 158      20.927 107.884 109.412  1.00  0.00           H  
ATOM   2443  HA  LYS A 158      19.692 107.570 106.884  1.00  0.00           H  
ATOM   2444  HB2 LYS A 158      18.882 109.125 108.748  1.00  0.00           H  
ATOM   2445  HB3 LYS A 158      20.223 110.075 108.490  1.00  0.00           H  
ATOM   2446  HG2 LYS A 158      19.275 110.747 106.249  1.00  0.00           H  
ATOM   2447  HG3 LYS A 158      18.060 109.494 106.580  1.00  0.00           H  
ATOM   2448  HD2 LYS A 158      17.349 110.791 108.552  1.00  0.00           H  
ATOM   2449  HD3 LYS A 158      18.416 112.190 107.956  1.00  0.00           H  
ATOM   2450  HE2 LYS A 158      17.203 112.184 105.860  1.00  0.00           H  
ATOM   2451  HE3 LYS A 158      16.010 111.082 106.703  1.00  0.00           H  
ATOM   2452  HZ1 LYS A 158      16.568 113.716 107.762  1.00  0.00           H  
ATOM   2453  HZ2 LYS A 158      15.204 113.259 106.952  1.00  0.00           H  
ATOM   2454  HZ3 LYS A 158      15.721 112.522 108.353  1.00  0.00           H  
ATOM   2455  N   ASN A 159      22.584 109.152 106.805  1.00  0.00           N  
ATOM   2456  CA  ASN A 159      23.648 109.651 105.872  1.00  0.00           C  
ATOM   2457  C   ASN A 159      24.382 108.556 105.174  1.00  0.00           C  
ATOM   2458  O   ASN A 159      24.583 108.648 103.941  1.00  0.00           O  
ATOM   2459  CB  ASN A 159      24.525 110.637 106.656  1.00  0.00           C  
ATOM   2460  CG  ASN A 159      23.967 112.005 106.833  1.00  0.00           C  
ATOM   2461  ND2 ASN A 159      24.501 112.829 107.693  1.00  0.00           N  
ATOM   2462  OD1 ASN A 159      23.071 112.478 106.079  1.00  0.00           O  
ATOM   2463  H   ASN A 159      22.755 109.192 107.800  1.00  0.00           H  
ATOM   2464  HA  ASN A 159      23.228 110.338 105.138  1.00  0.00           H  
ATOM   2465  HB2 ASN A 159      24.822 110.150 107.585  1.00  0.00           H  
ATOM   2466  HB3 ASN A 159      25.402 110.839 106.040  1.00  0.00           H  
ATOM   2467 HD21 ASN A 159      24.032 113.714 107.819  1.00  0.00           H  
ATOM   2468 HD22 ASN A 159      25.168 112.562 108.403  1.00  0.00           H  
ATOM   2469  N   ILE A 160      24.675 107.443 105.870  1.00  0.00           N  
ATOM   2470  CA  ILE A 160      25.006 106.200 105.129  1.00  0.00           C  
ATOM   2471  C   ILE A 160      23.951 105.735 104.101  1.00  0.00           C  
ATOM   2472  O   ILE A 160      24.279 105.424 102.959  1.00  0.00           O  
ATOM   2473  CB  ILE A 160      25.442 105.039 106.117  1.00  0.00           C  
ATOM   2474  CG1 ILE A 160      26.624 105.470 107.097  1.00  0.00           C  
ATOM   2475  CG2 ILE A 160      25.928 103.829 105.287  1.00  0.00           C  
ATOM   2476  CD1 ILE A 160      27.085 104.383 108.151  1.00  0.00           C  
ATOM   2477  H   ILE A 160      24.416 107.376 106.844  1.00  0.00           H  
ATOM   2478  HA  ILE A 160      25.836 106.513 104.497  1.00  0.00           H  
ATOM   2479  HB  ILE A 160      24.611 104.773 106.771  1.00  0.00           H  
ATOM   2480 HG12 ILE A 160      27.457 105.843 106.501  1.00  0.00           H  
ATOM   2481 HG13 ILE A 160      26.373 106.342 107.701  1.00  0.00           H  
ATOM   2482 HG21 ILE A 160      26.269 103.059 105.978  1.00  0.00           H  
ATOM   2483 HG22 ILE A 160      25.179 103.431 104.603  1.00  0.00           H  
ATOM   2484 HG23 ILE A 160      26.761 104.041 104.617  1.00  0.00           H  
ATOM   2485 HD11 ILE A 160      27.776 103.659 107.717  1.00  0.00           H  
ATOM   2486 HD12 ILE A 160      27.536 104.793 109.055  1.00  0.00           H  
ATOM   2487 HD13 ILE A 160      26.156 103.862 108.382  1.00  0.00           H  
ATOM   2488  N   ALA A 161      22.654 105.744 104.472  1.00  0.00           N  
ATOM   2489  CA  ALA A 161      21.567 105.383 103.507  1.00  0.00           C  
ATOM   2490  C   ALA A 161      21.461 106.257 102.257  1.00  0.00           C  
ATOM   2491  O   ALA A 161      21.010 105.715 101.259  1.00  0.00           O  
ATOM   2492  CB  ALA A 161      20.200 105.239 104.235  1.00  0.00           C  
ATOM   2493  H   ALA A 161      22.413 105.794 105.451  1.00  0.00           H  
ATOM   2494  HA  ALA A 161      21.909 104.437 103.089  1.00  0.00           H  
ATOM   2495  HB1 ALA A 161      19.979 106.218 104.660  1.00  0.00           H  
ATOM   2496  HB2 ALA A 161      19.375 104.978 103.574  1.00  0.00           H  
ATOM   2497  HB3 ALA A 161      20.084 104.542 105.065  1.00  0.00           H  
ATOM   2498  N   SER A 162      21.912 107.544 102.261  1.00  0.00           N  
ATOM   2499  CA  SER A 162      21.964 108.474 101.080  1.00  0.00           C  
ATOM   2500  C   SER A 162      22.782 107.849  99.958  1.00  0.00           C  
ATOM   2501  O   SER A 162      22.492 108.122  98.748  1.00  0.00           O  
ATOM   2502  CB  SER A 162      22.663 109.749 101.512  1.00  0.00           C  
ATOM   2503  OG  SER A 162      22.664 110.785 100.546  1.00  0.00           O  
ATOM   2504  H   SER A 162      22.059 108.016 103.143  1.00  0.00           H  
ATOM   2505  HA  SER A 162      20.967 108.669 100.686  1.00  0.00           H  
ATOM   2506  HB2 SER A 162      22.199 110.206 102.386  1.00  0.00           H  
ATOM   2507  HB3 SER A 162      23.660 109.529 101.894  1.00  0.00           H  
ATOM   2508  HG  SER A 162      23.578 110.840 100.254  1.00  0.00           H  
ATOM   2509  N   MET A 163      23.759 106.945 100.298  1.00  0.00           N  
ATOM   2510  CA  MET A 163      24.720 106.371  99.316  1.00  0.00           C  
ATOM   2511  C   MET A 163      24.315 105.088  98.605  1.00  0.00           C  
ATOM   2512  O   MET A 163      24.893 104.666  97.569  1.00  0.00           O  
ATOM   2513  CB  MET A 163      26.018 106.255 100.099  1.00  0.00           C  
ATOM   2514  CG  MET A 163      26.720 107.481 100.623  1.00  0.00           C  
ATOM   2515  SD  MET A 163      28.416 107.063 101.170  1.00  0.00           S  
ATOM   2516  CE  MET A 163      29.140 108.713 100.880  1.00  0.00           C  
ATOM   2517  H   MET A 163      23.904 106.755 101.279  1.00  0.00           H  
ATOM   2518  HA  MET A 163      24.972 107.096  98.542  1.00  0.00           H  
ATOM   2519  HB2 MET A 163      25.805 105.534 100.890  1.00  0.00           H  
ATOM   2520  HB3 MET A 163      26.748 105.744  99.472  1.00  0.00           H  
ATOM   2521  HG2 MET A 163      26.748 108.141  99.756  1.00  0.00           H  
ATOM   2522  HG3 MET A 163      26.240 107.841 101.533  1.00  0.00           H  
ATOM   2523  HE1 MET A 163      29.405 108.800  99.827  1.00  0.00           H  
ATOM   2524  HE2 MET A 163      28.373 109.378 101.276  1.00  0.00           H  
ATOM   2525  HE3 MET A 163      30.095 108.825 101.394  1.00  0.00           H  
ATOM   2526  N   VAL A 164      23.182 104.439  99.033  1.00  0.00           N  
ATOM   2527  CA  VAL A 164      22.705 103.077  98.681  1.00  0.00           C  
ATOM   2528  C   VAL A 164      21.793 103.246  97.485  1.00  0.00           C  
ATOM   2529  O   VAL A 164      20.912 104.139  97.461  1.00  0.00           O  
ATOM   2530  CB  VAL A 164      22.109 102.432  99.892  1.00  0.00           C  
ATOM   2531  CG1 VAL A 164      21.443 101.108  99.496  1.00  0.00           C  
ATOM   2532  CG2 VAL A 164      23.082 102.132 101.060  1.00  0.00           C  
ATOM   2533  H   VAL A 164      22.658 104.883  99.774  1.00  0.00           H  
ATOM   2534  HA  VAL A 164      23.529 102.470  98.305  1.00  0.00           H  
ATOM   2535  HB  VAL A 164      21.249 103.035 100.183  1.00  0.00           H  
ATOM   2536 HG11 VAL A 164      21.001 100.519 100.300  1.00  0.00           H  
ATOM   2537 HG12 VAL A 164      20.734 101.283  98.687  1.00  0.00           H  
ATOM   2538 HG13 VAL A 164      22.278 100.467  99.216  1.00  0.00           H  
ATOM   2539 HG21 VAL A 164      23.782 101.421 100.622  1.00  0.00           H  
ATOM   2540 HG22 VAL A 164      23.666 103.022 101.299  1.00  0.00           H  
ATOM   2541 HG23 VAL A 164      22.489 101.773 101.901  1.00  0.00           H  
ATOM   2542  N   ARG A 165      21.999 102.453  96.446  1.00  0.00           N  
ATOM   2543  CA  ARG A 165      21.078 102.373  95.265  1.00  0.00           C  
ATOM   2544  C   ARG A 165      19.684 101.856  95.557  1.00  0.00           C  
ATOM   2545  O   ARG A 165      19.509 101.244  96.586  1.00  0.00           O  
ATOM   2546  CB  ARG A 165      21.712 101.432  94.166  1.00  0.00           C  
ATOM   2547  CG  ARG A 165      22.809 102.215  93.408  1.00  0.00           C  
ATOM   2548  CD  ARG A 165      23.815 101.304  92.702  1.00  0.00           C  
ATOM   2549  NE  ARG A 165      24.837 102.066  91.993  1.00  0.00           N  
ATOM   2550  CZ  ARG A 165      25.709 101.687  91.110  1.00  0.00           C  
ATOM   2551  NH1 ARG A 165      26.214 102.629  90.429  1.00  0.00           N1+
ATOM   2552  NH2 ARG A 165      26.095 100.489  90.914  1.00  0.00           N  
ATOM   2553  H   ARG A 165      22.760 101.796  96.544  1.00  0.00           H  
ATOM   2554  HA  ARG A 165      21.124 103.390  94.874  1.00  0.00           H  
ATOM   2555  HB2 ARG A 165      22.198 100.581  94.643  1.00  0.00           H  
ATOM   2556  HB3 ARG A 165      20.863 101.239  93.511  1.00  0.00           H  
ATOM   2557  HG2 ARG A 165      22.296 102.959  92.798  1.00  0.00           H  
ATOM   2558  HG3 ARG A 165      23.408 102.834  94.076  1.00  0.00           H  
ATOM   2559  HD2 ARG A 165      24.255 100.700  93.497  1.00  0.00           H  
ATOM   2560  HD3 ARG A 165      23.301 100.636  92.011  1.00  0.00           H  
ATOM   2561  HE  ARG A 165      24.798 103.074  92.023  1.00  0.00           H  
ATOM   2562 HH11 ARG A 165      26.014 103.582  90.694  1.00  0.00           H  
ATOM   2563 HH12 ARG A 165      26.847 102.494  89.654  1.00  0.00           H  
ATOM   2564 HH21 ARG A 165      25.567  99.764  91.377  1.00  0.00           H  
ATOM   2565 HH22 ARG A 165      26.680 100.217  90.137  1.00  0.00           H  
ATOM   2566  N   PRO A 166      18.675 102.089  94.708  1.00  0.00           N  
ATOM   2567  CA  PRO A 166      17.392 101.362  94.874  1.00  0.00           C  
ATOM   2568  C   PRO A 166      17.491  99.869  94.806  1.00  0.00           C  
ATOM   2569  O   PRO A 166      18.028  99.274  93.884  1.00  0.00           O  
ATOM   2570  CB  PRO A 166      16.693 101.755  93.575  1.00  0.00           C  
ATOM   2571  CG  PRO A 166      17.268 103.075  93.167  1.00  0.00           C  
ATOM   2572  CD  PRO A 166      18.673 103.026  93.727  1.00  0.00           C  
ATOM   2573  HA  PRO A 166      16.771 101.605  95.737  1.00  0.00           H  
ATOM   2574  HB2 PRO A 166      16.924 100.995  92.829  1.00  0.00           H  
ATOM   2575  HB3 PRO A 166      15.634 101.850  93.816  1.00  0.00           H  
ATOM   2576  HG2 PRO A 166      17.215 103.265  92.095  1.00  0.00           H  
ATOM   2577  HG3 PRO A 166      16.702 103.867  93.659  1.00  0.00           H  
ATOM   2578  HD2 PRO A 166      19.418 102.781  92.971  1.00  0.00           H  
ATOM   2579  HD3 PRO A 166      18.778 103.986  94.233  1.00  0.00           H  
ATOM   2580  N   GLY A 167      16.966  99.193  95.881  1.00  0.00           N  
ATOM   2581  CA  GLY A 167      17.196  97.751  96.155  1.00  0.00           C  
ATOM   2582  C   GLY A 167      18.619  97.409  96.694  1.00  0.00           C  
ATOM   2583  O   GLY A 167      18.950  96.225  96.797  1.00  0.00           O  
ATOM   2584  H   GLY A 167      16.621  99.805  96.606  1.00  0.00           H  
ATOM   2585  HA2 GLY A 167      16.545  97.354  96.932  1.00  0.00           H  
ATOM   2586  HA3 GLY A 167      17.092  97.099  95.287  1.00  0.00           H  
ATOM   2587  N   GLY A 168      19.441  98.349  97.107  1.00  0.00           N  
ATOM   2588  CA  GLY A 168      20.817  98.219  97.642  1.00  0.00           C  
ATOM   2589  C   GLY A 168      20.907  97.717  99.118  1.00  0.00           C  
ATOM   2590  O   GLY A 168      20.021  97.950  99.899  1.00  0.00           O  
ATOM   2591  H   GLY A 168      19.027  99.254  97.273  1.00  0.00           H  
ATOM   2592  HA2 GLY A 168      21.409  97.657  96.920  1.00  0.00           H  
ATOM   2593  HA3 GLY A 168      21.216  99.233  97.662  1.00  0.00           H  
ATOM   2594  N   LEU A 169      22.001  96.969  99.436  1.00  0.00           N  
ATOM   2595  CA  LEU A 169      22.200  96.409 100.752  1.00  0.00           C  
ATOM   2596  C   LEU A 169      22.844  97.393 101.776  1.00  0.00           C  
ATOM   2597  O   LEU A 169      23.614  98.280 101.381  1.00  0.00           O  
ATOM   2598  CB  LEU A 169      23.006  95.132 100.514  1.00  0.00           C  
ATOM   2599  CG  LEU A 169      22.510  94.228  99.412  1.00  0.00           C  
ATOM   2600  CD1 LEU A 169      23.568  93.221  99.105  1.00  0.00           C  
ATOM   2601  CD2 LEU A 169      21.194  93.528  99.679  1.00  0.00           C  
ATOM   2602  H   LEU A 169      22.648  96.681  98.715  1.00  0.00           H  
ATOM   2603  HA  LEU A 169      21.300  96.013 101.222  1.00  0.00           H  
ATOM   2604  HB2 LEU A 169      24.025  95.480 100.344  1.00  0.00           H  
ATOM   2605  HB3 LEU A 169      23.061  94.612 101.469  1.00  0.00           H  
ATOM   2606  HG  LEU A 169      22.318  94.874  98.555  1.00  0.00           H  
ATOM   2607 HD11 LEU A 169      23.230  92.889  98.124  1.00  0.00           H  
ATOM   2608 HD12 LEU A 169      24.581  93.625  99.080  1.00  0.00           H  
ATOM   2609 HD13 LEU A 169      23.478  92.393  99.808  1.00  0.00           H  
ATOM   2610 HD21 LEU A 169      21.270  92.983 100.619  1.00  0.00           H  
ATOM   2611 HD22 LEU A 169      20.378  94.249  99.717  1.00  0.00           H  
ATOM   2612 HD23 LEU A 169      21.065  92.715  98.963  1.00  0.00           H  
ATOM   2613  N   LEU A 170      22.629  97.140 103.031  1.00  0.00           N  
ATOM   2614  CA  LEU A 170      23.646  97.538 104.074  1.00  0.00           C  
ATOM   2615  C   LEU A 170      23.959  96.375 104.998  1.00  0.00           C  
ATOM   2616  O   LEU A 170      23.088  95.664 105.461  1.00  0.00           O  
ATOM   2617  CB  LEU A 170      23.011  98.689 104.823  1.00  0.00           C  
ATOM   2618  CG  LEU A 170      23.688  99.020 106.165  1.00  0.00           C  
ATOM   2619  CD1 LEU A 170      24.989  99.730 106.029  1.00  0.00           C  
ATOM   2620  CD2 LEU A 170      22.836  99.914 106.951  1.00  0.00           C  
ATOM   2621  H   LEU A 170      22.030  96.343 103.193  1.00  0.00           H  
ATOM   2622  HA  LEU A 170      24.576  97.998 103.739  1.00  0.00           H  
ATOM   2623  HB2 LEU A 170      22.961  99.569 104.181  1.00  0.00           H  
ATOM   2624  HB3 LEU A 170      21.956  98.426 104.898  1.00  0.00           H  
ATOM   2625  HG  LEU A 170      23.812  98.164 106.829  1.00  0.00           H  
ATOM   2626 HD11 LEU A 170      25.604  99.070 105.420  1.00  0.00           H  
ATOM   2627 HD12 LEU A 170      24.735 100.543 105.349  1.00  0.00           H  
ATOM   2628 HD13 LEU A 170      25.414  99.995 106.997  1.00  0.00           H  
ATOM   2629 HD21 LEU A 170      22.428 100.755 106.389  1.00  0.00           H  
ATOM   2630 HD22 LEU A 170      21.935  99.384 107.258  1.00  0.00           H  
ATOM   2631 HD23 LEU A 170      23.345 100.210 107.868  1.00  0.00           H  
ATOM   2632  N   VAL A 171      25.272  96.173 105.159  1.00  0.00           N  
ATOM   2633  CA  VAL A 171      25.782  95.067 105.952  1.00  0.00           C  
ATOM   2634  C   VAL A 171      26.524  95.493 107.245  1.00  0.00           C  
ATOM   2635  O   VAL A 171      27.508  96.200 107.066  1.00  0.00           O  
ATOM   2636  CB  VAL A 171      26.627  94.134 105.028  1.00  0.00           C  
ATOM   2637  CG1 VAL A 171      27.334  93.013 105.777  1.00  0.00           C  
ATOM   2638  CG2 VAL A 171      25.692  93.562 103.941  1.00  0.00           C  
ATOM   2639  H   VAL A 171      25.932  96.837 104.780  1.00  0.00           H  
ATOM   2640  HA  VAL A 171      24.950  94.460 106.310  1.00  0.00           H  
ATOM   2641  HB  VAL A 171      27.381  94.757 104.548  1.00  0.00           H  
ATOM   2642 HG11 VAL A 171      28.037  92.471 105.144  1.00  0.00           H  
ATOM   2643 HG12 VAL A 171      27.902  93.375 106.634  1.00  0.00           H  
ATOM   2644 HG13 VAL A 171      26.587  92.333 106.186  1.00  0.00           H  
ATOM   2645 HG21 VAL A 171      26.288  92.905 103.307  1.00  0.00           H  
ATOM   2646 HG22 VAL A 171      24.869  93.042 104.432  1.00  0.00           H  
ATOM   2647 HG23 VAL A 171      25.302  94.316 103.257  1.00  0.00           H  
ATOM   2648  N   ILE A 172      25.819  95.233 108.381  1.00  0.00           N  
ATOM   2649  CA  ILE A 172      26.158  95.977 109.604  1.00  0.00           C  
ATOM   2650  C   ILE A 172      26.085  95.063 110.884  1.00  0.00           C  
ATOM   2651  O   ILE A 172      25.343  94.078 110.866  1.00  0.00           O  
ATOM   2652  CB  ILE A 172      25.386  97.311 109.626  1.00  0.00           C  
ATOM   2653  CG1 ILE A 172      25.968  98.197 110.716  1.00  0.00           C  
ATOM   2654  CG2 ILE A 172      23.882  97.307 109.745  1.00  0.00           C  
ATOM   2655  CD1 ILE A 172      25.713  99.703 110.369  1.00  0.00           C  
ATOM   2656  H   ILE A 172      25.064  94.564 108.319  1.00  0.00           H  
ATOM   2657  HA  ILE A 172      27.200  96.291 109.531  1.00  0.00           H  
ATOM   2658  HB  ILE A 172      25.580  97.769 108.656  1.00  0.00           H  
ATOM   2659 HG12 ILE A 172      25.491  97.859 111.636  1.00  0.00           H  
ATOM   2660 HG13 ILE A 172      27.017  97.933 110.849  1.00  0.00           H  
ATOM   2661 HG21 ILE A 172      23.532  96.520 109.077  1.00  0.00           H  
ATOM   2662 HG22 ILE A 172      23.522  97.132 110.760  1.00  0.00           H  
ATOM   2663 HG23 ILE A 172      23.471  98.291 109.521  1.00  0.00           H  
ATOM   2664 HD11 ILE A 172      26.161  99.915 109.399  1.00  0.00           H  
ATOM   2665 HD12 ILE A 172      24.661  99.985 110.419  1.00  0.00           H  
ATOM   2666 HD13 ILE A 172      26.206 100.327 111.115  1.00  0.00           H  
ATOM   2667  N   ASP A 173      26.962  95.329 111.880  1.00  0.00           N  
ATOM   2668  CA  ASP A 173      27.111  94.476 113.067  1.00  0.00           C  
ATOM   2669  C   ASP A 173      26.981  95.214 114.416  1.00  0.00           C  
ATOM   2670  O   ASP A 173      27.174  96.442 114.527  1.00  0.00           O  
ATOM   2671  CB  ASP A 173      28.293  93.430 112.887  1.00  0.00           C  
ATOM   2672  CG  ASP A 173      29.716  94.056 112.988  1.00  0.00           C  
ATOM   2673  OD1 ASP A 173      30.779  93.305 112.975  1.00  0.00           O  
ATOM   2674  OD2 ASP A 173      29.837  95.291 112.962  1.00  0.00           O1-
ATOM   2675  H   ASP A 173      27.488  96.190 111.862  1.00  0.00           H  
ATOM   2676  HA  ASP A 173      26.228  93.837 113.070  1.00  0.00           H  
ATOM   2677  HB2 ASP A 173      28.197  92.637 113.628  1.00  0.00           H  
ATOM   2678  HB3 ASP A 173      28.203  92.948 111.912  1.00  0.00           H  
ATOM   2679  N   HIE A 174      26.741  94.421 115.445  1.00  0.00           N  
ATOM   2680  CA  HIE A 174      26.548  94.868 116.846  1.00  0.00           C  
ATOM   2681  C   HIE A 174      27.009  93.818 117.874  1.00  0.00           C  
ATOM   2682  O   HIE A 174      26.804  92.634 117.593  1.00  0.00           O  
ATOM   2683  CB  HIE A 174      25.074  95.283 117.094  1.00  0.00           C  
ATOM   2684  CG  HIE A 174      24.863  96.039 118.381  1.00  0.00           C  
ATOM   2685  CD2 HIE A 174      24.044  95.818 119.441  1.00  0.00           C  
ATOM   2686  ND1 HIE A 174      25.564  97.232 118.601  1.00  0.00           N  
ATOM   2687  CE1 HIE A 174      25.071  97.741 119.751  1.00  0.00           C  
ATOM   2688  NE2 HIE A 174      24.254  96.826 120.344  1.00  0.00           N  
ATOM   2689  H   HIE A 174      26.616  93.431 115.293  1.00  0.00           H  
ATOM   2690  HA  HIE A 174      27.169  95.746 117.022  1.00  0.00           H  
ATOM   2691  HB2 HIE A 174      24.644  95.769 116.217  1.00  0.00           H  
ATOM   2692  HB3 HIE A 174      24.528  94.346 117.201  1.00  0.00           H  
ATOM   2693  HD2 HIE A 174      23.322  95.015 119.418  1.00  0.00           H  
ATOM   2694  HE1 HIE A 174      25.343  98.691 120.185  1.00  0.00           H  
ATOM   2695  HE2 HIE A 174      23.756  97.023 121.200  1.00  0.00           H  
ATOM   2696  N   ARG A 175      27.619  94.177 119.034  1.00  0.00           N  
ATOM   2697  CA  ARG A 175      28.147  93.184 120.030  1.00  0.00           C  
ATOM   2698  C   ARG A 175      27.011  92.559 120.871  1.00  0.00           C  
ATOM   2699  O   ARG A 175      26.002  93.161 121.207  1.00  0.00           O  
ATOM   2700  CB  ARG A 175      29.184  93.775 121.026  1.00  0.00           C  
ATOM   2701  CG  ARG A 175      30.580  93.364 120.644  1.00  0.00           C  
ATOM   2702  CD  ARG A 175      31.611  93.731 121.784  1.00  0.00           C  
ATOM   2703  NE  ARG A 175      32.998  93.495 121.337  1.00  0.00           N  
ATOM   2704  CZ  ARG A 175      33.741  92.426 121.604  1.00  0.00           C  
ATOM   2705  NH1 ARG A 175      33.242  91.407 122.289  1.00  0.00           N1+
ATOM   2706  NH2 ARG A 175      34.947  92.319 121.196  1.00  0.00           N  
ATOM   2707  H   ARG A 175      27.684  95.174 119.176  1.00  0.00           H  
ATOM   2708  HA  ARG A 175      28.702  92.415 119.493  1.00  0.00           H  
ATOM   2709  HB2 ARG A 175      29.231  94.863 121.070  1.00  0.00           H  
ATOM   2710  HB3 ARG A 175      28.920  93.539 122.056  1.00  0.00           H  
ATOM   2711  HG2 ARG A 175      30.724  92.322 120.357  1.00  0.00           H  
ATOM   2712  HG3 ARG A 175      30.934  93.977 119.817  1.00  0.00           H  
ATOM   2713  HD2 ARG A 175      31.446  94.775 122.056  1.00  0.00           H  
ATOM   2714  HD3 ARG A 175      31.403  93.194 122.709  1.00  0.00           H  
ATOM   2715  HE  ARG A 175      33.452  94.192 120.765  1.00  0.00           H  
ATOM   2716 HH11 ARG A 175      32.232  91.403 122.289  1.00  0.00           H  
ATOM   2717 HH12 ARG A 175      33.775  90.558 122.407  1.00  0.00           H  
ATOM   2718 HH21 ARG A 175      35.308  92.891 120.445  1.00  0.00           H  
ATOM   2719 HH22 ARG A 175      35.559  91.546 121.416  1.00  0.00           H  
ATOM   2720  N   ASN A 176      27.205  91.271 121.251  1.00  0.00           N  
ATOM   2721  CA  ASN A 176      26.545  90.666 122.437  1.00  0.00           C  
ATOM   2722  C   ASN A 176      27.217  91.200 123.690  1.00  0.00           C  
ATOM   2723  O   ASN A 176      28.324  90.763 124.028  1.00  0.00           O  
ATOM   2724  CB  ASN A 176      26.735  89.159 122.372  1.00  0.00           C  
ATOM   2725  CG  ASN A 176      25.937  88.504 123.516  1.00  0.00           C  
ATOM   2726  ND2 ASN A 176      25.644  87.261 123.351  1.00  0.00           N  
ATOM   2727  OD1 ASN A 176      25.478  89.182 124.474  1.00  0.00           O  
ATOM   2728  H   ASN A 176      27.985  90.805 120.810  1.00  0.00           H  
ATOM   2729  HA  ASN A 176      25.471  90.847 122.464  1.00  0.00           H  
ATOM   2730  HB2 ASN A 176      26.308  88.845 121.420  1.00  0.00           H  
ATOM   2731  HB3 ASN A 176      27.778  88.855 122.460  1.00  0.00           H  
ATOM   2732 HD21 ASN A 176      24.990  86.849 124.003  1.00  0.00           H  
ATOM   2733 HD22 ASN A 176      26.035  86.749 122.575  1.00  0.00           H  
ATOM   2734  N   TYR A 177      26.474  92.135 124.349  1.00  0.00           N  
ATOM   2735  CA  TYR A 177      26.814  92.713 125.680  1.00  0.00           C  
ATOM   2736  C   TYR A 177      26.270  91.840 126.883  1.00  0.00           C  
ATOM   2737  O   TYR A 177      26.833  91.812 127.991  1.00  0.00           O  
ATOM   2738  CB  TYR A 177      26.299  94.130 125.637  1.00  0.00           C  
ATOM   2739  CG  TYR A 177      27.209  95.013 124.782  1.00  0.00           C  
ATOM   2740  CD1 TYR A 177      28.443  95.502 125.378  1.00  0.00           C  
ATOM   2741  CD2 TYR A 177      26.836  95.387 123.468  1.00  0.00           C  
ATOM   2742  CE1 TYR A 177      29.207  96.427 124.649  1.00  0.00           C  
ATOM   2743  CE2 TYR A 177      27.578  96.363 122.804  1.00  0.00           C  
ATOM   2744  CZ  TYR A 177      28.756  96.805 123.359  1.00  0.00           C  
ATOM   2745  OH  TYR A 177      29.505  97.757 122.723  1.00  0.00           O  
ATOM   2746  H   TYR A 177      25.524  92.247 124.022  1.00  0.00           H  
ATOM   2747  HA  TYR A 177      27.891  92.641 125.827  1.00  0.00           H  
ATOM   2748  HB2 TYR A 177      25.270  94.219 125.289  1.00  0.00           H  
ATOM   2749  HB3 TYR A 177      26.262  94.498 126.661  1.00  0.00           H  
ATOM   2750  HD1 TYR A 177      28.727  95.236 126.385  1.00  0.00           H  
ATOM   2751  HD2 TYR A 177      25.915  94.961 123.099  1.00  0.00           H  
ATOM   2752  HE1 TYR A 177      30.159  96.827 124.966  1.00  0.00           H  
ATOM   2753  HE2 TYR A 177      27.326  96.686 121.805  1.00  0.00           H  
ATOM   2754  HH  TYR A 177      28.927  98.372 122.264  1.00  0.00           H  
ATOM   2755  N   ASP A 178      25.197  91.120 126.638  1.00  0.00           N  
ATOM   2756  CA  ASP A 178      24.357  90.467 127.633  1.00  0.00           C  
ATOM   2757  C   ASP A 178      25.185  89.455 128.404  1.00  0.00           C  
ATOM   2758  O   ASP A 178      24.802  89.147 129.557  1.00  0.00           O  
ATOM   2759  CB  ASP A 178      23.211  89.731 126.977  1.00  0.00           C  
ATOM   2760  CG  ASP A 178      21.942  90.609 126.510  1.00  0.00           C  
ATOM   2761  OD1 ASP A 178      21.849  91.745 127.014  1.00  0.00           O  
ATOM   2762  OD2 ASP A 178      21.097  90.148 125.713  1.00  0.00           O1-
ATOM   2763  H   ASP A 178      24.781  91.170 125.718  1.00  0.00           H  
ATOM   2764  HA  ASP A 178      24.033  91.249 128.320  1.00  0.00           H  
ATOM   2765  HB2 ASP A 178      23.546  89.215 126.078  1.00  0.00           H  
ATOM   2766  HB3 ASP A 178      22.791  88.957 127.618  1.00  0.00           H  
ATOM   2767  N   TYR A 179      26.245  88.797 127.799  1.00  0.00           N  
ATOM   2768  CA  TYR A 179      27.058  87.795 128.455  1.00  0.00           C  
ATOM   2769  C   TYR A 179      27.931  88.440 129.546  1.00  0.00           C  
ATOM   2770  O   TYR A 179      28.053  87.917 130.621  1.00  0.00           O  
ATOM   2771  CB  TYR A 179      27.712  86.936 127.373  1.00  0.00           C  
ATOM   2772  CG  TYR A 179      28.325  85.657 127.927  1.00  0.00           C  
ATOM   2773  CD1 TYR A 179      29.627  85.789 128.457  1.00  0.00           C  
ATOM   2774  CD2 TYR A 179      27.606  84.463 128.113  1.00  0.00           C  
ATOM   2775  CE1 TYR A 179      30.311  84.726 128.935  1.00  0.00           C  
ATOM   2776  CE2 TYR A 179      28.299  83.359 128.567  1.00  0.00           C  
ATOM   2777  CZ  TYR A 179      29.700  83.452 128.970  1.00  0.00           C  
ATOM   2778  OH  TYR A 179      30.361  82.365 129.471  1.00  0.00           O  
ATOM   2779  H   TYR A 179      26.330  88.850 126.794  1.00  0.00           H  
ATOM   2780  HA  TYR A 179      26.324  87.181 128.978  1.00  0.00           H  
ATOM   2781  HB2 TYR A 179      27.051  86.722 126.533  1.00  0.00           H  
ATOM   2782  HB3 TYR A 179      28.496  87.552 126.931  1.00  0.00           H  
ATOM   2783  HD1 TYR A 179      30.027  86.786 128.565  1.00  0.00           H  
ATOM   2784  HD2 TYR A 179      26.556  84.383 127.872  1.00  0.00           H  
ATOM   2785  HE1 TYR A 179      31.305  84.897 129.321  1.00  0.00           H  
ATOM   2786  HE2 TYR A 179      27.769  82.425 128.680  1.00  0.00           H  
ATOM   2787  HH  TYR A 179      29.777  81.604 129.418  1.00  0.00           H  
ATOM   2788  N   ILE A 180      28.468  89.637 129.307  1.00  0.00           N  
ATOM   2789  CA  ILE A 180      29.358  90.366 130.277  1.00  0.00           C  
ATOM   2790  C   ILE A 180      28.406  90.853 131.451  1.00  0.00           C  
ATOM   2791  O   ILE A 180      28.768  91.029 132.556  1.00  0.00           O  
ATOM   2792  CB  ILE A 180      30.134  91.500 129.556  1.00  0.00           C  
ATOM   2793  CG1 ILE A 180      31.013  90.942 128.401  1.00  0.00           C  
ATOM   2794  CG2 ILE A 180      31.053  92.157 130.489  1.00  0.00           C  
ATOM   2795  CD1 ILE A 180      30.567  91.490 127.077  1.00  0.00           C  
ATOM   2796  H   ILE A 180      28.270  90.115 128.439  1.00  0.00           H  
ATOM   2797  HA  ILE A 180      30.093  89.694 130.720  1.00  0.00           H  
ATOM   2798  HB  ILE A 180      29.364  92.195 129.218  1.00  0.00           H  
ATOM   2799 HG12 ILE A 180      32.052  91.264 128.483  1.00  0.00           H  
ATOM   2800 HG13 ILE A 180      30.993  89.853 128.413  1.00  0.00           H  
ATOM   2801 HG21 ILE A 180      31.604  92.888 129.899  1.00  0.00           H  
ATOM   2802 HG22 ILE A 180      30.595  92.754 131.277  1.00  0.00           H  
ATOM   2803 HG23 ILE A 180      31.766  91.423 130.865  1.00  0.00           H  
ATOM   2804 HD11 ILE A 180      30.932  92.512 126.966  1.00  0.00           H  
ATOM   2805 HD12 ILE A 180      30.983  90.879 126.277  1.00  0.00           H  
ATOM   2806 HD13 ILE A 180      29.478  91.487 127.071  1.00  0.00           H  
ATOM   2807  N   LEU A 181      27.148  91.137 131.084  1.00  0.00           N  
ATOM   2808  CA  LEU A 181      26.176  91.669 132.045  1.00  0.00           C  
ATOM   2809  C   LEU A 181      25.338  90.588 132.820  1.00  0.00           C  
ATOM   2810  O   LEU A 181      24.383  90.842 133.569  1.00  0.00           O  
ATOM   2811  CB  LEU A 181      25.226  92.677 131.387  1.00  0.00           C  
ATOM   2812  CG  LEU A 181      25.936  93.822 130.568  1.00  0.00           C  
ATOM   2813  CD1 LEU A 181      25.010  94.490 129.470  1.00  0.00           C  
ATOM   2814  CD2 LEU A 181      26.431  94.920 131.468  1.00  0.00           C  
ATOM   2815  H   LEU A 181      26.848  91.019 130.126  1.00  0.00           H  
ATOM   2816  HA  LEU A 181      26.804  92.113 132.817  1.00  0.00           H  
ATOM   2817  HB2 LEU A 181      24.511  92.126 130.775  1.00  0.00           H  
ATOM   2818  HB3 LEU A 181      24.733  93.267 132.158  1.00  0.00           H  
ATOM   2819  HG  LEU A 181      26.775  93.320 130.083  1.00  0.00           H  
ATOM   2820 HD11 LEU A 181      25.729  95.102 128.927  1.00  0.00           H  
ATOM   2821 HD12 LEU A 181      24.655  93.665 128.852  1.00  0.00           H  
ATOM   2822 HD13 LEU A 181      24.185  95.121 129.802  1.00  0.00           H  
ATOM   2823 HD21 LEU A 181      27.222  94.478 132.075  1.00  0.00           H  
ATOM   2824 HD22 LEU A 181      26.880  95.656 130.801  1.00  0.00           H  
ATOM   2825 HD23 LEU A 181      25.804  95.505 132.140  1.00  0.00           H  
ATOM   2826  N   SER A 182      25.546  89.331 132.502  1.00  0.00           N  
ATOM   2827  CA  SER A 182      24.969  88.120 133.179  1.00  0.00           C  
ATOM   2828  C   SER A 182      25.941  87.155 133.769  1.00  0.00           C  
ATOM   2829  O   SER A 182      25.516  86.274 134.498  1.00  0.00           O  
ATOM   2830  CB  SER A 182      23.961  87.371 132.279  1.00  0.00           C  
ATOM   2831  OG  SER A 182      24.565  86.860 131.156  1.00  0.00           O  
ATOM   2832  H   SER A 182      26.126  89.313 131.676  1.00  0.00           H  
ATOM   2833  HA  SER A 182      24.383  88.533 133.999  1.00  0.00           H  
ATOM   2834  HB2 SER A 182      23.573  86.505 132.813  1.00  0.00           H  
ATOM   2835  HB3 SER A 182      23.092  87.951 131.966  1.00  0.00           H  
ATOM   2836  HG  SER A 182      24.845  87.600 130.614  1.00  0.00           H  
ATOM   2837  N   THR A 183      27.255  87.187 133.465  1.00  0.00           N  
ATOM   2838  CA  THR A 183      28.281  86.320 133.994  1.00  0.00           C  
ATOM   2839  C   THR A 183      29.475  87.134 134.496  1.00  0.00           C  
ATOM   2840  O   THR A 183      30.168  86.617 135.348  1.00  0.00           O  
ATOM   2841  CB  THR A 183      28.794  85.244 132.965  1.00  0.00           C  
ATOM   2842  CG2 THR A 183      27.672  84.566 132.219  1.00  0.00           C  
ATOM   2843  OG1 THR A 183      29.528  86.028 132.034  1.00  0.00           O  
ATOM   2844  H   THR A 183      27.519  87.867 132.766  1.00  0.00           H  
ATOM   2845  HA  THR A 183      27.930  85.771 134.868  1.00  0.00           H  
ATOM   2846  HB  THR A 183      29.454  84.512 133.429  1.00  0.00           H  
ATOM   2847  HG1 THR A 183      28.848  86.153 131.368  1.00  0.00           H  
ATOM   2848 HG21 THR A 183      27.008  85.338 131.831  1.00  0.00           H  
ATOM   2849 HG22 THR A 183      28.138  83.951 131.449  1.00  0.00           H  
ATOM   2850 HG23 THR A 183      27.226  83.852 132.911  1.00  0.00           H  
ATOM   2851  N   GLY A 184      29.613  88.370 134.104  1.00  0.00           N  
ATOM   2852  CA  GLY A 184      30.976  89.133 134.178  1.00  0.00           C  
ATOM   2853  C   GLY A 184      32.191  88.694 133.264  1.00  0.00           C  
ATOM   2854  O   GLY A 184      33.155  89.431 133.186  1.00  0.00           O  
ATOM   2855  H   GLY A 184      28.942  88.752 133.452  1.00  0.00           H  
ATOM   2856  HA2 GLY A 184      30.841  90.199 133.993  1.00  0.00           H  
ATOM   2857  HA3 GLY A 184      31.282  89.164 135.224  1.00  0.00           H  
ATOM   2858  N   CYS A 185      32.036  87.567 132.567  1.00  0.00           N  
ATOM   2859  CA  CYS A 185      33.081  86.943 131.727  1.00  0.00           C  
ATOM   2860  C   CYS A 185      33.015  87.347 130.295  1.00  0.00           C  
ATOM   2861  O   CYS A 185      31.935  87.819 129.900  1.00  0.00           O  
ATOM   2862  CB  CYS A 185      32.917  85.452 131.829  1.00  0.00           C  
ATOM   2863  SG  CYS A 185      32.996  85.057 133.610  1.00  0.00           S  
ATOM   2864  H   CYS A 185      31.096  87.201 132.508  1.00  0.00           H  
ATOM   2865  HA  CYS A 185      34.042  87.249 132.140  1.00  0.00           H  
ATOM   2866  HB2 CYS A 185      31.895  85.291 131.485  1.00  0.00           H  
ATOM   2867  HB3 CYS A 185      33.751  85.001 131.291  1.00  0.00           H  
ATOM   2868  HG  CYS A 185      31.732  84.636 133.709  1.00  0.00           H  
ATOM   2869  N   ALA A 186      34.010  87.094 129.476  1.00  0.00           N  
ATOM   2870  CA  ALA A 186      34.040  87.256 128.053  1.00  0.00           C  
ATOM   2871  C   ALA A 186      33.122  86.233 127.235  1.00  0.00           C  
ATOM   2872  O   ALA A 186      33.082  85.002 127.559  1.00  0.00           O  
ATOM   2873  CB  ALA A 186      35.514  87.193 127.600  1.00  0.00           C  
ATOM   2874  H   ALA A 186      34.895  86.937 129.936  1.00  0.00           H  
ATOM   2875  HA  ALA A 186      33.588  88.240 127.925  1.00  0.00           H  
ATOM   2876  HB1 ALA A 186      35.585  87.439 126.542  1.00  0.00           H  
ATOM   2877  HB2 ALA A 186      36.091  88.043 127.960  1.00  0.00           H  
ATOM   2878  HB3 ALA A 186      35.829  86.169 127.805  1.00  0.00           H  
ATOM   2879  N   PRO A 187      32.545  86.637 126.086  1.00  0.00           N  
ATOM   2880  CA  PRO A 187      31.699  85.877 125.171  1.00  0.00           C  
ATOM   2881  C   PRO A 187      32.214  84.483 124.952  1.00  0.00           C  
ATOM   2882  O   PRO A 187      33.440  84.304 124.644  1.00  0.00           O  
ATOM   2883  CB  PRO A 187      31.514  86.621 123.865  1.00  0.00           C  
ATOM   2884  CG  PRO A 187      31.627  88.060 124.322  1.00  0.00           C  
ATOM   2885  CD  PRO A 187      32.634  87.983 125.524  1.00  0.00           C  
ATOM   2886  HA  PRO A 187      30.709  85.916 125.625  1.00  0.00           H  
ATOM   2887  HB2 PRO A 187      32.346  86.431 123.188  1.00  0.00           H  
ATOM   2888  HB3 PRO A 187      30.505  86.520 123.467  1.00  0.00           H  
ATOM   2889  HG2 PRO A 187      31.902  88.717 123.496  1.00  0.00           H  
ATOM   2890  HG3 PRO A 187      30.645  88.293 124.733  1.00  0.00           H  
ATOM   2891  HD2 PRO A 187      33.555  88.137 124.962  1.00  0.00           H  
ATOM   2892  HD3 PRO A 187      32.540  88.750 126.293  1.00  0.00           H  
ATOM   2893  N   PRO A 188      31.390  83.427 124.901  1.00  0.00           N  
ATOM   2894  CA  PRO A 188      31.684  82.040 124.366  1.00  0.00           C  
ATOM   2895  C   PRO A 188      31.637  82.044 122.790  1.00  0.00           C  
ATOM   2896  O   PRO A 188      31.791  81.007 122.194  1.00  0.00           O  
ATOM   2897  CB  PRO A 188      30.521  81.139 124.891  1.00  0.00           C  
ATOM   2898  CG  PRO A 188      29.764  81.937 126.024  1.00  0.00           C  
ATOM   2899  CD  PRO A 188      30.060  83.377 125.540  1.00  0.00           C  
ATOM   2900  HA  PRO A 188      32.662  81.762 124.761  1.00  0.00           H  
ATOM   2901  HB2 PRO A 188      29.854  81.024 124.036  1.00  0.00           H  
ATOM   2902  HB3 PRO A 188      30.784  80.124 125.191  1.00  0.00           H  
ATOM   2903  HG2 PRO A 188      28.741  81.565 126.090  1.00  0.00           H  
ATOM   2904  HG3 PRO A 188      30.298  81.637 126.925  1.00  0.00           H  
ATOM   2905  HD2 PRO A 188      29.348  83.651 124.761  1.00  0.00           H  
ATOM   2906  HD3 PRO A 188      29.922  83.893 126.490  1.00  0.00           H  
ATOM   2907  N   GLY A 189      31.342  83.195 122.213  1.00  0.00           N  
ATOM   2908  CA  GLY A 189      31.360  83.426 120.763  1.00  0.00           C  
ATOM   2909  C   GLY A 189      32.718  83.366 120.045  1.00  0.00           C  
ATOM   2910  O   GLY A 189      33.770  83.648 120.545  1.00  0.00           O  
ATOM   2911  H   GLY A 189      31.098  83.878 122.915  1.00  0.00           H  
ATOM   2912  HA2 GLY A 189      30.688  82.700 120.307  1.00  0.00           H  
ATOM   2913  HA3 GLY A 189      30.902  84.387 120.532  1.00  0.00           H  
ATOM   2914  N   LYS A 190      32.645  82.891 118.884  1.00  0.00           N  
ATOM   2915  CA  LYS A 190      33.788  82.777 117.950  1.00  0.00           C  
ATOM   2916  C   LYS A 190      34.343  84.080 117.448  1.00  0.00           C  
ATOM   2917  O   LYS A 190      33.647  84.762 116.701  1.00  0.00           O  
ATOM   2918  CB  LYS A 190      33.423  81.845 116.781  1.00  0.00           C  
ATOM   2919  CG  LYS A 190      34.564  81.314 115.949  1.00  0.00           C  
ATOM   2920  CD  LYS A 190      34.108  80.477 114.745  1.00  0.00           C  
ATOM   2921  CE  LYS A 190      35.312  80.221 113.838  1.00  0.00           C  
ATOM   2922  NZ  LYS A 190      36.407  79.444 114.434  1.00  0.00           N1+
ATOM   2923  H   LYS A 190      31.751  82.869 118.413  1.00  0.00           H  
ATOM   2924  HA  LYS A 190      34.590  82.240 118.457  1.00  0.00           H  
ATOM   2925  HB2 LYS A 190      32.874  81.049 117.285  1.00  0.00           H  
ATOM   2926  HB3 LYS A 190      32.783  82.469 116.157  1.00  0.00           H  
ATOM   2927  HG2 LYS A 190      35.061  82.192 115.536  1.00  0.00           H  
ATOM   2928  HG3 LYS A 190      35.259  80.678 116.498  1.00  0.00           H  
ATOM   2929  HD2 LYS A 190      33.598  79.573 115.079  1.00  0.00           H  
ATOM   2930  HD3 LYS A 190      33.391  81.000 114.114  1.00  0.00           H  
ATOM   2931  HE2 LYS A 190      34.951  79.781 112.909  1.00  0.00           H  
ATOM   2932  HE3 LYS A 190      35.715  81.166 113.475  1.00  0.00           H  
ATOM   2933  HZ1 LYS A 190      36.101  78.491 114.575  1.00  0.00           H  
ATOM   2934  HZ2 LYS A 190      37.281  79.557 113.940  1.00  0.00           H  
ATOM   2935  HZ3 LYS A 190      36.684  79.786 115.343  1.00  0.00           H  
ATOM   2936  N   ASN A 191      35.516  84.473 117.875  1.00  0.00           N  
ATOM   2937  CA  ASN A 191      36.163  85.778 117.717  1.00  0.00           C  
ATOM   2938  C   ASN A 191      36.607  86.116 116.313  1.00  0.00           C  
ATOM   2939  O   ASN A 191      37.737  86.583 116.134  1.00  0.00           O  
ATOM   2940  CB  ASN A 191      37.210  86.094 118.833  1.00  0.00           C  
ATOM   2941  CG  ASN A 191      37.403  87.601 118.865  1.00  0.00           C  
ATOM   2942  ND2 ASN A 191      38.302  88.018 119.748  1.00  0.00           N  
ATOM   2943  OD1 ASN A 191      36.835  88.444 118.177  1.00  0.00           O  
ATOM   2944  H   ASN A 191      36.061  83.821 118.423  1.00  0.00           H  
ATOM   2945  HA  ASN A 191      35.296  86.422 117.859  1.00  0.00           H  
ATOM   2946  HB2 ASN A 191      36.758  85.750 119.763  1.00  0.00           H  
ATOM   2947  HB3 ASN A 191      38.180  85.619 118.678  1.00  0.00           H  
ATOM   2948 HD21 ASN A 191      38.350  89.005 119.956  1.00  0.00           H  
ATOM   2949 HD22 ASN A 191      38.772  87.401 120.395  1.00  0.00           H  
ATOM   2950  N   ILE A 192      35.814  85.877 115.288  1.00  0.00           N  
ATOM   2951  CA  ILE A 192      36.140  85.862 113.828  1.00  0.00           C  
ATOM   2952  C   ILE A 192      36.981  87.033 113.241  1.00  0.00           C  
ATOM   2953  O   ILE A 192      37.763  86.829 112.355  1.00  0.00           O  
ATOM   2954  CB  ILE A 192      34.881  85.688 112.932  1.00  0.00           C  
ATOM   2955  CG1 ILE A 192      33.886  86.914 112.944  1.00  0.00           C  
ATOM   2956  CG2 ILE A 192      34.172  84.325 113.180  1.00  0.00           C  
ATOM   2957  CD1 ILE A 192      33.241  87.404 114.286  1.00  0.00           C  
ATOM   2958  H   ILE A 192      34.883  85.625 115.586  1.00  0.00           H  
ATOM   2959  HA  ILE A 192      36.748  84.995 113.569  1.00  0.00           H  
ATOM   2960  HB  ILE A 192      35.348  85.709 111.947  1.00  0.00           H  
ATOM   2961 HG12 ILE A 192      34.478  87.768 112.613  1.00  0.00           H  
ATOM   2962 HG13 ILE A 192      33.249  86.579 112.125  1.00  0.00           H  
ATOM   2963 HG21 ILE A 192      33.464  84.406 114.004  1.00  0.00           H  
ATOM   2964 HG22 ILE A 192      33.651  84.160 112.237  1.00  0.00           H  
ATOM   2965 HG23 ILE A 192      34.834  83.474 113.340  1.00  0.00           H  
ATOM   2966 HD11 ILE A 192      32.636  86.604 114.711  1.00  0.00           H  
ATOM   2967 HD12 ILE A 192      34.100  87.746 114.863  1.00  0.00           H  
ATOM   2968 HD13 ILE A 192      32.622  88.262 114.022  1.00  0.00           H  
ATOM   2969  N   TYR A 193      36.890  88.273 113.760  1.00  0.00           N  
ATOM   2970  CA  TYR A 193      37.543  89.456 113.311  1.00  0.00           C  
ATOM   2971  C   TYR A 193      38.935  89.664 113.891  1.00  0.00           C  
ATOM   2972  O   TYR A 193      39.837  90.209 113.281  1.00  0.00           O  
ATOM   2973  CB  TYR A 193      36.714  90.718 113.596  1.00  0.00           C  
ATOM   2974  CG  TYR A 193      35.255  90.640 113.196  1.00  0.00           C  
ATOM   2975  CD1 TYR A 193      34.286  90.893 114.113  1.00  0.00           C  
ATOM   2976  CD2 TYR A 193      35.005  90.399 111.818  1.00  0.00           C  
ATOM   2977  CE1 TYR A 193      32.936  91.034 113.720  1.00  0.00           C  
ATOM   2978  CE2 TYR A 193      33.665  90.426 111.439  1.00  0.00           C  
ATOM   2979  CZ  TYR A 193      32.657  90.821 112.360  1.00  0.00           C  
ATOM   2980  OH  TYR A 193      31.351  90.895 112.011  1.00  0.00           O  
ATOM   2981  H   TYR A 193      36.231  88.486 114.494  1.00  0.00           H  
ATOM   2982  HA  TYR A 193      37.662  89.335 112.234  1.00  0.00           H  
ATOM   2983  HB2 TYR A 193      36.689  90.731 114.686  1.00  0.00           H  
ATOM   2984  HB3 TYR A 193      37.166  91.651 113.261  1.00  0.00           H  
ATOM   2985  HD1 TYR A 193      34.459  91.228 115.125  1.00  0.00           H  
ATOM   2986  HD2 TYR A 193      35.816  90.195 111.135  1.00  0.00           H  
ATOM   2987  HE1 TYR A 193      32.177  91.176 114.474  1.00  0.00           H  
ATOM   2988  HE2 TYR A 193      33.343  90.151 110.446  1.00  0.00           H  
ATOM   2989  HH  TYR A 193      30.984  91.725 112.323  1.00  0.00           H  
ATOM   2990  N   TYR A 194      39.064  89.286 115.176  1.00  0.00           N  
ATOM   2991  CA  TYR A 194      40.267  89.601 116.015  1.00  0.00           C  
ATOM   2992  C   TYR A 194      40.859  88.344 116.687  1.00  0.00           C  
ATOM   2993  O   TYR A 194      41.369  88.368 117.800  1.00  0.00           O  
ATOM   2994  CB  TYR A 194      39.967  90.620 117.076  1.00  0.00           C  
ATOM   2995  CG  TYR A 194      39.297  91.877 116.500  1.00  0.00           C  
ATOM   2996  CD1 TYR A 194      37.966  92.134 116.829  1.00  0.00           C  
ATOM   2997  CD2 TYR A 194      39.985  92.692 115.577  1.00  0.00           C  
ATOM   2998  CE1 TYR A 194      37.358  93.255 116.328  1.00  0.00           C  
ATOM   2999  CE2 TYR A 194      39.353  93.814 114.947  1.00  0.00           C  
ATOM   3000  CZ  TYR A 194      38.009  94.035 115.361  1.00  0.00           C  
ATOM   3001  OH  TYR A 194      37.332  95.122 114.818  1.00  0.00           O  
ATOM   3002  H   TYR A 194      38.266  88.808 115.569  1.00  0.00           H  
ATOM   3003  HA  TYR A 194      41.064  89.954 115.360  1.00  0.00           H  
ATOM   3004  HB2 TYR A 194      39.282  90.181 117.801  1.00  0.00           H  
ATOM   3005  HB3 TYR A 194      40.803  90.941 117.697  1.00  0.00           H  
ATOM   3006  HD1 TYR A 194      37.359  91.474 117.430  1.00  0.00           H  
ATOM   3007  HD2 TYR A 194      40.987  92.432 115.269  1.00  0.00           H  
ATOM   3008  HE1 TYR A 194      36.357  93.509 116.643  1.00  0.00           H  
ATOM   3009  HE2 TYR A 194      39.904  94.525 114.348  1.00  0.00           H  
ATOM   3010  HH  TYR A 194      37.391  95.175 113.862  1.00  0.00           H  
ATOM   3011  N   LYS A 195      40.836  87.222 116.022  1.00  0.00           N  
ATOM   3012  CA  LYS A 195      41.325  85.907 116.517  1.00  0.00           C  
ATOM   3013  C   LYS A 195      42.851  85.734 116.531  1.00  0.00           C  
ATOM   3014  O   LYS A 195      43.337  84.561 116.423  1.00  0.00           O  
ATOM   3015  CB  LYS A 195      40.588  84.787 115.706  1.00  0.00           C  
ATOM   3016  CG  LYS A 195      40.473  85.088 114.139  1.00  0.00           C  
ATOM   3017  CD  LYS A 195      39.879  83.935 113.257  1.00  0.00           C  
ATOM   3018  CE  LYS A 195      40.534  82.603 113.336  1.00  0.00           C  
ATOM   3019  NZ  LYS A 195      40.143  81.807 112.089  1.00  0.00           N1+
ATOM   3020  H   LYS A 195      40.387  87.235 115.118  1.00  0.00           H  
ATOM   3021  HA  LYS A 195      41.034  85.842 117.566  1.00  0.00           H  
ATOM   3022  HB2 LYS A 195      41.075  83.824 115.863  1.00  0.00           H  
ATOM   3023  HB3 LYS A 195      39.586  84.596 116.088  1.00  0.00           H  
ATOM   3024  HG2 LYS A 195      39.819  85.953 114.035  1.00  0.00           H  
ATOM   3025  HG3 LYS A 195      41.513  85.183 113.827  1.00  0.00           H  
ATOM   3026  HD2 LYS A 195      38.814  83.805 113.450  1.00  0.00           H  
ATOM   3027  HD3 LYS A 195      39.968  84.379 112.265  1.00  0.00           H  
ATOM   3028  HE2 LYS A 195      41.590  82.869 113.367  1.00  0.00           H  
ATOM   3029  HE3 LYS A 195      40.367  82.116 114.297  1.00  0.00           H  
ATOM   3030  HZ1 LYS A 195      40.498  82.268 111.262  1.00  0.00           H  
ATOM   3031  HZ2 LYS A 195      40.631  80.924 112.126  1.00  0.00           H  
ATOM   3032  HZ3 LYS A 195      39.167  81.557 112.017  1.00  0.00           H  
ATOM   3033  N   SER A 196      43.664  86.752 116.652  1.00  0.00           N  
ATOM   3034  CA  SER A 196      45.148  86.675 116.756  1.00  0.00           C  
ATOM   3035  C   SER A 196      45.659  85.775 117.842  1.00  0.00           C  
ATOM   3036  O   SER A 196      45.193  85.818 119.009  1.00  0.00           O  
ATOM   3037  CB  SER A 196      45.580  88.018 117.260  1.00  0.00           C  
ATOM   3038  OG  SER A 196      47.062  88.092 117.331  1.00  0.00           O  
ATOM   3039  H   SER A 196      43.125  87.599 116.538  1.00  0.00           H  
ATOM   3040  HA  SER A 196      45.585  86.379 115.803  1.00  0.00           H  
ATOM   3041  HB2 SER A 196      45.470  88.673 116.396  1.00  0.00           H  
ATOM   3042  HB3 SER A 196      44.937  88.367 118.068  1.00  0.00           H  
ATOM   3043  HG  SER A 196      47.473  88.923 117.081  1.00  0.00           H  
ATOM   3044  N   ASP A 197      46.736  85.026 117.584  1.00  0.00           N  
ATOM   3045  CA  ASP A 197      47.483  84.139 118.460  1.00  0.00           C  
ATOM   3046  C   ASP A 197      48.457  84.997 119.303  1.00  0.00           C  
ATOM   3047  O   ASP A 197      49.005  84.509 120.313  1.00  0.00           O  
ATOM   3048  CB  ASP A 197      48.302  83.064 117.648  1.00  0.00           C  
ATOM   3049  CG  ASP A 197      47.728  82.580 116.309  1.00  0.00           C  
ATOM   3050  OD1 ASP A 197      48.253  83.059 115.316  1.00  0.00           O  
ATOM   3051  OD2 ASP A 197      46.744  81.803 116.147  1.00  0.00           O1-
ATOM   3052  H   ASP A 197      47.138  85.109 116.662  1.00  0.00           H  
ATOM   3053  HA  ASP A 197      46.656  83.739 119.046  1.00  0.00           H  
ATOM   3054  HB2 ASP A 197      49.330  83.415 117.560  1.00  0.00           H  
ATOM   3055  HB3 ASP A 197      48.310  82.178 118.283  1.00  0.00           H  
ATOM   3056  N   LEU A 198      48.786  86.167 118.748  1.00  0.00           N  
ATOM   3057  CA  LEU A 198      49.685  87.194 119.396  1.00  0.00           C  
ATOM   3058  C   LEU A 198      49.028  88.002 120.533  1.00  0.00           C  
ATOM   3059  O   LEU A 198      49.617  88.625 121.406  1.00  0.00           O  
ATOM   3060  CB  LEU A 198      50.241  88.085 118.248  1.00  0.00           C  
ATOM   3061  CG  LEU A 198      51.563  87.644 117.554  1.00  0.00           C  
ATOM   3062  CD1 LEU A 198      51.626  86.381 116.815  1.00  0.00           C  
ATOM   3063  CD2 LEU A 198      51.908  88.839 116.555  1.00  0.00           C  
ATOM   3064  H   LEU A 198      48.456  86.346 117.810  1.00  0.00           H  
ATOM   3065  HA  LEU A 198      50.469  86.594 119.856  1.00  0.00           H  
ATOM   3066  HB2 LEU A 198      49.525  88.146 117.428  1.00  0.00           H  
ATOM   3067  HB3 LEU A 198      50.350  89.072 118.697  1.00  0.00           H  
ATOM   3068  HG  LEU A 198      52.335  87.651 118.323  1.00  0.00           H  
ATOM   3069 HD11 LEU A 198      50.895  86.635 116.048  1.00  0.00           H  
ATOM   3070 HD12 LEU A 198      52.667  86.177 116.563  1.00  0.00           H  
ATOM   3071 HD13 LEU A 198      51.239  85.589 117.458  1.00  0.00           H  
ATOM   3072 HD21 LEU A 198      52.639  88.531 115.808  1.00  0.00           H  
ATOM   3073 HD22 LEU A 198      50.960  89.170 116.133  1.00  0.00           H  
ATOM   3074 HD23 LEU A 198      52.329  89.734 117.015  1.00  0.00           H  
ATOM   3075  N   THR A 199      47.674  87.924 120.625  1.00  0.00           N  
ATOM   3076  CA  THR A 199      46.825  88.435 121.782  1.00  0.00           C  
ATOM   3077  C   THR A 199      46.791  87.367 122.833  1.00  0.00           C  
ATOM   3078  O   THR A 199      46.551  86.162 122.587  1.00  0.00           O  
ATOM   3079  CB  THR A 199      45.353  88.750 121.379  1.00  0.00           C  
ATOM   3080  CG2 THR A 199      44.438  88.941 122.557  1.00  0.00           C  
ATOM   3081  OG1 THR A 199      45.250  90.024 120.758  1.00  0.00           O  
ATOM   3082  H   THR A 199      47.245  87.377 119.893  1.00  0.00           H  
ATOM   3083  HA  THR A 199      47.239  89.336 122.235  1.00  0.00           H  
ATOM   3084  HB  THR A 199      44.922  88.007 120.707  1.00  0.00           H  
ATOM   3085  HG1 THR A 199      44.720  89.892 119.967  1.00  0.00           H  
ATOM   3086 HG21 THR A 199      44.285  87.990 123.069  1.00  0.00           H  
ATOM   3087 HG22 THR A 199      44.910  89.661 123.225  1.00  0.00           H  
ATOM   3088 HG23 THR A 199      43.475  89.331 122.229  1.00  0.00           H  
ATOM   3089  N   LYS A 200      46.984  87.812 124.053  1.00  0.00           N  
ATOM   3090  CA  LYS A 200      46.717  87.096 125.304  1.00  0.00           C  
ATOM   3091  C   LYS A 200      46.115  88.017 126.304  1.00  0.00           C  
ATOM   3092  O   LYS A 200      45.944  89.222 125.988  1.00  0.00           O  
ATOM   3093  CB  LYS A 200      47.959  86.209 125.768  1.00  0.00           C  
ATOM   3094  CG  LYS A 200      49.242  87.061 125.683  1.00  0.00           C  
ATOM   3095  CD  LYS A 200      50.544  86.367 126.305  1.00  0.00           C  
ATOM   3096  CE  LYS A 200      50.289  85.975 127.776  1.00  0.00           C  
ATOM   3097  NZ  LYS A 200      50.476  87.115 128.709  1.00  0.00           N1+
ATOM   3098  H   LYS A 200      47.125  88.808 124.145  1.00  0.00           H  
ATOM   3099  HA  LYS A 200      45.884  86.424 125.101  1.00  0.00           H  
ATOM   3100  HB2 LYS A 200      47.748  85.775 126.746  1.00  0.00           H  
ATOM   3101  HB3 LYS A 200      48.065  85.351 125.102  1.00  0.00           H  
ATOM   3102  HG2 LYS A 200      49.467  87.405 124.673  1.00  0.00           H  
ATOM   3103  HG3 LYS A 200      49.139  88.039 126.153  1.00  0.00           H  
ATOM   3104  HD2 LYS A 200      50.660  85.406 125.804  1.00  0.00           H  
ATOM   3105  HD3 LYS A 200      51.450  86.966 126.213  1.00  0.00           H  
ATOM   3106  HE2 LYS A 200      49.304  85.533 127.924  1.00  0.00           H  
ATOM   3107  HE3 LYS A 200      50.939  85.150 128.070  1.00  0.00           H  
ATOM   3108  HZ1 LYS A 200      49.550  87.503 128.819  1.00  0.00           H  
ATOM   3109  HZ2 LYS A 200      50.836  86.771 129.589  1.00  0.00           H  
ATOM   3110  HZ3 LYS A 200      51.165  87.815 128.474  1.00  0.00           H  
ATOM   3111  N   ASP A 201      45.672  87.459 127.443  1.00  0.00           N  
ATOM   3112  CA  ASP A 201      45.259  88.155 128.600  1.00  0.00           C  
ATOM   3113  C   ASP A 201      43.799  88.655 128.468  1.00  0.00           C  
ATOM   3114  O   ASP A 201      43.532  89.674 129.128  1.00  0.00           O  
ATOM   3115  CB  ASP A 201      46.310  89.203 129.038  1.00  0.00           C  
ATOM   3116  CG  ASP A 201      47.656  88.656 129.286  1.00  0.00           C  
ATOM   3117  OD1 ASP A 201      48.600  89.420 129.412  1.00  0.00           O  
ATOM   3118  OD2 ASP A 201      47.824  87.428 129.465  1.00  0.00           O1-
ATOM   3119  H   ASP A 201      45.725  86.460 127.577  1.00  0.00           H  
ATOM   3120  HA  ASP A 201      45.356  87.382 129.363  1.00  0.00           H  
ATOM   3121  HB2 ASP A 201      46.218  90.086 128.407  1.00  0.00           H  
ATOM   3122  HB3 ASP A 201      46.079  89.546 130.047  1.00  0.00           H  
ATOM   3123  N   ILE A 202      42.942  88.026 127.734  1.00  0.00           N  
ATOM   3124  CA  ILE A 202      41.658  88.516 127.322  1.00  0.00           C  
ATOM   3125  C   ILE A 202      40.693  88.561 128.537  1.00  0.00           C  
ATOM   3126  O   ILE A 202      40.347  87.526 129.066  1.00  0.00           O  
ATOM   3127  CB  ILE A 202      41.034  87.630 126.264  1.00  0.00           C  
ATOM   3128  CG1 ILE A 202      41.732  87.765 124.850  1.00  0.00           C  
ATOM   3129  CG2 ILE A 202      39.469  87.762 126.021  1.00  0.00           C  
ATOM   3130  CD1 ILE A 202      41.470  86.613 123.838  1.00  0.00           C  
ATOM   3131  H   ILE A 202      43.334  87.189 127.325  1.00  0.00           H  
ATOM   3132  HA  ILE A 202      41.737  89.470 126.800  1.00  0.00           H  
ATOM   3133  HB  ILE A 202      41.174  86.602 126.598  1.00  0.00           H  
ATOM   3134 HG12 ILE A 202      41.461  88.740 124.446  1.00  0.00           H  
ATOM   3135 HG13 ILE A 202      42.782  87.865 125.122  1.00  0.00           H  
ATOM   3136 HG21 ILE A 202      39.058  87.125 125.239  1.00  0.00           H  
ATOM   3137 HG22 ILE A 202      38.884  87.513 126.907  1.00  0.00           H  
ATOM   3138 HG23 ILE A 202      39.323  88.809 125.754  1.00  0.00           H  
ATOM   3139 HD11 ILE A 202      40.395  86.544 123.672  1.00  0.00           H  
ATOM   3140 HD12 ILE A 202      41.840  86.819 122.833  1.00  0.00           H  
ATOM   3141 HD13 ILE A 202      41.830  85.702 124.316  1.00  0.00           H  
ATOM   3142  N   THR A 203      40.278  89.746 129.005  1.00  0.00           N  
ATOM   3143  CA  THR A 203      39.349  89.950 130.175  1.00  0.00           C  
ATOM   3144  C   THR A 203      38.394  91.164 130.008  1.00  0.00           C  
ATOM   3145  O   THR A 203      38.431  91.786 128.968  1.00  0.00           O  
ATOM   3146  CB  THR A 203      40.103  89.904 131.538  1.00  0.00           C  
ATOM   3147  CG2 THR A 203      40.805  91.228 131.884  1.00  0.00           C  
ATOM   3148  OG1 THR A 203      39.190  89.666 132.590  1.00  0.00           O  
ATOM   3149  H   THR A 203      40.763  90.535 128.602  1.00  0.00           H  
ATOM   3150  HA  THR A 203      38.575  89.183 130.120  1.00  0.00           H  
ATOM   3151  HB  THR A 203      40.797  89.063 131.535  1.00  0.00           H  
ATOM   3152  HG1 THR A 203      39.217  88.726 132.788  1.00  0.00           H  
ATOM   3153 HG21 THR A 203      41.429  91.016 132.751  1.00  0.00           H  
ATOM   3154 HG22 THR A 203      41.544  91.494 131.127  1.00  0.00           H  
ATOM   3155 HG23 THR A 203      40.154  92.097 131.980  1.00  0.00           H  
ATOM   3156  N   THR A 204      37.436  91.332 130.865  1.00  0.00           N  
ATOM   3157  CA  THR A 204      36.458  92.433 130.794  1.00  0.00           C  
ATOM   3158  C   THR A 204      35.935  92.996 132.174  1.00  0.00           C  
ATOM   3159  O   THR A 204      36.177  92.385 133.244  1.00  0.00           O  
ATOM   3160  CB  THR A 204      35.315  91.942 129.859  1.00  0.00           C  
ATOM   3161  CG2 THR A 204      34.694  90.620 130.238  1.00  0.00           C  
ATOM   3162  OG1 THR A 204      34.245  92.908 129.664  1.00  0.00           O  
ATOM   3163  H   THR A 204      37.452  90.850 131.752  1.00  0.00           H  
ATOM   3164  HA  THR A 204      36.924  93.256 130.250  1.00  0.00           H  
ATOM   3165  HB  THR A 204      35.742  91.733 128.878  1.00  0.00           H  
ATOM   3166  HG1 THR A 204      34.514  93.756 129.305  1.00  0.00           H  
ATOM   3167 HG21 THR A 204      33.880  90.409 129.543  1.00  0.00           H  
ATOM   3168 HG22 THR A 204      35.370  89.767 130.160  1.00  0.00           H  
ATOM   3169 HG23 THR A 204      34.365  90.719 131.272  1.00  0.00           H  
ATOM   3170  N   SER A 205      35.222  94.103 132.098  1.00  0.00           N  
ATOM   3171  CA  SER A 205      34.813  94.911 133.252  1.00  0.00           C  
ATOM   3172  C   SER A 205      33.595  95.709 132.956  1.00  0.00           C  
ATOM   3173  O   SER A 205      33.517  96.412 131.937  1.00  0.00           O  
ATOM   3174  CB  SER A 205      35.911  95.786 133.705  1.00  0.00           C  
ATOM   3175  OG  SER A 205      36.968  95.053 134.246  1.00  0.00           O  
ATOM   3176  H   SER A 205      35.023  94.384 131.149  1.00  0.00           H  
ATOM   3177  HA  SER A 205      34.568  94.233 134.069  1.00  0.00           H  
ATOM   3178  HB2 SER A 205      36.255  96.357 132.843  1.00  0.00           H  
ATOM   3179  HB3 SER A 205      35.484  96.476 134.434  1.00  0.00           H  
ATOM   3180  HG  SER A 205      37.472  94.744 133.491  1.00  0.00           H  
ATOM   3181  N   VAL A 206      32.676  95.676 133.913  1.00  0.00           N  
ATOM   3182  CA  VAL A 206      31.411  96.439 133.892  1.00  0.00           C  
ATOM   3183  C   VAL A 206      31.482  97.688 134.791  1.00  0.00           C  
ATOM   3184  O   VAL A 206      31.546  97.567 136.018  1.00  0.00           O  
ATOM   3185  CB  VAL A 206      30.140  95.636 134.269  1.00  0.00           C  
ATOM   3186  CG1 VAL A 206      28.796  96.474 134.510  1.00  0.00           C  
ATOM   3187  CG2 VAL A 206      30.020  94.477 133.265  1.00  0.00           C  
ATOM   3188  H   VAL A 206      32.865  95.148 134.753  1.00  0.00           H  
ATOM   3189  HA  VAL A 206      31.226  96.769 132.870  1.00  0.00           H  
ATOM   3190  HB  VAL A 206      30.353  95.116 135.202  1.00  0.00           H  
ATOM   3191 HG11 VAL A 206      27.930  95.861 134.762  1.00  0.00           H  
ATOM   3192 HG12 VAL A 206      28.913  97.117 135.383  1.00  0.00           H  
ATOM   3193 HG13 VAL A 206      28.582  97.142 133.676  1.00  0.00           H  
ATOM   3194 HG21 VAL A 206      29.835  94.905 132.279  1.00  0.00           H  
ATOM   3195 HG22 VAL A 206      30.951  93.911 133.236  1.00  0.00           H  
ATOM   3196 HG23 VAL A 206      29.228  93.774 133.520  1.00  0.00           H  
ATOM   3197  N   LEU A 207      31.528  98.889 134.237  1.00  0.00           N  
ATOM   3198  CA  LEU A 207      31.365 100.092 135.049  1.00  0.00           C  
ATOM   3199  C   LEU A 207      29.838 100.489 135.317  1.00  0.00           C  
ATOM   3200  O   LEU A 207      28.968 100.109 134.572  1.00  0.00           O  
ATOM   3201  CB  LEU A 207      32.023 101.263 134.227  1.00  0.00           C  
ATOM   3202  CG  LEU A 207      33.551 101.053 134.005  1.00  0.00           C  
ATOM   3203  CD1 LEU A 207      33.947 101.889 132.820  1.00  0.00           C  
ATOM   3204  CD2 LEU A 207      34.229 101.430 135.275  1.00  0.00           C  
ATOM   3205  H   LEU A 207      31.369  98.941 133.240  1.00  0.00           H  
ATOM   3206  HA  LEU A 207      31.971  99.990 135.949  1.00  0.00           H  
ATOM   3207  HB2 LEU A 207      31.514 101.260 133.262  1.00  0.00           H  
ATOM   3208  HB3 LEU A 207      31.812 102.230 134.683  1.00  0.00           H  
ATOM   3209  HG  LEU A 207      33.777 100.026 133.719  1.00  0.00           H  
ATOM   3210 HD11 LEU A 207      35.031 101.849 132.704  1.00  0.00           H  
ATOM   3211 HD12 LEU A 207      33.476 101.429 131.952  1.00  0.00           H  
ATOM   3212 HD13 LEU A 207      33.686 102.944 132.912  1.00  0.00           H  
ATOM   3213 HD21 LEU A 207      35.138 100.832 135.352  1.00  0.00           H  
ATOM   3214 HD22 LEU A 207      34.621 102.443 135.174  1.00  0.00           H  
ATOM   3215 HD23 LEU A 207      33.610 101.332 136.166  1.00  0.00           H  
ATOM   3216  N   THR A 208      29.553 101.321 136.339  1.00  0.00           N  
ATOM   3217  CA  THR A 208      28.237 101.726 136.875  1.00  0.00           C  
ATOM   3218  C   THR A 208      28.136 103.185 137.314  1.00  0.00           C  
ATOM   3219  O   THR A 208      29.142 103.727 137.870  1.00  0.00           O  
ATOM   3220  CB  THR A 208      27.827 100.892 138.119  1.00  0.00           C  
ATOM   3221  CG2 THR A 208      27.873  99.346 137.963  1.00  0.00           C  
ATOM   3222  OG1 THR A 208      28.780 101.150 139.095  1.00  0.00           O  
ATOM   3223  H   THR A 208      30.357 101.689 136.828  1.00  0.00           H  
ATOM   3224  HA  THR A 208      27.552 101.635 136.033  1.00  0.00           H  
ATOM   3225  HB  THR A 208      26.854 101.287 138.413  1.00  0.00           H  
ATOM   3226  HG1 THR A 208      29.594 101.378 138.639  1.00  0.00           H  
ATOM   3227 HG21 THR A 208      27.075  99.212 137.232  1.00  0.00           H  
ATOM   3228 HG22 THR A 208      28.829  99.028 137.547  1.00  0.00           H  
ATOM   3229 HG23 THR A 208      27.684  98.910 138.943  1.00  0.00           H  
ATOM   3230  N   VAL A 209      26.927 103.655 137.186  1.00  0.00           N  
ATOM   3231  CA  VAL A 209      26.557 104.821 137.916  1.00  0.00           C  
ATOM   3232  C   VAL A 209      25.069 104.759 138.174  1.00  0.00           C  
ATOM   3233  O   VAL A 209      24.317 104.106 137.480  1.00  0.00           O  
ATOM   3234  CB  VAL A 209      27.088 106.043 137.163  1.00  0.00           C  
ATOM   3235  CG1 VAL A 209      26.219 106.506 135.924  1.00  0.00           C  
ATOM   3236  CG2 VAL A 209      27.139 107.277 138.067  1.00  0.00           C  
ATOM   3237  H   VAL A 209      26.220 103.152 136.670  1.00  0.00           H  
ATOM   3238  HA  VAL A 209      27.048 104.818 138.889  1.00  0.00           H  
ATOM   3239  HB  VAL A 209      28.109 105.830 136.849  1.00  0.00           H  
ATOM   3240 HG11 VAL A 209      25.757 105.620 135.490  1.00  0.00           H  
ATOM   3241 HG12 VAL A 209      25.317 107.075 136.151  1.00  0.00           H  
ATOM   3242 HG13 VAL A 209      26.811 107.101 135.230  1.00  0.00           H  
ATOM   3243 HG21 VAL A 209      26.123 107.365 138.454  1.00  0.00           H  
ATOM   3244 HG22 VAL A 209      27.898 107.201 138.845  1.00  0.00           H  
ATOM   3245 HG23 VAL A 209      27.377 108.211 137.558  1.00  0.00           H  
ATOM   3246  N   ASN A 210      24.709 105.477 139.267  1.00  0.00           N  
ATOM   3247  CA  ASN A 210      23.395 105.537 139.959  1.00  0.00           C  
ATOM   3248  C   ASN A 210      22.740 104.199 140.150  1.00  0.00           C  
ATOM   3249  O   ASN A 210      21.564 103.948 139.910  1.00  0.00           O  
ATOM   3250  CB  ASN A 210      22.371 106.490 139.179  1.00  0.00           C  
ATOM   3251  CG  ASN A 210      21.111 106.802 139.998  1.00  0.00           C  
ATOM   3252  ND2 ASN A 210      20.076 107.357 139.433  1.00  0.00           N  
ATOM   3253  OD1 ASN A 210      20.952 106.518 141.170  1.00  0.00           O  
ATOM   3254  H   ASN A 210      25.389 105.989 139.809  1.00  0.00           H  
ATOM   3255  HA  ASN A 210      23.575 106.013 140.923  1.00  0.00           H  
ATOM   3256  HB2 ASN A 210      22.810 107.452 138.914  1.00  0.00           H  
ATOM   3257  HB3 ASN A 210      22.164 106.031 138.213  1.00  0.00           H  
ATOM   3258 HD21 ASN A 210      19.327 107.634 140.052  1.00  0.00           H  
ATOM   3259 HD22 ASN A 210      20.013 107.541 138.442  1.00  0.00           H  
ATOM   3260  N   ASN A 211      23.551 103.272 140.680  1.00  0.00           N  
ATOM   3261  CA  ASN A 211      23.315 101.850 140.821  1.00  0.00           C  
ATOM   3262  C   ASN A 211      23.013 101.106 139.531  1.00  0.00           C  
ATOM   3263  O   ASN A 211      22.204 100.140 139.568  1.00  0.00           O  
ATOM   3264  CB  ASN A 211      22.325 101.582 141.938  1.00  0.00           C  
ATOM   3265  CG  ASN A 211      22.704 102.165 143.292  1.00  0.00           C  
ATOM   3266  ND2 ASN A 211      23.154 101.309 144.164  1.00  0.00           N  
ATOM   3267  OD1 ASN A 211      22.677 103.360 143.606  1.00  0.00           O  
ATOM   3268  H   ASN A 211      24.439 103.633 141.000  1.00  0.00           H  
ATOM   3269  HA  ASN A 211      24.264 101.381 141.077  1.00  0.00           H  
ATOM   3270  HB2 ASN A 211      21.292 101.808 141.672  1.00  0.00           H  
ATOM   3271  HB3 ASN A 211      22.270 100.498 142.046  1.00  0.00           H  
ATOM   3272 HD21 ASN A 211      23.394 101.734 145.048  1.00  0.00           H  
ATOM   3273 HD22 ASN A 211      23.229 100.321 143.967  1.00  0.00           H  
ATOM   3274  N   LYS A 212      23.551 101.483 138.341  1.00  0.00           N  
ATOM   3275  CA  LYS A 212      23.081 100.911 137.106  1.00  0.00           C  
ATOM   3276  C   LYS A 212      24.210 100.809 136.095  1.00  0.00           C  
ATOM   3277  O   LYS A 212      25.090 101.667 135.922  1.00  0.00           O  
ATOM   3278  CB  LYS A 212      21.947 101.740 136.459  1.00  0.00           C  
ATOM   3279  CG  LYS A 212      21.476 101.011 135.143  1.00  0.00           C  
ATOM   3280  CD  LYS A 212      20.141 101.440 134.579  1.00  0.00           C  
ATOM   3281  CE  LYS A 212      19.540 100.502 133.523  1.00  0.00           C  
ATOM   3282  NZ  LYS A 212      18.156 100.900 133.306  1.00  0.00           N1+
ATOM   3283  H   LYS A 212      24.099 102.330 138.285  1.00  0.00           H  
ATOM   3284  HA  LYS A 212      22.684  99.914 137.292  1.00  0.00           H  
ATOM   3285  HB2 LYS A 212      21.137 101.776 137.190  1.00  0.00           H  
ATOM   3286  HB3 LYS A 212      22.278 102.751 136.220  1.00  0.00           H  
ATOM   3287  HG2 LYS A 212      22.234 101.155 134.373  1.00  0.00           H  
ATOM   3288  HG3 LYS A 212      21.340  99.964 135.413  1.00  0.00           H  
ATOM   3289  HD2 LYS A 212      19.466 101.418 135.435  1.00  0.00           H  
ATOM   3290  HD3 LYS A 212      20.314 102.423 134.141  1.00  0.00           H  
ATOM   3291  HE2 LYS A 212      20.161 100.444 132.629  1.00  0.00           H  
ATOM   3292  HE3 LYS A 212      19.522  99.511 133.975  1.00  0.00           H  
ATOM   3293  HZ1 LYS A 212      18.105 101.903 133.196  1.00  0.00           H  
ATOM   3294  HZ2 LYS A 212      17.797 100.462 132.469  1.00  0.00           H  
ATOM   3295  HZ3 LYS A 212      17.647 100.672 134.147  1.00  0.00           H  
ATOM   3296  N   ALA A 213      24.264  99.664 135.413  1.00  0.00           N  
ATOM   3297  CA  ALA A 213      25.375  99.266 134.473  1.00  0.00           C  
ATOM   3298  C   ALA A 213      25.345 100.274 133.340  1.00  0.00           C  
ATOM   3299  O   ALA A 213      24.376 100.377 132.681  1.00  0.00           O  
ATOM   3300  CB  ALA A 213      25.138  97.839 134.013  1.00  0.00           C  
ATOM   3301  H   ALA A 213      23.482  99.031 135.509  1.00  0.00           H  
ATOM   3302  HA  ALA A 213      26.334  99.348 134.984  1.00  0.00           H  
ATOM   3303  HB1 ALA A 213      25.991  97.331 133.563  1.00  0.00           H  
ATOM   3304  HB2 ALA A 213      24.882  97.291 134.921  1.00  0.00           H  
ATOM   3305  HB3 ALA A 213      24.289  97.850 133.328  1.00  0.00           H  
ATOM   3306  N   HIE A 214      26.438 101.045 133.054  1.00  0.00           N  
ATOM   3307  CA  HIE A 214      26.414 102.185 132.100  1.00  0.00           C  
ATOM   3308  C   HIE A 214      27.608 102.103 131.061  1.00  0.00           C  
ATOM   3309  O   HIE A 214      27.411 102.655 129.954  1.00  0.00           O  
ATOM   3310  CB  HIE A 214      26.441 103.551 132.871  1.00  0.00           C  
ATOM   3311  CG  HIE A 214      27.796 104.099 133.230  1.00  0.00           C  
ATOM   3312  CD2 HIE A 214      28.544 104.968 132.544  1.00  0.00           C  
ATOM   3313  ND1 HIE A 214      28.656 103.632 134.180  1.00  0.00           N  
ATOM   3314  CE1 HIE A 214      29.820 104.334 134.110  1.00  0.00           C  
ATOM   3315  NE2 HIE A 214      29.790 105.127 133.095  1.00  0.00           N  
ATOM   3316  H   HIE A 214      27.211 101.081 133.703  1.00  0.00           H  
ATOM   3317  HA  HIE A 214      25.465 102.169 131.564  1.00  0.00           H  
ATOM   3318  HB2 HIE A 214      26.146 104.331 132.168  1.00  0.00           H  
ATOM   3319  HB3 HIE A 214      25.719 103.623 133.685  1.00  0.00           H  
ATOM   3320  HD2 HIE A 214      28.248 105.417 131.606  1.00  0.00           H  
ATOM   3321  HE1 HIE A 214      30.656 104.348 134.793  1.00  0.00           H  
ATOM   3322  HE2 HIE A 214      30.523 105.755 132.799  1.00  0.00           H  
ATOM   3323  N   MET A 215      28.690 101.435 131.405  1.00  0.00           N  
ATOM   3324  CA  MET A 215      29.868 101.299 130.523  1.00  0.00           C  
ATOM   3325  C   MET A 215      30.533  99.916 130.666  1.00  0.00           C  
ATOM   3326  O   MET A 215      30.413  99.253 131.732  1.00  0.00           O  
ATOM   3327  CB  MET A 215      30.905 102.457 130.685  1.00  0.00           C  
ATOM   3328  CG  MET A 215      30.786 103.636 129.801  1.00  0.00           C  
ATOM   3329  SD  MET A 215      32.058 104.967 129.990  1.00  0.00           S  
ATOM   3330  CE  MET A 215      33.543 104.084 129.527  1.00  0.00           C  
ATOM   3331  H   MET A 215      28.749 100.976 132.304  1.00  0.00           H  
ATOM   3332  HA  MET A 215      29.514 101.404 129.498  1.00  0.00           H  
ATOM   3333  HB2 MET A 215      30.942 102.815 131.715  1.00  0.00           H  
ATOM   3334  HB3 MET A 215      31.839 101.960 130.425  1.00  0.00           H  
ATOM   3335  HG2 MET A 215      30.813 103.229 128.790  1.00  0.00           H  
ATOM   3336  HG3 MET A 215      29.790 104.036 129.990  1.00  0.00           H  
ATOM   3337  HE1 MET A 215      33.712 103.478 130.418  1.00  0.00           H  
ATOM   3338  HE2 MET A 215      33.319 103.406 128.704  1.00  0.00           H  
ATOM   3339  HE3 MET A 215      34.336 104.778 129.249  1.00  0.00           H  
ATOM   3340  N   VAL A 216      31.141  99.393 129.623  1.00  0.00           N  
ATOM   3341  CA  VAL A 216      31.959  98.130 129.684  1.00  0.00           C  
ATOM   3342  C   VAL A 216      33.343  98.458 129.074  1.00  0.00           C  
ATOM   3343  O   VAL A 216      33.383  99.136 128.037  1.00  0.00           O  
ATOM   3344  CB  VAL A 216      31.330  96.958 128.811  1.00  0.00           C  
ATOM   3345  CG1 VAL A 216      32.058  95.561 128.675  1.00  0.00           C  
ATOM   3346  CG2 VAL A 216      29.964  96.463 129.391  1.00  0.00           C  
ATOM   3347  H   VAL A 216      31.082  99.927 128.768  1.00  0.00           H  
ATOM   3348  HA  VAL A 216      32.126  97.744 130.689  1.00  0.00           H  
ATOM   3349  HB  VAL A 216      31.169  97.291 127.785  1.00  0.00           H  
ATOM   3350 HG11 VAL A 216      31.322  94.841 128.318  1.00  0.00           H  
ATOM   3351 HG12 VAL A 216      32.920  95.806 128.055  1.00  0.00           H  
ATOM   3352 HG13 VAL A 216      32.432  95.320 129.670  1.00  0.00           H  
ATOM   3353 HG21 VAL A 216      30.033  95.919 130.333  1.00  0.00           H  
ATOM   3354 HG22 VAL A 216      29.328  97.341 129.509  1.00  0.00           H  
ATOM   3355 HG23 VAL A 216      29.363  95.878 128.694  1.00  0.00           H  
ATOM   3356  N   THR A 217      34.467  97.877 129.519  1.00  0.00           N  
ATOM   3357  CA  THR A 217      35.785  97.820 128.895  1.00  0.00           C  
ATOM   3358  C   THR A 217      36.156  96.376 128.700  1.00  0.00           C  
ATOM   3359  O   THR A 217      35.676  95.410 129.293  1.00  0.00           O  
ATOM   3360  CB  THR A 217      36.814  98.524 129.735  1.00  0.00           C  
ATOM   3361  CG2 THR A 217      36.366  99.832 130.351  1.00  0.00           C  
ATOM   3362  OG1 THR A 217      37.393  97.816 130.743  1.00  0.00           O  
ATOM   3363  H   THR A 217      34.430  97.174 130.245  1.00  0.00           H  
ATOM   3364  HA  THR A 217      35.647  98.375 127.967  1.00  0.00           H  
ATOM   3365  HB  THR A 217      37.554  98.794 128.980  1.00  0.00           H  
ATOM   3366  HG1 THR A 217      38.105  97.233 130.467  1.00  0.00           H  
ATOM   3367 HG21 THR A 217      37.109 100.272 131.017  1.00  0.00           H  
ATOM   3368 HG22 THR A 217      36.306 100.531 129.517  1.00  0.00           H  
ATOM   3369 HG23 THR A 217      35.397  99.767 130.846  1.00  0.00           H  
ATOM   3370  N   LEU A 218      37.018  96.131 127.784  1.00  0.00           N  
ATOM   3371  CA  LEU A 218      37.639  94.877 127.352  1.00  0.00           C  
ATOM   3372  C   LEU A 218      39.204  95.038 127.169  1.00  0.00           C  
ATOM   3373  O   LEU A 218      39.614  95.931 126.392  1.00  0.00           O  
ATOM   3374  CB  LEU A 218      37.080  94.354 125.944  1.00  0.00           C  
ATOM   3375  CG  LEU A 218      35.579  94.079 125.851  1.00  0.00           C  
ATOM   3376  CD1 LEU A 218      34.695  95.352 125.692  1.00  0.00           C  
ATOM   3377  CD2 LEU A 218      35.286  93.245 124.608  1.00  0.00           C  
ATOM   3378  H   LEU A 218      37.231  96.908 127.174  1.00  0.00           H  
ATOM   3379  HA  LEU A 218      37.482  94.072 128.070  1.00  0.00           H  
ATOM   3380  HB2 LEU A 218      37.303  95.134 125.216  1.00  0.00           H  
ATOM   3381  HB3 LEU A 218      37.571  93.446 125.594  1.00  0.00           H  
ATOM   3382  HG  LEU A 218      35.212  93.538 126.724  1.00  0.00           H  
ATOM   3383 HD11 LEU A 218      33.665  95.064 125.476  1.00  0.00           H  
ATOM   3384 HD12 LEU A 218      34.621  95.946 126.603  1.00  0.00           H  
ATOM   3385 HD13 LEU A 218      35.070  96.000 124.901  1.00  0.00           H  
ATOM   3386 HD21 LEU A 218      34.238  92.977 124.476  1.00  0.00           H  
ATOM   3387 HD22 LEU A 218      35.648  93.694 123.683  1.00  0.00           H  
ATOM   3388 HD23 LEU A 218      35.852  92.313 124.646  1.00  0.00           H  
ATOM   3389  N   ASP A 219      39.989  94.224 127.862  1.00  0.00           N  
ATOM   3390  CA  ASP A 219      41.444  94.455 128.119  1.00  0.00           C  
ATOM   3391  C   ASP A 219      42.229  93.299 127.559  1.00  0.00           C  
ATOM   3392  O   ASP A 219      41.832  92.134 127.745  1.00  0.00           O  
ATOM   3393  CB  ASP A 219      41.494  94.607 129.691  1.00  0.00           C  
ATOM   3394  CG  ASP A 219      40.812  95.782 130.309  1.00  0.00           C  
ATOM   3395  OD1 ASP A 219      39.571  95.932 130.234  1.00  0.00           O  
ATOM   3396  OD2 ASP A 219      41.561  96.522 131.010  1.00  0.00           O1-
ATOM   3397  H   ASP A 219      39.525  93.489 128.377  1.00  0.00           H  
ATOM   3398  HA  ASP A 219      41.720  95.412 127.677  1.00  0.00           H  
ATOM   3399  HB2 ASP A 219      41.171  93.639 130.074  1.00  0.00           H  
ATOM   3400  HB3 ASP A 219      42.562  94.534 129.896  1.00  0.00           H  
ATOM   3401  N   TYR A 220      43.341  93.577 126.953  1.00  0.00           N  
ATOM   3402  CA  TYR A 220      44.135  92.683 126.084  1.00  0.00           C  
ATOM   3403  C   TYR A 220      45.602  93.085 126.303  1.00  0.00           C  
ATOM   3404  O   TYR A 220      45.949  94.271 126.359  1.00  0.00           O  
ATOM   3405  CB  TYR A 220      43.792  92.958 124.578  1.00  0.00           C  
ATOM   3406  CG  TYR A 220      42.321  92.802 124.260  1.00  0.00           C  
ATOM   3407  CD1 TYR A 220      41.438  93.931 124.187  1.00  0.00           C  
ATOM   3408  CD2 TYR A 220      41.841  91.488 124.171  1.00  0.00           C  
ATOM   3409  CE1 TYR A 220      40.087  93.723 123.793  1.00  0.00           C  
ATOM   3410  CE2 TYR A 220      40.497  91.314 123.732  1.00  0.00           C  
ATOM   3411  CZ  TYR A 220      39.629  92.405 123.584  1.00  0.00           C  
ATOM   3412  OH  TYR A 220      38.384  92.154 123.186  1.00  0.00           O  
ATOM   3413  H   TYR A 220      43.537  94.552 126.773  1.00  0.00           H  
ATOM   3414  HA  TYR A 220      43.987  91.633 126.336  1.00  0.00           H  
ATOM   3415  HB2 TYR A 220      44.012  93.977 124.257  1.00  0.00           H  
ATOM   3416  HB3 TYR A 220      44.367  92.243 123.991  1.00  0.00           H  
ATOM   3417  HD1 TYR A 220      41.841  94.926 124.303  1.00  0.00           H  
ATOM   3418  HD2 TYR A 220      42.485  90.630 124.286  1.00  0.00           H  
ATOM   3419  HE1 TYR A 220      39.452  94.590 123.679  1.00  0.00           H  
ATOM   3420  HE2 TYR A 220      39.994  90.361 123.649  1.00  0.00           H  
ATOM   3421  HH  TYR A 220      38.265  91.626 122.393  1.00  0.00           H  
ATOM   3422  N   THR A 221      46.516  92.074 126.166  1.00  0.00           N  
ATOM   3423  CA  THR A 221      47.973  92.225 125.957  1.00  0.00           C  
ATOM   3424  C   THR A 221      48.345  91.624 124.672  1.00  0.00           C  
ATOM   3425  O   THR A 221      48.022  90.454 124.434  1.00  0.00           O  
ATOM   3426  CB  THR A 221      48.839  91.478 127.040  1.00  0.00           C  
ATOM   3427  CG2 THR A 221      50.308  91.908 126.814  1.00  0.00           C  
ATOM   3428  OG1 THR A 221      48.471  91.828 128.372  1.00  0.00           O  
ATOM   3429  H   THR A 221      46.167  91.126 126.154  1.00  0.00           H  
ATOM   3430  HA  THR A 221      48.246  93.280 125.901  1.00  0.00           H  
ATOM   3431  HB  THR A 221      48.751  90.394 126.971  1.00  0.00           H  
ATOM   3432  HG1 THR A 221      48.492  90.986 128.831  1.00  0.00           H  
ATOM   3433 HG21 THR A 221      51.056  91.464 127.470  1.00  0.00           H  
ATOM   3434 HG22 THR A 221      50.699  91.765 125.806  1.00  0.00           H  
ATOM   3435 HG23 THR A 221      50.478  92.975 126.954  1.00  0.00           H  
ATOM   3436  N   VAL A 222      49.085  92.361 123.843  1.00  0.00           N  
ATOM   3437  CA  VAL A 222      49.449  91.988 122.454  1.00  0.00           C  
ATOM   3438  C   VAL A 222      50.981  92.006 122.264  1.00  0.00           C  
ATOM   3439  O   VAL A 222      51.753  92.877 122.580  1.00  0.00           O  
ATOM   3440  CB  VAL A 222      48.894  93.104 121.515  1.00  0.00           C  
ATOM   3441  CG1 VAL A 222      49.324  92.899 120.040  1.00  0.00           C  
ATOM   3442  CG2 VAL A 222      47.369  93.072 121.545  1.00  0.00           C  
ATOM   3443  H   VAL A 222      49.238  93.340 124.035  1.00  0.00           H  
ATOM   3444  HA  VAL A 222      49.024  91.026 122.169  1.00  0.00           H  
ATOM   3445  HB  VAL A 222      49.247  94.036 121.957  1.00  0.00           H  
ATOM   3446 HG11 VAL A 222      50.343  93.200 119.798  1.00  0.00           H  
ATOM   3447 HG12 VAL A 222      49.131  91.871 119.735  1.00  0.00           H  
ATOM   3448 HG13 VAL A 222      48.658  93.522 119.442  1.00  0.00           H  
ATOM   3449 HG21 VAL A 222      46.894  92.989 122.522  1.00  0.00           H  
ATOM   3450 HG22 VAL A 222      47.049  94.024 121.122  1.00  0.00           H  
ATOM   3451 HG23 VAL A 222      47.105  92.153 121.021  1.00  0.00           H  
ATOM   3452  N   GLN A 223      51.532  90.880 121.755  1.00  0.00           N  
ATOM   3453  CA  GLN A 223      52.989  90.697 121.517  1.00  0.00           C  
ATOM   3454  C   GLN A 223      53.522  91.545 120.382  1.00  0.00           C  
ATOM   3455  O   GLN A 223      52.946  91.518 119.291  1.00  0.00           O  
ATOM   3456  CB  GLN A 223      53.201  89.181 121.287  1.00  0.00           C  
ATOM   3457  CG  GLN A 223      54.623  88.689 121.297  1.00  0.00           C  
ATOM   3458  CD  GLN A 223      54.753  87.376 120.593  1.00  0.00           C  
ATOM   3459  NE2 GLN A 223      53.845  86.442 120.593  1.00  0.00           N  
ATOM   3460  OE1 GLN A 223      55.756  87.156 119.979  1.00  0.00           O  
ATOM   3461  H   GLN A 223      50.835  90.246 121.391  1.00  0.00           H  
ATOM   3462  HA  GLN A 223      53.444  91.071 122.434  1.00  0.00           H  
ATOM   3463  HB2 GLN A 223      52.680  88.617 122.061  1.00  0.00           H  
ATOM   3464  HB3 GLN A 223      52.813  88.980 120.287  1.00  0.00           H  
ATOM   3465  HG2 GLN A 223      55.267  89.463 120.880  1.00  0.00           H  
ATOM   3466  HG3 GLN A 223      54.878  88.545 122.346  1.00  0.00           H  
ATOM   3467 HE21 GLN A 223      54.026  85.598 120.068  1.00  0.00           H  
ATOM   3468 HE22 GLN A 223      53.025  86.557 121.172  1.00  0.00           H  
ATOM   3469  N   VAL A 224      54.588  92.275 120.630  1.00  0.00           N  
ATOM   3470  CA  VAL A 224      55.123  93.250 119.587  1.00  0.00           C  
ATOM   3471  C   VAL A 224      56.547  92.816 119.187  1.00  0.00           C  
ATOM   3472  O   VAL A 224      57.349  92.733 120.040  1.00  0.00           O  
ATOM   3473  CB  VAL A 224      55.195  94.668 120.186  1.00  0.00           C  
ATOM   3474  CG1 VAL A 224      55.541  95.758 119.174  1.00  0.00           C  
ATOM   3475  CG2 VAL A 224      53.918  95.037 120.928  1.00  0.00           C  
ATOM   3476  H   VAL A 224      55.019  92.255 121.543  1.00  0.00           H  
ATOM   3477  HA  VAL A 224      54.562  93.335 118.656  1.00  0.00           H  
ATOM   3478  HB  VAL A 224      56.031  94.702 120.883  1.00  0.00           H  
ATOM   3479 HG11 VAL A 224      54.612  95.884 118.617  1.00  0.00           H  
ATOM   3480 HG12 VAL A 224      55.782  96.707 119.654  1.00  0.00           H  
ATOM   3481 HG13 VAL A 224      56.328  95.463 118.479  1.00  0.00           H  
ATOM   3482 HG21 VAL A 224      53.699  94.388 121.776  1.00  0.00           H  
ATOM   3483 HG22 VAL A 224      53.890  96.075 121.260  1.00  0.00           H  
ATOM   3484 HG23 VAL A 224      53.111  94.902 120.209  1.00  0.00           H  
ATOM   3485  N   PRO A 225      56.867  92.675 117.853  1.00  0.00           N  
ATOM   3486  CA  PRO A 225      58.210  92.296 117.457  1.00  0.00           C  
ATOM   3487  C   PRO A 225      59.228  93.423 117.823  1.00  0.00           C  
ATOM   3488  O   PRO A 225      59.070  94.608 117.544  1.00  0.00           O  
ATOM   3489  CB  PRO A 225      58.201  91.967 115.954  1.00  0.00           C  
ATOM   3490  CG  PRO A 225      57.119  92.970 115.509  1.00  0.00           C  
ATOM   3491  CD  PRO A 225      56.095  93.007 116.661  1.00  0.00           C  
ATOM   3492  HA  PRO A 225      58.537  91.349 117.886  1.00  0.00           H  
ATOM   3493  HB2 PRO A 225      59.156  92.172 115.469  1.00  0.00           H  
ATOM   3494  HB3 PRO A 225      57.957  90.923 115.757  1.00  0.00           H  
ATOM   3495  HG2 PRO A 225      57.500  93.980 115.351  1.00  0.00           H  
ATOM   3496  HG3 PRO A 225      56.569  92.562 114.661  1.00  0.00           H  
ATOM   3497  HD2 PRO A 225      55.715  94.017 116.814  1.00  0.00           H  
ATOM   3498  HD3 PRO A 225      55.257  92.326 116.508  1.00  0.00           H  
ATOM   3499  N   GLY A 226      60.445  92.947 118.095  1.00  0.00           N  
ATOM   3500  CA  GLY A 226      61.654  93.728 118.288  1.00  0.00           C  
ATOM   3501  C   GLY A 226      61.656  94.667 119.536  1.00  0.00           C  
ATOM   3502  O   GLY A 226      62.569  95.456 119.784  1.00  0.00           O  
ATOM   3503  H   GLY A 226      60.598  91.949 118.084  1.00  0.00           H  
ATOM   3504  HA2 GLY A 226      62.471  93.039 118.502  1.00  0.00           H  
ATOM   3505  HA3 GLY A 226      61.956  94.353 117.447  1.00  0.00           H  
ATOM   3506  N   ALA A 227      60.542  94.712 120.318  1.00  0.00           N  
ATOM   3507  CA  ALA A 227      60.400  95.644 121.511  1.00  0.00           C  
ATOM   3508  C   ALA A 227      61.359  95.248 122.723  1.00  0.00           C  
ATOM   3509  O   ALA A 227      60.844  94.906 123.805  1.00  0.00           O  
ATOM   3510  CB  ALA A 227      58.887  95.586 121.866  1.00  0.00           C  
ATOM   3511  H   ALA A 227      59.711  94.215 120.028  1.00  0.00           H  
ATOM   3512  HA  ALA A 227      60.637  96.653 121.170  1.00  0.00           H  
ATOM   3513  HB1 ALA A 227      58.440  94.655 122.214  1.00  0.00           H  
ATOM   3514  HB2 ALA A 227      58.713  96.203 122.748  1.00  0.00           H  
ATOM   3515  HB3 ALA A 227      58.343  96.011 121.023  1.00  0.00           H  
ATOM   3516  N   GLY A 228      62.663  95.104 122.478  1.00  0.00           N  
ATOM   3517  CA  GLY A 228      63.630  94.683 123.523  1.00  0.00           C  
ATOM   3518  C   GLY A 228      65.057  94.420 122.994  1.00  0.00           C  
ATOM   3519  O   GLY A 228      65.413  94.587 121.807  1.00  0.00           O  
ATOM   3520  H   GLY A 228      63.100  95.424 121.626  1.00  0.00           H  
ATOM   3521  HA2 GLY A 228      63.598  95.500 124.242  1.00  0.00           H  
ATOM   3522  HA3 GLY A 228      63.253  93.727 123.888  1.00  0.00           H  
ATOM   3523  N   ARG A 229      65.838  93.801 123.943  1.00  0.00           N  
ATOM   3524  CA  ARG A 229      67.272  93.568 123.803  1.00  0.00           C  
ATOM   3525  C   ARG A 229      67.580  92.605 122.608  1.00  0.00           C  
ATOM   3526  O   ARG A 229      66.857  91.646 122.437  1.00  0.00           O  
ATOM   3527  CB  ARG A 229      67.894  93.057 125.099  1.00  0.00           C  
ATOM   3528  CG  ARG A 229      69.415  93.150 125.218  1.00  0.00           C  
ATOM   3529  CD  ARG A 229      70.019  92.418 126.392  1.00  0.00           C  
ATOM   3530  NE  ARG A 229      71.529  92.397 126.370  1.00  0.00           N  
ATOM   3531  CZ  ARG A 229      72.354  92.899 127.222  1.00  0.00           C  
ATOM   3532  NH1 ARG A 229      72.080  93.146 128.505  1.00  0.00           N1+
ATOM   3533  NH2 ARG A 229      73.534  93.195 126.783  1.00  0.00           N  
ATOM   3534  H   ARG A 229      65.490  93.732 124.889  1.00  0.00           H  
ATOM   3535  HA  ARG A 229      67.772  94.490 123.505  1.00  0.00           H  
ATOM   3536  HB2 ARG A 229      67.456  93.671 125.886  1.00  0.00           H  
ATOM   3537  HB3 ARG A 229      67.673  92.009 125.303  1.00  0.00           H  
ATOM   3538  HG2 ARG A 229      69.883  92.804 124.296  1.00  0.00           H  
ATOM   3539  HG3 ARG A 229      69.752  94.183 125.303  1.00  0.00           H  
ATOM   3540  HD2 ARG A 229      69.726  92.823 127.362  1.00  0.00           H  
ATOM   3541  HD3 ARG A 229      69.729  91.376 126.258  1.00  0.00           H  
ATOM   3542  HE  ARG A 229      71.955  92.225 125.471  1.00  0.00           H  
ATOM   3543 HH11 ARG A 229      71.184  92.881 128.887  1.00  0.00           H  
ATOM   3544 HH12 ARG A 229      72.769  93.554 129.122  1.00  0.00           H  
ATOM   3545 HH21 ARG A 229      73.612  93.396 125.796  1.00  0.00           H  
ATOM   3546 HH22 ARG A 229      74.293  93.455 127.396  1.00  0.00           H  
ATOM   3547  N   ASP A 230      68.500  93.002 121.737  1.00  0.00           N  
ATOM   3548  CA  ASP A 230      68.895  92.133 120.576  1.00  0.00           C  
ATOM   3549  C   ASP A 230      67.778  91.782 119.555  1.00  0.00           C  
ATOM   3550  O   ASP A 230      67.898  90.814 118.901  1.00  0.00           O  
ATOM   3551  CB  ASP A 230      69.698  90.935 121.118  1.00  0.00           C  
ATOM   3552  CG  ASP A 230      70.852  91.191 122.173  1.00  0.00           C  
ATOM   3553  OD1 ASP A 230      71.120  90.311 123.006  1.00  0.00           O  
ATOM   3554  OD2 ASP A 230      71.470  92.296 122.126  1.00  0.00           O1-
ATOM   3555  H   ASP A 230      69.059  93.824 121.914  1.00  0.00           H  
ATOM   3556  HA  ASP A 230      69.634  92.744 120.056  1.00  0.00           H  
ATOM   3557  HB2 ASP A 230      68.949  90.298 121.588  1.00  0.00           H  
ATOM   3558  HB3 ASP A 230      70.166  90.368 120.313  1.00  0.00           H  
ATOM   3559  N   GLY A 231      66.758  92.681 119.374  1.00  0.00           N  
ATOM   3560  CA  GLY A 231      65.584  92.508 118.510  1.00  0.00           C  
ATOM   3561  C   GLY A 231      64.666  91.407 119.055  1.00  0.00           C  
ATOM   3562  O   GLY A 231      64.109  90.622 118.277  1.00  0.00           O  
ATOM   3563  H   GLY A 231      66.879  93.485 119.972  1.00  0.00           H  
ATOM   3564  HA2 GLY A 231      65.027  93.441 118.412  1.00  0.00           H  
ATOM   3565  HA3 GLY A 231      65.973  92.246 117.526  1.00  0.00           H  
ATOM   3566  N   ALA A 232      64.504  91.264 120.321  1.00  0.00           N  
ATOM   3567  CA  ALA A 232      63.491  90.329 121.014  1.00  0.00           C  
ATOM   3568  C   ALA A 232      62.116  90.887 120.947  1.00  0.00           C  
ATOM   3569  O   ALA A 232      61.967  92.092 121.073  1.00  0.00           O  
ATOM   3570  CB  ALA A 232      63.983  90.157 122.455  1.00  0.00           C  
ATOM   3571  H   ALA A 232      65.061  91.860 120.916  1.00  0.00           H  
ATOM   3572  HA  ALA A 232      63.573  89.388 120.470  1.00  0.00           H  
ATOM   3573  HB1 ALA A 232      65.066  90.063 122.386  1.00  0.00           H  
ATOM   3574  HB2 ALA A 232      63.708  91.019 123.064  1.00  0.00           H  
ATOM   3575  HB3 ALA A 232      63.580  89.284 122.969  1.00  0.00           H  
ATOM   3576  N   PRO A 233      61.047  90.016 120.828  1.00  0.00           N  
ATOM   3577  CA  PRO A 233      59.676  90.487 121.010  1.00  0.00           C  
ATOM   3578  C   PRO A 233      59.252  90.826 122.449  1.00  0.00           C  
ATOM   3579  O   PRO A 233      59.465  90.067 123.375  1.00  0.00           O  
ATOM   3580  CB  PRO A 233      58.822  89.275 120.482  1.00  0.00           C  
ATOM   3581  CG  PRO A 233      59.713  88.043 120.710  1.00  0.00           C  
ATOM   3582  CD  PRO A 233      61.143  88.593 120.751  1.00  0.00           C  
ATOM   3583  HA  PRO A 233      59.450  91.284 120.302  1.00  0.00           H  
ATOM   3584  HB2 PRO A 233      57.859  89.218 120.989  1.00  0.00           H  
ATOM   3585  HB3 PRO A 233      58.659  89.398 119.411  1.00  0.00           H  
ATOM   3586  HG2 PRO A 233      59.566  87.642 121.712  1.00  0.00           H  
ATOM   3587  HG3 PRO A 233      59.581  87.374 119.859  1.00  0.00           H  
ATOM   3588  HD2 PRO A 233      61.859  88.201 121.474  1.00  0.00           H  
ATOM   3589  HD3 PRO A 233      61.540  88.300 119.778  1.00  0.00           H  
ATOM   3590  N   GLY A 234      58.678  92.007 122.659  1.00  0.00           N  
ATOM   3591  CA  GLY A 234      58.045  92.475 123.888  1.00  0.00           C  
ATOM   3592  C   GLY A 234      56.544  92.320 123.921  1.00  0.00           C  
ATOM   3593  O   GLY A 234      55.896  91.650 123.135  1.00  0.00           O  
ATOM   3594  H   GLY A 234      58.501  92.542 121.820  1.00  0.00           H  
ATOM   3595  HA2 GLY A 234      58.455  91.811 124.648  1.00  0.00           H  
ATOM   3596  HA3 GLY A 234      58.232  93.532 124.080  1.00  0.00           H  
ATOM   3597  N   PHE A 235      55.898  92.990 124.930  1.00  0.00           N  
ATOM   3598  CA  PHE A 235      54.412  92.878 125.297  1.00  0.00           C  
ATOM   3599  C   PHE A 235      53.829  94.242 125.414  1.00  0.00           C  
ATOM   3600  O   PHE A 235      54.470  95.156 125.940  1.00  0.00           O  
ATOM   3601  CB  PHE A 235      54.190  92.029 126.494  1.00  0.00           C  
ATOM   3602  CG  PHE A 235      54.344  90.500 126.203  1.00  0.00           C  
ATOM   3603  CD1 PHE A 235      53.532  89.881 125.214  1.00  0.00           C  
ATOM   3604  CD2 PHE A 235      55.150  89.723 127.050  1.00  0.00           C  
ATOM   3605  CE1 PHE A 235      53.663  88.460 125.004  1.00  0.00           C  
ATOM   3606  CE2 PHE A 235      55.321  88.310 126.814  1.00  0.00           C  
ATOM   3607  CZ  PHE A 235      54.533  87.679 125.709  1.00  0.00           C  
ATOM   3608  H   PHE A 235      56.484  93.495 125.581  1.00  0.00           H  
ATOM   3609  HA  PHE A 235      53.834  92.454 124.477  1.00  0.00           H  
ATOM   3610  HB2 PHE A 235      54.744  92.289 127.395  1.00  0.00           H  
ATOM   3611  HB3 PHE A 235      53.148  92.208 126.759  1.00  0.00           H  
ATOM   3612  HD1 PHE A 235      52.826  90.466 124.643  1.00  0.00           H  
ATOM   3613  HD2 PHE A 235      55.777  90.280 127.730  1.00  0.00           H  
ATOM   3614  HE1 PHE A 235      53.064  87.987 124.239  1.00  0.00           H  
ATOM   3615  HE2 PHE A 235      55.996  87.722 127.418  1.00  0.00           H  
ATOM   3616  HZ  PHE A 235      54.575  86.606 125.593  1.00  0.00           H  
ATOM   3617  N   SER A 236      52.550  94.412 125.064  1.00  0.00           N  
ATOM   3618  CA  SER A 236      51.849  95.705 125.230  1.00  0.00           C  
ATOM   3619  C   SER A 236      50.379  95.669 125.299  1.00  0.00           C  
ATOM   3620  O   SER A 236      49.759  94.857 124.544  1.00  0.00           O  
ATOM   3621  CB  SER A 236      52.272  96.507 123.999  1.00  0.00           C  
ATOM   3622  OG  SER A 236      51.743  97.815 124.049  1.00  0.00           O  
ATOM   3623  H   SER A 236      52.126  93.648 124.557  1.00  0.00           H  
ATOM   3624  HA  SER A 236      52.228  96.126 126.162  1.00  0.00           H  
ATOM   3625  HB2 SER A 236      53.347  96.603 123.846  1.00  0.00           H  
ATOM   3626  HB3 SER A 236      51.831  96.172 123.060  1.00  0.00           H  
ATOM   3627  HG  SER A 236      52.434  98.448 123.842  1.00  0.00           H  
ATOM   3628  N   LYS A 237      49.798  96.488 126.151  1.00  0.00           N  
ATOM   3629  CA  LYS A 237      48.373  96.325 126.457  1.00  0.00           C  
ATOM   3630  C   LYS A 237      47.562  97.206 125.525  1.00  0.00           C  
ATOM   3631  O   LYS A 237      47.994  98.271 125.165  1.00  0.00           O  
ATOM   3632  CB  LYS A 237      48.089  96.657 127.892  1.00  0.00           C  
ATOM   3633  CG  LYS A 237      48.631  95.582 128.815  1.00  0.00           C  
ATOM   3634  CD  LYS A 237      48.677  96.173 130.252  1.00  0.00           C  
ATOM   3635  CE  LYS A 237      49.809  97.179 130.522  1.00  0.00           C  
ATOM   3636  NZ  LYS A 237      51.155  96.591 130.280  1.00  0.00           N1+
ATOM   3637  H   LYS A 237      50.328  97.133 126.721  1.00  0.00           H  
ATOM   3638  HA  LYS A 237      48.042  95.290 126.367  1.00  0.00           H  
ATOM   3639  HB2 LYS A 237      48.477  97.653 128.110  1.00  0.00           H  
ATOM   3640  HB3 LYS A 237      47.018  96.777 128.051  1.00  0.00           H  
ATOM   3641  HG2 LYS A 237      47.993  94.701 128.741  1.00  0.00           H  
ATOM   3642  HG3 LYS A 237      49.638  95.338 128.475  1.00  0.00           H  
ATOM   3643  HD2 LYS A 237      47.678  96.569 130.440  1.00  0.00           H  
ATOM   3644  HD3 LYS A 237      48.961  95.353 130.912  1.00  0.00           H  
ATOM   3645  HE2 LYS A 237      49.699  98.047 129.872  1.00  0.00           H  
ATOM   3646  HE3 LYS A 237      49.572  97.692 131.454  1.00  0.00           H  
ATOM   3647  HZ1 LYS A 237      51.358  95.968 131.049  1.00  0.00           H  
ATOM   3648  HZ2 LYS A 237      51.153  96.086 129.405  1.00  0.00           H  
ATOM   3649  HZ3 LYS A 237      51.891  97.281 130.290  1.00  0.00           H  
ATOM   3650  N   PHE A 238      46.315  96.833 125.317  1.00  0.00           N  
ATOM   3651  CA  PHE A 238      45.245  97.611 124.721  1.00  0.00           C  
ATOM   3652  C   PHE A 238      43.941  97.444 125.485  1.00  0.00           C  
ATOM   3653  O   PHE A 238      43.721  96.436 126.018  1.00  0.00           O  
ATOM   3654  CB  PHE A 238      45.222  97.156 123.234  1.00  0.00           C  
ATOM   3655  CG  PHE A 238      44.182  97.986 122.485  1.00  0.00           C  
ATOM   3656  CD1 PHE A 238      44.519  99.301 122.094  1.00  0.00           C  
ATOM   3657  CD2 PHE A 238      42.948  97.455 122.115  1.00  0.00           C  
ATOM   3658  CE1 PHE A 238      43.512 100.095 121.458  1.00  0.00           C  
ATOM   3659  CE2 PHE A 238      41.985  98.216 121.364  1.00  0.00           C  
ATOM   3660  CZ  PHE A 238      42.253  99.559 121.146  1.00  0.00           C  
ATOM   3661  H   PHE A 238      46.053  95.957 125.744  1.00  0.00           H  
ATOM   3662  HA  PHE A 238      45.496  98.670 124.660  1.00  0.00           H  
ATOM   3663  HB2 PHE A 238      46.213  97.294 122.800  1.00  0.00           H  
ATOM   3664  HB3 PHE A 238      44.894  96.117 123.240  1.00  0.00           H  
ATOM   3665  HD1 PHE A 238      45.520  99.694 122.194  1.00  0.00           H  
ATOM   3666  HD2 PHE A 238      42.787  96.426 122.403  1.00  0.00           H  
ATOM   3667  HE1 PHE A 238      43.697 101.140 121.260  1.00  0.00           H  
ATOM   3668  HE2 PHE A 238      41.056  97.735 121.094  1.00  0.00           H  
ATOM   3669  HZ  PHE A 238      41.555 100.181 120.603  1.00  0.00           H  
ATOM   3670  N   ARG A 239      43.043  98.449 125.394  1.00  0.00           N  
ATOM   3671  CA  ARG A 239      41.678  98.401 125.880  1.00  0.00           C  
ATOM   3672  C   ARG A 239      40.692  99.076 124.901  1.00  0.00           C  
ATOM   3673  O   ARG A 239      40.750 100.284 124.656  1.00  0.00           O  
ATOM   3674  CB  ARG A 239      41.649  99.147 127.344  1.00  0.00           C  
ATOM   3675  CG  ARG A 239      40.236  99.281 127.948  1.00  0.00           C  
ATOM   3676  CD  ARG A 239      40.302 100.085 129.179  1.00  0.00           C  
ATOM   3677  NE  ARG A 239      40.755  99.269 130.358  1.00  0.00           N  
ATOM   3678  CZ  ARG A 239      40.696  99.615 131.615  1.00  0.00           C  
ATOM   3679  NH1 ARG A 239      40.399 100.822 131.943  1.00  0.00           N1+
ATOM   3680  NH2 ARG A 239      40.991  98.842 132.583  1.00  0.00           N  
ATOM   3681  H   ARG A 239      43.266  99.365 125.032  1.00  0.00           H  
ATOM   3682  HA  ARG A 239      41.266  97.439 126.184  1.00  0.00           H  
ATOM   3683  HB2 ARG A 239      42.197  98.479 128.009  1.00  0.00           H  
ATOM   3684  HB3 ARG A 239      42.135 100.123 127.331  1.00  0.00           H  
ATOM   3685  HG2 ARG A 239      39.643  99.767 127.174  1.00  0.00           H  
ATOM   3686  HG3 ARG A 239      39.776  98.302 128.092  1.00  0.00           H  
ATOM   3687  HD2 ARG A 239      40.991 100.909 128.993  1.00  0.00           H  
ATOM   3688  HD3 ARG A 239      39.278 100.375 129.413  1.00  0.00           H  
ATOM   3689  HE  ARG A 239      41.069  98.326 130.179  1.00  0.00           H  
ATOM   3690 HH11 ARG A 239      40.265 101.531 131.237  1.00  0.00           H  
ATOM   3691 HH12 ARG A 239      40.366 100.990 132.939  1.00  0.00           H  
ATOM   3692 HH21 ARG A 239      41.019  97.838 132.470  1.00  0.00           H  
ATOM   3693 HH22 ARG A 239      40.851  99.307 133.468  1.00  0.00           H  
ATOM   3694  N   LEU A 240      39.714  98.283 124.455  1.00  0.00           N  
ATOM   3695  CA  LEU A 240      38.446  98.803 123.926  1.00  0.00           C  
ATOM   3696  C   LEU A 240      37.574  99.294 125.166  1.00  0.00           C  
ATOM   3697  O   LEU A 240      37.560  98.639 126.259  1.00  0.00           O  
ATOM   3698  CB  LEU A 240      37.576  97.766 123.053  1.00  0.00           C  
ATOM   3699  CG  LEU A 240      38.361  97.324 121.847  1.00  0.00           C  
ATOM   3700  CD1 LEU A 240      37.593  96.068 121.326  1.00  0.00           C  
ATOM   3701  CD2 LEU A 240      38.398  98.359 120.703  1.00  0.00           C  
ATOM   3702  H   LEU A 240      39.656  97.336 124.800  1.00  0.00           H  
ATOM   3703  HA  LEU A 240      38.658  99.755 123.438  1.00  0.00           H  
ATOM   3704  HB2 LEU A 240      37.383  96.879 123.657  1.00  0.00           H  
ATOM   3705  HB3 LEU A 240      36.683  98.303 122.732  1.00  0.00           H  
ATOM   3706  HG  LEU A 240      39.387  97.057 122.099  1.00  0.00           H  
ATOM   3707 HD11 LEU A 240      38.129  95.515 120.554  1.00  0.00           H  
ATOM   3708 HD12 LEU A 240      37.255  95.335 122.058  1.00  0.00           H  
ATOM   3709 HD13 LEU A 240      36.703  96.407 120.794  1.00  0.00           H  
ATOM   3710 HD21 LEU A 240      38.775  99.345 120.974  1.00  0.00           H  
ATOM   3711 HD22 LEU A 240      39.032  97.947 119.917  1.00  0.00           H  
ATOM   3712 HD23 LEU A 240      37.398  98.510 120.297  1.00  0.00           H  
ATOM   3713  N   SER A 241      36.807 100.319 124.959  1.00  0.00           N  
ATOM   3714  CA  SER A 241      35.853 100.741 126.026  1.00  0.00           C  
ATOM   3715  C   SER A 241      34.604 101.406 125.333  1.00  0.00           C  
ATOM   3716  O   SER A 241      34.753 102.344 124.525  1.00  0.00           O  
ATOM   3717  CB  SER A 241      36.559 101.771 126.895  1.00  0.00           C  
ATOM   3718  OG  SER A 241      35.554 102.413 127.682  1.00  0.00           O  
ATOM   3719  H   SER A 241      36.810 100.833 124.090  1.00  0.00           H  
ATOM   3720  HA  SER A 241      35.527  99.862 126.582  1.00  0.00           H  
ATOM   3721  HB2 SER A 241      37.450 101.493 127.458  1.00  0.00           H  
ATOM   3722  HB3 SER A 241      36.989 102.516 126.226  1.00  0.00           H  
ATOM   3723  HG  SER A 241      36.012 102.939 128.342  1.00  0.00           H  
ATOM   3724  N   TYR A 242      33.414 101.009 125.754  1.00  0.00           N  
ATOM   3725  CA  TYR A 242      32.100 101.146 125.081  1.00  0.00           C  
ATOM   3726  C   TYR A 242      30.969 101.527 126.092  1.00  0.00           C  
ATOM   3727  O   TYR A 242      31.074 101.103 127.254  1.00  0.00           O  
ATOM   3728  CB  TYR A 242      31.670  99.849 124.334  1.00  0.00           C  
ATOM   3729  CG  TYR A 242      32.584  99.519 123.125  1.00  0.00           C  
ATOM   3730  CD1 TYR A 242      32.554 100.446 122.072  1.00  0.00           C  
ATOM   3731  CD2 TYR A 242      33.165  98.269 122.957  1.00  0.00           C  
ATOM   3732  CE1 TYR A 242      33.190 100.143 120.856  1.00  0.00           C  
ATOM   3733  CE2 TYR A 242      33.852  98.004 121.758  1.00  0.00           C  
ATOM   3734  CZ  TYR A 242      33.762  98.860 120.644  1.00  0.00           C  
ATOM   3735  OH  TYR A 242      34.426  98.525 119.489  1.00  0.00           O  
ATOM   3736  H   TYR A 242      33.509 100.291 126.457  1.00  0.00           H  
ATOM   3737  HA  TYR A 242      32.164 101.937 124.334  1.00  0.00           H  
ATOM   3738  HB2 TYR A 242      31.646  98.997 125.014  1.00  0.00           H  
ATOM   3739  HB3 TYR A 242      30.688 100.083 123.922  1.00  0.00           H  
ATOM   3740  HD1 TYR A 242      31.995 101.366 122.162  1.00  0.00           H  
ATOM   3741  HD2 TYR A 242      33.188  97.441 123.648  1.00  0.00           H  
ATOM   3742  HE1 TYR A 242      32.921 100.761 120.012  1.00  0.00           H  
ATOM   3743  HE2 TYR A 242      34.535  97.167 121.787  1.00  0.00           H  
ATOM   3744  HH  TYR A 242      34.470  99.249 118.862  1.00  0.00           H  
ATOM   3745  N   TYR A 243      29.839 102.109 125.640  1.00  0.00           N  
ATOM   3746  CA  TYR A 243      28.580 101.951 126.369  1.00  0.00           C  
ATOM   3747  C   TYR A 243      27.873 100.696 125.903  1.00  0.00           C  
ATOM   3748  O   TYR A 243      27.727 100.573 124.674  1.00  0.00           O  
ATOM   3749  CB  TYR A 243      27.661 103.140 126.139  1.00  0.00           C  
ATOM   3750  CG  TYR A 243      28.431 104.433 126.251  1.00  0.00           C  
ATOM   3751  CD1 TYR A 243      28.876 104.949 127.510  1.00  0.00           C  
ATOM   3752  CD2 TYR A 243      28.849 105.102 125.067  1.00  0.00           C  
ATOM   3753  CE1 TYR A 243      29.520 106.210 127.608  1.00  0.00           C  
ATOM   3754  CE2 TYR A 243      29.683 106.202 125.176  1.00  0.00           C  
ATOM   3755  CZ  TYR A 243      29.870 106.824 126.413  1.00  0.00           C  
ATOM   3756  OH  TYR A 243      30.669 107.946 126.561  1.00  0.00           O  
ATOM   3757  H   TYR A 243      29.797 102.220 124.637  1.00  0.00           H  
ATOM   3758  HA  TYR A 243      28.748 101.871 127.443  1.00  0.00           H  
ATOM   3759  HB2 TYR A 243      27.352 103.011 125.102  1.00  0.00           H  
ATOM   3760  HB3 TYR A 243      26.823 103.101 126.835  1.00  0.00           H  
ATOM   3761  HD1 TYR A 243      28.497 104.413 128.369  1.00  0.00           H  
ATOM   3762  HD2 TYR A 243      28.726 104.592 124.123  1.00  0.00           H  
ATOM   3763  HE1 TYR A 243      29.737 106.638 128.576  1.00  0.00           H  
ATOM   3764  HE2 TYR A 243      30.240 106.516 124.306  1.00  0.00           H  
ATOM   3765  HH  TYR A 243      30.796 108.112 127.498  1.00  0.00           H  
ATOM   3766  N   PRO A 244      27.425  99.756 126.723  1.00  0.00           N  
ATOM   3767  CA  PRO A 244      26.688  98.568 126.332  1.00  0.00           C  
ATOM   3768  C   PRO A 244      25.364  98.920 125.721  1.00  0.00           C  
ATOM   3769  O   PRO A 244      24.643  99.885 126.181  1.00  0.00           O  
ATOM   3770  CB  PRO A 244      26.628  97.730 127.596  1.00  0.00           C  
ATOM   3771  CG  PRO A 244      26.685  98.671 128.702  1.00  0.00           C  
ATOM   3772  CD  PRO A 244      27.520  99.810 128.141  1.00  0.00           C  
ATOM   3773  HA  PRO A 244      27.267  98.095 125.539  1.00  0.00           H  
ATOM   3774  HB2 PRO A 244      25.663  97.224 127.547  1.00  0.00           H  
ATOM   3775  HB3 PRO A 244      27.482  97.062 127.715  1.00  0.00           H  
ATOM   3776  HG2 PRO A 244      25.706  99.144 128.779  1.00  0.00           H  
ATOM   3777  HG3 PRO A 244      27.104  98.275 129.627  1.00  0.00           H  
ATOM   3778  HD2 PRO A 244      27.222 100.813 128.446  1.00  0.00           H  
ATOM   3779  HD3 PRO A 244      28.548  99.635 128.460  1.00  0.00           H  
ATOM   3780  N   HIE A 245      24.859  98.119 124.775  1.00  0.00           N  
ATOM   3781  CA  HIE A 245      23.583  98.377 124.121  1.00  0.00           C  
ATOM   3782  C   HIE A 245      22.714  97.184 123.601  1.00  0.00           C  
ATOM   3783  O   HIE A 245      23.356  96.393 122.953  1.00  0.00           O  
ATOM   3784  CB  HIE A 245      23.752  99.465 123.024  1.00  0.00           C  
ATOM   3785  CG  HIE A 245      22.466  99.950 122.386  1.00  0.00           C  
ATOM   3786  CD2 HIE A 245      21.844 101.135 122.603  1.00  0.00           C  
ATOM   3787  ND1 HIE A 245      21.806  99.262 121.373  1.00  0.00           N  
ATOM   3788  CE1 HIE A 245      20.773 100.089 121.044  1.00  0.00           C  
ATOM   3789  NE2 HIE A 245      20.824 101.204 121.707  1.00  0.00           N  
ATOM   3790  H   HIE A 245      25.397  97.356 124.390  1.00  0.00           H  
ATOM   3791  HA  HIE A 245      22.928  98.862 124.846  1.00  0.00           H  
ATOM   3792  HB2 HIE A 245      24.391 100.300 123.313  1.00  0.00           H  
ATOM   3793  HB3 HIE A 245      24.418  99.056 122.265  1.00  0.00           H  
ATOM   3794  HD2 HIE A 245      22.146 102.043 123.104  1.00  0.00           H  
ATOM   3795  HE1 HIE A 245      20.140  99.916 120.185  1.00  0.00           H  
ATOM   3796  HE2 HIE A 245      20.129 101.916 121.534  1.00  0.00           H  
ATOM   3797  N   CYS A 246      21.415  97.200 123.873  1.00  0.00           N  
ATOM   3798  CA  CYS A 246      20.573  96.015 123.812  1.00  0.00           C  
ATOM   3799  C   CYS A 246      20.102  95.742 122.379  1.00  0.00           C  
ATOM   3800  O   CYS A 246      19.589  96.665 121.735  1.00  0.00           O  
ATOM   3801  CB  CYS A 246      19.322  96.440 124.613  1.00  0.00           C  
ATOM   3802  SG  CYS A 246      17.977  95.228 124.557  1.00  0.00           S  
ATOM   3803  H   CYS A 246      20.900  98.052 124.051  1.00  0.00           H  
ATOM   3804  HA  CYS A 246      21.179  95.235 124.273  1.00  0.00           H  
ATOM   3805  HB2 CYS A 246      19.678  96.482 125.643  1.00  0.00           H  
ATOM   3806  HB3 CYS A 246      19.017  97.403 124.203  1.00  0.00           H  
ATOM   3807  HG  CYS A 246      18.589  94.249 125.229  1.00  0.00           H  
ATOM   3808  N   LEU A 247      20.186  94.510 121.855  1.00  0.00           N  
ATOM   3809  CA  LEU A 247      19.668  94.152 120.510  1.00  0.00           C  
ATOM   3810  C   LEU A 247      18.206  94.412 120.333  1.00  0.00           C  
ATOM   3811  O   LEU A 247      17.824  94.862 119.264  1.00  0.00           O  
ATOM   3812  CB  LEU A 247      20.023  92.769 120.179  1.00  0.00           C  
ATOM   3813  CG  LEU A 247      19.863  92.323 118.651  1.00  0.00           C  
ATOM   3814  CD1 LEU A 247      20.912  92.992 117.813  1.00  0.00           C  
ATOM   3815  CD2 LEU A 247      20.048  90.828 118.561  1.00  0.00           C  
ATOM   3816  H   LEU A 247      20.428  93.767 122.493  1.00  0.00           H  
ATOM   3817  HA  LEU A 247      20.245  94.725 119.785  1.00  0.00           H  
ATOM   3818  HB2 LEU A 247      21.097  92.609 120.271  1.00  0.00           H  
ATOM   3819  HB3 LEU A 247      19.512  92.121 120.891  1.00  0.00           H  
ATOM   3820  HG  LEU A 247      18.868  92.639 118.339  1.00  0.00           H  
ATOM   3821 HD11 LEU A 247      20.727  92.835 116.751  1.00  0.00           H  
ATOM   3822 HD12 LEU A 247      20.759  94.048 118.033  1.00  0.00           H  
ATOM   3823 HD13 LEU A 247      21.936  92.767 118.113  1.00  0.00           H  
ATOM   3824 HD21 LEU A 247      19.971  90.451 117.541  1.00  0.00           H  
ATOM   3825 HD22 LEU A 247      20.985  90.432 118.949  1.00  0.00           H  
ATOM   3826 HD23 LEU A 247      19.191  90.473 119.134  1.00  0.00           H  
ATOM   3827  N   ALA A 248      17.328  94.303 121.347  1.00  0.00           N  
ATOM   3828  CA  ALA A 248      15.884  94.626 121.190  1.00  0.00           C  
ATOM   3829  C   ALA A 248      15.735  96.085 120.681  1.00  0.00           C  
ATOM   3830  O   ALA A 248      14.826  96.375 119.803  1.00  0.00           O  
ATOM   3831  CB  ALA A 248      15.244  94.464 122.595  1.00  0.00           C  
ATOM   3832  H   ALA A 248      17.484  93.903 122.262  1.00  0.00           H  
ATOM   3833  HA  ALA A 248      15.418  93.896 120.529  1.00  0.00           H  
ATOM   3834  HB1 ALA A 248      15.562  95.214 123.319  1.00  0.00           H  
ATOM   3835  HB2 ALA A 248      14.156  94.490 122.524  1.00  0.00           H  
ATOM   3836  HB3 ALA A 248      15.622  93.519 122.983  1.00  0.00           H  
ATOM   3837  N   SER A 249      16.669  96.973 121.084  1.00  0.00           N  
ATOM   3838  CA  SER A 249      16.702  98.365 120.846  1.00  0.00           C  
ATOM   3839  C   SER A 249      17.657  98.752 119.680  1.00  0.00           C  
ATOM   3840  O   SER A 249      17.514  99.814 119.052  1.00  0.00           O  
ATOM   3841  CB  SER A 249      17.164  99.081 122.149  1.00  0.00           C  
ATOM   3842  OG  SER A 249      16.748  98.395 123.258  1.00  0.00           O  
ATOM   3843  H   SER A 249      17.251  96.615 121.829  1.00  0.00           H  
ATOM   3844  HA  SER A 249      15.740  98.719 120.476  1.00  0.00           H  
ATOM   3845  HB2 SER A 249      18.243  99.201 122.058  1.00  0.00           H  
ATOM   3846  HB3 SER A 249      16.745 100.077 122.291  1.00  0.00           H  
ATOM   3847  HG  SER A 249      15.818  98.221 123.099  1.00  0.00           H  
ATOM   3848  N   PHE A 250      18.577  97.852 119.346  1.00  0.00           N  
ATOM   3849  CA  PHE A 250      19.456  98.078 118.171  1.00  0.00           C  
ATOM   3850  C   PHE A 250      18.738  97.888 116.822  1.00  0.00           C  
ATOM   3851  O   PHE A 250      18.705  98.700 115.860  1.00  0.00           O  
ATOM   3852  CB  PHE A 250      20.719  97.195 118.164  1.00  0.00           C  
ATOM   3853  CG  PHE A 250      21.669  97.537 117.006  1.00  0.00           C  
ATOM   3854  CD1 PHE A 250      21.652  96.781 115.811  1.00  0.00           C  
ATOM   3855  CD2 PHE A 250      22.575  98.643 117.036  1.00  0.00           C  
ATOM   3856  CE1 PHE A 250      22.192  97.273 114.651  1.00  0.00           C  
ATOM   3857  CE2 PHE A 250      23.219  99.054 115.827  1.00  0.00           C  
ATOM   3858  CZ  PHE A 250      23.008  98.392 114.634  1.00  0.00           C  
ATOM   3859  H   PHE A 250      18.849  97.050 119.898  1.00  0.00           H  
ATOM   3860  HA  PHE A 250      19.806  99.099 118.316  1.00  0.00           H  
ATOM   3861  HB2 PHE A 250      21.261  97.254 119.108  1.00  0.00           H  
ATOM   3862  HB3 PHE A 250      20.334  96.178 118.108  1.00  0.00           H  
ATOM   3863  HD1 PHE A 250      20.924  95.987 115.740  1.00  0.00           H  
ATOM   3864  HD2 PHE A 250      22.712  99.196 117.953  1.00  0.00           H  
ATOM   3865  HE1 PHE A 250      22.018  96.760 113.717  1.00  0.00           H  
ATOM   3866  HE2 PHE A 250      23.941  99.856 115.855  1.00  0.00           H  
ATOM   3867  HZ  PHE A 250      23.475  98.697 113.709  1.00  0.00           H  
ATOM   3868  N   THR A 251      18.088  96.710 116.726  1.00  0.00           N  
ATOM   3869  CA  THR A 251      17.352  96.259 115.527  1.00  0.00           C  
ATOM   3870  C   THR A 251      16.154  97.196 115.275  1.00  0.00           C  
ATOM   3871  O   THR A 251      15.854  97.483 114.072  1.00  0.00           O  
ATOM   3872  CB  THR A 251      16.954  94.793 115.741  1.00  0.00           C  
ATOM   3873  CG2 THR A 251      18.121  93.784 115.880  1.00  0.00           C  
ATOM   3874  OG1 THR A 251      16.155  94.608 116.806  1.00  0.00           O  
ATOM   3875  H   THR A 251      18.060  96.092 117.523  1.00  0.00           H  
ATOM   3876  HA  THR A 251      18.062  96.296 114.701  1.00  0.00           H  
ATOM   3877  HB  THR A 251      16.410  94.497 114.843  1.00  0.00           H  
ATOM   3878  HG1 THR A 251      16.689  94.845 117.568  1.00  0.00           H  
ATOM   3879 HG21 THR A 251      18.608  93.589 114.924  1.00  0.00           H  
ATOM   3880 HG22 THR A 251      18.866  94.091 116.613  1.00  0.00           H  
ATOM   3881 HG23 THR A 251      17.808  92.809 116.254  1.00  0.00           H  
ATOM   3882  N   GLU A 252      15.562  97.773 116.354  1.00  0.00           N  
ATOM   3883  CA  GLU A 252      14.703  98.974 116.246  1.00  0.00           C  
ATOM   3884  C   GLU A 252      15.413 100.232 115.670  1.00  0.00           C  
ATOM   3885  O   GLU A 252      14.853 100.864 114.751  1.00  0.00           O  
ATOM   3886  CB  GLU A 252      14.025  99.274 117.588  1.00  0.00           C  
ATOM   3887  CG  GLU A 252      13.004 100.359 117.625  1.00  0.00           C  
ATOM   3888  CD  GLU A 252      11.957 100.311 116.552  1.00  0.00           C  
ATOM   3889  OE1 GLU A 252      11.526 101.352 116.007  1.00  0.00           O  
ATOM   3890  OE2 GLU A 252      11.479  99.167 116.185  1.00  0.00           O1-
ATOM   3891  H   GLU A 252      15.721  97.377 117.270  1.00  0.00           H  
ATOM   3892  HA  GLU A 252      13.936  98.725 115.512  1.00  0.00           H  
ATOM   3893  HB2 GLU A 252      13.554  98.394 118.030  1.00  0.00           H  
ATOM   3894  HB3 GLU A 252      14.784  99.574 118.311  1.00  0.00           H  
ATOM   3895  HG2 GLU A 252      12.560 100.433 118.618  1.00  0.00           H  
ATOM   3896  HG3 GLU A 252      13.595 101.274 117.638  1.00  0.00           H  
ATOM   3897  N   LEU A 253      16.597 100.602 116.149  1.00  0.00           N  
ATOM   3898  CA  LEU A 253      17.239 101.887 115.706  1.00  0.00           C  
ATOM   3899  C   LEU A 253      17.637 101.740 114.191  1.00  0.00           C  
ATOM   3900  O   LEU A 253      17.354 102.625 113.368  1.00  0.00           O  
ATOM   3901  CB  LEU A 253      18.365 102.192 116.789  1.00  0.00           C  
ATOM   3902  CG  LEU A 253      19.419 103.264 116.637  1.00  0.00           C  
ATOM   3903  CD1 LEU A 253      20.363 103.147 117.895  1.00  0.00           C  
ATOM   3904  CD2 LEU A 253      20.335 103.057 115.424  1.00  0.00           C  
ATOM   3905  H   LEU A 253      17.030 100.079 116.897  1.00  0.00           H  
ATOM   3906  HA  LEU A 253      16.539 102.721 115.677  1.00  0.00           H  
ATOM   3907  HB2 LEU A 253      17.871 102.314 117.753  1.00  0.00           H  
ATOM   3908  HB3 LEU A 253      18.875 101.229 116.807  1.00  0.00           H  
ATOM   3909  HG  LEU A 253      19.055 104.292 116.616  1.00  0.00           H  
ATOM   3910 HD11 LEU A 253      20.705 102.115 117.966  1.00  0.00           H  
ATOM   3911 HD12 LEU A 253      21.273 103.723 117.730  1.00  0.00           H  
ATOM   3912 HD13 LEU A 253      19.808 103.367 118.807  1.00  0.00           H  
ATOM   3913 HD21 LEU A 253      20.920 102.137 115.441  1.00  0.00           H  
ATOM   3914 HD22 LEU A 253      19.725 103.094 114.521  1.00  0.00           H  
ATOM   3915 HD23 LEU A 253      21.054 103.875 115.387  1.00  0.00           H  
ATOM   3916  N   VAL A 254      18.225 100.624 113.791  1.00  0.00           N  
ATOM   3917  CA  VAL A 254      18.750 100.489 112.418  1.00  0.00           C  
ATOM   3918  C   VAL A 254      17.651 100.301 111.398  1.00  0.00           C  
ATOM   3919  O   VAL A 254      17.851 100.629 110.243  1.00  0.00           O  
ATOM   3920  CB  VAL A 254      19.700  99.310 112.368  1.00  0.00           C  
ATOM   3921  CG1 VAL A 254      18.997  97.882 112.270  1.00  0.00           C  
ATOM   3922  CG2 VAL A 254      20.826  99.319 111.363  1.00  0.00           C  
ATOM   3923  H   VAL A 254      18.516  99.922 114.456  1.00  0.00           H  
ATOM   3924  HA  VAL A 254      19.344 101.351 112.117  1.00  0.00           H  
ATOM   3925  HB  VAL A 254      20.160  99.363 113.355  1.00  0.00           H  
ATOM   3926 HG11 VAL A 254      19.603  96.989 112.421  1.00  0.00           H  
ATOM   3927 HG12 VAL A 254      18.282  98.039 113.079  1.00  0.00           H  
ATOM   3928 HG13 VAL A 254      18.541  97.637 111.311  1.00  0.00           H  
ATOM   3929 HG21 VAL A 254      20.540  99.459 110.321  1.00  0.00           H  
ATOM   3930 HG22 VAL A 254      21.427 100.211 111.540  1.00  0.00           H  
ATOM   3931 HG23 VAL A 254      21.483  98.454 111.458  1.00  0.00           H  
ATOM   3932  N   GLN A 255      16.483  99.722 111.833  1.00  0.00           N  
ATOM   3933  CA  GLN A 255      15.227  99.507 111.029  1.00  0.00           C  
ATOM   3934  C   GLN A 255      14.482 100.776 110.730  1.00  0.00           C  
ATOM   3935  O   GLN A 255      13.917 101.015 109.654  1.00  0.00           O  
ATOM   3936  CB  GLN A 255      14.234  98.616 111.799  1.00  0.00           C  
ATOM   3937  CG  GLN A 255      12.836  98.560 111.154  1.00  0.00           C  
ATOM   3938  CD  GLN A 255      11.933  97.410 111.670  1.00  0.00           C  
ATOM   3939  NE2 GLN A 255      11.290  96.657 110.794  1.00  0.00           N  
ATOM   3940  OE1 GLN A 255      11.945  96.909 112.793  1.00  0.00           O  
ATOM   3941  H   GLN A 255      16.475  99.446 112.805  1.00  0.00           H  
ATOM   3942  HA  GLN A 255      15.490  99.089 110.057  1.00  0.00           H  
ATOM   3943  HB2 GLN A 255      14.682  97.625 111.724  1.00  0.00           H  
ATOM   3944  HB3 GLN A 255      14.206  98.881 112.856  1.00  0.00           H  
ATOM   3945  HG2 GLN A 255      12.391  99.546 111.285  1.00  0.00           H  
ATOM   3946  HG3 GLN A 255      12.925  98.306 110.098  1.00  0.00           H  
ATOM   3947 HE21 GLN A 255      10.763  95.915 111.233  1.00  0.00           H  
ATOM   3948 HE22 GLN A 255      11.276  96.976 109.835  1.00  0.00           H  
ATOM   3949  N   GLU A 256      14.433 101.634 111.747  1.00  0.00           N  
ATOM   3950  CA  GLU A 256      14.017 102.994 111.474  1.00  0.00           C  
ATOM   3951  C   GLU A 256      14.993 103.754 110.660  1.00  0.00           C  
ATOM   3952  O   GLU A 256      14.738 104.096 109.492  1.00  0.00           O  
ATOM   3953  CB  GLU A 256      13.468 103.608 112.778  1.00  0.00           C  
ATOM   3954  CG  GLU A 256      12.462 104.809 112.564  1.00  0.00           C  
ATOM   3955  CD  GLU A 256      11.148 104.462 111.936  1.00  0.00           C  
ATOM   3956  OE1 GLU A 256      10.314 104.062 112.741  1.00  0.00           O  
ATOM   3957  OE2 GLU A 256      11.046 104.450 110.709  1.00  0.00           O1-
ATOM   3958  H   GLU A 256      14.836 101.419 112.648  1.00  0.00           H  
ATOM   3959  HA  GLU A 256      13.149 102.928 110.818  1.00  0.00           H  
ATOM   3960  HB2 GLU A 256      12.893 102.909 113.386  1.00  0.00           H  
ATOM   3961  HB3 GLU A 256      14.393 103.896 113.276  1.00  0.00           H  
ATOM   3962  HG2 GLU A 256      12.438 105.310 113.531  1.00  0.00           H  
ATOM   3963  HG3 GLU A 256      12.935 105.426 111.800  1.00  0.00           H  
ATOM   3964  N   ALA A 257      16.226 103.981 111.182  1.00  0.00           N  
ATOM   3965  CA  ALA A 257      17.153 105.050 110.713  1.00  0.00           C  
ATOM   3966  C   ALA A 257      17.640 104.847 109.277  1.00  0.00           C  
ATOM   3967  O   ALA A 257      18.087 105.823 108.705  1.00  0.00           O  
ATOM   3968  CB  ALA A 257      18.285 105.142 111.669  1.00  0.00           C  
ATOM   3969  H   ALA A 257      16.486 103.593 112.078  1.00  0.00           H  
ATOM   3970  HA  ALA A 257      16.592 105.984 110.712  1.00  0.00           H  
ATOM   3971  HB1 ALA A 257      18.817 104.191 111.632  1.00  0.00           H  
ATOM   3972  HB2 ALA A 257      18.979 105.941 111.408  1.00  0.00           H  
ATOM   3973  HB3 ALA A 257      17.913 105.419 112.654  1.00  0.00           H  
ATOM   3974  N   PHE A 258      17.795 103.619 108.806  1.00  0.00           N  
ATOM   3975  CA  PHE A 258      18.134 103.437 107.413  1.00  0.00           C  
ATOM   3976  C   PHE A 258      17.079 104.028 106.447  1.00  0.00           C  
ATOM   3977  O   PHE A 258      17.436 104.560 105.327  1.00  0.00           O  
ATOM   3978  CB  PHE A 258      18.159 101.877 107.184  1.00  0.00           C  
ATOM   3979  CG  PHE A 258      18.907 101.510 105.943  1.00  0.00           C  
ATOM   3980  CD1 PHE A 258      20.159 102.078 105.571  1.00  0.00           C  
ATOM   3981  CD2 PHE A 258      18.361 100.525 105.085  1.00  0.00           C  
ATOM   3982  CE1 PHE A 258      20.874 101.597 104.447  1.00  0.00           C  
ATOM   3983  CE2 PHE A 258      19.003 100.168 103.900  1.00  0.00           C  
ATOM   3984  CZ  PHE A 258      20.185 100.712 103.524  1.00  0.00           C  
ATOM   3985  H   PHE A 258      17.432 102.829 109.320  1.00  0.00           H  
ATOM   3986  HA  PHE A 258      19.029 104.026 107.210  1.00  0.00           H  
ATOM   3987  HB2 PHE A 258      18.800 101.437 107.948  1.00  0.00           H  
ATOM   3988  HB3 PHE A 258      17.160 101.439 107.176  1.00  0.00           H  
ATOM   3989  HD1 PHE A 258      20.725 102.720 106.232  1.00  0.00           H  
ATOM   3990  HD2 PHE A 258      17.406 100.089 105.337  1.00  0.00           H  
ATOM   3991  HE1 PHE A 258      21.857 101.998 104.256  1.00  0.00           H  
ATOM   3992  HE2 PHE A 258      18.632  99.383 103.259  1.00  0.00           H  
ATOM   3993  HZ  PHE A 258      20.652 100.441 102.589  1.00  0.00           H  
ATOM   3994  N   GLY A 259      15.899 103.996 106.880  1.00  0.00           N  
ATOM   3995  CA  GLY A 259      14.654 104.423 106.218  1.00  0.00           C  
ATOM   3996  C   GLY A 259      13.870 103.202 105.781  1.00  0.00           C  
ATOM   3997  O   GLY A 259      14.307 102.073 106.006  1.00  0.00           O  
ATOM   3998  H   GLY A 259      15.821 103.759 107.859  1.00  0.00           H  
ATOM   3999  HA2 GLY A 259      14.084 105.072 106.884  1.00  0.00           H  
ATOM   4000  HA3 GLY A 259      14.853 104.953 105.288  1.00  0.00           H  
ATOM   4001  N   GLY A 260      12.664 103.347 105.307  1.00  0.00           N  
ATOM   4002  CA  GLY A 260      11.850 102.306 104.671  1.00  0.00           C  
ATOM   4003  C   GLY A 260      11.171 101.330 105.692  1.00  0.00           C  
ATOM   4004  O   GLY A 260      10.523 100.398 105.219  1.00  0.00           O  
ATOM   4005  H   GLY A 260      12.466 104.316 105.107  1.00  0.00           H  
ATOM   4006  HA2 GLY A 260      11.052 102.835 104.150  1.00  0.00           H  
ATOM   4007  HA3 GLY A 260      12.283 101.799 103.808  1.00  0.00           H  
ATOM   4008  N   ARG A 261      11.386 101.461 106.991  1.00  0.00           N  
ATOM   4009  CA  ARG A 261      11.022 100.572 108.082  1.00  0.00           C  
ATOM   4010  C   ARG A 261      11.585  99.148 107.918  1.00  0.00           C  
ATOM   4011  O   ARG A 261      10.884  98.129 108.048  1.00  0.00           O  
ATOM   4012  CB  ARG A 261       9.455 100.669 108.327  1.00  0.00           C  
ATOM   4013  CG  ARG A 261       9.058 100.192 109.711  1.00  0.00           C  
ATOM   4014  CD  ARG A 261       9.372 101.078 110.918  1.00  0.00           C  
ATOM   4015  NE  ARG A 261       9.047 100.418 112.136  1.00  0.00           N  
ATOM   4016  CZ  ARG A 261       9.750 100.478 113.181  1.00  0.00           C  
ATOM   4017  NH1 ARG A 261       9.672  99.546 114.068  1.00  0.00           N1+
ATOM   4018  NH2 ARG A 261      10.732 101.286 113.388  1.00  0.00           N  
ATOM   4019  H   ARG A 261      11.937 102.252 107.292  1.00  0.00           H  
ATOM   4020  HA  ARG A 261      11.516 100.891 108.999  1.00  0.00           H  
ATOM   4021  HB2 ARG A 261       9.271 101.739 108.228  1.00  0.00           H  
ATOM   4022  HB3 ARG A 261       8.909 100.127 107.555  1.00  0.00           H  
ATOM   4023  HG2 ARG A 261       8.062  99.756 109.619  1.00  0.00           H  
ATOM   4024  HG3 ARG A 261       9.670  99.299 109.832  1.00  0.00           H  
ATOM   4025  HD2 ARG A 261      10.427 101.316 110.784  1.00  0.00           H  
ATOM   4026  HD3 ARG A 261       8.689 101.922 110.822  1.00  0.00           H  
ATOM   4027  HE  ARG A 261       8.511  99.569 112.022  1.00  0.00           H  
ATOM   4028 HH11 ARG A 261       9.008  98.788 113.993  1.00  0.00           H  
ATOM   4029 HH12 ARG A 261      10.450  99.507 114.711  1.00  0.00           H  
ATOM   4030 HH21 ARG A 261      10.982 102.067 112.798  1.00  0.00           H  
ATOM   4031 HH22 ARG A 261      11.220 101.363 114.269  1.00  0.00           H  
ATOM   4032  N   CYS A 262      12.854  99.184 107.549  1.00  0.00           N  
ATOM   4033  CA  CYS A 262      13.649  98.095 106.991  1.00  0.00           C  
ATOM   4034  C   CYS A 262      13.682  96.891 107.953  1.00  0.00           C  
ATOM   4035  O   CYS A 262      14.678  96.726 108.719  1.00  0.00           O  
ATOM   4036  CB  CYS A 262      15.061  98.695 106.669  1.00  0.00           C  
ATOM   4037  SG  CYS A 262      16.072  97.347 105.925  1.00  0.00           S  
ATOM   4038  H   CYS A 262      13.186 100.134 107.482  1.00  0.00           H  
ATOM   4039  HA  CYS A 262      13.232  97.747 106.046  1.00  0.00           H  
ATOM   4040  HB2 CYS A 262      14.784  99.321 105.819  1.00  0.00           H  
ATOM   4041  HB3 CYS A 262      15.544  99.135 107.541  1.00  0.00           H  
ATOM   4042  HG  CYS A 262      16.143  96.625 107.047  1.00  0.00           H  
ATOM   4043  N   GLN A 263      12.725  95.933 107.812  1.00  0.00           N  
ATOM   4044  CA  GLN A 263      12.914  94.527 108.300  1.00  0.00           C  
ATOM   4045  C   GLN A 263      14.102  93.931 107.533  1.00  0.00           C  
ATOM   4046  O   GLN A 263      14.416  94.356 106.393  1.00  0.00           O  
ATOM   4047  CB  GLN A 263      11.544  93.790 108.340  1.00  0.00           C  
ATOM   4048  CG  GLN A 263      11.611  92.238 108.614  1.00  0.00           C  
ATOM   4049  CD  GLN A 263      12.285  91.760 109.926  1.00  0.00           C  
ATOM   4050  NE2 GLN A 263      12.300  90.451 110.133  1.00  0.00           N  
ATOM   4051  OE1 GLN A 263      12.746  92.494 110.789  1.00  0.00           O  
ATOM   4052  H   GLN A 263      11.894  96.117 107.268  1.00  0.00           H  
ATOM   4053  HA  GLN A 263      13.264  94.582 109.331  1.00  0.00           H  
ATOM   4054  HB2 GLN A 263      10.899  94.252 109.087  1.00  0.00           H  
ATOM   4055  HB3 GLN A 263      10.986  93.834 107.403  1.00  0.00           H  
ATOM   4056  HG2 GLN A 263      10.593  91.849 108.573  1.00  0.00           H  
ATOM   4057  HG3 GLN A 263      11.995  91.692 107.753  1.00  0.00           H  
ATOM   4058 HE21 GLN A 263      12.765  90.082 110.949  1.00  0.00           H  
ATOM   4059 HE22 GLN A 263      11.860  89.860 109.442  1.00  0.00           H  
ATOM   4060  N   HID A 264      14.822  93.005 108.186  1.00  0.00           N  
ATOM   4061  CA  HID A 264      16.110  92.462 107.798  1.00  0.00           C  
ATOM   4062  C   HID A 264      16.281  91.088 108.385  1.00  0.00           C  
ATOM   4063  O   HID A 264      15.693  90.627 109.410  1.00  0.00           O  
ATOM   4064  CB  HID A 264      17.166  93.406 108.315  1.00  0.00           C  
ATOM   4065  CG  HID A 264      16.980  93.914 109.711  1.00  0.00           C  
ATOM   4066  CD2 HID A 264      17.523  93.309 110.845  1.00  0.00           C  
ATOM   4067  ND1 HID A 264      16.277  94.992 110.160  1.00  0.00           N  
ATOM   4068  CE1 HID A 264      16.340  95.035 111.520  1.00  0.00           C  
ATOM   4069  NE2 HID A 264      17.133  93.993 111.991  1.00  0.00           N  
ATOM   4070  H   HID A 264      14.466  92.744 109.095  1.00  0.00           H  
ATOM   4071  HA  HID A 264      16.166  92.348 106.715  1.00  0.00           H  
ATOM   4072  HB2 HID A 264      18.140  92.921 108.364  1.00  0.00           H  
ATOM   4073  HB3 HID A 264      17.276  94.337 107.759  1.00  0.00           H  
ATOM   4074  HD1 HID A 264      15.636  95.566 109.631  1.00  0.00           H  
ATOM   4075  HD2 HID A 264      18.245  92.506 110.813  1.00  0.00           H  
ATOM   4076  HE1 HID A 264      15.775  95.756 112.091  1.00  0.00           H  
ATOM   4077  N   SER A 265      17.111  90.247 107.766  1.00  0.00           N  
ATOM   4078  CA  SER A 265      17.754  88.963 108.251  1.00  0.00           C  
ATOM   4079  C   SER A 265      18.970  89.234 109.203  1.00  0.00           C  
ATOM   4080  O   SER A 265      19.782  90.109 108.910  1.00  0.00           O  
ATOM   4081  CB  SER A 265      18.132  88.151 106.990  1.00  0.00           C  
ATOM   4082  OG  SER A 265      18.847  87.032 107.419  1.00  0.00           O  
ATOM   4083  H   SER A 265      17.675  90.728 107.080  1.00  0.00           H  
ATOM   4084  HA  SER A 265      17.052  88.341 108.807  1.00  0.00           H  
ATOM   4085  HB2 SER A 265      17.296  87.834 106.368  1.00  0.00           H  
ATOM   4086  HB3 SER A 265      18.766  88.732 106.320  1.00  0.00           H  
ATOM   4087  HG  SER A 265      19.515  86.837 106.757  1.00  0.00           H  
ATOM   4088  N   VAL A 266      18.997  88.499 110.295  1.00  0.00           N  
ATOM   4089  CA  VAL A 266      19.916  88.603 111.443  1.00  0.00           C  
ATOM   4090  C   VAL A 266      20.582  87.348 111.826  1.00  0.00           C  
ATOM   4091  O   VAL A 266      19.996  86.257 111.936  1.00  0.00           O  
ATOM   4092  CB  VAL A 266      19.228  89.405 112.502  1.00  0.00           C  
ATOM   4093  CG1 VAL A 266      17.905  88.706 113.091  1.00  0.00           C  
ATOM   4094  CG2 VAL A 266      20.168  89.813 113.672  1.00  0.00           C  
ATOM   4095  H   VAL A 266      18.288  87.782 110.263  1.00  0.00           H  
ATOM   4096  HA  VAL A 266      20.752  89.146 111.001  1.00  0.00           H  
ATOM   4097  HB  VAL A 266      18.782  90.303 112.071  1.00  0.00           H  
ATOM   4098 HG11 VAL A 266      17.024  88.906 112.481  1.00  0.00           H  
ATOM   4099 HG12 VAL A 266      18.066  87.635 113.216  1.00  0.00           H  
ATOM   4100 HG13 VAL A 266      17.602  89.084 114.067  1.00  0.00           H  
ATOM   4101 HG21 VAL A 266      20.926  90.432 113.193  1.00  0.00           H  
ATOM   4102 HG22 VAL A 266      19.522  90.359 114.360  1.00  0.00           H  
ATOM   4103 HG23 VAL A 266      20.635  88.924 114.097  1.00  0.00           H  
ATOM   4104  N   LEU A 267      21.897  87.334 112.024  1.00  0.00           N  
ATOM   4105  CA  LEU A 267      22.716  86.232 112.437  1.00  0.00           C  
ATOM   4106  C   LEU A 267      23.390  86.569 113.770  1.00  0.00           C  
ATOM   4107  O   LEU A 267      23.403  87.743 114.110  1.00  0.00           O  
ATOM   4108  CB  LEU A 267      23.761  85.850 111.353  1.00  0.00           C  
ATOM   4109  CG  LEU A 267      23.090  85.306 110.058  1.00  0.00           C  
ATOM   4110  CD1 LEU A 267      22.680  86.406 109.027  1.00  0.00           C  
ATOM   4111  CD2 LEU A 267      24.016  84.463 109.210  1.00  0.00           C  
ATOM   4112  H   LEU A 267      22.410  88.196 111.903  1.00  0.00           H  
ATOM   4113  HA  LEU A 267      22.191  85.317 112.706  1.00  0.00           H  
ATOM   4114  HB2 LEU A 267      24.309  86.782 111.213  1.00  0.00           H  
ATOM   4115  HB3 LEU A 267      24.384  85.064 111.779  1.00  0.00           H  
ATOM   4116  HG  LEU A 267      22.203  84.718 110.296  1.00  0.00           H  
ATOM   4117 HD11 LEU A 267      21.952  87.104 109.440  1.00  0.00           H  
ATOM   4118 HD12 LEU A 267      23.617  86.894 108.755  1.00  0.00           H  
ATOM   4119 HD13 LEU A 267      22.240  85.967 108.132  1.00  0.00           H  
ATOM   4120 HD21 LEU A 267      23.444  84.057 108.377  1.00  0.00           H  
ATOM   4121 HD22 LEU A 267      24.851  85.080 108.878  1.00  0.00           H  
ATOM   4122 HD23 LEU A 267      24.551  83.651 109.702  1.00  0.00           H  
ATOM   4123  N   GLY A 268      24.106  85.583 114.341  1.00  0.00           N  
ATOM   4124  CA  GLY A 268      25.204  85.747 115.367  1.00  0.00           C  
ATOM   4125  C   GLY A 268      26.438  84.869 114.962  1.00  0.00           C  
ATOM   4126  O   GLY A 268      26.263  83.690 114.568  1.00  0.00           O  
ATOM   4127  H   GLY A 268      23.970  84.672 113.926  1.00  0.00           H  
ATOM   4128  HA2 GLY A 268      25.433  86.808 115.468  1.00  0.00           H  
ATOM   4129  HA3 GLY A 268      24.671  85.486 116.281  1.00  0.00           H  
ATOM   4130  N   ASP A 269      27.636  85.446 114.942  1.00  0.00           N  
ATOM   4131  CA  ASP A 269      28.935  84.816 114.488  1.00  0.00           C  
ATOM   4132  C   ASP A 269      28.717  83.906 113.207  1.00  0.00           C  
ATOM   4133  O   ASP A 269      29.346  82.869 113.075  1.00  0.00           O  
ATOM   4134  CB  ASP A 269      29.553  84.041 115.734  1.00  0.00           C  
ATOM   4135  CG  ASP A 269      29.884  84.836 117.001  1.00  0.00           C  
ATOM   4136  OD1 ASP A 269      30.148  84.172 117.993  1.00  0.00           O  
ATOM   4137  OD2 ASP A 269      29.753  86.075 117.042  1.00  0.00           O1-
ATOM   4138  H   ASP A 269      27.695  86.360 115.368  1.00  0.00           H  
ATOM   4139  HA  ASP A 269      29.674  85.582 114.253  1.00  0.00           H  
ATOM   4140  HB2 ASP A 269      28.934  83.165 115.927  1.00  0.00           H  
ATOM   4141  HB3 ASP A 269      30.487  83.673 115.308  1.00  0.00           H  
ATOM   4142  N   PHE A 270      27.991  84.551 112.269  1.00  0.00           N  
ATOM   4143  CA  PHE A 270      27.687  84.055 110.920  1.00  0.00           C  
ATOM   4144  C   PHE A 270      26.945  82.709 110.884  1.00  0.00           C  
ATOM   4145  O   PHE A 270      26.874  82.046 109.826  1.00  0.00           O  
ATOM   4146  CB  PHE A 270      29.011  84.151 110.016  1.00  0.00           C  
ATOM   4147  CG  PHE A 270      29.506  85.581 109.940  1.00  0.00           C  
ATOM   4148  CD1 PHE A 270      30.435  86.024 110.863  1.00  0.00           C  
ATOM   4149  CD2 PHE A 270      29.053  86.378 108.885  1.00  0.00           C  
ATOM   4150  CE1 PHE A 270      30.850  87.397 110.825  1.00  0.00           C  
ATOM   4151  CE2 PHE A 270      29.561  87.690 108.750  1.00  0.00           C  
ATOM   4152  CZ  PHE A 270      30.502  88.186 109.706  1.00  0.00           C  
ATOM   4153  H   PHE A 270      27.697  85.511 112.375  1.00  0.00           H  
ATOM   4154  HA  PHE A 270      26.975  84.785 110.535  1.00  0.00           H  
ATOM   4155  HB2 PHE A 270      29.786  83.482 110.391  1.00  0.00           H  
ATOM   4156  HB3 PHE A 270      28.644  83.928 109.015  1.00  0.00           H  
ATOM   4157  HD1 PHE A 270      30.687  85.378 111.690  1.00  0.00           H  
ATOM   4158  HD2 PHE A 270      28.298  86.055 108.184  1.00  0.00           H  
ATOM   4159  HE1 PHE A 270      31.349  87.857 111.666  1.00  0.00           H  
ATOM   4160  HE2 PHE A 270      29.180  88.397 108.027  1.00  0.00           H  
ATOM   4161  HZ  PHE A 270      30.610  89.259 109.641  1.00  0.00           H  
ATOM   4162  N   LYS A 271      26.278  82.298 111.968  1.00  0.00           N  
ATOM   4163  CA  LYS A 271      25.206  81.272 112.090  1.00  0.00           C  
ATOM   4164  C   LYS A 271      23.856  81.928 112.303  1.00  0.00           C  
ATOM   4165  O   LYS A 271      23.903  82.845 113.025  1.00  0.00           O  
ATOM   4166  CB  LYS A 271      25.489  80.455 113.373  1.00  0.00           C  
ATOM   4167  CG  LYS A 271      26.952  79.897 113.354  1.00  0.00           C  
ATOM   4168  CD  LYS A 271      27.111  78.709 114.335  1.00  0.00           C  
ATOM   4169  CE  LYS A 271      28.478  77.899 114.216  1.00  0.00           C  
ATOM   4170  NZ  LYS A 271      28.567  76.617 115.027  1.00  0.00           N1+
ATOM   4171  H   LYS A 271      26.426  82.744 112.862  1.00  0.00           H  
ATOM   4172  HA  LYS A 271      25.122  80.520 111.306  1.00  0.00           H  
ATOM   4173  HB2 LYS A 271      25.381  80.959 114.334  1.00  0.00           H  
ATOM   4174  HB3 LYS A 271      24.796  79.627 113.520  1.00  0.00           H  
ATOM   4175  HG2 LYS A 271      27.224  79.595 112.342  1.00  0.00           H  
ATOM   4176  HG3 LYS A 271      27.571  80.709 113.740  1.00  0.00           H  
ATOM   4177  HD2 LYS A 271      26.954  78.974 115.381  1.00  0.00           H  
ATOM   4178  HD3 LYS A 271      26.355  77.972 114.068  1.00  0.00           H  
ATOM   4179  HE2 LYS A 271      28.683  77.611 113.185  1.00  0.00           H  
ATOM   4180  HE3 LYS A 271      29.254  78.638 114.419  1.00  0.00           H  
ATOM   4181  HZ1 LYS A 271      28.565  76.821 116.016  1.00  0.00           H  
ATOM   4182  HZ2 LYS A 271      27.787  76.030 114.764  1.00  0.00           H  
ATOM   4183  HZ3 LYS A 271      29.353  76.058 114.726  1.00  0.00           H  
ATOM   4184  N   PRO A 272      22.663  81.347 111.871  1.00  0.00           N  
ATOM   4185  CA  PRO A 272      21.379  81.983 112.025  1.00  0.00           C  
ATOM   4186  C   PRO A 272      21.041  82.334 113.464  1.00  0.00           C  
ATOM   4187  O   PRO A 272      21.368  81.597 114.372  1.00  0.00           O  
ATOM   4188  CB  PRO A 272      20.364  80.977 111.553  1.00  0.00           C  
ATOM   4189  CG  PRO A 272      21.083  80.128 110.499  1.00  0.00           C  
ATOM   4190  CD  PRO A 272      22.534  80.102 111.069  1.00  0.00           C  
ATOM   4191  HA  PRO A 272      21.348  82.833 111.344  1.00  0.00           H  
ATOM   4192  HB2 PRO A 272      19.976  80.350 112.355  1.00  0.00           H  
ATOM   4193  HB3 PRO A 272      19.535  81.566 111.162  1.00  0.00           H  
ATOM   4194  HG2 PRO A 272      20.624  79.140 110.532  1.00  0.00           H  
ATOM   4195  HG3 PRO A 272      21.128  80.678 109.559  1.00  0.00           H  
ATOM   4196  HD2 PRO A 272      22.681  79.203 111.667  1.00  0.00           H  
ATOM   4197  HD3 PRO A 272      23.154  80.128 110.173  1.00  0.00           H  
ATOM   4198  N   TYR A 273      20.294  83.459 113.612  1.00  0.00           N  
ATOM   4199  CA  TYR A 273      19.849  83.860 114.940  1.00  0.00           C  
ATOM   4200  C   TYR A 273      18.397  83.545 115.173  1.00  0.00           C  
ATOM   4201  O   TYR A 273      17.620  83.584 114.287  1.00  0.00           O  
ATOM   4202  CB  TYR A 273      20.117  85.331 115.296  1.00  0.00           C  
ATOM   4203  CG  TYR A 273      19.807  85.689 116.811  1.00  0.00           C  
ATOM   4204  CD1 TYR A 273      20.391  84.863 117.778  1.00  0.00           C  
ATOM   4205  CD2 TYR A 273      19.013  86.801 117.131  1.00  0.00           C  
ATOM   4206  CE1 TYR A 273      20.077  85.173 119.137  1.00  0.00           C  
ATOM   4207  CE2 TYR A 273      18.784  87.143 118.502  1.00  0.00           C  
ATOM   4208  CZ  TYR A 273      19.287  86.289 119.485  1.00  0.00           C  
ATOM   4209  OH  TYR A 273      19.027  86.466 120.841  1.00  0.00           O  
ATOM   4210  H   TYR A 273      19.947  83.945 112.797  1.00  0.00           H  
ATOM   4211  HA  TYR A 273      20.370  83.201 115.635  1.00  0.00           H  
ATOM   4212  HB2 TYR A 273      21.188  85.488 115.167  1.00  0.00           H  
ATOM   4213  HB3 TYR A 273      19.591  86.042 114.659  1.00  0.00           H  
ATOM   4214  HD1 TYR A 273      21.050  84.065 117.469  1.00  0.00           H  
ATOM   4215  HD2 TYR A 273      18.580  87.427 116.366  1.00  0.00           H  
ATOM   4216  HE1 TYR A 273      20.472  84.539 119.918  1.00  0.00           H  
ATOM   4217  HE2 TYR A 273      18.163  87.967 118.824  1.00  0.00           H  
ATOM   4218  HH  TYR A 273      19.199  85.674 121.356  1.00  0.00           H  
ATOM   4219  N   ARG A 274      18.087  83.272 116.427  1.00  0.00           N  
ATOM   4220  CA  ARG A 274      16.690  83.501 117.023  1.00  0.00           C  
ATOM   4221  C   ARG A 274      16.890  83.529 118.530  1.00  0.00           C  
ATOM   4222  O   ARG A 274      17.695  82.781 119.052  1.00  0.00           O  
ATOM   4223  CB  ARG A 274      15.795  82.330 116.602  1.00  0.00           C  
ATOM   4224  CG  ARG A 274      16.349  80.912 116.629  1.00  0.00           C  
ATOM   4225  CD  ARG A 274      15.160  79.918 116.502  1.00  0.00           C  
ATOM   4226  NE  ARG A 274      14.259  79.805 117.666  1.00  0.00           N  
ATOM   4227  CZ  ARG A 274      14.451  79.186 118.831  1.00  0.00           C  
ATOM   4228  NH1 ARG A 274      15.589  78.548 119.071  1.00  0.00           N1+
ATOM   4229  NH2 ARG A 274      13.556  79.284 119.742  1.00  0.00           N  
ATOM   4230  H   ARG A 274      18.851  83.037 117.046  1.00  0.00           H  
ATOM   4231  HA  ARG A 274      16.192  84.430 116.750  1.00  0.00           H  
ATOM   4232  HB2 ARG A 274      14.879  82.337 117.192  1.00  0.00           H  
ATOM   4233  HB3 ARG A 274      15.503  82.580 115.582  1.00  0.00           H  
ATOM   4234  HG2 ARG A 274      16.981  80.752 115.755  1.00  0.00           H  
ATOM   4235  HG3 ARG A 274      16.755  80.687 117.615  1.00  0.00           H  
ATOM   4236  HD2 ARG A 274      14.561  80.227 115.646  1.00  0.00           H  
ATOM   4237  HD3 ARG A 274      15.550  78.923 116.285  1.00  0.00           H  
ATOM   4238  HE  ARG A 274      13.392  80.318 117.596  1.00  0.00           H  
ATOM   4239 HH11 ARG A 274      16.150  78.290 118.271  1.00  0.00           H  
ATOM   4240 HH12 ARG A 274      15.617  78.013 119.927  1.00  0.00           H  
ATOM   4241 HH21 ARG A 274      12.816  79.924 119.490  1.00  0.00           H  
ATOM   4242 HH22 ARG A 274      13.514  78.629 120.509  1.00  0.00           H  
ATOM   4243  N   PRO A 275      16.214  84.365 119.361  1.00  0.00           N  
ATOM   4244  CA  PRO A 275      16.266  84.216 120.838  1.00  0.00           C  
ATOM   4245  C   PRO A 275      15.879  82.787 121.237  1.00  0.00           C  
ATOM   4246  O   PRO A 275      14.773  82.336 120.866  1.00  0.00           O  
ATOM   4247  CB  PRO A 275      15.452  85.388 121.337  1.00  0.00           C  
ATOM   4248  CG  PRO A 275      14.365  85.571 120.229  1.00  0.00           C  
ATOM   4249  CD  PRO A 275      15.248  85.382 118.993  1.00  0.00           C  
ATOM   4250  HA  PRO A 275      17.320  84.293 121.102  1.00  0.00           H  
ATOM   4251  HB2 PRO A 275      14.938  85.099 122.254  1.00  0.00           H  
ATOM   4252  HB3 PRO A 275      15.946  86.357 121.404  1.00  0.00           H  
ATOM   4253  HG2 PRO A 275      13.570  84.827 120.164  1.00  0.00           H  
ATOM   4254  HG3 PRO A 275      13.808  86.501 120.338  1.00  0.00           H  
ATOM   4255  HD2 PRO A 275      14.667  85.032 118.139  1.00  0.00           H  
ATOM   4256  HD3 PRO A 275      15.655  86.357 118.725  1.00  0.00           H  
ATOM   4257  N   GLY A 276      16.599  82.270 122.209  1.00  0.00           N  
ATOM   4258  CA  GLY A 276      16.262  81.070 122.895  1.00  0.00           C  
ATOM   4259  C   GLY A 276      17.025  79.843 122.415  1.00  0.00           C  
ATOM   4260  O   GLY A 276      16.940  78.838 123.082  1.00  0.00           O  
ATOM   4261  H   GLY A 276      17.461  82.701 122.511  1.00  0.00           H  
ATOM   4262  HA2 GLY A 276      16.622  81.261 123.906  1.00  0.00           H  
ATOM   4263  HA3 GLY A 276      15.191  80.876 122.953  1.00  0.00           H  
ATOM   4264  N   GLN A 277      17.830  79.944 121.343  1.00  0.00           N  
ATOM   4265  CA  GLN A 277      18.879  78.969 120.951  1.00  0.00           C  
ATOM   4266  C   GLN A 277      19.949  78.777 122.065  1.00  0.00           C  
ATOM   4267  O   GLN A 277      20.054  79.582 122.998  1.00  0.00           O  
ATOM   4268  CB  GLN A 277      19.412  79.540 119.630  1.00  0.00           C  
ATOM   4269  CG  GLN A 277      20.386  80.717 119.716  1.00  0.00           C  
ATOM   4270  CD  GLN A 277      20.788  81.417 118.446  1.00  0.00           C  
ATOM   4271  NE2 GLN A 277      21.862  82.169 118.529  1.00  0.00           N  
ATOM   4272  OE1 GLN A 277      20.226  81.239 117.391  1.00  0.00           O  
ATOM   4273  H   GLN A 277      17.690  80.768 120.774  1.00  0.00           H  
ATOM   4274  HA  GLN A 277      18.434  77.989 120.780  1.00  0.00           H  
ATOM   4275  HB2 GLN A 277      19.990  78.754 119.143  1.00  0.00           H  
ATOM   4276  HB3 GLN A 277      18.555  79.753 118.991  1.00  0.00           H  
ATOM   4277  HG2 GLN A 277      20.018  81.460 120.424  1.00  0.00           H  
ATOM   4278  HG3 GLN A 277      21.277  80.316 120.200  1.00  0.00           H  
ATOM   4279 HE21 GLN A 277      22.338  82.378 117.663  1.00  0.00           H  
ATOM   4280 HE22 GLN A 277      22.349  82.036 119.404  1.00  0.00           H  
ATOM   4281  N   ALA A 278      20.793  77.697 121.954  1.00  0.00           N  
ATOM   4282  CA  ALA A 278      21.899  77.316 122.827  1.00  0.00           C  
ATOM   4283  C   ALA A 278      23.087  78.200 122.682  1.00  0.00           C  
ATOM   4284  O   ALA A 278      23.744  78.628 123.639  1.00  0.00           O  
ATOM   4285  CB  ALA A 278      22.231  75.935 122.354  1.00  0.00           C  
ATOM   4286  H   ALA A 278      20.498  77.094 121.198  1.00  0.00           H  
ATOM   4287  HA  ALA A 278      21.565  77.131 123.848  1.00  0.00           H  
ATOM   4288  HB1 ALA A 278      22.582  76.007 121.324  1.00  0.00           H  
ATOM   4289  HB2 ALA A 278      23.069  75.618 122.975  1.00  0.00           H  
ATOM   4290  HB3 ALA A 278      21.376  75.267 122.455  1.00  0.00           H  
ATOM   4291  N   TYR A 279      23.396  78.479 121.389  1.00  0.00           N  
ATOM   4292  CA  TYR A 279      24.578  79.249 120.976  1.00  0.00           C  
ATOM   4293  C   TYR A 279      24.499  80.731 121.437  1.00  0.00           C  
ATOM   4294  O   TYR A 279      23.426  81.333 121.394  1.00  0.00           O  
ATOM   4295  CB  TYR A 279      24.872  79.123 119.503  1.00  0.00           C  
ATOM   4296  CG  TYR A 279      26.159  79.712 119.021  1.00  0.00           C  
ATOM   4297  CD1 TYR A 279      26.152  80.815 118.171  1.00  0.00           C  
ATOM   4298  CD2 TYR A 279      27.342  79.125 119.532  1.00  0.00           C  
ATOM   4299  CE1 TYR A 279      27.416  81.335 117.808  1.00  0.00           C  
ATOM   4300  CE2 TYR A 279      28.557  79.704 119.169  1.00  0.00           C  
ATOM   4301  CZ  TYR A 279      28.637  80.836 118.326  1.00  0.00           C  
ATOM   4302  OH  TYR A 279      29.842  81.388 118.185  1.00  0.00           O  
ATOM   4303  H   TYR A 279      22.989  77.992 120.603  1.00  0.00           H  
ATOM   4304  HA  TYR A 279      25.406  78.817 121.539  1.00  0.00           H  
ATOM   4305  HB2 TYR A 279      24.862  78.041 119.371  1.00  0.00           H  
ATOM   4306  HB3 TYR A 279      24.059  79.461 118.860  1.00  0.00           H  
ATOM   4307  HD1 TYR A 279      25.275  81.212 117.682  1.00  0.00           H  
ATOM   4308  HD2 TYR A 279      27.369  78.359 120.292  1.00  0.00           H  
ATOM   4309  HE1 TYR A 279      27.436  82.217 117.187  1.00  0.00           H  
ATOM   4310  HE2 TYR A 279      29.483  79.300 119.550  1.00  0.00           H  
ATOM   4311  HH  TYR A 279      29.863  82.307 117.907  1.00  0.00           H  
ATOM   4312  N   VAL A 280      25.624  81.300 121.873  1.00  0.00           N  
ATOM   4313  CA  VAL A 280      25.776  82.578 122.487  1.00  0.00           C  
ATOM   4314  C   VAL A 280      26.874  83.300 121.729  1.00  0.00           C  
ATOM   4315  O   VAL A 280      28.064  83.137 122.029  1.00  0.00           O  
ATOM   4316  CB  VAL A 280      26.019  82.431 124.028  1.00  0.00           C  
ATOM   4317  CG1 VAL A 280      26.383  83.768 124.767  1.00  0.00           C  
ATOM   4318  CG2 VAL A 280      24.911  81.836 124.846  1.00  0.00           C  
ATOM   4319  H   VAL A 280      26.377  80.633 121.966  1.00  0.00           H  
ATOM   4320  HA  VAL A 280      24.855  83.155 122.424  1.00  0.00           H  
ATOM   4321  HB  VAL A 280      26.938  81.851 124.107  1.00  0.00           H  
ATOM   4322 HG11 VAL A 280      26.322  83.547 125.833  1.00  0.00           H  
ATOM   4323 HG12 VAL A 280      27.378  84.086 124.457  1.00  0.00           H  
ATOM   4324 HG13 VAL A 280      25.753  84.556 124.353  1.00  0.00           H  
ATOM   4325 HG21 VAL A 280      24.771  80.803 124.529  1.00  0.00           H  
ATOM   4326 HG22 VAL A 280      25.121  81.934 125.910  1.00  0.00           H  
ATOM   4327 HG23 VAL A 280      24.014  82.440 124.703  1.00  0.00           H  
ATOM   4328  N   PRO A 281      26.582  84.008 120.670  1.00  0.00           N  
ATOM   4329  CA  PRO A 281      27.579  84.685 119.797  1.00  0.00           C  
ATOM   4330  C   PRO A 281      28.262  85.904 120.402  1.00  0.00           C  
ATOM   4331  O   PRO A 281      27.780  86.626 121.244  1.00  0.00           O  
ATOM   4332  CB  PRO A 281      26.756  85.094 118.563  1.00  0.00           C  
ATOM   4333  CG  PRO A 281      25.384  85.330 119.143  1.00  0.00           C  
ATOM   4334  CD  PRO A 281      25.195  84.240 120.142  1.00  0.00           C  
ATOM   4335  HA  PRO A 281      28.388  84.009 119.517  1.00  0.00           H  
ATOM   4336  HB2 PRO A 281      27.073  86.003 118.052  1.00  0.00           H  
ATOM   4337  HB3 PRO A 281      26.716  84.267 117.855  1.00  0.00           H  
ATOM   4338  HG2 PRO A 281      25.349  86.246 119.733  1.00  0.00           H  
ATOM   4339  HG3 PRO A 281      24.550  85.338 118.440  1.00  0.00           H  
ATOM   4340  HD2 PRO A 281      24.535  84.604 120.930  1.00  0.00           H  
ATOM   4341  HD3 PRO A 281      24.716  83.377 119.681  1.00  0.00           H  
ATOM   4342  N   CYS A 282      29.430  86.264 119.874  1.00  0.00           N  
ATOM   4343  CA  CYS A 282      30.147  87.445 120.211  1.00  0.00           C  
ATOM   4344  C   CYS A 282      29.612  88.635 119.472  1.00  0.00           C  
ATOM   4345  O   CYS A 282      29.560  89.717 120.064  1.00  0.00           O  
ATOM   4346  CB  CYS A 282      31.644  87.244 119.966  1.00  0.00           C  
ATOM   4347  SG  CYS A 282      32.582  88.548 120.810  1.00  0.00           S  
ATOM   4348  H   CYS A 282      29.889  85.636 119.230  1.00  0.00           H  
ATOM   4349  HA  CYS A 282      29.983  87.632 121.273  1.00  0.00           H  
ATOM   4350  HB2 CYS A 282      31.818  86.208 120.254  1.00  0.00           H  
ATOM   4351  HB3 CYS A 282      31.916  87.282 118.911  1.00  0.00           H  
ATOM   4352  HG  CYS A 282      32.659  89.231 119.665  1.00  0.00           H  
ATOM   4353  N   TYR A 283      29.174  88.471 118.211  1.00  0.00           N  
ATOM   4354  CA  TYR A 283      28.595  89.576 117.405  1.00  0.00           C  
ATOM   4355  C   TYR A 283      27.320  89.143 116.589  1.00  0.00           C  
ATOM   4356  O   TYR A 283      27.165  87.977 116.076  1.00  0.00           O  
ATOM   4357  CB  TYR A 283      29.696  90.120 116.452  1.00  0.00           C  
ATOM   4358  CG  TYR A 283      31.016  90.170 116.949  1.00  0.00           C  
ATOM   4359  CD1 TYR A 283      31.914  89.132 116.741  1.00  0.00           C  
ATOM   4360  CD2 TYR A 283      31.390  91.385 117.584  1.00  0.00           C  
ATOM   4361  CE1 TYR A 283      33.181  89.173 117.455  1.00  0.00           C  
ATOM   4362  CE2 TYR A 283      32.714  91.397 118.257  1.00  0.00           C  
ATOM   4363  CZ  TYR A 283      33.600  90.327 118.160  1.00  0.00           C  
ATOM   4364  OH  TYR A 283      34.673  90.254 118.891  1.00  0.00           O  
ATOM   4365  H   TYR A 283      29.220  87.528 117.852  1.00  0.00           H  
ATOM   4366  HA  TYR A 283      28.210  90.412 117.989  1.00  0.00           H  
ATOM   4367  HB2 TYR A 283      29.775  89.530 115.539  1.00  0.00           H  
ATOM   4368  HB3 TYR A 283      29.324  91.088 116.119  1.00  0.00           H  
ATOM   4369  HD1 TYR A 283      31.569  88.192 116.339  1.00  0.00           H  
ATOM   4370  HD2 TYR A 283      30.708  92.221 117.534  1.00  0.00           H  
ATOM   4371  HE1 TYR A 283      33.740  88.250 117.408  1.00  0.00           H  
ATOM   4372  HE2 TYR A 283      33.013  92.247 118.852  1.00  0.00           H  
ATOM   4373  HH  TYR A 283      35.145  89.480 118.574  1.00  0.00           H  
ATOM   4374  N   PHE A 284      26.361  90.067 116.521  1.00  0.00           N  
ATOM   4375  CA  PHE A 284      25.158  89.957 115.762  1.00  0.00           C  
ATOM   4376  C   PHE A 284      25.331  90.645 114.460  1.00  0.00           C  
ATOM   4377  O   PHE A 284      25.845  91.733 114.407  1.00  0.00           O  
ATOM   4378  CB  PHE A 284      23.944  90.564 116.483  1.00  0.00           C  
ATOM   4379  CG  PHE A 284      23.594  89.775 117.712  1.00  0.00           C  
ATOM   4380  CD1 PHE A 284      23.976  90.349 118.947  1.00  0.00           C  
ATOM   4381  CD2 PHE A 284      22.870  88.569 117.623  1.00  0.00           C  
ATOM   4382  CE1 PHE A 284      23.729  89.526 120.075  1.00  0.00           C  
ATOM   4383  CE2 PHE A 284      22.701  87.718 118.740  1.00  0.00           C  
ATOM   4384  CZ  PHE A 284      23.186  88.259 119.933  1.00  0.00           C  
ATOM   4385  H   PHE A 284      26.492  90.965 116.965  1.00  0.00           H  
ATOM   4386  HA  PHE A 284      24.864  88.928 115.553  1.00  0.00           H  
ATOM   4387  HB2 PHE A 284      24.093  91.617 116.724  1.00  0.00           H  
ATOM   4388  HB3 PHE A 284      23.099  90.529 115.795  1.00  0.00           H  
ATOM   4389  HD1 PHE A 284      24.446  91.313 119.065  1.00  0.00           H  
ATOM   4390  HD2 PHE A 284      22.475  88.240 116.673  1.00  0.00           H  
ATOM   4391  HE1 PHE A 284      23.958  89.867 121.074  1.00  0.00           H  
ATOM   4392  HE2 PHE A 284      22.162  86.783 118.705  1.00  0.00           H  
ATOM   4393  HZ  PHE A 284      22.923  87.685 120.809  1.00  0.00           H  
ATOM   4394  N   ILE A 285      24.869  90.034 113.340  1.00  0.00           N  
ATOM   4395  CA  ILE A 285      25.199  90.447 111.982  1.00  0.00           C  
ATOM   4396  C   ILE A 285      23.993  90.616 111.117  1.00  0.00           C  
ATOM   4397  O   ILE A 285      23.195  89.704 111.083  1.00  0.00           O  
ATOM   4398  CB  ILE A 285      26.287  89.547 111.341  1.00  0.00           C  
ATOM   4399  CG1 ILE A 285      27.713  89.578 111.987  1.00  0.00           C  
ATOM   4400  CG2 ILE A 285      26.572  89.876 109.796  1.00  0.00           C  
ATOM   4401  CD1 ILE A 285      27.898  88.447 112.992  1.00  0.00           C  
ATOM   4402  H   ILE A 285      24.397  89.154 113.494  1.00  0.00           H  
ATOM   4403  HA  ILE A 285      25.727  91.401 112.015  1.00  0.00           H  
ATOM   4404  HB  ILE A 285      25.899  88.528 111.370  1.00  0.00           H  
ATOM   4405 HG12 ILE A 285      28.568  89.396 111.334  1.00  0.00           H  
ATOM   4406 HG13 ILE A 285      27.888  90.532 112.483  1.00  0.00           H  
ATOM   4407 HG21 ILE A 285      26.856  90.916 109.637  1.00  0.00           H  
ATOM   4408 HG22 ILE A 285      27.390  89.263 109.417  1.00  0.00           H  
ATOM   4409 HG23 ILE A 285      25.701  89.548 109.230  1.00  0.00           H  
ATOM   4410 HD11 ILE A 285      26.976  87.875 113.099  1.00  0.00           H  
ATOM   4411 HD12 ILE A 285      28.629  87.673 112.759  1.00  0.00           H  
ATOM   4412 HD13 ILE A 285      28.071  88.834 113.996  1.00  0.00           H  
ATOM   4413  N   HID A 286      23.792  91.761 110.410  1.00  0.00           N  
ATOM   4414  CA  HID A 286      22.475  92.063 109.787  1.00  0.00           C  
ATOM   4415  C   HID A 286      22.656  92.445 108.301  1.00  0.00           C  
ATOM   4416  O   HID A 286      23.657  93.097 107.911  1.00  0.00           O  
ATOM   4417  CB  HID A 286      21.785  93.240 110.495  1.00  0.00           C  
ATOM   4418  CG  HID A 286      21.951  93.367 112.001  1.00  0.00           C  
ATOM   4419  CD2 HID A 286      20.912  93.406 112.906  1.00  0.00           C  
ATOM   4420  ND1 HID A 286      23.139  93.578 112.722  1.00  0.00           N  
ATOM   4421  CE1 HID A 286      22.837  93.837 113.961  1.00  0.00           C  
ATOM   4422  NE2 HID A 286      21.509  93.732 114.179  1.00  0.00           N  
ATOM   4423  H   HID A 286      24.560  92.412 110.485  1.00  0.00           H  
ATOM   4424  HA  HID A 286      21.741  91.257 109.811  1.00  0.00           H  
ATOM   4425  HB2 HID A 286      22.210  94.182 110.149  1.00  0.00           H  
ATOM   4426  HB3 HID A 286      20.734  93.149 110.222  1.00  0.00           H  
ATOM   4427  HD1 HID A 286      24.056  93.720 112.323  1.00  0.00           H  
ATOM   4428  HD2 HID A 286      19.852  93.267 112.751  1.00  0.00           H  
ATOM   4429  HE1 HID A 286      23.526  94.241 114.688  1.00  0.00           H  
ATOM   4430  N   VAL A 287      21.639  92.061 107.511  1.00  0.00           N  
ATOM   4431  CA  VAL A 287      21.501  92.524 106.096  1.00  0.00           C  
ATOM   4432  C   VAL A 287      20.164  93.303 105.903  1.00  0.00           C  
ATOM   4433  O   VAL A 287      19.094  92.693 105.886  1.00  0.00           O  
ATOM   4434  CB  VAL A 287      21.692  91.394 105.059  1.00  0.00           C  
ATOM   4435  CG1 VAL A 287      21.732  91.906 103.638  1.00  0.00           C  
ATOM   4436  CG2 VAL A 287      22.851  90.458 105.375  1.00  0.00           C  
ATOM   4437  H   VAL A 287      20.851  91.575 107.913  1.00  0.00           H  
ATOM   4438  HA  VAL A 287      22.219  93.337 105.979  1.00  0.00           H  
ATOM   4439  HB  VAL A 287      20.767  90.839 105.217  1.00  0.00           H  
ATOM   4440 HG11 VAL A 287      20.812  92.401 103.327  1.00  0.00           H  
ATOM   4441 HG12 VAL A 287      22.550  92.590 103.407  1.00  0.00           H  
ATOM   4442 HG13 VAL A 287      21.693  91.066 102.945  1.00  0.00           H  
ATOM   4443 HG21 VAL A 287      22.783  90.168 106.425  1.00  0.00           H  
ATOM   4444 HG22 VAL A 287      22.594  89.585 104.777  1.00  0.00           H  
ATOM   4445 HG23 VAL A 287      23.806  90.945 105.175  1.00  0.00           H  
ATOM   4446  N   LEU A 288      20.325  94.616 105.721  1.00  0.00           N  
ATOM   4447  CA  LEU A 288      19.151  95.496 105.406  1.00  0.00           C  
ATOM   4448  C   LEU A 288      19.150  95.669 103.850  1.00  0.00           C  
ATOM   4449  O   LEU A 288      20.149  95.464 103.178  1.00  0.00           O  
ATOM   4450  CB  LEU A 288      19.404  96.801 106.166  1.00  0.00           C  
ATOM   4451  CG  LEU A 288      19.118  96.844 107.730  1.00  0.00           C  
ATOM   4452  CD1 LEU A 288      20.074  95.947 108.535  1.00  0.00           C  
ATOM   4453  CD2 LEU A 288      19.189  98.260 108.260  1.00  0.00           C  
ATOM   4454  H   LEU A 288      21.253  95.013 105.751  1.00  0.00           H  
ATOM   4455  HA  LEU A 288      18.179  95.101 105.700  1.00  0.00           H  
ATOM   4456  HB2 LEU A 288      20.446  97.116 106.117  1.00  0.00           H  
ATOM   4457  HB3 LEU A 288      18.925  97.587 105.584  1.00  0.00           H  
ATOM   4458  HG  LEU A 288      18.078  96.535 107.828  1.00  0.00           H  
ATOM   4459 HD11 LEU A 288      21.105  96.064 108.202  1.00  0.00           H  
ATOM   4460 HD12 LEU A 288      19.967  96.290 109.563  1.00  0.00           H  
ATOM   4461 HD13 LEU A 288      19.623  94.987 108.279  1.00  0.00           H  
ATOM   4462 HD21 LEU A 288      18.436  98.813 107.697  1.00  0.00           H  
ATOM   4463 HD22 LEU A 288      18.982  98.308 109.328  1.00  0.00           H  
ATOM   4464 HD23 LEU A 288      20.121  98.764 108.007  1.00  0.00           H  
ATOM   4465  N   LYS A 289      18.022  96.091 103.362  1.00  0.00           N  
ATOM   4466  CA  LYS A 289      17.812  96.342 101.925  1.00  0.00           C  
ATOM   4467  C   LYS A 289      16.912  97.582 101.769  1.00  0.00           C  
ATOM   4468  O   LYS A 289      15.810  97.629 102.351  1.00  0.00           O  
ATOM   4469  CB  LYS A 289      17.229  95.099 101.219  1.00  0.00           C  
ATOM   4470  CG  LYS A 289      17.472  95.237  99.719  1.00  0.00           C  
ATOM   4471  CD  LYS A 289      16.893  93.963  99.071  1.00  0.00           C  
ATOM   4472  CE  LYS A 289      17.011  94.095  97.538  1.00  0.00           C  
ATOM   4473  NZ  LYS A 289      16.086  93.161  96.828  1.00  0.00           N1+
ATOM   4474  H   LYS A 289      17.248  96.322 103.968  1.00  0.00           H  
ATOM   4475  HA  LYS A 289      18.753  96.667 101.481  1.00  0.00           H  
ATOM   4476  HB2 LYS A 289      17.732  94.197 101.570  1.00  0.00           H  
ATOM   4477  HB3 LYS A 289      16.174  94.883 101.391  1.00  0.00           H  
ATOM   4478  HG2 LYS A 289      17.107  96.142  99.232  1.00  0.00           H  
ATOM   4479  HG3 LYS A 289      18.531  95.190  99.472  1.00  0.00           H  
ATOM   4480  HD2 LYS A 289      17.502  93.139  99.446  1.00  0.00           H  
ATOM   4481  HD3 LYS A 289      15.860  93.914  99.413  1.00  0.00           H  
ATOM   4482  HE2 LYS A 289      16.770  95.116  97.242  1.00  0.00           H  
ATOM   4483  HE3 LYS A 289      18.044  93.913  97.241  1.00  0.00           H  
ATOM   4484  HZ1 LYS A 289      16.326  92.208  97.063  1.00  0.00           H  
ATOM   4485  HZ2 LYS A 289      15.160  93.376  97.171  1.00  0.00           H  
ATOM   4486  HZ3 LYS A 289      16.193  93.207  95.825  1.00  0.00           H  
ATOM   4487  N   LYS A 290      17.372  98.587 101.009  1.00  0.00           N  
ATOM   4488  CA  LYS A 290      16.639  99.857 100.740  1.00  0.00           C  
ATOM   4489  C   LYS A 290      15.307  99.708 100.066  1.00  0.00           C  
ATOM   4490  O   LYS A 290      15.164  98.728  99.305  1.00  0.00           O  
ATOM   4491  CB  LYS A 290      17.588 100.802  99.937  1.00  0.00           C  
ATOM   4492  CG  LYS A 290      17.065 102.254 100.088  1.00  0.00           C  
ATOM   4493  CD  LYS A 290      18.223 103.187  99.836  1.00  0.00           C  
ATOM   4494  CE  LYS A 290      17.943 104.661  99.677  1.00  0.00           C  
ATOM   4495  NZ  LYS A 290      19.133 105.363  99.193  1.00  0.00           N1+
ATOM   4496  H   LYS A 290      18.313  98.506 100.650  1.00  0.00           H  
ATOM   4497  HA  LYS A 290      16.344 100.207 101.729  1.00  0.00           H  
ATOM   4498  HB2 LYS A 290      18.628 100.844 100.257  1.00  0.00           H  
ATOM   4499  HB3 LYS A 290      17.601 100.493  98.891  1.00  0.00           H  
ATOM   4500  HG2 LYS A 290      16.273 102.424  99.360  1.00  0.00           H  
ATOM   4501  HG3 LYS A 290      16.758 102.523 101.100  1.00  0.00           H  
ATOM   4502  HD2 LYS A 290      18.964 102.942 100.596  1.00  0.00           H  
ATOM   4503  HD3 LYS A 290      18.611 102.828  98.882  1.00  0.00           H  
ATOM   4504  HE2 LYS A 290      17.091 104.783  99.007  1.00  0.00           H  
ATOM   4505  HE3 LYS A 290      17.643 105.104 100.627  1.00  0.00           H  
ATOM   4506  HZ1 LYS A 290      19.361 105.094  98.246  1.00  0.00           H  
ATOM   4507  HZ2 LYS A 290      18.969 106.356  99.270  1.00  0.00           H  
ATOM   4508  HZ3 LYS A 290      19.927 105.171  99.788  1.00  0.00           H  
ATOM   4509  N   THR A 291      14.462 100.691 100.165  1.00  0.00           N  
ATOM   4510  CA  THR A 291      13.248 100.808  99.286  1.00  0.00           C  
ATOM   4511  C   THR A 291      13.688 100.817  97.846  1.00  0.00           C  
ATOM   4512  O   THR A 291      14.635 101.545  97.466  1.00  0.00           O  
ATOM   4513  CB  THR A 291      12.270 101.932  99.737  1.00  0.00           C  
ATOM   4514  CG2 THR A 291      11.528 101.502 100.945  1.00  0.00           C  
ATOM   4515  OG1 THR A 291      13.010 103.084  99.887  1.00  0.00           O  
ATOM   4516  H   THR A 291      14.699 101.396 100.849  1.00  0.00           H  
ATOM   4517  HA  THR A 291      12.679  99.880  99.344  1.00  0.00           H  
ATOM   4518  HB  THR A 291      11.504 102.175  99.001  1.00  0.00           H  
ATOM   4519  HG1 THR A 291      12.461 103.774 100.269  1.00  0.00           H  
ATOM   4520 HG21 THR A 291      10.847 100.701 100.658  1.00  0.00           H  
ATOM   4521 HG22 THR A 291      12.293 101.177 101.650  1.00  0.00           H  
ATOM   4522 HG23 THR A 291      10.934 102.339 101.311  1.00  0.00           H  
ATOM   4523  N   GLY A 292      13.010 100.024  97.054  1.00  0.00           N  
ATOM   4524  CA  GLY A 292      13.368  99.759  95.657  1.00  0.00           C  
ATOM   4525  C   GLY A 292      12.180  98.941  95.053  1.00  0.00           C  
ATOM   4526  O   GLY A 292      11.615  99.403  94.030  1.00  0.00           O  
ATOM   4527  OXT GLY A 292      11.802  97.976  95.735  1.00  0.00           O1-
ATOM   4528  H   GLY A 292      12.284  99.442  97.448  1.00  0.00           H  
ATOM   4529  HA2 GLY A 292      13.338 100.733  95.166  1.00  0.00           H  
ATOM   4530  HA3 GLY A 292      14.292  99.197  95.524  1.00  0.00           H  
ATOM   4531  N   ACT A 294      35.610  97.001 117.308  1.00  0.00           N  
ATOM   4532  CA  ACT A 294      36.172  95.867 118.221  1.00  0.00           C  
ATOM   4533  C   ACT A 294      35.236  94.891 118.941  1.00  0.00           C  
ATOM   4534  O   ACT A 294      35.734  93.789 119.180  1.00  0.00           O  
ATOM   4535  CE  ACT A 294      36.578  98.141 117.143  1.00  0.00           C  
ATOM   4536  OXT ACT A 294      34.195  95.317 119.392  1.00  0.00           O1-
ATOM   4537  HE1 ACT A 294      36.239  98.823 116.361  1.00  0.00           H  
ATOM   4538  HE2 ACT A 294      36.630  98.694 118.082  1.00  0.00           H  
ATOM   4539  HE3 ACT A 294      37.520  97.700 116.816  1.00  0.00           H  
ATOM   4540  H1  ACT A 294      36.875  96.275 118.948  1.00  0.00           H  
ATOM   4541  H3  ACT A 294      36.870  95.224 117.683  1.00  0.00           H  
ATOM   4542  H01 ACT A 294      34.704  97.319 117.683  1.00  0.00           H  
ATOM   4543  H02 ACT A 294      35.343  96.478 116.462  1.00  0.00           H  
ATOM   4544  CA' SAM A 293      37.688  97.133 110.818  1.00  0.00           C  
ATOM   4545  CB  SAM A 293      37.224  98.181 111.859  1.00  0.00           C  
ATOM   4546  CG  SAM A 293      38.478  98.740 112.707  1.00  0.00           C  
ATOM   4547  SD  SAM A 293      38.069  99.427 114.384  1.00  0.00           S  
ATOM   4548  C5' SAM A 293      36.668 100.654 114.157  1.00  0.00           C  
ATOM   4549  C4' SAM A 293      36.947 101.773 113.131  1.00  0.00           C  
ATOM   4550  O4' SAM A 293      35.973 102.790 113.298  1.00  0.00           O  
ATOM   4551  C3' SAM A 293      38.264 102.521 113.393  1.00  0.00           C  
ATOM   4552  O3' SAM A 293      39.187 102.433 112.288  1.00  0.00           O  
ATOM   4553  C2' SAM A 293      37.843 104.025 113.630  1.00  0.00           C  
ATOM   4554  O2' SAM A 293      38.713 104.926 113.007  1.00  0.00           O  
ATOM   4555  C1' SAM A 293      36.447 104.062 112.992  1.00  0.00           C  
ATOM   4556  OXT SAM A 293      39.630  95.941 111.504  1.00  0.00           O  
ATOM   4557  N1  SAM A 293      32.839 107.567 111.650  1.00  0.00           N  
ATOM   4558  C2  SAM A 293      33.774 106.950 110.933  1.00  0.00           C  
ATOM   4559  N3  SAM A 293      34.741 106.148 111.446  1.00  0.00           N  
ATOM   4560  C4  SAM A 293      34.707 105.891 112.759  1.00  0.00           C  
ATOM   4561  C5  SAM A 293      33.789 106.435 113.555  1.00  0.00           C  
ATOM   4562  C6  SAM A 293      32.976 107.373 112.946  1.00  0.00           C  
ATOM   4563  N6  SAM A 293      32.242 108.216 113.714  1.00  0.00           N  
ATOM   4564  N7  SAM A 293      34.017 106.267 114.873  1.00  0.00           N  
ATOM   4565  C8  SAM A 293      34.963 105.255 114.831  1.00  0.00           C  
ATOM   4566  N9  SAM A 293      35.484 105.090 113.545  1.00  0.00           N  
ATOM   4567  C'  SAM A 293      38.411  95.931 111.490  1.00  0.00           C  
ATOM   4568  N'  SAM A 293      36.485  96.746 109.844  1.00  0.00           N  
ATOM   4569  O'  SAM A 293      37.825  95.118 112.227  1.00  0.00           O  
ATOM   4570 HN61 SAM A 293      32.131 107.876 114.660  1.00  0.00           H  
ATOM   4571 HN62 SAM A 293      31.581 108.850 113.282  1.00  0.00           H  
ATOM   4572  HA  SAM A 293      38.464  97.558 110.181  1.00  0.00           H  
ATOM   4573  HB1 SAM A 293      36.414  97.784 112.481  1.00  0.00           H  
ATOM   4574  HB2 SAM A 293      36.672  99.006 111.393  1.00  0.00           H  
ATOM   4575  HG1 SAM A 293      39.046  99.423 112.063  1.00  0.00           H  
ATOM   4576  HG2 SAM A 293      39.104  97.870 112.936  1.00  0.00           H  
ATOM   4577 HO2' SAM A 293      38.707 104.752 112.050  1.00  0.00           H  
ATOM   4578 HO3' SAM A 293      38.732 102.634 111.452  1.00  0.00           H  
ATOM   4579  H01 SAM A 293      35.216 104.576 115.633  1.00  0.00           H  
ATOM   4580  H02 SAM A 293      36.918 101.389 112.104  1.00  0.00           H  
ATOM   4581  H03 SAM A 293      38.723 102.142 114.313  1.00  0.00           H  
ATOM   4582  H04 SAM A 293      37.831 104.292 114.693  1.00  0.00           H  
ATOM   4583  H05 SAM A 293      36.537 104.066 111.900  1.00  0.00           H  
ATOM   4584  H06 SAM A 293      33.870 107.023 109.851  1.00  0.00           H  
ATOM   4585  H07 SAM A 293      35.615  96.466 110.322  1.00  0.00           H  
ATOM   4586  H08 SAM A 293      36.771  96.086 109.106  1.00  0.00           H  
ATOM   4587  H09 SAM A 293      36.286  97.590 109.287  1.00  0.00           H  
ATOM   4588 H5'1 SAM A 293      36.455 101.090 115.140  1.00  0.00           H  
ATOM   4589 H5'2 SAM A 293      35.747 100.116 113.899  1.00  0.00           H  
END
