# Supplementary material for: Computational Investigation of GNMT-Catalyzed Methyl Transfer Reaction: Integrating MD, QM, and ML Approaches
Source: J Comput Chem. Author manuscript; Available in PMC 2026 Jun 29. (PMC13312424; doi:10.1002/jcc.70434)
Supplement: SI-3 [file NIHMS2188582-supplement-SI-3.zip › MD-frame-pdbs/sampling-P2-22262.pdb]

ATOM      1  N   VAL A   1      41.595 120.527 102.479  1.00  0.00           N  
ATOM      2  CA  VAL A   1      42.327 119.257 102.844  1.00  0.00           C  
ATOM      3  C   VAL A   1      41.301 118.190 102.866  1.00  0.00           C  
ATOM      4  O   VAL A   1      40.320 118.325 103.600  1.00  0.00           O  
ATOM      5  CB  VAL A   1      43.000 119.457 104.250  1.00  0.00           C  
ATOM      6  CG1 VAL A   1      43.771 118.202 104.562  1.00  0.00           C  
ATOM      7  CG2 VAL A   1      44.043 120.544 104.300  1.00  0.00           C  
ATOM      8  HA  VAL A   1      43.053 118.943 102.095  1.00  0.00           H  
ATOM      9  HB  VAL A   1      42.256 119.692 105.013  1.00  0.00           H  
ATOM     10 HG11 VAL A   1      44.164 118.324 105.572  1.00  0.00           H  
ATOM     11 HG12 VAL A   1      43.115 117.335 104.629  1.00  0.00           H  
ATOM     12 HG13 VAL A   1      44.540 118.005 103.815  1.00  0.00           H  
ATOM     13 HG21 VAL A   1      44.831 120.370 103.566  1.00  0.00           H  
ATOM     14 HG22 VAL A   1      43.534 121.486 104.099  1.00  0.00           H  
ATOM     15 HG23 VAL A   1      44.416 120.673 105.315  1.00  0.00           H  
ATOM     16  H1  VAL A   1      40.861 120.438 101.790  1.00  0.00           H  
ATOM     17  H2  VAL A   1      42.267 121.162 102.074  1.00  0.00           H  
ATOM     18  H3  VAL A   1      41.025 120.885 103.231  1.00  0.00           H  
ATOM     19  N   ASP A   2      41.429 117.126 102.097  1.00  0.00           N  
ATOM     20  CA  ASP A   2      40.406 116.031 101.918  1.00  0.00           C  
ATOM     21  C   ASP A   2      40.399 115.044 103.075  1.00  0.00           C  
ATOM     22  O   ASP A   2      40.441 113.842 102.907  1.00  0.00           O  
ATOM     23  CB  ASP A   2      40.479 115.390 100.531  1.00  0.00           C  
ATOM     24  CG  ASP A   2      40.730 116.342  99.330  1.00  0.00           C  
ATOM     25  OD1 ASP A   2      40.265 117.516  99.264  1.00  0.00           O  
ATOM     26  OD2 ASP A   2      41.496 115.868  98.436  1.00  0.00           O1-
ATOM     27  H   ASP A   2      42.230 117.005 101.492  1.00  0.00           H  
ATOM     28  HA  ASP A   2      39.440 116.533 101.959  1.00  0.00           H  
ATOM     29  HB2 ASP A   2      41.292 114.664 100.529  1.00  0.00           H  
ATOM     30  HB3 ASP A   2      39.612 114.732 100.481  1.00  0.00           H  
ATOM     31  N   SER A   3      40.441 115.551 104.299  1.00  0.00           N  
ATOM     32  CA  SER A   3      40.669 114.911 105.586  1.00  0.00           C  
ATOM     33  C   SER A   3      39.542 115.165 106.564  1.00  0.00           C  
ATOM     34  O   SER A   3      38.736 116.068 106.425  1.00  0.00           O  
ATOM     35  CB  SER A   3      41.974 115.400 106.181  1.00  0.00           C  
ATOM     36  OG  SER A   3      42.022 115.014 107.576  1.00  0.00           O  
ATOM     37  H   SER A   3      40.384 116.560 104.300  1.00  0.00           H  
ATOM     38  HA  SER A   3      40.641 113.845 105.363  1.00  0.00           H  
ATOM     39  HB2 SER A   3      42.855 115.149 105.590  1.00  0.00           H  
ATOM     40  HB3 SER A   3      42.095 116.483 106.221  1.00  0.00           H  
ATOM     41  HG  SER A   3      42.504 114.185 107.623  1.00  0.00           H  
ATOM     42  N   VAL A   4      39.375 114.415 107.581  1.00  0.00           N  
ATOM     43  CA  VAL A   4      38.251 114.635 108.546  1.00  0.00           C  
ATOM     44  C   VAL A   4      38.236 116.078 109.185  1.00  0.00           C  
ATOM     45  O   VAL A   4      37.189 116.504 109.711  1.00  0.00           O  
ATOM     46  CB  VAL A   4      38.431 113.627 109.727  1.00  0.00           C  
ATOM     47  CG1 VAL A   4      37.846 112.291 109.221  1.00  0.00           C  
ATOM     48  CG2 VAL A   4      39.896 113.494 110.185  1.00  0.00           C  
ATOM     49  H   VAL A   4      40.260 114.032 107.878  1.00  0.00           H  
ATOM     50  HA  VAL A   4      37.292 114.490 108.049  1.00  0.00           H  
ATOM     51  HB  VAL A   4      37.817 113.923 110.577  1.00  0.00           H  
ATOM     52 HG11 VAL A   4      36.830 112.407 108.844  1.00  0.00           H  
ATOM     53 HG12 VAL A   4      38.509 111.900 108.449  1.00  0.00           H  
ATOM     54 HG13 VAL A   4      37.872 111.565 110.034  1.00  0.00           H  
ATOM     55 HG21 VAL A   4      40.367 114.477 110.199  1.00  0.00           H  
ATOM     56 HG22 VAL A   4      39.934 112.989 111.150  1.00  0.00           H  
ATOM     57 HG23 VAL A   4      40.477 112.896 109.481  1.00  0.00           H  
ATOM     58  N   TYR A   5      39.338 116.875 109.029  1.00  0.00           N  
ATOM     59  CA  TYR A   5      39.389 118.277 109.373  1.00  0.00           C  
ATOM     60  C   TYR A   5      38.977 119.236 108.256  1.00  0.00           C  
ATOM     61  O   TYR A   5      39.231 120.469 108.334  1.00  0.00           O  
ATOM     62  CB  TYR A   5      40.762 118.750 109.891  1.00  0.00           C  
ATOM     63  CG  TYR A   5      41.235 117.759 110.947  1.00  0.00           C  
ATOM     64  CD1 TYR A   5      42.174 116.764 110.778  1.00  0.00           C  
ATOM     65  CD2 TYR A   5      40.610 117.841 112.246  1.00  0.00           C  
ATOM     66  CE1 TYR A   5      42.498 115.806 111.821  1.00  0.00           C  
ATOM     67  CE2 TYR A   5      40.924 116.927 113.210  1.00  0.00           C  
ATOM     68  CZ  TYR A   5      41.812 115.835 113.036  1.00  0.00           C  
ATOM     69  OH  TYR A   5      42.014 114.855 113.948  1.00  0.00           O  
ATOM     70  H   TYR A   5      40.064 116.514 108.427  1.00  0.00           H  
ATOM     71  HA  TYR A   5      38.660 118.411 110.173  1.00  0.00           H  
ATOM     72  HB2 TYR A   5      41.513 118.804 109.103  1.00  0.00           H  
ATOM     73  HB3 TYR A   5      40.695 119.740 110.343  1.00  0.00           H  
ATOM     74  HD1 TYR A   5      42.633 116.687 109.803  1.00  0.00           H  
ATOM     75  HD2 TYR A   5      39.954 118.616 112.616  1.00  0.00           H  
ATOM     76  HE1 TYR A   5      43.174 114.995 111.589  1.00  0.00           H  
ATOM     77  HE2 TYR A   5      40.412 117.062 114.152  1.00  0.00           H  
ATOM     78  HH  TYR A   5      42.783 114.313 113.758  1.00  0.00           H  
ATOM     79  N   ARG A   6      38.189 118.724 107.268  1.00  0.00           N  
ATOM     80  CA  ARG A   6      37.930 119.472 106.016  1.00  0.00           C  
ATOM     81  C   ARG A   6      36.936 120.634 106.100  1.00  0.00           C  
ATOM     82  O   ARG A   6      37.065 121.685 105.452  1.00  0.00           O  
ATOM     83  CB  ARG A   6      37.419 118.519 104.936  1.00  0.00           C  
ATOM     84  CG  ARG A   6      36.032 117.827 105.052  1.00  0.00           C  
ATOM     85  CD  ARG A   6      35.736 117.035 103.678  1.00  0.00           C  
ATOM     86  NE  ARG A   6      36.538 115.707 103.672  1.00  0.00           N  
ATOM     87  CZ  ARG A   6      36.809 114.926 102.608  1.00  0.00           C  
ATOM     88  NH1 ARG A   6      37.637 113.917 102.730  1.00  0.00           N1+
ATOM     89  NH2 ARG A   6      36.503 115.242 101.447  1.00  0.00           N  
ATOM     90  H   ARG A   6      38.056 117.723 107.280  1.00  0.00           H  
ATOM     91  HA  ARG A   6      38.811 119.950 105.586  1.00  0.00           H  
ATOM     92  HB2 ARG A   6      37.481 119.118 104.028  1.00  0.00           H  
ATOM     93  HB3 ARG A   6      38.156 117.731 104.784  1.00  0.00           H  
ATOM     94  HG2 ARG A   6      36.064 116.973 105.729  1.00  0.00           H  
ATOM     95  HG3 ARG A   6      35.187 118.511 105.124  1.00  0.00           H  
ATOM     96  HD2 ARG A   6      34.676 116.806 103.569  1.00  0.00           H  
ATOM     97  HD3 ARG A   6      36.017 117.646 102.821  1.00  0.00           H  
ATOM     98  HE  ARG A   6      36.944 115.365 104.532  1.00  0.00           H  
ATOM     99 HH11 ARG A   6      37.920 113.620 103.653  1.00  0.00           H  
ATOM    100 HH12 ARG A   6      38.025 113.420 101.941  1.00  0.00           H  
ATOM    101 HH21 ARG A   6      35.916 116.047 101.291  1.00  0.00           H  
ATOM    102 HH22 ARG A   6      36.691 114.455 100.842  1.00  0.00           H  
ATOM    103  N   THR A   7      35.879 120.595 106.927  1.00  0.00           N  
ATOM    104  CA  THR A   7      34.829 121.652 107.147  1.00  0.00           C  
ATOM    105  C   THR A   7      35.298 122.489 108.408  1.00  0.00           C  
ATOM    106  O   THR A   7      34.797 123.641 108.520  1.00  0.00           O  
ATOM    107  CB  THR A   7      33.422 121.018 107.392  1.00  0.00           C  
ATOM    108  CG2 THR A   7      32.254 122.019 107.290  1.00  0.00           C  
ATOM    109  OG1 THR A   7      33.144 120.028 106.314  1.00  0.00           O  
ATOM    110  H   THR A   7      35.724 119.730 107.424  1.00  0.00           H  
ATOM    111  HA  THR A   7      34.690 122.250 106.246  1.00  0.00           H  
ATOM    112  HB  THR A   7      33.218 120.573 108.365  1.00  0.00           H  
ATOM    113  HG1 THR A   7      33.291 119.216 106.803  1.00  0.00           H  
ATOM    114 HG21 THR A   7      32.474 122.664 106.440  1.00  0.00           H  
ATOM    115 HG22 THR A   7      31.270 121.551 107.307  1.00  0.00           H  
ATOM    116 HG23 THR A   7      32.353 122.632 108.186  1.00  0.00           H  
ATOM    117  N   ARG A   8      36.141 121.951 109.273  1.00  0.00           N  
ATOM    118  CA  ARG A   8      36.602 122.694 110.512  1.00  0.00           C  
ATOM    119  C   ARG A   8      37.873 122.067 111.052  1.00  0.00           C  
ATOM    120  O   ARG A   8      37.934 120.862 111.356  1.00  0.00           O  
ATOM    121  CB  ARG A   8      35.504 122.751 111.552  1.00  0.00           C  
ATOM    122  CG  ARG A   8      35.917 123.624 112.746  1.00  0.00           C  
ATOM    123  CD  ARG A   8      34.650 123.865 113.561  1.00  0.00           C  
ATOM    124  NE  ARG A   8      34.111 122.603 114.258  1.00  0.00           N  
ATOM    125  CZ  ARG A   8      32.874 122.322 114.719  1.00  0.00           C  
ATOM    126  NH1 ARG A   8      32.677 121.207 115.344  1.00  0.00           N1+
ATOM    127  NH2 ARG A   8      31.934 123.143 114.551  1.00  0.00           N  
ATOM    128  H   ARG A   8      36.578 121.060 109.081  1.00  0.00           H  
ATOM    129  HA  ARG A   8      36.848 123.738 110.320  1.00  0.00           H  
ATOM    130  HB2 ARG A   8      34.683 123.197 110.991  1.00  0.00           H  
ATOM    131  HB3 ARG A   8      35.326 121.736 111.906  1.00  0.00           H  
ATOM    132  HG2 ARG A   8      36.661 123.136 113.377  1.00  0.00           H  
ATOM    133  HG3 ARG A   8      36.334 124.583 112.437  1.00  0.00           H  
ATOM    134  HD2 ARG A   8      34.878 124.617 114.316  1.00  0.00           H  
ATOM    135  HD3 ARG A   8      33.973 124.169 112.764  1.00  0.00           H  
ATOM    136  HE  ARG A   8      34.810 121.877 114.338  1.00  0.00           H  
ATOM    137 HH11 ARG A   8      33.383 120.499 115.480  1.00  0.00           H  
ATOM    138 HH12 ARG A   8      31.690 121.057 115.501  1.00  0.00           H  
ATOM    139 HH21 ARG A   8      32.026 123.954 113.956  1.00  0.00           H  
ATOM    140 HH22 ARG A   8      31.060 122.872 114.977  1.00  0.00           H  
ATOM    141  N   SER A   9      38.932 122.874 111.082  1.00  0.00           N  
ATOM    142  CA  SER A   9      40.300 122.550 111.641  1.00  0.00           C  
ATOM    143  C   SER A   9      40.540 122.684 113.110  1.00  0.00           C  
ATOM    144  O   SER A   9      40.115 123.683 113.719  1.00  0.00           O  
ATOM    145  CB  SER A   9      41.443 123.080 110.842  1.00  0.00           C  
ATOM    146  OG  SER A   9      42.777 122.750 111.240  1.00  0.00           O  
ATOM    147  H   SER A   9      38.729 123.828 110.818  1.00  0.00           H  
ATOM    148  HA  SER A   9      40.415 121.492 111.399  1.00  0.00           H  
ATOM    149  HB2 SER A   9      41.312 122.727 109.819  1.00  0.00           H  
ATOM    150  HB3 SER A   9      41.301 124.151 110.700  1.00  0.00           H  
ATOM    151  HG  SER A   9      43.116 121.923 110.889  1.00  0.00           H  
ATOM    152  N   LEU A  10      41.224 121.716 113.695  1.00  0.00           N  
ATOM    153  CA  LEU A  10      41.443 121.541 115.149  1.00  0.00           C  
ATOM    154  C   LEU A  10      42.297 122.653 115.844  1.00  0.00           C  
ATOM    155  O   LEU A  10      42.453 122.654 117.120  1.00  0.00           O  
ATOM    156  CB  LEU A  10      41.998 120.101 115.329  1.00  0.00           C  
ATOM    157  CG  LEU A  10      43.493 119.683 115.127  1.00  0.00           C  
ATOM    158  CD1 LEU A  10      43.987 119.919 113.725  1.00  0.00           C  
ATOM    159  CD2 LEU A  10      44.452 120.291 116.093  1.00  0.00           C  
ATOM    160  H   LEU A  10      41.641 121.003 113.113  1.00  0.00           H  
ATOM    161  HA  LEU A  10      40.470 121.539 115.640  1.00  0.00           H  
ATOM    162  HB2 LEU A  10      41.754 119.875 116.367  1.00  0.00           H  
ATOM    163  HB3 LEU A  10      41.399 119.370 114.785  1.00  0.00           H  
ATOM    164  HG  LEU A  10      43.528 118.600 115.240  1.00  0.00           H  
ATOM    165 HD11 LEU A  10      44.061 120.982 113.495  1.00  0.00           H  
ATOM    166 HD12 LEU A  10      44.867 119.363 113.399  1.00  0.00           H  
ATOM    167 HD13 LEU A  10      43.255 119.586 112.991  1.00  0.00           H  
ATOM    168 HD21 LEU A  10      44.079 120.231 117.116  1.00  0.00           H  
ATOM    169 HD22 LEU A  10      45.362 119.696 116.019  1.00  0.00           H  
ATOM    170 HD23 LEU A  10      44.651 121.345 115.896  1.00  0.00           H  
ATOM    171  N   GLY A  11      42.640 123.747 115.130  1.00  0.00           N  
ATOM    172  CA  GLY A  11      43.008 125.039 115.733  1.00  0.00           C  
ATOM    173  C   GLY A  11      41.839 125.584 116.590  1.00  0.00           C  
ATOM    174  O   GLY A  11      42.138 126.320 117.491  1.00  0.00           O  
ATOM    175  H   GLY A  11      42.627 123.688 114.122  1.00  0.00           H  
ATOM    176  HA2 GLY A  11      43.871 125.018 116.399  1.00  0.00           H  
ATOM    177  HA3 GLY A  11      43.270 125.727 114.929  1.00  0.00           H  
ATOM    178  N   VAL A  12      40.533 125.381 116.228  1.00  0.00           N  
ATOM    179  CA  VAL A  12      39.390 126.027 116.893  1.00  0.00           C  
ATOM    180  C   VAL A  12      39.219 125.637 118.419  1.00  0.00           C  
ATOM    181  O   VAL A  12      39.381 124.469 118.748  1.00  0.00           O  
ATOM    182  CB  VAL A  12      38.056 125.792 116.122  1.00  0.00           C  
ATOM    183  CG1 VAL A  12      36.785 126.511 116.622  1.00  0.00           C  
ATOM    184  CG2 VAL A  12      38.152 126.452 114.688  1.00  0.00           C  
ATOM    185  H   VAL A  12      40.346 124.953 115.334  1.00  0.00           H  
ATOM    186  HA  VAL A  12      39.601 127.094 116.956  1.00  0.00           H  
ATOM    187  HB  VAL A  12      37.826 124.726 116.098  1.00  0.00           H  
ATOM    188 HG11 VAL A  12      35.878 126.260 116.072  1.00  0.00           H  
ATOM    189 HG12 VAL A  12      36.548 126.232 117.649  1.00  0.00           H  
ATOM    190 HG13 VAL A  12      36.879 127.595 116.550  1.00  0.00           H  
ATOM    191 HG21 VAL A  12      37.334 126.153 114.034  1.00  0.00           H  
ATOM    192 HG22 VAL A  12      38.179 127.538 114.784  1.00  0.00           H  
ATOM    193 HG23 VAL A  12      38.957 126.183 114.004  1.00  0.00           H  
ATOM    194  N   ALA A  13      38.986 126.620 119.323  1.00  0.00           N  
ATOM    195  CA  ALA A  13      38.892 126.400 120.814  1.00  0.00           C  
ATOM    196  C   ALA A  13      37.797 125.288 121.077  1.00  0.00           C  
ATOM    197  O   ALA A  13      36.651 125.263 120.640  1.00  0.00           O  
ATOM    198  CB  ALA A  13      38.525 127.699 121.526  1.00  0.00           C  
ATOM    199  H   ALA A  13      39.053 127.562 118.963  1.00  0.00           H  
ATOM    200  HA  ALA A  13      39.766 125.883 121.209  1.00  0.00           H  
ATOM    201  HB1 ALA A  13      37.634 128.014 120.984  1.00  0.00           H  
ATOM    202  HB2 ALA A  13      38.374 127.555 122.596  1.00  0.00           H  
ATOM    203  HB3 ALA A  13      39.298 128.412 121.238  1.00  0.00           H  
ATOM    204  N   ALA A  14      38.285 124.309 121.824  1.00  0.00           N  
ATOM    205  CA  ALA A  14      37.469 123.275 122.457  1.00  0.00           C  
ATOM    206  C   ALA A  14      36.946 122.259 121.419  1.00  0.00           C  
ATOM    207  O   ALA A  14      35.987 121.525 121.708  1.00  0.00           O  
ATOM    208  CB  ALA A  14      36.470 123.914 123.412  1.00  0.00           C  
ATOM    209  H   ALA A  14      39.206 124.403 122.229  1.00  0.00           H  
ATOM    210  HA  ALA A  14      38.191 122.705 123.041  1.00  0.00           H  
ATOM    211  HB1 ALA A  14      35.890 123.118 123.883  1.00  0.00           H  
ATOM    212  HB2 ALA A  14      36.999 124.425 124.216  1.00  0.00           H  
ATOM    213  HB3 ALA A  14      35.807 124.602 122.889  1.00  0.00           H  
ATOM    214  N   GLU A  15      37.507 122.276 120.189  1.00  0.00           N  
ATOM    215  CA  GLU A  15      37.211 121.232 119.147  1.00  0.00           C  
ATOM    216  C   GLU A  15      37.607 119.821 119.569  1.00  0.00           C  
ATOM    217  O   GLU A  15      38.762 119.558 119.913  1.00  0.00           O  
ATOM    218  CB  GLU A  15      37.742 121.660 117.790  1.00  0.00           C  
ATOM    219  CG  GLU A  15      37.582 120.773 116.530  1.00  0.00           C  
ATOM    220  CD  GLU A  15      36.029 120.549 116.240  1.00  0.00           C  
ATOM    221  OE1 GLU A  15      35.177 120.426 117.170  1.00  0.00           O  
ATOM    222  OE2 GLU A  15      35.684 120.511 115.053  1.00  0.00           O1-
ATOM    223  H   GLU A  15      38.211 122.984 120.035  1.00  0.00           H  
ATOM    224  HA  GLU A  15      36.127 121.150 119.061  1.00  0.00           H  
ATOM    225  HB2 GLU A  15      37.273 122.622 117.583  1.00  0.00           H  
ATOM    226  HB3 GLU A  15      38.793 121.918 117.928  1.00  0.00           H  
ATOM    227  HG2 GLU A  15      38.047 121.215 115.648  1.00  0.00           H  
ATOM    228  HG3 GLU A  15      38.037 119.785 116.597  1.00  0.00           H  
ATOM    229  N   GLY A  16      36.624 118.883 119.437  1.00  0.00           N  
ATOM    230  CA  GLY A  16      36.806 117.543 119.889  1.00  0.00           C  
ATOM    231  C   GLY A  16      37.366 116.744 118.732  1.00  0.00           C  
ATOM    232  O   GLY A  16      37.200 117.067 117.576  1.00  0.00           O  
ATOM    233  H   GLY A  16      35.705 119.151 119.116  1.00  0.00           H  
ATOM    234  HA2 GLY A  16      37.442 117.667 120.766  1.00  0.00           H  
ATOM    235  HA3 GLY A  16      35.860 117.151 120.263  1.00  0.00           H  
ATOM    236  N   ILE A  17      38.053 115.640 119.066  1.00  0.00           N  
ATOM    237  CA  ILE A  17      38.905 114.819 118.148  1.00  0.00           C  
ATOM    238  C   ILE A  17      38.008 113.749 117.447  1.00  0.00           C  
ATOM    239  O   ILE A  17      37.530 112.868 118.152  1.00  0.00           O  
ATOM    240  CB  ILE A  17      40.152 114.280 118.841  1.00  0.00           C  
ATOM    241  CG1 ILE A  17      40.932 115.511 119.471  1.00  0.00           C  
ATOM    242  CG2 ILE A  17      41.003 113.535 117.749  1.00  0.00           C  
ATOM    243  CD1 ILE A  17      42.191 115.051 120.280  1.00  0.00           C  
ATOM    244  H   ILE A  17      38.155 115.501 120.060  1.00  0.00           H  
ATOM    245  HA  ILE A  17      39.214 115.601 117.454  1.00  0.00           H  
ATOM    246  HB  ILE A  17      39.830 113.563 119.596  1.00  0.00           H  
ATOM    247 HG12 ILE A  17      41.286 116.121 118.639  1.00  0.00           H  
ATOM    248 HG13 ILE A  17      40.277 116.153 120.059  1.00  0.00           H  
ATOM    249 HG21 ILE A  17      41.921 113.124 118.168  1.00  0.00           H  
ATOM    250 HG22 ILE A  17      40.499 112.672 117.314  1.00  0.00           H  
ATOM    251 HG23 ILE A  17      41.195 114.335 117.034  1.00  0.00           H  
ATOM    252 HD11 ILE A  17      42.608 114.115 119.909  1.00  0.00           H  
ATOM    253 HD12 ILE A  17      42.948 115.821 120.423  1.00  0.00           H  
ATOM    254 HD13 ILE A  17      41.866 114.697 121.259  1.00  0.00           H  
ATOM    255  N   PRO A  18      37.901 113.760 116.075  1.00  0.00           N  
ATOM    256  CA  PRO A  18      36.930 112.844 115.485  1.00  0.00           C  
ATOM    257  C   PRO A  18      37.471 111.385 115.377  1.00  0.00           C  
ATOM    258  O   PRO A  18      36.822 110.387 115.674  1.00  0.00           O  
ATOM    259  CB  PRO A  18      36.659 113.430 114.077  1.00  0.00           C  
ATOM    260  CG  PRO A  18      37.908 114.266 113.844  1.00  0.00           C  
ATOM    261  CD  PRO A  18      38.394 114.752 115.117  1.00  0.00           C  
ATOM    262  HA  PRO A  18      36.010 112.758 116.064  1.00  0.00           H  
ATOM    263  HB2 PRO A  18      36.438 112.612 113.390  1.00  0.00           H  
ATOM    264  HB3 PRO A  18      35.779 114.074 114.080  1.00  0.00           H  
ATOM    265  HG2 PRO A  18      38.721 113.652 113.455  1.00  0.00           H  
ATOM    266  HG3 PRO A  18      37.718 115.027 113.088  1.00  0.00           H  
ATOM    267  HD2 PRO A  18      39.472 114.907 115.075  1.00  0.00           H  
ATOM    268  HD3 PRO A  18      37.863 115.680 115.330  1.00  0.00           H  
ATOM    269  N   ASP A  19      38.807 111.356 115.117  1.00  0.00           N  
ATOM    270  CA  ASP A  19      39.657 110.172 115.100  1.00  0.00           C  
ATOM    271  C   ASP A  19      39.714 109.522 116.495  1.00  0.00           C  
ATOM    272  O   ASP A  19      40.418 109.942 117.383  1.00  0.00           O  
ATOM    273  CB  ASP A  19      41.103 110.499 114.625  1.00  0.00           C  
ATOM    274  CG  ASP A  19      41.994 109.236 114.616  1.00  0.00           C  
ATOM    275  OD1 ASP A  19      43.257 109.388 114.463  1.00  0.00           O  
ATOM    276  OD2 ASP A  19      41.530 108.084 114.692  1.00  0.00           O1-
ATOM    277  H   ASP A  19      39.299 112.235 115.051  1.00  0.00           H  
ATOM    278  HA  ASP A  19      39.282 109.413 114.415  1.00  0.00           H  
ATOM    279  HB2 ASP A  19      41.103 110.931 113.624  1.00  0.00           H  
ATOM    280  HB3 ASP A  19      41.493 111.251 115.312  1.00  0.00           H  
ATOM    281  N   GLN A  20      38.954 108.430 116.693  1.00  0.00           N  
ATOM    282  CA  GLN A  20      38.717 107.740 117.953  1.00  0.00           C  
ATOM    283  C   GLN A  20      39.952 106.980 118.373  1.00  0.00           C  
ATOM    284  O   GLN A  20      40.190 106.724 119.563  1.00  0.00           O  
ATOM    285  CB  GLN A  20      37.541 106.699 117.904  1.00  0.00           C  
ATOM    286  CG  GLN A  20      36.214 107.342 117.645  1.00  0.00           C  
ATOM    287  CD  GLN A  20      35.949 108.557 118.576  1.00  0.00           C  
ATOM    288  NE2 GLN A  20      35.106 109.523 118.233  1.00  0.00           N  
ATOM    289  OE1 GLN A  20      36.389 108.705 119.741  1.00  0.00           O  
ATOM    290  H   GLN A  20      38.380 108.072 115.943  1.00  0.00           H  
ATOM    291  HA  GLN A  20      38.441 108.538 118.642  1.00  0.00           H  
ATOM    292  HB2 GLN A  20      37.761 105.901 117.195  1.00  0.00           H  
ATOM    293  HB3 GLN A  20      37.460 106.192 118.866  1.00  0.00           H  
ATOM    294  HG2 GLN A  20      36.147 107.788 116.653  1.00  0.00           H  
ATOM    295  HG3 GLN A  20      35.440 106.580 117.548  1.00  0.00           H  
ATOM    296 HE21 GLN A  20      35.236 110.274 118.895  1.00  0.00           H  
ATOM    297 HE22 GLN A  20      34.942 109.676 117.248  1.00  0.00           H  
ATOM    298  N   TYR A  21      40.718 106.559 117.328  1.00  0.00           N  
ATOM    299  CA  TYR A  21      42.015 105.885 117.468  1.00  0.00           C  
ATOM    300  C   TYR A  21      43.188 106.799 117.590  1.00  0.00           C  
ATOM    301  O   TYR A  21      44.352 106.343 117.542  1.00  0.00           O  
ATOM    302  CB  TYR A  21      42.201 104.781 116.398  1.00  0.00           C  
ATOM    303  CG  TYR A  21      41.299 103.571 116.571  1.00  0.00           C  
ATOM    304  CD1 TYR A  21      39.891 103.665 116.293  1.00  0.00           C  
ATOM    305  CD2 TYR A  21      41.825 102.374 116.958  1.00  0.00           C  
ATOM    306  CE1 TYR A  21      38.975 102.593 116.536  1.00  0.00           C  
ATOM    307  CE2 TYR A  21      40.978 101.254 117.142  1.00  0.00           C  
ATOM    308  CZ  TYR A  21      39.550 101.357 116.870  1.00  0.00           C  
ATOM    309  OH  TYR A  21      38.805 100.281 117.066  1.00  0.00           O  
ATOM    310  H   TYR A  21      40.367 106.840 116.423  1.00  0.00           H  
ATOM    311  HA  TYR A  21      41.977 105.310 118.393  1.00  0.00           H  
ATOM    312  HB2 TYR A  21      42.130 105.288 115.435  1.00  0.00           H  
ATOM    313  HB3 TYR A  21      43.195 104.335 116.402  1.00  0.00           H  
ATOM    314  HD1 TYR A  21      39.525 104.588 115.866  1.00  0.00           H  
ATOM    315  HD2 TYR A  21      42.851 102.342 117.295  1.00  0.00           H  
ATOM    316  HE1 TYR A  21      37.904 102.649 116.413  1.00  0.00           H  
ATOM    317  HE2 TYR A  21      41.445 100.333 117.460  1.00  0.00           H  
ATOM    318  HH  TYR A  21      37.930 100.472 117.414  1.00  0.00           H  
ATOM    319  N   ALA A  22      42.951 108.057 118.059  1.00  0.00           N  
ATOM    320  CA  ALA A  22      44.083 109.054 118.090  1.00  0.00           C  
ATOM    321  C   ALA A  22      45.369 108.768 118.970  1.00  0.00           C  
ATOM    322  O   ALA A  22      46.440 109.208 118.513  1.00  0.00           O  
ATOM    323  CB  ALA A  22      43.456 110.375 118.556  1.00  0.00           C  
ATOM    324  H   ALA A  22      41.983 108.347 118.034  1.00  0.00           H  
ATOM    325  HA  ALA A  22      44.408 109.250 117.068  1.00  0.00           H  
ATOM    326  HB1 ALA A  22      44.258 111.068 118.810  1.00  0.00           H  
ATOM    327  HB2 ALA A  22      42.983 110.846 117.694  1.00  0.00           H  
ATOM    328  HB3 ALA A  22      42.656 110.145 119.261  1.00  0.00           H  
ATOM    329  N   ASP A  23      45.285 108.049 120.073  1.00  0.00           N  
ATOM    330  CA  ASP A  23      46.418 107.663 120.877  1.00  0.00           C  
ATOM    331  C   ASP A  23      47.390 106.607 120.181  1.00  0.00           C  
ATOM    332  O   ASP A  23      48.447 106.196 120.746  1.00  0.00           O  
ATOM    333  CB  ASP A  23      45.984 107.081 122.183  1.00  0.00           C  
ATOM    334  CG  ASP A  23      45.323 105.739 122.100  1.00  0.00           C  
ATOM    335  OD1 ASP A  23      44.520 105.417 121.190  1.00  0.00           O  
ATOM    336  OD2 ASP A  23      45.680 104.925 122.997  1.00  0.00           O1-
ATOM    337  H   ASP A  23      44.341 107.829 120.358  1.00  0.00           H  
ATOM    338  HA  ASP A  23      47.145 108.446 121.088  1.00  0.00           H  
ATOM    339  HB2 ASP A  23      46.938 106.927 122.688  1.00  0.00           H  
ATOM    340  HB3 ASP A  23      45.335 107.829 122.639  1.00  0.00           H  
ATOM    341  N   GLY A  24      46.993 106.125 118.978  1.00  0.00           N  
ATOM    342  CA  GLY A  24      47.718 105.268 118.043  1.00  0.00           C  
ATOM    343  C   GLY A  24      48.076 103.901 118.542  1.00  0.00           C  
ATOM    344  O   GLY A  24      48.591 103.009 117.753  1.00  0.00           O  
ATOM    345  H   GLY A  24      46.118 106.489 118.632  1.00  0.00           H  
ATOM    346  HA2 GLY A  24      47.250 105.092 117.074  1.00  0.00           H  
ATOM    347  HA3 GLY A  24      48.631 105.824 117.831  1.00  0.00           H  
ATOM    348  N   GLU A  25      47.991 103.578 119.816  1.00  0.00           N  
ATOM    349  CA  GLU A  25      48.666 102.467 120.466  1.00  0.00           C  
ATOM    350  C   GLU A  25      48.021 101.150 120.074  1.00  0.00           C  
ATOM    351  O   GLU A  25      48.736 100.189 119.742  1.00  0.00           O  
ATOM    352  CB  GLU A  25      48.852 102.718 121.954  1.00  0.00           C  
ATOM    353  CG  GLU A  25      49.762 101.709 122.669  1.00  0.00           C  
ATOM    354  CD  GLU A  25      51.186 102.057 122.574  1.00  0.00           C  
ATOM    355  OE1 GLU A  25      52.001 101.569 123.329  1.00  0.00           O  
ATOM    356  OE2 GLU A  25      51.612 102.756 121.641  1.00  0.00           O1-
ATOM    357  H   GLU A  25      47.755 104.324 120.454  1.00  0.00           H  
ATOM    358  HA  GLU A  25      49.702 102.445 120.128  1.00  0.00           H  
ATOM    359  HB2 GLU A  25      49.294 103.690 122.170  1.00  0.00           H  
ATOM    360  HB3 GLU A  25      47.906 102.673 122.494  1.00  0.00           H  
ATOM    361  HG2 GLU A  25      49.585 102.013 123.701  1.00  0.00           H  
ATOM    362  HG3 GLU A  25      49.476 100.661 122.585  1.00  0.00           H  
ATOM    363  N   ALA A  26      46.673 101.122 119.955  1.00  0.00           N  
ATOM    364  CA  ALA A  26      45.814 100.036 119.301  1.00  0.00           C  
ATOM    365  C   ALA A  26      45.972 100.033 117.778  1.00  0.00           C  
ATOM    366  O   ALA A  26      46.126  98.983 117.183  1.00  0.00           O  
ATOM    367  CB  ALA A  26      44.370 100.249 119.739  1.00  0.00           C  
ATOM    368  H   ALA A  26      46.110 101.806 120.441  1.00  0.00           H  
ATOM    369  HA  ALA A  26      46.136  99.085 119.726  1.00  0.00           H  
ATOM    370  HB1 ALA A  26      44.361 100.322 120.826  1.00  0.00           H  
ATOM    371  HB2 ALA A  26      44.014 101.199 119.340  1.00  0.00           H  
ATOM    372  HB3 ALA A  26      43.782  99.410 119.367  1.00  0.00           H  
ATOM    373  N   ALA A  27      46.113 101.136 117.058  1.00  0.00           N  
ATOM    374  CA  ALA A  27      46.187 101.126 115.665  1.00  0.00           C  
ATOM    375  C   ALA A  27      47.510 100.430 115.124  1.00  0.00           C  
ATOM    376  O   ALA A  27      47.537  99.593 114.219  1.00  0.00           O  
ATOM    377  CB  ALA A  27      46.175 102.612 115.260  1.00  0.00           C  
ATOM    378  H   ALA A  27      46.125 102.039 117.510  1.00  0.00           H  
ATOM    379  HA  ALA A  27      45.322 100.553 115.331  1.00  0.00           H  
ATOM    380  HB1 ALA A  27      46.095 102.773 114.185  1.00  0.00           H  
ATOM    381  HB2 ALA A  27      45.265 103.040 115.682  1.00  0.00           H  
ATOM    382  HB3 ALA A  27      47.077 103.180 115.487  1.00  0.00           H  
ATOM    383  N   ARG A  28      48.639 100.772 115.772  1.00  0.00           N  
ATOM    384  CA  ARG A  28      50.014 100.263 115.370  1.00  0.00           C  
ATOM    385  C   ARG A  28      50.162  98.730 115.468  1.00  0.00           C  
ATOM    386  O   ARG A  28      51.018  98.094 114.889  1.00  0.00           O  
ATOM    387  CB  ARG A  28      51.138 101.007 116.147  1.00  0.00           C  
ATOM    388  CG  ARG A  28      51.178 100.706 117.675  1.00  0.00           C  
ATOM    389  CD  ARG A  28      52.433 101.373 118.234  1.00  0.00           C  
ATOM    390  NE  ARG A  28      52.641 101.056 119.649  1.00  0.00           N  
ATOM    391  CZ  ARG A  28      53.176 100.000 120.153  1.00  0.00           C  
ATOM    392  NH1 ARG A  28      53.787  99.016 119.585  1.00  0.00           N1+
ATOM    393  NH2 ARG A  28      53.079  99.778 121.456  1.00  0.00           N  
ATOM    394  H   ARG A  28      48.605 101.480 116.491  1.00  0.00           H  
ATOM    395  HA  ARG A  28      50.077 100.463 114.301  1.00  0.00           H  
ATOM    396  HB2 ARG A  28      52.123 100.680 115.816  1.00  0.00           H  
ATOM    397  HB3 ARG A  28      51.006 102.084 116.040  1.00  0.00           H  
ATOM    398  HG2 ARG A  28      50.330 101.164 118.183  1.00  0.00           H  
ATOM    399  HG3 ARG A  28      51.273  99.632 117.842  1.00  0.00           H  
ATOM    400  HD2 ARG A  28      53.297 101.070 117.641  1.00  0.00           H  
ATOM    401  HD3 ARG A  28      52.465 102.462 118.196  1.00  0.00           H  
ATOM    402  HE  ARG A  28      52.331 101.714 120.350  1.00  0.00           H  
ATOM    403 HH11 ARG A  28      53.954  99.167 118.600  1.00  0.00           H  
ATOM    404 HH12 ARG A  28      54.221  98.340 120.196  1.00  0.00           H  
ATOM    405 HH21 ARG A  28      52.934 100.463 122.183  1.00  0.00           H  
ATOM    406 HH22 ARG A  28      53.181  98.818 121.750  1.00  0.00           H  
ATOM    407  N   VAL A  29      49.328  98.185 116.311  1.00  0.00           N  
ATOM    408  CA  VAL A  29      49.190  96.741 116.498  1.00  0.00           C  
ATOM    409  C   VAL A  29      47.981  96.063 115.796  1.00  0.00           C  
ATOM    410  O   VAL A  29      47.917  94.851 115.963  1.00  0.00           O  
ATOM    411  CB  VAL A  29      49.293  96.405 117.988  1.00  0.00           C  
ATOM    412  CG1 VAL A  29      50.454  96.989 118.712  1.00  0.00           C  
ATOM    413  CG2 VAL A  29      47.976  96.803 118.707  1.00  0.00           C  
ATOM    414  H   VAL A  29      48.716  98.761 116.872  1.00  0.00           H  
ATOM    415  HA  VAL A  29      50.038  96.203 116.075  1.00  0.00           H  
ATOM    416  HB  VAL A  29      49.283  95.327 118.147  1.00  0.00           H  
ATOM    417 HG11 VAL A  29      50.475  96.590 119.725  1.00  0.00           H  
ATOM    418 HG12 VAL A  29      51.398  96.711 118.246  1.00  0.00           H  
ATOM    419 HG13 VAL A  29      50.406  98.077 118.780  1.00  0.00           H  
ATOM    420 HG21 VAL A  29      47.945  96.368 119.706  1.00  0.00           H  
ATOM    421 HG22 VAL A  29      47.850  97.885 118.681  1.00  0.00           H  
ATOM    422 HG23 VAL A  29      47.209  96.271 118.146  1.00  0.00           H  
ATOM    423  N   TRP A  30      47.141  96.896 115.093  1.00  0.00           N  
ATOM    424  CA  TRP A  30      45.754  96.401 114.615  1.00  0.00           C  
ATOM    425  C   TRP A  30      45.807  95.359 113.455  1.00  0.00           C  
ATOM    426  O   TRP A  30      45.003  94.421 113.434  1.00  0.00           O  
ATOM    427  CB  TRP A  30      45.003  97.617 114.150  1.00  0.00           C  
ATOM    428  CG  TRP A  30      43.501  97.365 114.132  1.00  0.00           C  
ATOM    429  CD1 TRP A  30      42.714  96.965 113.082  1.00  0.00           C  
ATOM    430  CD2 TRP A  30      42.623  97.296 115.319  1.00  0.00           C  
ATOM    431  CE2 TRP A  30      41.297  96.994 114.867  1.00  0.00           C  
ATOM    432  CE3 TRP A  30      42.812  97.513 116.697  1.00  0.00           C  
ATOM    433  NE1 TRP A  30      41.428  96.784 113.493  1.00  0.00           N  
ATOM    434  CZ2 TRP A  30      40.217  97.015 115.713  1.00  0.00           C  
ATOM    435  CZ3 TRP A  30      41.709  97.616 117.549  1.00  0.00           C  
ATOM    436  CH2 TRP A  30      40.393  97.396 117.045  1.00  0.00           C  
ATOM    437  H   TRP A  30      47.440  97.853 114.968  1.00  0.00           H  
ATOM    438  HA  TRP A  30      45.175  95.973 115.433  1.00  0.00           H  
ATOM    439  HB2 TRP A  30      45.160  98.443 114.843  1.00  0.00           H  
ATOM    440  HB3 TRP A  30      45.350  97.913 113.160  1.00  0.00           H  
ATOM    441  HD1 TRP A  30      43.010  96.801 112.057  1.00  0.00           H  
ATOM    442  HE1 TRP A  30      40.757  96.316 112.902  1.00  0.00           H  
ATOM    443  HE3 TRP A  30      43.795  97.531 117.143  1.00  0.00           H  
ATOM    444  HZ2 TRP A  30      39.225  96.878 115.312  1.00  0.00           H  
ATOM    445  HZ3 TRP A  30      41.797  97.901 118.587  1.00  0.00           H  
ATOM    446  HH2 TRP A  30      39.574  97.536 117.734  1.00  0.00           H  
ATOM    447  N   GLN A  31      46.807  95.402 112.590  1.00  0.00           N  
ATOM    448  CA  GLN A  31      47.081  94.330 111.714  1.00  0.00           C  
ATOM    449  C   GLN A  31      47.727  93.098 112.412  1.00  0.00           C  
ATOM    450  O   GLN A  31      47.316  91.947 112.143  1.00  0.00           O  
ATOM    451  CB  GLN A  31      48.002  94.893 110.591  1.00  0.00           C  
ATOM    452  CG  GLN A  31      48.449  94.061 109.395  1.00  0.00           C  
ATOM    453  CD  GLN A  31      47.274  93.676 108.560  1.00  0.00           C  
ATOM    454  NE2 GLN A  31      47.347  92.529 107.904  1.00  0.00           N  
ATOM    455  OE1 GLN A  31      46.170  94.239 108.560  1.00  0.00           O  
ATOM    456  H   GLN A  31      47.446  96.185 112.614  1.00  0.00           H  
ATOM    457  HA  GLN A  31      46.174  94.077 111.165  1.00  0.00           H  
ATOM    458  HB2 GLN A  31      47.536  95.810 110.230  1.00  0.00           H  
ATOM    459  HB3 GLN A  31      48.879  95.416 110.974  1.00  0.00           H  
ATOM    460  HG2 GLN A  31      48.949  94.834 108.813  1.00  0.00           H  
ATOM    461  HG3 GLN A  31      49.068  93.210 109.678  1.00  0.00           H  
ATOM    462 HE21 GLN A  31      46.537  92.353 107.327  1.00  0.00           H  
ATOM    463 HE22 GLN A  31      48.209  92.008 107.827  1.00  0.00           H  
ATOM    464  N   LEU A  32      48.560  93.264 113.402  1.00  0.00           N  
ATOM    465  CA  LEU A  32      49.135  92.094 114.205  1.00  0.00           C  
ATOM    466  C   LEU A  32      48.175  91.375 115.259  1.00  0.00           C  
ATOM    467  O   LEU A  32      48.367  90.227 115.728  1.00  0.00           O  
ATOM    468  CB  LEU A  32      50.442  92.519 114.823  1.00  0.00           C  
ATOM    469  CG  LEU A  32      51.461  92.886 113.796  1.00  0.00           C  
ATOM    470  CD1 LEU A  32      52.710  93.622 114.368  1.00  0.00           C  
ATOM    471  CD2 LEU A  32      51.835  91.701 112.840  1.00  0.00           C  
ATOM    472  H   LEU A  32      48.850  94.197 113.662  1.00  0.00           H  
ATOM    473  HA  LEU A  32      49.471  91.278 113.566  1.00  0.00           H  
ATOM    474  HB2 LEU A  32      50.189  93.458 115.314  1.00  0.00           H  
ATOM    475  HB3 LEU A  32      50.747  91.653 115.411  1.00  0.00           H  
ATOM    476  HG  LEU A  32      51.001  93.645 113.163  1.00  0.00           H  
ATOM    477 HD11 LEU A  32      53.462  93.821 113.605  1.00  0.00           H  
ATOM    478 HD12 LEU A  32      52.268  94.585 114.621  1.00  0.00           H  
ATOM    479 HD13 LEU A  32      53.142  93.019 115.167  1.00  0.00           H  
ATOM    480 HD21 LEU A  32      52.747  91.941 112.294  1.00  0.00           H  
ATOM    481 HD22 LEU A  32      52.008  90.800 113.428  1.00  0.00           H  
ATOM    482 HD23 LEU A  32      51.028  91.566 112.119  1.00  0.00           H  
ATOM    483  N   TYR A  33      47.006  92.108 115.442  1.00  0.00           N  
ATOM    484  CA  TYR A  33      45.807  91.828 116.306  1.00  0.00           C  
ATOM    485  C   TYR A  33      44.661  91.227 115.551  1.00  0.00           C  
ATOM    486  O   TYR A  33      44.074  90.295 116.041  1.00  0.00           O  
ATOM    487  CB  TYR A  33      45.386  93.119 116.951  1.00  0.00           C  
ATOM    488  CG  TYR A  33      44.188  93.072 117.833  1.00  0.00           C  
ATOM    489  CD1 TYR A  33      43.101  93.916 117.562  1.00  0.00           C  
ATOM    490  CD2 TYR A  33      44.115  92.104 118.804  1.00  0.00           C  
ATOM    491  CE1 TYR A  33      41.871  93.762 118.256  1.00  0.00           C  
ATOM    492  CE2 TYR A  33      42.902  91.866 119.436  1.00  0.00           C  
ATOM    493  CZ  TYR A  33      41.767  92.662 119.132  1.00  0.00           C  
ATOM    494  OH  TYR A  33      40.550  92.347 119.568  1.00  0.00           O  
ATOM    495  H   TYR A  33      47.026  93.034 115.041  1.00  0.00           H  
ATOM    496  HA  TYR A  33      46.090  91.075 117.042  1.00  0.00           H  
ATOM    497  HB2 TYR A  33      46.243  93.509 117.500  1.00  0.00           H  
ATOM    498  HB3 TYR A  33      45.228  93.855 116.161  1.00  0.00           H  
ATOM    499  HD1 TYR A  33      43.221  94.631 116.762  1.00  0.00           H  
ATOM    500  HD2 TYR A  33      44.909  91.404 119.016  1.00  0.00           H  
ATOM    501  HE1 TYR A  33      41.049  94.386 117.937  1.00  0.00           H  
ATOM    502  HE2 TYR A  33      42.759  91.027 120.102  1.00  0.00           H  
ATOM    503  HH  TYR A  33      39.902  93.022 119.353  1.00  0.00           H  
ATOM    504  N   ILE A  34      44.536  91.512 114.256  1.00  0.00           N  
ATOM    505  CA  ILE A  34      43.701  90.811 113.261  1.00  0.00           C  
ATOM    506  C   ILE A  34      44.177  89.383 113.081  1.00  0.00           C  
ATOM    507  O   ILE A  34      43.364  88.527 112.763  1.00  0.00           O  
ATOM    508  CB  ILE A  34      43.713  91.555 111.890  1.00  0.00           C  
ATOM    509  CG1 ILE A  34      42.567  92.608 111.951  1.00  0.00           C  
ATOM    510  CG2 ILE A  34      43.468  90.628 110.637  1.00  0.00           C  
ATOM    511  CD1 ILE A  34      42.754  93.732 110.931  1.00  0.00           C  
ATOM    512  H   ILE A  34      44.881  92.418 113.971  1.00  0.00           H  
ATOM    513  HA  ILE A  34      42.684  90.655 113.620  1.00  0.00           H  
ATOM    514  HB  ILE A  34      44.615  92.162 111.820  1.00  0.00           H  
ATOM    515 HG12 ILE A  34      41.608  92.111 111.807  1.00  0.00           H  
ATOM    516 HG13 ILE A  34      42.655  93.029 112.953  1.00  0.00           H  
ATOM    517 HG21 ILE A  34      42.443  90.262 110.698  1.00  0.00           H  
ATOM    518 HG22 ILE A  34      43.557  91.162 109.690  1.00  0.00           H  
ATOM    519 HG23 ILE A  34      44.164  89.806 110.476  1.00  0.00           H  
ATOM    520 HD11 ILE A  34      43.702  94.267 110.995  1.00  0.00           H  
ATOM    521 HD12 ILE A  34      42.640  93.382 109.905  1.00  0.00           H  
ATOM    522 HD13 ILE A  34      41.972  94.477 111.081  1.00  0.00           H  
ATOM    523  N   GLY A  35      45.454  89.098 113.194  1.00  0.00           N  
ATOM    524  CA  GLY A  35      46.103  87.815 112.923  1.00  0.00           C  
ATOM    525  C   GLY A  35      46.326  87.563 111.415  1.00  0.00           C  
ATOM    526  O   GLY A  35      46.690  88.488 110.759  1.00  0.00           O  
ATOM    527  H   GLY A  35      46.177  89.801 113.264  1.00  0.00           H  
ATOM    528  HA2 GLY A  35      46.985  87.669 113.546  1.00  0.00           H  
ATOM    529  HA3 GLY A  35      45.444  87.024 113.281  1.00  0.00           H  
ATOM    530  N   ASP A  36      46.279  86.282 111.027  1.00  0.00           N  
ATOM    531  CA  ASP A  36      46.257  85.981 109.608  1.00  0.00           C  
ATOM    532  C   ASP A  36      44.944  86.525 109.004  1.00  0.00           C  
ATOM    533  O   ASP A  36      43.821  86.029 109.286  1.00  0.00           O  
ATOM    534  CB  ASP A  36      46.391  84.472 109.541  1.00  0.00           C  
ATOM    535  CG  ASP A  36      46.816  83.933 108.149  1.00  0.00           C  
ATOM    536  OD1 ASP A  36      47.508  82.896 108.157  1.00  0.00           O  
ATOM    537  OD2 ASP A  36      46.612  84.627 107.152  1.00  0.00           O1-
ATOM    538  H   ASP A  36      45.816  85.585 111.594  1.00  0.00           H  
ATOM    539  HA  ASP A  36      47.079  86.402 109.029  1.00  0.00           H  
ATOM    540  HB2 ASP A  36      47.131  84.127 110.263  1.00  0.00           H  
ATOM    541  HB3 ASP A  36      45.432  84.039 109.825  1.00  0.00           H  
ATOM    542  N   THR A  37      45.044  87.479 108.021  1.00  0.00           N  
ATOM    543  CA  THR A  37      43.949  88.091 107.343  1.00  0.00           C  
ATOM    544  C   THR A  37      43.139  87.059 106.497  1.00  0.00           C  
ATOM    545  O   THR A  37      41.923  87.135 106.311  1.00  0.00           O  
ATOM    546  CB  THR A  37      44.348  89.244 106.454  1.00  0.00           C  
ATOM    547  CG2 THR A  37      45.152  90.310 107.104  1.00  0.00           C  
ATOM    548  OG1 THR A  37      45.161  88.819 105.348  1.00  0.00           O  
ATOM    549  H   THR A  37      45.957  87.839 107.788  1.00  0.00           H  
ATOM    550  HA  THR A  37      43.344  88.584 108.103  1.00  0.00           H  
ATOM    551  HB  THR A  37      43.438  89.598 105.971  1.00  0.00           H  
ATOM    552  HG1 THR A  37      44.799  89.022 104.483  1.00  0.00           H  
ATOM    553 HG21 THR A  37      45.935  89.906 107.746  1.00  0.00           H  
ATOM    554 HG22 THR A  37      45.664  90.947 106.382  1.00  0.00           H  
ATOM    555 HG23 THR A  37      44.574  91.000 107.719  1.00  0.00           H  
ATOM    556  N   ARG A  38      43.886  86.047 105.953  1.00  0.00           N  
ATOM    557  CA  ARG A  38      43.358  84.926 105.092  1.00  0.00           C  
ATOM    558  C   ARG A  38      42.335  84.058 105.838  1.00  0.00           C  
ATOM    559  O   ARG A  38      41.264  83.764 105.281  1.00  0.00           O  
ATOM    560  CB  ARG A  38      44.431  84.114 104.366  1.00  0.00           C  
ATOM    561  CG  ARG A  38      45.521  84.987 103.703  1.00  0.00           C  
ATOM    562  CD  ARG A  38      46.739  84.083 103.428  1.00  0.00           C  
ATOM    563  NE  ARG A  38      47.444  83.749 104.688  1.00  0.00           N  
ATOM    564  CZ  ARG A  38      48.685  83.267 104.722  1.00  0.00           C  
ATOM    565  NH1 ARG A  38      49.398  83.102 103.671  1.00  0.00           N1+
ATOM    566  NH2 ARG A  38      49.241  83.052 105.824  1.00  0.00           N  
ATOM    567  H   ARG A  38      44.892  86.065 106.048  1.00  0.00           H  
ATOM    568  HA  ARG A  38      42.782  85.369 104.281  1.00  0.00           H  
ATOM    569  HB2 ARG A  38      44.791  83.549 105.226  1.00  0.00           H  
ATOM    570  HB3 ARG A  38      43.940  83.462 103.644  1.00  0.00           H  
ATOM    571  HG2 ARG A  38      45.292  85.263 102.674  1.00  0.00           H  
ATOM    572  HG3 ARG A  38      45.757  85.848 104.328  1.00  0.00           H  
ATOM    573  HD2 ARG A  38      46.481  83.148 102.934  1.00  0.00           H  
ATOM    574  HD3 ARG A  38      47.404  84.529 102.689  1.00  0.00           H  
ATOM    575  HE  ARG A  38      47.010  83.949 105.578  1.00  0.00           H  
ATOM    576 HH11 ARG A  38      49.006  83.057 102.741  1.00  0.00           H  
ATOM    577 HH12 ARG A  38      50.302  82.654 103.712  1.00  0.00           H  
ATOM    578 HH21 ARG A  38      48.619  83.117 106.618  1.00  0.00           H  
ATOM    579 HH22 ARG A  38      50.246  83.050 105.928  1.00  0.00           H  
ATOM    580  N   SER A  39      42.635  83.803 107.120  1.00  0.00           N  
ATOM    581  CA  SER A  39      41.803  83.125 108.072  1.00  0.00           C  
ATOM    582  C   SER A  39      40.505  83.898 108.474  1.00  0.00           C  
ATOM    583  O   SER A  39      39.465  83.281 108.594  1.00  0.00           O  
ATOM    584  CB  SER A  39      42.644  82.657 109.235  1.00  0.00           C  
ATOM    585  OG  SER A  39      41.842  81.953 110.187  1.00  0.00           O  
ATOM    586  H   SER A  39      43.486  84.250 107.429  1.00  0.00           H  
ATOM    587  HA  SER A  39      41.429  82.292 107.478  1.00  0.00           H  
ATOM    588  HB2 SER A  39      43.435  82.006 108.861  1.00  0.00           H  
ATOM    589  HB3 SER A  39      43.053  83.537 109.729  1.00  0.00           H  
ATOM    590  HG  SER A  39      42.435  81.343 110.632  1.00  0.00           H  
ATOM    591  N   ARG A  40      40.571  85.226 108.770  1.00  0.00           N  
ATOM    592  CA  ARG A  40      39.420  86.096 108.907  1.00  0.00           C  
ATOM    593  C   ARG A  40      38.506  86.222 107.707  1.00  0.00           C  
ATOM    594  O   ARG A  40      37.259  86.247 107.759  1.00  0.00           O  
ATOM    595  CB  ARG A  40      39.982  87.528 109.279  1.00  0.00           C  
ATOM    596  CG  ARG A  40      38.829  88.537 109.272  1.00  0.00           C  
ATOM    597  CD  ARG A  40      39.315  89.961 109.726  1.00  0.00           C  
ATOM    598  NE  ARG A  40      38.229  90.967 109.595  1.00  0.00           N  
ATOM    599  CZ  ARG A  40      38.082  92.079 110.204  1.00  0.00           C  
ATOM    600  NH1 ARG A  40      38.852  92.384 111.260  1.00  0.00           N1+
ATOM    601  NH2 ARG A  40      37.195  92.961 109.796  1.00  0.00           N  
ATOM    602  H   ARG A  40      41.503  85.584 108.927  1.00  0.00           H  
ATOM    603  HA  ARG A  40      38.774  85.758 109.716  1.00  0.00           H  
ATOM    604  HB2 ARG A  40      40.502  87.380 110.226  1.00  0.00           H  
ATOM    605  HB3 ARG A  40      40.709  87.909 108.562  1.00  0.00           H  
ATOM    606  HG2 ARG A  40      38.462  88.602 108.249  1.00  0.00           H  
ATOM    607  HG3 ARG A  40      38.082  88.304 110.031  1.00  0.00           H  
ATOM    608  HD2 ARG A  40      39.763  89.862 110.714  1.00  0.00           H  
ATOM    609  HD3 ARG A  40      40.173  90.254 109.120  1.00  0.00           H  
ATOM    610  HE  ARG A  40      37.639  90.942 108.775  1.00  0.00           H  
ATOM    611 HH11 ARG A  40      39.291  91.635 111.776  1.00  0.00           H  
ATOM    612 HH12 ARG A  40      38.677  93.264 111.722  1.00  0.00           H  
ATOM    613 HH21 ARG A  40      36.785  92.915 108.875  1.00  0.00           H  
ATOM    614 HH22 ARG A  40      36.886  93.646 110.471  1.00  0.00           H  
ATOM    615  N   THR A  41      39.156  86.149 106.540  1.00  0.00           N  
ATOM    616  CA  THR A  41      38.439  86.289 105.269  1.00  0.00           C  
ATOM    617  C   THR A  41      37.669  84.969 104.913  1.00  0.00           C  
ATOM    618  O   THR A  41      36.436  84.965 104.539  1.00  0.00           O  
ATOM    619  CB  THR A  41      39.455  86.794 104.219  1.00  0.00           C  
ATOM    620  CG2 THR A  41      38.866  86.686 102.832  1.00  0.00           C  
ATOM    621  OG1 THR A  41      39.749  88.137 104.503  1.00  0.00           O  
ATOM    622  H   THR A  41      40.163  86.093 106.588  1.00  0.00           H  
ATOM    623  HA  THR A  41      37.636  87.021 105.366  1.00  0.00           H  
ATOM    624  HB  THR A  41      40.439  86.329 104.292  1.00  0.00           H  
ATOM    625  HG1 THR A  41      40.430  88.100 105.179  1.00  0.00           H  
ATOM    626 HG21 THR A  41      39.384  87.413 102.207  1.00  0.00           H  
ATOM    627 HG22 THR A  41      39.010  85.630 102.603  1.00  0.00           H  
ATOM    628 HG23 THR A  41      37.823  87.002 102.856  1.00  0.00           H  
ATOM    629  N   ALA A  42      38.221  83.752 105.136  1.00  0.00           N  
ATOM    630  CA  ALA A  42      37.525  82.466 105.030  1.00  0.00           C  
ATOM    631  C   ALA A  42      36.169  82.402 105.754  1.00  0.00           C  
ATOM    632  O   ALA A  42      35.225  81.942 105.122  1.00  0.00           O  
ATOM    633  CB  ALA A  42      38.488  81.333 105.429  1.00  0.00           C  
ATOM    634  H   ALA A  42      39.145  83.807 105.540  1.00  0.00           H  
ATOM    635  HA  ALA A  42      37.322  82.354 103.966  1.00  0.00           H  
ATOM    636  HB1 ALA A  42      38.706  81.479 106.487  1.00  0.00           H  
ATOM    637  HB2 ALA A  42      38.040  80.347 105.307  1.00  0.00           H  
ATOM    638  HB3 ALA A  42      39.361  81.343 104.777  1.00  0.00           H  
ATOM    639  N   GLU A  43      36.020  82.894 106.993  1.00  0.00           N  
ATOM    640  CA  GLU A  43      34.764  82.701 107.847  1.00  0.00           C  
ATOM    641  C   GLU A  43      33.554  83.323 107.274  1.00  0.00           C  
ATOM    642  O   GLU A  43      32.481  82.777 107.428  1.00  0.00           O  
ATOM    643  CB  GLU A  43      34.918  83.055 109.373  1.00  0.00           C  
ATOM    644  CG  GLU A  43      36.241  82.624 110.007  1.00  0.00           C  
ATOM    645  CD  GLU A  43      36.586  81.195 109.999  1.00  0.00           C  
ATOM    646  OE1 GLU A  43      37.666  80.897 110.617  1.00  0.00           O  
ATOM    647  OE2 GLU A  43      35.860  80.279 109.539  1.00  0.00           O1-
ATOM    648  H   GLU A  43      36.761  83.403 107.455  1.00  0.00           H  
ATOM    649  HA  GLU A  43      34.521  81.638 107.823  1.00  0.00           H  
ATOM    650  HB2 GLU A  43      34.773  84.130 109.471  1.00  0.00           H  
ATOM    651  HB3 GLU A  43      34.162  82.520 109.947  1.00  0.00           H  
ATOM    652  HG2 GLU A  43      37.015  83.165 109.463  1.00  0.00           H  
ATOM    653  HG3 GLU A  43      36.145  82.962 111.038  1.00  0.00           H  
ATOM    654  N   TYR A  44      33.751  84.348 106.384  1.00  0.00           N  
ATOM    655  CA  TYR A  44      32.532  84.987 105.705  1.00  0.00           C  
ATOM    656  C   TYR A  44      32.729  85.457 104.246  1.00  0.00           C  
ATOM    657  O   TYR A  44      31.788  86.097 103.704  1.00  0.00           O  
ATOM    658  CB  TYR A  44      32.106  86.212 106.624  1.00  0.00           C  
ATOM    659  CG  TYR A  44      33.098  87.266 106.979  1.00  0.00           C  
ATOM    660  CD1 TYR A  44      33.314  88.434 106.267  1.00  0.00           C  
ATOM    661  CD2 TYR A  44      33.855  87.117 108.157  1.00  0.00           C  
ATOM    662  CE1 TYR A  44      34.263  89.418 106.644  1.00  0.00           C  
ATOM    663  CE2 TYR A  44      34.748  88.143 108.596  1.00  0.00           C  
ATOM    664  CZ  TYR A  44      34.932  89.289 107.872  1.00  0.00           C  
ATOM    665  OH  TYR A  44      35.710  90.306 108.367  1.00  0.00           O  
ATOM    666  H   TYR A  44      34.694  84.697 106.287  1.00  0.00           H  
ATOM    667  HA  TYR A  44      31.753  84.230 105.609  1.00  0.00           H  
ATOM    668  HB2 TYR A  44      31.264  86.702 106.133  1.00  0.00           H  
ATOM    669  HB3 TYR A  44      31.804  85.866 107.613  1.00  0.00           H  
ATOM    670  HD1 TYR A  44      32.750  88.692 105.383  1.00  0.00           H  
ATOM    671  HD2 TYR A  44      33.682  86.282 108.819  1.00  0.00           H  
ATOM    672  HE1 TYR A  44      34.249  90.360 106.115  1.00  0.00           H  
ATOM    673  HE2 TYR A  44      35.343  88.031 109.489  1.00  0.00           H  
ATOM    674  HH  TYR A  44      35.928  90.930 107.671  1.00  0.00           H  
ATOM    675  N   LYS A  45      33.803  85.114 103.475  1.00  0.00           N  
ATOM    676  CA  LYS A  45      33.988  85.478 102.067  1.00  0.00           C  
ATOM    677  C   LYS A  45      32.888  84.996 101.149  1.00  0.00           C  
ATOM    678  O   LYS A  45      32.240  85.865 100.555  1.00  0.00           O  
ATOM    679  CB  LYS A  45      35.384  85.212 101.562  1.00  0.00           C  
ATOM    680  CG  LYS A  45      35.603  85.693 100.156  1.00  0.00           C  
ATOM    681  CD  LYS A  45      36.974  85.350  99.647  1.00  0.00           C  
ATOM    682  CE  LYS A  45      37.203  86.006  98.295  1.00  0.00           C  
ATOM    683  NZ  LYS A  45      38.506  85.582  97.783  1.00  0.00           N1+
ATOM    684  H   LYS A  45      34.636  84.653 103.813  1.00  0.00           H  
ATOM    685  HA  LYS A  45      33.846  86.558 102.127  1.00  0.00           H  
ATOM    686  HB2 LYS A  45      36.026  85.836 102.184  1.00  0.00           H  
ATOM    687  HB3 LYS A  45      35.599  84.144 101.566  1.00  0.00           H  
ATOM    688  HG2 LYS A  45      34.840  85.216  99.539  1.00  0.00           H  
ATOM    689  HG3 LYS A  45      35.460  86.760  99.987  1.00  0.00           H  
ATOM    690  HD2 LYS A  45      37.601  85.890 100.357  1.00  0.00           H  
ATOM    691  HD3 LYS A  45      37.171  84.283  99.535  1.00  0.00           H  
ATOM    692  HE2 LYS A  45      36.446  85.740  97.557  1.00  0.00           H  
ATOM    693  HE3 LYS A  45      37.260  87.073  98.509  1.00  0.00           H  
ATOM    694  HZ1 LYS A  45      39.219  85.902  98.422  1.00  0.00           H  
ATOM    695  HZ2 LYS A  45      38.514  84.580  97.661  1.00  0.00           H  
ATOM    696  HZ3 LYS A  45      38.773  86.091  96.953  1.00  0.00           H  
ATOM    697  N   ALA A  46      32.680  83.704 100.970  1.00  0.00           N  
ATOM    698  CA  ALA A  46      31.689  83.258  99.946  1.00  0.00           C  
ATOM    699  C   ALA A  46      30.217  83.572 100.389  1.00  0.00           C  
ATOM    700  O   ALA A  46      29.445  83.879  99.465  1.00  0.00           O  
ATOM    701  CB  ALA A  46      31.946  81.784  99.627  1.00  0.00           C  
ATOM    702  H   ALA A  46      33.312  82.979 101.277  1.00  0.00           H  
ATOM    703  HA  ALA A  46      31.909  83.883  99.082  1.00  0.00           H  
ATOM    704  HB1 ALA A  46      31.052  81.428  99.115  1.00  0.00           H  
ATOM    705  HB2 ALA A  46      32.833  81.710  98.998  1.00  0.00           H  
ATOM    706  HB3 ALA A  46      32.029  81.230 100.562  1.00  0.00           H  
ATOM    707  N   TRP A  47      29.908  83.644 101.639  1.00  0.00           N  
ATOM    708  CA  TRP A  47      28.597  84.051 102.143  1.00  0.00           C  
ATOM    709  C   TRP A  47      28.257  85.529 101.752  1.00  0.00           C  
ATOM    710  O   TRP A  47      27.206  85.766 101.144  1.00  0.00           O  
ATOM    711  CB  TRP A  47      28.548  83.852 103.639  1.00  0.00           C  
ATOM    712  CG  TRP A  47      27.316  84.364 104.267  1.00  0.00           C  
ATOM    713  CD1 TRP A  47      26.132  83.749 104.339  1.00  0.00           C  
ATOM    714  CD2 TRP A  47      27.107  85.678 104.845  1.00  0.00           C  
ATOM    715  CE2 TRP A  47      25.644  85.854 105.083  1.00  0.00           C  
ATOM    716  CE3 TRP A  47      27.874  86.757 105.253  1.00  0.00           C  
ATOM    717  NE1 TRP A  47      25.124  84.633 104.734  1.00  0.00           N  
ATOM    718  CZ2 TRP A  47      25.098  86.958 105.743  1.00  0.00           C  
ATOM    719  CZ3 TRP A  47      27.367  87.911 105.927  1.00  0.00           C  
ATOM    720  CH2 TRP A  47      25.939  87.919 106.260  1.00  0.00           C  
ATOM    721  H   TRP A  47      30.564  83.212 102.275  1.00  0.00           H  
ATOM    722  HA  TRP A  47      27.945  83.314 101.673  1.00  0.00           H  
ATOM    723  HB2 TRP A  47      28.455  82.799 103.905  1.00  0.00           H  
ATOM    724  HB3 TRP A  47      29.370  84.249 104.234  1.00  0.00           H  
ATOM    725  HD1 TRP A  47      25.979  82.742 103.979  1.00  0.00           H  
ATOM    726  HE1 TRP A  47      24.130  84.463 104.797  1.00  0.00           H  
ATOM    727  HE3 TRP A  47      28.945  86.699 105.130  1.00  0.00           H  
ATOM    728  HZ2 TRP A  47      24.034  86.989 105.923  1.00  0.00           H  
ATOM    729  HZ3 TRP A  47      28.075  88.615 106.339  1.00  0.00           H  
ATOM    730  HH2 TRP A  47      25.616  88.774 106.836  1.00  0.00           H  
ATOM    731  N   LEU A  48      29.287  86.383 101.731  1.00  0.00           N  
ATOM    732  CA  LEU A  48      29.141  87.787 101.297  1.00  0.00           C  
ATOM    733  C   LEU A  48      29.113  87.764  99.684  1.00  0.00           C  
ATOM    734  O   LEU A  48      28.187  88.353  99.098  1.00  0.00           O  
ATOM    735  CB  LEU A  48      30.247  88.648 101.952  1.00  0.00           C  
ATOM    736  CG  LEU A  48      30.291  90.163 101.634  1.00  0.00           C  
ATOM    737  CD1 LEU A  48      28.944  90.865 101.936  1.00  0.00           C  
ATOM    738  CD2 LEU A  48      31.332  90.802 102.537  1.00  0.00           C  
ATOM    739  H   LEU A  48      30.149  86.019 102.110  1.00  0.00           H  
ATOM    740  HA  LEU A  48      28.173  88.106 101.683  1.00  0.00           H  
ATOM    741  HB2 LEU A  48      30.182  88.401 103.012  1.00  0.00           H  
ATOM    742  HB3 LEU A  48      31.152  88.193 101.550  1.00  0.00           H  
ATOM    743  HG  LEU A  48      30.372  90.268 100.552  1.00  0.00           H  
ATOM    744 HD11 LEU A  48      28.203  90.560 101.198  1.00  0.00           H  
ATOM    745 HD12 LEU A  48      28.678  90.586 102.956  1.00  0.00           H  
ATOM    746 HD13 LEU A  48      29.076  91.938 102.082  1.00  0.00           H  
ATOM    747 HD21 LEU A  48      31.337  91.856 102.258  1.00  0.00           H  
ATOM    748 HD22 LEU A  48      31.120  90.765 103.605  1.00  0.00           H  
ATOM    749 HD23 LEU A  48      32.280  90.273 102.446  1.00  0.00           H  
ATOM    750  N   LEU A  49      29.897  86.962  99.022  1.00  0.00           N  
ATOM    751  CA  LEU A  49      29.669  86.746  97.497  1.00  0.00           C  
ATOM    752  C   LEU A  49      28.277  86.219  97.161  1.00  0.00           C  
ATOM    753  O   LEU A  49      27.672  86.668  96.156  1.00  0.00           O  
ATOM    754  CB  LEU A  49      30.805  85.846  96.843  1.00  0.00           C  
ATOM    755  CG  LEU A  49      32.258  86.321  96.982  1.00  0.00           C  
ATOM    756  CD1 LEU A  49      33.293  85.186  96.628  1.00  0.00           C  
ATOM    757  CD2 LEU A  49      32.566  87.534  96.087  1.00  0.00           C  
ATOM    758  H   LEU A  49      30.631  86.443  99.483  1.00  0.00           H  
ATOM    759  HA  LEU A  49      29.767  87.716  97.008  1.00  0.00           H  
ATOM    760  HB2 LEU A  49      30.840  84.858  97.302  1.00  0.00           H  
ATOM    761  HB3 LEU A  49      30.693  85.683  95.770  1.00  0.00           H  
ATOM    762  HG  LEU A  49      32.397  86.561  98.036  1.00  0.00           H  
ATOM    763 HD11 LEU A  49      32.976  84.604  95.762  1.00  0.00           H  
ATOM    764 HD12 LEU A  49      34.232  85.694  96.411  1.00  0.00           H  
ATOM    765 HD13 LEU A  49      33.303  84.577  97.532  1.00  0.00           H  
ATOM    766 HD21 LEU A  49      31.695  88.117  95.788  1.00  0.00           H  
ATOM    767 HD22 LEU A  49      33.200  88.255  96.605  1.00  0.00           H  
ATOM    768 HD23 LEU A  49      33.045  87.255  95.149  1.00  0.00           H  
ATOM    769  N   GLY A  50      27.625  85.318  97.985  1.00  0.00           N  
ATOM    770  CA  GLY A  50      26.225  85.013  97.915  1.00  0.00           C  
ATOM    771  C   GLY A  50      25.321  86.297  97.958  1.00  0.00           C  
ATOM    772  O   GLY A  50      24.601  86.461  96.968  1.00  0.00           O  
ATOM    773  H   GLY A  50      28.162  85.021  98.787  1.00  0.00           H  
ATOM    774  HA2 GLY A  50      25.974  84.437  97.025  1.00  0.00           H  
ATOM    775  HA3 GLY A  50      26.030  84.428  98.814  1.00  0.00           H  
ATOM    776  N   LEU A  51      25.520  87.255  98.906  1.00  0.00           N  
ATOM    777  CA  LEU A  51      24.691  88.436  98.881  1.00  0.00           C  
ATOM    778  C   LEU A  51      24.905  89.252  97.670  1.00  0.00           C  
ATOM    779  O   LEU A  51      23.951  89.688  96.980  1.00  0.00           O  
ATOM    780  CB  LEU A  51      24.990  89.266 100.160  1.00  0.00           C  
ATOM    781  CG  LEU A  51      24.839  88.658 101.546  1.00  0.00           C  
ATOM    782  CD1 LEU A  51      25.622  89.445 102.615  1.00  0.00           C  
ATOM    783  CD2 LEU A  51      23.359  88.600 101.985  1.00  0.00           C  
ATOM    784  H   LEU A  51      26.230  87.128  99.614  1.00  0.00           H  
ATOM    785  HA  LEU A  51      23.647  88.123  98.877  1.00  0.00           H  
ATOM    786  HB2 LEU A  51      26.030  89.594 100.176  1.00  0.00           H  
ATOM    787  HB3 LEU A  51      24.412  90.186 100.063  1.00  0.00           H  
ATOM    788  HG  LEU A  51      25.261  87.653 101.535  1.00  0.00           H  
ATOM    789 HD11 LEU A  51      26.684  89.264 102.450  1.00  0.00           H  
ATOM    790 HD12 LEU A  51      25.476  90.503 102.400  1.00  0.00           H  
ATOM    791 HD13 LEU A  51      25.237  89.084 103.569  1.00  0.00           H  
ATOM    792 HD21 LEU A  51      22.808  89.497 101.701  1.00  0.00           H  
ATOM    793 HD22 LEU A  51      22.914  87.668 101.636  1.00  0.00           H  
ATOM    794 HD23 LEU A  51      23.243  88.587 103.069  1.00  0.00           H  
ATOM    795  N   LEU A  52      26.177  89.429  97.339  1.00  0.00           N  
ATOM    796  CA  LEU A  52      26.679  90.313  96.224  1.00  0.00           C  
ATOM    797  C   LEU A  52      26.318  89.747  94.837  1.00  0.00           C  
ATOM    798  O   LEU A  52      26.212  90.476  93.866  1.00  0.00           O  
ATOM    799  CB  LEU A  52      28.179  90.672  96.440  1.00  0.00           C  
ATOM    800  CG  LEU A  52      28.626  91.362  97.760  1.00  0.00           C  
ATOM    801  CD1 LEU A  52      30.165  91.354  97.897  1.00  0.00           C  
ATOM    802  CD2 LEU A  52      28.125  92.798  97.867  1.00  0.00           C  
ATOM    803  H   LEU A  52      26.860  88.928  97.890  1.00  0.00           H  
ATOM    804  HA  LEU A  52      26.296  91.334  96.251  1.00  0.00           H  
ATOM    805  HB2 LEU A  52      28.706  89.718  96.409  1.00  0.00           H  
ATOM    806  HB3 LEU A  52      28.514  91.181  95.537  1.00  0.00           H  
ATOM    807  HG  LEU A  52      28.219  90.876  98.647  1.00  0.00           H  
ATOM    808 HD11 LEU A  52      30.420  91.678  98.905  1.00  0.00           H  
ATOM    809 HD12 LEU A  52      30.579  90.368  97.689  1.00  0.00           H  
ATOM    810 HD13 LEU A  52      30.575  91.985  97.108  1.00  0.00           H  
ATOM    811 HD21 LEU A  52      27.040  92.790  97.958  1.00  0.00           H  
ATOM    812 HD22 LEU A  52      28.675  93.328  98.645  1.00  0.00           H  
ATOM    813 HD23 LEU A  52      28.323  93.362  96.955  1.00  0.00           H  
ATOM    814  N   ARG A  53      26.111  88.429  94.700  1.00  0.00           N  
ATOM    815  CA  ARG A  53      25.493  87.706  93.626  1.00  0.00           C  
ATOM    816  C   ARG A  53      24.008  88.025  93.485  1.00  0.00           C  
ATOM    817  O   ARG A  53      23.486  88.349  92.377  1.00  0.00           O  
ATOM    818  CB  ARG A  53      25.648  86.181  93.821  1.00  0.00           C  
ATOM    819  CG  ARG A  53      25.000  85.398  92.663  1.00  0.00           C  
ATOM    820  CD  ARG A  53      25.391  83.907  92.523  1.00  0.00           C  
ATOM    821  NE  ARG A  53      24.995  83.482  91.132  1.00  0.00           N  
ATOM    822  CZ  ARG A  53      25.719  83.360  90.062  1.00  0.00           C  
ATOM    823  NH1 ARG A  53      27.034  83.392  90.071  1.00  0.00           N1+
ATOM    824  NH2 ARG A  53      25.148  83.234  88.867  1.00  0.00           N  
ATOM    825  H   ARG A  53      26.406  87.892  95.504  1.00  0.00           H  
ATOM    826  HA  ARG A  53      25.935  88.016  92.679  1.00  0.00           H  
ATOM    827  HB2 ARG A  53      26.714  85.956  93.820  1.00  0.00           H  
ATOM    828  HB3 ARG A  53      25.181  85.826  94.739  1.00  0.00           H  
ATOM    829  HG2 ARG A  53      23.913  85.458  92.710  1.00  0.00           H  
ATOM    830  HG3 ARG A  53      25.336  85.939  91.779  1.00  0.00           H  
ATOM    831  HD2 ARG A  53      26.479  83.960  92.480  1.00  0.00           H  
ATOM    832  HD3 ARG A  53      25.037  83.289  93.347  1.00  0.00           H  
ATOM    833  HE  ARG A  53      24.127  82.981  91.007  1.00  0.00           H  
ATOM    834 HH11 ARG A  53      27.431  83.759  90.924  1.00  0.00           H  
ATOM    835 HH12 ARG A  53      27.569  83.122  89.258  1.00  0.00           H  
ATOM    836 HH21 ARG A  53      24.170  83.485  88.857  1.00  0.00           H  
ATOM    837 HH22 ARG A  53      25.811  83.329  88.110  1.00  0.00           H  
ATOM    838  N   GLN A  54      23.236  87.982  94.581  1.00  0.00           N  
ATOM    839  CA  GLN A  54      21.758  88.199  94.532  1.00  0.00           C  
ATOM    840  C   GLN A  54      21.308  89.569  94.037  1.00  0.00           C  
ATOM    841  O   GLN A  54      20.384  89.711  93.209  1.00  0.00           O  
ATOM    842  CB  GLN A  54      21.106  88.051  95.918  1.00  0.00           C  
ATOM    843  CG  GLN A  54      20.773  86.629  96.264  1.00  0.00           C  
ATOM    844  CD  GLN A  54      19.840  86.395  97.512  1.00  0.00           C  
ATOM    845  NE2 GLN A  54      19.164  85.260  97.632  1.00  0.00           N  
ATOM    846  OE1 GLN A  54      19.788  87.236  98.355  1.00  0.00           O  
ATOM    847  H   GLN A  54      23.675  87.645  95.426  1.00  0.00           H  
ATOM    848  HA  GLN A  54      21.399  87.472  93.804  1.00  0.00           H  
ATOM    849  HB2 GLN A  54      21.652  88.534  96.728  1.00  0.00           H  
ATOM    850  HB3 GLN A  54      20.103  88.478  95.938  1.00  0.00           H  
ATOM    851  HG2 GLN A  54      20.321  86.187  95.377  1.00  0.00           H  
ATOM    852  HG3 GLN A  54      21.645  86.025  96.513  1.00  0.00           H  
ATOM    853 HE21 GLN A  54      18.669  84.958  98.459  1.00  0.00           H  
ATOM    854 HE22 GLN A  54      19.270  84.506  96.969  1.00  0.00           H  
ATOM    855  N   HIP A  55      22.121  90.567  94.429  1.00  0.00           N  
ATOM    856  CA  HIP A  55      21.866  91.986  93.958  1.00  0.00           C  
ATOM    857  C   HIP A  55      22.748  92.304  92.792  1.00  0.00           C  
ATOM    858  O   HIP A  55      22.694  93.386  92.283  1.00  0.00           O  
ATOM    859  CB  HIP A  55      21.697  93.055  95.045  1.00  0.00           C  
ATOM    860  CG  HIP A  55      21.152  94.384  94.627  1.00  0.00           C  
ATOM    861  CD2 HIP A  55      21.827  95.575  94.322  1.00  0.00           C  
ATOM    862  ND1 HIP A  55      19.831  94.665  94.349  1.00  0.00           N1+
ATOM    863  CE1 HIP A  55      19.750  95.808  93.717  1.00  0.00           C  
ATOM    864  NE2 HIP A  55      20.913  96.406  93.749  1.00  0.00           N  
ATOM    865  H   HIP A  55      22.922  90.344  95.000  1.00  0.00           H  
ATOM    866  HA  HIP A  55      20.893  91.992  93.466  1.00  0.00           H  
ATOM    867  HB2 HIP A  55      20.974  92.642  95.749  1.00  0.00           H  
ATOM    868  HB3 HIP A  55      22.635  93.314  95.535  1.00  0.00           H  
ATOM    869  HD1 HIP A  55      19.185  93.901  94.207  1.00  0.00           H  
ATOM    870  HD2 HIP A  55      22.890  95.743  94.410  1.00  0.00           H  
ATOM    871  HE1 HIP A  55      18.887  96.270  93.263  1.00  0.00           H  
ATOM    872  HE2 HIP A  55      21.141  97.319  93.382  1.00  0.00           H  
ATOM    873  N   GLY A  56      23.702  91.403  92.356  1.00  0.00           N  
ATOM    874  CA  GLY A  56      24.341  91.679  91.065  1.00  0.00           C  
ATOM    875  C   GLY A  56      25.402  92.844  91.159  1.00  0.00           C  
ATOM    876  O   GLY A  56      25.799  93.422  90.134  1.00  0.00           O  
ATOM    877  H   GLY A  56      23.809  90.496  92.788  1.00  0.00           H  
ATOM    878  HA2 GLY A  56      24.794  90.729  90.782  1.00  0.00           H  
ATOM    879  HA3 GLY A  56      23.558  91.928  90.350  1.00  0.00           H  
ATOM    880  N   CYS A  57      25.835  93.073  92.408  1.00  0.00           N  
ATOM    881  CA  CYS A  57      26.746  94.148  92.865  1.00  0.00           C  
ATOM    882  C   CYS A  57      28.074  94.169  92.131  1.00  0.00           C  
ATOM    883  O   CYS A  57      28.701  93.163  91.757  1.00  0.00           O  
ATOM    884  CB  CYS A  57      27.030  93.978  94.336  1.00  0.00           C  
ATOM    885  SG  CYS A  57      25.529  94.006  95.362  1.00  0.00           S  
ATOM    886  H   CYS A  57      25.515  92.432  93.120  1.00  0.00           H  
ATOM    887  HA  CYS A  57      26.281  95.123  92.729  1.00  0.00           H  
ATOM    888  HB2 CYS A  57      27.297  92.929  94.470  1.00  0.00           H  
ATOM    889  HB3 CYS A  57      27.728  94.739  94.686  1.00  0.00           H  
ATOM    890  HG  CYS A  57      25.010  95.237  95.355  1.00  0.00           H  
ATOM    891  N   HIE A  58      28.584  95.405  92.053  1.00  0.00           N  
ATOM    892  CA  HIE A  58      29.889  95.825  91.672  1.00  0.00           C  
ATOM    893  C   HIE A  58      30.428  96.946  92.602  1.00  0.00           C  
ATOM    894  O   HIE A  58      31.453  96.800  93.314  1.00  0.00           O  
ATOM    895  CB  HIE A  58      29.824  96.271  90.162  1.00  0.00           C  
ATOM    896  CG  HIE A  58      31.135  96.716  89.528  1.00  0.00           C  
ATOM    897  CD2 HIE A  58      31.371  97.752  88.736  1.00  0.00           C  
ATOM    898  ND1 HIE A  58      32.285  96.040  89.767  1.00  0.00           N  
ATOM    899  CE1 HIE A  58      33.229  96.593  89.037  1.00  0.00           C  
ATOM    900  NE2 HIE A  58      32.664  97.603  88.373  1.00  0.00           N  
ATOM    901  H   HIE A  58      27.909  96.154  92.114  1.00  0.00           H  
ATOM    902  HA  HIE A  58      30.569  94.977  91.751  1.00  0.00           H  
ATOM    903  HB2 HIE A  58      29.608  95.440  89.492  1.00  0.00           H  
ATOM    904  HB3 HIE A  58      28.997  96.958  89.987  1.00  0.00           H  
ATOM    905  HD2 HIE A  58      30.612  98.393  88.314  1.00  0.00           H  
ATOM    906  HE1 HIE A  58      34.292  96.396  89.055  1.00  0.00           H  
ATOM    907  HE2 HIE A  58      33.121  98.207  87.704  1.00  0.00           H  
ATOM    908  N   ARG A  59      29.777  98.106  92.461  1.00  0.00           N  
ATOM    909  CA  ARG A  59      30.224  99.278  93.125  1.00  0.00           C  
ATOM    910  C   ARG A  59      29.782  99.250  94.633  1.00  0.00           C  
ATOM    911  O   ARG A  59      28.582  99.387  94.982  1.00  0.00           O  
ATOM    912  CB  ARG A  59      29.780 100.540  92.454  1.00  0.00           C  
ATOM    913  CG  ARG A  59      30.388 101.804  93.008  1.00  0.00           C  
ATOM    914  CD  ARG A  59      30.075 102.906  92.027  1.00  0.00           C  
ATOM    915  NE  ARG A  59      30.919 104.075  92.226  1.00  0.00           N  
ATOM    916  CZ  ARG A  59      30.829 104.951  93.249  1.00  0.00           C  
ATOM    917  NH1 ARG A  59      29.743 105.160  93.942  1.00  0.00           N1+
ATOM    918  NH2 ARG A  59      31.790 105.764  93.491  1.00  0.00           N  
ATOM    919  H   ARG A  59      28.838  98.039  92.094  1.00  0.00           H  
ATOM    920  HA  ARG A  59      31.308  99.332  93.040  1.00  0.00           H  
ATOM    921  HB2 ARG A  59      30.100 100.555  91.413  1.00  0.00           H  
ATOM    922  HB3 ARG A  59      28.697 100.491  92.335  1.00  0.00           H  
ATOM    923  HG2 ARG A  59      29.933 102.072  93.962  1.00  0.00           H  
ATOM    924  HG3 ARG A  59      31.451 101.565  93.043  1.00  0.00           H  
ATOM    925  HD2 ARG A  59      30.247 102.562  91.006  1.00  0.00           H  
ATOM    926  HD3 ARG A  59      29.030 103.206  92.091  1.00  0.00           H  
ATOM    927  HE  ARG A  59      31.812 104.099  91.755  1.00  0.00           H  
ATOM    928 HH11 ARG A  59      28.921 104.582  93.847  1.00  0.00           H  
ATOM    929 HH12 ARG A  59      29.819 105.869  94.658  1.00  0.00           H  
ATOM    930 HH21 ARG A  59      32.593 105.838  92.885  1.00  0.00           H  
ATOM    931 HH22 ARG A  59      31.649 106.454  94.215  1.00  0.00           H  
ATOM    932  N   VAL A  60      30.741  99.171  95.569  1.00  0.00           N  
ATOM    933  CA  VAL A  60      30.659  98.801  97.007  1.00  0.00           C  
ATOM    934  C   VAL A  60      31.385  99.808  97.855  1.00  0.00           C  
ATOM    935  O   VAL A  60      32.588 100.006  97.621  1.00  0.00           O  
ATOM    936  CB  VAL A  60      30.982  97.383  97.478  1.00  0.00           C  
ATOM    937  CG1 VAL A  60      30.033  96.407  96.819  1.00  0.00           C  
ATOM    938  CG2 VAL A  60      32.390  96.929  97.071  1.00  0.00           C  
ATOM    939  H   VAL A  60      31.686  99.235  95.219  1.00  0.00           H  
ATOM    940  HA  VAL A  60      29.591  98.807  97.227  1.00  0.00           H  
ATOM    941  HB  VAL A  60      30.942  97.340  98.567  1.00  0.00           H  
ATOM    942 HG11 VAL A  60      28.975  96.659  96.908  1.00  0.00           H  
ATOM    943 HG12 VAL A  60      30.255  96.325  95.755  1.00  0.00           H  
ATOM    944 HG13 VAL A  60      30.320  95.440  97.234  1.00  0.00           H  
ATOM    945 HG21 VAL A  60      32.512  95.850  96.986  1.00  0.00           H  
ATOM    946 HG22 VAL A  60      32.697  97.476  96.179  1.00  0.00           H  
ATOM    947 HG23 VAL A  60      33.075  97.079  97.904  1.00  0.00           H  
ATOM    948  N   LEU A  61      30.808 100.258  98.982  1.00  0.00           N  
ATOM    949  CA  LEU A  61      31.476 101.139  99.985  1.00  0.00           C  
ATOM    950  C   LEU A  61      31.728 100.411 101.293  1.00  0.00           C  
ATOM    951  O   LEU A  61      30.776 100.021 101.981  1.00  0.00           O  
ATOM    952  CB  LEU A  61      30.557 102.368 100.204  1.00  0.00           C  
ATOM    953  CG  LEU A  61      30.867 103.380 101.287  1.00  0.00           C  
ATOM    954  CD1 LEU A  61      32.373 103.925 101.013  1.00  0.00           C  
ATOM    955  CD2 LEU A  61      29.992 104.594 101.511  1.00  0.00           C  
ATOM    956  H   LEU A  61      29.820 100.170  99.176  1.00  0.00           H  
ATOM    957  HA  LEU A  61      32.431 101.413  99.537  1.00  0.00           H  
ATOM    958  HB2 LEU A  61      30.531 102.967  99.294  1.00  0.00           H  
ATOM    959  HB3 LEU A  61      29.586 101.891 100.340  1.00  0.00           H  
ATOM    960  HG  LEU A  61      30.845 102.840 102.234  1.00  0.00           H  
ATOM    961 HD11 LEU A  61      32.248 104.630 100.191  1.00  0.00           H  
ATOM    962 HD12 LEU A  61      32.732 104.541 101.838  1.00  0.00           H  
ATOM    963 HD13 LEU A  61      33.117 103.144 100.849  1.00  0.00           H  
ATOM    964 HD21 LEU A  61      30.437 105.281 102.229  1.00  0.00           H  
ATOM    965 HD22 LEU A  61      29.768 105.051 100.548  1.00  0.00           H  
ATOM    966 HD23 LEU A  61      29.075 104.186 101.937  1.00  0.00           H  
ATOM    967  N   ASH A  62      33.010 100.187 101.578  1.00  0.00           N  
ATOM    968  CA  ASH A  62      33.389  99.822 102.966  1.00  0.00           C  
ATOM    969  C   ASH A  62      33.595 101.134 103.717  1.00  0.00           C  
ATOM    970  O   ASH A  62      34.636 101.813 103.593  1.00  0.00           O  
ATOM    971  CB  ASH A  62      34.722  99.089 102.865  1.00  0.00           C  
ATOM    972  CG  ASH A  62      35.296  98.619 104.263  1.00  0.00           C  
ATOM    973  OD1 ASH A  62      36.430  98.241 104.455  1.00  0.00           O  
ATOM    974  OD2 ASH A  62      34.321  98.540 105.144  1.00  0.00           O  
ATOM    975  H   ASH A  62      33.782 100.469 100.991  1.00  0.00           H  
ATOM    976  HA  ASH A  62      32.683  99.151 103.455  1.00  0.00           H  
ATOM    977  HB2 ASH A  62      34.541  98.193 102.272  1.00  0.00           H  
ATOM    978  HB3 ASH A  62      35.513  99.640 102.358  1.00  0.00           H  
ATOM    979  HD2 ASH A  62      34.677  98.221 105.977  1.00  0.00           H  
ATOM    980  N   VAL A  63      32.523 101.490 104.384  1.00  0.00           N  
ATOM    981  CA  VAL A  63      32.399 102.661 105.248  1.00  0.00           C  
ATOM    982  C   VAL A  63      33.245 102.556 106.491  1.00  0.00           C  
ATOM    983  O   VAL A  63      33.420 103.589 107.197  1.00  0.00           O  
ATOM    984  CB  VAL A  63      30.934 102.987 105.544  1.00  0.00           C  
ATOM    985  CG1 VAL A  63      30.308 102.287 106.719  1.00  0.00           C  
ATOM    986  CG2 VAL A  63      30.585 104.442 105.624  1.00  0.00           C  
ATOM    987  H   VAL A  63      31.758 100.830 104.382  1.00  0.00           H  
ATOM    988  HA  VAL A  63      32.790 103.530 104.720  1.00  0.00           H  
ATOM    989  HB  VAL A  63      30.426 102.593 104.664  1.00  0.00           H  
ATOM    990 HG11 VAL A  63      29.219 102.315 106.690  1.00  0.00           H  
ATOM    991 HG12 VAL A  63      30.744 101.289 106.742  1.00  0.00           H  
ATOM    992 HG13 VAL A  63      30.498 102.698 107.710  1.00  0.00           H  
ATOM    993 HG21 VAL A  63      29.510 104.514 105.790  1.00  0.00           H  
ATOM    994 HG22 VAL A  63      31.273 104.905 106.331  1.00  0.00           H  
ATOM    995 HG23 VAL A  63      30.666 104.854 104.618  1.00  0.00           H  
ATOM    996  N   ALA A  64      33.823 101.396 106.863  1.00  0.00           N  
ATOM    997  CA  ALA A  64      34.801 101.233 107.897  1.00  0.00           C  
ATOM    998  C   ALA A  64      36.010 100.458 107.546  1.00  0.00           C  
ATOM    999  O   ALA A  64      36.100  99.193 107.541  1.00  0.00           O  
ATOM   1000  CB  ALA A  64      34.077 100.536 109.069  1.00  0.00           C  
ATOM   1001  H   ALA A  64      33.725 100.511 106.386  1.00  0.00           H  
ATOM   1002  HA  ALA A  64      35.180 102.217 108.176  1.00  0.00           H  
ATOM   1003  HB1 ALA A  64      33.019 100.755 109.216  1.00  0.00           H  
ATOM   1004  HB2 ALA A  64      34.090  99.457 108.909  1.00  0.00           H  
ATOM   1005  HB3 ALA A  64      34.638 100.775 109.973  1.00  0.00           H  
ATOM   1006  N   CYS A  65      37.051 101.179 107.018  1.00  0.00           N  
ATOM   1007  CA  CYS A  65      38.144 100.591 106.301  1.00  0.00           C  
ATOM   1008  C   CYS A  65      39.147  99.966 107.275  1.00  0.00           C  
ATOM   1009  O   CYS A  65      39.435  98.776 107.365  1.00  0.00           O  
ATOM   1010  CB  CYS A  65      38.928 101.616 105.423  1.00  0.00           C  
ATOM   1011  SG  CYS A  65      40.210 100.761 104.415  1.00  0.00           S  
ATOM   1012  H   CYS A  65      36.929 102.175 107.137  1.00  0.00           H  
ATOM   1013  HA  CYS A  65      37.899  99.739 105.666  1.00  0.00           H  
ATOM   1014  HB2 CYS A  65      38.187 102.125 104.807  1.00  0.00           H  
ATOM   1015  HB3 CYS A  65      39.390 102.430 105.982  1.00  0.00           H  
ATOM   1016  HG  CYS A  65      41.091 100.555 105.398  1.00  0.00           H  
ATOM   1017  N   GLY A  66      39.692 100.829 108.166  1.00  0.00           N  
ATOM   1018  CA  GLY A  66      40.962 100.627 108.929  1.00  0.00           C  
ATOM   1019  C   GLY A  66      42.146 100.285 107.999  1.00  0.00           C  
ATOM   1020  O   GLY A  66      42.509 101.078 107.104  1.00  0.00           O  
ATOM   1021  H   GLY A  66      39.115 101.651 108.265  1.00  0.00           H  
ATOM   1022  HA2 GLY A  66      41.381 101.542 109.347  1.00  0.00           H  
ATOM   1023  HA3 GLY A  66      40.729  99.945 109.746  1.00  0.00           H  
ATOM   1024  N   THR A  67      42.693  99.126 108.251  1.00  0.00           N  
ATOM   1025  CA  THR A  67      43.776  98.551 107.491  1.00  0.00           C  
ATOM   1026  C   THR A  67      43.292  97.937 106.146  1.00  0.00           C  
ATOM   1027  O   THR A  67      44.046  97.498 105.251  1.00  0.00           O  
ATOM   1028  CB  THR A  67      44.546  97.517 108.241  1.00  0.00           C  
ATOM   1029  CG2 THR A  67      45.048  97.910 109.659  1.00  0.00           C  
ATOM   1030  OG1 THR A  67      43.921  96.250 108.317  1.00  0.00           O  
ATOM   1031  H   THR A  67      42.286  98.568 108.987  1.00  0.00           H  
ATOM   1032  HA  THR A  67      44.521  99.319 107.286  1.00  0.00           H  
ATOM   1033  HB  THR A  67      45.470  97.188 107.765  1.00  0.00           H  
ATOM   1034  HG1 THR A  67      44.593  95.663 108.672  1.00  0.00           H  
ATOM   1035 HG21 THR A  67      44.236  98.026 110.377  1.00  0.00           H  
ATOM   1036 HG22 THR A  67      45.674  97.126 110.085  1.00  0.00           H  
ATOM   1037 HG23 THR A  67      45.566  98.869 109.653  1.00  0.00           H  
ATOM   1038  N   GLY A  68      42.025  98.021 105.882  1.00  0.00           N  
ATOM   1039  CA  GLY A  68      41.331  97.661 104.563  1.00  0.00           C  
ATOM   1040  C   GLY A  68      41.072  96.165 104.389  1.00  0.00           C  
ATOM   1041  O   GLY A  68      40.702  95.806 103.231  1.00  0.00           O  
ATOM   1042  H   GLY A  68      41.461  98.216 106.696  1.00  0.00           H  
ATOM   1043  HA2 GLY A  68      40.322  98.069 104.605  1.00  0.00           H  
ATOM   1044  HA3 GLY A  68      41.890  98.016 103.698  1.00  0.00           H  
ATOM   1045  N   VAL A  69      41.045  95.235 105.410  1.00  0.00           N  
ATOM   1046  CA  VAL A  69      40.821  93.828 105.103  1.00  0.00           C  
ATOM   1047  C   VAL A  69      39.396  93.575 104.533  1.00  0.00           C  
ATOM   1048  O   VAL A  69      39.225  92.873 103.508  1.00  0.00           O  
ATOM   1049  CB  VAL A  69      41.016  92.950 106.309  1.00  0.00           C  
ATOM   1050  CG1 VAL A  69      42.489  92.929 106.748  1.00  0.00           C  
ATOM   1051  CG2 VAL A  69      40.222  93.303 107.540  1.00  0.00           C  
ATOM   1052  H   VAL A  69      41.172  95.610 106.339  1.00  0.00           H  
ATOM   1053  HA  VAL A  69      41.497  93.466 104.328  1.00  0.00           H  
ATOM   1054  HB  VAL A  69      40.695  91.949 106.021  1.00  0.00           H  
ATOM   1055 HG11 VAL A  69      43.014  92.351 105.987  1.00  0.00           H  
ATOM   1056 HG12 VAL A  69      42.815  93.966 106.692  1.00  0.00           H  
ATOM   1057 HG13 VAL A  69      42.668  92.486 107.728  1.00  0.00           H  
ATOM   1058 HG21 VAL A  69      39.169  93.141 107.304  1.00  0.00           H  
ATOM   1059 HG22 VAL A  69      40.424  92.604 108.351  1.00  0.00           H  
ATOM   1060 HG23 VAL A  69      40.193  94.370 107.763  1.00  0.00           H  
ATOM   1061  N   ASP A  70      38.341  94.137 105.080  1.00  0.00           N  
ATOM   1062  CA  ASP A  70      37.001  93.960 104.518  1.00  0.00           C  
ATOM   1063  C   ASP A  70      36.766  94.680 103.151  1.00  0.00           C  
ATOM   1064  O   ASP A  70      35.713  94.618 102.556  1.00  0.00           O  
ATOM   1065  CB  ASP A  70      35.955  94.400 105.571  1.00  0.00           C  
ATOM   1066  CG  ASP A  70      36.140  93.787 106.951  1.00  0.00           C  
ATOM   1067  OD1 ASP A  70      36.031  94.495 107.999  1.00  0.00           O  
ATOM   1068  OD2 ASP A  70      36.597  92.616 107.045  1.00  0.00           O1-
ATOM   1069  H   ASP A  70      38.533  94.766 105.847  1.00  0.00           H  
ATOM   1070  HA  ASP A  70      36.734  92.931 104.276  1.00  0.00           H  
ATOM   1071  HB2 ASP A  70      35.936  95.485 105.674  1.00  0.00           H  
ATOM   1072  HB3 ASP A  70      34.922  94.194 105.293  1.00  0.00           H  
ATOM   1073  N   SER A  71      37.780  95.400 102.639  1.00  0.00           N  
ATOM   1074  CA  SER A  71      37.906  95.990 101.324  1.00  0.00           C  
ATOM   1075  C   SER A  71      38.518  94.870 100.441  1.00  0.00           C  
ATOM   1076  O   SER A  71      37.915  94.443  99.485  1.00  0.00           O  
ATOM   1077  CB  SER A  71      38.735  97.323 101.272  1.00  0.00           C  
ATOM   1078  OG  SER A  71      38.173  98.284 102.140  1.00  0.00           O  
ATOM   1079  H   SER A  71      38.641  95.510 103.153  1.00  0.00           H  
ATOM   1080  HA  SER A  71      36.920  96.219 100.920  1.00  0.00           H  
ATOM   1081  HB2 SER A  71      39.755  97.175 101.626  1.00  0.00           H  
ATOM   1082  HB3 SER A  71      38.656  97.712 100.256  1.00  0.00           H  
ATOM   1083  HG  SER A  71      38.115  97.863 103.001  1.00  0.00           H  
ATOM   1084  N   ILE A  72      39.753  94.420 100.886  1.00  0.00           N  
ATOM   1085  CA  ILE A  72      40.582  93.605 100.018  1.00  0.00           C  
ATOM   1086  C   ILE A  72      39.878  92.314  99.705  1.00  0.00           C  
ATOM   1087  O   ILE A  72      39.927  91.979  98.513  1.00  0.00           O  
ATOM   1088  CB  ILE A  72      41.951  93.397 100.770  1.00  0.00           C  
ATOM   1089  CG1 ILE A  72      42.747  94.819 100.738  1.00  0.00           C  
ATOM   1090  CG2 ILE A  72      42.805  92.301 100.171  1.00  0.00           C  
ATOM   1091  CD1 ILE A  72      44.002  94.875 101.625  1.00  0.00           C  
ATOM   1092  H   ILE A  72      40.157  94.964 101.635  1.00  0.00           H  
ATOM   1093  HA  ILE A  72      40.792  94.275  99.184  1.00  0.00           H  
ATOM   1094  HB  ILE A  72      41.704  93.105 101.790  1.00  0.00           H  
ATOM   1095 HG12 ILE A  72      43.115  95.049  99.737  1.00  0.00           H  
ATOM   1096 HG13 ILE A  72      42.120  95.667 101.011  1.00  0.00           H  
ATOM   1097 HG21 ILE A  72      42.238  91.371 100.110  1.00  0.00           H  
ATOM   1098 HG22 ILE A  72      42.967  92.589  99.133  1.00  0.00           H  
ATOM   1099 HG23 ILE A  72      43.748  92.182 100.706  1.00  0.00           H  
ATOM   1100 HD11 ILE A  72      44.469  95.854 101.522  1.00  0.00           H  
ATOM   1101 HD12 ILE A  72      43.692  94.605 102.634  1.00  0.00           H  
ATOM   1102 HD13 ILE A  72      44.754  94.139 101.338  1.00  0.00           H  
ATOM   1103  N   MET A  73      38.979  91.758 100.553  1.00  0.00           N  
ATOM   1104  CA  MET A  73      38.295  90.490 100.172  1.00  0.00           C  
ATOM   1105  C   MET A  73      37.287  90.609  99.009  1.00  0.00           C  
ATOM   1106  O   MET A  73      36.778  89.590  98.530  1.00  0.00           O  
ATOM   1107  CB  MET A  73      37.645  89.986 101.428  1.00  0.00           C  
ATOM   1108  CG  MET A  73      36.700  90.965 102.128  1.00  0.00           C  
ATOM   1109  SD  MET A  73      36.132  90.332 103.769  1.00  0.00           S  
ATOM   1110  CE  MET A  73      35.352  88.734 103.368  1.00  0.00           C  
ATOM   1111  H   MET A  73      38.975  91.984 101.537  1.00  0.00           H  
ATOM   1112  HA  MET A  73      39.071  89.774  99.903  1.00  0.00           H  
ATOM   1113  HB2 MET A  73      37.117  89.039 101.319  1.00  0.00           H  
ATOM   1114  HB3 MET A  73      38.445  89.732 102.122  1.00  0.00           H  
ATOM   1115  HG2 MET A  73      37.146  91.943 102.309  1.00  0.00           H  
ATOM   1116  HG3 MET A  73      35.836  91.241 101.524  1.00  0.00           H  
ATOM   1117  HE1 MET A  73      34.590  88.768 102.590  1.00  0.00           H  
ATOM   1118  HE2 MET A  73      36.077  87.972 103.080  1.00  0.00           H  
ATOM   1119  HE3 MET A  73      34.946  88.229 104.244  1.00  0.00           H  
ATOM   1120  N   LEU A  74      36.991  91.865  98.530  1.00  0.00           N  
ATOM   1121  CA  LEU A  74      36.246  92.199  97.310  1.00  0.00           C  
ATOM   1122  C   LEU A  74      37.035  92.977  96.193  1.00  0.00           C  
ATOM   1123  O   LEU A  74      36.735  92.742  94.975  1.00  0.00           O  
ATOM   1124  CB  LEU A  74      35.022  93.039  97.809  1.00  0.00           C  
ATOM   1125  CG  LEU A  74      34.096  92.382  98.842  1.00  0.00           C  
ATOM   1126  CD1 LEU A  74      32.871  93.223  99.204  1.00  0.00           C  
ATOM   1127  CD2 LEU A  74      33.609  91.018  98.329  1.00  0.00           C  
ATOM   1128  H   LEU A  74      37.459  92.660  98.940  1.00  0.00           H  
ATOM   1129  HA  LEU A  74      35.915  91.269  96.849  1.00  0.00           H  
ATOM   1130  HB2 LEU A  74      35.378  94.023  98.114  1.00  0.00           H  
ATOM   1131  HB3 LEU A  74      34.347  93.221  96.973  1.00  0.00           H  
ATOM   1132  HG  LEU A  74      34.749  92.160  99.685  1.00  0.00           H  
ATOM   1133 HD11 LEU A  74      32.231  92.792  99.971  1.00  0.00           H  
ATOM   1134 HD12 LEU A  74      33.171  94.205  99.570  1.00  0.00           H  
ATOM   1135 HD13 LEU A  74      32.368  93.417  98.256  1.00  0.00           H  
ATOM   1136 HD21 LEU A  74      34.487  90.390  98.174  1.00  0.00           H  
ATOM   1137 HD22 LEU A  74      33.009  90.522  99.091  1.00  0.00           H  
ATOM   1138 HD23 LEU A  74      33.006  91.166  97.432  1.00  0.00           H  
ATOM   1139  N   VAL A  75      38.014  93.792  96.490  1.00  0.00           N  
ATOM   1140  CA  VAL A  75      38.967  94.175  95.454  1.00  0.00           C  
ATOM   1141  C   VAL A  75      39.633  92.956  94.730  1.00  0.00           C  
ATOM   1142  O   VAL A  75      39.840  92.955  93.505  1.00  0.00           O  
ATOM   1143  CB  VAL A  75      40.157  95.129  95.923  1.00  0.00           C  
ATOM   1144  CG1 VAL A  75      40.929  95.835  94.775  1.00  0.00           C  
ATOM   1145  CG2 VAL A  75      39.640  96.350  96.728  1.00  0.00           C  
ATOM   1146  H   VAL A  75      38.246  93.898  97.468  1.00  0.00           H  
ATOM   1147  HA  VAL A  75      38.423  94.754  94.708  1.00  0.00           H  
ATOM   1148  HB  VAL A  75      40.794  94.477  96.521  1.00  0.00           H  
ATOM   1149 HG11 VAL A  75      40.395  96.492  94.090  1.00  0.00           H  
ATOM   1150 HG12 VAL A  75      41.764  96.381  95.215  1.00  0.00           H  
ATOM   1151 HG13 VAL A  75      41.352  95.004  94.213  1.00  0.00           H  
ATOM   1152 HG21 VAL A  75      40.428  97.052  97.000  1.00  0.00           H  
ATOM   1153 HG22 VAL A  75      38.922  96.821  96.056  1.00  0.00           H  
ATOM   1154 HG23 VAL A  75      39.133  96.020  97.634  1.00  0.00           H  
ATOM   1155  N   GLU A  76      40.019  91.872  95.441  1.00  0.00           N  
ATOM   1156  CA  GLU A  76      40.524  90.616  94.871  1.00  0.00           C  
ATOM   1157  C   GLU A  76      39.501  89.956  93.934  1.00  0.00           C  
ATOM   1158  O   GLU A  76      39.937  89.257  93.004  1.00  0.00           O  
ATOM   1159  CB  GLU A  76      40.774  89.663  96.114  1.00  0.00           C  
ATOM   1160  CG  GLU A  76      41.978  89.941  97.026  1.00  0.00           C  
ATOM   1161  CD  GLU A  76      43.364  89.614  96.449  1.00  0.00           C  
ATOM   1162  OE1 GLU A  76      44.245  89.413  97.321  1.00  0.00           O  
ATOM   1163  OE2 GLU A  76      43.659  89.502  95.223  1.00  0.00           O1-
ATOM   1164  H   GLU A  76      40.177  91.975  96.433  1.00  0.00           H  
ATOM   1165  HA  GLU A  76      41.438  90.795  94.306  1.00  0.00           H  
ATOM   1166  HB2 GLU A  76      39.835  89.733  96.663  1.00  0.00           H  
ATOM   1167  HB3 GLU A  76      40.909  88.654  95.722  1.00  0.00           H  
ATOM   1168  HG2 GLU A  76      41.969  90.972  97.378  1.00  0.00           H  
ATOM   1169  HG3 GLU A  76      41.818  89.333  97.916  1.00  0.00           H  
ATOM   1170  N   GLU A  77      38.194  90.300  94.077  1.00  0.00           N  
ATOM   1171  CA  GLU A  77      37.145  89.674  93.261  1.00  0.00           C  
ATOM   1172  C   GLU A  77      36.583  90.591  92.222  1.00  0.00           C  
ATOM   1173  O   GLU A  77      35.535  90.291  91.592  1.00  0.00           O  
ATOM   1174  CB  GLU A  77      36.023  89.116  94.158  1.00  0.00           C  
ATOM   1175  CG  GLU A  77      36.476  87.974  94.994  1.00  0.00           C  
ATOM   1176  CD  GLU A  77      37.218  86.891  94.271  1.00  0.00           C  
ATOM   1177  OE1 GLU A  77      36.767  86.449  93.203  1.00  0.00           O  
ATOM   1178  OE2 GLU A  77      38.192  86.364  94.910  1.00  0.00           O1-
ATOM   1179  H   GLU A  77      37.864  90.893  94.824  1.00  0.00           H  
ATOM   1180  HA  GLU A  77      37.467  88.849  92.626  1.00  0.00           H  
ATOM   1181  HB2 GLU A  77      35.641  89.920  94.789  1.00  0.00           H  
ATOM   1182  HB3 GLU A  77      35.245  88.739  93.494  1.00  0.00           H  
ATOM   1183  HG2 GLU A  77      37.027  88.448  95.805  1.00  0.00           H  
ATOM   1184  HG3 GLU A  77      35.641  87.474  95.486  1.00  0.00           H  
ATOM   1185  N   GLY A  78      37.280  91.693  91.919  1.00  0.00           N  
ATOM   1186  CA  GLY A  78      36.889  92.727  90.966  1.00  0.00           C  
ATOM   1187  C   GLY A  78      35.730  93.662  91.351  1.00  0.00           C  
ATOM   1188  O   GLY A  78      35.272  94.318  90.450  1.00  0.00           O  
ATOM   1189  H   GLY A  78      38.130  91.821  92.449  1.00  0.00           H  
ATOM   1190  HA2 GLY A  78      37.833  93.258  90.852  1.00  0.00           H  
ATOM   1191  HA3 GLY A  78      36.736  92.311  89.970  1.00  0.00           H  
ATOM   1192  N   PHE A  79      35.232  93.775  92.604  1.00  0.00           N  
ATOM   1193  CA  PHE A  79      34.281  94.799  92.999  1.00  0.00           C  
ATOM   1194  C   PHE A  79      34.890  96.191  92.998  1.00  0.00           C  
ATOM   1195  O   PHE A  79      36.065  96.331  93.444  1.00  0.00           O  
ATOM   1196  CB  PHE A  79      33.788  94.439  94.377  1.00  0.00           C  
ATOM   1197  CG  PHE A  79      32.972  93.138  94.425  1.00  0.00           C  
ATOM   1198  CD1 PHE A  79      31.584  93.148  94.263  1.00  0.00           C  
ATOM   1199  CD2 PHE A  79      33.597  91.898  94.579  1.00  0.00           C  
ATOM   1200  CE1 PHE A  79      30.843  91.977  94.133  1.00  0.00           C  
ATOM   1201  CE2 PHE A  79      32.795  90.702  94.547  1.00  0.00           C  
ATOM   1202  CZ  PHE A  79      31.410  90.741  94.323  1.00  0.00           C  
ATOM   1203  H   PHE A  79      35.518  93.187  93.374  1.00  0.00           H  
ATOM   1204  HA  PHE A  79      33.426  94.805  92.323  1.00  0.00           H  
ATOM   1205  HB2 PHE A  79      34.645  94.394  95.048  1.00  0.00           H  
ATOM   1206  HB3 PHE A  79      33.156  95.229  94.785  1.00  0.00           H  
ATOM   1207  HD1 PHE A  79      30.969  94.013  94.061  1.00  0.00           H  
ATOM   1208  HD2 PHE A  79      34.665  92.005  94.704  1.00  0.00           H  
ATOM   1209  HE1 PHE A  79      29.861  92.047  93.690  1.00  0.00           H  
ATOM   1210  HE2 PHE A  79      33.294  89.779  94.801  1.00  0.00           H  
ATOM   1211  HZ  PHE A  79      30.806  89.852  94.212  1.00  0.00           H  
ATOM   1212  N   SER A  80      34.139  97.152  92.530  1.00  0.00           N  
ATOM   1213  CA  SER A  80      34.536  98.587  92.460  1.00  0.00           C  
ATOM   1214  C   SER A  80      34.433  99.309  93.853  1.00  0.00           C  
ATOM   1215  O   SER A  80      33.441  99.898  94.230  1.00  0.00           O  
ATOM   1216  CB  SER A  80      33.767  99.396  91.322  1.00  0.00           C  
ATOM   1217  OG  SER A  80      34.215 100.772  91.424  1.00  0.00           O  
ATOM   1218  H   SER A  80      33.182  96.912  92.315  1.00  0.00           H  
ATOM   1219  HA  SER A  80      35.576  98.679  92.152  1.00  0.00           H  
ATOM   1220  HB2 SER A  80      34.214  98.977  90.421  1.00  0.00           H  
ATOM   1221  HB3 SER A  80      32.681  99.327  91.270  1.00  0.00           H  
ATOM   1222  HG  SER A  80      35.170 100.833  91.508  1.00  0.00           H  
ATOM   1223  N   VAL A  81      35.454  99.000  94.682  1.00  0.00           N  
ATOM   1224  CA  VAL A  81      35.491  99.403  96.059  1.00  0.00           C  
ATOM   1225  C   VAL A  81      35.727 100.902  96.250  1.00  0.00           C  
ATOM   1226  O   VAL A  81      36.658 101.389  95.655  1.00  0.00           O  
ATOM   1227  CB  VAL A  81      36.501  98.510  96.959  1.00  0.00           C  
ATOM   1228  CG1 VAL A  81      36.322  98.851  98.408  1.00  0.00           C  
ATOM   1229  CG2 VAL A  81      36.309  96.986  96.840  1.00  0.00           C  
ATOM   1230  H   VAL A  81      36.080  98.277  94.353  1.00  0.00           H  
ATOM   1231  HA  VAL A  81      34.530  99.151  96.507  1.00  0.00           H  
ATOM   1232  HB  VAL A  81      37.550  98.624  96.690  1.00  0.00           H  
ATOM   1233 HG11 VAL A  81      36.733  99.827  98.668  1.00  0.00           H  
ATOM   1234 HG12 VAL A  81      35.253  98.834  98.621  1.00  0.00           H  
ATOM   1235 HG13 VAL A  81      36.931  98.232  99.065  1.00  0.00           H  
ATOM   1236 HG21 VAL A  81      36.631  96.439  97.726  1.00  0.00           H  
ATOM   1237 HG22 VAL A  81      35.235  96.813  96.771  1.00  0.00           H  
ATOM   1238 HG23 VAL A  81      36.799  96.658  95.924  1.00  0.00           H  
ATOM   1239  N   THR A  82      34.934 101.582  97.096  1.00  0.00           N  
ATOM   1240  CA  THR A  82      35.368 102.735  97.827  1.00  0.00           C  
ATOM   1241  C   THR A  82      35.566 102.342  99.240  1.00  0.00           C  
ATOM   1242  O   THR A  82      34.692 101.739  99.804  1.00  0.00           O  
ATOM   1243  CB  THR A  82      34.425 103.883  97.732  1.00  0.00           C  
ATOM   1244  CG2 THR A  82      34.910 105.099  98.596  1.00  0.00           C  
ATOM   1245  OG1 THR A  82      34.411 104.312  96.400  1.00  0.00           O  
ATOM   1246  H   THR A  82      34.158 101.003  97.383  1.00  0.00           H  
ATOM   1247  HA  THR A  82      36.349 103.062  97.484  1.00  0.00           H  
ATOM   1248  HB  THR A  82      33.413 103.554  97.971  1.00  0.00           H  
ATOM   1249  HG1 THR A  82      34.124 103.659  95.758  1.00  0.00           H  
ATOM   1250 HG21 THR A  82      34.634 105.111  99.650  1.00  0.00           H  
ATOM   1251 HG22 THR A  82      35.967 105.305  98.426  1.00  0.00           H  
ATOM   1252 HG23 THR A  82      34.418 105.988  98.201  1.00  0.00           H  
ATOM   1253  N   SER A  83      36.611 102.822  99.840  1.00  0.00           N  
ATOM   1254  CA  SER A  83      36.863 102.783 101.293  1.00  0.00           C  
ATOM   1255  C   SER A  83      36.755 104.186 101.823  1.00  0.00           C  
ATOM   1256  O   SER A  83      37.482 105.036 101.381  1.00  0.00           O  
ATOM   1257  CB  SER A  83      38.244 102.187 101.633  1.00  0.00           C  
ATOM   1258  OG  SER A  83      38.278 100.848 101.210  1.00  0.00           O  
ATOM   1259  H   SER A  83      37.238 103.314  99.221  1.00  0.00           H  
ATOM   1260  HA  SER A  83      36.123 102.137 101.765  1.00  0.00           H  
ATOM   1261  HB2 SER A  83      38.908 102.794 101.017  1.00  0.00           H  
ATOM   1262  HB3 SER A  83      38.423 102.389 102.689  1.00  0.00           H  
ATOM   1263  HG  SER A  83      38.196 100.224 101.935  1.00  0.00           H  
ATOM   1264  N   VAL A  84      36.016 104.321 102.901  1.00  0.00           N  
ATOM   1265  CA  VAL A  84      36.054 105.458 103.855  1.00  0.00           C  
ATOM   1266  C   VAL A  84      36.458 104.984 105.227  1.00  0.00           C  
ATOM   1267  O   VAL A  84      36.056 103.887 105.548  1.00  0.00           O  
ATOM   1268  CB  VAL A  84      34.679 106.067 103.841  1.00  0.00           C  
ATOM   1269  CG1 VAL A  84      34.351 107.036 105.058  1.00  0.00           C  
ATOM   1270  CG2 VAL A  84      34.456 106.853 102.508  1.00  0.00           C  
ATOM   1271  H   VAL A  84      35.496 103.510 103.203  1.00  0.00           H  
ATOM   1272  HA  VAL A  84      36.800 106.180 103.523  1.00  0.00           H  
ATOM   1273  HB  VAL A  84      33.915 105.290 103.862  1.00  0.00           H  
ATOM   1274 HG11 VAL A  84      33.410 107.586 105.054  1.00  0.00           H  
ATOM   1275 HG12 VAL A  84      34.304 106.401 105.944  1.00  0.00           H  
ATOM   1276 HG13 VAL A  84      35.088 107.836 105.131  1.00  0.00           H  
ATOM   1277 HG21 VAL A  84      33.409 107.158 102.543  1.00  0.00           H  
ATOM   1278 HG22 VAL A  84      35.076 107.747 102.445  1.00  0.00           H  
ATOM   1279 HG23 VAL A  84      34.570 106.196 101.646  1.00  0.00           H  
ATOM   1280  N   ASP A  85      37.184 105.754 106.014  1.00  0.00           N  
ATOM   1281  CA  ASP A  85      37.467 105.616 107.481  1.00  0.00           C  
ATOM   1282  C   ASP A  85      37.932 106.975 108.055  1.00  0.00           C  
ATOM   1283  O   ASP A  85      38.257 107.903 107.322  1.00  0.00           O  
ATOM   1284  CB  ASP A  85      38.394 104.447 107.786  1.00  0.00           C  
ATOM   1285  CG  ASP A  85      38.443 103.964 109.241  1.00  0.00           C  
ATOM   1286  OD1 ASP A  85      37.965 102.817 109.556  1.00  0.00           O  
ATOM   1287  OD2 ASP A  85      38.945 104.689 110.118  1.00  0.00           O1-
ATOM   1288  H   ASP A  85      37.476 106.640 105.629  1.00  0.00           H  
ATOM   1289  HA  ASP A  85      36.509 105.411 107.961  1.00  0.00           H  
ATOM   1290  HB2 ASP A  85      37.929 103.620 107.250  1.00  0.00           H  
ATOM   1291  HB3 ASP A  85      39.371 104.804 107.464  1.00  0.00           H  
ATOM   1292  N   ALA A  86      37.803 107.224 109.390  1.00  0.00           N  
ATOM   1293  CA  ALA A  86      38.185 108.483 109.986  1.00  0.00           C  
ATOM   1294  C   ALA A  86      39.698 108.644 110.227  1.00  0.00           C  
ATOM   1295  O   ALA A  86      40.219 109.774 110.331  1.00  0.00           O  
ATOM   1296  CB  ALA A  86      37.542 108.529 111.390  1.00  0.00           C  
ATOM   1297  H   ALA A  86      37.265 106.563 109.931  1.00  0.00           H  
ATOM   1298  HA  ALA A  86      37.873 109.347 109.398  1.00  0.00           H  
ATOM   1299  HB1 ALA A  86      37.527 107.539 111.846  1.00  0.00           H  
ATOM   1300  HB2 ALA A  86      38.108 109.199 112.035  1.00  0.00           H  
ATOM   1301  HB3 ALA A  86      36.520 108.901 111.316  1.00  0.00           H  
ATOM   1302  N   SER A  87      40.386 107.539 110.507  1.00  0.00           N  
ATOM   1303  CA  SER A  87      41.734 107.651 111.173  1.00  0.00           C  
ATOM   1304  C   SER A  87      42.948 107.633 110.157  1.00  0.00           C  
ATOM   1305  O   SER A  87      43.180 106.582 109.570  1.00  0.00           O  
ATOM   1306  CB  SER A  87      41.963 106.425 112.081  1.00  0.00           C  
ATOM   1307  OG  SER A  87      43.145 106.441 112.733  1.00  0.00           O  
ATOM   1308  H   SER A  87      40.037 106.655 110.165  1.00  0.00           H  
ATOM   1309  HA  SER A  87      41.853 108.525 111.813  1.00  0.00           H  
ATOM   1310  HB2 SER A  87      41.172 106.402 112.830  1.00  0.00           H  
ATOM   1311  HB3 SER A  87      41.770 105.486 111.562  1.00  0.00           H  
ATOM   1312  HG  SER A  87      42.927 106.931 113.529  1.00  0.00           H  
ATOM   1313  N   ASP A  88      43.763 108.704 110.102  1.00  0.00           N  
ATOM   1314  CA  ASP A  88      45.074 108.756 109.473  1.00  0.00           C  
ATOM   1315  C   ASP A  88      46.061 107.637 110.043  1.00  0.00           C  
ATOM   1316  O   ASP A  88      46.830 107.085 109.273  1.00  0.00           O  
ATOM   1317  CB  ASP A  88      45.578 110.184 109.575  1.00  0.00           C  
ATOM   1318  CG  ASP A  88      45.752 110.749 110.961  1.00  0.00           C  
ATOM   1319  OD1 ASP A  88      45.664 111.993 111.086  1.00  0.00           O  
ATOM   1320  OD2 ASP A  88      46.109 110.041 111.979  1.00  0.00           O1-
ATOM   1321  H   ASP A  88      43.510 109.421 110.767  1.00  0.00           H  
ATOM   1322  HA  ASP A  88      44.818 108.442 108.461  1.00  0.00           H  
ATOM   1323  HB2 ASP A  88      46.583 110.184 109.152  1.00  0.00           H  
ATOM   1324  HB3 ASP A  88      45.020 110.802 108.871  1.00  0.00           H  
ATOM   1325  N   LYS A  89      45.812 107.224 111.290  1.00  0.00           N  
ATOM   1326  CA  LYS A  89      46.549 106.130 112.011  1.00  0.00           C  
ATOM   1327  C   LYS A  89      46.119 104.739 111.624  1.00  0.00           C  
ATOM   1328  O   LYS A  89      46.978 103.870 111.677  1.00  0.00           O  
ATOM   1329  CB  LYS A  89      46.540 106.247 113.525  1.00  0.00           C  
ATOM   1330  CG  LYS A  89      47.277 107.518 113.972  1.00  0.00           C  
ATOM   1331  CD  LYS A  89      47.030 108.142 115.420  1.00  0.00           C  
ATOM   1332  CE  LYS A  89      47.073 109.638 115.479  1.00  0.00           C  
ATOM   1333  NZ  LYS A  89      45.935 110.203 114.656  1.00  0.00           N1+
ATOM   1334  H   LYS A  89      45.092 107.652 111.854  1.00  0.00           H  
ATOM   1335  HA  LYS A  89      47.620 106.173 111.814  1.00  0.00           H  
ATOM   1336  HB2 LYS A  89      45.509 106.407 113.842  1.00  0.00           H  
ATOM   1337  HB3 LYS A  89      47.002 105.372 113.984  1.00  0.00           H  
ATOM   1338  HG2 LYS A  89      48.362 107.410 113.942  1.00  0.00           H  
ATOM   1339  HG3 LYS A  89      47.066 108.263 113.206  1.00  0.00           H  
ATOM   1340  HD2 LYS A  89      45.980 107.871 115.536  1.00  0.00           H  
ATOM   1341  HD3 LYS A  89      47.740 107.747 116.147  1.00  0.00           H  
ATOM   1342  HE2 LYS A  89      46.815 110.040 116.459  1.00  0.00           H  
ATOM   1343  HE3 LYS A  89      48.027 110.009 115.105  1.00  0.00           H  
ATOM   1344  HZ1 LYS A  89      45.076 109.745 114.927  1.00  0.00           H  
ATOM   1345  HZ2 LYS A  89      45.821 111.207 114.643  1.00  0.00           H  
ATOM   1346  HZ3 LYS A  89      45.997 109.954 113.679  1.00  0.00           H  
ATOM   1347  N   MET A  90      44.822 104.520 111.303  1.00  0.00           N  
ATOM   1348  CA  MET A  90      44.352 103.260 110.725  1.00  0.00           C  
ATOM   1349  C   MET A  90      44.596 103.192 109.200  1.00  0.00           C  
ATOM   1350  O   MET A  90      45.090 102.126 108.750  1.00  0.00           O  
ATOM   1351  CB  MET A  90      42.926 102.852 111.090  1.00  0.00           C  
ATOM   1352  CG  MET A  90      42.748 103.038 112.604  1.00  0.00           C  
ATOM   1353  SD  MET A  90      43.390 101.566 113.505  1.00  0.00           S  
ATOM   1354  CE  MET A  90      41.943 100.569 113.229  1.00  0.00           C  
ATOM   1355  H   MET A  90      44.210 105.323 111.285  1.00  0.00           H  
ATOM   1356  HA  MET A  90      44.932 102.485 111.226  1.00  0.00           H  
ATOM   1357  HB2 MET A  90      42.235 103.542 110.605  1.00  0.00           H  
ATOM   1358  HB3 MET A  90      42.678 101.827 110.817  1.00  0.00           H  
ATOM   1359  HG2 MET A  90      43.129 103.983 112.992  1.00  0.00           H  
ATOM   1360  HG3 MET A  90      41.690 103.039 112.866  1.00  0.00           H  
ATOM   1361  HE1 MET A  90      41.039 101.177 113.199  1.00  0.00           H  
ATOM   1362  HE2 MET A  90      42.005 100.060 112.267  1.00  0.00           H  
ATOM   1363  HE3 MET A  90      41.936  99.815 114.017  1.00  0.00           H  
ATOM   1364  N   LEU A  91      44.382 104.299 108.405  1.00  0.00           N  
ATOM   1365  CA  LEU A  91      44.249 104.371 106.902  1.00  0.00           C  
ATOM   1366  C   LEU A  91      45.598 104.159 106.212  1.00  0.00           C  
ATOM   1367  O   LEU A  91      45.723 103.542 105.148  1.00  0.00           O  
ATOM   1368  CB  LEU A  91      43.674 105.740 106.441  1.00  0.00           C  
ATOM   1369  CG  LEU A  91      42.126 105.915 106.516  1.00  0.00           C  
ATOM   1370  CD1 LEU A  91      41.569 107.307 106.582  1.00  0.00           C  
ATOM   1371  CD2 LEU A  91      41.444 105.115 105.460  1.00  0.00           C  
ATOM   1372  H   LEU A  91      44.130 105.147 108.895  1.00  0.00           H  
ATOM   1373  HA  LEU A  91      43.656 103.519 106.569  1.00  0.00           H  
ATOM   1374  HB2 LEU A  91      44.121 106.447 107.141  1.00  0.00           H  
ATOM   1375  HB3 LEU A  91      44.042 105.852 105.422  1.00  0.00           H  
ATOM   1376  HG  LEU A  91      41.780 105.425 107.426  1.00  0.00           H  
ATOM   1377 HD11 LEU A  91      41.707 107.777 107.555  1.00  0.00           H  
ATOM   1378 HD12 LEU A  91      42.029 107.938 105.820  1.00  0.00           H  
ATOM   1379 HD13 LEU A  91      40.481 107.340 106.527  1.00  0.00           H  
ATOM   1380 HD21 LEU A  91      41.646 104.054 105.602  1.00  0.00           H  
ATOM   1381 HD22 LEU A  91      40.379 105.348 105.439  1.00  0.00           H  
ATOM   1382 HD23 LEU A  91      41.819 105.502 104.512  1.00  0.00           H  
ATOM   1383  N   LYS A  92      46.689 104.605 106.856  1.00  0.00           N  
ATOM   1384  CA  LYS A  92      48.046 104.504 106.348  1.00  0.00           C  
ATOM   1385  C   LYS A  92      48.450 103.132 105.885  1.00  0.00           C  
ATOM   1386  O   LYS A  92      49.141 103.064 104.870  1.00  0.00           O  
ATOM   1387  CB  LYS A  92      49.101 104.956 107.349  1.00  0.00           C  
ATOM   1388  CG  LYS A  92      48.980 104.222 108.711  1.00  0.00           C  
ATOM   1389  CD  LYS A  92      49.693 104.917 109.922  1.00  0.00           C  
ATOM   1390  CE  LYS A  92      51.082 105.414 109.595  1.00  0.00           C  
ATOM   1391  NZ  LYS A  92      51.800 105.792 110.827  1.00  0.00           N1+
ATOM   1392  H   LYS A  92      46.532 104.969 107.785  1.00  0.00           H  
ATOM   1393  HA  LYS A  92      48.145 105.112 105.447  1.00  0.00           H  
ATOM   1394  HB2 LYS A  92      50.050 104.796 106.835  1.00  0.00           H  
ATOM   1395  HB3 LYS A  92      48.895 106.020 107.469  1.00  0.00           H  
ATOM   1396  HG2 LYS A  92      47.937 104.110 109.008  1.00  0.00           H  
ATOM   1397  HG3 LYS A  92      49.431 103.232 108.637  1.00  0.00           H  
ATOM   1398  HD2 LYS A  92      49.044 105.739 110.225  1.00  0.00           H  
ATOM   1399  HD3 LYS A  92      49.871 104.227 110.746  1.00  0.00           H  
ATOM   1400  HE2 LYS A  92      51.620 104.603 109.104  1.00  0.00           H  
ATOM   1401  HE3 LYS A  92      50.951 106.308 108.988  1.00  0.00           H  
ATOM   1402  HZ1 LYS A  92      51.975 104.985 111.408  1.00  0.00           H  
ATOM   1403  HZ2 LYS A  92      52.709 106.154 110.576  1.00  0.00           H  
ATOM   1404  HZ3 LYS A  92      51.353 106.535 111.345  1.00  0.00           H  
ATOM   1405  N   TYR A  93      48.031 102.055 106.523  1.00  0.00           N  
ATOM   1406  CA  TYR A  93      48.416 100.736 106.038  1.00  0.00           C  
ATOM   1407  C   TYR A  93      47.575 100.412 104.809  1.00  0.00           C  
ATOM   1408  O   TYR A  93      48.203  99.894 103.921  1.00  0.00           O  
ATOM   1409  CB  TYR A  93      48.039  99.761 107.201  1.00  0.00           C  
ATOM   1410  CG  TYR A  93      48.327  98.336 106.786  1.00  0.00           C  
ATOM   1411  CD1 TYR A  93      47.518  97.695 105.859  1.00  0.00           C  
ATOM   1412  CD2 TYR A  93      49.505  97.769 107.256  1.00  0.00           C  
ATOM   1413  CE1 TYR A  93      47.863  96.428 105.393  1.00  0.00           C  
ATOM   1414  CE2 TYR A  93      49.854  96.503 106.776  1.00  0.00           C  
ATOM   1415  CZ  TYR A  93      49.044  95.801 105.858  1.00  0.00           C  
ATOM   1416  OH  TYR A  93      49.416  94.563 105.368  1.00  0.00           O  
ATOM   1417  H   TYR A  93      47.615 102.241 107.424  1.00  0.00           H  
ATOM   1418  HA  TYR A  93      49.488 100.643 105.864  1.00  0.00           H  
ATOM   1419  HB2 TYR A  93      48.589 100.066 108.090  1.00  0.00           H  
ATOM   1420  HB3 TYR A  93      46.995  99.831 107.504  1.00  0.00           H  
ATOM   1421  HD1 TYR A  93      46.665  98.252 105.502  1.00  0.00           H  
ATOM   1422  HD2 TYR A  93      50.171  98.273 107.940  1.00  0.00           H  
ATOM   1423  HE1 TYR A  93      47.277  96.003 104.591  1.00  0.00           H  
ATOM   1424  HE2 TYR A  93      50.769  96.059 107.140  1.00  0.00           H  
ATOM   1425  HH  TYR A  93      48.732  94.123 104.858  1.00  0.00           H  
ATOM   1426  N   ALA A  94      46.305 100.754 104.758  1.00  0.00           N  
ATOM   1427  CA  ALA A  94      45.523 100.507 103.530  1.00  0.00           C  
ATOM   1428  C   ALA A  94      45.901 101.291 102.282  1.00  0.00           C  
ATOM   1429  O   ALA A  94      45.870 100.727 101.168  1.00  0.00           O  
ATOM   1430  CB  ALA A  94      44.056 100.744 103.803  1.00  0.00           C  
ATOM   1431  H   ALA A  94      45.948 101.117 105.630  1.00  0.00           H  
ATOM   1432  HA  ALA A  94      45.707  99.469 103.250  1.00  0.00           H  
ATOM   1433  HB1 ALA A  94      43.540 100.462 102.886  1.00  0.00           H  
ATOM   1434  HB2 ALA A  94      43.697 100.120 104.621  1.00  0.00           H  
ATOM   1435  HB3 ALA A  94      43.885 101.795 104.031  1.00  0.00           H  
ATOM   1436  N   LEU A  95      46.325 102.553 102.408  1.00  0.00           N  
ATOM   1437  CA  LEU A  95      46.894 103.415 101.386  1.00  0.00           C  
ATOM   1438  C   LEU A  95      48.218 102.941 100.820  1.00  0.00           C  
ATOM   1439  O   LEU A  95      48.366 102.791  99.626  1.00  0.00           O  
ATOM   1440  CB  LEU A  95      47.020 104.875 101.906  1.00  0.00           C  
ATOM   1441  CG  LEU A  95      45.731 105.672 102.174  1.00  0.00           C  
ATOM   1442  CD1 LEU A  95      45.933 106.943 102.967  1.00  0.00           C  
ATOM   1443  CD2 LEU A  95      45.128 106.040 100.861  1.00  0.00           C  
ATOM   1444  H   LEU A  95      46.271 102.996 103.314  1.00  0.00           H  
ATOM   1445  HA  LEU A  95      46.215 103.492 100.537  1.00  0.00           H  
ATOM   1446  HB2 LEU A  95      47.727 104.895 102.736  1.00  0.00           H  
ATOM   1447  HB3 LEU A  95      47.573 105.352 101.096  1.00  0.00           H  
ATOM   1448  HG  LEU A  95      45.056 105.050 102.762  1.00  0.00           H  
ATOM   1449 HD11 LEU A  95      46.569 107.611 102.387  1.00  0.00           H  
ATOM   1450 HD12 LEU A  95      44.987 107.425 103.211  1.00  0.00           H  
ATOM   1451 HD13 LEU A  95      46.500 106.794 103.887  1.00  0.00           H  
ATOM   1452 HD21 LEU A  95      44.154 106.479 101.080  1.00  0.00           H  
ATOM   1453 HD22 LEU A  95      45.736 106.855 100.471  1.00  0.00           H  
ATOM   1454 HD23 LEU A  95      45.123 105.221 100.142  1.00  0.00           H  
ATOM   1455  N   LYS A  96      49.141 102.514 101.701  1.00  0.00           N  
ATOM   1456  CA  LYS A  96      50.356 101.764 101.448  1.00  0.00           C  
ATOM   1457  C   LYS A  96      50.063 100.368 100.837  1.00  0.00           C  
ATOM   1458  O   LYS A  96      50.830 100.020  99.949  1.00  0.00           O  
ATOM   1459  CB  LYS A  96      51.201 101.601 102.726  1.00  0.00           C  
ATOM   1460  CG  LYS A  96      51.989 102.881 102.917  1.00  0.00           C  
ATOM   1461  CD  LYS A  96      52.872 103.060 104.158  1.00  0.00           C  
ATOM   1462  CE  LYS A  96      53.980 102.062 104.537  1.00  0.00           C  
ATOM   1463  NZ  LYS A  96      54.991 102.660 105.414  1.00  0.00           N1+
ATOM   1464  H   LYS A  96      48.945 102.836 102.638  1.00  0.00           H  
ATOM   1465  HA  LYS A  96      50.879 102.306 100.661  1.00  0.00           H  
ATOM   1466  HB2 LYS A  96      50.514 101.482 103.565  1.00  0.00           H  
ATOM   1467  HB3 LYS A  96      51.854 100.732 102.637  1.00  0.00           H  
ATOM   1468  HG2 LYS A  96      52.599 103.120 102.046  1.00  0.00           H  
ATOM   1469  HG3 LYS A  96      51.228 103.649 103.056  1.00  0.00           H  
ATOM   1470  HD2 LYS A  96      53.278 104.053 103.961  1.00  0.00           H  
ATOM   1471  HD3 LYS A  96      52.172 103.175 104.985  1.00  0.00           H  
ATOM   1472  HE2 LYS A  96      53.533 101.106 104.810  1.00  0.00           H  
ATOM   1473  HE3 LYS A  96      54.471 101.799 103.600  1.00  0.00           H  
ATOM   1474  HZ1 LYS A  96      55.443 103.448 104.973  1.00  0.00           H  
ATOM   1475  HZ2 LYS A  96      54.668 102.876 106.346  1.00  0.00           H  
ATOM   1476  HZ3 LYS A  96      55.786 102.069 105.617  1.00  0.00           H  
ATOM   1477  N   GLU A  97      48.961  99.636 101.206  1.00  0.00           N  
ATOM   1478  CA  GLU A  97      48.709  98.340 100.614  1.00  0.00           C  
ATOM   1479  C   GLU A  97      48.009  98.430  99.240  1.00  0.00           C  
ATOM   1480  O   GLU A  97      48.344  97.709  98.276  1.00  0.00           O  
ATOM   1481  CB  GLU A  97      47.909  97.423 101.603  1.00  0.00           C  
ATOM   1482  CG  GLU A  97      47.538  96.060 101.094  1.00  0.00           C  
ATOM   1483  CD  GLU A  97      48.698  95.021 101.045  1.00  0.00           C  
ATOM   1484  OE1 GLU A  97      48.465  93.788 101.130  1.00  0.00           O  
ATOM   1485  OE2 GLU A  97      49.873  95.474 101.019  1.00  0.00           O1-
ATOM   1486  H   GLU A  97      48.382 100.027 101.937  1.00  0.00           H  
ATOM   1487  HA  GLU A  97      49.641  97.792 100.470  1.00  0.00           H  
ATOM   1488  HB2 GLU A  97      48.561  97.278 102.463  1.00  0.00           H  
ATOM   1489  HB3 GLU A  97      46.990  97.952 101.854  1.00  0.00           H  
ATOM   1490  HG2 GLU A  97      46.860  95.587 101.804  1.00  0.00           H  
ATOM   1491  HG3 GLU A  97      46.991  96.151 100.154  1.00  0.00           H  
ATOM   1492  N   ARG A  98      47.170  99.408  99.083  1.00  0.00           N  
ATOM   1493  CA  ARG A  98      46.755  99.960  97.774  1.00  0.00           C  
ATOM   1494  C   ARG A  98      48.006 100.164  96.881  1.00  0.00           C  
ATOM   1495  O   ARG A  98      48.040  99.665  95.716  1.00  0.00           O  
ATOM   1496  CB  ARG A  98      45.885 101.181  97.869  1.00  0.00           C  
ATOM   1497  CG  ARG A  98      45.567 101.836  96.459  1.00  0.00           C  
ATOM   1498  CD  ARG A  98      44.494 102.926  96.370  1.00  0.00           C  
ATOM   1499  NE  ARG A  98      44.783 104.124  97.188  1.00  0.00           N  
ATOM   1500  CZ  ARG A  98      44.188 105.307  97.041  1.00  0.00           C  
ATOM   1501  NH1 ARG A  98      43.041 105.490  96.477  1.00  0.00           N1+
ATOM   1502  NH2 ARG A  98      44.734 106.382  97.491  1.00  0.00           N  
ATOM   1503  H   ARG A  98      46.826  99.930  99.876  1.00  0.00           H  
ATOM   1504  HA  ARG A  98      46.223  99.261  97.128  1.00  0.00           H  
ATOM   1505  HB2 ARG A  98      44.960 100.863  98.350  1.00  0.00           H  
ATOM   1506  HB3 ARG A  98      46.334 101.878  98.578  1.00  0.00           H  
ATOM   1507  HG2 ARG A  98      46.548 102.195  96.145  1.00  0.00           H  
ATOM   1508  HG3 ARG A  98      45.214 101.012  95.840  1.00  0.00           H  
ATOM   1509  HD2 ARG A  98      44.451 103.288  95.342  1.00  0.00           H  
ATOM   1510  HD3 ARG A  98      43.584 102.440  96.720  1.00  0.00           H  
ATOM   1511  HE  ARG A  98      45.751 104.241  97.450  1.00  0.00           H  
ATOM   1512 HH11 ARG A  98      42.569 104.698  96.065  1.00  0.00           H  
ATOM   1513 HH12 ARG A  98      42.632 106.412  96.421  1.00  0.00           H  
ATOM   1514 HH21 ARG A  98      45.690 106.269  97.796  1.00  0.00           H  
ATOM   1515 HH22 ARG A  98      44.212 107.247  97.487  1.00  0.00           H  
ATOM   1516  N   TRP A  99      48.955 100.892  97.475  1.00  0.00           N  
ATOM   1517  CA  TRP A  99      50.087 101.257  96.619  1.00  0.00           C  
ATOM   1518  C   TRP A  99      50.963 100.052  96.308  1.00  0.00           C  
ATOM   1519  O   TRP A  99      51.562 100.086  95.237  1.00  0.00           O  
ATOM   1520  CB  TRP A  99      50.924 102.384  97.332  1.00  0.00           C  
ATOM   1521  CG  TRP A  99      52.108 102.887  96.555  1.00  0.00           C  
ATOM   1522  CD1 TRP A  99      53.385 102.560  96.784  1.00  0.00           C  
ATOM   1523  CD2 TRP A  99      52.226 103.767  95.354  1.00  0.00           C  
ATOM   1524  CE2 TRP A  99      53.601 103.879  95.009  1.00  0.00           C  
ATOM   1525  CE3 TRP A  99      51.295 104.387  94.519  1.00  0.00           C  
ATOM   1526  NE1 TRP A  99      54.318 103.154  95.968  1.00  0.00           N  
ATOM   1527  CZ2 TRP A  99      54.032 104.597  93.891  1.00  0.00           C  
ATOM   1528  CZ3 TRP A  99      51.721 105.100  93.405  1.00  0.00           C  
ATOM   1529  CH2 TRP A  99      53.073 105.201  93.106  1.00  0.00           C  
ATOM   1530  H   TRP A  99      48.787 101.301  98.382  1.00  0.00           H  
ATOM   1531  HA  TRP A  99      49.708 101.658  95.680  1.00  0.00           H  
ATOM   1532  HB2 TRP A  99      50.271 103.195  97.652  1.00  0.00           H  
ATOM   1533  HB3 TRP A  99      51.318 101.968  98.260  1.00  0.00           H  
ATOM   1534  HD1 TRP A  99      53.542 101.981  97.682  1.00  0.00           H  
ATOM   1535  HE1 TRP A  99      55.294 102.902  95.914  1.00  0.00           H  
ATOM   1536  HE3 TRP A  99      50.246 104.319  94.768  1.00  0.00           H  
ATOM   1537  HZ2 TRP A  99      55.076 104.752  93.662  1.00  0.00           H  
ATOM   1538  HZ3 TRP A  99      50.947 105.529  92.786  1.00  0.00           H  
ATOM   1539  HH2 TRP A  99      53.430 105.809  92.288  1.00  0.00           H  
ATOM   1540  N   ASN A 100      51.131  99.079  97.257  1.00  0.00           N  
ATOM   1541  CA  ASN A 100      52.039  97.887  97.123  1.00  0.00           C  
ATOM   1542  C   ASN A 100      51.520  96.885  96.089  1.00  0.00           C  
ATOM   1543  O   ASN A 100      52.296  96.288  95.449  1.00  0.00           O  
ATOM   1544  CB  ASN A 100      52.281  97.187  98.471  1.00  0.00           C  
ATOM   1545  CG  ASN A 100      53.045  97.823  99.679  1.00  0.00           C  
ATOM   1546  ND2 ASN A 100      52.539  97.492 100.869  1.00  0.00           N  
ATOM   1547  OD1 ASN A 100      53.883  98.675  99.563  1.00  0.00           O  
ATOM   1548  H   ASN A 100      50.760  99.288  98.174  1.00  0.00           H  
ATOM   1549  HA  ASN A 100      52.956  98.247  96.657  1.00  0.00           H  
ATOM   1550  HB2 ASN A 100      51.277  96.957  98.827  1.00  0.00           H  
ATOM   1551  HB3 ASN A 100      52.851  96.300  98.197  1.00  0.00           H  
ATOM   1552 HD21 ASN A 100      53.005  97.849 101.691  1.00  0.00           H  
ATOM   1553 HD22 ASN A 100      51.881  96.728 100.938  1.00  0.00           H  
ATOM   1554  N   ARG A 101      50.146  96.784  95.931  1.00  0.00           N  
ATOM   1555  CA  ARG A 101      49.473  95.916  94.910  1.00  0.00           C  
ATOM   1556  C   ARG A 101      49.185  96.599  93.552  1.00  0.00           C  
ATOM   1557  O   ARG A 101      48.723  95.963  92.611  1.00  0.00           O  
ATOM   1558  CB  ARG A 101      48.062  95.453  95.513  1.00  0.00           C  
ATOM   1559  CG  ARG A 101      48.007  94.554  96.717  1.00  0.00           C  
ATOM   1560  CD  ARG A 101      48.473  93.134  96.373  1.00  0.00           C  
ATOM   1561  NE  ARG A 101      47.535  92.445  95.378  1.00  0.00           N  
ATOM   1562  CZ  ARG A 101      46.631  91.569  95.751  1.00  0.00           C  
ATOM   1563  NH1 ARG A 101      46.373  91.216  96.979  1.00  0.00           N1+
ATOM   1564  NH2 ARG A 101      46.047  90.890  94.863  1.00  0.00           N  
ATOM   1565  H   ARG A 101      49.556  97.211  96.632  1.00  0.00           H  
ATOM   1566  HA  ARG A 101      50.081  95.047  94.661  1.00  0.00           H  
ATOM   1567  HB2 ARG A 101      47.658  96.397  95.879  1.00  0.00           H  
ATOM   1568  HB3 ARG A 101      47.324  95.210  94.749  1.00  0.00           H  
ATOM   1569  HG2 ARG A 101      48.713  94.881  97.481  1.00  0.00           H  
ATOM   1570  HG3 ARG A 101      47.048  94.508  97.233  1.00  0.00           H  
ATOM   1571  HD2 ARG A 101      49.521  93.077  96.080  1.00  0.00           H  
ATOM   1572  HD3 ARG A 101      48.485  92.570  97.306  1.00  0.00           H  
ATOM   1573  HE  ARG A 101      47.588  92.659  94.392  1.00  0.00           H  
ATOM   1574 HH11 ARG A 101      46.816  91.659  97.770  1.00  0.00           H  
ATOM   1575 HH12 ARG A 101      45.606  90.576  97.122  1.00  0.00           H  
ATOM   1576 HH21 ARG A 101      46.306  91.047  93.899  1.00  0.00           H  
ATOM   1577 HH22 ARG A 101      45.335  90.207  95.076  1.00  0.00           H  
ATOM   1578  N   ARG A 102      49.481  97.908  93.430  1.00  0.00           N  
ATOM   1579  CA  ARG A 102      48.984  98.856  92.356  1.00  0.00           C  
ATOM   1580  C   ARG A 102      49.092  98.300  90.970  1.00  0.00           C  
ATOM   1581  O   ARG A 102      48.307  98.651  90.086  1.00  0.00           O  
ATOM   1582  CB  ARG A 102      49.736 100.196  92.414  1.00  0.00           C  
ATOM   1583  CG  ARG A 102      51.210 100.211  92.056  1.00  0.00           C  
ATOM   1584  CD  ARG A 102      51.827 101.555  92.418  1.00  0.00           C  
ATOM   1585  NE  ARG A 102      53.210 101.746  92.090  1.00  0.00           N  
ATOM   1586  CZ  ARG A 102      54.204 101.314  92.837  1.00  0.00           C  
ATOM   1587  NH1 ARG A 102      54.064 100.649  93.961  1.00  0.00           N1+
ATOM   1588  NH2 ARG A 102      55.310 101.693  92.415  1.00  0.00           N  
ATOM   1589  H   ARG A 102      49.995  98.353  94.177  1.00  0.00           H  
ATOM   1590  HA  ARG A 102      47.915  98.976  92.526  1.00  0.00           H  
ATOM   1591  HB2 ARG A 102      49.265 100.955  91.788  1.00  0.00           H  
ATOM   1592  HB3 ARG A 102      49.677 100.502  93.458  1.00  0.00           H  
ATOM   1593  HG2 ARG A 102      51.805  99.464  92.580  1.00  0.00           H  
ATOM   1594  HG3 ARG A 102      51.416 100.225  90.986  1.00  0.00           H  
ATOM   1595  HD2 ARG A 102      51.297 102.319  91.851  1.00  0.00           H  
ATOM   1596  HD3 ARG A 102      51.610 101.787  93.460  1.00  0.00           H  
ATOM   1597  HE  ARG A 102      53.393 102.544  91.500  1.00  0.00           H  
ATOM   1598 HH11 ARG A 102      53.145 100.442  94.326  1.00  0.00           H  
ATOM   1599 HH12 ARG A 102      54.827 100.702  94.620  1.00  0.00           H  
ATOM   1600 HH21 ARG A 102      55.388 102.191  91.540  1.00  0.00           H  
ATOM   1601 HH22 ARG A 102      56.185 101.559  92.903  1.00  0.00           H  
ATOM   1602  N   LYS A 103      50.062  97.402  90.609  1.00  0.00           N  
ATOM   1603  CA  LYS A 103      50.322  96.734  89.355  1.00  0.00           C  
ATOM   1604  C   LYS A 103      49.166  95.824  88.879  1.00  0.00           C  
ATOM   1605  O   LYS A 103      49.330  95.348  87.724  1.00  0.00           O  
ATOM   1606  CB  LYS A 103      51.534  95.831  89.473  1.00  0.00           C  
ATOM   1607  CG  LYS A 103      51.469  94.595  90.378  1.00  0.00           C  
ATOM   1608  CD  LYS A 103      52.615  93.626  90.269  1.00  0.00           C  
ATOM   1609  CE  LYS A 103      52.704  92.520  91.378  1.00  0.00           C  
ATOM   1610  NZ  LYS A 103      51.412  91.848  91.503  1.00  0.00           N1+
ATOM   1611  H   LYS A 103      50.440  96.996  91.454  1.00  0.00           H  
ATOM   1612  HA  LYS A 103      50.388  97.463  88.547  1.00  0.00           H  
ATOM   1613  HB2 LYS A 103      51.823  95.406  88.512  1.00  0.00           H  
ATOM   1614  HB3 LYS A 103      52.408  96.412  89.765  1.00  0.00           H  
ATOM   1615  HG2 LYS A 103      51.368  94.949  91.404  1.00  0.00           H  
ATOM   1616  HG3 LYS A 103      50.570  94.037  90.117  1.00  0.00           H  
ATOM   1617  HD2 LYS A 103      52.683  93.116  89.309  1.00  0.00           H  
ATOM   1618  HD3 LYS A 103      53.584  94.116  90.365  1.00  0.00           H  
ATOM   1619  HE2 LYS A 103      53.565  91.880  91.185  1.00  0.00           H  
ATOM   1620  HE3 LYS A 103      52.907  92.950  92.359  1.00  0.00           H  
ATOM   1621  HZ1 LYS A 103      51.104  91.351  90.680  1.00  0.00           H  
ATOM   1622  HZ2 LYS A 103      51.372  91.225  92.297  1.00  0.00           H  
ATOM   1623  HZ3 LYS A 103      50.628  92.415  91.793  1.00  0.00           H  
ATOM   1624  N   GLU A 104      48.094  95.664  89.608  1.00  0.00           N  
ATOM   1625  CA  GLU A 104      46.934  94.823  89.320  1.00  0.00           C  
ATOM   1626  C   GLU A 104      45.640  95.577  89.100  1.00  0.00           C  
ATOM   1627  O   GLU A 104      45.297  96.408  89.972  1.00  0.00           O  
ATOM   1628  CB  GLU A 104      46.862  93.697  90.406  1.00  0.00           C  
ATOM   1629  CG  GLU A 104      45.683  92.784  90.424  1.00  0.00           C  
ATOM   1630  CD  GLU A 104      45.888  91.770  91.609  1.00  0.00           C  
ATOM   1631  OE1 GLU A 104      46.885  91.997  92.371  1.00  0.00           O  
ATOM   1632  OE2 GLU A 104      45.212  90.701  91.588  1.00  0.00           O1-
ATOM   1633  H   GLU A 104      48.130  96.147  90.493  1.00  0.00           H  
ATOM   1634  HA  GLU A 104      47.252  94.255  88.446  1.00  0.00           H  
ATOM   1635  HB2 GLU A 104      47.777  93.108  90.353  1.00  0.00           H  
ATOM   1636  HB3 GLU A 104      46.830  94.251  91.344  1.00  0.00           H  
ATOM   1637  HG2 GLU A 104      44.741  93.333  90.433  1.00  0.00           H  
ATOM   1638  HG3 GLU A 104      45.630  92.424  89.397  1.00  0.00           H  
ATOM   1639  N   PRO A 105      44.834  95.456  88.053  1.00  0.00           N  
ATOM   1640  CA  PRO A 105      43.946  96.552  87.640  1.00  0.00           C  
ATOM   1641  C   PRO A 105      42.824  97.003  88.557  1.00  0.00           C  
ATOM   1642  O   PRO A 105      42.459  98.193  88.602  1.00  0.00           O  
ATOM   1643  CB  PRO A 105      43.407  96.175  86.366  1.00  0.00           C  
ATOM   1644  CG  PRO A 105      44.611  95.453  85.787  1.00  0.00           C  
ATOM   1645  CD  PRO A 105      45.018  94.553  86.887  1.00  0.00           C  
ATOM   1646  HA  PRO A 105      44.496  97.470  87.435  1.00  0.00           H  
ATOM   1647  HB2 PRO A 105      42.579  95.468  86.403  1.00  0.00           H  
ATOM   1648  HB3 PRO A 105      43.133  97.037  85.758  1.00  0.00           H  
ATOM   1649  HG2 PRO A 105      44.466  94.821  84.911  1.00  0.00           H  
ATOM   1650  HG3 PRO A 105      45.377  96.218  85.657  1.00  0.00           H  
ATOM   1651  HD2 PRO A 105      44.358  93.688  86.961  1.00  0.00           H  
ATOM   1652  HD3 PRO A 105      46.062  94.292  86.717  1.00  0.00           H  
ATOM   1653  N   ALA A 106      42.240  96.074  89.334  1.00  0.00           N  
ATOM   1654  CA  ALA A 106      41.297  96.460  90.399  1.00  0.00           C  
ATOM   1655  C   ALA A 106      41.926  97.348  91.486  1.00  0.00           C  
ATOM   1656  O   ALA A 106      41.399  98.281  92.047  1.00  0.00           O  
ATOM   1657  CB  ALA A 106      40.684  95.136  90.949  1.00  0.00           C  
ATOM   1658  H   ALA A 106      42.425  95.099  89.151  1.00  0.00           H  
ATOM   1659  HA  ALA A 106      40.426  96.965  89.983  1.00  0.00           H  
ATOM   1660  HB1 ALA A 106      40.115  94.676  90.142  1.00  0.00           H  
ATOM   1661  HB2 ALA A 106      41.416  94.448  91.375  1.00  0.00           H  
ATOM   1662  HB3 ALA A 106      39.991  95.216  91.786  1.00  0.00           H  
ATOM   1663  N   PHE A 107      43.238  97.114  91.793  1.00  0.00           N  
ATOM   1664  CA  PHE A 107      43.948  97.874  92.845  1.00  0.00           C  
ATOM   1665  C   PHE A 107      44.435  99.328  92.476  1.00  0.00           C  
ATOM   1666  O   PHE A 107      44.340 100.201  93.309  1.00  0.00           O  
ATOM   1667  CB  PHE A 107      45.181  97.150  93.399  1.00  0.00           C  
ATOM   1668  CG  PHE A 107      44.704  95.868  94.150  1.00  0.00           C  
ATOM   1669  CD1 PHE A 107      44.384  94.702  93.456  1.00  0.00           C  
ATOM   1670  CD2 PHE A 107      44.615  95.844  95.552  1.00  0.00           C  
ATOM   1671  CE1 PHE A 107      43.948  93.509  94.113  1.00  0.00           C  
ATOM   1672  CE2 PHE A 107      44.161  94.696  96.231  1.00  0.00           C  
ATOM   1673  CZ  PHE A 107      43.812  93.557  95.558  1.00  0.00           C  
ATOM   1674  H   PHE A 107      43.757  96.403  91.298  1.00  0.00           H  
ATOM   1675  HA  PHE A 107      43.362  98.070  93.743  1.00  0.00           H  
ATOM   1676  HB2 PHE A 107      45.965  96.947  92.670  1.00  0.00           H  
ATOM   1677  HB3 PHE A 107      45.724  97.751  94.128  1.00  0.00           H  
ATOM   1678  HD1 PHE A 107      44.447  94.667  92.378  1.00  0.00           H  
ATOM   1679  HD2 PHE A 107      44.876  96.693  96.167  1.00  0.00           H  
ATOM   1680  HE1 PHE A 107      43.656  92.674  93.493  1.00  0.00           H  
ATOM   1681  HE2 PHE A 107      44.003  94.692  97.299  1.00  0.00           H  
ATOM   1682  HZ  PHE A 107      43.452  92.742  96.166  1.00  0.00           H  
ATOM   1683  N   ASP A 108      44.798  99.593  91.208  1.00  0.00           N  
ATOM   1684  CA  ASP A 108      44.969 100.982  90.624  1.00  0.00           C  
ATOM   1685  C   ASP A 108      43.654 101.708  90.539  1.00  0.00           C  
ATOM   1686  O   ASP A 108      43.515 102.919  90.498  1.00  0.00           O  
ATOM   1687  CB  ASP A 108      45.679 100.952  89.256  1.00  0.00           C  
ATOM   1688  CG  ASP A 108      46.280 102.283  88.844  1.00  0.00           C  
ATOM   1689  OD1 ASP A 108      46.134 102.567  87.641  1.00  0.00           O  
ATOM   1690  OD2 ASP A 108      46.773 103.056  89.760  1.00  0.00           O1-
ATOM   1691  H   ASP A 108      44.907  98.802  90.589  1.00  0.00           H  
ATOM   1692  HA  ASP A 108      45.562 101.580  91.316  1.00  0.00           H  
ATOM   1693  HB2 ASP A 108      46.481 100.215  89.297  1.00  0.00           H  
ATOM   1694  HB3 ASP A 108      44.974 100.573  88.515  1.00  0.00           H  
ATOM   1695  N   LYS A 109      42.466 100.937  90.667  1.00  0.00           N  
ATOM   1696  CA  LYS A 109      41.132 101.495  90.481  1.00  0.00           C  
ATOM   1697  C   LYS A 109      40.542 101.710  91.905  1.00  0.00           C  
ATOM   1698  O   LYS A 109      39.521 102.406  92.062  1.00  0.00           O  
ATOM   1699  CB  LYS A 109      40.327 100.643  89.484  1.00  0.00           C  
ATOM   1700  CG  LYS A 109      39.066 101.369  88.957  1.00  0.00           C  
ATOM   1701  CD  LYS A 109      38.448 100.638  87.776  1.00  0.00           C  
ATOM   1702  CE  LYS A 109      37.888  99.232  88.309  1.00  0.00           C  
ATOM   1703  NZ  LYS A 109      37.653  98.382  87.112  1.00  0.00           N1+
ATOM   1704  H   LYS A 109      42.613  99.967  90.908  1.00  0.00           H  
ATOM   1705  HA  LYS A 109      41.147 102.476  90.006  1.00  0.00           H  
ATOM   1706  HB2 LYS A 109      41.003 100.480  88.645  1.00  0.00           H  
ATOM   1707  HB3 LYS A 109      40.118  99.686  89.961  1.00  0.00           H  
ATOM   1708  HG2 LYS A 109      38.304 101.462  89.729  1.00  0.00           H  
ATOM   1709  HG3 LYS A 109      39.340 102.345  88.556  1.00  0.00           H  
ATOM   1710  HD2 LYS A 109      37.627 101.253  87.410  1.00  0.00           H  
ATOM   1711  HD3 LYS A 109      39.207 100.559  86.997  1.00  0.00           H  
ATOM   1712  HE2 LYS A 109      38.629  98.744  88.943  1.00  0.00           H  
ATOM   1713  HE3 LYS A 109      36.925  99.277  88.816  1.00  0.00           H  
ATOM   1714  HZ1 LYS A 109      36.867  98.800  86.636  1.00  0.00           H  
ATOM   1715  HZ2 LYS A 109      38.514  98.404  86.584  1.00  0.00           H  
ATOM   1716  HZ3 LYS A 109      37.431  97.462  87.464  1.00  0.00           H  
ATOM   1717  N   TRP A 110      41.148 101.141  92.967  1.00  0.00           N  
ATOM   1718  CA  TRP A 110      40.557 101.299  94.260  1.00  0.00           C  
ATOM   1719  C   TRP A 110      40.696 102.773  94.790  1.00  0.00           C  
ATOM   1720  O   TRP A 110      41.754 103.460  94.773  1.00  0.00           O  
ATOM   1721  CB  TRP A 110      41.324 100.266  95.197  1.00  0.00           C  
ATOM   1722  CG  TRP A 110      40.847 100.129  96.612  1.00  0.00           C  
ATOM   1723  CD1 TRP A 110      39.737 100.658  97.193  1.00  0.00           C  
ATOM   1724  CD2 TRP A 110      41.571  99.531  97.732  1.00  0.00           C  
ATOM   1725  CE2 TRP A 110      40.846  99.669  98.898  1.00  0.00           C  
ATOM   1726  CE3 TRP A 110      42.805  98.846  97.723  1.00  0.00           C  
ATOM   1727  NE1 TRP A 110      39.725 100.380  98.540  1.00  0.00           N  
ATOM   1728  CZ2 TRP A 110      41.330  99.210 100.115  1.00  0.00           C  
ATOM   1729  CZ3 TRP A 110      43.415  98.408  98.915  1.00  0.00           C  
ATOM   1730  CH2 TRP A 110      42.642  98.576 100.120  1.00  0.00           C  
ATOM   1731  H   TRP A 110      42.079 100.788  92.802  1.00  0.00           H  
ATOM   1732  HA  TRP A 110      39.543 100.906  94.330  1.00  0.00           H  
ATOM   1733  HB2 TRP A 110      41.322  99.293  94.705  1.00  0.00           H  
ATOM   1734  HB3 TRP A 110      42.382 100.519  95.261  1.00  0.00           H  
ATOM   1735  HD1 TRP A 110      38.935 100.987  96.548  1.00  0.00           H  
ATOM   1736  HE1 TRP A 110      39.069 100.749  99.213  1.00  0.00           H  
ATOM   1737  HE3 TRP A 110      43.260  98.816  96.744  1.00  0.00           H  
ATOM   1738  HZ2 TRP A 110      40.774  99.494 100.995  1.00  0.00           H  
ATOM   1739  HZ3 TRP A 110      44.368  97.902  98.856  1.00  0.00           H  
ATOM   1740  HH2 TRP A 110      43.006  98.155 101.045  1.00  0.00           H  
ATOM   1741  N   VAL A 111      39.598 103.279  95.356  1.00  0.00           N  
ATOM   1742  CA  VAL A 111      39.566 104.630  95.934  1.00  0.00           C  
ATOM   1743  C   VAL A 111      39.368 104.609  97.465  1.00  0.00           C  
ATOM   1744  O   VAL A 111      38.517 103.900  97.937  1.00  0.00           O  
ATOM   1745  CB  VAL A 111      38.433 105.467  95.209  1.00  0.00           C  
ATOM   1746  CG1 VAL A 111      37.962 106.730  95.967  1.00  0.00           C  
ATOM   1747  CG2 VAL A 111      38.910 105.774  93.738  1.00  0.00           C  
ATOM   1748  H   VAL A 111      38.724 102.775  95.298  1.00  0.00           H  
ATOM   1749  HA  VAL A 111      40.539 105.097  95.778  1.00  0.00           H  
ATOM   1750  HB  VAL A 111      37.564 104.822  95.084  1.00  0.00           H  
ATOM   1751 HG11 VAL A 111      37.554 106.417  96.928  1.00  0.00           H  
ATOM   1752 HG12 VAL A 111      38.892 107.286  96.084  1.00  0.00           H  
ATOM   1753 HG13 VAL A 111      37.188 107.181  95.345  1.00  0.00           H  
ATOM   1754 HG21 VAL A 111      39.723 106.499  93.766  1.00  0.00           H  
ATOM   1755 HG22 VAL A 111      39.123 104.899  93.123  1.00  0.00           H  
ATOM   1756 HG23 VAL A 111      38.010 106.249  93.347  1.00  0.00           H  
ATOM   1757  N   ILE A 112      40.177 105.429  98.134  1.00  0.00           N  
ATOM   1758  CA  ILE A 112      40.162 105.530  99.599  1.00  0.00           C  
ATOM   1759  C   ILE A 112      40.052 106.989 100.072  1.00  0.00           C  
ATOM   1760  O   ILE A 112      40.785 107.855  99.595  1.00  0.00           O  
ATOM   1761  CB  ILE A 112      41.460 104.912 100.163  1.00  0.00           C  
ATOM   1762  CG1 ILE A 112      41.736 103.429  99.748  1.00  0.00           C  
ATOM   1763  CG2 ILE A 112      41.534 105.030 101.691  1.00  0.00           C  
ATOM   1764  CD1 ILE A 112      43.061 102.689 100.186  1.00  0.00           C  
ATOM   1765  H   ILE A 112      40.779 105.992  97.550  1.00  0.00           H  
ATOM   1766  HA  ILE A 112      39.369 104.914 100.022  1.00  0.00           H  
ATOM   1767  HB  ILE A 112      42.178 105.554  99.654  1.00  0.00           H  
ATOM   1768 HG12 ILE A 112      40.912 102.783 100.048  1.00  0.00           H  
ATOM   1769 HG13 ILE A 112      41.684 103.421  98.659  1.00  0.00           H  
ATOM   1770 HG21 ILE A 112      41.347 106.016 102.116  1.00  0.00           H  
ATOM   1771 HG22 ILE A 112      40.809 104.346 102.133  1.00  0.00           H  
ATOM   1772 HG23 ILE A 112      42.575 104.947 102.002  1.00  0.00           H  
ATOM   1773 HD11 ILE A 112      43.834 103.237  99.649  1.00  0.00           H  
ATOM   1774 HD12 ILE A 112      43.273 102.709 101.255  1.00  0.00           H  
ATOM   1775 HD13 ILE A 112      42.962 101.668  99.814  1.00  0.00           H  
ATOM   1776  N   GLU A 113      39.141 107.301 100.997  1.00  0.00           N  
ATOM   1777  CA  GLU A 113      39.126 108.607 101.690  1.00  0.00           C  
ATOM   1778  C   GLU A 113      39.156 108.624 103.236  1.00  0.00           C  
ATOM   1779  O   GLU A 113      38.734 107.699 103.836  1.00  0.00           O  
ATOM   1780  CB  GLU A 113      37.881 109.412 101.265  1.00  0.00           C  
ATOM   1781  CG  GLU A 113      37.702 110.924 101.502  1.00  0.00           C  
ATOM   1782  CD  GLU A 113      38.261 111.821 100.418  1.00  0.00           C  
ATOM   1783  OE1 GLU A 113      37.718 112.951 100.125  1.00  0.00           O  
ATOM   1784  OE2 GLU A 113      39.354 111.465  99.848  1.00  0.00           O1-
ATOM   1785  H   GLU A 113      38.554 106.567 101.364  1.00  0.00           H  
ATOM   1786  HA  GLU A 113      40.028 109.111 101.344  1.00  0.00           H  
ATOM   1787  HB2 GLU A 113      37.822 109.213 100.195  1.00  0.00           H  
ATOM   1788  HB3 GLU A 113      37.003 108.958 101.725  1.00  0.00           H  
ATOM   1789  HG2 GLU A 113      36.666 111.218 101.670  1.00  0.00           H  
ATOM   1790  HG3 GLU A 113      38.152 111.128 102.473  1.00  0.00           H  
ATOM   1791  N   GLU A 114      39.778 109.671 103.752  1.00  0.00           N  
ATOM   1792  CA  GLU A 114      39.723 110.096 105.181  1.00  0.00           C  
ATOM   1793  C   GLU A 114      38.476 110.993 105.468  1.00  0.00           C  
ATOM   1794  O   GLU A 114      38.465 112.191 105.069  1.00  0.00           O  
ATOM   1795  CB  GLU A 114      41.096 110.709 105.529  1.00  0.00           C  
ATOM   1796  CG  GLU A 114      41.298 111.026 107.037  1.00  0.00           C  
ATOM   1797  CD  GLU A 114      42.608 111.772 107.301  1.00  0.00           C  
ATOM   1798  OE1 GLU A 114      43.477 111.722 106.380  1.00  0.00           O  
ATOM   1799  OE2 GLU A 114      42.796 112.456 108.352  1.00  0.00           O1-
ATOM   1800  H   GLU A 114      40.150 110.392 103.151  1.00  0.00           H  
ATOM   1801  HA  GLU A 114      39.625 109.204 105.801  1.00  0.00           H  
ATOM   1802  HB2 GLU A 114      41.860 109.974 105.277  1.00  0.00           H  
ATOM   1803  HB3 GLU A 114      41.262 111.566 104.877  1.00  0.00           H  
ATOM   1804  HG2 GLU A 114      40.465 111.681 107.288  1.00  0.00           H  
ATOM   1805  HG3 GLU A 114      41.368 110.075 107.564  1.00  0.00           H  
ATOM   1806  N   ALA A 115      37.428 110.448 106.127  1.00  0.00           N  
ATOM   1807  CA  ALA A 115      36.170 111.015 106.350  1.00  0.00           C  
ATOM   1808  C   ALA A 115      35.404 110.267 107.513  1.00  0.00           C  
ATOM   1809  O   ALA A 115      35.713 109.198 108.069  1.00  0.00           O  
ATOM   1810  CB  ALA A 115      35.326 111.000 105.057  1.00  0.00           C  
ATOM   1811  H   ALA A 115      37.510 109.472 106.373  1.00  0.00           H  
ATOM   1812  HA  ALA A 115      36.299 112.049 106.669  1.00  0.00           H  
ATOM   1813  HB1 ALA A 115      35.419 110.081 104.480  1.00  0.00           H  
ATOM   1814  HB2 ALA A 115      34.261 111.178 105.210  1.00  0.00           H  
ATOM   1815  HB3 ALA A 115      35.668 111.807 104.407  1.00  0.00           H  
ATOM   1816  N   ASN A 116      34.349 110.942 107.923  1.00  0.00           N  
ATOM   1817  CA  ASN A 116      33.456 110.650 109.045  1.00  0.00           C  
ATOM   1818  C   ASN A 116      32.112 110.206 108.561  1.00  0.00           C  
ATOM   1819  O   ASN A 116      31.655 110.626 107.495  1.00  0.00           O  
ATOM   1820  CB  ASN A 116      33.546 111.901 109.920  1.00  0.00           C  
ATOM   1821  CG  ASN A 116      33.019 111.815 111.365  1.00  0.00           C  
ATOM   1822  ND2 ASN A 116      33.551 112.488 112.351  1.00  0.00           N  
ATOM   1823  OD1 ASN A 116      32.141 111.035 111.636  1.00  0.00           O  
ATOM   1824  H   ASN A 116      34.052 111.795 107.470  1.00  0.00           H  
ATOM   1825  HA  ASN A 116      34.018 109.922 109.629  1.00  0.00           H  
ATOM   1826  HB2 ASN A 116      34.554 112.316 109.931  1.00  0.00           H  
ATOM   1827  HB3 ASN A 116      33.002 112.674 109.377  1.00  0.00           H  
ATOM   1828 HD21 ASN A 116      33.249 112.142 113.250  1.00  0.00           H  
ATOM   1829 HD22 ASN A 116      34.291 113.169 112.264  1.00  0.00           H  
ATOM   1830  N   TRP A 117      31.462 109.391 109.361  1.00  0.00           N  
ATOM   1831  CA  TRP A 117      30.057 108.957 109.215  1.00  0.00           C  
ATOM   1832  C   TRP A 117      29.050 110.104 109.397  1.00  0.00           C  
ATOM   1833  O   TRP A 117      27.937 109.950 108.849  1.00  0.00           O  
ATOM   1834  CB  TRP A 117      29.784 107.770 110.169  1.00  0.00           C  
ATOM   1835  CG  TRP A 117      30.633 106.564 110.047  1.00  0.00           C  
ATOM   1836  CD1 TRP A 117      31.150 106.093 108.893  1.00  0.00           C  
ATOM   1837  CD2 TRP A 117      31.158 105.534 110.959  1.00  0.00           C  
ATOM   1838  CE2 TRP A 117      31.967 104.593 110.283  1.00  0.00           C  
ATOM   1839  CE3 TRP A 117      31.101 105.428 112.391  1.00  0.00           C  
ATOM   1840  NE1 TRP A 117      31.883 104.926 109.012  1.00  0.00           N  
ATOM   1841  CZ2 TRP A 117      32.713 103.619 111.021  1.00  0.00           C  
ATOM   1842  CZ3 TRP A 117      31.751 104.428 113.077  1.00  0.00           C  
ATOM   1843  CH2 TRP A 117      32.672 103.619 112.418  1.00  0.00           C  
ATOM   1844  H   TRP A 117      32.062 109.187 110.147  1.00  0.00           H  
ATOM   1845  HA  TRP A 117      30.041 108.554 108.203  1.00  0.00           H  
ATOM   1846  HB2 TRP A 117      29.856 108.151 111.188  1.00  0.00           H  
ATOM   1847  HB3 TRP A 117      28.753 107.441 110.036  1.00  0.00           H  
ATOM   1848  HD1 TRP A 117      30.954 106.561 107.940  1.00  0.00           H  
ATOM   1849  HE1 TRP A 117      32.612 104.623 108.381  1.00  0.00           H  
ATOM   1850  HE3 TRP A 117      30.420 106.035 112.969  1.00  0.00           H  
ATOM   1851  HZ2 TRP A 117      33.387 103.012 110.435  1.00  0.00           H  
ATOM   1852  HZ3 TRP A 117      31.626 104.253 114.136  1.00  0.00           H  
ATOM   1853  HH2 TRP A 117      33.232 102.875 112.966  1.00  0.00           H  
ATOM   1854  N   LEU A 118      29.314 111.148 110.220  1.00  0.00           N  
ATOM   1855  CA  LEU A 118      28.384 112.280 110.520  1.00  0.00           C  
ATOM   1856  C   LEU A 118      28.159 113.212 109.339  1.00  0.00           C  
ATOM   1857  O   LEU A 118      27.137 113.910 109.358  1.00  0.00           O  
ATOM   1858  CB  LEU A 118      28.950 113.076 111.781  1.00  0.00           C  
ATOM   1859  CG  LEU A 118      29.380 112.339 113.110  1.00  0.00           C  
ATOM   1860  CD1 LEU A 118      30.239 113.282 113.911  1.00  0.00           C  
ATOM   1861  CD2 LEU A 118      28.149 111.778 113.860  1.00  0.00           C  
ATOM   1862  H   LEU A 118      30.161 111.109 110.770  1.00  0.00           H  
ATOM   1863  HA  LEU A 118      27.464 111.788 110.836  1.00  0.00           H  
ATOM   1864  HB2 LEU A 118      29.782 113.667 111.397  1.00  0.00           H  
ATOM   1865  HB3 LEU A 118      28.143 113.755 112.058  1.00  0.00           H  
ATOM   1866  HG  LEU A 118      30.074 111.560 112.789  1.00  0.00           H  
ATOM   1867 HD11 LEU A 118      29.732 114.212 114.169  1.00  0.00           H  
ATOM   1868 HD12 LEU A 118      30.633 112.756 114.781  1.00  0.00           H  
ATOM   1869 HD13 LEU A 118      31.000 113.516 113.165  1.00  0.00           H  
ATOM   1870 HD21 LEU A 118      27.708 110.964 113.284  1.00  0.00           H  
ATOM   1871 HD22 LEU A 118      28.492 111.411 114.827  1.00  0.00           H  
ATOM   1872 HD23 LEU A 118      27.433 112.595 113.947  1.00  0.00           H  
ATOM   1873  N   THR A 119      29.089 113.201 108.316  1.00  0.00           N  
ATOM   1874  CA  THR A 119      29.092 114.190 107.203  1.00  0.00           C  
ATOM   1875  C   THR A 119      29.303 113.350 105.841  1.00  0.00           C  
ATOM   1876  O   THR A 119      29.463 114.010 104.808  1.00  0.00           O  
ATOM   1877  CB  THR A 119      30.107 115.351 107.371  1.00  0.00           C  
ATOM   1878  CG2 THR A 119      29.832 116.328 108.514  1.00  0.00           C  
ATOM   1879  OG1 THR A 119      31.351 114.873 107.608  1.00  0.00           O  
ATOM   1880  H   THR A 119      29.772 112.466 108.433  1.00  0.00           H  
ATOM   1881  HA  THR A 119      28.135 114.682 107.024  1.00  0.00           H  
ATOM   1882  HB  THR A 119      29.989 115.831 106.400  1.00  0.00           H  
ATOM   1883  HG1 THR A 119      31.911 115.215 106.906  1.00  0.00           H  
ATOM   1884 HG21 THR A 119      30.711 116.944 108.697  1.00  0.00           H  
ATOM   1885 HG22 THR A 119      28.915 116.894 108.354  1.00  0.00           H  
ATOM   1886 HG23 THR A 119      29.743 115.831 109.481  1.00  0.00           H  
ATOM   1887  N   LEU A 120      29.199 112.022 105.871  1.00  0.00           N  
ATOM   1888  CA  LEU A 120      29.499 111.060 104.865  1.00  0.00           C  
ATOM   1889  C   LEU A 120      28.803 111.412 103.515  1.00  0.00           C  
ATOM   1890  O   LEU A 120      29.407 111.362 102.430  1.00  0.00           O  
ATOM   1891  CB  LEU A 120      29.133 109.674 105.431  1.00  0.00           C  
ATOM   1892  CG  LEU A 120      29.218 108.503 104.415  1.00  0.00           C  
ATOM   1893  CD1 LEU A 120      30.624 108.051 104.125  1.00  0.00           C  
ATOM   1894  CD2 LEU A 120      28.554 107.270 105.004  1.00  0.00           C  
ATOM   1895  H   LEU A 120      28.809 111.514 106.652  1.00  0.00           H  
ATOM   1896  HA  LEU A 120      30.551 111.173 104.603  1.00  0.00           H  
ATOM   1897  HB2 LEU A 120      29.853 109.504 106.232  1.00  0.00           H  
ATOM   1898  HB3 LEU A 120      28.119 109.637 105.827  1.00  0.00           H  
ATOM   1899  HG  LEU A 120      28.643 108.668 103.503  1.00  0.00           H  
ATOM   1900 HD11 LEU A 120      30.502 107.261 103.385  1.00  0.00           H  
ATOM   1901 HD12 LEU A 120      31.148 108.940 103.777  1.00  0.00           H  
ATOM   1902 HD13 LEU A 120      31.145 107.711 105.021  1.00  0.00           H  
ATOM   1903 HD21 LEU A 120      29.180 106.981 105.849  1.00  0.00           H  
ATOM   1904 HD22 LEU A 120      27.566 107.606 105.318  1.00  0.00           H  
ATOM   1905 HD23 LEU A 120      28.507 106.391 104.362  1.00  0.00           H  
ATOM   1906  N   ASP A 121      27.495 111.780 103.520  1.00  0.00           N  
ATOM   1907  CA  ASP A 121      26.819 112.036 102.237  1.00  0.00           C  
ATOM   1908  C   ASP A 121      27.243 113.338 101.418  1.00  0.00           C  
ATOM   1909  O   ASP A 121      27.026 113.456 100.195  1.00  0.00           O  
ATOM   1910  CB  ASP A 121      25.352 112.140 102.684  1.00  0.00           C  
ATOM   1911  CG  ASP A 121      24.319 112.180 101.592  1.00  0.00           C  
ATOM   1912  OD1 ASP A 121      24.430 111.639 100.466  1.00  0.00           O  
ATOM   1913  OD2 ASP A 121      23.297 112.864 101.880  1.00  0.00           O1-
ATOM   1914  H   ASP A 121      27.014 111.963 104.390  1.00  0.00           H  
ATOM   1915  HA  ASP A 121      26.914 111.176 101.573  1.00  0.00           H  
ATOM   1916  HB2 ASP A 121      25.160 111.301 103.353  1.00  0.00           H  
ATOM   1917  HB3 ASP A 121      25.390 113.088 103.222  1.00  0.00           H  
ATOM   1918  N   LYS A 122      28.019 114.231 102.131  1.00  0.00           N  
ATOM   1919  CA  LYS A 122      28.747 115.388 101.625  1.00  0.00           C  
ATOM   1920  C   LYS A 122      30.314 115.255 101.485  1.00  0.00           C  
ATOM   1921  O   LYS A 122      30.881 116.036 100.676  1.00  0.00           O  
ATOM   1922  CB  LYS A 122      28.486 116.601 102.508  1.00  0.00           C  
ATOM   1923  CG  LYS A 122      27.043 117.167 102.547  1.00  0.00           C  
ATOM   1924  CD  LYS A 122      26.446 117.683 101.231  1.00  0.00           C  
ATOM   1925  CE  LYS A 122      26.104 116.566 100.262  1.00  0.00           C  
ATOM   1926  NZ  LYS A 122      25.088 117.012  99.304  1.00  0.00           N1+
ATOM   1927  H   LYS A 122      28.133 113.982 103.103  1.00  0.00           H  
ATOM   1928  HA  LYS A 122      28.483 115.603 100.589  1.00  0.00           H  
ATOM   1929  HB2 LYS A 122      28.626 116.255 103.532  1.00  0.00           H  
ATOM   1930  HB3 LYS A 122      29.155 117.405 102.202  1.00  0.00           H  
ATOM   1931  HG2 LYS A 122      26.281 116.587 103.067  1.00  0.00           H  
ATOM   1932  HG3 LYS A 122      27.172 118.027 103.204  1.00  0.00           H  
ATOM   1933  HD2 LYS A 122      25.498 118.183 101.428  1.00  0.00           H  
ATOM   1934  HD3 LYS A 122      27.172 118.338 100.749  1.00  0.00           H  
ATOM   1935  HE2 LYS A 122      27.004 116.114  99.844  1.00  0.00           H  
ATOM   1936  HE3 LYS A 122      25.630 115.806 100.882  1.00  0.00           H  
ATOM   1937  HZ1 LYS A 122      24.678 116.154  98.963  1.00  0.00           H  
ATOM   1938  HZ2 LYS A 122      24.368 117.587  99.719  1.00  0.00           H  
ATOM   1939  HZ3 LYS A 122      25.503 117.538  98.549  1.00  0.00           H  
ATOM   1940  N   ASP A 123      30.957 114.271 102.173  1.00  0.00           N  
ATOM   1941  CA  ASP A 123      32.431 114.184 102.340  1.00  0.00           C  
ATOM   1942  C   ASP A 123      32.979 112.947 101.618  1.00  0.00           C  
ATOM   1943  O   ASP A 123      34.157 112.958 101.270  1.00  0.00           O  
ATOM   1944  CB  ASP A 123      32.777 114.202 103.813  1.00  0.00           C  
ATOM   1945  CG  ASP A 123      32.518 115.549 104.554  1.00  0.00           C  
ATOM   1946  OD1 ASP A 123      32.046 116.480 103.942  1.00  0.00           O  
ATOM   1947  OD2 ASP A 123      32.968 115.663 105.705  1.00  0.00           O1-
ATOM   1948  H   ASP A 123      30.422 113.785 102.878  1.00  0.00           H  
ATOM   1949  HA  ASP A 123      32.897 115.080 101.930  1.00  0.00           H  
ATOM   1950  HB2 ASP A 123      32.274 113.395 104.344  1.00  0.00           H  
ATOM   1951  HB3 ASP A 123      33.835 113.946 103.890  1.00  0.00           H  
ATOM   1952  N   VAL A 124      32.173 111.880 101.236  1.00  0.00           N  
ATOM   1953  CA  VAL A 124      32.474 110.685 100.422  1.00  0.00           C  
ATOM   1954  C   VAL A 124      33.039 111.056  98.992  1.00  0.00           C  
ATOM   1955  O   VAL A 124      32.694 112.166  98.488  1.00  0.00           O  
ATOM   1956  CB  VAL A 124      31.217 109.752 100.368  1.00  0.00           C  
ATOM   1957  CG1 VAL A 124      30.114 110.547  99.630  1.00  0.00           C  
ATOM   1958  CG2 VAL A 124      31.494 108.274  99.947  1.00  0.00           C  
ATOM   1959  H   VAL A 124      31.236 111.959 101.604  1.00  0.00           H  
ATOM   1960  HA  VAL A 124      33.221 110.031 100.872  1.00  0.00           H  
ATOM   1961  HB  VAL A 124      30.823 109.630 101.377  1.00  0.00           H  
ATOM   1962 HG11 VAL A 124      30.226 110.403  98.556  1.00  0.00           H  
ATOM   1963 HG12 VAL A 124      29.122 110.186  99.904  1.00  0.00           H  
ATOM   1964 HG13 VAL A 124      30.119 111.582  99.973  1.00  0.00           H  
ATOM   1965 HG21 VAL A 124      32.198 107.704 100.554  1.00  0.00           H  
ATOM   1966 HG22 VAL A 124      30.581 107.711 100.143  1.00  0.00           H  
ATOM   1967 HG23 VAL A 124      31.631 108.378  98.871  1.00  0.00           H  
ATOM   1968  N   PRO A 125      33.964 110.196  98.419  1.00  0.00           N  
ATOM   1969  CA  PRO A 125      34.308 110.318  96.992  1.00  0.00           C  
ATOM   1970  C   PRO A 125      33.152 110.292  96.041  1.00  0.00           C  
ATOM   1971  O   PRO A 125      32.181 109.612  96.200  1.00  0.00           O  
ATOM   1972  CB  PRO A 125      35.403 109.336  96.762  1.00  0.00           C  
ATOM   1973  CG  PRO A 125      36.106 109.172  98.129  1.00  0.00           C  
ATOM   1974  CD  PRO A 125      34.879 109.214  99.109  1.00  0.00           C  
ATOM   1975  HA  PRO A 125      34.771 111.305  97.009  1.00  0.00           H  
ATOM   1976  HB2 PRO A 125      34.980 108.413  96.366  1.00  0.00           H  
ATOM   1977  HB3 PRO A 125      36.015 109.685  95.931  1.00  0.00           H  
ATOM   1978  HG2 PRO A 125      36.613 108.224  98.311  1.00  0.00           H  
ATOM   1979  HG3 PRO A 125      36.740 110.038  98.319  1.00  0.00           H  
ATOM   1980  HD2 PRO A 125      34.419 108.226  99.078  1.00  0.00           H  
ATOM   1981  HD3 PRO A 125      35.239 109.724 100.003  1.00  0.00           H  
ATOM   1982  N   ALA A 126      33.333 111.036  94.968  1.00  0.00           N  
ATOM   1983  CA  ALA A 126      32.233 111.389  94.039  1.00  0.00           C  
ATOM   1984  C   ALA A 126      31.590 110.172  93.324  1.00  0.00           C  
ATOM   1985  O   ALA A 126      32.231 109.309  92.688  1.00  0.00           O  
ATOM   1986  CB  ALA A 126      32.662 112.532  93.119  1.00  0.00           C  
ATOM   1987  H   ALA A 126      34.245 111.446  94.830  1.00  0.00           H  
ATOM   1988  HA  ALA A 126      31.407 111.799  94.620  1.00  0.00           H  
ATOM   1989  HB1 ALA A 126      33.704 112.423  92.816  1.00  0.00           H  
ATOM   1990  HB2 ALA A 126      32.055 112.564  92.214  1.00  0.00           H  
ATOM   1991  HB3 ALA A 126      32.708 113.488  93.639  1.00  0.00           H  
ATOM   1992  N   GLY A 127      30.232 110.160  93.305  1.00  0.00           N  
ATOM   1993  CA  GLY A 127      29.470 109.234  92.502  1.00  0.00           C  
ATOM   1994  C   GLY A 127      28.011 109.402  92.631  1.00  0.00           C  
ATOM   1995  O   GLY A 127      27.607 110.445  93.075  1.00  0.00           O  
ATOM   1996  H   GLY A 127      29.772 110.856  93.875  1.00  0.00           H  
ATOM   1997  HA2 GLY A 127      29.727 109.476  91.471  1.00  0.00           H  
ATOM   1998  HA3 GLY A 127      29.763 108.219  92.772  1.00  0.00           H  
ATOM   1999  N   ASP A 128      27.240 108.386  92.259  1.00  0.00           N  
ATOM   2000  CA  ASP A 128      25.763 108.305  92.494  1.00  0.00           C  
ATOM   2001  C   ASP A 128      25.509 107.498  93.792  1.00  0.00           C  
ATOM   2002  O   ASP A 128      24.582 107.828  94.550  1.00  0.00           O  
ATOM   2003  CB  ASP A 128      25.105 107.723  91.226  1.00  0.00           C  
ATOM   2004  CG  ASP A 128      25.358 106.226  91.024  1.00  0.00           C  
ATOM   2005  OD1 ASP A 128      24.564 105.393  91.456  1.00  0.00           O  
ATOM   2006  OD2 ASP A 128      26.260 105.798  90.308  1.00  0.00           O1-
ATOM   2007  H   ASP A 128      27.686 107.566  91.875  1.00  0.00           H  
ATOM   2008  HA  ASP A 128      25.415 109.319  92.690  1.00  0.00           H  
ATOM   2009  HB2 ASP A 128      24.042 107.834  91.441  1.00  0.00           H  
ATOM   2010  HB3 ASP A 128      25.400 108.355  90.388  1.00  0.00           H  
ATOM   2011  N   GLY A 129      26.365 106.488  94.118  1.00  0.00           N  
ATOM   2012  CA  GLY A 129      25.952 105.437  95.078  1.00  0.00           C  
ATOM   2013  C   GLY A 129      26.336 104.027  94.780  1.00  0.00           C  
ATOM   2014  O   GLY A 129      27.192 103.733  93.950  1.00  0.00           O  
ATOM   2015  H   GLY A 129      27.208 106.430  93.566  1.00  0.00           H  
ATOM   2016  HA2 GLY A 129      26.230 105.731  96.091  1.00  0.00           H  
ATOM   2017  HA3 GLY A 129      24.862 105.424  95.123  1.00  0.00           H  
ATOM   2018  N   PHE A 130      25.921 103.142  95.732  1.00  0.00           N  
ATOM   2019  CA  PHE A 130      26.580 101.837  95.889  1.00  0.00           C  
ATOM   2020  C   PHE A 130      25.572 100.677  96.032  1.00  0.00           C  
ATOM   2021  O   PHE A 130      24.601 100.784  96.766  1.00  0.00           O  
ATOM   2022  CB  PHE A 130      27.587 101.867  97.123  1.00  0.00           C  
ATOM   2023  CG  PHE A 130      28.646 102.995  97.100  1.00  0.00           C  
ATOM   2024  CD1 PHE A 130      28.369 104.235  97.716  1.00  0.00           C  
ATOM   2025  CD2 PHE A 130      29.885 102.724  96.544  1.00  0.00           C  
ATOM   2026  CE1 PHE A 130      29.393 105.188  97.853  1.00  0.00           C  
ATOM   2027  CE2 PHE A 130      30.860 103.665  96.706  1.00  0.00           C  
ATOM   2028  CZ  PHE A 130      30.695 104.913  97.335  1.00  0.00           C  
ATOM   2029  H   PHE A 130      25.545 103.532  96.586  1.00  0.00           H  
ATOM   2030  HA  PHE A 130      27.206 101.678  95.011  1.00  0.00           H  
ATOM   2031  HB2 PHE A 130      26.993 102.038  98.022  1.00  0.00           H  
ATOM   2032  HB3 PHE A 130      28.018 100.877  97.273  1.00  0.00           H  
ATOM   2033  HD1 PHE A 130      27.356 104.407  98.046  1.00  0.00           H  
ATOM   2034  HD2 PHE A 130      30.217 101.837  96.025  1.00  0.00           H  
ATOM   2035  HE1 PHE A 130      29.146 106.142  98.296  1.00  0.00           H  
ATOM   2036  HE2 PHE A 130      31.829 103.408  96.304  1.00  0.00           H  
ATOM   2037  HZ  PHE A 130      31.572 105.525  97.490  1.00  0.00           H  
ATOM   2038  N   ASP A 131      25.865  99.532  95.386  1.00  0.00           N  
ATOM   2039  CA  ASP A 131      25.058  98.284  95.291  1.00  0.00           C  
ATOM   2040  C   ASP A 131      24.941  97.623  96.630  1.00  0.00           C  
ATOM   2041  O   ASP A 131      24.054  96.771  96.838  1.00  0.00           O  
ATOM   2042  CB  ASP A 131      25.710  97.382  94.341  1.00  0.00           C  
ATOM   2043  CG  ASP A 131      25.841  97.965  92.945  1.00  0.00           C  
ATOM   2044  OD1 ASP A 131      24.965  98.840  92.572  1.00  0.00           O  
ATOM   2045  OD2 ASP A 131      26.822  97.624  92.205  1.00  0.00           O1-
ATOM   2046  H   ASP A 131      26.802  99.488  95.014  1.00  0.00           H  
ATOM   2047  HA  ASP A 131      24.050  98.471  94.924  1.00  0.00           H  
ATOM   2048  HB2 ASP A 131      26.718  97.150  94.686  1.00  0.00           H  
ATOM   2049  HB3 ASP A 131      25.033  96.541  94.188  1.00  0.00           H  
ATOM   2050  N   ALA A 132      25.893  97.948  97.494  1.00  0.00           N  
ATOM   2051  CA  ALA A 132      26.021  97.447  98.846  1.00  0.00           C  
ATOM   2052  C   ALA A 132      26.976  98.411  99.616  1.00  0.00           C  
ATOM   2053  O   ALA A 132      27.956  98.931  99.084  1.00  0.00           O  
ATOM   2054  CB  ALA A 132      26.532  95.950  98.850  1.00  0.00           C  
ATOM   2055  H   ALA A 132      26.504  98.739  97.347  1.00  0.00           H  
ATOM   2056  HA  ALA A 132      25.037  97.411  99.314  1.00  0.00           H  
ATOM   2057  HB1 ALA A 132      25.911  95.406  98.138  1.00  0.00           H  
ATOM   2058  HB2 ALA A 132      27.584  95.907  98.572  1.00  0.00           H  
ATOM   2059  HB3 ALA A 132      26.370  95.581  99.864  1.00  0.00           H  
ATOM   2060  N   VAL A 133      26.621  98.570 100.875  1.00  0.00           N  
ATOM   2061  CA  VAL A 133      27.524  99.211 101.822  1.00  0.00           C  
ATOM   2062  C   VAL A 133      27.836  98.168 102.929  1.00  0.00           C  
ATOM   2063  O   VAL A 133      27.013  97.284 103.286  1.00  0.00           O  
ATOM   2064  CB  VAL A 133      26.873 100.491 102.367  1.00  0.00           C  
ATOM   2065  CG1 VAL A 133      27.731 101.102 103.483  1.00  0.00           C  
ATOM   2066  CG2 VAL A 133      26.685 101.588 101.231  1.00  0.00           C  
ATOM   2067  H   VAL A 133      25.735  98.167 101.146  1.00  0.00           H  
ATOM   2068  HA  VAL A 133      28.510  99.386 101.393  1.00  0.00           H  
ATOM   2069  HB  VAL A 133      25.864 100.271 102.715  1.00  0.00           H  
ATOM   2070 HG11 VAL A 133      27.205 101.998 103.813  1.00  0.00           H  
ATOM   2071 HG12 VAL A 133      27.922 100.335 104.232  1.00  0.00           H  
ATOM   2072 HG13 VAL A 133      28.679 101.447 103.071  1.00  0.00           H  
ATOM   2073 HG21 VAL A 133      25.884 102.284 101.477  1.00  0.00           H  
ATOM   2074 HG22 VAL A 133      27.555 102.244 101.186  1.00  0.00           H  
ATOM   2075 HG23 VAL A 133      26.637 101.012 100.306  1.00  0.00           H  
ATOM   2076  N   ILE A 134      29.082  98.166 103.436  1.00  0.00           N  
ATOM   2077  CA  ILE A 134      29.605  97.212 104.467  1.00  0.00           C  
ATOM   2078  C   ILE A 134      30.258  97.985 105.607  1.00  0.00           C  
ATOM   2079  O   ILE A 134      31.045  98.836 105.283  1.00  0.00           O  
ATOM   2080  CB  ILE A 134      30.535  96.101 103.881  1.00  0.00           C  
ATOM   2081  CG1 ILE A 134      29.932  95.141 102.827  1.00  0.00           C  
ATOM   2082  CG2 ILE A 134      31.215  95.296 104.990  1.00  0.00           C  
ATOM   2083  CD1 ILE A 134      29.838  95.727 101.358  1.00  0.00           C  
ATOM   2084  H   ILE A 134      29.795  98.719 102.982  1.00  0.00           H  
ATOM   2085  HA  ILE A 134      28.807  96.760 105.054  1.00  0.00           H  
ATOM   2086  HB  ILE A 134      31.366  96.591 103.372  1.00  0.00           H  
ATOM   2087 HG12 ILE A 134      30.581  94.268 102.754  1.00  0.00           H  
ATOM   2088 HG13 ILE A 134      28.961  94.786 103.173  1.00  0.00           H  
ATOM   2089 HG21 ILE A 134      31.814  94.473 104.603  1.00  0.00           H  
ATOM   2090 HG22 ILE A 134      31.823  95.974 105.590  1.00  0.00           H  
ATOM   2091 HG23 ILE A 134      30.442  94.776 105.555  1.00  0.00           H  
ATOM   2092 HD11 ILE A 134      29.195  96.603 101.270  1.00  0.00           H  
ATOM   2093 HD12 ILE A 134      30.856  96.047 101.138  1.00  0.00           H  
ATOM   2094 HD13 ILE A 134      29.623  94.899 100.685  1.00  0.00           H  
ATOM   2095  N   CYS A 135      30.063  97.601 106.841  1.00  0.00           N  
ATOM   2096  CA  CYS A 135      30.510  98.337 108.088  1.00  0.00           C  
ATOM   2097  C   CYS A 135      31.116  97.356 109.165  1.00  0.00           C  
ATOM   2098  O   CYS A 135      31.230  97.682 110.285  1.00  0.00           O  
ATOM   2099  CB  CYS A 135      29.339  99.144 108.663  1.00  0.00           C  
ATOM   2100  SG  CYS A 135      29.954 100.420 109.846  1.00  0.00           S  
ATOM   2101  H   CYS A 135      29.381  96.863 106.946  1.00  0.00           H  
ATOM   2102  HA  CYS A 135      31.303  99.036 107.821  1.00  0.00           H  
ATOM   2103  HB2 CYS A 135      28.805  99.487 107.776  1.00  0.00           H  
ATOM   2104  HB3 CYS A 135      28.706  98.389 109.128  1.00  0.00           H  
ATOM   2105  HG  CYS A 135      30.012  99.533 110.846  1.00  0.00           H  
ATOM   2106  N   LEU A 136      31.383  96.100 108.726  1.00  0.00           N  
ATOM   2107  CA  LEU A 136      31.850  95.021 109.629  1.00  0.00           C  
ATOM   2108  C   LEU A 136      33.081  95.358 110.538  1.00  0.00           C  
ATOM   2109  O   LEU A 136      34.031  96.122 110.193  1.00  0.00           O  
ATOM   2110  CB  LEU A 136      32.072  93.716 108.872  1.00  0.00           C  
ATOM   2111  CG  LEU A 136      30.840  93.204 108.108  1.00  0.00           C  
ATOM   2112  CD1 LEU A 136      31.122  92.100 107.111  1.00  0.00           C  
ATOM   2113  CD2 LEU A 136      29.706  92.735 108.982  1.00  0.00           C  
ATOM   2114  H   LEU A 136      31.042  95.896 107.798  1.00  0.00           H  
ATOM   2115  HA  LEU A 136      31.043  94.854 110.345  1.00  0.00           H  
ATOM   2116  HB2 LEU A 136      32.857  94.004 108.173  1.00  0.00           H  
ATOM   2117  HB3 LEU A 136      32.507  93.016 109.586  1.00  0.00           H  
ATOM   2118  HG  LEU A 136      30.467  94.031 107.506  1.00  0.00           H  
ATOM   2119 HD11 LEU A 136      31.065  91.132 107.608  1.00  0.00           H  
ATOM   2120 HD12 LEU A 136      30.378  92.173 106.317  1.00  0.00           H  
ATOM   2121 HD13 LEU A 136      32.156  92.258 106.806  1.00  0.00           H  
ATOM   2122 HD21 LEU A 136      29.289  93.634 109.436  1.00  0.00           H  
ATOM   2123 HD22 LEU A 136      28.938  92.176 108.449  1.00  0.00           H  
ATOM   2124 HD23 LEU A 136      30.058  92.017 109.724  1.00  0.00           H  
ATOM   2125  N   GLY A 137      33.019  94.798 111.711  1.00  0.00           N  
ATOM   2126  CA  GLY A 137      34.029  94.786 112.750  1.00  0.00           C  
ATOM   2127  C   GLY A 137      33.476  94.994 114.207  1.00  0.00           C  
ATOM   2128  O   GLY A 137      34.292  95.021 115.148  1.00  0.00           O  
ATOM   2129  H   GLY A 137      32.231  94.204 111.933  1.00  0.00           H  
ATOM   2130  HA2 GLY A 137      34.491  93.799 112.780  1.00  0.00           H  
ATOM   2131  HA3 GLY A 137      34.834  95.495 112.560  1.00  0.00           H  
ATOM   2132  N   ASN A 138      32.190  95.381 114.332  1.00  0.00           N  
ATOM   2133  CA  ASN A 138      31.640  96.128 115.501  1.00  0.00           C  
ATOM   2134  C   ASN A 138      32.174  97.516 115.554  1.00  0.00           C  
ATOM   2135  O   ASN A 138      32.512  98.099 116.586  1.00  0.00           O  
ATOM   2136  CB  ASN A 138      31.622  95.360 116.781  1.00  0.00           C  
ATOM   2137  CG  ASN A 138      30.995  96.097 118.007  1.00  0.00           C  
ATOM   2138  ND2 ASN A 138      31.798  96.533 118.950  1.00  0.00           N  
ATOM   2139  OD1 ASN A 138      29.783  96.249 118.068  1.00  0.00           O  
ATOM   2140  H   ASN A 138      31.518  95.035 113.663  1.00  0.00           H  
ATOM   2141  HA  ASN A 138      30.615  96.271 115.157  1.00  0.00           H  
ATOM   2142  HB2 ASN A 138      31.043  94.440 116.696  1.00  0.00           H  
ATOM   2143  HB3 ASN A 138      32.648  95.023 116.920  1.00  0.00           H  
ATOM   2144 HD21 ASN A 138      31.353  96.971 119.744  1.00  0.00           H  
ATOM   2145 HD22 ASN A 138      32.795  96.425 118.831  1.00  0.00           H  
ATOM   2146  N   SER A 139      32.175  98.149 114.374  1.00  0.00           N  
ATOM   2147  CA  SER A 139      32.699  99.444 114.133  1.00  0.00           C  
ATOM   2148  C   SER A 139      31.746 100.616 114.598  1.00  0.00           C  
ATOM   2149  O   SER A 139      32.197 101.591 115.184  1.00  0.00           O  
ATOM   2150  CB  SER A 139      33.051  99.627 112.604  1.00  0.00           C  
ATOM   2151  OG  SER A 139      34.057  98.707 112.208  1.00  0.00           O  
ATOM   2152  H   SER A 139      31.794  97.622 113.601  1.00  0.00           H  
ATOM   2153  HA  SER A 139      33.617  99.513 114.717  1.00  0.00           H  
ATOM   2154  HB2 SER A 139      32.115  99.450 112.074  1.00  0.00           H  
ATOM   2155  HB3 SER A 139      33.246 100.694 112.504  1.00  0.00           H  
ATOM   2156  HG  SER A 139      33.609  98.074 111.641  1.00  0.00           H  
ATOM   2157  N   PHE A 140      30.419 100.454 114.393  1.00  0.00           N  
ATOM   2158  CA  PHE A 140      29.343 101.493 114.552  1.00  0.00           C  
ATOM   2159  C   PHE A 140      29.263 101.867 116.040  1.00  0.00           C  
ATOM   2160  O   PHE A 140      29.051 103.037 116.358  1.00  0.00           O  
ATOM   2161  CB  PHE A 140      28.049 100.997 113.934  1.00  0.00           C  
ATOM   2162  CG  PHE A 140      26.897 101.938 113.964  1.00  0.00           C  
ATOM   2163  CD1 PHE A 140      26.885 103.053 113.067  1.00  0.00           C  
ATOM   2164  CD2 PHE A 140      25.965 101.907 114.962  1.00  0.00           C  
ATOM   2165  CE1 PHE A 140      25.800 103.923 113.061  1.00  0.00           C  
ATOM   2166  CE2 PHE A 140      24.953 102.875 115.103  1.00  0.00           C  
ATOM   2167  CZ  PHE A 140      24.833 103.875 114.129  1.00  0.00           C  
ATOM   2168  H   PHE A 140      30.158  99.530 114.081  1.00  0.00           H  
ATOM   2169  HA  PHE A 140      29.668 102.406 114.053  1.00  0.00           H  
ATOM   2170  HB2 PHE A 140      28.335 100.764 112.908  1.00  0.00           H  
ATOM   2171  HB3 PHE A 140      27.842 100.031 114.394  1.00  0.00           H  
ATOM   2172  HD1 PHE A 140      27.545 103.114 112.216  1.00  0.00           H  
ATOM   2173  HD2 PHE A 140      25.967 101.121 115.703  1.00  0.00           H  
ATOM   2174  HE1 PHE A 140      25.639 104.535 112.185  1.00  0.00           H  
ATOM   2175  HE2 PHE A 140      24.087 102.752 115.738  1.00  0.00           H  
ATOM   2176  HZ  PHE A 140      24.025 104.589 114.053  1.00  0.00           H  
ATOM   2177  N   ALA A 141      29.411 100.920 116.943  1.00  0.00           N  
ATOM   2178  CA  ALA A 141      29.678 101.140 118.373  1.00  0.00           C  
ATOM   2179  C   ALA A 141      30.725 102.198 118.815  1.00  0.00           C  
ATOM   2180  O   ALA A 141      30.691 102.599 119.987  1.00  0.00           O  
ATOM   2181  CB  ALA A 141      29.959  99.791 119.106  1.00  0.00           C  
ATOM   2182  H   ALA A 141      29.450  99.945 116.680  1.00  0.00           H  
ATOM   2183  HA  ALA A 141      28.721 101.569 118.668  1.00  0.00           H  
ATOM   2184  HB1 ALA A 141      30.000  99.921 120.187  1.00  0.00           H  
ATOM   2185  HB2 ALA A 141      29.118  99.138 118.872  1.00  0.00           H  
ATOM   2186  HB3 ALA A 141      30.876  99.404 118.663  1.00  0.00           H  
ATOM   2187  N   HID A 142      31.624 102.568 117.954  1.00  0.00           N  
ATOM   2188  CA  HID A 142      32.570 103.700 118.234  1.00  0.00           C  
ATOM   2189  C   HID A 142      32.011 105.153 118.163  1.00  0.00           C  
ATOM   2190  O   HID A 142      32.731 106.118 118.565  1.00  0.00           O  
ATOM   2191  CB  HID A 142      33.712 103.622 117.259  1.00  0.00           C  
ATOM   2192  CG  HID A 142      34.735 102.572 117.659  1.00  0.00           C  
ATOM   2193  CD2 HID A 142      34.977 101.332 117.110  1.00  0.00           C  
ATOM   2194  ND1 HID A 142      35.587 102.692 118.755  1.00  0.00           N  
ATOM   2195  CE1 HID A 142      36.445 101.655 118.713  1.00  0.00           C  
ATOM   2196  NE2 HID A 142      36.095 100.775 117.738  1.00  0.00           N  
ATOM   2197  H   HID A 142      31.572 102.245 116.999  1.00  0.00           H  
ATOM   2198  HA  HID A 142      32.942 103.758 119.258  1.00  0.00           H  
ATOM   2199  HB2 HID A 142      33.343 103.309 116.282  1.00  0.00           H  
ATOM   2200  HB3 HID A 142      34.116 104.607 117.022  1.00  0.00           H  
ATOM   2201  HD1 HID A 142      35.718 103.531 119.302  1.00  0.00           H  
ATOM   2202  HD2 HID A 142      34.377 100.918 116.313  1.00  0.00           H  
ATOM   2203  HE1 HID A 142      37.150 101.593 119.529  1.00  0.00           H  
ATOM   2204  N   LEU A 143      30.779 105.344 117.797  1.00  0.00           N  
ATOM   2205  CA  LEU A 143      30.017 106.525 117.993  1.00  0.00           C  
ATOM   2206  C   LEU A 143      29.822 106.730 119.529  1.00  0.00           C  
ATOM   2207  O   LEU A 143      29.559 105.780 120.251  1.00  0.00           O  
ATOM   2208  CB  LEU A 143      28.683 106.387 117.291  1.00  0.00           C  
ATOM   2209  CG  LEU A 143      28.883 106.353 115.732  1.00  0.00           C  
ATOM   2210  CD1 LEU A 143      27.495 106.003 115.153  1.00  0.00           C  
ATOM   2211  CD2 LEU A 143      29.191 107.723 115.089  1.00  0.00           C  
ATOM   2212  H   LEU A 143      30.169 104.565 117.590  1.00  0.00           H  
ATOM   2213  HA  LEU A 143      30.568 107.381 117.601  1.00  0.00           H  
ATOM   2214  HB2 LEU A 143      28.180 105.473 117.606  1.00  0.00           H  
ATOM   2215  HB3 LEU A 143      28.106 107.263 117.588  1.00  0.00           H  
ATOM   2216  HG  LEU A 143      29.628 105.675 115.317  1.00  0.00           H  
ATOM   2217 HD11 LEU A 143      26.855 106.834 115.446  1.00  0.00           H  
ATOM   2218 HD12 LEU A 143      27.592 105.988 114.067  1.00  0.00           H  
ATOM   2219 HD13 LEU A 143      27.077 105.068 115.528  1.00  0.00           H  
ATOM   2220 HD21 LEU A 143      29.053 107.691 114.008  1.00  0.00           H  
ATOM   2221 HD22 LEU A 143      28.699 108.651 115.379  1.00  0.00           H  
ATOM   2222 HD23 LEU A 143      30.247 107.976 115.189  1.00  0.00           H  
ATOM   2223  N   PRO A 144      29.767 107.943 119.974  1.00  0.00           N  
ATOM   2224  CA  PRO A 144      29.791 108.254 121.379  1.00  0.00           C  
ATOM   2225  C   PRO A 144      28.504 108.039 122.243  1.00  0.00           C  
ATOM   2226  O   PRO A 144      27.466 108.739 122.187  1.00  0.00           O  
ATOM   2227  CB  PRO A 144      30.115 109.812 121.476  1.00  0.00           C  
ATOM   2228  CG  PRO A 144      29.597 110.332 120.131  1.00  0.00           C  
ATOM   2229  CD  PRO A 144      29.799 109.214 119.201  1.00  0.00           C  
ATOM   2230  HA  PRO A 144      30.680 107.755 121.765  1.00  0.00           H  
ATOM   2231  HB2 PRO A 144      29.544 110.342 122.238  1.00  0.00           H  
ATOM   2232  HB3 PRO A 144      31.198 109.933 121.495  1.00  0.00           H  
ATOM   2233  HG2 PRO A 144      28.544 110.605 120.187  1.00  0.00           H  
ATOM   2234  HG3 PRO A 144      30.117 111.235 119.811  1.00  0.00           H  
ATOM   2235  HD2 PRO A 144      29.003 109.339 118.468  1.00  0.00           H  
ATOM   2236  HD3 PRO A 144      30.749 109.405 118.701  1.00  0.00           H  
ATOM   2237  N   ASP A 145      28.477 107.129 123.178  1.00  0.00           N  
ATOM   2238  CA  ASP A 145      27.450 106.827 124.162  1.00  0.00           C  
ATOM   2239  C   ASP A 145      27.646 107.694 125.440  1.00  0.00           C  
ATOM   2240  O   ASP A 145      26.968 107.380 126.418  1.00  0.00           O  
ATOM   2241  CB  ASP A 145      27.454 105.289 124.454  1.00  0.00           C  
ATOM   2242  CG  ASP A 145      27.165 104.560 123.184  1.00  0.00           C  
ATOM   2243  OD1 ASP A 145      26.114 104.799 122.485  1.00  0.00           O  
ATOM   2244  OD2 ASP A 145      27.929 103.668 122.819  1.00  0.00           O1-
ATOM   2245  H   ASP A 145      29.288 106.529 123.221  1.00  0.00           H  
ATOM   2246  HA  ASP A 145      26.506 107.178 123.744  1.00  0.00           H  
ATOM   2247  HB2 ASP A 145      28.455 104.979 124.752  1.00  0.00           H  
ATOM   2248  HB3 ASP A 145      26.891 105.095 125.367  1.00  0.00           H  
ATOM   2249  N   SER A 146      28.599 108.565 125.445  1.00  0.00           N  
ATOM   2250  CA  SER A 146      28.782 109.545 126.527  1.00  0.00           C  
ATOM   2251  C   SER A 146      27.574 110.557 126.629  1.00  0.00           C  
ATOM   2252  O   SER A 146      27.505 111.208 127.682  1.00  0.00           O  
ATOM   2253  CB  SER A 146      30.041 110.323 126.410  1.00  0.00           C  
ATOM   2254  OG  SER A 146      30.261 110.816 125.122  1.00  0.00           O  
ATOM   2255  H   SER A 146      29.237 108.656 124.668  1.00  0.00           H  
ATOM   2256  HA  SER A 146      28.767 108.925 127.424  1.00  0.00           H  
ATOM   2257  HB2 SER A 146      30.127 111.155 127.109  1.00  0.00           H  
ATOM   2258  HB3 SER A 146      30.830 109.573 126.465  1.00  0.00           H  
ATOM   2259  HG  SER A 146      30.734 111.650 125.129  1.00  0.00           H  
ATOM   2260  N   LYS A 147      26.772 110.713 125.521  1.00  0.00           N  
ATOM   2261  CA  LYS A 147      25.586 111.577 125.333  1.00  0.00           C  
ATOM   2262  C   LYS A 147      24.281 110.940 125.794  1.00  0.00           C  
ATOM   2263  O   LYS A 147      23.986 109.736 125.661  1.00  0.00           O  
ATOM   2264  CB  LYS A 147      25.499 111.990 123.801  1.00  0.00           C  
ATOM   2265  CG  LYS A 147      26.656 112.921 123.428  1.00  0.00           C  
ATOM   2266  CD  LYS A 147      26.197 113.609 122.141  1.00  0.00           C  
ATOM   2267  CE  LYS A 147      27.404 114.439 121.615  1.00  0.00           C  
ATOM   2268  NZ  LYS A 147      26.973 115.336 120.530  1.00  0.00           N1+
ATOM   2269  H   LYS A 147      27.055 110.096 124.772  1.00  0.00           H  
ATOM   2270  HA  LYS A 147      25.750 112.492 125.903  1.00  0.00           H  
ATOM   2271  HB2 LYS A 147      25.376 111.169 123.095  1.00  0.00           H  
ATOM   2272  HB3 LYS A 147      24.551 112.529 123.792  1.00  0.00           H  
ATOM   2273  HG2 LYS A 147      26.790 113.687 124.192  1.00  0.00           H  
ATOM   2274  HG3 LYS A 147      27.563 112.345 123.246  1.00  0.00           H  
ATOM   2275  HD2 LYS A 147      25.892 112.835 121.438  1.00  0.00           H  
ATOM   2276  HD3 LYS A 147      25.303 114.214 122.296  1.00  0.00           H  
ATOM   2277  HE2 LYS A 147      27.686 115.068 122.459  1.00  0.00           H  
ATOM   2278  HE3 LYS A 147      28.222 113.805 121.270  1.00  0.00           H  
ATOM   2279  HZ1 LYS A 147      26.903 114.852 119.646  1.00  0.00           H  
ATOM   2280  HZ2 LYS A 147      26.120 115.824 120.760  1.00  0.00           H  
ATOM   2281  HZ3 LYS A 147      27.682 116.035 120.354  1.00  0.00           H  
ATOM   2282  N   GLY A 148      23.463 111.793 126.420  1.00  0.00           N  
ATOM   2283  CA  GLY A 148      22.136 111.408 126.922  1.00  0.00           C  
ATOM   2284  C   GLY A 148      21.093 111.096 125.882  1.00  0.00           C  
ATOM   2285  O   GLY A 148      20.030 110.585 126.214  1.00  0.00           O  
ATOM   2286  H   GLY A 148      23.714 112.757 126.595  1.00  0.00           H  
ATOM   2287  HA2 GLY A 148      22.166 110.555 127.600  1.00  0.00           H  
ATOM   2288  HA3 GLY A 148      21.672 112.138 127.586  1.00  0.00           H  
ATOM   2289  N   ASP A 149      21.439 111.260 124.571  1.00  0.00           N  
ATOM   2290  CA  ASP A 149      20.670 111.001 123.359  1.00  0.00           C  
ATOM   2291  C   ASP A 149      21.579 110.729 122.070  1.00  0.00           C  
ATOM   2292  O   ASP A 149      22.557 111.420 121.813  1.00  0.00           O  
ATOM   2293  CB  ASP A 149      19.711 112.114 123.014  1.00  0.00           C  
ATOM   2294  CG  ASP A 149      18.877 111.746 121.806  1.00  0.00           C  
ATOM   2295  OD1 ASP A 149      18.488 110.597 121.673  1.00  0.00           O  
ATOM   2296  OD2 ASP A 149      18.502 112.624 121.004  1.00  0.00           O1-
ATOM   2297  H   ASP A 149      22.356 111.636 124.380  1.00  0.00           H  
ATOM   2298  HA  ASP A 149      20.116 110.091 123.588  1.00  0.00           H  
ATOM   2299  HB2 ASP A 149      19.057 112.269 123.873  1.00  0.00           H  
ATOM   2300  HB3 ASP A 149      20.247 113.054 122.887  1.00  0.00           H  
ATOM   2301  N   GLN A 150      21.151 109.738 121.316  1.00  0.00           N  
ATOM   2302  CA  GLN A 150      21.740 109.110 120.140  1.00  0.00           C  
ATOM   2303  C   GLN A 150      21.830 109.870 118.783  1.00  0.00           C  
ATOM   2304  O   GLN A 150      21.759 109.357 117.681  1.00  0.00           O  
ATOM   2305  CB  GLN A 150      21.088 107.710 119.907  1.00  0.00           C  
ATOM   2306  CG  GLN A 150      21.485 106.833 121.060  1.00  0.00           C  
ATOM   2307  CD  GLN A 150      21.434 105.354 120.670  1.00  0.00           C  
ATOM   2308  NE2 GLN A 150      22.463 104.866 119.939  1.00  0.00           N  
ATOM   2309  OE1 GLN A 150      20.379 104.713 120.937  1.00  0.00           O  
ATOM   2310  H   GLN A 150      20.244 109.389 121.592  1.00  0.00           H  
ATOM   2311  HA  GLN A 150      22.750 108.823 120.436  1.00  0.00           H  
ATOM   2312  HB2 GLN A 150      20.002 107.803 119.874  1.00  0.00           H  
ATOM   2313  HB3 GLN A 150      21.451 107.229 118.998  1.00  0.00           H  
ATOM   2314  HG2 GLN A 150      22.472 107.139 121.408  1.00  0.00           H  
ATOM   2315  HG3 GLN A 150      20.750 106.976 121.852  1.00  0.00           H  
ATOM   2316 HE21 GLN A 150      22.524 103.907 119.629  1.00  0.00           H  
ATOM   2317 HE22 GLN A 150      23.296 105.424 119.821  1.00  0.00           H  
ATOM   2318  N   SER A 151      21.787 111.228 118.926  1.00  0.00           N  
ATOM   2319  CA  SER A 151      21.717 112.302 117.854  1.00  0.00           C  
ATOM   2320  C   SER A 151      22.769 112.081 116.743  1.00  0.00           C  
ATOM   2321  O   SER A 151      22.595 112.460 115.581  1.00  0.00           O  
ATOM   2322  CB  SER A 151      21.950 113.704 118.442  1.00  0.00           C  
ATOM   2323  OG  SER A 151      22.883 113.802 119.498  1.00  0.00           O  
ATOM   2324  H   SER A 151      21.813 111.576 119.873  1.00  0.00           H  
ATOM   2325  HA  SER A 151      20.710 112.368 117.445  1.00  0.00           H  
ATOM   2326  HB2 SER A 151      22.269 114.429 117.694  1.00  0.00           H  
ATOM   2327  HB3 SER A 151      20.944 114.040 118.694  1.00  0.00           H  
ATOM   2328  HG  SER A 151      23.762 113.870 119.118  1.00  0.00           H  
ATOM   2329  N   GLU A 152      23.963 111.512 117.148  1.00  0.00           N  
ATOM   2330  CA  GLU A 152      25.024 111.259 116.206  1.00  0.00           C  
ATOM   2331  C   GLU A 152      24.748 109.957 115.446  1.00  0.00           C  
ATOM   2332  O   GLU A 152      25.038 109.877 114.246  1.00  0.00           O  
ATOM   2333  CB  GLU A 152      26.281 111.131 117.056  1.00  0.00           C  
ATOM   2334  CG  GLU A 152      26.826 112.351 117.792  1.00  0.00           C  
ATOM   2335  CD  GLU A 152      26.150 113.731 117.547  1.00  0.00           C  
ATOM   2336  OE1 GLU A 152      25.475 114.155 118.517  1.00  0.00           O  
ATOM   2337  OE2 GLU A 152      26.218 114.403 116.480  1.00  0.00           O1-
ATOM   2338  H   GLU A 152      24.095 111.291 118.125  1.00  0.00           H  
ATOM   2339  HA  GLU A 152      25.149 112.085 115.505  1.00  0.00           H  
ATOM   2340  HB2 GLU A 152      26.107 110.331 117.775  1.00  0.00           H  
ATOM   2341  HB3 GLU A 152      27.081 110.735 116.431  1.00  0.00           H  
ATOM   2342  HG2 GLU A 152      26.730 112.185 118.865  1.00  0.00           H  
ATOM   2343  HG3 GLU A 152      27.899 112.405 117.610  1.00  0.00           H  
ATOM   2344  N   HIE A 153      24.211 108.957 116.110  1.00  0.00           N  
ATOM   2345  CA  HIE A 153      23.911 107.633 115.589  1.00  0.00           C  
ATOM   2346  C   HIE A 153      22.820 107.621 114.532  1.00  0.00           C  
ATOM   2347  O   HIE A 153      23.014 106.957 113.458  1.00  0.00           O  
ATOM   2348  CB  HIE A 153      23.523 106.583 116.727  1.00  0.00           C  
ATOM   2349  CG  HIE A 153      24.529 106.562 117.867  1.00  0.00           C  
ATOM   2350  CD2 HIE A 153      25.324 105.506 118.294  1.00  0.00           C  
ATOM   2351  ND1 HIE A 153      24.618 107.586 118.782  1.00  0.00           N  
ATOM   2352  CE1 HIE A 153      25.567 107.198 119.690  1.00  0.00           C  
ATOM   2353  NE2 HIE A 153      26.023 105.939 119.360  1.00  0.00           N  
ATOM   2354  H   HIE A 153      23.911 109.135 117.059  1.00  0.00           H  
ATOM   2355  HA  HIE A 153      24.770 107.097 115.187  1.00  0.00           H  
ATOM   2356  HB2 HIE A 153      22.608 107.011 117.137  1.00  0.00           H  
ATOM   2357  HB3 HIE A 153      23.252 105.605 116.330  1.00  0.00           H  
ATOM   2358  HD2 HIE A 153      25.380 104.493 117.925  1.00  0.00           H  
ATOM   2359  HE1 HIE A 153      25.891 107.792 120.531  1.00  0.00           H  
ATOM   2360  HE2 HIE A 153      26.469 105.385 120.077  1.00  0.00           H  
ATOM   2361  N   ARG A 154      21.675 108.329 114.797  1.00  0.00           N  
ATOM   2362  CA  ARG A 154      20.618 108.509 113.786  1.00  0.00           C  
ATOM   2363  C   ARG A 154      21.126 109.138 112.505  1.00  0.00           C  
ATOM   2364  O   ARG A 154      20.841 108.603 111.480  1.00  0.00           O  
ATOM   2365  CB  ARG A 154      19.544 109.499 114.383  1.00  0.00           C  
ATOM   2366  CG  ARG A 154      18.760 108.748 115.480  1.00  0.00           C  
ATOM   2367  CD  ARG A 154      17.513 109.469 116.065  1.00  0.00           C  
ATOM   2368  NE  ARG A 154      17.789 110.819 116.616  1.00  0.00           N  
ATOM   2369  CZ  ARG A 154      17.977 111.100 117.919  1.00  0.00           C  
ATOM   2370  NH1 ARG A 154      18.210 112.325 118.291  1.00  0.00           N1+
ATOM   2371  NH2 ARG A 154      17.967 110.171 118.781  1.00  0.00           N  
ATOM   2372  H   ARG A 154      21.558 108.629 115.754  1.00  0.00           H  
ATOM   2373  HA  ARG A 154      20.102 107.588 113.516  1.00  0.00           H  
ATOM   2374  HB2 ARG A 154      20.085 110.335 114.828  1.00  0.00           H  
ATOM   2375  HB3 ARG A 154      18.767 109.733 113.655  1.00  0.00           H  
ATOM   2376  HG2 ARG A 154      18.361 107.857 114.993  1.00  0.00           H  
ATOM   2377  HG3 ARG A 154      19.500 108.461 116.226  1.00  0.00           H  
ATOM   2378  HD2 ARG A 154      16.781 109.532 115.261  1.00  0.00           H  
ATOM   2379  HD3 ARG A 154      17.016 108.910 116.859  1.00  0.00           H  
ATOM   2380  HE  ARG A 154      17.521 111.605 116.041  1.00  0.00           H  
ATOM   2381 HH11 ARG A 154      18.187 113.076 117.616  1.00  0.00           H  
ATOM   2382 HH12 ARG A 154      18.330 112.483 119.281  1.00  0.00           H  
ATOM   2383 HH21 ARG A 154      17.699 109.244 118.481  1.00  0.00           H  
ATOM   2384 HH22 ARG A 154      17.890 110.367 119.769  1.00  0.00           H  
ATOM   2385  N   LEU A 155      21.914 110.205 112.643  1.00  0.00           N  
ATOM   2386  CA  LEU A 155      22.508 110.972 111.511  1.00  0.00           C  
ATOM   2387  C   LEU A 155      23.427 110.111 110.637  1.00  0.00           C  
ATOM   2388  O   LEU A 155      23.534 110.291 109.415  1.00  0.00           O  
ATOM   2389  CB  LEU A 155      23.147 112.247 112.087  1.00  0.00           C  
ATOM   2390  CG  LEU A 155      24.122 113.028 111.187  1.00  0.00           C  
ATOM   2391  CD1 LEU A 155      23.465 113.747 109.995  1.00  0.00           C  
ATOM   2392  CD2 LEU A 155      24.959 113.937 112.064  1.00  0.00           C  
ATOM   2393  H   LEU A 155      22.224 110.404 113.584  1.00  0.00           H  
ATOM   2394  HA  LEU A 155      21.758 111.426 110.866  1.00  0.00           H  
ATOM   2395  HB2 LEU A 155      22.408 112.889 112.569  1.00  0.00           H  
ATOM   2396  HB3 LEU A 155      23.675 111.926 112.985  1.00  0.00           H  
ATOM   2397  HG  LEU A 155      24.745 112.239 110.764  1.00  0.00           H  
ATOM   2398 HD11 LEU A 155      24.306 114.149 109.432  1.00  0.00           H  
ATOM   2399 HD12 LEU A 155      23.009 112.969 109.382  1.00  0.00           H  
ATOM   2400 HD13 LEU A 155      22.859 114.567 110.379  1.00  0.00           H  
ATOM   2401 HD21 LEU A 155      25.588 114.609 111.480  1.00  0.00           H  
ATOM   2402 HD22 LEU A 155      24.326 114.531 112.723  1.00  0.00           H  
ATOM   2403 HD23 LEU A 155      25.528 113.413 112.832  1.00  0.00           H  
ATOM   2404  N   ALA A 156      24.145 109.152 111.287  1.00  0.00           N  
ATOM   2405  CA  ALA A 156      25.140 108.273 110.658  1.00  0.00           C  
ATOM   2406  C   ALA A 156      24.468 107.241 109.747  1.00  0.00           C  
ATOM   2407  O   ALA A 156      24.631 107.287 108.548  1.00  0.00           O  
ATOM   2408  CB  ALA A 156      25.972 107.692 111.824  1.00  0.00           C  
ATOM   2409  H   ALA A 156      23.968 109.000 112.269  1.00  0.00           H  
ATOM   2410  HA  ALA A 156      25.732 108.991 110.092  1.00  0.00           H  
ATOM   2411  HB1 ALA A 156      26.717 106.963 111.505  1.00  0.00           H  
ATOM   2412  HB2 ALA A 156      26.467 108.429 112.456  1.00  0.00           H  
ATOM   2413  HB3 ALA A 156      25.368 107.126 112.534  1.00  0.00           H  
ATOM   2414  N   LEU A 157      23.592 106.375 110.339  1.00  0.00           N  
ATOM   2415  CA  LEU A 157      22.762 105.548 109.542  1.00  0.00           C  
ATOM   2416  C   LEU A 157      21.971 106.299 108.486  1.00  0.00           C  
ATOM   2417  O   LEU A 157      21.857 105.780 107.381  1.00  0.00           O  
ATOM   2418  CB  LEU A 157      21.792 104.856 110.490  1.00  0.00           C  
ATOM   2419  CG  LEU A 157      22.375 103.997 111.641  1.00  0.00           C  
ATOM   2420  CD1 LEU A 157      21.261 103.491 112.561  1.00  0.00           C  
ATOM   2421  CD2 LEU A 157      23.185 102.804 111.192  1.00  0.00           C  
ATOM   2422  H   LEU A 157      23.428 106.520 111.326  1.00  0.00           H  
ATOM   2423  HA  LEU A 157      23.375 104.815 109.018  1.00  0.00           H  
ATOM   2424  HB2 LEU A 157      21.214 105.651 110.962  1.00  0.00           H  
ATOM   2425  HB3 LEU A 157      21.178 104.176 109.900  1.00  0.00           H  
ATOM   2426  HG  LEU A 157      22.981 104.705 112.204  1.00  0.00           H  
ATOM   2427 HD11 LEU A 157      20.453 102.957 112.061  1.00  0.00           H  
ATOM   2428 HD12 LEU A 157      21.622 102.804 113.327  1.00  0.00           H  
ATOM   2429 HD13 LEU A 157      20.830 104.329 113.107  1.00  0.00           H  
ATOM   2430 HD21 LEU A 157      24.147 103.134 110.799  1.00  0.00           H  
ATOM   2431 HD22 LEU A 157      23.478 102.295 112.111  1.00  0.00           H  
ATOM   2432 HD23 LEU A 157      22.613 102.102 110.586  1.00  0.00           H  
ATOM   2433  N   LYS A 158      21.458 107.495 108.795  1.00  0.00           N  
ATOM   2434  CA  LYS A 158      20.761 108.403 107.804  1.00  0.00           C  
ATOM   2435  C   LYS A 158      21.626 108.763 106.564  1.00  0.00           C  
ATOM   2436  O   LYS A 158      21.231 108.656 105.362  1.00  0.00           O  
ATOM   2437  CB  LYS A 158      20.211 109.654 108.541  1.00  0.00           C  
ATOM   2438  CG  LYS A 158      18.774 109.320 109.060  1.00  0.00           C  
ATOM   2439  CD  LYS A 158      18.349 110.355 110.099  1.00  0.00           C  
ATOM   2440  CE  LYS A 158      18.124 111.714 109.492  1.00  0.00           C  
ATOM   2441  NZ  LYS A 158      16.790 111.817 108.923  1.00  0.00           N1+
ATOM   2442  H   LYS A 158      21.626 107.880 109.713  1.00  0.00           H  
ATOM   2443  HA  LYS A 158      19.962 107.789 107.388  1.00  0.00           H  
ATOM   2444  HB2 LYS A 158      20.887 110.031 109.309  1.00  0.00           H  
ATOM   2445  HB3 LYS A 158      20.120 110.382 107.735  1.00  0.00           H  
ATOM   2446  HG2 LYS A 158      18.064 109.368 108.236  1.00  0.00           H  
ATOM   2447  HG3 LYS A 158      18.803 108.395 109.636  1.00  0.00           H  
ATOM   2448  HD2 LYS A 158      17.381 110.033 110.484  1.00  0.00           H  
ATOM   2449  HD3 LYS A 158      18.916 110.274 111.027  1.00  0.00           H  
ATOM   2450  HE2 LYS A 158      18.211 112.415 110.323  1.00  0.00           H  
ATOM   2451  HE3 LYS A 158      18.880 112.001 108.761  1.00  0.00           H  
ATOM   2452  HZ1 LYS A 158      16.176 111.375 109.591  1.00  0.00           H  
ATOM   2453  HZ2 LYS A 158      16.573 112.804 108.912  1.00  0.00           H  
ATOM   2454  HZ3 LYS A 158      16.767 111.425 107.992  1.00  0.00           H  
ATOM   2455  N   ASN A 159      22.892 109.078 106.841  1.00  0.00           N  
ATOM   2456  CA  ASN A 159      23.884 109.280 105.792  1.00  0.00           C  
ATOM   2457  C   ASN A 159      24.229 107.998 104.969  1.00  0.00           C  
ATOM   2458  O   ASN A 159      24.256 108.085 103.736  1.00  0.00           O  
ATOM   2459  CB  ASN A 159      25.139 109.893 106.438  1.00  0.00           C  
ATOM   2460  CG  ASN A 159      25.063 111.376 106.716  1.00  0.00           C  
ATOM   2461  ND2 ASN A 159      25.590 111.752 107.887  1.00  0.00           N  
ATOM   2462  OD1 ASN A 159      24.630 112.179 105.895  1.00  0.00           O  
ATOM   2463  H   ASN A 159      23.198 109.030 107.802  1.00  0.00           H  
ATOM   2464  HA  ASN A 159      23.526 109.960 105.020  1.00  0.00           H  
ATOM   2465  HB2 ASN A 159      25.290 109.173 107.243  1.00  0.00           H  
ATOM   2466  HB3 ASN A 159      25.932 109.830 105.694  1.00  0.00           H  
ATOM   2467 HD21 ASN A 159      25.420 112.712 108.151  1.00  0.00           H  
ATOM   2468 HD22 ASN A 159      25.825 110.990 108.506  1.00  0.00           H  
ATOM   2469  N   ILE A 160      24.367 106.831 105.574  1.00  0.00           N  
ATOM   2470  CA  ILE A 160      24.553 105.501 104.973  1.00  0.00           C  
ATOM   2471  C   ILE A 160      23.386 105.126 104.018  1.00  0.00           C  
ATOM   2472  O   ILE A 160      23.594 104.559 102.941  1.00  0.00           O  
ATOM   2473  CB  ILE A 160      24.762 104.508 106.167  1.00  0.00           C  
ATOM   2474  CG1 ILE A 160      26.045 104.865 106.889  1.00  0.00           C  
ATOM   2475  CG2 ILE A 160      24.879 103.062 105.665  1.00  0.00           C  
ATOM   2476  CD1 ILE A 160      26.148 104.159 108.225  1.00  0.00           C  
ATOM   2477  H   ILE A 160      24.069 106.789 106.538  1.00  0.00           H  
ATOM   2478  HA  ILE A 160      25.428 105.594 104.329  1.00  0.00           H  
ATOM   2479  HB  ILE A 160      23.887 104.554 106.815  1.00  0.00           H  
ATOM   2480 HG12 ILE A 160      26.860 104.649 106.198  1.00  0.00           H  
ATOM   2481 HG13 ILE A 160      26.081 105.918 107.165  1.00  0.00           H  
ATOM   2482 HG21 ILE A 160      25.081 102.317 106.435  1.00  0.00           H  
ATOM   2483 HG22 ILE A 160      23.970 102.637 105.238  1.00  0.00           H  
ATOM   2484 HG23 ILE A 160      25.648 102.896 104.911  1.00  0.00           H  
ATOM   2485 HD11 ILE A 160      26.218 103.105 107.960  1.00  0.00           H  
ATOM   2486 HD12 ILE A 160      27.026 104.430 108.812  1.00  0.00           H  
ATOM   2487 HD13 ILE A 160      25.273 104.298 108.862  1.00  0.00           H  
ATOM   2488  N   ALA A 161      22.127 105.425 104.394  1.00  0.00           N  
ATOM   2489  CA  ALA A 161      20.919 105.092 103.635  1.00  0.00           C  
ATOM   2490  C   ALA A 161      21.101 105.749 102.160  1.00  0.00           C  
ATOM   2491  O   ALA A 161      20.859 105.061 101.202  1.00  0.00           O  
ATOM   2492  CB  ALA A 161      19.714 105.629 104.407  1.00  0.00           C  
ATOM   2493  H   ALA A 161      21.976 105.756 105.336  1.00  0.00           H  
ATOM   2494  HA  ALA A 161      20.746 104.018 103.564  1.00  0.00           H  
ATOM   2495  HB1 ALA A 161      19.503 105.163 105.370  1.00  0.00           H  
ATOM   2496  HB2 ALA A 161      19.817 106.694 104.615  1.00  0.00           H  
ATOM   2497  HB3 ALA A 161      18.882 105.561 103.705  1.00  0.00           H  
ATOM   2498  N   SER A 162      21.625 107.001 102.100  1.00  0.00           N  
ATOM   2499  CA  SER A 162      21.829 107.738 100.881  1.00  0.00           C  
ATOM   2500  C   SER A 162      22.934 107.081  99.971  1.00  0.00           C  
ATOM   2501  O   SER A 162      22.890 107.063  98.777  1.00  0.00           O  
ATOM   2502  CB  SER A 162      22.116 109.250 101.208  1.00  0.00           C  
ATOM   2503  OG  SER A 162      22.392 109.962 100.043  1.00  0.00           O  
ATOM   2504  H   SER A 162      21.874 107.379 103.002  1.00  0.00           H  
ATOM   2505  HA  SER A 162      20.991 107.646 100.192  1.00  0.00           H  
ATOM   2506  HB2 SER A 162      21.261 109.796 101.610  1.00  0.00           H  
ATOM   2507  HB3 SER A 162      22.938 109.370 101.914  1.00  0.00           H  
ATOM   2508  HG  SER A 162      23.161 110.507 100.222  1.00  0.00           H  
ATOM   2509  N   MET A 163      23.938 106.565 100.643  1.00  0.00           N  
ATOM   2510  CA  MET A 163      24.914 105.708  99.951  1.00  0.00           C  
ATOM   2511  C   MET A 163      24.280 104.436  99.281  1.00  0.00           C  
ATOM   2512  O   MET A 163      24.947 104.009  98.317  1.00  0.00           O  
ATOM   2513  CB  MET A 163      26.050 105.287 100.974  1.00  0.00           C  
ATOM   2514  CG  MET A 163      26.706 106.374 101.797  1.00  0.00           C  
ATOM   2515  SD  MET A 163      27.714 107.682 101.050  1.00  0.00           S  
ATOM   2516  CE  MET A 163      26.398 108.712 100.305  1.00  0.00           C  
ATOM   2517  H   MET A 163      24.045 106.701 101.638  1.00  0.00           H  
ATOM   2518  HA  MET A 163      25.267 106.297  99.106  1.00  0.00           H  
ATOM   2519  HB2 MET A 163      25.653 104.544 101.666  1.00  0.00           H  
ATOM   2520  HB3 MET A 163      26.884 104.815 100.454  1.00  0.00           H  
ATOM   2521  HG2 MET A 163      26.002 106.842 102.484  1.00  0.00           H  
ATOM   2522  HG3 MET A 163      27.263 105.888 102.599  1.00  0.00           H  
ATOM   2523  HE1 MET A 163      26.755 109.434  99.572  1.00  0.00           H  
ATOM   2524  HE2 MET A 163      25.716 108.067  99.752  1.00  0.00           H  
ATOM   2525  HE3 MET A 163      25.824 109.244 101.064  1.00  0.00           H  
ATOM   2526  N   VAL A 164      23.211 103.838  99.781  1.00  0.00           N  
ATOM   2527  CA  VAL A 164      22.681 102.548  99.229  1.00  0.00           C  
ATOM   2528  C   VAL A 164      21.750 102.777  98.057  1.00  0.00           C  
ATOM   2529  O   VAL A 164      20.816 103.582  98.179  1.00  0.00           O  
ATOM   2530  CB  VAL A 164      22.076 101.715 100.315  1.00  0.00           C  
ATOM   2531  CG1 VAL A 164      21.538 100.345  99.744  1.00  0.00           C  
ATOM   2532  CG2 VAL A 164      23.103 101.458 101.425  1.00  0.00           C  
ATOM   2533  H   VAL A 164      22.639 104.228 100.516  1.00  0.00           H  
ATOM   2534  HA  VAL A 164      23.454 101.907  98.804  1.00  0.00           H  
ATOM   2535  HB  VAL A 164      21.292 102.232 100.867  1.00  0.00           H  
ATOM   2536 HG11 VAL A 164      22.154  99.929  98.947  1.00  0.00           H  
ATOM   2537 HG12 VAL A 164      21.424  99.626 100.556  1.00  0.00           H  
ATOM   2538 HG13 VAL A 164      20.555 100.607  99.354  1.00  0.00           H  
ATOM   2539 HG21 VAL A 164      22.623 100.972 102.274  1.00  0.00           H  
ATOM   2540 HG22 VAL A 164      23.918 100.856 101.023  1.00  0.00           H  
ATOM   2541 HG23 VAL A 164      23.408 102.460 101.732  1.00  0.00           H  
ATOM   2542  N   ARG A 165      21.927 102.098  96.914  1.00  0.00           N  
ATOM   2543  CA  ARG A 165      21.152 102.030  95.717  1.00  0.00           C  
ATOM   2544  C   ARG A 165      19.805 101.255  95.811  1.00  0.00           C  
ATOM   2545  O   ARG A 165      19.723 100.316  96.603  1.00  0.00           O  
ATOM   2546  CB  ARG A 165      22.001 101.410  94.563  1.00  0.00           C  
ATOM   2547  CG  ARG A 165      22.840 102.491  93.845  1.00  0.00           C  
ATOM   2548  CD  ARG A 165      23.853 101.744  92.877  1.00  0.00           C  
ATOM   2549  NE  ARG A 165      24.676 102.647  92.113  1.00  0.00           N  
ATOM   2550  CZ  ARG A 165      25.669 102.239  91.338  1.00  0.00           C  
ATOM   2551  NH1 ARG A 165      26.303 103.123  90.686  1.00  0.00           N1+
ATOM   2552  NH2 ARG A 165      26.156 101.113  91.331  1.00  0.00           N  
ATOM   2553  H   ARG A 165      22.688 101.434  96.899  1.00  0.00           H  
ATOM   2554  HA  ARG A 165      21.021 103.082  95.463  1.00  0.00           H  
ATOM   2555  HB2 ARG A 165      22.731 100.672  94.893  1.00  0.00           H  
ATOM   2556  HB3 ARG A 165      21.326 100.924  93.859  1.00  0.00           H  
ATOM   2557  HG2 ARG A 165      22.217 103.167  93.260  1.00  0.00           H  
ATOM   2558  HG3 ARG A 165      23.433 103.004  94.603  1.00  0.00           H  
ATOM   2559  HD2 ARG A 165      24.469 101.074  93.477  1.00  0.00           H  
ATOM   2560  HD3 ARG A 165      23.339 100.943  92.346  1.00  0.00           H  
ATOM   2561  HE  ARG A 165      24.454 103.633  92.118  1.00  0.00           H  
ATOM   2562 HH11 ARG A 165      26.021 104.091  90.632  1.00  0.00           H  
ATOM   2563 HH12 ARG A 165      27.132 102.918  90.148  1.00  0.00           H  
ATOM   2564 HH21 ARG A 165      25.627 100.371  91.768  1.00  0.00           H  
ATOM   2565 HH22 ARG A 165      26.943 100.987  90.711  1.00  0.00           H  
ATOM   2566  N   PRO A 166      18.790 101.556  94.965  1.00  0.00           N  
ATOM   2567  CA  PRO A 166      17.523 100.837  95.104  1.00  0.00           C  
ATOM   2568  C   PRO A 166      17.603  99.372  94.902  1.00  0.00           C  
ATOM   2569  O   PRO A 166      18.181  98.834  94.001  1.00  0.00           O  
ATOM   2570  CB  PRO A 166      16.592 101.441  94.036  1.00  0.00           C  
ATOM   2571  CG  PRO A 166      17.152 102.802  93.834  1.00  0.00           C  
ATOM   2572  CD  PRO A 166      18.632 102.662  93.984  1.00  0.00           C  
ATOM   2573  HA  PRO A 166      17.111 101.093  96.080  1.00  0.00           H  
ATOM   2574  HB2 PRO A 166      16.623 101.001  93.039  1.00  0.00           H  
ATOM   2575  HB3 PRO A 166      15.530 101.574  94.242  1.00  0.00           H  
ATOM   2576  HG2 PRO A 166      16.981 103.144  92.814  1.00  0.00           H  
ATOM   2577  HG3 PRO A 166      16.841 103.569  94.543  1.00  0.00           H  
ATOM   2578  HD2 PRO A 166      19.096 102.290  93.070  1.00  0.00           H  
ATOM   2579  HD3 PRO A 166      19.060 103.609  94.312  1.00  0.00           H  
ATOM   2580  N   GLY A 167      17.080  98.632  95.912  1.00  0.00           N  
ATOM   2581  CA  GLY A 167      17.184  97.158  96.070  1.00  0.00           C  
ATOM   2582  C   GLY A 167      18.480  96.695  96.751  1.00  0.00           C  
ATOM   2583  O   GLY A 167      18.531  95.463  97.015  1.00  0.00           O  
ATOM   2584  H   GLY A 167      16.686  99.168  96.673  1.00  0.00           H  
ATOM   2585  HA2 GLY A 167      16.273  96.732  96.490  1.00  0.00           H  
ATOM   2586  HA3 GLY A 167      17.230  96.718  95.073  1.00  0.00           H  
ATOM   2587  N   GLY A 168      19.497  97.559  96.890  1.00  0.00           N  
ATOM   2588  CA  GLY A 168      20.830  97.164  97.391  1.00  0.00           C  
ATOM   2589  C   GLY A 168      20.981  97.124  98.896  1.00  0.00           C  
ATOM   2590  O   GLY A 168      20.108  97.568  99.657  1.00  0.00           O  
ATOM   2591  H   GLY A 168      19.414  98.549  96.708  1.00  0.00           H  
ATOM   2592  HA2 GLY A 168      21.130  96.193  96.997  1.00  0.00           H  
ATOM   2593  HA3 GLY A 168      21.597  97.847  97.025  1.00  0.00           H  
ATOM   2594  N   LEU A 169      22.114  96.579  99.379  1.00  0.00           N  
ATOM   2595  CA  LEU A 169      22.356  96.235 100.792  1.00  0.00           C  
ATOM   2596  C   LEU A 169      23.149  97.190 101.682  1.00  0.00           C  
ATOM   2597  O   LEU A 169      23.989  97.934 101.194  1.00  0.00           O  
ATOM   2598  CB  LEU A 169      22.995  94.894 100.915  1.00  0.00           C  
ATOM   2599  CG  LEU A 169      22.323  93.712 100.178  1.00  0.00           C  
ATOM   2600  CD1 LEU A 169      23.287  92.476 100.061  1.00  0.00           C  
ATOM   2601  CD2 LEU A 169      21.130  93.240 100.933  1.00  0.00           C  
ATOM   2602  H   LEU A 169      22.884  96.530  98.727  1.00  0.00           H  
ATOM   2603  HA  LEU A 169      21.358  96.107 101.213  1.00  0.00           H  
ATOM   2604  HB2 LEU A 169      23.957  95.090 100.440  1.00  0.00           H  
ATOM   2605  HB3 LEU A 169      23.184  94.570 101.939  1.00  0.00           H  
ATOM   2606  HG  LEU A 169      22.201  93.978  99.129  1.00  0.00           H  
ATOM   2607 HD11 LEU A 169      23.544  92.129 101.063  1.00  0.00           H  
ATOM   2608 HD12 LEU A 169      22.782  91.641  99.578  1.00  0.00           H  
ATOM   2609 HD13 LEU A 169      24.215  92.692  99.532  1.00  0.00           H  
ATOM   2610 HD21 LEU A 169      20.490  92.581 100.347  1.00  0.00           H  
ATOM   2611 HD22 LEU A 169      21.486  92.693 101.806  1.00  0.00           H  
ATOM   2612 HD23 LEU A 169      20.448  94.057 101.171  1.00  0.00           H  
ATOM   2613  N   LEU A 170      22.954  97.045 102.929  1.00  0.00           N  
ATOM   2614  CA  LEU A 170      23.857  97.429 103.978  1.00  0.00           C  
ATOM   2615  C   LEU A 170      24.125  96.233 104.904  1.00  0.00           C  
ATOM   2616  O   LEU A 170      23.220  95.483 105.271  1.00  0.00           O  
ATOM   2617  CB  LEU A 170      23.279  98.613 104.775  1.00  0.00           C  
ATOM   2618  CG  LEU A 170      23.952  98.991 106.131  1.00  0.00           C  
ATOM   2619  CD1 LEU A 170      25.310  99.526 105.810  1.00  0.00           C  
ATOM   2620  CD2 LEU A 170      23.108 100.061 106.770  1.00  0.00           C  
ATOM   2621  H   LEU A 170      22.235  96.379 103.171  1.00  0.00           H  
ATOM   2622  HA  LEU A 170      24.791  97.752 103.518  1.00  0.00           H  
ATOM   2623  HB2 LEU A 170      23.295  99.547 104.214  1.00  0.00           H  
ATOM   2624  HB3 LEU A 170      22.264  98.275 104.982  1.00  0.00           H  
ATOM   2625  HG  LEU A 170      23.932  98.073 106.720  1.00  0.00           H  
ATOM   2626 HD11 LEU A 170      26.044  98.784 105.493  1.00  0.00           H  
ATOM   2627 HD12 LEU A 170      25.211 100.330 105.081  1.00  0.00           H  
ATOM   2628 HD13 LEU A 170      25.746  99.913 106.732  1.00  0.00           H  
ATOM   2629 HD21 LEU A 170      22.111  99.635 106.876  1.00  0.00           H  
ATOM   2630 HD22 LEU A 170      23.596 100.220 107.732  1.00  0.00           H  
ATOM   2631 HD23 LEU A 170      23.034 101.009 106.236  1.00  0.00           H  
ATOM   2632  N   VAL A 171      25.367  95.983 105.256  1.00  0.00           N  
ATOM   2633  CA  VAL A 171      25.829  94.809 106.081  1.00  0.00           C  
ATOM   2634  C   VAL A 171      26.572  95.390 107.288  1.00  0.00           C  
ATOM   2635  O   VAL A 171      27.595  96.066 107.111  1.00  0.00           O  
ATOM   2636  CB  VAL A 171      26.747  93.967 105.260  1.00  0.00           C  
ATOM   2637  CG1 VAL A 171      27.274  92.730 106.060  1.00  0.00           C  
ATOM   2638  CG2 VAL A 171      26.189  93.642 103.830  1.00  0.00           C  
ATOM   2639  H   VAL A 171      26.075  96.543 104.803  1.00  0.00           H  
ATOM   2640  HA  VAL A 171      25.005  94.134 106.309  1.00  0.00           H  
ATOM   2641  HB  VAL A 171      27.600  94.627 105.100  1.00  0.00           H  
ATOM   2642 HG11 VAL A 171      26.478  91.990 106.126  1.00  0.00           H  
ATOM   2643 HG12 VAL A 171      28.060  92.168 105.555  1.00  0.00           H  
ATOM   2644 HG13 VAL A 171      27.600  92.895 107.087  1.00  0.00           H  
ATOM   2645 HG21 VAL A 171      25.308  93.001 103.874  1.00  0.00           H  
ATOM   2646 HG22 VAL A 171      25.957  94.517 103.224  1.00  0.00           H  
ATOM   2647 HG23 VAL A 171      26.905  93.052 103.257  1.00  0.00           H  
ATOM   2648  N   ILE A 172      25.969  95.165 108.436  1.00  0.00           N  
ATOM   2649  CA  ILE A 172      26.267  95.897 109.668  1.00  0.00           C  
ATOM   2650  C   ILE A 172      26.078  95.083 110.931  1.00  0.00           C  
ATOM   2651  O   ILE A 172      25.304  94.120 110.932  1.00  0.00           O  
ATOM   2652  CB  ILE A 172      25.395  97.149 109.729  1.00  0.00           C  
ATOM   2653  CG1 ILE A 172      25.774  97.987 110.952  1.00  0.00           C  
ATOM   2654  CG2 ILE A 172      23.916  97.040 109.588  1.00  0.00           C  
ATOM   2655  CD1 ILE A 172      25.462  99.479 110.778  1.00  0.00           C  
ATOM   2656  H   ILE A 172      25.257  94.451 108.468  1.00  0.00           H  
ATOM   2657  HA  ILE A 172      27.292  96.259 109.585  1.00  0.00           H  
ATOM   2658  HB  ILE A 172      25.702  97.757 108.877  1.00  0.00           H  
ATOM   2659 HG12 ILE A 172      25.176  97.606 111.780  1.00  0.00           H  
ATOM   2660 HG13 ILE A 172      26.858  97.914 111.035  1.00  0.00           H  
ATOM   2661 HG21 ILE A 172      23.613  96.269 108.880  1.00  0.00           H  
ATOM   2662 HG22 ILE A 172      23.446  96.784 110.538  1.00  0.00           H  
ATOM   2663 HG23 ILE A 172      23.621  98.010 109.189  1.00  0.00           H  
ATOM   2664 HD11 ILE A 172      25.614 100.017 111.714  1.00  0.00           H  
ATOM   2665 HD12 ILE A 172      26.119  99.979 110.066  1.00  0.00           H  
ATOM   2666 HD13 ILE A 172      24.458  99.717 110.428  1.00  0.00           H  
ATOM   2667  N   ASP A 173      26.796  95.411 112.034  1.00  0.00           N  
ATOM   2668  CA  ASP A 173      26.901  94.533 113.221  1.00  0.00           C  
ATOM   2669  C   ASP A 173      27.096  95.182 114.589  1.00  0.00           C  
ATOM   2670  O   ASP A 173      27.472  96.344 114.711  1.00  0.00           O  
ATOM   2671  CB  ASP A 173      28.020  93.518 112.938  1.00  0.00           C  
ATOM   2672  CG  ASP A 173      29.464  94.070 112.946  1.00  0.00           C  
ATOM   2673  OD1 ASP A 173      30.335  93.294 113.428  1.00  0.00           O  
ATOM   2674  OD2 ASP A 173      29.787  95.184 112.509  1.00  0.00           O1-
ATOM   2675  H   ASP A 173      27.357  96.250 112.082  1.00  0.00           H  
ATOM   2676  HA  ASP A 173      25.968  93.978 113.328  1.00  0.00           H  
ATOM   2677  HB2 ASP A 173      27.879  92.718 113.665  1.00  0.00           H  
ATOM   2678  HB3 ASP A 173      27.797  92.981 112.015  1.00  0.00           H  
ATOM   2679  N   HIE A 174      26.833  94.403 115.609  1.00  0.00           N  
ATOM   2680  CA  HIE A 174      26.702  94.894 117.055  1.00  0.00           C  
ATOM   2681  C   HIE A 174      27.050  93.808 118.067  1.00  0.00           C  
ATOM   2682  O   HIE A 174      26.728  92.625 117.908  1.00  0.00           O  
ATOM   2683  CB  HIE A 174      25.236  95.404 117.166  1.00  0.00           C  
ATOM   2684  CG  HIE A 174      24.872  95.884 118.542  1.00  0.00           C  
ATOM   2685  CD2 HIE A 174      23.916  95.320 119.319  1.00  0.00           C  
ATOM   2686  ND1 HIE A 174      25.748  96.637 119.314  1.00  0.00           N  
ATOM   2687  CE1 HIE A 174      25.139  96.647 120.561  1.00  0.00           C  
ATOM   2688  NE2 HIE A 174      24.075  95.832 120.575  1.00  0.00           N  
ATOM   2689  H   HIE A 174      26.581  93.441 115.430  1.00  0.00           H  
ATOM   2690  HA  HIE A 174      27.428  95.704 117.097  1.00  0.00           H  
ATOM   2691  HB2 HIE A 174      24.924  96.180 116.467  1.00  0.00           H  
ATOM   2692  HB3 HIE A 174      24.705  94.456 117.064  1.00  0.00           H  
ATOM   2693  HD2 HIE A 174      23.220  94.551 119.021  1.00  0.00           H  
ATOM   2694  HE1 HIE A 174      25.454  97.219 121.421  1.00  0.00           H  
ATOM   2695  HE2 HIE A 174      23.560  95.616 121.417  1.00  0.00           H  
ATOM   2696  N   ARG A 175      27.842  94.126 119.097  1.00  0.00           N  
ATOM   2697  CA  ARG A 175      28.358  93.190 120.115  1.00  0.00           C  
ATOM   2698  C   ARG A 175      27.259  92.501 120.960  1.00  0.00           C  
ATOM   2699  O   ARG A 175      26.333  93.151 121.475  1.00  0.00           O  
ATOM   2700  CB  ARG A 175      29.497  93.743 120.917  1.00  0.00           C  
ATOM   2701  CG  ARG A 175      30.858  93.315 120.558  1.00  0.00           C  
ATOM   2702  CD  ARG A 175      32.002  93.816 121.392  1.00  0.00           C  
ATOM   2703  NE  ARG A 175      33.268  93.360 120.939  1.00  0.00           N  
ATOM   2704  CZ  ARG A 175      34.074  92.540 121.577  1.00  0.00           C  
ATOM   2705  NH1 ARG A 175      33.646  91.716 122.494  1.00  0.00           N1+
ATOM   2706  NH2 ARG A 175      35.284  92.369 121.146  1.00  0.00           N  
ATOM   2707  H   ARG A 175      28.103  95.101 119.101  1.00  0.00           H  
ATOM   2708  HA  ARG A 175      28.686  92.400 119.439  1.00  0.00           H  
ATOM   2709  HB2 ARG A 175      29.490  94.829 120.806  1.00  0.00           H  
ATOM   2710  HB3 ARG A 175      29.541  93.560 121.990  1.00  0.00           H  
ATOM   2711  HG2 ARG A 175      30.901  92.255 120.305  1.00  0.00           H  
ATOM   2712  HG3 ARG A 175      31.038  93.713 119.559  1.00  0.00           H  
ATOM   2713  HD2 ARG A 175      31.950  94.904 121.347  1.00  0.00           H  
ATOM   2714  HD3 ARG A 175      31.868  93.532 122.436  1.00  0.00           H  
ATOM   2715  HE  ARG A 175      33.717  93.901 120.213  1.00  0.00           H  
ATOM   2716 HH11 ARG A 175      32.677  91.694 122.780  1.00  0.00           H  
ATOM   2717 HH12 ARG A 175      34.312  91.047 122.853  1.00  0.00           H  
ATOM   2718 HH21 ARG A 175      35.638  92.907 120.367  1.00  0.00           H  
ATOM   2719 HH22 ARG A 175      35.912  91.690 121.552  1.00  0.00           H  
ATOM   2720  N   ASN A 176      27.309  91.193 121.217  1.00  0.00           N  
ATOM   2721  CA  ASN A 176      26.597  90.526 122.300  1.00  0.00           C  
ATOM   2722  C   ASN A 176      26.921  91.103 123.664  1.00  0.00           C  
ATOM   2723  O   ASN A 176      28.157  91.213 123.903  1.00  0.00           O  
ATOM   2724  CB  ASN A 176      26.792  88.998 122.304  1.00  0.00           C  
ATOM   2725  CG  ASN A 176      25.991  88.255 123.338  1.00  0.00           C  
ATOM   2726  ND2 ASN A 176      26.143  86.940 123.336  1.00  0.00           N  
ATOM   2727  OD1 ASN A 176      25.194  88.723 124.107  1.00  0.00           O  
ATOM   2728  H   ASN A 176      28.159  90.764 120.881  1.00  0.00           H  
ATOM   2729  HA  ASN A 176      25.567  90.877 122.246  1.00  0.00           H  
ATOM   2730  HB2 ASN A 176      26.495  88.527 121.367  1.00  0.00           H  
ATOM   2731  HB3 ASN A 176      27.860  88.836 122.448  1.00  0.00           H  
ATOM   2732 HD21 ASN A 176      25.576  86.347 123.924  1.00  0.00           H  
ATOM   2733 HD22 ASN A 176      26.652  86.455 122.609  1.00  0.00           H  
ATOM   2734  N   TYR A 177      25.982  91.524 124.501  1.00  0.00           N  
ATOM   2735  CA  TYR A 177      26.293  92.084 125.780  1.00  0.00           C  
ATOM   2736  C   TYR A 177      25.580  91.159 126.800  1.00  0.00           C  
ATOM   2737  O   TYR A 177      25.947  91.175 127.928  1.00  0.00           O  
ATOM   2738  CB  TYR A 177      25.917  93.523 125.963  1.00  0.00           C  
ATOM   2739  CG  TYR A 177      26.890  94.396 125.222  1.00  0.00           C  
ATOM   2740  CD1 TYR A 177      28.245  94.553 125.740  1.00  0.00           C  
ATOM   2741  CD2 TYR A 177      26.585  95.116 124.058  1.00  0.00           C  
ATOM   2742  CE1 TYR A 177      29.236  95.223 124.990  1.00  0.00           C  
ATOM   2743  CE2 TYR A 177      27.542  95.819 123.362  1.00  0.00           C  
ATOM   2744  CZ  TYR A 177      28.882  95.821 123.749  1.00  0.00           C  
ATOM   2745  OH  TYR A 177      29.891  96.250 123.018  1.00  0.00           O  
ATOM   2746  H   TYR A 177      25.047  91.505 124.123  1.00  0.00           H  
ATOM   2747  HA  TYR A 177      27.357  91.963 125.988  1.00  0.00           H  
ATOM   2748  HB2 TYR A 177      24.890  93.596 125.605  1.00  0.00           H  
ATOM   2749  HB3 TYR A 177      25.898  93.739 127.030  1.00  0.00           H  
ATOM   2750  HD1 TYR A 177      28.469  94.010 126.646  1.00  0.00           H  
ATOM   2751  HD2 TYR A 177      25.581  95.137 123.661  1.00  0.00           H  
ATOM   2752  HE1 TYR A 177      30.274  95.363 125.254  1.00  0.00           H  
ATOM   2753  HE2 TYR A 177      27.287  96.232 122.396  1.00  0.00           H  
ATOM   2754  HH  TYR A 177      29.698  96.646 122.165  1.00  0.00           H  
ATOM   2755  N   ASP A 178      24.651  90.305 126.357  1.00  0.00           N  
ATOM   2756  CA  ASP A 178      23.949  89.394 127.284  1.00  0.00           C  
ATOM   2757  C   ASP A 178      24.911  88.465 128.004  1.00  0.00           C  
ATOM   2758  O   ASP A 178      24.810  88.222 129.212  1.00  0.00           O  
ATOM   2759  CB  ASP A 178      22.848  88.584 126.525  1.00  0.00           C  
ATOM   2760  CG  ASP A 178      21.805  89.327 125.715  1.00  0.00           C  
ATOM   2761  OD1 ASP A 178      20.820  88.702 125.271  1.00  0.00           O  
ATOM   2762  OD2 ASP A 178      21.930  90.561 125.487  1.00  0.00           O1-
ATOM   2763  H   ASP A 178      24.286  90.303 125.415  1.00  0.00           H  
ATOM   2764  HA  ASP A 178      23.471  89.943 128.096  1.00  0.00           H  
ATOM   2765  HB2 ASP A 178      23.385  88.065 125.733  1.00  0.00           H  
ATOM   2766  HB3 ASP A 178      22.398  87.947 127.287  1.00  0.00           H  
ATOM   2767  N   TYR A 179      25.949  87.974 127.336  1.00  0.00           N  
ATOM   2768  CA  TYR A 179      26.941  87.123 127.965  1.00  0.00           C  
ATOM   2769  C   TYR A 179      27.841  87.958 128.893  1.00  0.00           C  
ATOM   2770  O   TYR A 179      28.354  87.428 129.908  1.00  0.00           O  
ATOM   2771  CB  TYR A 179      27.865  86.462 126.904  1.00  0.00           C  
ATOM   2772  CG  TYR A 179      28.651  85.323 127.616  1.00  0.00           C  
ATOM   2773  CD1 TYR A 179      29.992  85.522 128.004  1.00  0.00           C  
ATOM   2774  CD2 TYR A 179      28.012  84.034 127.909  1.00  0.00           C  
ATOM   2775  CE1 TYR A 179      30.676  84.501 128.717  1.00  0.00           C  
ATOM   2776  CE2 TYR A 179      28.781  83.011 128.567  1.00  0.00           C  
ATOM   2777  CZ  TYR A 179      30.096  83.227 128.964  1.00  0.00           C  
ATOM   2778  OH  TYR A 179      30.822  82.204 129.483  1.00  0.00           O  
ATOM   2779  H   TYR A 179      25.955  88.040 126.328  1.00  0.00           H  
ATOM   2780  HA  TYR A 179      26.413  86.355 128.531  1.00  0.00           H  
ATOM   2781  HB2 TYR A 179      27.239  86.171 126.061  1.00  0.00           H  
ATOM   2782  HB3 TYR A 179      28.421  87.289 126.461  1.00  0.00           H  
ATOM   2783  HD1 TYR A 179      30.478  86.466 127.811  1.00  0.00           H  
ATOM   2784  HD2 TYR A 179      27.003  83.792 127.605  1.00  0.00           H  
ATOM   2785  HE1 TYR A 179      31.715  84.658 128.962  1.00  0.00           H  
ATOM   2786  HE2 TYR A 179      28.372  82.034 128.777  1.00  0.00           H  
ATOM   2787  HH  TYR A 179      31.671  82.423 129.873  1.00  0.00           H  
ATOM   2788  N   ILE A 180      28.132  89.211 128.613  1.00  0.00           N  
ATOM   2789  CA  ILE A 180      28.898  90.144 129.535  1.00  0.00           C  
ATOM   2790  C   ILE A 180      28.091  90.631 130.793  1.00  0.00           C  
ATOM   2791  O   ILE A 180      28.561  90.610 131.917  1.00  0.00           O  
ATOM   2792  CB  ILE A 180      29.488  91.369 128.778  1.00  0.00           C  
ATOM   2793  CG1 ILE A 180      30.284  90.902 127.606  1.00  0.00           C  
ATOM   2794  CG2 ILE A 180      30.260  92.222 129.725  1.00  0.00           C  
ATOM   2795  CD1 ILE A 180      30.983  91.954 126.824  1.00  0.00           C  
ATOM   2796  H   ILE A 180      27.774  89.573 127.740  1.00  0.00           H  
ATOM   2797  HA  ILE A 180      29.750  89.598 129.941  1.00  0.00           H  
ATOM   2798  HB  ILE A 180      28.704  92.063 128.477  1.00  0.00           H  
ATOM   2799 HG12 ILE A 180      30.738  90.013 128.043  1.00  0.00           H  
ATOM   2800 HG13 ILE A 180      29.524  90.527 126.921  1.00  0.00           H  
ATOM   2801 HG21 ILE A 180      30.566  93.082 129.129  1.00  0.00           H  
ATOM   2802 HG22 ILE A 180      29.578  92.626 130.473  1.00  0.00           H  
ATOM   2803 HG23 ILE A 180      31.069  91.583 130.082  1.00  0.00           H  
ATOM   2804 HD11 ILE A 180      31.233  91.522 125.856  1.00  0.00           H  
ATOM   2805 HD12 ILE A 180      30.381  92.844 126.637  1.00  0.00           H  
ATOM   2806 HD13 ILE A 180      31.972  92.064 127.269  1.00  0.00           H  
ATOM   2807  N   LEU A 181      26.792  90.840 130.500  1.00  0.00           N  
ATOM   2808  CA  LEU A 181      25.812  91.059 131.585  1.00  0.00           C  
ATOM   2809  C   LEU A 181      25.464  89.825 132.481  1.00  0.00           C  
ATOM   2810  O   LEU A 181      24.635  89.935 133.357  1.00  0.00           O  
ATOM   2811  CB  LEU A 181      24.599  91.760 130.923  1.00  0.00           C  
ATOM   2812  CG  LEU A 181      24.781  93.180 130.238  1.00  0.00           C  
ATOM   2813  CD1 LEU A 181      23.521  93.593 129.498  1.00  0.00           C  
ATOM   2814  CD2 LEU A 181      25.196  94.254 131.311  1.00  0.00           C  
ATOM   2815  H   LEU A 181      26.551  91.039 129.539  1.00  0.00           H  
ATOM   2816  HA  LEU A 181      26.288  91.725 132.305  1.00  0.00           H  
ATOM   2817  HB2 LEU A 181      24.194  91.060 130.192  1.00  0.00           H  
ATOM   2818  HB3 LEU A 181      23.824  91.809 131.688  1.00  0.00           H  
ATOM   2819  HG  LEU A 181      25.611  93.100 129.536  1.00  0.00           H  
ATOM   2820 HD11 LEU A 181      22.695  93.498 130.205  1.00  0.00           H  
ATOM   2821 HD12 LEU A 181      23.579  94.611 129.112  1.00  0.00           H  
ATOM   2822 HD13 LEU A 181      23.243  92.863 128.738  1.00  0.00           H  
ATOM   2823 HD21 LEU A 181      24.402  94.562 131.992  1.00  0.00           H  
ATOM   2824 HD22 LEU A 181      25.978  93.819 131.934  1.00  0.00           H  
ATOM   2825 HD23 LEU A 181      25.555  95.117 130.752  1.00  0.00           H  
ATOM   2826  N   SER A 182      25.914  88.635 132.095  1.00  0.00           N  
ATOM   2827  CA  SER A 182      25.535  87.349 132.827  1.00  0.00           C  
ATOM   2828  C   SER A 182      26.738  86.722 133.509  1.00  0.00           C  
ATOM   2829  O   SER A 182      26.562  85.761 134.260  1.00  0.00           O  
ATOM   2830  CB  SER A 182      24.886  86.440 131.785  1.00  0.00           C  
ATOM   2831  OG  SER A 182      23.743  86.934 131.176  1.00  0.00           O  
ATOM   2832  H   SER A 182      26.371  88.593 131.195  1.00  0.00           H  
ATOM   2833  HA  SER A 182      24.827  87.468 133.647  1.00  0.00           H  
ATOM   2834  HB2 SER A 182      25.637  86.181 131.038  1.00  0.00           H  
ATOM   2835  HB3 SER A 182      24.734  85.506 132.325  1.00  0.00           H  
ATOM   2836  HG  SER A 182      24.044  87.467 130.437  1.00  0.00           H  
ATOM   2837  N   THR A 183      27.938  87.197 133.268  1.00  0.00           N  
ATOM   2838  CA  THR A 183      29.154  86.603 133.752  1.00  0.00           C  
ATOM   2839  C   THR A 183      30.061  87.702 134.261  1.00  0.00           C  
ATOM   2840  O   THR A 183      31.045  87.350 134.801  1.00  0.00           O  
ATOM   2841  CB  THR A 183      29.840  85.811 132.666  1.00  0.00           C  
ATOM   2842  CG2 THR A 183      28.876  84.783 132.074  1.00  0.00           C  
ATOM   2843  OG1 THR A 183      30.426  86.568 131.639  1.00  0.00           O  
ATOM   2844  H   THR A 183      28.025  87.993 132.653  1.00  0.00           H  
ATOM   2845  HA  THR A 183      28.974  85.996 134.639  1.00  0.00           H  
ATOM   2846  HB  THR A 183      30.631  85.168 133.051  1.00  0.00           H  
ATOM   2847  HG1 THR A 183      29.763  86.520 130.946  1.00  0.00           H  
ATOM   2848 HG21 THR A 183      28.256  84.194 132.751  1.00  0.00           H  
ATOM   2849 HG22 THR A 183      28.184  85.278 131.394  1.00  0.00           H  
ATOM   2850 HG23 THR A 183      29.563  84.131 131.533  1.00  0.00           H  
ATOM   2851  N   GLY A 184      29.886  88.991 134.041  1.00  0.00           N  
ATOM   2852  CA  GLY A 184      30.912  90.040 134.229  1.00  0.00           C  
ATOM   2853  C   GLY A 184      32.194  89.859 133.286  1.00  0.00           C  
ATOM   2854  O   GLY A 184      33.122  90.619 133.476  1.00  0.00           O  
ATOM   2855  H   GLY A 184      29.267  89.222 133.277  1.00  0.00           H  
ATOM   2856  HA2 GLY A 184      30.675  91.091 134.059  1.00  0.00           H  
ATOM   2857  HA3 GLY A 184      31.329  90.070 135.236  1.00  0.00           H  
ATOM   2858  N   CYS A 185      32.199  88.947 132.337  1.00  0.00           N  
ATOM   2859  CA  CYS A 185      33.419  88.547 131.620  1.00  0.00           C  
ATOM   2860  C   CYS A 185      33.156  88.524 130.077  1.00  0.00           C  
ATOM   2861  O   CYS A 185      31.997  88.707 129.662  1.00  0.00           O  
ATOM   2862  CB  CYS A 185      34.002  87.300 132.321  1.00  0.00           C  
ATOM   2863  SG  CYS A 185      33.344  85.696 131.692  1.00  0.00           S  
ATOM   2864  H   CYS A 185      31.335  88.522 132.032  1.00  0.00           H  
ATOM   2865  HA  CYS A 185      34.231  89.260 131.762  1.00  0.00           H  
ATOM   2866  HB2 CYS A 185      35.086  87.321 132.218  1.00  0.00           H  
ATOM   2867  HB3 CYS A 185      33.705  87.277 133.370  1.00  0.00           H  
ATOM   2868  HG  CYS A 185      32.134  85.757 132.254  1.00  0.00           H  
ATOM   2869  N   ALA A 186      34.146  88.249 129.230  1.00  0.00           N  
ATOM   2870  CA  ALA A 186      33.933  88.351 127.706  1.00  0.00           C  
ATOM   2871  C   ALA A 186      33.349  87.139 127.027  1.00  0.00           C  
ATOM   2872  O   ALA A 186      33.344  86.111 127.654  1.00  0.00           O  
ATOM   2873  CB  ALA A 186      35.378  88.454 127.199  1.00  0.00           C  
ATOM   2874  H   ALA A 186      35.003  87.814 129.541  1.00  0.00           H  
ATOM   2875  HA  ALA A 186      33.441  89.279 127.412  1.00  0.00           H  
ATOM   2876  HB1 ALA A 186      35.309  88.349 126.116  1.00  0.00           H  
ATOM   2877  HB2 ALA A 186      35.787  89.357 127.654  1.00  0.00           H  
ATOM   2878  HB3 ALA A 186      35.973  87.555 127.365  1.00  0.00           H  
ATOM   2879  N   PRO A 187      32.827  87.183 125.797  1.00  0.00           N  
ATOM   2880  CA  PRO A 187      32.538  85.906 125.021  1.00  0.00           C  
ATOM   2881  C   PRO A 187      33.551  84.760 125.054  1.00  0.00           C  
ATOM   2882  O   PRO A 187      34.768  84.982 125.075  1.00  0.00           O  
ATOM   2883  CB  PRO A 187      32.162  86.388 123.653  1.00  0.00           C  
ATOM   2884  CG  PRO A 187      31.997  87.918 123.735  1.00  0.00           C  
ATOM   2885  CD  PRO A 187      32.616  88.363 125.055  1.00  0.00           C  
ATOM   2886  HA  PRO A 187      31.621  85.594 125.521  1.00  0.00           H  
ATOM   2887  HB2 PRO A 187      33.001  86.186 122.987  1.00  0.00           H  
ATOM   2888  HB3 PRO A 187      31.325  85.834 123.228  1.00  0.00           H  
ATOM   2889  HG2 PRO A 187      32.461  88.410 122.880  1.00  0.00           H  
ATOM   2890  HG3 PRO A 187      30.952  88.220 123.673  1.00  0.00           H  
ATOM   2891  HD2 PRO A 187      33.546  88.867 124.795  1.00  0.00           H  
ATOM   2892  HD3 PRO A 187      32.067  89.150 125.573  1.00  0.00           H  
ATOM   2893  N   PRO A 188      33.126  83.433 125.076  1.00  0.00           N  
ATOM   2894  CA  PRO A 188      34.040  82.290 125.115  1.00  0.00           C  
ATOM   2895  C   PRO A 188      34.896  82.190 123.896  1.00  0.00           C  
ATOM   2896  O   PRO A 188      34.493  82.513 122.803  1.00  0.00           O  
ATOM   2897  CB  PRO A 188      33.123  81.042 125.273  1.00  0.00           C  
ATOM   2898  CG  PRO A 188      31.847  81.543 124.613  1.00  0.00           C  
ATOM   2899  CD  PRO A 188      31.799  82.975 125.024  1.00  0.00           C  
ATOM   2900  HA  PRO A 188      34.620  82.299 126.037  1.00  0.00           H  
ATOM   2901  HB2 PRO A 188      33.485  80.178 124.717  1.00  0.00           H  
ATOM   2902  HB3 PRO A 188      32.974  80.775 126.320  1.00  0.00           H  
ATOM   2903  HG2 PRO A 188      31.903  81.513 123.525  1.00  0.00           H  
ATOM   2904  HG3 PRO A 188      30.931  81.097 125.001  1.00  0.00           H  
ATOM   2905  HD2 PRO A 188      31.205  83.606 124.362  1.00  0.00           H  
ATOM   2906  HD3 PRO A 188      31.493  83.084 126.064  1.00  0.00           H  
ATOM   2907  N   GLY A 189      36.023  81.523 124.047  1.00  0.00           N  
ATOM   2908  CA  GLY A 189      36.944  81.117 122.958  1.00  0.00           C  
ATOM   2909  C   GLY A 189      37.471  82.239 121.953  1.00  0.00           C  
ATOM   2910  O   GLY A 189      37.653  83.388 122.360  1.00  0.00           O  
ATOM   2911  H   GLY A 189      36.193  81.217 124.994  1.00  0.00           H  
ATOM   2912  HA2 GLY A 189      37.822  80.623 123.375  1.00  0.00           H  
ATOM   2913  HA3 GLY A 189      36.354  80.345 122.466  1.00  0.00           H  
ATOM   2914  N   LYS A 190      37.892  81.842 120.728  1.00  0.00           N  
ATOM   2915  CA  LYS A 190      38.575  82.750 119.764  1.00  0.00           C  
ATOM   2916  C   LYS A 190      37.627  83.595 118.876  1.00  0.00           C  
ATOM   2917  O   LYS A 190      36.532  83.116 118.528  1.00  0.00           O  
ATOM   2918  CB  LYS A 190      39.482  81.924 118.869  1.00  0.00           C  
ATOM   2919  CG  LYS A 190      40.856  81.683 119.493  1.00  0.00           C  
ATOM   2920  CD  LYS A 190      41.855  81.213 118.425  1.00  0.00           C  
ATOM   2921  CE  LYS A 190      41.441  80.081 117.501  1.00  0.00           C  
ATOM   2922  NZ  LYS A 190      41.134  78.801 118.187  1.00  0.00           N1+
ATOM   2923  H   LYS A 190      37.620  80.955 120.326  1.00  0.00           H  
ATOM   2924  HA  LYS A 190      39.165  83.477 120.323  1.00  0.00           H  
ATOM   2925  HB2 LYS A 190      38.928  80.993 118.738  1.00  0.00           H  
ATOM   2926  HB3 LYS A 190      39.467  82.432 117.904  1.00  0.00           H  
ATOM   2927  HG2 LYS A 190      41.130  82.585 120.042  1.00  0.00           H  
ATOM   2928  HG3 LYS A 190      40.682  80.816 120.130  1.00  0.00           H  
ATOM   2929  HD2 LYS A 190      42.190  82.057 117.823  1.00  0.00           H  
ATOM   2930  HD3 LYS A 190      42.723  80.830 118.962  1.00  0.00           H  
ATOM   2931  HE2 LYS A 190      40.493  80.353 117.038  1.00  0.00           H  
ATOM   2932  HE3 LYS A 190      42.192  79.909 116.730  1.00  0.00           H  
ATOM   2933  HZ1 LYS A 190      40.174  78.844 118.496  1.00  0.00           H  
ATOM   2934  HZ2 LYS A 190      41.125  78.025 117.540  1.00  0.00           H  
ATOM   2935  HZ3 LYS A 190      41.825  78.501 118.861  1.00  0.00           H  
ATOM   2936  N   ASN A 191      37.989  84.819 118.586  1.00  0.00           N  
ATOM   2937  CA  ASN A 191      37.162  85.850 117.811  1.00  0.00           C  
ATOM   2938  C   ASN A 191      37.468  85.881 116.298  1.00  0.00           C  
ATOM   2939  O   ASN A 191      38.616  85.967 115.888  1.00  0.00           O  
ATOM   2940  CB  ASN A 191      37.521  87.113 118.585  1.00  0.00           C  
ATOM   2941  CG  ASN A 191      36.803  88.364 118.067  1.00  0.00           C  
ATOM   2942  ND2 ASN A 191      36.420  89.205 118.925  1.00  0.00           N  
ATOM   2943  OD1 ASN A 191      36.725  88.523 116.888  1.00  0.00           O  
ATOM   2944  H   ASN A 191      38.809  85.136 119.083  1.00  0.00           H  
ATOM   2945  HA  ASN A 191      36.099  85.660 117.960  1.00  0.00           H  
ATOM   2946  HB2 ASN A 191      37.391  86.995 119.661  1.00  0.00           H  
ATOM   2947  HB3 ASN A 191      38.579  87.306 118.408  1.00  0.00           H  
ATOM   2948 HD21 ASN A 191      35.886  90.018 118.653  1.00  0.00           H  
ATOM   2949 HD22 ASN A 191      36.365  88.850 119.869  1.00  0.00           H  
ATOM   2950  N   ILE A 192      36.414  85.728 115.523  1.00  0.00           N  
ATOM   2951  CA  ILE A 192      36.431  85.691 113.989  1.00  0.00           C  
ATOM   2952  C   ILE A 192      37.139  86.834 113.317  1.00  0.00           C  
ATOM   2953  O   ILE A 192      37.800  86.675 112.289  1.00  0.00           O  
ATOM   2954  CB  ILE A 192      35.088  85.299 113.273  1.00  0.00           C  
ATOM   2955  CG1 ILE A 192      33.797  85.972 113.775  1.00  0.00           C  
ATOM   2956  CG2 ILE A 192      34.904  83.797 113.443  1.00  0.00           C  
ATOM   2957  CD1 ILE A 192      33.765  87.486 113.523  1.00  0.00           C  
ATOM   2958  H   ILE A 192      35.513  85.614 115.964  1.00  0.00           H  
ATOM   2959  HA  ILE A 192      37.077  84.840 113.771  1.00  0.00           H  
ATOM   2960  HB  ILE A 192      35.175  85.626 112.236  1.00  0.00           H  
ATOM   2961 HG12 ILE A 192      32.937  85.596 113.222  1.00  0.00           H  
ATOM   2962 HG13 ILE A 192      33.756  85.790 114.849  1.00  0.00           H  
ATOM   2963 HG21 ILE A 192      34.634  83.573 114.475  1.00  0.00           H  
ATOM   2964 HG22 ILE A 192      34.099  83.467 112.787  1.00  0.00           H  
ATOM   2965 HG23 ILE A 192      35.755  83.169 113.178  1.00  0.00           H  
ATOM   2966 HD11 ILE A 192      32.729  87.823 113.547  1.00  0.00           H  
ATOM   2967 HD12 ILE A 192      34.235  87.959 114.386  1.00  0.00           H  
ATOM   2968 HD13 ILE A 192      34.169  87.786 112.556  1.00  0.00           H  
ATOM   2969  N   TYR A 193      37.103  88.022 113.912  1.00  0.00           N  
ATOM   2970  CA  TYR A 193      37.646  89.239 113.331  1.00  0.00           C  
ATOM   2971  C   TYR A 193      39.114  89.418 113.777  1.00  0.00           C  
ATOM   2972  O   TYR A 193      39.914  90.079 113.085  1.00  0.00           O  
ATOM   2973  CB  TYR A 193      36.813  90.483 113.900  1.00  0.00           C  
ATOM   2974  CG  TYR A 193      35.405  90.584 113.363  1.00  0.00           C  
ATOM   2975  CD1 TYR A 193      34.405  91.148 114.194  1.00  0.00           C  
ATOM   2976  CD2 TYR A 193      35.099  90.369 111.961  1.00  0.00           C  
ATOM   2977  CE1 TYR A 193      33.198  91.514 113.668  1.00  0.00           C  
ATOM   2978  CE2 TYR A 193      33.769  90.654 111.478  1.00  0.00           C  
ATOM   2979  CZ  TYR A 193      32.835  91.174 112.368  1.00  0.00           C  
ATOM   2980  OH  TYR A 193      31.612  91.487 111.822  1.00  0.00           O  
ATOM   2981  H   TYR A 193      36.617  88.123 114.792  1.00  0.00           H  
ATOM   2982  HA  TYR A 193      37.582  89.222 112.243  1.00  0.00           H  
ATOM   2983  HB2 TYR A 193      36.699  90.449 114.983  1.00  0.00           H  
ATOM   2984  HB3 TYR A 193      37.388  91.396 113.749  1.00  0.00           H  
ATOM   2985  HD1 TYR A 193      34.651  91.291 115.236  1.00  0.00           H  
ATOM   2986  HD2 TYR A 193      35.780  89.886 111.277  1.00  0.00           H  
ATOM   2987  HE1 TYR A 193      32.478  92.043 114.274  1.00  0.00           H  
ATOM   2988  HE2 TYR A 193      33.528  90.557 110.431  1.00  0.00           H  
ATOM   2989  HH  TYR A 193      31.138  91.982 112.494  1.00  0.00           H  
ATOM   2990  N   TYR A 194      39.449  88.913 114.971  1.00  0.00           N  
ATOM   2991  CA  TYR A 194      40.627  89.301 115.763  1.00  0.00           C  
ATOM   2992  C   TYR A 194      41.312  88.016 116.270  1.00  0.00           C  
ATOM   2993  O   TYR A 194      41.511  87.843 117.471  1.00  0.00           O  
ATOM   2994  CB  TYR A 194      40.315  90.413 116.809  1.00  0.00           C  
ATOM   2995  CG  TYR A 194      39.632  91.592 116.204  1.00  0.00           C  
ATOM   2996  CD1 TYR A 194      38.301  91.894 116.543  1.00  0.00           C  
ATOM   2997  CD2 TYR A 194      40.380  92.667 115.585  1.00  0.00           C  
ATOM   2998  CE1 TYR A 194      37.556  93.002 116.121  1.00  0.00           C  
ATOM   2999  CE2 TYR A 194      39.638  93.815 115.159  1.00  0.00           C  
ATOM   3000  CZ  TYR A 194      38.222  93.912 115.321  1.00  0.00           C  
ATOM   3001  OH  TYR A 194      37.606  95.031 114.904  1.00  0.00           O  
ATOM   3002  H   TYR A 194      38.826  88.243 115.400  1.00  0.00           H  
ATOM   3003  HA  TYR A 194      41.352  89.730 115.072  1.00  0.00           H  
ATOM   3004  HB2 TYR A 194      39.578  90.014 117.504  1.00  0.00           H  
ATOM   3005  HB3 TYR A 194      41.243  90.761 117.264  1.00  0.00           H  
ATOM   3006  HD1 TYR A 194      37.807  91.092 117.074  1.00  0.00           H  
ATOM   3007  HD2 TYR A 194      41.440  92.562 115.403  1.00  0.00           H  
ATOM   3008  HE1 TYR A 194      36.492  92.994 116.306  1.00  0.00           H  
ATOM   3009  HE2 TYR A 194      40.048  94.633 114.585  1.00  0.00           H  
ATOM   3010  HH  TYR A 194      37.743  95.272 113.985  1.00  0.00           H  
ATOM   3011  N   LYS A 195      41.698  87.185 115.347  1.00  0.00           N  
ATOM   3012  CA  LYS A 195      42.039  85.840 115.561  1.00  0.00           C  
ATOM   3013  C   LYS A 195      43.389  85.630 116.262  1.00  0.00           C  
ATOM   3014  O   LYS A 195      43.747  84.468 116.542  1.00  0.00           O  
ATOM   3015  CB  LYS A 195      42.030  85.055 114.247  1.00  0.00           C  
ATOM   3016  CG  LYS A 195      40.615  84.771 113.696  1.00  0.00           C  
ATOM   3017  CD  LYS A 195      40.822  83.965 112.452  1.00  0.00           C  
ATOM   3018  CE  LYS A 195      39.458  83.428 111.989  1.00  0.00           C  
ATOM   3019  NZ  LYS A 195      39.057  82.129 112.638  1.00  0.00           N1+
ATOM   3020  H   LYS A 195      41.775  87.549 114.409  1.00  0.00           H  
ATOM   3021  HA  LYS A 195      41.252  85.563 116.263  1.00  0.00           H  
ATOM   3022  HB2 LYS A 195      42.540  85.681 113.515  1.00  0.00           H  
ATOM   3023  HB3 LYS A 195      42.439  84.070 114.472  1.00  0.00           H  
ATOM   3024  HG2 LYS A 195      39.967  84.164 114.328  1.00  0.00           H  
ATOM   3025  HG3 LYS A 195      40.075  85.685 113.453  1.00  0.00           H  
ATOM   3026  HD2 LYS A 195      41.229  84.655 111.714  1.00  0.00           H  
ATOM   3027  HD3 LYS A 195      41.481  83.113 112.621  1.00  0.00           H  
ATOM   3028  HE2 LYS A 195      38.744  84.186 112.311  1.00  0.00           H  
ATOM   3029  HE3 LYS A 195      39.430  83.298 110.907  1.00  0.00           H  
ATOM   3030  HZ1 LYS A 195      38.983  82.113 113.645  1.00  0.00           H  
ATOM   3031  HZ2 LYS A 195      38.294  81.695 112.138  1.00  0.00           H  
ATOM   3032  HZ3 LYS A 195      39.858  81.555 112.416  1.00  0.00           H  
ATOM   3033  N   SER A 196      44.238  86.614 116.399  1.00  0.00           N  
ATOM   3034  CA  SER A 196      45.652  86.391 116.483  1.00  0.00           C  
ATOM   3035  C   SER A 196      45.993  85.654 117.848  1.00  0.00           C  
ATOM   3036  O   SER A 196      45.681  86.144 118.957  1.00  0.00           O  
ATOM   3037  CB  SER A 196      46.327  87.815 116.407  1.00  0.00           C  
ATOM   3038  OG  SER A 196      47.690  87.724 116.573  1.00  0.00           O  
ATOM   3039  H   SER A 196      43.957  87.494 115.989  1.00  0.00           H  
ATOM   3040  HA  SER A 196      45.969  85.794 115.627  1.00  0.00           H  
ATOM   3041  HB2 SER A 196      46.023  88.370 115.520  1.00  0.00           H  
ATOM   3042  HB3 SER A 196      45.874  88.525 117.098  1.00  0.00           H  
ATOM   3043  HG  SER A 196      48.095  88.574 116.385  1.00  0.00           H  
ATOM   3044  N   ASP A 197      46.823  84.620 117.826  1.00  0.00           N  
ATOM   3045  CA  ASP A 197      47.496  83.919 119.001  1.00  0.00           C  
ATOM   3046  C   ASP A 197      48.571  84.775 119.652  1.00  0.00           C  
ATOM   3047  O   ASP A 197      49.372  84.330 120.486  1.00  0.00           O  
ATOM   3048  CB  ASP A 197      48.157  82.629 118.471  1.00  0.00           C  
ATOM   3049  CG  ASP A 197      49.292  82.928 117.402  1.00  0.00           C  
ATOM   3050  OD1 ASP A 197      49.186  83.779 116.508  1.00  0.00           O  
ATOM   3051  OD2 ASP A 197      50.376  82.209 117.416  1.00  0.00           O1-
ATOM   3052  H   ASP A 197      47.133  84.277 116.927  1.00  0.00           H  
ATOM   3053  HA  ASP A 197      46.741  83.663 119.745  1.00  0.00           H  
ATOM   3054  HB2 ASP A 197      48.648  82.077 119.272  1.00  0.00           H  
ATOM   3055  HB3 ASP A 197      47.380  82.083 117.935  1.00  0.00           H  
ATOM   3056  N   LEU A 198      48.787  85.979 119.164  1.00  0.00           N  
ATOM   3057  CA  LEU A 198      49.586  86.944 119.915  1.00  0.00           C  
ATOM   3058  C   LEU A 198      48.733  87.569 121.067  1.00  0.00           C  
ATOM   3059  O   LEU A 198      49.308  88.251 121.862  1.00  0.00           O  
ATOM   3060  CB  LEU A 198      50.096  88.128 119.066  1.00  0.00           C  
ATOM   3061  CG  LEU A 198      51.063  87.683 117.909  1.00  0.00           C  
ATOM   3062  CD1 LEU A 198      51.513  89.033 117.250  1.00  0.00           C  
ATOM   3063  CD2 LEU A 198      52.375  87.005 118.328  1.00  0.00           C  
ATOM   3064  H   LEU A 198      48.204  86.387 118.447  1.00  0.00           H  
ATOM   3065  HA  LEU A 198      50.451  86.509 120.413  1.00  0.00           H  
ATOM   3066  HB2 LEU A 198      49.224  88.609 118.624  1.00  0.00           H  
ATOM   3067  HB3 LEU A 198      50.644  88.850 119.672  1.00  0.00           H  
ATOM   3068  HG  LEU A 198      50.571  87.054 117.166  1.00  0.00           H  
ATOM   3069 HD11 LEU A 198      50.641  89.647 117.022  1.00  0.00           H  
ATOM   3070 HD12 LEU A 198      52.162  89.609 117.911  1.00  0.00           H  
ATOM   3071 HD13 LEU A 198      52.009  88.817 116.304  1.00  0.00           H  
ATOM   3072 HD21 LEU A 198      52.015  86.005 118.571  1.00  0.00           H  
ATOM   3073 HD22 LEU A 198      53.099  86.990 117.512  1.00  0.00           H  
ATOM   3074 HD23 LEU A 198      52.830  87.564 119.145  1.00  0.00           H  
ATOM   3075  N   THR A 199      47.426  87.461 121.030  1.00  0.00           N  
ATOM   3076  CA  THR A 199      46.485  88.129 121.997  1.00  0.00           C  
ATOM   3077  C   THR A 199      46.562  87.493 123.356  1.00  0.00           C  
ATOM   3078  O   THR A 199      46.435  86.251 123.319  1.00  0.00           O  
ATOM   3079  CB  THR A 199      45.118  88.168 121.329  1.00  0.00           C  
ATOM   3080  CG2 THR A 199      44.186  89.143 122.068  1.00  0.00           C  
ATOM   3081  OG1 THR A 199      45.182  88.763 120.058  1.00  0.00           O  
ATOM   3082  H   THR A 199      47.099  86.842 120.303  1.00  0.00           H  
ATOM   3083  HA  THR A 199      46.782  89.176 122.060  1.00  0.00           H  
ATOM   3084  HB  THR A 199      44.715  87.157 121.271  1.00  0.00           H  
ATOM   3085  HG1 THR A 199      44.981  88.010 119.497  1.00  0.00           H  
ATOM   3086 HG21 THR A 199      43.154  89.154 121.719  1.00  0.00           H  
ATOM   3087 HG22 THR A 199      44.163  88.584 123.003  1.00  0.00           H  
ATOM   3088 HG23 THR A 199      44.653  90.127 122.092  1.00  0.00           H  
ATOM   3089  N   LYS A 200      46.625  88.227 124.506  1.00  0.00           N  
ATOM   3090  CA  LYS A 200      46.746  87.581 125.821  1.00  0.00           C  
ATOM   3091  C   LYS A 200      46.115  88.434 126.945  1.00  0.00           C  
ATOM   3092  O   LYS A 200      46.001  89.597 126.820  1.00  0.00           O  
ATOM   3093  CB  LYS A 200      48.215  87.135 126.112  1.00  0.00           C  
ATOM   3094  CG  LYS A 200      49.195  88.233 126.591  1.00  0.00           C  
ATOM   3095  CD  LYS A 200      50.471  87.639 127.102  1.00  0.00           C  
ATOM   3096  CE  LYS A 200      51.316  88.844 127.644  1.00  0.00           C  
ATOM   3097  NZ  LYS A 200      51.326  88.977 129.098  1.00  0.00           N1+
ATOM   3098  H   LYS A 200      46.740  89.219 124.364  1.00  0.00           H  
ATOM   3099  HA  LYS A 200      46.185  86.646 125.846  1.00  0.00           H  
ATOM   3100  HB2 LYS A 200      48.036  86.574 127.030  1.00  0.00           H  
ATOM   3101  HB3 LYS A 200      48.630  86.445 125.377  1.00  0.00           H  
ATOM   3102  HG2 LYS A 200      49.436  88.881 125.749  1.00  0.00           H  
ATOM   3103  HG3 LYS A 200      48.742  88.867 127.355  1.00  0.00           H  
ATOM   3104  HD2 LYS A 200      50.273  86.867 127.846  1.00  0.00           H  
ATOM   3105  HD3 LYS A 200      50.960  87.247 126.209  1.00  0.00           H  
ATOM   3106  HE2 LYS A 200      52.323  88.786 127.231  1.00  0.00           H  
ATOM   3107  HE3 LYS A 200      50.953  89.800 127.267  1.00  0.00           H  
ATOM   3108  HZ1 LYS A 200      51.853  89.799 129.359  1.00  0.00           H  
ATOM   3109  HZ2 LYS A 200      50.399  88.921 129.494  1.00  0.00           H  
ATOM   3110  HZ3 LYS A 200      51.718  88.147 129.520  1.00  0.00           H  
ATOM   3111  N   ASP A 201      45.908  87.873 128.101  1.00  0.00           N  
ATOM   3112  CA  ASP A 201      45.405  88.542 129.338  1.00  0.00           C  
ATOM   3113  C   ASP A 201      44.115  89.364 129.122  1.00  0.00           C  
ATOM   3114  O   ASP A 201      44.064  90.562 129.617  1.00  0.00           O  
ATOM   3115  CB  ASP A 201      46.550  89.260 130.028  1.00  0.00           C  
ATOM   3116  CG  ASP A 201      47.883  88.478 130.276  1.00  0.00           C  
ATOM   3117  OD1 ASP A 201      47.939  87.250 130.512  1.00  0.00           O  
ATOM   3118  OD2 ASP A 201      48.921  89.170 130.380  1.00  0.00           O1-
ATOM   3119  H   ASP A 201      46.030  86.875 128.195  1.00  0.00           H  
ATOM   3120  HA  ASP A 201      45.039  87.789 130.037  1.00  0.00           H  
ATOM   3121  HB2 ASP A 201      46.714  90.111 129.367  1.00  0.00           H  
ATOM   3122  HB3 ASP A 201      46.153  89.605 130.982  1.00  0.00           H  
ATOM   3123  N   ILE A 202      43.052  88.776 128.512  1.00  0.00           N  
ATOM   3124  CA  ILE A 202      41.746  89.396 128.396  1.00  0.00           C  
ATOM   3125  C   ILE A 202      41.132  89.697 129.784  1.00  0.00           C  
ATOM   3126  O   ILE A 202      40.731  88.783 130.536  1.00  0.00           O  
ATOM   3127  CB  ILE A 202      40.721  88.629 127.496  1.00  0.00           C  
ATOM   3128  CG1 ILE A 202      41.209  88.257 126.116  1.00  0.00           C  
ATOM   3129  CG2 ILE A 202      39.358  89.356 127.361  1.00  0.00           C  
ATOM   3130  CD1 ILE A 202      41.680  89.344 125.167  1.00  0.00           C  
ATOM   3131  H   ILE A 202      43.139  87.806 128.245  1.00  0.00           H  
ATOM   3132  HA  ILE A 202      41.884  90.342 127.874  1.00  0.00           H  
ATOM   3133  HB  ILE A 202      40.637  87.670 128.007  1.00  0.00           H  
ATOM   3134 HG12 ILE A 202      42.103  87.646 126.239  1.00  0.00           H  
ATOM   3135 HG13 ILE A 202      40.588  87.605 125.502  1.00  0.00           H  
ATOM   3136 HG21 ILE A 202      38.574  88.736 126.924  1.00  0.00           H  
ATOM   3137 HG22 ILE A 202      39.008  89.723 128.325  1.00  0.00           H  
ATOM   3138 HG23 ILE A 202      39.411  90.173 126.641  1.00  0.00           H  
ATOM   3139 HD11 ILE A 202      41.396  89.091 124.145  1.00  0.00           H  
ATOM   3140 HD12 ILE A 202      41.068  90.237 125.294  1.00  0.00           H  
ATOM   3141 HD13 ILE A 202      42.719  89.631 125.318  1.00  0.00           H  
ATOM   3142  N   THR A 203      41.011  90.998 130.077  1.00  0.00           N  
ATOM   3143  CA  THR A 203      40.494  91.529 131.420  1.00  0.00           C  
ATOM   3144  C   THR A 203      39.332  92.422 131.085  1.00  0.00           C  
ATOM   3145  O   THR A 203      39.480  93.614 130.735  1.00  0.00           O  
ATOM   3146  CB  THR A 203      41.705  92.246 132.122  1.00  0.00           C  
ATOM   3147  CG2 THR A 203      41.330  92.490 133.591  1.00  0.00           C  
ATOM   3148  OG1 THR A 203      42.917  91.568 132.173  1.00  0.00           O  
ATOM   3149  H   THR A 203      41.276  91.715 129.416  1.00  0.00           H  
ATOM   3150  HA  THR A 203      40.153  90.706 132.047  1.00  0.00           H  
ATOM   3151  HB  THR A 203      41.830  93.260 131.744  1.00  0.00           H  
ATOM   3152  HG1 THR A 203      43.068  91.419 131.237  1.00  0.00           H  
ATOM   3153 HG21 THR A 203      41.988  93.269 133.976  1.00  0.00           H  
ATOM   3154 HG22 THR A 203      40.313  92.870 133.699  1.00  0.00           H  
ATOM   3155 HG23 THR A 203      41.420  91.588 134.195  1.00  0.00           H  
ATOM   3156  N   THR A 204      38.173  91.864 131.120  1.00  0.00           N  
ATOM   3157  CA  THR A 204      36.817  92.583 130.940  1.00  0.00           C  
ATOM   3158  C   THR A 204      36.411  93.131 132.324  1.00  0.00           C  
ATOM   3159  O   THR A 204      36.657  92.522 133.390  1.00  0.00           O  
ATOM   3160  CB  THR A 204      35.812  91.706 130.179  1.00  0.00           C  
ATOM   3161  CG2 THR A 204      34.318  91.973 130.179  1.00  0.00           C  
ATOM   3162  OG1 THR A 204      36.260  91.549 128.918  1.00  0.00           O  
ATOM   3163  H   THR A 204      38.164  90.875 131.328  1.00  0.00           H  
ATOM   3164  HA  THR A 204      36.990  93.465 130.324  1.00  0.00           H  
ATOM   3165  HB  THR A 204      35.888  90.689 130.564  1.00  0.00           H  
ATOM   3166  HG1 THR A 204      37.030  90.983 128.995  1.00  0.00           H  
ATOM   3167 HG21 THR A 204      33.814  91.513 129.328  1.00  0.00           H  
ATOM   3168 HG22 THR A 204      33.926  91.576 131.115  1.00  0.00           H  
ATOM   3169 HG23 THR A 204      34.023  93.009 130.015  1.00  0.00           H  
ATOM   3170  N   SER A 205      35.674  94.240 132.264  1.00  0.00           N  
ATOM   3171  CA  SER A 205      34.634  94.505 133.307  1.00  0.00           C  
ATOM   3172  C   SER A 205      33.351  95.057 132.698  1.00  0.00           C  
ATOM   3173  O   SER A 205      33.310  95.409 131.523  1.00  0.00           O  
ATOM   3174  CB  SER A 205      35.255  95.381 134.409  1.00  0.00           C  
ATOM   3175  OG  SER A 205      35.474  96.776 134.016  1.00  0.00           O  
ATOM   3176  H   SER A 205      35.599  94.750 131.395  1.00  0.00           H  
ATOM   3177  HA  SER A 205      34.469  93.617 133.915  1.00  0.00           H  
ATOM   3178  HB2 SER A 205      34.667  95.415 135.327  1.00  0.00           H  
ATOM   3179  HB3 SER A 205      36.155  94.828 134.676  1.00  0.00           H  
ATOM   3180  HG  SER A 205      36.029  96.784 133.233  1.00  0.00           H  
ATOM   3181  N   VAL A 206      32.326  95.256 133.581  1.00  0.00           N  
ATOM   3182  CA  VAL A 206      31.156  96.070 133.314  1.00  0.00           C  
ATOM   3183  C   VAL A 206      30.829  96.990 134.455  1.00  0.00           C  
ATOM   3184  O   VAL A 206      30.750  96.629 135.640  1.00  0.00           O  
ATOM   3185  CB  VAL A 206      29.972  95.209 132.774  1.00  0.00           C  
ATOM   3186  CG1 VAL A 206      29.557  94.198 133.763  1.00  0.00           C  
ATOM   3187  CG2 VAL A 206      28.728  96.023 132.478  1.00  0.00           C  
ATOM   3188  H   VAL A 206      32.471  94.902 134.516  1.00  0.00           H  
ATOM   3189  HA  VAL A 206      31.375  96.691 132.446  1.00  0.00           H  
ATOM   3190  HB  VAL A 206      30.216  94.699 131.841  1.00  0.00           H  
ATOM   3191 HG11 VAL A 206      28.798  93.552 133.323  1.00  0.00           H  
ATOM   3192 HG12 VAL A 206      30.377  93.540 134.052  1.00  0.00           H  
ATOM   3193 HG13 VAL A 206      29.117  94.641 134.657  1.00  0.00           H  
ATOM   3194 HG21 VAL A 206      28.124  96.340 133.329  1.00  0.00           H  
ATOM   3195 HG22 VAL A 206      28.976  96.816 131.774  1.00  0.00           H  
ATOM   3196 HG23 VAL A 206      28.087  95.398 131.857  1.00  0.00           H  
ATOM   3197  N   LEU A 207      30.424  98.261 134.124  1.00  0.00           N  
ATOM   3198  CA  LEU A 207      30.065  99.376 135.039  1.00  0.00           C  
ATOM   3199  C   LEU A 207      28.566  99.347 135.217  1.00  0.00           C  
ATOM   3200  O   LEU A 207      27.835  99.036 134.254  1.00  0.00           O  
ATOM   3201  CB  LEU A 207      30.591 100.683 134.505  1.00  0.00           C  
ATOM   3202  CG  LEU A 207      32.059 100.749 134.058  1.00  0.00           C  
ATOM   3203  CD1 LEU A 207      32.403 102.235 133.913  1.00  0.00           C  
ATOM   3204  CD2 LEU A 207      33.039 100.054 135.022  1.00  0.00           C  
ATOM   3205  H   LEU A 207      30.447  98.477 133.138  1.00  0.00           H  
ATOM   3206  HA  LEU A 207      30.569  99.124 135.972  1.00  0.00           H  
ATOM   3207  HB2 LEU A 207      29.991 101.058 133.676  1.00  0.00           H  
ATOM   3208  HB3 LEU A 207      30.523 101.454 135.273  1.00  0.00           H  
ATOM   3209  HG  LEU A 207      32.226 100.308 133.075  1.00  0.00           H  
ATOM   3210 HD11 LEU A 207      33.437 102.369 133.594  1.00  0.00           H  
ATOM   3211 HD12 LEU A 207      31.745 102.752 133.214  1.00  0.00           H  
ATOM   3212 HD13 LEU A 207      32.198 102.677 134.887  1.00  0.00           H  
ATOM   3213 HD21 LEU A 207      33.095  98.966 135.024  1.00  0.00           H  
ATOM   3214 HD22 LEU A 207      34.027 100.407 134.725  1.00  0.00           H  
ATOM   3215 HD23 LEU A 207      32.607 100.418 135.955  1.00  0.00           H  
ATOM   3216  N   THR A 208      28.019  99.776 136.403  1.00  0.00           N  
ATOM   3217  CA  THR A 208      26.498  99.605 136.686  1.00  0.00           C  
ATOM   3218  C   THR A 208      26.071 100.475 137.960  1.00  0.00           C  
ATOM   3219  O   THR A 208      26.843 100.541 138.931  1.00  0.00           O  
ATOM   3220  CB  THR A 208      26.102  98.184 136.903  1.00  0.00           C  
ATOM   3221  CG2 THR A 208      26.901  97.464 138.033  1.00  0.00           C  
ATOM   3222  OG1 THR A 208      24.750  98.059 137.079  1.00  0.00           O  
ATOM   3223  H   THR A 208      28.676 100.133 137.081  1.00  0.00           H  
ATOM   3224  HA  THR A 208      25.959 100.053 135.852  1.00  0.00           H  
ATOM   3225  HB  THR A 208      26.336  97.587 136.021  1.00  0.00           H  
ATOM   3226  HG1 THR A 208      24.423  97.192 136.826  1.00  0.00           H  
ATOM   3227 HG21 THR A 208      27.986  97.532 137.951  1.00  0.00           H  
ATOM   3228 HG22 THR A 208      26.618  97.781 139.036  1.00  0.00           H  
ATOM   3229 HG23 THR A 208      26.468  96.465 137.976  1.00  0.00           H  
ATOM   3230  N   VAL A 209      24.908 101.131 137.884  1.00  0.00           N  
ATOM   3231  CA  VAL A 209      24.299 101.956 138.989  1.00  0.00           C  
ATOM   3232  C   VAL A 209      22.875 101.509 139.297  1.00  0.00           C  
ATOM   3233  O   VAL A 209      22.026 101.653 138.431  1.00  0.00           O  
ATOM   3234  CB  VAL A 209      24.410 103.435 138.487  1.00  0.00           C  
ATOM   3235  CG1 VAL A 209      23.738 104.342 139.500  1.00  0.00           C  
ATOM   3236  CG2 VAL A 209      25.869 103.869 138.177  1.00  0.00           C  
ATOM   3237  H   VAL A 209      24.390 101.027 137.023  1.00  0.00           H  
ATOM   3238  HA  VAL A 209      24.873 101.910 139.915  1.00  0.00           H  
ATOM   3239  HB  VAL A 209      23.777 103.463 137.600  1.00  0.00           H  
ATOM   3240 HG11 VAL A 209      23.963 105.369 139.214  1.00  0.00           H  
ATOM   3241 HG12 VAL A 209      22.673 104.111 139.520  1.00  0.00           H  
ATOM   3242 HG13 VAL A 209      24.263 104.254 140.452  1.00  0.00           H  
ATOM   3243 HG21 VAL A 209      25.838 104.863 137.731  1.00  0.00           H  
ATOM   3244 HG22 VAL A 209      26.457 103.710 139.082  1.00  0.00           H  
ATOM   3245 HG23 VAL A 209      26.182 103.165 137.407  1.00  0.00           H  
ATOM   3246  N   ASN A 210      22.716 100.968 140.457  1.00  0.00           N  
ATOM   3247  CA  ASN A 210      21.369 100.565 140.879  1.00  0.00           C  
ATOM   3248  C   ASN A 210      20.625  99.594 139.894  1.00  0.00           C  
ATOM   3249  O   ASN A 210      19.445  99.789 139.451  1.00  0.00           O  
ATOM   3250  CB  ASN A 210      20.485 101.878 141.177  1.00  0.00           C  
ATOM   3251  CG  ASN A 210      20.816 102.619 142.451  1.00  0.00           C  
ATOM   3252  ND2 ASN A 210      19.831 103.090 143.132  1.00  0.00           N  
ATOM   3253  OD1 ASN A 210      22.001 102.830 142.711  1.00  0.00           O  
ATOM   3254  H   ASN A 210      23.480 100.737 141.076  1.00  0.00           H  
ATOM   3255  HA  ASN A 210      21.380 100.089 141.860  1.00  0.00           H  
ATOM   3256  HB2 ASN A 210      20.447 102.559 140.327  1.00  0.00           H  
ATOM   3257  HB3 ASN A 210      19.447 101.612 141.374  1.00  0.00           H  
ATOM   3258 HD21 ASN A 210      19.991 103.709 143.914  1.00  0.00           H  
ATOM   3259 HD22 ASN A 210      18.852 102.897 142.983  1.00  0.00           H  
ATOM   3260  N   ASN A 211      21.463  98.627 139.593  1.00  0.00           N  
ATOM   3261  CA  ASN A 211      21.145  97.567 138.694  1.00  0.00           C  
ATOM   3262  C   ASN A 211      20.930  97.919 137.205  1.00  0.00           C  
ATOM   3263  O   ASN A 211      20.306  97.092 136.450  1.00  0.00           O  
ATOM   3264  CB  ASN A 211      20.081  96.565 139.264  1.00  0.00           C  
ATOM   3265  CG  ASN A 211      20.287  95.173 138.796  1.00  0.00           C  
ATOM   3266  ND2 ASN A 211      19.454  94.254 139.180  1.00  0.00           N  
ATOM   3267  OD1 ASN A 211      21.190  94.844 138.060  1.00  0.00           O  
ATOM   3268  H   ASN A 211      22.305  98.603 140.151  1.00  0.00           H  
ATOM   3269  HA  ASN A 211      22.048  96.960 138.754  1.00  0.00           H  
ATOM   3270  HB2 ASN A 211      20.077  96.741 140.340  1.00  0.00           H  
ATOM   3271  HB3 ASN A 211      19.097  96.839 138.882  1.00  0.00           H  
ATOM   3272 HD21 ASN A 211      19.557  93.317 138.818  1.00  0.00           H  
ATOM   3273 HD22 ASN A 211      18.591  94.475 139.658  1.00  0.00           H  
ATOM   3274  N   LYS A 212      21.342  99.127 136.807  1.00  0.00           N  
ATOM   3275  CA  LYS A 212      21.372  99.629 135.462  1.00  0.00           C  
ATOM   3276  C   LYS A 212      22.837  99.809 135.041  1.00  0.00           C  
ATOM   3277  O   LYS A 212      23.531 100.813 135.189  1.00  0.00           O  
ATOM   3278  CB  LYS A 212      20.531 100.980 135.248  1.00  0.00           C  
ATOM   3279  CG  LYS A 212      19.129 100.808 135.612  1.00  0.00           C  
ATOM   3280  CD  LYS A 212      18.454 102.108 136.036  1.00  0.00           C  
ATOM   3281  CE  LYS A 212      18.992 102.558 137.469  1.00  0.00           C  
ATOM   3282  NZ  LYS A 212      17.929 103.397 138.025  1.00  0.00           N1+
ATOM   3283  H   LYS A 212      21.596  99.760 137.552  1.00  0.00           H  
ATOM   3284  HA  LYS A 212      20.989  98.863 134.790  1.00  0.00           H  
ATOM   3285  HB2 LYS A 212      20.968 101.670 135.970  1.00  0.00           H  
ATOM   3286  HB3 LYS A 212      20.706 101.296 134.219  1.00  0.00           H  
ATOM   3287  HG2 LYS A 212      18.597 100.441 134.734  1.00  0.00           H  
ATOM   3288  HG3 LYS A 212      19.058 100.123 136.457  1.00  0.00           H  
ATOM   3289  HD2 LYS A 212      18.432 102.965 135.363  1.00  0.00           H  
ATOM   3290  HD3 LYS A 212      17.459 101.680 136.158  1.00  0.00           H  
ATOM   3291  HE2 LYS A 212      19.045 101.748 138.195  1.00  0.00           H  
ATOM   3292  HE3 LYS A 212      20.012 102.925 137.361  1.00  0.00           H  
ATOM   3293  HZ1 LYS A 212      17.711 104.106 137.339  1.00  0.00           H  
ATOM   3294  HZ2 LYS A 212      17.092 102.853 138.178  1.00  0.00           H  
ATOM   3295  HZ3 LYS A 212      18.201 103.853 138.885  1.00  0.00           H  
ATOM   3296  N   ALA A 213      23.309  98.860 134.276  1.00  0.00           N  
ATOM   3297  CA  ALA A 213      24.604  98.816 133.568  1.00  0.00           C  
ATOM   3298  C   ALA A 213      24.795 100.025 132.544  1.00  0.00           C  
ATOM   3299  O   ALA A 213      23.817 100.538 131.970  1.00  0.00           O  
ATOM   3300  CB  ALA A 213      24.705  97.493 132.869  1.00  0.00           C  
ATOM   3301  H   ALA A 213      22.674  98.084 134.153  1.00  0.00           H  
ATOM   3302  HA  ALA A 213      25.457  98.774 134.247  1.00  0.00           H  
ATOM   3303  HB1 ALA A 213      25.719  97.470 132.469  1.00  0.00           H  
ATOM   3304  HB2 ALA A 213      24.724  96.741 133.658  1.00  0.00           H  
ATOM   3305  HB3 ALA A 213      23.939  97.351 132.108  1.00  0.00           H  
ATOM   3306  N   HIE A 214      26.060 100.436 132.371  1.00  0.00           N  
ATOM   3307  CA  HIE A 214      26.318 101.722 131.614  1.00  0.00           C  
ATOM   3308  C   HIE A 214      27.569 101.689 130.752  1.00  0.00           C  
ATOM   3309  O   HIE A 214      27.696 102.463 129.845  1.00  0.00           O  
ATOM   3310  CB  HIE A 214      26.183 102.980 132.368  1.00  0.00           C  
ATOM   3311  CG  HIE A 214      27.330 103.217 133.374  1.00  0.00           C  
ATOM   3312  CD2 HIE A 214      27.365 102.922 134.682  1.00  0.00           C  
ATOM   3313  ND1 HIE A 214      28.531 103.826 132.990  1.00  0.00           N  
ATOM   3314  CE1 HIE A 214      29.316 103.751 134.063  1.00  0.00           C  
ATOM   3315  NE2 HIE A 214      28.607 103.318 135.128  1.00  0.00           N  
ATOM   3316  H   HIE A 214      26.779 100.059 132.970  1.00  0.00           H  
ATOM   3317  HA  HIE A 214      25.526 101.689 130.867  1.00  0.00           H  
ATOM   3318  HB2 HIE A 214      26.082 103.808 131.665  1.00  0.00           H  
ATOM   3319  HB3 HIE A 214      25.202 102.983 132.843  1.00  0.00           H  
ATOM   3320  HD2 HIE A 214      26.608 102.494 135.324  1.00  0.00           H  
ATOM   3321  HE1 HIE A 214      30.321 104.139 133.997  1.00  0.00           H  
ATOM   3322  HE2 HIE A 214      28.916 103.065 136.056  1.00  0.00           H  
ATOM   3323  N   MET A 215      28.516 100.748 130.950  1.00  0.00           N  
ATOM   3324  CA  MET A 215      29.792 100.738 130.171  1.00  0.00           C  
ATOM   3325  C   MET A 215      30.414  99.370 130.376  1.00  0.00           C  
ATOM   3326  O   MET A 215      30.575  98.966 131.506  1.00  0.00           O  
ATOM   3327  CB  MET A 215      30.729 101.818 130.680  1.00  0.00           C  
ATOM   3328  CG  MET A 215      32.139 101.778 130.033  1.00  0.00           C  
ATOM   3329  SD  MET A 215      33.255 103.052 130.570  1.00  0.00           S  
ATOM   3330  CE  MET A 215      32.577 104.315 129.489  1.00  0.00           C  
ATOM   3331  H   MET A 215      28.422 100.085 131.706  1.00  0.00           H  
ATOM   3332  HA  MET A 215      29.669 100.836 129.092  1.00  0.00           H  
ATOM   3333  HB2 MET A 215      30.395 102.845 130.533  1.00  0.00           H  
ATOM   3334  HB3 MET A 215      30.786 101.591 131.745  1.00  0.00           H  
ATOM   3335  HG2 MET A 215      32.620 100.828 130.265  1.00  0.00           H  
ATOM   3336  HG3 MET A 215      31.932 101.906 128.970  1.00  0.00           H  
ATOM   3337  HE1 MET A 215      32.823 104.029 128.466  1.00  0.00           H  
ATOM   3338  HE2 MET A 215      31.511 104.389 129.709  1.00  0.00           H  
ATOM   3339  HE3 MET A 215      33.045 105.223 129.868  1.00  0.00           H  
ATOM   3340  N   VAL A 216      30.783  98.682 129.335  1.00  0.00           N  
ATOM   3341  CA  VAL A 216      31.766  97.544 129.345  1.00  0.00           C  
ATOM   3342  C   VAL A 216      33.233  97.977 128.988  1.00  0.00           C  
ATOM   3343  O   VAL A 216      33.323  98.810 128.150  1.00  0.00           O  
ATOM   3344  CB  VAL A 216      31.237  96.551 128.294  1.00  0.00           C  
ATOM   3345  CG1 VAL A 216      32.188  95.299 128.251  1.00  0.00           C  
ATOM   3346  CG2 VAL A 216      29.826  96.105 128.591  1.00  0.00           C  
ATOM   3347  H   VAL A 216      30.633  99.076 128.417  1.00  0.00           H  
ATOM   3348  HA  VAL A 216      31.842  97.111 130.342  1.00  0.00           H  
ATOM   3349  HB  VAL A 216      31.199  97.115 127.362  1.00  0.00           H  
ATOM   3350 HG11 VAL A 216      33.158  95.536 127.814  1.00  0.00           H  
ATOM   3351 HG12 VAL A 216      32.259  94.964 129.286  1.00  0.00           H  
ATOM   3352 HG13 VAL A 216      31.893  94.483 127.592  1.00  0.00           H  
ATOM   3353 HG21 VAL A 216      29.796  95.809 129.640  1.00  0.00           H  
ATOM   3354 HG22 VAL A 216      29.194  96.978 128.428  1.00  0.00           H  
ATOM   3355 HG23 VAL A 216      29.489  95.263 127.987  1.00  0.00           H  
ATOM   3356  N   THR A 217      34.201  97.352 129.599  1.00  0.00           N  
ATOM   3357  CA  THR A 217      35.576  97.592 129.227  1.00  0.00           C  
ATOM   3358  C   THR A 217      36.216  96.282 128.814  1.00  0.00           C  
ATOM   3359  O   THR A 217      36.012  95.248 129.468  1.00  0.00           O  
ATOM   3360  CB  THR A 217      36.332  98.368 130.349  1.00  0.00           C  
ATOM   3361  CG2 THR A 217      35.578  99.641 130.706  1.00  0.00           C  
ATOM   3362  OG1 THR A 217      36.483  97.643 131.531  1.00  0.00           O  
ATOM   3363  H   THR A 217      34.010  96.711 130.355  1.00  0.00           H  
ATOM   3364  HA  THR A 217      35.704  98.113 128.278  1.00  0.00           H  
ATOM   3365  HB  THR A 217      37.300  98.605 129.908  1.00  0.00           H  
ATOM   3366  HG1 THR A 217      37.148  96.966 131.392  1.00  0.00           H  
ATOM   3367 HG21 THR A 217      34.997  99.996 129.854  1.00  0.00           H  
ATOM   3368 HG22 THR A 217      34.792  99.351 131.402  1.00  0.00           H  
ATOM   3369 HG23 THR A 217      36.290 100.322 131.171  1.00  0.00           H  
ATOM   3370  N   LEU A 218      37.134  96.270 127.827  1.00  0.00           N  
ATOM   3371  CA  LEU A 218      37.886  95.142 127.482  1.00  0.00           C  
ATOM   3372  C   LEU A 218      39.345  95.549 127.421  1.00  0.00           C  
ATOM   3373  O   LEU A 218      39.718  96.320 126.465  1.00  0.00           O  
ATOM   3374  CB  LEU A 218      37.427  94.513 126.163  1.00  0.00           C  
ATOM   3375  CG  LEU A 218      35.970  94.237 126.104  1.00  0.00           C  
ATOM   3376  CD1 LEU A 218      35.008  95.409 125.535  1.00  0.00           C  
ATOM   3377  CD2 LEU A 218      35.819  93.154 125.055  1.00  0.00           C  
ATOM   3378  H   LEU A 218      37.414  97.146 127.407  1.00  0.00           H  
ATOM   3379  HA  LEU A 218      37.853  94.346 128.226  1.00  0.00           H  
ATOM   3380  HB2 LEU A 218      37.646  95.313 125.455  1.00  0.00           H  
ATOM   3381  HB3 LEU A 218      38.050  93.629 126.031  1.00  0.00           H  
ATOM   3382  HG  LEU A 218      35.665  93.920 127.101  1.00  0.00           H  
ATOM   3383 HD11 LEU A 218      33.952  95.140 125.535  1.00  0.00           H  
ATOM   3384 HD12 LEU A 218      35.191  96.227 126.230  1.00  0.00           H  
ATOM   3385 HD13 LEU A 218      35.336  95.649 124.524  1.00  0.00           H  
ATOM   3386 HD21 LEU A 218      36.079  92.144 125.370  1.00  0.00           H  
ATOM   3387 HD22 LEU A 218      34.794  93.021 124.708  1.00  0.00           H  
ATOM   3388 HD23 LEU A 218      36.309  93.511 124.149  1.00  0.00           H  
ATOM   3389  N   ASP A 219      40.182  95.145 128.377  1.00  0.00           N  
ATOM   3390  CA  ASP A 219      41.540  95.423 128.350  1.00  0.00           C  
ATOM   3391  C   ASP A 219      42.240  94.328 127.627  1.00  0.00           C  
ATOM   3392  O   ASP A 219      42.284  93.198 128.174  1.00  0.00           O  
ATOM   3393  CB  ASP A 219      42.085  95.758 129.764  1.00  0.00           C  
ATOM   3394  CG  ASP A 219      41.493  96.931 130.574  1.00  0.00           C  
ATOM   3395  OD1 ASP A 219      41.920  97.125 131.713  1.00  0.00           O  
ATOM   3396  OD2 ASP A 219      40.489  97.565 130.127  1.00  0.00           O1-
ATOM   3397  H   ASP A 219      39.860  94.574 129.145  1.00  0.00           H  
ATOM   3398  HA  ASP A 219      41.784  96.264 127.701  1.00  0.00           H  
ATOM   3399  HB2 ASP A 219      42.116  94.880 130.410  1.00  0.00           H  
ATOM   3400  HB3 ASP A 219      43.137  95.966 129.573  1.00  0.00           H  
ATOM   3401  N   TYR A 220      42.931  94.525 126.471  1.00  0.00           N  
ATOM   3402  CA  TYR A 220      43.740  93.541 125.749  1.00  0.00           C  
ATOM   3403  C   TYR A 220      45.229  93.687 125.973  1.00  0.00           C  
ATOM   3404  O   TYR A 220      45.736  94.803 126.242  1.00  0.00           O  
ATOM   3405  CB  TYR A 220      43.397  93.755 124.207  1.00  0.00           C  
ATOM   3406  CG  TYR A 220      41.969  93.407 123.793  1.00  0.00           C  
ATOM   3407  CD1 TYR A 220      40.904  94.284 123.978  1.00  0.00           C  
ATOM   3408  CD2 TYR A 220      41.748  92.201 123.083  1.00  0.00           C  
ATOM   3409  CE1 TYR A 220      39.636  93.903 123.462  1.00  0.00           C  
ATOM   3410  CE2 TYR A 220      40.494  91.846 122.562  1.00  0.00           C  
ATOM   3411  CZ  TYR A 220      39.415  92.705 122.698  1.00  0.00           C  
ATOM   3412  OH  TYR A 220      38.258  92.286 122.233  1.00  0.00           O  
ATOM   3413  H   TYR A 220      42.665  95.393 126.026  1.00  0.00           H  
ATOM   3414  HA  TYR A 220      43.438  92.542 126.064  1.00  0.00           H  
ATOM   3415  HB2 TYR A 220      43.580  94.763 123.837  1.00  0.00           H  
ATOM   3416  HB3 TYR A 220      44.003  93.094 123.587  1.00  0.00           H  
ATOM   3417  HD1 TYR A 220      40.995  95.262 124.427  1.00  0.00           H  
ATOM   3418  HD2 TYR A 220      42.575  91.513 122.987  1.00  0.00           H  
ATOM   3419  HE1 TYR A 220      38.787  94.553 123.616  1.00  0.00           H  
ATOM   3420  HE2 TYR A 220      40.372  90.910 122.038  1.00  0.00           H  
ATOM   3421  HH  TYR A 220      38.312  91.588 121.577  1.00  0.00           H  
ATOM   3422  N   THR A 221      45.943  92.644 125.784  1.00  0.00           N  
ATOM   3423  CA  THR A 221      47.390  92.666 125.501  1.00  0.00           C  
ATOM   3424  C   THR A 221      47.733  91.835 124.223  1.00  0.00           C  
ATOM   3425  O   THR A 221      46.992  90.948 123.820  1.00  0.00           O  
ATOM   3426  CB  THR A 221      48.168  92.131 126.715  1.00  0.00           C  
ATOM   3427  CG2 THR A 221      49.721  92.104 126.599  1.00  0.00           C  
ATOM   3428  OG1 THR A 221      48.014  93.040 127.856  1.00  0.00           O  
ATOM   3429  H   THR A 221      45.465  91.755 125.824  1.00  0.00           H  
ATOM   3430  HA  THR A 221      47.687  93.714 125.446  1.00  0.00           H  
ATOM   3431  HB  THR A 221      47.822  91.151 127.042  1.00  0.00           H  
ATOM   3432  HG1 THR A 221      47.064  93.177 127.879  1.00  0.00           H  
ATOM   3433 HG21 THR A 221      50.048  93.118 126.369  1.00  0.00           H  
ATOM   3434 HG22 THR A 221      50.098  91.827 127.584  1.00  0.00           H  
ATOM   3435 HG23 THR A 221      50.086  91.402 125.850  1.00  0.00           H  
ATOM   3436  N   VAL A 222      48.787  92.249 123.508  1.00  0.00           N  
ATOM   3437  CA  VAL A 222      49.410  91.500 122.324  1.00  0.00           C  
ATOM   3438  C   VAL A 222      50.944  91.529 122.556  1.00  0.00           C  
ATOM   3439  O   VAL A 222      51.526  92.435 123.125  1.00  0.00           O  
ATOM   3440  CB  VAL A 222      48.988  91.898 120.911  1.00  0.00           C  
ATOM   3441  CG1 VAL A 222      47.510  91.616 120.624  1.00  0.00           C  
ATOM   3442  CG2 VAL A 222      49.207  93.404 120.651  1.00  0.00           C  
ATOM   3443  H   VAL A 222      49.210  93.108 123.831  1.00  0.00           H  
ATOM   3444  HA  VAL A 222      49.101  90.468 122.491  1.00  0.00           H  
ATOM   3445  HB  VAL A 222      49.527  91.337 120.147  1.00  0.00           H  
ATOM   3446 HG11 VAL A 222      46.924  92.228 121.309  1.00  0.00           H  
ATOM   3447 HG12 VAL A 222      47.263  91.811 119.581  1.00  0.00           H  
ATOM   3448 HG13 VAL A 222      47.262  90.588 120.891  1.00  0.00           H  
ATOM   3449 HG21 VAL A 222      50.276  93.589 120.752  1.00  0.00           H  
ATOM   3450 HG22 VAL A 222      48.875  93.755 119.673  1.00  0.00           H  
ATOM   3451 HG23 VAL A 222      48.682  93.991 121.403  1.00  0.00           H  
ATOM   3452  N   GLN A 223      51.546  90.385 122.151  1.00  0.00           N  
ATOM   3453  CA  GLN A 223      52.951  90.081 122.185  1.00  0.00           C  
ATOM   3454  C   GLN A 223      53.665  90.801 121.029  1.00  0.00           C  
ATOM   3455  O   GLN A 223      54.698  90.325 120.563  1.00  0.00           O  
ATOM   3456  CB  GLN A 223      53.024  88.507 122.124  1.00  0.00           C  
ATOM   3457  CG  GLN A 223      52.591  87.989 123.598  1.00  0.00           C  
ATOM   3458  CD  GLN A 223      53.506  88.258 124.770  1.00  0.00           C  
ATOM   3459  NE2 GLN A 223      53.894  87.246 125.572  1.00  0.00           N  
ATOM   3460  OE1 GLN A 223      53.808  89.350 125.218  1.00  0.00           O  
ATOM   3461  H   GLN A 223      50.939  89.717 121.696  1.00  0.00           H  
ATOM   3462  HA  GLN A 223      53.409  90.471 123.095  1.00  0.00           H  
ATOM   3463  HB2 GLN A 223      52.316  88.141 121.380  1.00  0.00           H  
ATOM   3464  HB3 GLN A 223      54.011  88.093 121.923  1.00  0.00           H  
ATOM   3465  HG2 GLN A 223      51.651  88.455 123.889  1.00  0.00           H  
ATOM   3466  HG3 GLN A 223      52.379  86.921 123.538  1.00  0.00           H  
ATOM   3467 HE21 GLN A 223      54.448  87.361 126.409  1.00  0.00           H  
ATOM   3468 HE22 GLN A 223      53.640  86.290 125.369  1.00  0.00           H  
ATOM   3469  N   VAL A 224      53.139  91.864 120.604  1.00  0.00           N  
ATOM   3470  CA  VAL A 224      53.858  92.769 119.684  1.00  0.00           C  
ATOM   3471  C   VAL A 224      54.778  93.620 120.517  1.00  0.00           C  
ATOM   3472  O   VAL A 224      54.291  94.280 121.465  1.00  0.00           O  
ATOM   3473  CB  VAL A 224      52.812  93.552 118.875  1.00  0.00           C  
ATOM   3474  CG1 VAL A 224      53.508  94.583 118.001  1.00  0.00           C  
ATOM   3475  CG2 VAL A 224      51.904  92.587 118.068  1.00  0.00           C  
ATOM   3476  H   VAL A 224      52.510  92.311 121.256  1.00  0.00           H  
ATOM   3477  HA  VAL A 224      54.447  92.074 119.085  1.00  0.00           H  
ATOM   3478  HB  VAL A 224      52.050  94.054 119.469  1.00  0.00           H  
ATOM   3479 HG11 VAL A 224      54.104  95.362 118.478  1.00  0.00           H  
ATOM   3480 HG12 VAL A 224      54.172  94.070 117.304  1.00  0.00           H  
ATOM   3481 HG13 VAL A 224      52.732  95.099 117.435  1.00  0.00           H  
ATOM   3482 HG21 VAL A 224      51.135  93.094 117.486  1.00  0.00           H  
ATOM   3483 HG22 VAL A 224      52.456  91.838 117.500  1.00  0.00           H  
ATOM   3484 HG23 VAL A 224      51.336  92.096 118.859  1.00  0.00           H  
ATOM   3485  N   PRO A 225      56.066  93.573 120.215  1.00  0.00           N  
ATOM   3486  CA  PRO A 225      57.032  94.341 120.968  1.00  0.00           C  
ATOM   3487  C   PRO A 225      56.822  95.883 120.874  1.00  0.00           C  
ATOM   3488  O   PRO A 225      56.231  96.423 119.950  1.00  0.00           O  
ATOM   3489  CB  PRO A 225      58.397  93.865 120.404  1.00  0.00           C  
ATOM   3490  CG  PRO A 225      58.103  93.603 118.882  1.00  0.00           C  
ATOM   3491  CD  PRO A 225      56.706  93.019 119.038  1.00  0.00           C  
ATOM   3492  HA  PRO A 225      56.934  93.974 121.989  1.00  0.00           H  
ATOM   3493  HB2 PRO A 225      59.148  94.628 120.613  1.00  0.00           H  
ATOM   3494  HB3 PRO A 225      58.654  92.922 120.887  1.00  0.00           H  
ATOM   3495  HG2 PRO A 225      58.221  94.563 118.379  1.00  0.00           H  
ATOM   3496  HG3 PRO A 225      58.787  92.880 118.437  1.00  0.00           H  
ATOM   3497  HD2 PRO A 225      56.178  93.278 118.120  1.00  0.00           H  
ATOM   3498  HD3 PRO A 225      56.669  91.933 119.128  1.00  0.00           H  
ATOM   3499  N   GLY A 226      57.282  96.597 121.892  1.00  0.00           N  
ATOM   3500  CA  GLY A 226      57.081  98.040 122.071  1.00  0.00           C  
ATOM   3501  C   GLY A 226      57.663  98.915 120.958  1.00  0.00           C  
ATOM   3502  O   GLY A 226      58.737  98.649 120.455  1.00  0.00           O  
ATOM   3503  H   GLY A 226      57.679  96.123 122.691  1.00  0.00           H  
ATOM   3504  HA2 GLY A 226      56.042  98.347 122.188  1.00  0.00           H  
ATOM   3505  HA3 GLY A 226      57.392  98.302 123.083  1.00  0.00           H  
ATOM   3506  N   ALA A 227      57.014 100.026 120.532  1.00  0.00           N  
ATOM   3507  CA  ALA A 227      57.707 101.095 119.766  1.00  0.00           C  
ATOM   3508  C   ALA A 227      58.478 102.081 120.693  1.00  0.00           C  
ATOM   3509  O   ALA A 227      58.287 101.951 121.910  1.00  0.00           O  
ATOM   3510  CB  ALA A 227      56.710 101.724 118.806  1.00  0.00           C  
ATOM   3511  H   ALA A 227      56.088 100.216 120.885  1.00  0.00           H  
ATOM   3512  HA  ALA A 227      58.542 100.675 119.205  1.00  0.00           H  
ATOM   3513  HB1 ALA A 227      57.265 102.422 118.179  1.00  0.00           H  
ATOM   3514  HB2 ALA A 227      56.303 100.878 118.253  1.00  0.00           H  
ATOM   3515  HB3 ALA A 227      55.940 102.257 119.365  1.00  0.00           H  
ATOM   3516  N   GLY A 228      59.163 103.021 120.141  1.00  0.00           N  
ATOM   3517  CA  GLY A 228      59.919 103.983 120.987  1.00  0.00           C  
ATOM   3518  C   GLY A 228      61.417 103.657 121.118  1.00  0.00           C  
ATOM   3519  O   GLY A 228      61.978 102.837 120.411  1.00  0.00           O  
ATOM   3520  H   GLY A 228      59.225 103.181 119.146  1.00  0.00           H  
ATOM   3521  HA2 GLY A 228      59.930 104.959 120.504  1.00  0.00           H  
ATOM   3522  HA3 GLY A 228      59.389 104.256 121.900  1.00  0.00           H  
ATOM   3523  N   ARG A 229      62.037 104.512 121.895  1.00  0.00           N  
ATOM   3524  CA  ARG A 229      63.523 104.404 122.193  1.00  0.00           C  
ATOM   3525  C   ARG A 229      63.945 103.061 122.775  1.00  0.00           C  
ATOM   3526  O   ARG A 229      63.235 102.399 123.564  1.00  0.00           O  
ATOM   3527  CB  ARG A 229      63.955 105.602 123.098  1.00  0.00           C  
ATOM   3528  CG  ARG A 229      63.240 105.820 124.440  1.00  0.00           C  
ATOM   3529  CD  ARG A 229      63.796 106.914 125.364  1.00  0.00           C  
ATOM   3530  NE  ARG A 229      65.222 106.675 125.724  1.00  0.00           N  
ATOM   3531  CZ  ARG A 229      66.119 107.579 125.947  1.00  0.00           C  
ATOM   3532  NH1 ARG A 229      65.840 108.836 125.826  1.00  0.00           N1+
ATOM   3533  NH2 ARG A 229      67.329 107.256 126.271  1.00  0.00           N  
ATOM   3534  H   ARG A 229      61.473 105.248 122.296  1.00  0.00           H  
ATOM   3535  HA  ARG A 229      63.981 104.496 121.208  1.00  0.00           H  
ATOM   3536  HB2 ARG A 229      65.023 105.508 123.293  1.00  0.00           H  
ATOM   3537  HB3 ARG A 229      63.773 106.523 122.544  1.00  0.00           H  
ATOM   3538  HG2 ARG A 229      62.226 106.200 124.318  1.00  0.00           H  
ATOM   3539  HG3 ARG A 229      63.300 104.868 124.966  1.00  0.00           H  
ATOM   3540  HD2 ARG A 229      63.733 107.824 124.768  1.00  0.00           H  
ATOM   3541  HD3 ARG A 229      63.246 107.219 126.254  1.00  0.00           H  
ATOM   3542  HE  ARG A 229      65.528 105.714 125.780  1.00  0.00           H  
ATOM   3543 HH11 ARG A 229      64.899 109.069 125.542  1.00  0.00           H  
ATOM   3544 HH12 ARG A 229      66.403 109.642 126.061  1.00  0.00           H  
ATOM   3545 HH21 ARG A 229      67.539 106.284 126.448  1.00  0.00           H  
ATOM   3546 HH22 ARG A 229      68.040 107.961 126.411  1.00  0.00           H  
ATOM   3547  N   ASP A 230      65.146 102.607 122.514  1.00  0.00           N  
ATOM   3548  CA  ASP A 230      65.615 101.222 122.840  1.00  0.00           C  
ATOM   3549  C   ASP A 230      65.602 100.976 124.343  1.00  0.00           C  
ATOM   3550  O   ASP A 230      66.030 101.815 125.133  1.00  0.00           O  
ATOM   3551  CB  ASP A 230      66.881 100.824 122.152  1.00  0.00           C  
ATOM   3552  CG  ASP A 230      66.996 101.493 120.717  1.00  0.00           C  
ATOM   3553  OD1 ASP A 230      66.633 100.797 119.730  1.00  0.00           O  
ATOM   3554  OD2 ASP A 230      67.319 102.678 120.576  1.00  0.00           O1-
ATOM   3555  H   ASP A 230      65.778 103.093 121.895  1.00  0.00           H  
ATOM   3556  HA  ASP A 230      64.866 100.599 122.351  1.00  0.00           H  
ATOM   3557  HB2 ASP A 230      67.803 101.046 122.690  1.00  0.00           H  
ATOM   3558  HB3 ASP A 230      66.953  99.738 122.104  1.00  0.00           H  
ATOM   3559  N   GLY A 231      65.191  99.710 124.720  1.00  0.00           N  
ATOM   3560  CA  GLY A 231      64.780  99.411 126.085  1.00  0.00           C  
ATOM   3561  C   GLY A 231      63.301  98.984 126.130  1.00  0.00           C  
ATOM   3562  O   GLY A 231      62.895  98.513 127.189  1.00  0.00           O  
ATOM   3563  H   GLY A 231      65.033  99.027 123.993  1.00  0.00           H  
ATOM   3564  HA2 GLY A 231      65.342  98.550 126.443  1.00  0.00           H  
ATOM   3565  HA3 GLY A 231      65.065 100.129 126.855  1.00  0.00           H  
ATOM   3566  N   ALA A 232      62.469  99.147 125.083  1.00  0.00           N  
ATOM   3567  CA  ALA A 232      61.074  98.857 125.109  1.00  0.00           C  
ATOM   3568  C   ALA A 232      60.775  97.325 125.305  1.00  0.00           C  
ATOM   3569  O   ALA A 232      61.515  96.476 124.794  1.00  0.00           O  
ATOM   3570  CB  ALA A 232      60.507  99.334 123.794  1.00  0.00           C  
ATOM   3571  H   ALA A 232      62.777  99.728 124.317  1.00  0.00           H  
ATOM   3572  HA  ALA A 232      60.653  99.460 125.914  1.00  0.00           H  
ATOM   3573  HB1 ALA A 232      60.689 100.401 123.667  1.00  0.00           H  
ATOM   3574  HB2 ALA A 232      61.145  98.864 123.046  1.00  0.00           H  
ATOM   3575  HB3 ALA A 232      59.466  99.014 123.733  1.00  0.00           H  
ATOM   3576  N   PRO A 233      59.737  97.047 126.073  1.00  0.00           N  
ATOM   3577  CA  PRO A 233      59.372  95.648 126.376  1.00  0.00           C  
ATOM   3578  C   PRO A 233      59.052  94.810 125.127  1.00  0.00           C  
ATOM   3579  O   PRO A 233      58.857  95.378 124.003  1.00  0.00           O  
ATOM   3580  CB  PRO A 233      58.212  95.693 127.325  1.00  0.00           C  
ATOM   3581  CG  PRO A 233      57.615  97.103 127.117  1.00  0.00           C  
ATOM   3582  CD  PRO A 233      58.872  97.949 126.669  1.00  0.00           C  
ATOM   3583  HA  PRO A 233      60.225  95.118 126.801  1.00  0.00           H  
ATOM   3584  HB2 PRO A 233      57.422  94.970 127.122  1.00  0.00           H  
ATOM   3585  HB3 PRO A 233      58.432  95.562 128.384  1.00  0.00           H  
ATOM   3586  HG2 PRO A 233      56.768  97.176 126.434  1.00  0.00           H  
ATOM   3587  HG3 PRO A 233      57.376  97.588 128.063  1.00  0.00           H  
ATOM   3588  HD2 PRO A 233      58.451  98.625 125.926  1.00  0.00           H  
ATOM   3589  HD3 PRO A 233      59.372  98.491 127.472  1.00  0.00           H  
ATOM   3590  N   GLY A 234      58.929  93.472 125.268  1.00  0.00           N  
ATOM   3591  CA  GLY A 234      58.442  92.561 124.210  1.00  0.00           C  
ATOM   3592  C   GLY A 234      56.917  92.615 123.976  1.00  0.00           C  
ATOM   3593  O   GLY A 234      56.408  91.673 123.289  1.00  0.00           O  
ATOM   3594  H   GLY A 234      59.145  93.072 126.170  1.00  0.00           H  
ATOM   3595  HA2 GLY A 234      58.906  92.952 123.305  1.00  0.00           H  
ATOM   3596  HA3 GLY A 234      58.762  91.544 124.438  1.00  0.00           H  
ATOM   3597  N   PHE A 235      56.155  93.522 124.634  1.00  0.00           N  
ATOM   3598  CA  PHE A 235      54.600  93.661 124.581  1.00  0.00           C  
ATOM   3599  C   PHE A 235      54.023  95.053 124.372  1.00  0.00           C  
ATOM   3600  O   PHE A 235      54.744  96.106 124.363  1.00  0.00           O  
ATOM   3601  CB  PHE A 235      53.921  93.093 125.923  1.00  0.00           C  
ATOM   3602  CG  PHE A 235      54.738  93.226 127.196  1.00  0.00           C  
ATOM   3603  CD1 PHE A 235      54.820  94.458 127.912  1.00  0.00           C  
ATOM   3604  CD2 PHE A 235      55.290  92.051 127.735  1.00  0.00           C  
ATOM   3605  CE1 PHE A 235      55.694  94.489 129.082  1.00  0.00           C  
ATOM   3606  CE2 PHE A 235      55.981  92.123 128.925  1.00  0.00           C  
ATOM   3607  CZ  PHE A 235      56.201  93.297 129.560  1.00  0.00           C  
ATOM   3608  H   PHE A 235      56.604  94.327 125.046  1.00  0.00           H  
ATOM   3609  HA  PHE A 235      54.298  93.080 123.709  1.00  0.00           H  
ATOM   3610  HB2 PHE A 235      53.031  93.667 126.179  1.00  0.00           H  
ATOM   3611  HB3 PHE A 235      53.663  92.055 125.711  1.00  0.00           H  
ATOM   3612  HD1 PHE A 235      54.449  95.360 127.449  1.00  0.00           H  
ATOM   3613  HD2 PHE A 235      55.209  91.097 127.235  1.00  0.00           H  
ATOM   3614  HE1 PHE A 235      55.847  95.414 129.618  1.00  0.00           H  
ATOM   3615  HE2 PHE A 235      56.474  91.199 129.188  1.00  0.00           H  
ATOM   3616  HZ  PHE A 235      56.730  93.339 130.501  1.00  0.00           H  
ATOM   3617  N   SER A 236      52.705  95.044 124.205  1.00  0.00           N  
ATOM   3618  CA  SER A 236      51.800  96.202 123.933  1.00  0.00           C  
ATOM   3619  C   SER A 236      50.407  95.908 124.459  1.00  0.00           C  
ATOM   3620  O   SER A 236      49.941  94.762 124.464  1.00  0.00           O  
ATOM   3621  CB  SER A 236      51.763  96.526 122.440  1.00  0.00           C  
ATOM   3622  OG  SER A 236      52.990  97.003 121.952  1.00  0.00           O  
ATOM   3623  H   SER A 236      52.216  94.231 124.553  1.00  0.00           H  
ATOM   3624  HA  SER A 236      52.154  97.050 124.517  1.00  0.00           H  
ATOM   3625  HB2 SER A 236      51.506  95.617 121.895  1.00  0.00           H  
ATOM   3626  HB3 SER A 236      51.059  97.346 122.296  1.00  0.00           H  
ATOM   3627  HG  SER A 236      53.598  96.280 122.121  1.00  0.00           H  
ATOM   3628  N   LYS A 237      49.649  96.909 124.881  1.00  0.00           N  
ATOM   3629  CA  LYS A 237      48.383  96.821 125.595  1.00  0.00           C  
ATOM   3630  C   LYS A 237      47.544  98.022 125.302  1.00  0.00           C  
ATOM   3631  O   LYS A 237      48.060  99.095 125.069  1.00  0.00           O  
ATOM   3632  CB  LYS A 237      48.751  96.716 127.072  1.00  0.00           C  
ATOM   3633  CG  LYS A 237      47.494  96.852 128.018  1.00  0.00           C  
ATOM   3634  CD  LYS A 237      48.079  96.905 129.486  1.00  0.00           C  
ATOM   3635  CE  LYS A 237      46.932  96.886 130.444  1.00  0.00           C  
ATOM   3636  NZ  LYS A 237      46.352  98.236 130.760  1.00  0.00           N1+
ATOM   3637  H   LYS A 237      50.129  97.793 124.790  1.00  0.00           H  
ATOM   3638  HA  LYS A 237      47.819  95.937 125.301  1.00  0.00           H  
ATOM   3639  HB2 LYS A 237      49.188  95.757 127.355  1.00  0.00           H  
ATOM   3640  HB3 LYS A 237      49.395  97.559 127.320  1.00  0.00           H  
ATOM   3641  HG2 LYS A 237      47.018  97.798 127.758  1.00  0.00           H  
ATOM   3642  HG3 LYS A 237      46.893  95.943 127.992  1.00  0.00           H  
ATOM   3643  HD2 LYS A 237      48.687  96.032 129.718  1.00  0.00           H  
ATOM   3644  HD3 LYS A 237      48.632  97.839 129.594  1.00  0.00           H  
ATOM   3645  HE2 LYS A 237      46.207  96.104 130.218  1.00  0.00           H  
ATOM   3646  HE3 LYS A 237      47.361  96.566 131.394  1.00  0.00           H  
ATOM   3647  HZ1 LYS A 237      47.050  98.950 130.910  1.00  0.00           H  
ATOM   3648  HZ2 LYS A 237      45.787  98.539 129.980  1.00  0.00           H  
ATOM   3649  HZ3 LYS A 237      45.749  98.150 131.566  1.00  0.00           H  
ATOM   3650  N   PHE A 238      46.199  97.830 125.144  1.00  0.00           N  
ATOM   3651  CA  PHE A 238      45.201  98.879 124.723  1.00  0.00           C  
ATOM   3652  C   PHE A 238      43.807  98.510 125.306  1.00  0.00           C  
ATOM   3653  O   PHE A 238      43.548  97.295 125.468  1.00  0.00           O  
ATOM   3654  CB  PHE A 238      45.122  99.068 123.227  1.00  0.00           C  
ATOM   3655  CG  PHE A 238      44.621  97.839 122.461  1.00  0.00           C  
ATOM   3656  CD1 PHE A 238      45.448  96.727 122.209  1.00  0.00           C  
ATOM   3657  CD2 PHE A 238      43.256  97.745 122.080  1.00  0.00           C  
ATOM   3658  CE1 PHE A 238      45.081  95.599 121.513  1.00  0.00           C  
ATOM   3659  CE2 PHE A 238      42.861  96.628 121.283  1.00  0.00           C  
ATOM   3660  CZ  PHE A 238      43.766  95.574 120.961  1.00  0.00           C  
ATOM   3661  H   PHE A 238      45.856  96.907 125.367  1.00  0.00           H  
ATOM   3662  HA  PHE A 238      45.450  99.807 125.238  1.00  0.00           H  
ATOM   3663  HB2 PHE A 238      44.450  99.868 122.915  1.00  0.00           H  
ATOM   3664  HB3 PHE A 238      46.131  99.344 122.916  1.00  0.00           H  
ATOM   3665  HD1 PHE A 238      46.455  96.827 122.589  1.00  0.00           H  
ATOM   3666  HD2 PHE A 238      42.495  98.393 122.490  1.00  0.00           H  
ATOM   3667  HE1 PHE A 238      45.721  94.737 121.395  1.00  0.00           H  
ATOM   3668  HE2 PHE A 238      41.830  96.577 120.963  1.00  0.00           H  
ATOM   3669  HZ  PHE A 238      43.333  94.726 120.451  1.00  0.00           H  
ATOM   3670  N   ARG A 239      42.864  99.431 125.467  1.00  0.00           N  
ATOM   3671  CA  ARG A 239      41.468  99.138 125.908  1.00  0.00           C  
ATOM   3672  C   ARG A 239      40.488  99.327 124.742  1.00  0.00           C  
ATOM   3673  O   ARG A 239      40.690 100.162 123.899  1.00  0.00           O  
ATOM   3674  CB  ARG A 239      41.173 100.102 127.038  1.00  0.00           C  
ATOM   3675  CG  ARG A 239      39.734 100.069 127.512  1.00  0.00           C  
ATOM   3676  CD  ARG A 239      39.510 100.991 128.802  1.00  0.00           C  
ATOM   3677  NE  ARG A 239      39.959 100.280 129.998  1.00  0.00           N  
ATOM   3678  CZ  ARG A 239      40.029 100.645 131.231  1.00  0.00           C  
ATOM   3679  NH1 ARG A 239      39.746 101.854 131.549  1.00  0.00           N1+
ATOM   3680  NH2 ARG A 239      40.346  99.851 132.191  1.00  0.00           N  
ATOM   3681  H   ARG A 239      43.114 100.317 125.051  1.00  0.00           H  
ATOM   3682  HA  ARG A 239      41.361  98.105 126.244  1.00  0.00           H  
ATOM   3683  HB2 ARG A 239      41.761  99.993 127.950  1.00  0.00           H  
ATOM   3684  HB3 ARG A 239      41.358 101.120 126.693  1.00  0.00           H  
ATOM   3685  HG2 ARG A 239      39.099 100.467 126.720  1.00  0.00           H  
ATOM   3686  HG3 ARG A 239      39.449  99.047 127.760  1.00  0.00           H  
ATOM   3687  HD2 ARG A 239      40.063 101.922 128.685  1.00  0.00           H  
ATOM   3688  HD3 ARG A 239      38.437 101.165 128.892  1.00  0.00           H  
ATOM   3689  HE  ARG A 239      40.050  99.299 129.775  1.00  0.00           H  
ATOM   3690 HH11 ARG A 239      39.552 102.574 130.869  1.00  0.00           H  
ATOM   3691 HH12 ARG A 239      39.763 102.122 132.523  1.00  0.00           H  
ATOM   3692 HH21 ARG A 239      40.414  98.869 131.969  1.00  0.00           H  
ATOM   3693 HH22 ARG A 239      40.292 100.167 133.149  1.00  0.00           H  
ATOM   3694  N   LEU A 240      39.386  98.572 124.716  1.00  0.00           N  
ATOM   3695  CA  LEU A 240      38.106  99.015 124.061  1.00  0.00           C  
ATOM   3696  C   LEU A 240      37.120  99.411 125.233  1.00  0.00           C  
ATOM   3697  O   LEU A 240      37.249  98.821 126.317  1.00  0.00           O  
ATOM   3698  CB  LEU A 240      37.560  97.878 123.152  1.00  0.00           C  
ATOM   3699  CG  LEU A 240      38.394  97.565 121.879  1.00  0.00           C  
ATOM   3700  CD1 LEU A 240      37.780  96.461 121.006  1.00  0.00           C  
ATOM   3701  CD2 LEU A 240      38.663  98.740 120.939  1.00  0.00           C  
ATOM   3702  H   LEU A 240      39.357  97.896 125.465  1.00  0.00           H  
ATOM   3703  HA  LEU A 240      38.185  99.934 123.480  1.00  0.00           H  
ATOM   3704  HB2 LEU A 240      37.564  96.955 123.733  1.00  0.00           H  
ATOM   3705  HB3 LEU A 240      36.619  98.307 122.809  1.00  0.00           H  
ATOM   3706  HG  LEU A 240      39.378  97.228 122.206  1.00  0.00           H  
ATOM   3707 HD11 LEU A 240      36.828  96.745 120.558  1.00  0.00           H  
ATOM   3708 HD12 LEU A 240      38.451  96.144 120.208  1.00  0.00           H  
ATOM   3709 HD13 LEU A 240      37.601  95.596 121.645  1.00  0.00           H  
ATOM   3710 HD21 LEU A 240      39.231  99.508 121.461  1.00  0.00           H  
ATOM   3711 HD22 LEU A 240      39.315  98.414 120.128  1.00  0.00           H  
ATOM   3712 HD23 LEU A 240      37.727  99.093 120.505  1.00  0.00           H  
ATOM   3713  N   SER A 241      36.146 100.297 124.992  1.00  0.00           N  
ATOM   3714  CA  SER A 241      34.969 100.554 125.909  1.00  0.00           C  
ATOM   3715  C   SER A 241      33.725 100.887 125.145  1.00  0.00           C  
ATOM   3716  O   SER A 241      33.734 101.496 124.086  1.00  0.00           O  
ATOM   3717  CB  SER A 241      35.305 101.501 127.078  1.00  0.00           C  
ATOM   3718  OG  SER A 241      35.718 102.730 126.545  1.00  0.00           O  
ATOM   3719  H   SER A 241      36.101 100.766 124.099  1.00  0.00           H  
ATOM   3720  HA  SER A 241      34.760  99.601 126.395  1.00  0.00           H  
ATOM   3721  HB2 SER A 241      34.510 101.447 127.821  1.00  0.00           H  
ATOM   3722  HB3 SER A 241      36.263 101.202 127.502  1.00  0.00           H  
ATOM   3723  HG  SER A 241      36.498 102.507 126.032  1.00  0.00           H  
ATOM   3724  N   TYR A 242      32.582 100.383 125.600  1.00  0.00           N  
ATOM   3725  CA  TYR A 242      31.256 100.381 124.854  1.00  0.00           C  
ATOM   3726  C   TYR A 242      30.033 100.368 125.779  1.00  0.00           C  
ATOM   3727  O   TYR A 242      30.037  99.617 126.747  1.00  0.00           O  
ATOM   3728  CB  TYR A 242      31.282  99.179 123.893  1.00  0.00           C  
ATOM   3729  CG  TYR A 242      32.235  99.131 122.749  1.00  0.00           C  
ATOM   3730  CD1 TYR A 242      32.341 100.183 121.752  1.00  0.00           C  
ATOM   3731  CD2 TYR A 242      33.212  98.110 122.607  1.00  0.00           C  
ATOM   3732  CE1 TYR A 242      33.309 100.115 120.774  1.00  0.00           C  
ATOM   3733  CE2 TYR A 242      34.219  98.051 121.653  1.00  0.00           C  
ATOM   3734  CZ  TYR A 242      34.219  99.021 120.650  1.00  0.00           C  
ATOM   3735  OH  TYR A 242      35.097  98.969 119.593  1.00  0.00           O  
ATOM   3736  H   TYR A 242      32.629 100.093 126.567  1.00  0.00           H  
ATOM   3737  HA  TYR A 242      31.071 101.214 124.175  1.00  0.00           H  
ATOM   3738  HB2 TYR A 242      31.321  98.245 124.453  1.00  0.00           H  
ATOM   3739  HB3 TYR A 242      30.269  99.173 123.491  1.00  0.00           H  
ATOM   3740  HD1 TYR A 242      31.662 101.024 121.725  1.00  0.00           H  
ATOM   3741  HD2 TYR A 242      33.222  97.309 123.331  1.00  0.00           H  
ATOM   3742  HE1 TYR A 242      33.335 100.941 120.078  1.00  0.00           H  
ATOM   3743  HE2 TYR A 242      34.913  97.222 121.675  1.00  0.00           H  
ATOM   3744  HH  TYR A 242      35.187  99.817 119.152  1.00  0.00           H  
ATOM   3745  N   TYR A 243      28.968 101.039 125.414  1.00  0.00           N  
ATOM   3746  CA  TYR A 243      27.680 100.981 126.079  1.00  0.00           C  
ATOM   3747  C   TYR A 243      26.973  99.598 125.851  1.00  0.00           C  
ATOM   3748  O   TYR A 243      26.811  99.342 124.598  1.00  0.00           O  
ATOM   3749  CB  TYR A 243      26.699 102.182 125.726  1.00  0.00           C  
ATOM   3750  CG  TYR A 243      25.432 102.104 126.644  1.00  0.00           C  
ATOM   3751  CD1 TYR A 243      25.316 102.716 127.939  1.00  0.00           C  
ATOM   3752  CD2 TYR A 243      24.266 101.492 126.165  1.00  0.00           C  
ATOM   3753  CE1 TYR A 243      24.178 102.657 128.738  1.00  0.00           C  
ATOM   3754  CE2 TYR A 243      23.098 101.341 126.967  1.00  0.00           C  
ATOM   3755  CZ  TYR A 243      23.047 101.954 128.243  1.00  0.00           C  
ATOM   3756  OH  TYR A 243      22.015 101.795 129.091  1.00  0.00           O  
ATOM   3757  H   TYR A 243      29.051 101.695 124.650  1.00  0.00           H  
ATOM   3758  HA  TYR A 243      27.860 101.125 127.143  1.00  0.00           H  
ATOM   3759  HB2 TYR A 243      27.274 103.098 125.862  1.00  0.00           H  
ATOM   3760  HB3 TYR A 243      26.430 102.070 124.675  1.00  0.00           H  
ATOM   3761  HD1 TYR A 243      26.172 103.335 128.162  1.00  0.00           H  
ATOM   3762  HD2 TYR A 243      24.332 101.087 125.165  1.00  0.00           H  
ATOM   3763  HE1 TYR A 243      24.200 103.166 129.689  1.00  0.00           H  
ATOM   3764  HE2 TYR A 243      22.307 100.740 126.541  1.00  0.00           H  
ATOM   3765  HH  TYR A 243      22.176 102.338 129.866  1.00  0.00           H  
ATOM   3766  N   PRO A 244      26.602  98.756 126.805  1.00  0.00           N  
ATOM   3767  CA  PRO A 244      25.756  97.571 126.589  1.00  0.00           C  
ATOM   3768  C   PRO A 244      24.335  97.764 126.029  1.00  0.00           C  
ATOM   3769  O   PRO A 244      23.339  97.360 126.599  1.00  0.00           O  
ATOM   3770  CB  PRO A 244      25.774  96.759 127.937  1.00  0.00           C  
ATOM   3771  CG  PRO A 244      25.927  97.845 128.981  1.00  0.00           C  
ATOM   3772  CD  PRO A 244      26.863  98.896 128.199  1.00  0.00           C  
ATOM   3773  HA  PRO A 244      26.192  96.963 125.796  1.00  0.00           H  
ATOM   3774  HB2 PRO A 244      24.842  96.210 128.062  1.00  0.00           H  
ATOM   3775  HB3 PRO A 244      26.646  96.104 127.972  1.00  0.00           H  
ATOM   3776  HG2 PRO A 244      25.052  98.291 129.453  1.00  0.00           H  
ATOM   3777  HG3 PRO A 244      26.527  97.526 129.833  1.00  0.00           H  
ATOM   3778  HD2 PRO A 244      26.621  99.873 128.618  1.00  0.00           H  
ATOM   3779  HD3 PRO A 244      27.915  98.813 128.470  1.00  0.00           H  
ATOM   3780  N   HIE A 245      24.306  98.227 124.711  1.00  0.00           N  
ATOM   3781  CA  HIE A 245      23.030  98.292 123.968  1.00  0.00           C  
ATOM   3782  C   HIE A 245      22.426  96.867 123.696  1.00  0.00           C  
ATOM   3783  O   HIE A 245      22.998  95.920 123.145  1.00  0.00           O  
ATOM   3784  CB  HIE A 245      23.191  99.073 122.586  1.00  0.00           C  
ATOM   3785  CG  HIE A 245      23.432 100.531 122.726  1.00  0.00           C  
ATOM   3786  CD2 HIE A 245      24.665 101.093 122.490  1.00  0.00           C  
ATOM   3787  ND1 HIE A 245      22.499 101.563 123.017  1.00  0.00           N  
ATOM   3788  CE1 HIE A 245      23.159 102.691 122.909  1.00  0.00           C  
ATOM   3789  NE2 HIE A 245      24.455 102.437 122.636  1.00  0.00           N  
ATOM   3790  H   HIE A 245      25.151  98.614 124.316  1.00  0.00           H  
ATOM   3791  HA  HIE A 245      22.250  98.770 124.561  1.00  0.00           H  
ATOM   3792  HB2 HIE A 245      23.986  98.557 122.047  1.00  0.00           H  
ATOM   3793  HB3 HIE A 245      22.247  98.956 122.053  1.00  0.00           H  
ATOM   3794  HD2 HIE A 245      25.545 100.496 122.308  1.00  0.00           H  
ATOM   3795  HE1 HIE A 245      22.626 103.631 122.918  1.00  0.00           H  
ATOM   3796  HE2 HIE A 245      25.128 103.156 122.411  1.00  0.00           H  
ATOM   3797  N   CYS A 246      21.236  96.678 124.239  1.00  0.00           N  
ATOM   3798  CA  CYS A 246      20.354  95.537 124.125  1.00  0.00           C  
ATOM   3799  C   CYS A 246      20.130  95.204 122.604  1.00  0.00           C  
ATOM   3800  O   CYS A 246      20.039  96.177 121.841  1.00  0.00           O  
ATOM   3801  CB  CYS A 246      19.111  95.931 124.985  1.00  0.00           C  
ATOM   3802  SG  CYS A 246      17.943  94.584 124.832  1.00  0.00           S  
ATOM   3803  H   CYS A 246      20.738  97.512 124.512  1.00  0.00           H  
ATOM   3804  HA  CYS A 246      20.811  94.696 124.645  1.00  0.00           H  
ATOM   3805  HB2 CYS A 246      19.393  95.990 126.037  1.00  0.00           H  
ATOM   3806  HB3 CYS A 246      18.602  96.820 124.614  1.00  0.00           H  
ATOM   3807  HG  CYS A 246      18.475  93.642 125.616  1.00  0.00           H  
ATOM   3808  N   LEU A 247      20.089  93.913 122.222  1.00  0.00           N  
ATOM   3809  CA  LEU A 247      19.884  93.464 120.826  1.00  0.00           C  
ATOM   3810  C   LEU A 247      18.505  93.960 120.402  1.00  0.00           C  
ATOM   3811  O   LEU A 247      18.363  94.466 119.242  1.00  0.00           O  
ATOM   3812  CB  LEU A 247      20.008  91.924 120.596  1.00  0.00           C  
ATOM   3813  CG  LEU A 247      19.734  91.452 119.108  1.00  0.00           C  
ATOM   3814  CD1 LEU A 247      20.716  92.117 118.065  1.00  0.00           C  
ATOM   3815  CD2 LEU A 247      19.750  89.945 118.984  1.00  0.00           C  
ATOM   3816  H   LEU A 247      20.008  93.151 122.879  1.00  0.00           H  
ATOM   3817  HA  LEU A 247      20.497  94.050 120.139  1.00  0.00           H  
ATOM   3818  HB2 LEU A 247      21.004  91.590 120.889  1.00  0.00           H  
ATOM   3819  HB3 LEU A 247      19.271  91.404 121.208  1.00  0.00           H  
ATOM   3820  HG  LEU A 247      18.688  91.708 118.935  1.00  0.00           H  
ATOM   3821 HD11 LEU A 247      20.530  91.742 117.059  1.00  0.00           H  
ATOM   3822 HD12 LEU A 247      20.616  93.201 118.025  1.00  0.00           H  
ATOM   3823 HD13 LEU A 247      21.756  91.850 118.255  1.00  0.00           H  
ATOM   3824 HD21 LEU A 247      19.154  89.515 119.790  1.00  0.00           H  
ATOM   3825 HD22 LEU A 247      19.450  89.559 118.010  1.00  0.00           H  
ATOM   3826 HD23 LEU A 247      20.767  89.572 119.106  1.00  0.00           H  
ATOM   3827  N   ALA A 248      17.491  93.743 121.275  1.00  0.00           N  
ATOM   3828  CA  ALA A 248      16.140  94.301 121.065  1.00  0.00           C  
ATOM   3829  C   ALA A 248      16.111  95.843 120.796  1.00  0.00           C  
ATOM   3830  O   ALA A 248      15.403  96.353 119.934  1.00  0.00           O  
ATOM   3831  CB  ALA A 248      15.301  93.930 122.210  1.00  0.00           C  
ATOM   3832  H   ALA A 248      17.686  93.105 122.035  1.00  0.00           H  
ATOM   3833  HA  ALA A 248      15.705  93.803 120.198  1.00  0.00           H  
ATOM   3834  HB1 ALA A 248      15.742  94.285 123.141  1.00  0.00           H  
ATOM   3835  HB2 ALA A 248      14.295  94.330 122.079  1.00  0.00           H  
ATOM   3836  HB3 ALA A 248      15.298  92.846 122.325  1.00  0.00           H  
ATOM   3837  N   SER A 249      17.010  96.570 121.477  1.00  0.00           N  
ATOM   3838  CA  SER A 249      17.082  98.035 121.250  1.00  0.00           C  
ATOM   3839  C   SER A 249      17.820  98.473 120.048  1.00  0.00           C  
ATOM   3840  O   SER A 249      17.337  99.363 119.315  1.00  0.00           O  
ATOM   3841  CB  SER A 249      17.481  98.804 122.513  1.00  0.00           C  
ATOM   3842  OG  SER A 249      16.785  98.266 123.632  1.00  0.00           O  
ATOM   3843  H   SER A 249      17.447  96.120 122.268  1.00  0.00           H  
ATOM   3844  HA  SER A 249      16.050  98.266 120.984  1.00  0.00           H  
ATOM   3845  HB2 SER A 249      18.554  98.659 122.635  1.00  0.00           H  
ATOM   3846  HB3 SER A 249      17.246  99.863 122.409  1.00  0.00           H  
ATOM   3847  HG  SER A 249      15.874  98.444 123.387  1.00  0.00           H  
ATOM   3848  N   PHE A 250      18.895  97.842 119.721  1.00  0.00           N  
ATOM   3849  CA  PHE A 250      19.528  98.106 118.428  1.00  0.00           C  
ATOM   3850  C   PHE A 250      18.673  97.711 117.257  1.00  0.00           C  
ATOM   3851  O   PHE A 250      18.444  98.640 116.428  1.00  0.00           O  
ATOM   3852  CB  PHE A 250      20.910  97.437 118.386  1.00  0.00           C  
ATOM   3853  CG  PHE A 250      21.755  97.574 117.150  1.00  0.00           C  
ATOM   3854  CD1 PHE A 250      21.537  96.803 116.040  1.00  0.00           C  
ATOM   3855  CD2 PHE A 250      22.724  98.643 117.150  1.00  0.00           C  
ATOM   3856  CE1 PHE A 250      22.435  97.072 114.900  1.00  0.00           C  
ATOM   3857  CE2 PHE A 250      23.568  98.845 116.045  1.00  0.00           C  
ATOM   3858  CZ  PHE A 250      23.428  97.980 114.938  1.00  0.00           C  
ATOM   3859  H   PHE A 250      19.210  97.123 120.357  1.00  0.00           H  
ATOM   3860  HA  PHE A 250      19.650  99.187 118.375  1.00  0.00           H  
ATOM   3861  HB2 PHE A 250      21.515  97.851 119.193  1.00  0.00           H  
ATOM   3862  HB3 PHE A 250      20.810  96.369 118.577  1.00  0.00           H  
ATOM   3863  HD1 PHE A 250      20.726  96.089 116.015  1.00  0.00           H  
ATOM   3864  HD2 PHE A 250      22.820  99.202 118.069  1.00  0.00           H  
ATOM   3865  HE1 PHE A 250      22.441  96.396 114.058  1.00  0.00           H  
ATOM   3866  HE2 PHE A 250      24.339  99.600 116.056  1.00  0.00           H  
ATOM   3867  HZ  PHE A 250      24.121  98.186 114.136  1.00  0.00           H  
ATOM   3868  N   THR A 251      18.111  96.520 117.221  1.00  0.00           N  
ATOM   3869  CA  THR A 251      17.029  96.202 116.250  1.00  0.00           C  
ATOM   3870  C   THR A 251      15.957  97.295 116.136  1.00  0.00           C  
ATOM   3871  O   THR A 251      15.494  97.591 115.017  1.00  0.00           O  
ATOM   3872  CB  THR A 251      16.491  94.780 116.334  1.00  0.00           C  
ATOM   3873  CG2 THR A 251      17.554  93.718 116.078  1.00  0.00           C  
ATOM   3874  OG1 THR A 251      16.088  94.660 117.654  1.00  0.00           O  
ATOM   3875  H   THR A 251      18.488  95.817 117.842  1.00  0.00           H  
ATOM   3876  HA  THR A 251      17.535  96.203 115.284  1.00  0.00           H  
ATOM   3877  HB  THR A 251      15.710  94.667 115.581  1.00  0.00           H  
ATOM   3878  HG1 THR A 251      16.889  94.509 118.161  1.00  0.00           H  
ATOM   3879 HG21 THR A 251      17.203  92.718 116.334  1.00  0.00           H  
ATOM   3880 HG22 THR A 251      17.781  93.735 115.012  1.00  0.00           H  
ATOM   3881 HG23 THR A 251      18.471  93.822 116.657  1.00  0.00           H  
ATOM   3882  N   GLU A 252      15.562  97.972 117.263  1.00  0.00           N  
ATOM   3883  CA  GLU A 252      14.522  99.061 117.255  1.00  0.00           C  
ATOM   3884  C   GLU A 252      15.120 100.334 116.432  1.00  0.00           C  
ATOM   3885  O   GLU A 252      14.338 101.243 116.156  1.00  0.00           O  
ATOM   3886  CB  GLU A 252      14.024  99.312 118.672  1.00  0.00           C  
ATOM   3887  CG  GLU A 252      12.845 100.330 118.772  1.00  0.00           C  
ATOM   3888  CD  GLU A 252      11.470  99.598 118.732  1.00  0.00           C  
ATOM   3889  OE1 GLU A 252      10.745  99.519 119.757  1.00  0.00           O  
ATOM   3890  OE2 GLU A 252      11.106  99.066 117.660  1.00  0.00           O1-
ATOM   3891  H   GLU A 252      15.865  97.585 118.145  1.00  0.00           H  
ATOM   3892  HA  GLU A 252      13.668  98.632 116.732  1.00  0.00           H  
ATOM   3893  HB2 GLU A 252      13.935  98.425 119.298  1.00  0.00           H  
ATOM   3894  HB3 GLU A 252      14.845  99.822 119.178  1.00  0.00           H  
ATOM   3895  HG2 GLU A 252      13.062 100.968 119.628  1.00  0.00           H  
ATOM   3896  HG3 GLU A 252      12.881 101.042 117.948  1.00  0.00           H  
ATOM   3897  N   LEU A 253      16.384 100.469 116.137  1.00  0.00           N  
ATOM   3898  CA  LEU A 253      17.058 101.643 115.697  1.00  0.00           C  
ATOM   3899  C   LEU A 253      17.612 101.502 114.335  1.00  0.00           C  
ATOM   3900  O   LEU A 253      17.599 102.464 113.522  1.00  0.00           O  
ATOM   3901  CB  LEU A 253      18.087 101.993 116.788  1.00  0.00           C  
ATOM   3902  CG  LEU A 253      18.858 103.343 116.680  1.00  0.00           C  
ATOM   3903  CD1 LEU A 253      19.083 104.099 118.013  1.00  0.00           C  
ATOM   3904  CD2 LEU A 253      20.223 103.221 116.000  1.00  0.00           C  
ATOM   3905  H   LEU A 253      17.004  99.699 116.349  1.00  0.00           H  
ATOM   3906  HA  LEU A 253      16.413 102.518 115.626  1.00  0.00           H  
ATOM   3907  HB2 LEU A 253      17.503 101.978 117.709  1.00  0.00           H  
ATOM   3908  HB3 LEU A 253      18.789 101.168 116.905  1.00  0.00           H  
ATOM   3909  HG  LEU A 253      18.204 103.935 116.039  1.00  0.00           H  
ATOM   3910 HD11 LEU A 253      18.136 104.174 118.547  1.00  0.00           H  
ATOM   3911 HD12 LEU A 253      19.831 103.548 118.582  1.00  0.00           H  
ATOM   3912 HD13 LEU A 253      19.534 105.059 117.761  1.00  0.00           H  
ATOM   3913 HD21 LEU A 253      20.604 104.210 115.745  1.00  0.00           H  
ATOM   3914 HD22 LEU A 253      20.988 102.772 116.632  1.00  0.00           H  
ATOM   3915 HD23 LEU A 253      20.118 102.472 115.215  1.00  0.00           H  
ATOM   3916  N   VAL A 254      18.188 100.302 114.099  1.00  0.00           N  
ATOM   3917  CA  VAL A 254      19.011 100.039 112.884  1.00  0.00           C  
ATOM   3918  C   VAL A 254      18.257 100.181 111.586  1.00  0.00           C  
ATOM   3919  O   VAL A 254      18.867 100.757 110.656  1.00  0.00           O  
ATOM   3920  CB  VAL A 254      19.660  98.635 112.998  1.00  0.00           C  
ATOM   3921  CG1 VAL A 254      18.825  97.380 112.891  1.00  0.00           C  
ATOM   3922  CG2 VAL A 254      20.814  98.492 112.029  1.00  0.00           C  
ATOM   3923  H   VAL A 254      18.160  99.615 114.838  1.00  0.00           H  
ATOM   3924  HA  VAL A 254      19.752 100.837 112.833  1.00  0.00           H  
ATOM   3925  HB  VAL A 254      20.084  98.607 114.000  1.00  0.00           H  
ATOM   3926 HG11 VAL A 254      19.259  96.610 113.530  1.00  0.00           H  
ATOM   3927 HG12 VAL A 254      17.827  97.535 113.301  1.00  0.00           H  
ATOM   3928 HG13 VAL A 254      18.667  97.140 111.839  1.00  0.00           H  
ATOM   3929 HG21 VAL A 254      20.528  98.794 111.021  1.00  0.00           H  
ATOM   3930 HG22 VAL A 254      21.716  99.080 112.199  1.00  0.00           H  
ATOM   3931 HG23 VAL A 254      21.146  97.461 111.907  1.00  0.00           H  
ATOM   3932  N   GLN A 255      17.010  99.680 111.511  1.00  0.00           N  
ATOM   3933  CA  GLN A 255      16.150  99.869 110.290  1.00  0.00           C  
ATOM   3934  C   GLN A 255      15.364 101.213 110.238  1.00  0.00           C  
ATOM   3935  O   GLN A 255      15.322 101.878 109.183  1.00  0.00           O  
ATOM   3936  CB  GLN A 255      15.193  98.619 110.270  1.00  0.00           C  
ATOM   3937  CG  GLN A 255      14.351  98.595 108.980  1.00  0.00           C  
ATOM   3938  CD  GLN A 255      12.889  98.943 109.127  1.00  0.00           C  
ATOM   3939  NE2 GLN A 255      12.355  99.926 108.372  1.00  0.00           N  
ATOM   3940  OE1 GLN A 255      12.143  98.348 109.924  1.00  0.00           O  
ATOM   3941  H   GLN A 255      16.578  99.266 112.325  1.00  0.00           H  
ATOM   3942  HA  GLN A 255      16.797  99.706 109.429  1.00  0.00           H  
ATOM   3943  HB2 GLN A 255      15.786  97.705 110.226  1.00  0.00           H  
ATOM   3944  HB3 GLN A 255      14.503  98.550 111.111  1.00  0.00           H  
ATOM   3945  HG2 GLN A 255      14.787  99.322 108.295  1.00  0.00           H  
ATOM   3946  HG3 GLN A 255      14.432  97.560 108.646  1.00  0.00           H  
ATOM   3947 HE21 GLN A 255      11.385 100.180 108.253  1.00  0.00           H  
ATOM   3948 HE22 GLN A 255      12.898 100.274 107.595  1.00  0.00           H  
ATOM   3949  N   GLU A 256      14.885 101.694 111.419  1.00  0.00           N  
ATOM   3950  CA  GLU A 256      14.114 102.853 111.701  1.00  0.00           C  
ATOM   3951  C   GLU A 256      14.781 104.111 111.309  1.00  0.00           C  
ATOM   3952  O   GLU A 256      14.200 104.998 110.699  1.00  0.00           O  
ATOM   3953  CB  GLU A 256      13.728 102.764 113.213  1.00  0.00           C  
ATOM   3954  CG  GLU A 256      13.142 103.975 113.963  1.00  0.00           C  
ATOM   3955  CD  GLU A 256      11.621 104.246 113.757  1.00  0.00           C  
ATOM   3956  OE1 GLU A 256      11.216 104.107 112.603  1.00  0.00           O  
ATOM   3957  OE2 GLU A 256      10.952 104.568 114.734  1.00  0.00           O1-
ATOM   3958  H   GLU A 256      15.029 100.990 112.127  1.00  0.00           H  
ATOM   3959  HA  GLU A 256      13.208 102.710 111.113  1.00  0.00           H  
ATOM   3960  HB2 GLU A 256      12.974 101.987 113.335  1.00  0.00           H  
ATOM   3961  HB3 GLU A 256      14.585 102.461 113.813  1.00  0.00           H  
ATOM   3962  HG2 GLU A 256      13.313 103.781 115.022  1.00  0.00           H  
ATOM   3963  HG3 GLU A 256      13.785 104.804 113.672  1.00  0.00           H  
ATOM   3964  N   ALA A 257      16.094 104.175 111.467  1.00  0.00           N  
ATOM   3965  CA  ALA A 257      17.034 105.280 111.007  1.00  0.00           C  
ATOM   3966  C   ALA A 257      17.703 105.018 109.616  1.00  0.00           C  
ATOM   3967  O   ALA A 257      18.295 105.806 108.996  1.00  0.00           O  
ATOM   3968  CB  ALA A 257      18.038 105.619 112.128  1.00  0.00           C  
ATOM   3969  H   ALA A 257      16.409 103.442 112.087  1.00  0.00           H  
ATOM   3970  HA  ALA A 257      16.431 106.170 110.828  1.00  0.00           H  
ATOM   3971  HB1 ALA A 257      18.616 104.764 112.478  1.00  0.00           H  
ATOM   3972  HB2 ALA A 257      18.721 106.394 111.778  1.00  0.00           H  
ATOM   3973  HB3 ALA A 257      17.562 106.104 112.980  1.00  0.00           H  
ATOM   3974  N   PHE A 258      17.441 103.864 108.982  1.00  0.00           N  
ATOM   3975  CA  PHE A 258      17.770 103.483 107.611  1.00  0.00           C  
ATOM   3976  C   PHE A 258      16.707 103.656 106.553  1.00  0.00           C  
ATOM   3977  O   PHE A 258      17.111 104.063 105.430  1.00  0.00           O  
ATOM   3978  CB  PHE A 258      18.316 102.086 107.558  1.00  0.00           C  
ATOM   3979  CG  PHE A 258      18.864 101.516 106.269  1.00  0.00           C  
ATOM   3980  CD1 PHE A 258      19.988 102.146 105.755  1.00  0.00           C  
ATOM   3981  CD2 PHE A 258      18.232 100.443 105.545  1.00  0.00           C  
ATOM   3982  CE1 PHE A 258      20.421 101.718 104.462  1.00  0.00           C  
ATOM   3983  CE2 PHE A 258      18.639 100.109 104.285  1.00  0.00           C  
ATOM   3984  CZ  PHE A 258      19.684 100.825 103.662  1.00  0.00           C  
ATOM   3985  H   PHE A 258      17.007 103.124 109.515  1.00  0.00           H  
ATOM   3986  HA  PHE A 258      18.641 104.100 107.387  1.00  0.00           H  
ATOM   3987  HB2 PHE A 258      19.120 102.063 108.293  1.00  0.00           H  
ATOM   3988  HB3 PHE A 258      17.571 101.361 107.886  1.00  0.00           H  
ATOM   3989  HD1 PHE A 258      20.544 102.882 106.317  1.00  0.00           H  
ATOM   3990  HD2 PHE A 258      17.342  99.975 105.939  1.00  0.00           H  
ATOM   3991  HE1 PHE A 258      21.297 102.173 104.023  1.00  0.00           H  
ATOM   3992  HE2 PHE A 258      18.146  99.350 103.698  1.00  0.00           H  
ATOM   3993  HZ  PHE A 258      19.974 100.522 102.667  1.00  0.00           H  
ATOM   3994  N   GLY A 259      15.408 103.411 106.827  1.00  0.00           N  
ATOM   3995  CA  GLY A 259      14.324 103.596 105.866  1.00  0.00           C  
ATOM   3996  C   GLY A 259      13.137 102.737 106.170  1.00  0.00           C  
ATOM   3997  O   GLY A 259      13.286 101.579 106.470  1.00  0.00           O  
ATOM   3998  H   GLY A 259      15.125 102.985 107.697  1.00  0.00           H  
ATOM   3999  HA2 GLY A 259      13.967 104.620 105.976  1.00  0.00           H  
ATOM   4000  HA3 GLY A 259      14.634 103.377 104.844  1.00  0.00           H  
ATOM   4001  N   GLY A 260      11.960 103.334 106.253  1.00  0.00           N  
ATOM   4002  CA  GLY A 260      10.777 102.743 106.809  1.00  0.00           C  
ATOM   4003  C   GLY A 260      10.318 101.425 106.125  1.00  0.00           C  
ATOM   4004  O   GLY A 260      10.043 100.486 106.915  1.00  0.00           O  
ATOM   4005  H   GLY A 260      11.936 104.334 106.116  1.00  0.00           H  
ATOM   4006  HA2 GLY A 260      11.142 102.487 107.804  1.00  0.00           H  
ATOM   4007  HA3 GLY A 260       9.902 103.388 106.724  1.00  0.00           H  
ATOM   4008  N   ARG A 261      10.301 101.311 104.808  1.00  0.00           N  
ATOM   4009  CA  ARG A 261       9.991 100.099 104.079  1.00  0.00           C  
ATOM   4010  C   ARG A 261      11.218  99.283 103.759  1.00  0.00           C  
ATOM   4011  O   ARG A 261      11.100  98.208 103.236  1.00  0.00           O  
ATOM   4012  CB  ARG A 261       9.155 100.515 102.828  1.00  0.00           C  
ATOM   4013  CG  ARG A 261       8.011 101.518 103.142  1.00  0.00           C  
ATOM   4014  CD  ARG A 261       7.092 100.902 104.246  1.00  0.00           C  
ATOM   4015  NE  ARG A 261       6.446  99.645 103.871  1.00  0.00           N  
ATOM   4016  CZ  ARG A 261       6.837  98.490 104.380  1.00  0.00           C  
ATOM   4017  NH1 ARG A 261       6.729  97.463 103.684  1.00  0.00           N1+
ATOM   4018  NH2 ARG A 261       7.249  98.306 105.608  1.00  0.00           N  
ATOM   4019  H   ARG A 261      10.497 102.194 104.357  1.00  0.00           H  
ATOM   4020  HA  ARG A 261       9.352  99.442 104.670  1.00  0.00           H  
ATOM   4021  HB2 ARG A 261       9.852 101.024 102.162  1.00  0.00           H  
ATOM   4022  HB3 ARG A 261       8.719  99.627 102.372  1.00  0.00           H  
ATOM   4023  HG2 ARG A 261       8.330 102.477 103.551  1.00  0.00           H  
ATOM   4024  HG3 ARG A 261       7.428 101.746 102.249  1.00  0.00           H  
ATOM   4025  HD2 ARG A 261       7.519 100.871 105.248  1.00  0.00           H  
ATOM   4026  HD3 ARG A 261       6.324 101.661 104.402  1.00  0.00           H  
ATOM   4027  HE  ARG A 261       5.783  99.566 103.113  1.00  0.00           H  
ATOM   4028 HH11 ARG A 261       6.586  97.571 102.690  1.00  0.00           H  
ATOM   4029 HH12 ARG A 261       7.072  96.577 104.026  1.00  0.00           H  
ATOM   4030 HH21 ARG A 261       7.121  99.063 106.264  1.00  0.00           H  
ATOM   4031 HH22 ARG A 261       7.618  97.383 105.786  1.00  0.00           H  
ATOM   4032  N   CYS A 262      12.379  99.571 104.297  1.00  0.00           N  
ATOM   4033  CA  CYS A 262      13.603  98.876 104.085  1.00  0.00           C  
ATOM   4034  C   CYS A 262      13.566  97.592 104.972  1.00  0.00           C  
ATOM   4035  O   CYS A 262      12.954  97.594 106.067  1.00  0.00           O  
ATOM   4036  CB  CYS A 262      14.790  99.695 104.386  1.00  0.00           C  
ATOM   4037  SG  CYS A 262      14.800 101.115 103.298  1.00  0.00           S  
ATOM   4038  H   CYS A 262      12.447 100.359 104.925  1.00  0.00           H  
ATOM   4039  HA  CYS A 262      13.642  98.578 103.037  1.00  0.00           H  
ATOM   4040  HB2 CYS A 262      14.620 100.093 105.387  1.00  0.00           H  
ATOM   4041  HB3 CYS A 262      15.704  99.101 104.401  1.00  0.00           H  
ATOM   4042  HG  CYS A 262      13.617 101.618 103.660  1.00  0.00           H  
ATOM   4043  N   GLN A 263      14.073  96.463 104.416  1.00  0.00           N  
ATOM   4044  CA  GLN A 263      14.064  95.197 105.149  1.00  0.00           C  
ATOM   4045  C   GLN A 263      15.245  95.021 106.140  1.00  0.00           C  
ATOM   4046  O   GLN A 263      16.249  95.719 105.996  1.00  0.00           O  
ATOM   4047  CB  GLN A 263      14.266  94.102 104.133  1.00  0.00           C  
ATOM   4048  CG  GLN A 263      13.012  93.874 103.300  1.00  0.00           C  
ATOM   4049  CD  GLN A 263      12.972  92.566 102.611  1.00  0.00           C  
ATOM   4050  NE2 GLN A 263      11.823  91.910 102.458  1.00  0.00           N  
ATOM   4051  OE1 GLN A 263      13.949  92.104 102.027  1.00  0.00           O  
ATOM   4052  H   GLN A 263      14.697  96.589 103.633  1.00  0.00           H  
ATOM   4053  HA  GLN A 263      13.151  95.101 105.736  1.00  0.00           H  
ATOM   4054  HB2 GLN A 263      15.003  94.408 103.389  1.00  0.00           H  
ATOM   4055  HB3 GLN A 263      14.486  93.216 104.728  1.00  0.00           H  
ATOM   4056  HG2 GLN A 263      12.136  93.938 103.944  1.00  0.00           H  
ATOM   4057  HG3 GLN A 263      12.956  94.610 102.498  1.00  0.00           H  
ATOM   4058 HE21 GLN A 263      11.809  91.130 101.816  1.00  0.00           H  
ATOM   4059 HE22 GLN A 263      10.952  92.181 102.894  1.00  0.00           H  
ATOM   4060  N   HID A 264      15.135  94.173 107.169  1.00  0.00           N  
ATOM   4061  CA  HID A 264      16.235  93.695 107.928  1.00  0.00           C  
ATOM   4062  C   HID A 264      16.105  92.314 108.490  1.00  0.00           C  
ATOM   4063  O   HID A 264      15.065  91.877 108.878  1.00  0.00           O  
ATOM   4064  CB  HID A 264      16.665  94.668 109.046  1.00  0.00           C  
ATOM   4065  CG  HID A 264      15.820  94.724 110.323  1.00  0.00           C  
ATOM   4066  CD2 HID A 264      16.178  94.574 111.624  1.00  0.00           C  
ATOM   4067  ND1 HID A 264      14.439  94.935 110.388  1.00  0.00           N  
ATOM   4068  CE1 HID A 264      14.070  95.018 111.721  1.00  0.00           C  
ATOM   4069  NE2 HID A 264      15.132  94.719 112.511  1.00  0.00           N  
ATOM   4070  H   HID A 264      14.217  93.762 107.265  1.00  0.00           H  
ATOM   4071  HA  HID A 264      17.111  93.720 107.281  1.00  0.00           H  
ATOM   4072  HB2 HID A 264      17.735  94.560 109.221  1.00  0.00           H  
ATOM   4073  HB3 HID A 264      16.498  95.634 108.570  1.00  0.00           H  
ATOM   4074  HD1 HID A 264      13.827  95.199 109.629  1.00  0.00           H  
ATOM   4075  HD2 HID A 264      17.158  94.386 112.035  1.00  0.00           H  
ATOM   4076  HE1 HID A 264      13.052  95.241 112.003  1.00  0.00           H  
ATOM   4077  N   SER A 265      17.229  91.624 108.631  1.00  0.00           N  
ATOM   4078  CA  SER A 265      17.367  90.414 109.372  1.00  0.00           C  
ATOM   4079  C   SER A 265      18.620  90.339 110.280  1.00  0.00           C  
ATOM   4080  O   SER A 265      19.484  91.262 110.263  1.00  0.00           O  
ATOM   4081  CB  SER A 265      17.267  89.233 108.381  1.00  0.00           C  
ATOM   4082  OG  SER A 265      17.440  87.876 108.966  1.00  0.00           O  
ATOM   4083  H   SER A 265      18.034  91.963 108.122  1.00  0.00           H  
ATOM   4084  HA  SER A 265      16.547  90.312 110.083  1.00  0.00           H  
ATOM   4085  HB2 SER A 265      16.226  89.259 108.059  1.00  0.00           H  
ATOM   4086  HB3 SER A 265      17.962  89.335 107.548  1.00  0.00           H  
ATOM   4087  HG  SER A 265      16.557  87.571 109.184  1.00  0.00           H  
ATOM   4088  N   VAL A 266      18.767  89.401 111.183  1.00  0.00           N  
ATOM   4089  CA  VAL A 266      19.868  89.129 112.190  1.00  0.00           C  
ATOM   4090  C   VAL A 266      20.338  87.703 112.285  1.00  0.00           C  
ATOM   4091  O   VAL A 266      19.552  86.784 112.223  1.00  0.00           O  
ATOM   4092  CB  VAL A 266      19.536  89.835 113.536  1.00  0.00           C  
ATOM   4093  CG1 VAL A 266      18.372  89.137 114.280  1.00  0.00           C  
ATOM   4094  CG2 VAL A 266      20.768  89.931 114.453  1.00  0.00           C  
ATOM   4095  H   VAL A 266      18.163  88.616 110.985  1.00  0.00           H  
ATOM   4096  HA  VAL A 266      20.747  89.615 111.766  1.00  0.00           H  
ATOM   4097  HB  VAL A 266      19.294  90.882 113.355  1.00  0.00           H  
ATOM   4098 HG11 VAL A 266      17.428  89.222 113.742  1.00  0.00           H  
ATOM   4099 HG12 VAL A 266      18.536  88.100 114.578  1.00  0.00           H  
ATOM   4100 HG13 VAL A 266      18.209  89.654 115.225  1.00  0.00           H  
ATOM   4101 HG21 VAL A 266      20.964  88.940 114.862  1.00  0.00           H  
ATOM   4102 HG22 VAL A 266      21.643  90.309 113.924  1.00  0.00           H  
ATOM   4103 HG23 VAL A 266      20.533  90.504 115.350  1.00  0.00           H  
ATOM   4104  N   LEU A 267      21.664  87.491 112.337  1.00  0.00           N  
ATOM   4105  CA  LEU A 267      22.444  86.242 112.529  1.00  0.00           C  
ATOM   4106  C   LEU A 267      23.384  86.503 113.655  1.00  0.00           C  
ATOM   4107  O   LEU A 267      23.875  87.647 113.862  1.00  0.00           O  
ATOM   4108  CB  LEU A 267      23.237  85.891 111.264  1.00  0.00           C  
ATOM   4109  CG  LEU A 267      22.476  85.509 110.048  1.00  0.00           C  
ATOM   4110  CD1 LEU A 267      23.254  85.833 108.774  1.00  0.00           C  
ATOM   4111  CD2 LEU A 267      22.132  83.981 110.078  1.00  0.00           C  
ATOM   4112  H   LEU A 267      22.256  88.302 112.443  1.00  0.00           H  
ATOM   4113  HA  LEU A 267      21.813  85.411 112.843  1.00  0.00           H  
ATOM   4114  HB2 LEU A 267      23.755  86.804 110.968  1.00  0.00           H  
ATOM   4115  HB3 LEU A 267      24.014  85.146 111.431  1.00  0.00           H  
ATOM   4116  HG  LEU A 267      21.596  86.152 110.100  1.00  0.00           H  
ATOM   4117 HD11 LEU A 267      23.159  86.888 108.519  1.00  0.00           H  
ATOM   4118 HD12 LEU A 267      24.293  85.530 108.894  1.00  0.00           H  
ATOM   4119 HD13 LEU A 267      22.718  85.352 107.955  1.00  0.00           H  
ATOM   4120 HD21 LEU A 267      21.540  83.615 109.240  1.00  0.00           H  
ATOM   4121 HD22 LEU A 267      23.048  83.391 110.043  1.00  0.00           H  
ATOM   4122 HD23 LEU A 267      21.514  83.711 110.934  1.00  0.00           H  
ATOM   4123  N   GLY A 268      23.772  85.552 114.489  1.00  0.00           N  
ATOM   4124  CA  GLY A 268      24.963  85.624 115.397  1.00  0.00           C  
ATOM   4125  C   GLY A 268      26.216  84.971 114.758  1.00  0.00           C  
ATOM   4126  O   GLY A 268      26.240  83.771 114.537  1.00  0.00           O  
ATOM   4127  H   GLY A 268      23.410  84.643 114.239  1.00  0.00           H  
ATOM   4128  HA2 GLY A 268      25.154  86.625 115.783  1.00  0.00           H  
ATOM   4129  HA3 GLY A 268      24.814  84.906 116.205  1.00  0.00           H  
ATOM   4130  N   ASP A 269      27.362  85.609 114.668  1.00  0.00           N  
ATOM   4131  CA  ASP A 269      28.658  85.008 114.203  1.00  0.00           C  
ATOM   4132  C   ASP A 269      28.546  84.362 112.878  1.00  0.00           C  
ATOM   4133  O   ASP A 269      28.933  83.202 112.662  1.00  0.00           O  
ATOM   4134  CB  ASP A 269      29.261  84.212 115.315  1.00  0.00           C  
ATOM   4135  CG  ASP A 269      29.680  84.922 116.586  1.00  0.00           C  
ATOM   4136  OD1 ASP A 269      30.240  84.149 117.352  1.00  0.00           O  
ATOM   4137  OD2 ASP A 269      29.589  86.144 116.788  1.00  0.00           O1-
ATOM   4138  H   ASP A 269      27.408  86.548 115.037  1.00  0.00           H  
ATOM   4139  HA  ASP A 269      29.291  85.886 114.076  1.00  0.00           H  
ATOM   4140  HB2 ASP A 269      28.535  83.433 115.546  1.00  0.00           H  
ATOM   4141  HB3 ASP A 269      30.147  83.660 115.003  1.00  0.00           H  
ATOM   4142  N   PHE A 270      27.772  85.019 112.070  1.00  0.00           N  
ATOM   4143  CA  PHE A 270      27.394  84.604 110.690  1.00  0.00           C  
ATOM   4144  C   PHE A 270      26.563  83.248 110.663  1.00  0.00           C  
ATOM   4145  O   PHE A 270      26.630  82.471 109.659  1.00  0.00           O  
ATOM   4146  CB  PHE A 270      28.560  84.557 109.720  1.00  0.00           C  
ATOM   4147  CG  PHE A 270      29.303  85.869 109.795  1.00  0.00           C  
ATOM   4148  CD1 PHE A 270      30.481  86.047 110.589  1.00  0.00           C  
ATOM   4149  CD2 PHE A 270      28.910  86.899 108.915  1.00  0.00           C  
ATOM   4150  CE1 PHE A 270      31.219  87.269 110.598  1.00  0.00           C  
ATOM   4151  CE2 PHE A 270      29.643  88.071 108.821  1.00  0.00           C  
ATOM   4152  CZ  PHE A 270      30.823  88.262 109.607  1.00  0.00           C  
ATOM   4153  H   PHE A 270      27.426  85.904 112.416  1.00  0.00           H  
ATOM   4154  HA  PHE A 270      26.733  85.389 110.322  1.00  0.00           H  
ATOM   4155  HB2 PHE A 270      29.330  83.842 110.007  1.00  0.00           H  
ATOM   4156  HB3 PHE A 270      28.210  84.433 108.695  1.00  0.00           H  
ATOM   4157  HD1 PHE A 270      30.848  85.286 111.260  1.00  0.00           H  
ATOM   4158  HD2 PHE A 270      27.988  86.673 108.401  1.00  0.00           H  
ATOM   4159  HE1 PHE A 270      32.124  87.304 111.188  1.00  0.00           H  
ATOM   4160  HE2 PHE A 270      29.479  88.819 108.059  1.00  0.00           H  
ATOM   4161  HZ  PHE A 270      31.295  89.225 109.486  1.00  0.00           H  
ATOM   4162  N   LYS A 271      25.808  82.945 111.754  1.00  0.00           N  
ATOM   4163  CA  LYS A 271      25.124  81.719 111.959  1.00  0.00           C  
ATOM   4164  C   LYS A 271      23.737  82.075 112.618  1.00  0.00           C  
ATOM   4165  O   LYS A 271      23.548  83.120 113.207  1.00  0.00           O  
ATOM   4166  CB  LYS A 271      25.990  80.866 112.951  1.00  0.00           C  
ATOM   4167  CG  LYS A 271      27.241  80.329 112.380  1.00  0.00           C  
ATOM   4168  CD  LYS A 271      27.034  79.213 111.352  1.00  0.00           C  
ATOM   4169  CE  LYS A 271      26.655  77.842 111.976  1.00  0.00           C  
ATOM   4170  NZ  LYS A 271      27.842  77.195 112.650  1.00  0.00           N1+
ATOM   4171  H   LYS A 271      25.706  83.614 112.503  1.00  0.00           H  
ATOM   4172  HA  LYS A 271      24.899  81.195 111.030  1.00  0.00           H  
ATOM   4173  HB2 LYS A 271      26.389  81.452 113.781  1.00  0.00           H  
ATOM   4174  HB3 LYS A 271      25.351  80.136 113.446  1.00  0.00           H  
ATOM   4175  HG2 LYS A 271      27.708  81.121 111.795  1.00  0.00           H  
ATOM   4176  HG3 LYS A 271      27.983  80.112 113.149  1.00  0.00           H  
ATOM   4177  HD2 LYS A 271      26.177  79.397 110.704  1.00  0.00           H  
ATOM   4178  HD3 LYS A 271      27.921  79.269 110.721  1.00  0.00           H  
ATOM   4179  HE2 LYS A 271      25.731  77.814 112.554  1.00  0.00           H  
ATOM   4180  HE3 LYS A 271      26.307  77.235 111.140  1.00  0.00           H  
ATOM   4181  HZ1 LYS A 271      27.682  76.199 112.720  1.00  0.00           H  
ATOM   4182  HZ2 LYS A 271      28.731  77.363 112.201  1.00  0.00           H  
ATOM   4183  HZ3 LYS A 271      27.933  77.499 113.608  1.00  0.00           H  
ATOM   4184  N   PRO A 272      22.675  81.222 112.534  1.00  0.00           N  
ATOM   4185  CA  PRO A 272      21.370  81.443 113.055  1.00  0.00           C  
ATOM   4186  C   PRO A 272      21.348  81.651 114.608  1.00  0.00           C  
ATOM   4187  O   PRO A 272      22.238  81.180 115.287  1.00  0.00           O  
ATOM   4188  CB  PRO A 272      20.588  80.264 112.628  1.00  0.00           C  
ATOM   4189  CG  PRO A 272      21.527  79.070 112.146  1.00  0.00           C  
ATOM   4190  CD  PRO A 272      22.725  79.922 111.753  1.00  0.00           C  
ATOM   4191  HA  PRO A 272      20.913  82.338 112.633  1.00  0.00           H  
ATOM   4192  HB2 PRO A 272      19.944  79.878 113.418  1.00  0.00           H  
ATOM   4193  HB3 PRO A 272      19.891  80.465 111.815  1.00  0.00           H  
ATOM   4194  HG2 PRO A 272      21.817  78.453 112.997  1.00  0.00           H  
ATOM   4195  HG3 PRO A 272      21.143  78.563 111.260  1.00  0.00           H  
ATOM   4196  HD2 PRO A 272      23.670  79.446 112.014  1.00  0.00           H  
ATOM   4197  HD3 PRO A 272      22.809  80.231 110.711  1.00  0.00           H  
ATOM   4198  N   TYR A 273      20.352  82.392 115.169  1.00  0.00           N  
ATOM   4199  CA  TYR A 273      20.340  82.735 116.542  1.00  0.00           C  
ATOM   4200  C   TYR A 273      18.939  82.621 117.168  1.00  0.00           C  
ATOM   4201  O   TYR A 273      18.032  83.300 116.673  1.00  0.00           O  
ATOM   4202  CB  TYR A 273      20.846  84.166 116.705  1.00  0.00           C  
ATOM   4203  CG  TYR A 273      20.701  84.704 118.109  1.00  0.00           C  
ATOM   4204  CD1 TYR A 273      21.546  84.108 119.053  1.00  0.00           C  
ATOM   4205  CD2 TYR A 273      19.820  85.794 118.335  1.00  0.00           C  
ATOM   4206  CE1 TYR A 273      21.543  84.627 120.352  1.00  0.00           C  
ATOM   4207  CE2 TYR A 273      19.775  86.310 119.682  1.00  0.00           C  
ATOM   4208  CZ  TYR A 273      20.651  85.713 120.658  1.00  0.00           C  
ATOM   4209  OH  TYR A 273      20.629  86.106 121.908  1.00  0.00           O  
ATOM   4210  H   TYR A 273      19.761  82.937 114.557  1.00  0.00           H  
ATOM   4211  HA  TYR A 273      20.979  82.106 117.162  1.00  0.00           H  
ATOM   4212  HB2 TYR A 273      21.874  84.224 116.345  1.00  0.00           H  
ATOM   4213  HB3 TYR A 273      20.326  84.821 116.007  1.00  0.00           H  
ATOM   4214  HD1 TYR A 273      22.107  83.212 118.835  1.00  0.00           H  
ATOM   4215  HD2 TYR A 273      19.153  86.169 117.573  1.00  0.00           H  
ATOM   4216  HE1 TYR A 273      22.139  84.117 121.093  1.00  0.00           H  
ATOM   4217  HE2 TYR A 273      19.021  87.048 119.911  1.00  0.00           H  
ATOM   4218  HH  TYR A 273      20.328  87.014 121.982  1.00  0.00           H  
ATOM   4219  N   ARG A 274      18.749  81.931 118.288  1.00  0.00           N  
ATOM   4220  CA  ARG A 274      17.622  81.946 119.163  1.00  0.00           C  
ATOM   4221  C   ARG A 274      18.200  81.801 120.610  1.00  0.00           C  
ATOM   4222  O   ARG A 274      19.088  80.975 120.786  1.00  0.00           O  
ATOM   4223  CB  ARG A 274      16.735  80.733 118.693  1.00  0.00           C  
ATOM   4224  CG  ARG A 274      15.440  80.634 119.485  1.00  0.00           C  
ATOM   4225  CD  ARG A 274      14.571  79.613 118.649  1.00  0.00           C  
ATOM   4226  NE  ARG A 274      13.868  80.331 117.562  1.00  0.00           N  
ATOM   4227  CZ  ARG A 274      13.475  79.788 116.434  1.00  0.00           C  
ATOM   4228  NH1 ARG A 274      13.487  78.498 116.254  1.00  0.00           N1+
ATOM   4229  NH2 ARG A 274      13.204  80.562 115.459  1.00  0.00           N  
ATOM   4230  H   ARG A 274      19.595  81.612 118.739  1.00  0.00           H  
ATOM   4231  HA  ARG A 274      17.150  82.910 118.968  1.00  0.00           H  
ATOM   4232  HB2 ARG A 274      16.481  80.861 117.641  1.00  0.00           H  
ATOM   4233  HB3 ARG A 274      17.298  79.812 118.844  1.00  0.00           H  
ATOM   4234  HG2 ARG A 274      15.742  80.071 120.369  1.00  0.00           H  
ATOM   4235  HG3 ARG A 274      14.936  81.567 119.740  1.00  0.00           H  
ATOM   4236  HD2 ARG A 274      15.166  78.735 118.396  1.00  0.00           H  
ATOM   4237  HD3 ARG A 274      13.840  79.264 119.379  1.00  0.00           H  
ATOM   4238  HE  ARG A 274      13.650  81.314 117.631  1.00  0.00           H  
ATOM   4239 HH11 ARG A 274      13.720  77.810 116.956  1.00  0.00           H  
ATOM   4240 HH12 ARG A 274      13.262  78.164 115.328  1.00  0.00           H  
ATOM   4241 HH21 ARG A 274      13.342  81.541 115.668  1.00  0.00           H  
ATOM   4242 HH22 ARG A 274      12.950  80.176 114.561  1.00  0.00           H  
ATOM   4243  N   PRO A 275      17.877  82.630 121.596  1.00  0.00           N  
ATOM   4244  CA  PRO A 275      18.596  82.559 122.929  1.00  0.00           C  
ATOM   4245  C   PRO A 275      18.685  81.267 123.706  1.00  0.00           C  
ATOM   4246  O   PRO A 275      19.688  80.883 124.280  1.00  0.00           O  
ATOM   4247  CB  PRO A 275      17.786  83.642 123.702  1.00  0.00           C  
ATOM   4248  CG  PRO A 275      17.447  84.699 122.673  1.00  0.00           C  
ATOM   4249  CD  PRO A 275      17.261  83.897 121.378  1.00  0.00           C  
ATOM   4250  HA  PRO A 275      19.597  82.978 122.832  1.00  0.00           H  
ATOM   4251  HB2 PRO A 275      16.874  83.177 124.077  1.00  0.00           H  
ATOM   4252  HB3 PRO A 275      18.377  83.983 124.552  1.00  0.00           H  
ATOM   4253  HG2 PRO A 275      16.617  85.265 123.095  1.00  0.00           H  
ATOM   4254  HG3 PRO A 275      18.214  85.466 122.564  1.00  0.00           H  
ATOM   4255  HD2 PRO A 275      16.198  83.673 121.300  1.00  0.00           H  
ATOM   4256  HD3 PRO A 275      17.650  84.443 120.519  1.00  0.00           H  
ATOM   4257  N   GLY A 276      17.663  80.356 123.691  1.00  0.00           N  
ATOM   4258  CA  GLY A 276      17.635  78.940 124.214  1.00  0.00           C  
ATOM   4259  C   GLY A 276      18.559  77.960 123.561  1.00  0.00           C  
ATOM   4260  O   GLY A 276      18.627  76.796 124.052  1.00  0.00           O  
ATOM   4261  H   GLY A 276      16.775  80.677 123.333  1.00  0.00           H  
ATOM   4262  HA2 GLY A 276      17.825  79.037 125.282  1.00  0.00           H  
ATOM   4263  HA3 GLY A 276      16.683  78.409 124.231  1.00  0.00           H  
ATOM   4264  N   GLN A 277      19.444  78.340 122.543  1.00  0.00           N  
ATOM   4265  CA  GLN A 277      20.482  77.427 122.033  1.00  0.00           C  
ATOM   4266  C   GLN A 277      21.606  77.174 123.109  1.00  0.00           C  
ATOM   4267  O   GLN A 277      21.620  77.741 124.190  1.00  0.00           O  
ATOM   4268  CB  GLN A 277      21.035  77.969 120.653  1.00  0.00           C  
ATOM   4269  CG  GLN A 277      21.936  79.187 120.847  1.00  0.00           C  
ATOM   4270  CD  GLN A 277      22.220  79.976 119.598  1.00  0.00           C  
ATOM   4271  NE2 GLN A 277      23.271  80.767 119.627  1.00  0.00           N  
ATOM   4272  OE1 GLN A 277      21.473  79.946 118.611  1.00  0.00           O  
ATOM   4273  H   GLN A 277      19.446  79.319 122.294  1.00  0.00           H  
ATOM   4274  HA  GLN A 277      20.039  76.442 121.886  1.00  0.00           H  
ATOM   4275  HB2 GLN A 277      21.634  77.131 120.299  1.00  0.00           H  
ATOM   4276  HB3 GLN A 277      20.245  78.138 119.921  1.00  0.00           H  
ATOM   4277  HG2 GLN A 277      21.477  79.916 121.516  1.00  0.00           H  
ATOM   4278  HG3 GLN A 277      22.864  78.836 121.294  1.00  0.00           H  
ATOM   4279 HE21 GLN A 277      23.455  81.442 118.898  1.00  0.00           H  
ATOM   4280 HE22 GLN A 277      23.912  80.686 120.402  1.00  0.00           H  
ATOM   4281  N   ALA A 278      22.556  76.298 122.738  1.00  0.00           N  
ATOM   4282  CA  ALA A 278      23.782  76.094 123.510  1.00  0.00           C  
ATOM   4283  C   ALA A 278      24.854  77.181 123.308  1.00  0.00           C  
ATOM   4284  O   ALA A 278      25.486  77.596 124.260  1.00  0.00           O  
ATOM   4285  CB  ALA A 278      24.360  74.675 123.242  1.00  0.00           C  
ATOM   4286  H   ALA A 278      22.411  75.814 121.863  1.00  0.00           H  
ATOM   4287  HA  ALA A 278      23.559  76.049 124.575  1.00  0.00           H  
ATOM   4288  HB1 ALA A 278      23.522  73.979 123.235  1.00  0.00           H  
ATOM   4289  HB2 ALA A 278      24.804  74.663 122.248  1.00  0.00           H  
ATOM   4290  HB3 ALA A 278      25.171  74.382 123.907  1.00  0.00           H  
ATOM   4291  N   TYR A 279      25.106  77.427 122.015  1.00  0.00           N  
ATOM   4292  CA  TYR A 279      26.293  78.237 121.527  1.00  0.00           C  
ATOM   4293  C   TYR A 279      26.155  79.711 121.915  1.00  0.00           C  
ATOM   4294  O   TYR A 279      25.009  80.298 121.782  1.00  0.00           O  
ATOM   4295  CB  TYR A 279      26.228  78.131 119.971  1.00  0.00           C  
ATOM   4296  CG  TYR A 279      27.168  78.926 119.064  1.00  0.00           C  
ATOM   4297  CD1 TYR A 279      26.789  80.203 118.459  1.00  0.00           C  
ATOM   4298  CD2 TYR A 279      28.487  78.411 118.811  1.00  0.00           C  
ATOM   4299  CE1 TYR A 279      27.655  80.961 117.724  1.00  0.00           C  
ATOM   4300  CE2 TYR A 279      29.367  79.161 118.125  1.00  0.00           C  
ATOM   4301  CZ  TYR A 279      28.957  80.435 117.627  1.00  0.00           C  
ATOM   4302  OH  TYR A 279      29.937  81.087 116.965  1.00  0.00           O  
ATOM   4303  H   TYR A 279      24.522  76.903 121.378  1.00  0.00           H  
ATOM   4304  HA  TYR A 279      27.195  77.805 121.962  1.00  0.00           H  
ATOM   4305  HB2 TYR A 279      26.210  77.077 119.697  1.00  0.00           H  
ATOM   4306  HB3 TYR A 279      25.227  78.524 119.795  1.00  0.00           H  
ATOM   4307  HD1 TYR A 279      25.758  80.524 118.491  1.00  0.00           H  
ATOM   4308  HD2 TYR A 279      28.693  77.393 119.107  1.00  0.00           H  
ATOM   4309  HE1 TYR A 279      27.422  81.869 117.189  1.00  0.00           H  
ATOM   4310  HE2 TYR A 279      30.374  78.874 117.862  1.00  0.00           H  
ATOM   4311  HH  TYR A 279      29.838  82.031 116.821  1.00  0.00           H  
ATOM   4312  N   VAL A 280      27.254  80.367 122.266  1.00  0.00           N  
ATOM   4313  CA  VAL A 280      27.322  81.767 122.675  1.00  0.00           C  
ATOM   4314  C   VAL A 280      27.983  82.524 121.392  1.00  0.00           C  
ATOM   4315  O   VAL A 280      28.982  82.024 120.868  1.00  0.00           O  
ATOM   4316  CB  VAL A 280      28.256  81.998 123.898  1.00  0.00           C  
ATOM   4317  CG1 VAL A 280      28.425  83.501 124.209  1.00  0.00           C  
ATOM   4318  CG2 VAL A 280      27.701  81.323 125.142  1.00  0.00           C  
ATOM   4319  H   VAL A 280      28.098  79.830 122.404  1.00  0.00           H  
ATOM   4320  HA  VAL A 280      26.336  82.187 122.879  1.00  0.00           H  
ATOM   4321  HB  VAL A 280      29.258  81.590 123.763  1.00  0.00           H  
ATOM   4322 HG11 VAL A 280      29.066  83.645 125.081  1.00  0.00           H  
ATOM   4323 HG12 VAL A 280      28.970  83.926 123.366  1.00  0.00           H  
ATOM   4324 HG13 VAL A 280      27.502  84.074 124.292  1.00  0.00           H  
ATOM   4325 HG21 VAL A 280      28.501  81.168 125.866  1.00  0.00           H  
ATOM   4326 HG22 VAL A 280      26.879  81.901 125.565  1.00  0.00           H  
ATOM   4327 HG23 VAL A 280      27.339  80.324 124.900  1.00  0.00           H  
ATOM   4328  N   PRO A 281      27.295  83.508 120.766  1.00  0.00           N  
ATOM   4329  CA  PRO A 281      27.875  84.340 119.748  1.00  0.00           C  
ATOM   4330  C   PRO A 281      28.669  85.456 120.473  1.00  0.00           C  
ATOM   4331  O   PRO A 281      28.367  85.853 121.631  1.00  0.00           O  
ATOM   4332  CB  PRO A 281      26.738  84.897 118.886  1.00  0.00           C  
ATOM   4333  CG  PRO A 281      25.475  84.793 119.730  1.00  0.00           C  
ATOM   4334  CD  PRO A 281      25.852  83.762 120.890  1.00  0.00           C  
ATOM   4335  HA  PRO A 281      28.490  83.789 119.037  1.00  0.00           H  
ATOM   4336  HB2 PRO A 281      26.907  85.864 118.410  1.00  0.00           H  
ATOM   4337  HB3 PRO A 281      26.675  84.172 118.074  1.00  0.00           H  
ATOM   4338  HG2 PRO A 281      25.329  85.788 120.149  1.00  0.00           H  
ATOM   4339  HG3 PRO A 281      24.621  84.579 119.086  1.00  0.00           H  
ATOM   4340  HD2 PRO A 281      25.623  84.213 121.856  1.00  0.00           H  
ATOM   4341  HD3 PRO A 281      25.322  82.817 120.775  1.00  0.00           H  
ATOM   4342  N   CYS A 282      29.586  86.003 119.728  1.00  0.00           N  
ATOM   4343  CA  CYS A 282      30.307  87.243 120.133  1.00  0.00           C  
ATOM   4344  C   CYS A 282      29.659  88.479 119.560  1.00  0.00           C  
ATOM   4345  O   CYS A 282      29.533  89.462 120.318  1.00  0.00           O  
ATOM   4346  CB  CYS A 282      31.833  87.196 119.827  1.00  0.00           C  
ATOM   4347  SG  CYS A 282      32.899  88.619 120.236  1.00  0.00           S  
ATOM   4348  H   CYS A 282      29.788  85.663 118.799  1.00  0.00           H  
ATOM   4349  HA  CYS A 282      30.347  87.455 121.202  1.00  0.00           H  
ATOM   4350  HB2 CYS A 282      32.264  86.375 120.399  1.00  0.00           H  
ATOM   4351  HB3 CYS A 282      31.934  86.885 118.788  1.00  0.00           H  
ATOM   4352  HG  CYS A 282      32.815  89.305 119.092  1.00  0.00           H  
ATOM   4353  N   TYR A 283      29.316  88.474 118.255  1.00  0.00           N  
ATOM   4354  CA  TYR A 283      28.710  89.526 117.486  1.00  0.00           C  
ATOM   4355  C   TYR A 283      27.328  89.106 116.807  1.00  0.00           C  
ATOM   4356  O   TYR A 283      27.165  87.959 116.311  1.00  0.00           O  
ATOM   4357  CB  TYR A 283      29.652  90.006 116.313  1.00  0.00           C  
ATOM   4358  CG  TYR A 283      31.022  90.298 116.812  1.00  0.00           C  
ATOM   4359  CD1 TYR A 283      32.023  89.257 116.739  1.00  0.00           C  
ATOM   4360  CD2 TYR A 283      31.313  91.598 117.426  1.00  0.00           C  
ATOM   4361  CE1 TYR A 283      33.316  89.607 117.163  1.00  0.00           C  
ATOM   4362  CE2 TYR A 283      32.625  91.925 117.754  1.00  0.00           C  
ATOM   4363  CZ  TYR A 283      33.596  90.950 117.672  1.00  0.00           C  
ATOM   4364  OH  TYR A 283      34.814  91.352 118.094  1.00  0.00           O  
ATOM   4365  H   TYR A 283      29.411  87.604 117.751  1.00  0.00           H  
ATOM   4366  HA  TYR A 283      28.514  90.381 118.131  1.00  0.00           H  
ATOM   4367  HB2 TYR A 283      29.694  89.309 115.475  1.00  0.00           H  
ATOM   4368  HB3 TYR A 283      29.279  90.921 115.852  1.00  0.00           H  
ATOM   4369  HD1 TYR A 283      31.843  88.232 116.447  1.00  0.00           H  
ATOM   4370  HD2 TYR A 283      30.504  92.312 117.458  1.00  0.00           H  
ATOM   4371  HE1 TYR A 283      34.075  88.839 117.163  1.00  0.00           H  
ATOM   4372  HE2 TYR A 283      32.779  92.880 118.236  1.00  0.00           H  
ATOM   4373  HH  TYR A 283      34.882  92.290 118.290  1.00  0.00           H  
ATOM   4374  N   PHE A 284      26.490  90.106 116.555  1.00  0.00           N  
ATOM   4375  CA  PHE A 284      25.202  90.004 115.885  1.00  0.00           C  
ATOM   4376  C   PHE A 284      25.205  90.733 114.507  1.00  0.00           C  
ATOM   4377  O   PHE A 284      25.183  91.959 114.452  1.00  0.00           O  
ATOM   4378  CB  PHE A 284      24.082  90.467 116.754  1.00  0.00           C  
ATOM   4379  CG  PHE A 284      23.911  89.541 117.953  1.00  0.00           C  
ATOM   4380  CD1 PHE A 284      24.203  89.990 119.257  1.00  0.00           C  
ATOM   4381  CD2 PHE A 284      23.464  88.245 117.756  1.00  0.00           C  
ATOM   4382  CE1 PHE A 284      23.805  89.236 120.378  1.00  0.00           C  
ATOM   4383  CE2 PHE A 284      23.139  87.495 118.887  1.00  0.00           C  
ATOM   4384  CZ  PHE A 284      23.213  88.018 120.225  1.00  0.00           C  
ATOM   4385  H   PHE A 284      26.670  90.990 117.008  1.00  0.00           H  
ATOM   4386  HA  PHE A 284      24.997  88.943 115.736  1.00  0.00           H  
ATOM   4387  HB2 PHE A 284      24.087  91.544 116.916  1.00  0.00           H  
ATOM   4388  HB3 PHE A 284      23.105  90.405 116.273  1.00  0.00           H  
ATOM   4389  HD1 PHE A 284      24.625  90.977 119.386  1.00  0.00           H  
ATOM   4390  HD2 PHE A 284      23.250  87.837 116.779  1.00  0.00           H  
ATOM   4391  HE1 PHE A 284      23.855  89.802 121.296  1.00  0.00           H  
ATOM   4392  HE2 PHE A 284      22.724  86.525 118.658  1.00  0.00           H  
ATOM   4393  HZ  PHE A 284      22.994  87.483 121.138  1.00  0.00           H  
ATOM   4394  N   ILE A 285      25.240  89.949 113.420  1.00  0.00           N  
ATOM   4395  CA  ILE A 285      25.220  90.498 112.041  1.00  0.00           C  
ATOM   4396  C   ILE A 285      23.830  90.813 111.509  1.00  0.00           C  
ATOM   4397  O   ILE A 285      22.996  89.916 111.285  1.00  0.00           O  
ATOM   4398  CB  ILE A 285      25.813  89.323 111.131  1.00  0.00           C  
ATOM   4399  CG1 ILE A 285      27.202  88.796 111.603  1.00  0.00           C  
ATOM   4400  CG2 ILE A 285      25.865  89.836 109.712  1.00  0.00           C  
ATOM   4401  CD1 ILE A 285      28.301  89.828 111.699  1.00  0.00           C  
ATOM   4402  H   ILE A 285      24.939  88.995 113.561  1.00  0.00           H  
ATOM   4403  HA  ILE A 285      25.855  91.377 111.933  1.00  0.00           H  
ATOM   4404  HB  ILE A 285      25.102  88.498 111.080  1.00  0.00           H  
ATOM   4405 HG12 ILE A 285      27.051  88.369 112.595  1.00  0.00           H  
ATOM   4406 HG13 ILE A 285      27.455  87.966 110.943  1.00  0.00           H  
ATOM   4407 HG21 ILE A 285      24.845  89.915 109.336  1.00  0.00           H  
ATOM   4408 HG22 ILE A 285      26.430  90.766 109.649  1.00  0.00           H  
ATOM   4409 HG23 ILE A 285      26.451  89.287 108.975  1.00  0.00           H  
ATOM   4410 HD11 ILE A 285      29.176  89.398 112.186  1.00  0.00           H  
ATOM   4411 HD12 ILE A 285      28.631  90.066 110.687  1.00  0.00           H  
ATOM   4412 HD13 ILE A 285      28.042  90.769 112.185  1.00  0.00           H  
ATOM   4413  N   HID A 286      23.568  92.107 111.285  1.00  0.00           N  
ATOM   4414  CA  HID A 286      22.367  92.644 110.751  1.00  0.00           C  
ATOM   4415  C   HID A 286      22.466  93.010 109.281  1.00  0.00           C  
ATOM   4416  O   HID A 286      23.487  93.577 108.864  1.00  0.00           O  
ATOM   4417  CB  HID A 286      21.841  93.902 111.517  1.00  0.00           C  
ATOM   4418  CG  HID A 286      21.794  93.730 113.040  1.00  0.00           C  
ATOM   4419  CD2 HID A 286      20.639  93.789 113.754  1.00  0.00           C  
ATOM   4420  ND1 HID A 286      22.869  93.501 113.871  1.00  0.00           N  
ATOM   4421  CE1 HID A 286      22.372  93.552 115.076  1.00  0.00           C  
ATOM   4422  NE2 HID A 286      21.048  93.783 115.073  1.00  0.00           N  
ATOM   4423  H   HID A 286      24.277  92.812 111.427  1.00  0.00           H  
ATOM   4424  HA  HID A 286      21.595  91.892 110.906  1.00  0.00           H  
ATOM   4425  HB2 HID A 286      22.544  94.712 111.321  1.00  0.00           H  
ATOM   4426  HB3 HID A 286      20.865  94.160 111.106  1.00  0.00           H  
ATOM   4427  HD1 HID A 286      23.847  93.398 113.642  1.00  0.00           H  
ATOM   4428  HD2 HID A 286      19.643  93.890 113.350  1.00  0.00           H  
ATOM   4429  HE1 HID A 286      22.973  93.616 115.971  1.00  0.00           H  
ATOM   4430  N   VAL A 287      21.418  92.682 108.494  1.00  0.00           N  
ATOM   4431  CA  VAL A 287      21.593  92.769 107.032  1.00  0.00           C  
ATOM   4432  C   VAL A 287      20.379  93.486 106.401  1.00  0.00           C  
ATOM   4433  O   VAL A 287      19.237  93.053 106.512  1.00  0.00           O  
ATOM   4434  CB  VAL A 287      21.801  91.425 106.381  1.00  0.00           C  
ATOM   4435  CG1 VAL A 287      21.856  91.495 104.844  1.00  0.00           C  
ATOM   4436  CG2 VAL A 287      23.041  90.762 106.927  1.00  0.00           C  
ATOM   4437  H   VAL A 287      20.641  92.181 108.900  1.00  0.00           H  
ATOM   4438  HA  VAL A 287      22.443  93.407 106.792  1.00  0.00           H  
ATOM   4439  HB  VAL A 287      20.966  90.733 106.483  1.00  0.00           H  
ATOM   4440 HG11 VAL A 287      22.715  92.086 104.525  1.00  0.00           H  
ATOM   4441 HG12 VAL A 287      21.958  90.509 104.394  1.00  0.00           H  
ATOM   4442 HG13 VAL A 287      20.902  91.857 104.462  1.00  0.00           H  
ATOM   4443 HG21 VAL A 287      23.853  91.485 106.851  1.00  0.00           H  
ATOM   4444 HG22 VAL A 287      22.785  90.501 107.954  1.00  0.00           H  
ATOM   4445 HG23 VAL A 287      23.164  89.789 106.451  1.00  0.00           H  
ATOM   4446  N   LEU A 288      20.640  94.666 105.861  1.00  0.00           N  
ATOM   4447  CA  LEU A 288      19.496  95.535 105.425  1.00  0.00           C  
ATOM   4448  C   LEU A 288      19.448  95.752 103.923  1.00  0.00           C  
ATOM   4449  O   LEU A 288      20.472  95.598 103.256  1.00  0.00           O  
ATOM   4450  CB  LEU A 288      19.662  96.885 106.232  1.00  0.00           C  
ATOM   4451  CG  LEU A 288      19.575  96.711 107.724  1.00  0.00           C  
ATOM   4452  CD1 LEU A 288      20.975  96.935 108.475  1.00  0.00           C  
ATOM   4453  CD2 LEU A 288      18.549  97.688 108.283  1.00  0.00           C  
ATOM   4454  H   LEU A 288      21.580  95.029 105.791  1.00  0.00           H  
ATOM   4455  HA  LEU A 288      18.587  95.011 105.721  1.00  0.00           H  
ATOM   4456  HB2 LEU A 288      20.606  97.308 105.890  1.00  0.00           H  
ATOM   4457  HB3 LEU A 288      18.953  97.650 105.915  1.00  0.00           H  
ATOM   4458  HG  LEU A 288      19.273  95.682 107.921  1.00  0.00           H  
ATOM   4459 HD11 LEU A 288      20.917  96.536 109.488  1.00  0.00           H  
ATOM   4460 HD12 LEU A 288      21.718  96.569 107.766  1.00  0.00           H  
ATOM   4461 HD13 LEU A 288      21.159  98.006 108.562  1.00  0.00           H  
ATOM   4462 HD21 LEU A 288      18.937  98.705 108.219  1.00  0.00           H  
ATOM   4463 HD22 LEU A 288      17.621  97.465 107.757  1.00  0.00           H  
ATOM   4464 HD23 LEU A 288      18.497  97.501 109.356  1.00  0.00           H  
ATOM   4465  N   LYS A 289      18.242  95.977 103.350  1.00  0.00           N  
ATOM   4466  CA  LYS A 289      17.920  96.129 101.960  1.00  0.00           C  
ATOM   4467  C   LYS A 289      16.954  97.295 101.726  1.00  0.00           C  
ATOM   4468  O   LYS A 289      15.954  97.446 102.437  1.00  0.00           O  
ATOM   4469  CB  LYS A 289      17.467  94.782 101.405  1.00  0.00           C  
ATOM   4470  CG  LYS A 289      17.138  94.840  99.927  1.00  0.00           C  
ATOM   4471  CD  LYS A 289      16.708  93.507  99.372  1.00  0.00           C  
ATOM   4472  CE  LYS A 289      16.255  93.515  97.843  1.00  0.00           C  
ATOM   4473  NZ  LYS A 289      15.745  92.232  97.425  1.00  0.00           N1+
ATOM   4474  H   LYS A 289      17.526  96.209 104.023  1.00  0.00           H  
ATOM   4475  HA  LYS A 289      18.812  96.368 101.382  1.00  0.00           H  
ATOM   4476  HB2 LYS A 289      18.228  94.027 101.604  1.00  0.00           H  
ATOM   4477  HB3 LYS A 289      16.657  94.429 102.043  1.00  0.00           H  
ATOM   4478  HG2 LYS A 289      16.306  95.543  99.941  1.00  0.00           H  
ATOM   4479  HG3 LYS A 289      18.059  95.164  99.442  1.00  0.00           H  
ATOM   4480  HD2 LYS A 289      17.559  92.828  99.431  1.00  0.00           H  
ATOM   4481  HD3 LYS A 289      15.911  93.059  99.964  1.00  0.00           H  
ATOM   4482  HE2 LYS A 289      15.456  94.256  97.819  1.00  0.00           H  
ATOM   4483  HE3 LYS A 289      17.055  93.888  97.204  1.00  0.00           H  
ATOM   4484  HZ1 LYS A 289      14.933  91.941  97.950  1.00  0.00           H  
ATOM   4485  HZ2 LYS A 289      15.487  92.331  96.454  1.00  0.00           H  
ATOM   4486  HZ3 LYS A 289      16.438  91.510  97.563  1.00  0.00           H  
ATOM   4487  N   LYS A 290      17.331  98.157 100.721  1.00  0.00           N  
ATOM   4488  CA  LYS A 290      16.544  99.331 100.360  1.00  0.00           C  
ATOM   4489  C   LYS A 290      15.417  98.842  99.353  1.00  0.00           C  
ATOM   4490  O   LYS A 290      15.537  97.769  98.739  1.00  0.00           O  
ATOM   4491  CB  LYS A 290      17.586 100.367  99.917  1.00  0.00           C  
ATOM   4492  CG  LYS A 290      16.960 101.762  99.645  1.00  0.00           C  
ATOM   4493  CD  LYS A 290      18.009 102.697  98.981  1.00  0.00           C  
ATOM   4494  CE  LYS A 290      17.734 104.083  99.568  1.00  0.00           C  
ATOM   4495  NZ  LYS A 290      18.648 105.135  99.199  1.00  0.00           N1+
ATOM   4496  H   LYS A 290      18.067  97.862 100.096  1.00  0.00           H  
ATOM   4497  HA  LYS A 290      16.092  99.685 101.286  1.00  0.00           H  
ATOM   4498  HB2 LYS A 290      18.284 100.432 100.753  1.00  0.00           H  
ATOM   4499  HB3 LYS A 290      18.103  99.946  99.055  1.00  0.00           H  
ATOM   4500  HG2 LYS A 290      16.120 101.678  98.955  1.00  0.00           H  
ATOM   4501  HG3 LYS A 290      16.592 102.216 100.564  1.00  0.00           H  
ATOM   4502  HD2 LYS A 290      18.993 102.325  99.268  1.00  0.00           H  
ATOM   4503  HD3 LYS A 290      17.984 102.693  97.891  1.00  0.00           H  
ATOM   4504  HE2 LYS A 290      16.722 104.387  99.303  1.00  0.00           H  
ATOM   4505  HE3 LYS A 290      17.910 104.129 100.643  1.00  0.00           H  
ATOM   4506  HZ1 LYS A 290      19.601 104.967  99.486  1.00  0.00           H  
ATOM   4507  HZ2 LYS A 290      18.693 105.239  98.195  1.00  0.00           H  
ATOM   4508  HZ3 LYS A 290      18.451 106.033  99.618  1.00  0.00           H  
ATOM   4509  N   THR A 291      14.348  99.590  99.293  1.00  0.00           N  
ATOM   4510  CA  THR A 291      13.272  99.371  98.258  1.00  0.00           C  
ATOM   4511  C   THR A 291      13.769  99.748  96.885  1.00  0.00           C  
ATOM   4512  O   THR A 291      14.784 100.412  96.718  1.00  0.00           O  
ATOM   4513  CB  THR A 291      12.098 100.223  98.707  1.00  0.00           C  
ATOM   4514  CG2 THR A 291      11.344  99.621  99.866  1.00  0.00           C  
ATOM   4515  OG1 THR A 291      12.591 101.501  99.028  1.00  0.00           O  
ATOM   4516  H   THR A 291      14.470 100.551  99.575  1.00  0.00           H  
ATOM   4517  HA  THR A 291      12.907  98.343  98.282  1.00  0.00           H  
ATOM   4518  HB  THR A 291      11.439 100.331  97.845  1.00  0.00           H  
ATOM   4519  HG1 THR A 291      11.864 102.072  99.286  1.00  0.00           H  
ATOM   4520 HG21 THR A 291      11.946  99.633 100.776  1.00  0.00           H  
ATOM   4521 HG22 THR A 291      10.529 100.329 100.018  1.00  0.00           H  
ATOM   4522 HG23 THR A 291      10.889  98.661  99.624  1.00  0.00           H  
ATOM   4523  N   GLY A 292      13.038  99.357  95.843  1.00  0.00           N  
ATOM   4524  CA  GLY A 292      13.552  99.258  94.557  1.00  0.00           C  
ATOM   4525  C   GLY A 292      12.563  99.354  93.375  1.00  0.00           C  
ATOM   4526  O   GLY A 292      11.971  98.308  93.029  1.00  0.00           O  
ATOM   4527  OXT GLY A 292      12.331 100.423  92.822  1.00  0.00           O1-
ATOM   4528  H   GLY A 292      12.165  98.865  95.976  1.00  0.00           H  
ATOM   4529  HA2 GLY A 292      14.329 100.011  94.432  1.00  0.00           H  
ATOM   4530  HA3 GLY A 292      14.190  98.378  94.478  1.00  0.00           H  
ATOM   4531  N   ACT A 294      35.419  97.069 117.011  1.00  0.00           N  
ATOM   4532  CA  ACT A 294      36.203  95.876 117.726  1.00  0.00           C  
ATOM   4533  C   ACT A 294      35.383  94.902 118.613  1.00  0.00           C  
ATOM   4534  O   ACT A 294      35.907  93.792 118.716  1.00  0.00           O  
ATOM   4535  CE  ACT A 294      36.473  98.035 116.445  1.00  0.00           C  
ATOM   4536  OXT ACT A 294      34.294  95.180 119.058  1.00  0.00           O1-
ATOM   4537  HE1 ACT A 294      36.090  99.033 116.223  1.00  0.00           H  
ATOM   4538  HE2 ACT A 294      37.321  98.251 117.096  1.00  0.00           H  
ATOM   4539  HE3 ACT A 294      37.097  97.685 115.622  1.00  0.00           H  
ATOM   4540  H1  ACT A 294      37.037  96.213 118.343  1.00  0.00           H  
ATOM   4541  H3  ACT A 294      36.653  95.402 116.853  1.00  0.00           H  
ATOM   4542  H01 ACT A 294      34.748  97.453 117.692  1.00  0.00           H  
ATOM   4543  H02 ACT A 294      34.902  96.643 116.229  1.00  0.00           H  
ATOM   4544  CA' SAM A 293      37.740  97.100 110.592  1.00  0.00           C  
ATOM   4545  CB  SAM A 293      37.305  98.220 111.563  1.00  0.00           C  
ATOM   4546  CG  SAM A 293      38.519  98.867 112.259  1.00  0.00           C  
ATOM   4547  SD  SAM A 293      37.959  99.441 113.912  1.00  0.00           S  
ATOM   4548  C5' SAM A 293      36.643 100.697 113.618  1.00  0.00           C  
ATOM   4549  C4' SAM A 293      37.019 101.764 112.539  1.00  0.00           C  
ATOM   4550  O4' SAM A 293      36.001 102.776 112.738  1.00  0.00           O  
ATOM   4551  C3' SAM A 293      38.348 102.576 112.855  1.00  0.00           C  
ATOM   4552  O3' SAM A 293      39.319 102.444 111.792  1.00  0.00           O  
ATOM   4553  C2' SAM A 293      37.948 104.001 113.111  1.00  0.00           C  
ATOM   4554  O2' SAM A 293      38.899 104.915 112.599  1.00  0.00           O  
ATOM   4555  C1' SAM A 293      36.553 104.124 112.506  1.00  0.00           C  
ATOM   4556  OXT SAM A 293      39.504  95.752 111.397  1.00  0.00           O  
ATOM   4557  N1  SAM A 293      33.319 107.924 110.947  1.00  0.00           N  
ATOM   4558  C2  SAM A 293      34.107 107.091 110.285  1.00  0.00           C  
ATOM   4559  N3  SAM A 293      34.969 106.160 110.804  1.00  0.00           N  
ATOM   4560  C4  SAM A 293      35.024 106.085 112.088  1.00  0.00           C  
ATOM   4561  C5  SAM A 293      34.287 106.872 112.931  1.00  0.00           C  
ATOM   4562  C6  SAM A 293      33.407 107.770 112.263  1.00  0.00           C  
ATOM   4563  N6  SAM A 293      32.646 108.560 113.001  1.00  0.00           N  
ATOM   4564  N7  SAM A 293      34.445 106.607 114.218  1.00  0.00           N  
ATOM   4565  C8  SAM A 293      35.292 105.611 114.170  1.00  0.00           C  
ATOM   4566  N9  SAM A 293      35.635 105.191 112.870  1.00  0.00           N  
ATOM   4567  C'  SAM A 293      38.295  95.831 111.332  1.00  0.00           C  
ATOM   4568  N'  SAM A 293      36.671  96.849 109.473  1.00  0.00           N  
ATOM   4569  O'  SAM A 293      37.532  94.995 111.761  1.00  0.00           O  
ATOM   4570 HN61 SAM A 293      32.618 108.283 113.974  1.00  0.00           H  
ATOM   4571 HN62 SAM A 293      32.568 109.528 112.717  1.00  0.00           H  
ATOM   4572  HA  SAM A 293      38.564  97.388 109.939  1.00  0.00           H  
ATOM   4573  HB1 SAM A 293      36.565  97.829 112.273  1.00  0.00           H  
ATOM   4574  HB2 SAM A 293      36.894  99.019 110.933  1.00  0.00           H  
ATOM   4575  HG1 SAM A 293      38.954  99.713 111.712  1.00  0.00           H  
ATOM   4576  HG2 SAM A 293      39.359  98.168 112.355  1.00  0.00           H  
ATOM   4577 HO2' SAM A 293      38.888 104.708 111.649  1.00  0.00           H  
ATOM   4578 HO3' SAM A 293      38.836 102.611 110.964  1.00  0.00           H  
ATOM   4579  H01 SAM A 293      35.824 105.303 115.061  1.00  0.00           H  
ATOM   4580  H02 SAM A 293      36.931 101.309 111.545  1.00  0.00           H  
ATOM   4581  H03 SAM A 293      38.730 102.166 113.798  1.00  0.00           H  
ATOM   4582  H04 SAM A 293      37.859 104.192 114.187  1.00  0.00           H  
ATOM   4583  H05 SAM A 293      36.748 104.215 111.431  1.00  0.00           H  
ATOM   4584  H06 SAM A 293      33.915 107.172 109.217  1.00  0.00           H  
ATOM   4585  H07 SAM A 293      36.595  97.640 108.817  1.00  0.00           H  
ATOM   4586  H08 SAM A 293      35.796  96.558 109.932  1.00  0.00           H  
ATOM   4587  H09 SAM A 293      36.926  96.011 108.931  1.00  0.00           H  
ATOM   4588 H5'1 SAM A 293      36.461 101.282 114.527  1.00  0.00           H  
ATOM   4589 H5'2 SAM A 293      35.702 100.229 113.306  1.00  0.00           H  
END
