# Supplementary material for: Computational Investigation of GNMT-Catalyzed Methyl Transfer Reaction: Integrating MD, QM, and ML Approaches
Source: J Comput Chem. Author manuscript; Available in PMC 2026 Jun 29. (PMC13312424; doi:10.1002/jcc.70434)
Supplement: SI-3 [file NIHMS2188582-supplement-SI-3.zip › MD-frame-pdbs/clustering-P1-25369.pdb]

ATOM      1  N   VAL A   1      61.872  38.903  45.135  1.00  0.00           N0.      0
ATOM      2  H1  VAL A   1      62.060  39.593  45.848  1.00  0.00           H0.      0
ATOM      3  H2  VAL A   1      61.592  38.054  45.605  1.00  0.00           H0.      0
ATOM      4  H3  VAL A   1      61.112  39.230  44.557  1.00  0.00           H0.      0
ATOM      5  CA  VAL A   1      63.013  38.624  44.170  1.00  0.00           C0.      0
ATOM      6  HA  VAL A   1      63.102  39.400  43.410  1.00  0.00           H0.      0
ATOM      7  CB  VAL A   1      64.382  38.381  44.940  1.00  0.00           C0.      0
ATOM      8  HB  VAL A   1      64.109  37.708  45.753  1.00  0.00           H0.      0
ATOM      9  CG1 VAL A   1      65.474  37.722  44.150  1.00  0.00           C0.      0
ATOM     10 HG11 VAL A   1      65.294  36.655  44.019  1.00  0.00           H0.      0
ATOM     11 HG12 VAL A   1      65.861  38.261  43.285  1.00  0.00           H0.      0
ATOM     12 HG13 VAL A   1      66.290  37.685  44.872  1.00  0.00           H0.      0
ATOM     13  CG2 VAL A   1      64.898  39.709  45.500  1.00  0.00           C0.      0
ATOM     14 HG21 VAL A   1      64.072  40.224  45.990  1.00  0.00           H0.      0
ATOM     15 HG22 VAL A   1      65.696  39.414  46.181  1.00  0.00           H0.      0
ATOM     16 HG23 VAL A   1      65.247  40.308  44.658  1.00  0.00           H0.      0
ATOM     17  C   VAL A   1      62.705  37.377  43.378  1.00  0.00           C0.      0
ATOM     18  O   VAL A   1      62.651  36.282  43.911  1.00  0.00           O0.      0
ATOM     19  N   ASP A   2      62.513  37.591  42.036  1.00  0.00           N0.      0
ATOM     20  H   ASP A   2      62.431  38.503  41.611  1.00  0.00           H0.      0
ATOM     21  CA  ASP A   2      62.407  36.505  41.040  1.00  0.00           C0.      0
ATOM     22  HA  ASP A   2      61.774  35.712  41.438  1.00  0.00           H0.      0
ATOM     23  CB  ASP A   2      61.680  36.916  39.806  1.00  0.00           C0.      0
ATOM     24  HB2 ASP A   2      61.544  36.038  39.175  1.00  0.00           H0.      0
ATOM     25  HB3 ASP A   2      60.656  36.959  40.177  1.00  0.00           H0.      0
ATOM     26  CG  ASP A   2      62.087  38.160  39.058  1.00  0.00           C0.      0
ATOM     27  OD1 ASP A   2      63.119  38.779  39.389  1.00  0.00           O0.      0
ATOM     28  OD2 ASP A   2      61.357  38.456  38.051  1.00  0.00           O0.      0
ATOM     29  C   ASP A   2      63.819  35.998  40.552  1.00  0.00           C0.      0
ATOM     30  O   ASP A   2      63.938  35.145  39.667  1.00  0.00           O0.      0
ATOM     31  N   SER A   3      64.940  36.627  41.023  1.00  0.00           N0.      0
ATOM     32  H   SER A   3      64.768  37.391  41.661  1.00  0.00           H0.      0
ATOM     33  CA  SER A   3      66.298  36.441  40.486  1.00  0.00           C0.      0
ATOM     34  HA  SER A   3      66.897  37.145  41.063  1.00  0.00           H0.      0
ATOM     35  CB  SER A   3      66.740  34.974  40.878  1.00  0.00           C0.      0
ATOM     36  HB2 SER A   3      66.192  34.219  40.314  1.00  0.00           H0.      0
ATOM     37  HB3 SER A   3      67.779  34.815  40.589  1.00  0.00           H0.      0
ATOM     38  OG  SER A   3      66.580  34.676  42.254  1.00  0.00           O0.      0
ATOM     39  HG  SER A   3      65.684  34.339  42.333  1.00  0.00           H0.      0
ATOM     40  C   SER A   3      66.513  36.711  38.954  1.00  0.00           C0.      0
ATOM     41  O   SER A   3      67.633  36.416  38.467  1.00  0.00           O0.      0
ATOM     42  N   VAL A   4      65.604  37.330  38.246  1.00  0.00           N0.      0
ATOM     43  H   VAL A   4      64.804  37.700  38.739  1.00  0.00           H0.      0
ATOM     44  CA  VAL A   4      65.690  37.394  36.750  1.00  0.00           C0.      0
ATOM     45  HA  VAL A   4      66.236  36.512  36.413  1.00  0.00           H0.      0
ATOM     46  CB  VAL A   4      64.333  37.312  36.073  1.00  0.00           C0.      0
ATOM     47  HB  VAL A   4      63.681  38.085  36.481  1.00  0.00           H0.      0
ATOM     48  CG1 VAL A   4      64.378  37.539  34.594  1.00  0.00           C0.      0
ATOM     49 HG11 VAL A   4      64.544  36.612  34.046  1.00  0.00           H0.      0
ATOM     50 HG12 VAL A   4      63.403  37.941  34.321  1.00  0.00           H0.      0
ATOM     51 HG13 VAL A   4      65.109  38.302  34.326  1.00  0.00           H0.      0
ATOM     52  CG2 VAL A   4      63.528  36.087  36.343  1.00  0.00           C0.      0
ATOM     53 HG21 VAL A   4      62.639  36.206  35.724  1.00  0.00           H0.      0
ATOM     54 HG22 VAL A   4      64.086  35.188  36.080  1.00  0.00           H0.      0
ATOM     55 HG23 VAL A   4      63.116  36.149  37.350  1.00  0.00           H0.      0
ATOM     56  C   VAL A   4      66.499  38.695  36.363  1.00  0.00           C0.      0
ATOM     57  O   VAL A   4      66.041  39.743  36.645  1.00  0.00           O0.      0
ATOM     58  N   TYR A   5      67.601  38.624  35.584  1.00  0.00           N0.      0
ATOM     59  H   TYR A   5      67.860  37.699  35.272  1.00  0.00           H0.      0
ATOM     60  CA  TYR A   5      68.270  39.772  34.940  1.00  0.00           C0.      0
ATOM     61  HA  TYR A   5      68.571  40.476  35.715  1.00  0.00           H0.      0
ATOM     62  CB  TYR A   5      69.669  39.414  34.394  1.00  0.00           C0.      0
ATOM     63  HB2 TYR A   5      70.105  38.797  35.179  1.00  0.00           H0.      0
ATOM     64  HB3 TYR A   5      69.592  38.784  33.508  1.00  0.00           H0.      0
ATOM     65  CG  TYR A   5      70.534  40.603  34.082  1.00  0.00           C0.      0
ATOM     66  CD1 TYR A   5      71.076  41.510  35.054  1.00  0.00           C0.      0
ATOM     67  HD1 TYR A   5      71.174  41.243  36.096  1.00  0.00           H0.      0
ATOM     68  CE1 TYR A   5      71.614  42.757  34.686  1.00  0.00           C0.      0
ATOM     69  HE1 TYR A   5      72.074  43.402  35.420  1.00  0.00           H0.      0
ATOM     70  CZ  TYR A   5      71.593  43.090  33.264  1.00  0.00           C0.      0
ATOM     71  OH  TYR A   5      72.043  44.217  32.816  1.00  0.00           O0.      0
ATOM     72  HH  TYR A   5      71.770  44.392  31.912  1.00  0.00           H0.      0
ATOM     73  CE2 TYR A   5      71.005  42.136  32.362  1.00  0.00           C0.      0
ATOM     74  HE2 TYR A   5      70.846  42.340  31.313  1.00  0.00           H0.      0
ATOM     75  CD2 TYR A   5      70.621  40.892  32.740  1.00  0.00           C0.      0
ATOM     76  HD2 TYR A   5      70.358  40.068  32.094  1.00  0.00           H0.      0
ATOM     77  C   TYR A   5      67.540  40.414  33.719  1.00  0.00           C0.      0
ATOM     78  O   TYR A   5      67.028  39.697  32.875  1.00  0.00           O0.      0
ATOM     79  N   ARG A   6      67.485  41.750  33.791  1.00  0.00           N0.      0
ATOM     80  H   ARG A   6      67.942  42.262  34.531  1.00  0.00           H0.      0
ATOM     81  CA  ARG A   6      66.713  42.550  32.813  1.00  0.00           C0.      0
ATOM     82  HA  ARG A   6      66.283  41.978  31.991  1.00  0.00           H0.      0
ATOM     83  CB  ARG A   6      65.595  43.179  33.586  1.00  0.00           C0.      0
ATOM     84  HB2 ARG A   6      65.953  43.617  34.518  1.00  0.00           H0.      0
ATOM     85  HB3 ARG A   6      65.173  44.002  33.009  1.00  0.00           H0.      0
ATOM     86  CG  ARG A   6      64.619  42.067  33.859  1.00  0.00           C0.      0
ATOM     87  HG2 ARG A   6      64.404  41.766  32.834  1.00  0.00           H0.      0
ATOM     88  HG3 ARG A   6      65.034  41.238  34.432  1.00  0.00           H0.      0
ATOM     89  CD  ARG A   6      63.364  42.605  34.576  1.00  0.00           C0.      0
ATOM     90  HD2 ARG A   6      63.653  43.114  35.496  1.00  0.00           H0.      0
ATOM     91  HD3 ARG A   6      62.959  43.377  33.922  1.00  0.00           H0.      0
ATOM     92  NE  ARG A   6      62.348  41.557  34.770  1.00  0.00           N0.      0
ATOM     93  HE  ARG A   6      61.668  41.366  34.047  1.00  0.00           H0.      0
ATOM     94  CZ  ARG A   6      62.256  40.730  35.819  1.00  0.00           C0.      0
ATOM     95  NH1 ARG A   6      61.499  39.741  35.679  1.00  0.00           N0.      0
ATOM     96 HH11 ARG A   6      61.053  39.649  34.778  1.00  0.00           H0.      0
ATOM     97 HH12 ARG A   6      61.200  39.298  36.536  1.00  0.00           H0.      0
ATOM     98  NH2 ARG A   6      62.889  40.781  36.959  1.00  0.00           N0.      0
ATOM     99 HH21 ARG A   6      63.663  41.423  37.060  1.00  0.00           H0.      0
ATOM    100 HH22 ARG A   6      62.740  40.031  37.617  1.00  0.00           H0.      0
ATOM    101  C   ARG A   6      67.650  43.632  32.244  1.00  0.00           C0.      0
ATOM    102  O   ARG A   6      68.563  44.141  32.854  1.00  0.00           O0.      0
ATOM    103  N   THR A   7      67.135  44.002  31.061  1.00  0.00           N0.      0
ATOM    104  H   THR A   7      66.313  43.554  30.683  1.00  0.00           H0.      0
ATOM    105  CA  THR A   7      67.577  45.152  30.301  1.00  0.00           C0.      0
ATOM    106  HA  THR A   7      68.663  45.081  30.252  1.00  0.00           H0.      0
ATOM    107  CB  THR A   7      67.142  45.178  28.888  1.00  0.00           C0.      0
ATOM    108  HB  THR A   7      66.067  45.143  28.713  1.00  0.00           H0.      0
ATOM    109  CG2 THR A   7      67.766  46.273  27.986  1.00  0.00           C0.      0
ATOM    110 HG21 THR A   7      68.782  45.979  27.723  1.00  0.00           H0.      0
ATOM    111 HG22 THR A   7      67.186  46.293  27.063  1.00  0.00           H0.      0
ATOM    112 HG23 THR A   7      67.693  47.270  28.421  1.00  0.00           H0.      0
ATOM    113  OG1 THR A   7      67.565  43.962  28.299  1.00  0.00           O0.      0
ATOM    114  HG1 THR A   7      66.763  43.464  28.473  1.00  0.00           H0.      0
ATOM    115  C   THR A   7      67.227  46.462  30.937  1.00  0.00           C0.      0
ATOM    116  O   THR A   7      66.062  46.814  31.054  1.00  0.00           O0.      0
ATOM    117  N   ARG A   8      68.270  47.274  31.278  1.00  0.00           N0.      0
ATOM    118  H   ARG A   8      69.205  46.900  31.207  1.00  0.00           H0.      0
ATOM    119  CA  ARG A   8      68.261  48.624  31.714  1.00  0.00           C0.      0
ATOM    120  HA  ARG A   8      67.362  48.815  32.300  1.00  0.00           H0.      0
ATOM    121  CB  ARG A   8      69.454  48.812  32.651  1.00  0.00           C0.      0
ATOM    122  HB2 ARG A   8      69.324  47.968  33.328  1.00  0.00           H0.      0
ATOM    123  HB3 ARG A   8      70.382  48.730  32.085  1.00  0.00           H0.      0
ATOM    124  CG  ARG A   8      69.352  50.123  33.456  1.00  0.00           C0.      0
ATOM    125  HG2 ARG A   8      69.391  51.070  32.918  1.00  0.00           H0.      0
ATOM    126  HG3 ARG A   8      68.427  50.137  34.033  1.00  0.00           H0.      0
ATOM    127  CD  ARG A   8      70.482  50.176  34.477  1.00  0.00           C0.      0
ATOM    128  HD2 ARG A   8      70.471  49.372  35.213  1.00  0.00           H0.      0
ATOM    129  HD3 ARG A   8      71.411  50.051  33.921  1.00  0.00           H0.      0
ATOM    130  NE  ARG A   8      70.473  51.459  35.083  1.00  0.00           N0.      0
ATOM    131  HE  ARG A   8      69.644  52.024  34.960  1.00  0.00           H0.      0
ATOM    132  CZ  ARG A   8      71.311  52.006  35.970  1.00  0.00           C0.      0
ATOM    133  NH1 ARG A   8      70.985  52.963  36.729  1.00  0.00           N0.      0
ATOM    134 HH11 ARG A   8      70.186  53.512  36.444  1.00  0.00           H0.      0
ATOM    135 HH12 ARG A   8      71.694  53.475  37.235  1.00  0.00           H0.      0
ATOM    136  NH2 ARG A   8      72.484  51.515  36.202  1.00  0.00           N0.      0
ATOM    137 HH21 ARG A   8      72.988  51.093  35.435  1.00  0.00           H0.      0
ATOM    138 HH22 ARG A   8      73.076  52.065  36.808  1.00  0.00           H0.      0
ATOM    139  C   ARG A   8      68.127  49.524  30.441  1.00  0.00           C0.      0
ATOM    140  O   ARG A   8      69.105  49.811  29.800  1.00  0.00           O0.      0
ATOM    141  N   SER A   9      66.877  49.656  30.014  1.00  0.00           N0.      0
ATOM    142  H   SER A   9      66.153  49.174  30.527  1.00  0.00           H0.      0
ATOM    143  CA  SER A   9      66.558  50.512  28.923  1.00  0.00           C0.      0
ATOM    144  HA  SER A   9      67.368  51.243  28.926  1.00  0.00           H0.      0
ATOM    145  CB  SER A   9      66.573  49.772  27.590  1.00  0.00           C0.      0
ATOM    146  HB2 SER A   9      66.440  50.403  26.710  1.00  0.00           H0.      0
ATOM    147  HB3 SER A   9      67.573  49.340  27.621  1.00  0.00           H0.      0
ATOM    148  OG  SER A   9      65.437  48.851  27.637  1.00  0.00           O0.      0
ATOM    149  HG  SER A   9      65.088  48.750  26.748  1.00  0.00           H0.      0
ATOM    150  C   SER A   9      65.232  51.332  29.011  1.00  0.00           C0.      0
ATOM    151  O   SER A   9      64.817  51.943  28.046  1.00  0.00           O0.      0
ATOM    152  N   LEU A  10      64.642  51.311  30.131  1.00  0.00           N0.      0
ATOM    153  H   LEU A  10      65.114  50.892  30.921  1.00  0.00           H0.      0
ATOM    154  CA  LEU A  10      63.414  51.995  30.420  1.00  0.00           C0.      0
ATOM    155  HA  LEU A  10      62.786  52.032  29.530  1.00  0.00           H0.      0
ATOM    156  CB  LEU A  10      62.692  51.216  31.635  1.00  0.00           C0.      0
ATOM    157  HB2 LEU A  10      63.257  51.059  32.555  1.00  0.00           H0.      0
ATOM    158  HB3 LEU A  10      61.803  51.778  31.920  1.00  0.00           H0.      0
ATOM    159  CG  LEU A  10      62.331  49.838  31.072  1.00  0.00           C0.      0
ATOM    160  HG  LEU A  10      62.376  49.870  29.983  1.00  0.00           H0.      0
ATOM    161  CD1 LEU A  10      63.179  48.705  31.630  1.00  0.00           C0.      0
ATOM    162 HD11 LEU A  10      64.116  48.628  31.079  1.00  0.00           H0.      0
ATOM    163 HD12 LEU A  10      63.502  48.855  32.660  1.00  0.00           H0.      0
ATOM    164 HD13 LEU A  10      62.744  47.715  31.493  1.00  0.00           H0.      0
ATOM    165  CD2 LEU A  10      60.882  49.395  31.329  1.00  0.00           C0.      0
ATOM    166 HD21 LEU A  10      60.703  48.927  32.296  1.00  0.00           H0.      0
ATOM    167 HD22 LEU A  10      60.206  50.238  31.474  1.00  0.00           H0.      0
ATOM    168 HD23 LEU A  10      60.529  48.792  30.493  1.00  0.00           H0.      0
ATOM    169  C   LEU A  10      63.749  53.481  30.815  1.00  0.00           C0.      0
ATOM    170  O   LEU A  10      64.832  53.815  31.322  1.00  0.00           O0.      0
ATOM    171  N   GLY A  11      62.768  54.406  30.825  1.00  0.00           N0.      0
ATOM    172  H   GLY A  11      61.830  54.145  30.555  1.00  0.00           H0.      0
ATOM    173  CA  GLY A  11      62.906  55.804  31.237  1.00  0.00           C0.      0
ATOM    174  HA2 GLY A  11      63.774  56.223  30.726  1.00  0.00           H0.      0
ATOM    175  HA3 GLY A  11      62.052  56.359  30.848  1.00  0.00           H0.      0
ATOM    176  C   GLY A  11      63.113  56.099  32.793  1.00  0.00           C0.      0
ATOM    177  O   GLY A  11      63.092  55.243  33.683  1.00  0.00           O0.      0
ATOM    178  N   VAL A  12      63.338  57.408  33.092  1.00  0.00           N0.      0
ATOM    179  H   VAL A  12      63.296  58.005  32.279  1.00  0.00           H0.      0
ATOM    180  CA  VAL A  12      63.770  57.934  34.405  1.00  0.00           C0.      0
ATOM    181  HA  VAL A  12      64.712  57.450  34.662  1.00  0.00           H0.      0
ATOM    182  CB  VAL A  12      64.072  59.430  34.281  1.00  0.00           C0.      0
ATOM    183  HB  VAL A  12      63.175  59.916  33.896  1.00  0.00           H0.      0
ATOM    184  CG1 VAL A  12      64.515  60.057  35.597  1.00  0.00           C0.      0
ATOM    185 HG11 VAL A  12      63.761  59.945  36.377  1.00  0.00           H0.      0
ATOM    186 HG12 VAL A  12      65.412  59.626  36.040  1.00  0.00           H0.      0
ATOM    187 HG13 VAL A  12      64.800  61.081  35.356  1.00  0.00           H0.      0
ATOM    188  CG2 VAL A  12      65.207  59.572  33.216  1.00  0.00           C0.      0
ATOM    189 HG21 VAL A  12      64.904  59.429  32.179  1.00  0.00           H0.      0
ATOM    190 HG22 VAL A  12      65.556  60.604  33.194  1.00  0.00           H0.      0
ATOM    191 HG23 VAL A  12      66.024  58.861  33.343  1.00  0.00           H0.      0
ATOM    192  C   VAL A  12      62.780  57.588  35.570  1.00  0.00           C0.      0
ATOM    193  O   VAL A  12      63.213  57.385  36.683  1.00  0.00           O0.      0
ATOM    194  N   ALA A  13      61.558  57.258  35.229  1.00  0.00           N0.      0
ATOM    195  H   ALA A  13      61.261  57.603  34.327  1.00  0.00           H0.      0
ATOM    196  CA  ALA A  13      60.564  56.648  36.182  1.00  0.00           C0.      0
ATOM    197  HA  ALA A  13      60.329  57.243  37.064  1.00  0.00           H0.      0
ATOM    198  CB  ALA A  13      59.271  56.469  35.374  1.00  0.00           C0.      0
ATOM    199  HB1 ALA A  13      59.539  55.986  34.435  1.00  0.00           H0.      0
ATOM    200  HB2 ALA A  13      58.687  55.724  35.915  1.00  0.00           H0.      0
ATOM    201  HB3 ALA A  13      58.735  57.393  35.155  1.00  0.00           H0.      0
ATOM    202  C   ALA A  13      60.839  55.205  36.732  1.00  0.00           C0.      0
ATOM    203  O   ALA A  13      60.389  54.937  37.856  1.00  0.00           O0.      0
ATOM    204  N   ALA A  14      61.656  54.369  36.009  1.00  0.00           N0.      0
ATOM    205  H   ALA A  14      62.059  54.675  35.134  1.00  0.00           H0.      0
ATOM    206  CA  ALA A  14      62.007  53.029  36.513  1.00  0.00           C0.      0
ATOM    207  HA  ALA A  14      61.352  52.647  37.296  1.00  0.00           H0.      0
ATOM    208  CB  ALA A  14      61.960  52.086  35.330  1.00  0.00           C0.      0
ATOM    209  HB1 ALA A  14      62.206  51.062  35.612  1.00  0.00           H0.      0
ATOM    210  HB2 ALA A  14      60.930  52.151  34.979  1.00  0.00           H0.      0
ATOM    211  HB3 ALA A  14      62.572  52.474  34.516  1.00  0.00           H0.      0
ATOM    212  C   ALA A  14      63.293  53.112  37.260  1.00  0.00           C0.      0
ATOM    213  O   ALA A  14      63.405  52.369  38.217  1.00  0.00           O0.      0
ATOM    214  N   GLU A  15      64.131  54.058  36.880  1.00  0.00           N0.      0
ATOM    215  H   GLU A  15      63.712  54.740  36.264  1.00  0.00           H0.      0
ATOM    216  CA  GLU A  15      65.434  54.384  37.476  1.00  0.00           C0.      0
ATOM    217  HA  GLU A  15      66.040  53.497  37.661  1.00  0.00           H0.      0
ATOM    218  CB  GLU A  15      66.249  55.405  36.551  1.00  0.00           C0.      0
ATOM    219  HB2 GLU A  15      65.516  56.197  36.402  1.00  0.00           H0.      0
ATOM    220  HB3 GLU A  15      67.157  55.751  37.045  1.00  0.00           H0.      0
ATOM    221  CG  GLU A  15      66.740  54.976  35.106  1.00  0.00           C0.      0
ATOM    222  HG2 GLU A  15      65.853  54.622  34.581  1.00  0.00           H0.      0
ATOM    223  HG3 GLU A  15      67.173  55.876  34.669  1.00  0.00           H0.      0
ATOM    224  CD  GLU A  15      67.810  53.788  35.087  1.00  0.00           C0.      0
ATOM    225  OE1 GLU A  15      68.277  53.420  34.030  1.00  0.00           O0.      0
ATOM    226  OE2 GLU A  15      67.900  53.166  36.160  1.00  0.00           O0.      0
ATOM    227  C   GLU A  15      65.254  55.033  38.890  1.00  0.00           C0.      0
ATOM    228  O   GLU A  15      65.902  54.632  39.821  1.00  0.00           O0.      0
ATOM    229  N   GLY A  16      64.244  55.913  38.963  1.00  0.00           N0.      0
ATOM    230  H   GLY A  16      63.825  56.137  38.072  1.00  0.00           H0.      0
ATOM    231  CA  GLY A  16      63.905  56.629  40.207  1.00  0.00           C0.      0
ATOM    232  HA2 GLY A  16      64.717  56.913  40.876  1.00  0.00           H0.      0
ATOM    233  HA3 GLY A  16      63.323  57.530  40.007  1.00  0.00           H0.      0
ATOM    234  C   GLY A  16      62.906  55.903  41.198  1.00  0.00           C0.      0
ATOM    235  O   GLY A  16      62.330  56.564  42.073  1.00  0.00           O0.      0
ATOM    236  N   ILE A  17      62.607  54.620  40.926  1.00  0.00           N0.      0
ATOM    237  H   ILE A  17      63.083  54.090  40.210  1.00  0.00           H0.      0
ATOM    238  CA  ILE A  17      61.371  53.985  41.434  1.00  0.00           C0.      0
ATOM    239  HA  ILE A  17      60.656  54.779  41.219  1.00  0.00           H0.      0
ATOM    240  CB  ILE A  17      61.063  52.741  40.679  1.00  0.00           C0.      0
ATOM    241  HB  ILE A  17      61.277  52.976  39.636  1.00  0.00           H0.      0
ATOM    242  CG2 ILE A  17      61.955  51.561  41.126  1.00  0.00           C0.      0
ATOM    243 HG21 ILE A  17      61.777  51.200  42.139  1.00  0.00           H0.      0
ATOM    244 HG22 ILE A  17      61.903  50.778  40.370  1.00  0.00           H0.      0
ATOM    245 HG23 ILE A  17      62.952  51.969  41.296  1.00  0.00           H0.      0
ATOM    246  CG1 ILE A  17      59.586  52.321  40.798  1.00  0.00           C0.      0
ATOM    247 HG12 ILE A  17      59.313  51.999  41.803  1.00  0.00           H0.      0
ATOM    248 HG13 ILE A  17      58.960  53.174  40.535  1.00  0.00           H0.      0
ATOM    249  CD1 ILE A  17      59.189  51.092  39.931  1.00  0.00           C0.      0
ATOM    250 HD11 ILE A  17      59.506  51.190  38.893  1.00  0.00           H0.      0
ATOM    251 HD12 ILE A  17      59.747  50.239  40.316  1.00  0.00           H0.      0
ATOM    252 HD13 ILE A  17      58.149  50.792  40.058  1.00  0.00           H0.      0
ATOM    253  C   ILE A  17      61.330  53.846  43.008  1.00  0.00           C0.      0
ATOM    254  O   ILE A  17      62.382  53.747  43.594  1.00  0.00           O0.      0
ATOM    255  N   PRO A  18      60.223  54.049  43.709  1.00  0.00           N0.      0
ATOM    256  CD  PRO A  18      58.969  54.645  43.212  1.00  0.00           C0.      0
ATOM    257  HD2 PRO A  18      58.517  54.129  42.365  1.00  0.00           H0.      0
ATOM    258  HD3 PRO A  18      59.190  55.672  42.921  1.00  0.00           H0.      0
ATOM    259  CG  PRO A  18      58.011  54.675  44.422  1.00  0.00           C0.      0
ATOM    260  HG2 PRO A  18      57.490  53.718  44.412  1.00  0.00           H0.      0
ATOM    261  HG3 PRO A  18      57.334  55.524  44.326  1.00  0.00           H0.      0
ATOM    262  CB  PRO A  18      58.878  54.730  45.589  1.00  0.00           C0.      0
ATOM    263  HB2 PRO A  18      58.388  54.257  46.440  1.00  0.00           H0.      0
ATOM    264  HB3 PRO A  18      58.998  55.808  45.702  1.00  0.00           H0.      0
ATOM    265  CA  PRO A  18      60.173  54.040  45.187  1.00  0.00           C0.      0
ATOM    266  HA  PRO A  18      61.058  54.539  45.581  1.00  0.00           H0.      0
ATOM    267  C   PRO A  18      60.245  52.533  45.524  1.00  0.00           C0.      0
ATOM    268  O   PRO A  18      59.944  51.595  44.797  1.00  0.00           O0.      0
ATOM    269  N   ASP A  19      60.828  52.296  46.686  1.00  0.00           N0.      0
ATOM    270  H   ASP A  19      61.120  53.081  47.250  1.00  0.00           H0.      0
ATOM    271  CA  ASP A  19      60.887  51.089  47.540  1.00  0.00           C0.      0
ATOM    272  HA  ASP A  19      60.882  50.203  46.906  1.00  0.00           H0.      0
ATOM    273  CB  ASP A  19      62.094  51.191  48.443  1.00  0.00           C0.      0
ATOM    274  HB2 ASP A  19      61.958  51.978  49.185  1.00  0.00           H0.      0
ATOM    275  HB3 ASP A  19      62.232  50.198  48.871  1.00  0.00           H0.      0
ATOM    276  CG  ASP A  19      63.388  51.436  47.643  1.00  0.00           C0.      0
ATOM    277  OD1 ASP A  19      63.840  50.464  46.978  1.00  0.00           O0.      0
ATOM    278  OD2 ASP A  19      63.982  52.550  47.737  1.00  0.00           O0.      0
ATOM    279  C   ASP A  19      59.643  50.973  48.468  1.00  0.00           C0.      0
ATOM    280  O   ASP A  19      59.587  50.246  49.417  1.00  0.00           O0.      0
ATOM    281  N   GLN A  20      58.561  51.758  48.211  1.00  0.00           N0.      0
ATOM    282  H   GLN A  20      58.390  52.178  47.308  1.00  0.00           H0.      0
ATOM    283  CA  GLN A  20      57.674  52.146  49.301  1.00  0.00           C0.      0
ATOM    284  HA  GLN A  20      58.346  52.365  50.131  1.00  0.00           H0.      0
ATOM    285  CB  GLN A  20      56.966  53.447  48.909  1.00  0.00           C0.      0
ATOM    286  HB2 GLN A  20      56.513  53.974  49.748  1.00  0.00           H0.      0
ATOM    287  HB3 GLN A  20      57.671  54.224  48.617  1.00  0.00           H0.      0
ATOM    288  CG  GLN A  20      55.878  53.153  47.823  1.00  0.00           C0.      0
ATOM    289  HG2 GLN A  20      56.439  52.618  47.057  1.00  0.00           H0.      0
ATOM    290  HG3 GLN A  20      55.037  52.513  48.088  1.00  0.00           H0.      0
ATOM    291  CD  GLN A  20      55.328  54.451  47.301  1.00  0.00           C0.      0
ATOM    292  OE1 GLN A  20      55.369  55.549  47.863  1.00  0.00           O0.      0
ATOM    293  NE2 GLN A  20      54.822  54.426  46.116  1.00  0.00           N0.      0
ATOM    294 HE21 GLN A  20      54.568  55.281  45.642  1.00  0.00           H0.      0
ATOM    295 HE22 GLN A  20      54.864  53.648  45.473  1.00  0.00           H0.      0
ATOM    296  C   GLN A  20      56.698  51.081  49.764  1.00  0.00           C0.      0
ATOM    297  O   GLN A  20      56.089  51.201  50.823  1.00  0.00           O0.      0
ATOM    298  N   TYR A  21      56.626  49.891  49.101  1.00  0.00           N0.      0
ATOM    299  H   TYR A  21      57.051  49.781  48.191  1.00  0.00           H0.      0
ATOM    300  CA  TYR A  21      55.913  48.675  49.531  1.00  0.00           C0.      0
ATOM    301  HA  TYR A  21      55.370  48.769  50.471  1.00  0.00           H0.      0
ATOM    302  CB  TYR A  21      54.963  48.212  48.419  1.00  0.00           C0.      0
ATOM    303  HB2 TYR A  21      55.440  48.123  47.443  1.00  0.00           H0.      0
ATOM    304  HB3 TYR A  21      54.505  47.245  48.631  1.00  0.00           H0.      0
ATOM    305  CG  TYR A  21      53.807  49.157  48.418  1.00  0.00           C0.      0
ATOM    306  CD1 TYR A  21      53.751  50.171  47.439  1.00  0.00           C0.      0
ATOM    307  HD1 TYR A  21      54.606  50.389  46.817  1.00  0.00           H0.      0
ATOM    308  CE1 TYR A  21      52.605  50.996  47.297  1.00  0.00           C0.      0
ATOM    309  HE1 TYR A  21      52.643  51.715  46.492  1.00  0.00           H0.      0
ATOM    310  CZ  TYR A  21      51.575  50.845  48.215  1.00  0.00           C0.      0
ATOM    311  OH  TYR A  21      50.423  51.580  48.212  1.00  0.00           O0.      0
ATOM    312  HH  TYR A  21      50.339  52.031  47.369  1.00  0.00           H0.      0
ATOM    313  CE2 TYR A  21      51.703  49.914  49.289  1.00  0.00           C0.      0
ATOM    314  HE2 TYR A  21      50.883  49.725  49.965  1.00  0.00           H0.      0
ATOM    315  CD2 TYR A  21      52.846  49.079  49.396  1.00  0.00           C0.      0
ATOM    316  HD2 TYR A  21      52.919  48.228  50.057  1.00  0.00           H0.      0
ATOM    317  C   TYR A  21      56.944  47.520  49.841  1.00  0.00           C0.      0
ATOM    318  O   TYR A  21      56.534  46.421  50.111  1.00  0.00           O0.      0
ATOM    319  N   ALA A  22      58.220  47.696  49.534  1.00  0.00           N0.      0
ATOM    320  H   ALA A  22      58.470  48.591  49.137  1.00  0.00           H0.      0
ATOM    321  CA  ALA A  22      59.280  46.695  49.619  1.00  0.00           C0.      0
ATOM    322  HA  ALA A  22      58.806  45.718  49.522  1.00  0.00           H0.      0
ATOM    323  CB  ALA A  22      60.150  46.882  48.414  1.00  0.00           C0.      0
ATOM    324  HB1 ALA A  22      61.035  46.247  48.441  1.00  0.00           H0.      0
ATOM    325  HB2 ALA A  22      59.627  46.734  47.469  1.00  0.00           H0.      0
ATOM    326  HB3 ALA A  22      60.590  47.877  48.349  1.00  0.00           H0.      0
ATOM    327  C   ALA A  22      60.141  46.864  50.891  1.00  0.00           C0.      0
ATOM    328  O   ALA A  22      60.567  45.856  51.490  1.00  0.00           O0.      0
ATOM    329  N   ASP A  23      60.385  48.076  51.303  1.00  0.00           N0.      0
ATOM    330  H   ASP A  23      59.984  48.841  50.779  1.00  0.00           H0.      0
ATOM    331  CA  ASP A  23      61.032  48.542  52.488  1.00  0.00           C0.      0
ATOM    332  HA  ASP A  23      62.016  48.078  52.426  1.00  0.00           H0.      0
ATOM    333  CB  ASP A  23      61.272  50.045  52.521  1.00  0.00           C0.      0
ATOM    334  HB2 ASP A  23      61.960  50.307  53.324  1.00  0.00           H0.      0
ATOM    335  HB3 ASP A  23      61.701  50.260  51.542  1.00  0.00           H0.      0
ATOM    336  CG  ASP A  23      60.100  50.946  52.786  1.00  0.00           C0.      0
ATOM    337  OD1 ASP A  23      60.342  52.186  52.840  1.00  0.00           O0.      0
ATOM    338  OD2 ASP A  23      58.925  50.480  52.880  1.00  0.00           O0.      0
ATOM    339  C   ASP A  23      60.393  47.940  53.796  1.00  0.00           C0.      0
ATOM    340  O   ASP A  23      61.114  47.841  54.789  1.00  0.00           O0.      0
ATOM    341  N   GLY A  24      59.075  47.584  53.788  1.00  0.00           N0.      0
ATOM    342  H   GLY A  24      58.545  47.680  52.934  1.00  0.00           H0.      0
ATOM    343  CA  GLY A  24      58.428  47.025  54.980  1.00  0.00           C0.      0
ATOM    344  HA2 GLY A  24      57.609  46.385  54.652  1.00  0.00           H0.      0
ATOM    345  HA3 GLY A  24      59.174  46.470  55.549  1.00  0.00           H0.      0
ATOM    346  C   GLY A  24      57.695  48.026  55.832  1.00  0.00           C0.      0
ATOM    347  O   GLY A  24      56.696  47.594  56.426  1.00  0.00           O0.      0
ATOM    348  N   GLU A  25      58.050  49.279  55.773  1.00  0.00           N0.      0
ATOM    349  H   GLU A  25      58.775  49.606  55.151  1.00  0.00           H0.      0
ATOM    350  CA  GLU A  25      57.457  50.220  56.718  1.00  0.00           C0.      0
ATOM    351  HA  GLU A  25      57.490  49.793  57.720  1.00  0.00           H0.      0
ATOM    352  CB  GLU A  25      58.251  51.513  56.585  1.00  0.00           C0.      0
ATOM    353  HB2 GLU A  25      57.905  52.033  55.692  1.00  0.00           H0.      0
ATOM    354  HB3 GLU A  25      57.837  52.065  57.429  1.00  0.00           H0.      0
ATOM    355  CG  GLU A  25      59.774  51.462  56.602  1.00  0.00           C0.      0
ATOM    356  HG2 GLU A  25      60.154  51.155  55.627  1.00  0.00           H0.      0
ATOM    357  HG3 GLU A  25      60.044  52.509  56.734  1.00  0.00           H0.      0
ATOM    358  CD  GLU A  25      60.392  50.798  57.761  1.00  0.00           C0.      0
ATOM    359  OE1 GLU A  25      60.310  49.541  57.824  1.00  0.00           O0.      0
ATOM    360  OE2 GLU A  25      60.730  51.459  58.720  1.00  0.00           O0.      0
ATOM    361  C   GLU A  25      55.948  50.467  56.384  1.00  0.00           C0.      0
ATOM    362  O   GLU A  25      55.201  50.981  57.236  1.00  0.00           O0.      0
ATOM    363  N   ALA A  26      55.463  49.990  55.281  1.00  0.00           N0.      0
ATOM    364  H   ALA A  26      56.022  49.559  54.559  1.00  0.00           H0.      0
ATOM    365  CA  ALA A  26      54.020  50.025  55.045  1.00  0.00           C0.      0
ATOM    366  HA  ALA A  26      53.483  50.472  55.882  1.00  0.00           H0.      0
ATOM    367  CB  ALA A  26      53.805  50.857  53.780  1.00  0.00           C0.      0
ATOM    368  HB1 ALA A  26      52.838  51.347  53.901  1.00  0.00           H0.      0
ATOM    369  HB2 ALA A  26      54.542  51.646  53.629  1.00  0.00           H0.      0
ATOM    370  HB3 ALA A  26      53.692  50.165  52.946  1.00  0.00           H0.      0
ATOM    371  C   ALA A  26      53.416  48.567  54.905  1.00  0.00           C0.      0
ATOM    372  O   ALA A  26      52.312  48.312  55.418  1.00  0.00           O0.      0
ATOM    373  N   ALA A  27      54.144  47.660  54.266  1.00  0.00           N0.      0
ATOM    374  H   ALA A  27      54.985  47.988  53.814  1.00  0.00           H0.      0
ATOM    375  CA  ALA A  27      53.851  46.276  54.011  1.00  0.00           C0.      0
ATOM    376  HA  ALA A  27      52.857  46.352  53.571  1.00  0.00           H0.      0
ATOM    377  CB  ALA A  27      54.837  45.806  52.992  1.00  0.00           C0.      0
ATOM    378  HB1 ALA A  27      55.851  45.677  53.368  1.00  0.00           H0.      0
ATOM    379  HB2 ALA A  27      54.590  44.804  52.639  1.00  0.00           H0.      0
ATOM    380  HB3 ALA A  27      54.920  46.408  52.087  1.00  0.00           H0.      0
ATOM    381  C   ALA A  27      53.934  45.344  55.256  1.00  0.00           C0.      0
ATOM    382  O   ALA A  27      53.895  44.091  55.188  1.00  0.00           O0.      0
ATOM    383  N   ARG A  28      53.970  46.003  56.401  1.00  0.00           N0.      0
ATOM    384  H   ARG A  28      54.376  46.927  56.443  1.00  0.00           H0.      0
ATOM    385  CA  ARG A  28      53.654  45.368  57.771  1.00  0.00           C0.      0
ATOM    386  HA  ARG A  28      53.527  44.296  57.621  1.00  0.00           H0.      0
ATOM    387  CB  ARG A  28      54.782  45.821  58.743  1.00  0.00           C0.      0
ATOM    388  HB2 ARG A  28      54.975  46.885  58.600  1.00  0.00           H0.      0
ATOM    389  HB3 ARG A  28      54.391  45.600  59.736  1.00  0.00           H0.      0
ATOM    390  CG  ARG A  28      56.074  45.002  58.435  1.00  0.00           C0.      0
ATOM    391  HG2 ARG A  28      55.743  43.964  58.414  1.00  0.00           H0.      0
ATOM    392  HG3 ARG A  28      56.604  45.381  57.561  1.00  0.00           H0.      0
ATOM    393  CD  ARG A  28      57.076  45.114  59.653  1.00  0.00           C0.      0
ATOM    394  HD2 ARG A  28      56.562  44.718  60.528  1.00  0.00           H0.      0
ATOM    395  HD3 ARG A  28      57.815  44.322  59.527  1.00  0.00           H0.      0
ATOM    396  NE  ARG A  28      57.570  46.492  59.937  1.00  0.00           N0.      0
ATOM    397  HE  ARG A  28      57.145  46.820  60.793  1.00  0.00           H0.      0
ATOM    398  CZ  ARG A  28      58.460  47.185  59.237  1.00  0.00           C0.      0
ATOM    399  NH1 ARG A  28      59.282  46.863  58.296  1.00  0.00           N0.      0
ATOM    400 HH11 ARG A  28      59.253  45.922  57.931  1.00  0.00           H0.      0
ATOM    401 HH12 ARG A  28      59.746  47.612  57.801  1.00  0.00           H0.      0
ATOM    402  NH2 ARG A  28      58.555  48.423  59.630  1.00  0.00           N0.      0
ATOM    403 HH21 ARG A  28      57.913  48.797  60.314  1.00  0.00           H0.      0
ATOM    404 HH22 ARG A  28      59.286  48.945  59.167  1.00  0.00           H0.      0
ATOM    405  C   ARG A  28      52.357  45.850  58.424  1.00  0.00           C0.      0
ATOM    406  O   ARG A  28      51.750  45.072  59.191  1.00  0.00           O0.      0
ATOM    407  N   VAL A  29      51.933  47.054  58.097  1.00  0.00           N0.      0
ATOM    408  H   VAL A  29      52.419  47.590  57.393  1.00  0.00           H0.      0
ATOM    409  CA  VAL A  29      50.751  47.674  58.726  1.00  0.00           C0.      0
ATOM    410  HA  VAL A  29      50.413  47.126  59.605  1.00  0.00           H0.      0
ATOM    411  CB  VAL A  29      50.967  49.074  59.296  1.00  0.00           C0.      0
ATOM    412  HB  VAL A  29      50.005  49.460  59.631  1.00  0.00           H0.      0
ATOM    413  CG1 VAL A  29      51.781  49.011  60.623  1.00  0.00           C0.      0
ATOM    414 HG11 VAL A  29      52.864  48.907  60.560  1.00  0.00           H0.      0
ATOM    415 HG12 VAL A  29      51.725  49.978  61.124  1.00  0.00           H0.      0
ATOM    416 HG13 VAL A  29      51.366  48.275  61.311  1.00  0.00           H0.      0
ATOM    417  CG2 VAL A  29      51.684  49.880  58.216  1.00  0.00           C0.      0
ATOM    418 HG21 VAL A  29      52.504  49.457  57.635  1.00  0.00           H0.      0
ATOM    419 HG22 VAL A  29      50.982  50.208  57.450  1.00  0.00           H0.      0
ATOM    420 HG23 VAL A  29      51.925  50.858  58.635  1.00  0.00           H0.      0
ATOM    421  C   VAL A  29      49.551  47.766  57.700  1.00  0.00           C0.      0
ATOM    422  O   VAL A  29      48.436  48.138  58.049  1.00  0.00           O0.      0
ATOM    423  N   TRP A  30      49.631  47.295  56.451  1.00  0.00           N0.      0
ATOM    424  H   TRP A  30      50.487  46.928  56.059  1.00  0.00           H0.      0
ATOM    425  CA  TRP A  30      48.646  47.539  55.394  1.00  0.00           C0.      0
ATOM    426  HA  TRP A  30      48.567  48.604  55.178  1.00  0.00           H0.      0
ATOM    427  CB  TRP A  30      49.093  46.853  54.075  1.00  0.00           C0.      0
ATOM    428  HB2 TRP A  30      50.126  47.196  54.035  1.00  0.00           H0.      0
ATOM    429  HB3 TRP A  30      49.076  45.764  54.123  1.00  0.00           H0.      0
ATOM    430  CG  TRP A  30      48.292  47.321  52.842  1.00  0.00           C0.      0
ATOM    431  CD1 TRP A  30      47.434  46.603  52.161  1.00  0.00           C0.      0
ATOM    432  HD1 TRP A  30      47.203  45.577  52.407  1.00  0.00           H0.      0
ATOM    433  NE1 TRP A  30      46.775  47.357  51.160  1.00  0.00           N0.      0
ATOM    434  HE1 TRP A  30      46.195  46.931  50.451  1.00  0.00           H0.      0
ATOM    435  CE2 TRP A  30      47.238  48.637  51.170  1.00  0.00           C0.      0
ATOM    436  CZ2 TRP A  30      46.980  49.792  50.375  1.00  0.00           C0.      0
ATOM    437  HZ2 TRP A  30      46.257  49.718  49.576  1.00  0.00           H0.      0
ATOM    438  CH2 TRP A  30      47.720  50.952  50.572  1.00  0.00           C0.      0
ATOM    439  HH2 TRP A  30      47.611  51.827  49.949  1.00  0.00           H0.      0
ATOM    440  CZ3 TRP A  30      48.651  50.971  51.635  1.00  0.00           C0.      0
ATOM    441  HZ3 TRP A  30      49.073  51.959  51.742  1.00  0.00           H0.      0
ATOM    442  CE3 TRP A  30      48.923  49.864  52.440  1.00  0.00           C0.      0
ATOM    443  HE3 TRP A  30      49.699  49.886  53.191  1.00  0.00           H0.      0
ATOM    444  CD2 TRP A  30      48.285  48.628  52.181  1.00  0.00           C0.      0
ATOM    445  C   TRP A  30      47.224  47.038  55.760  1.00  0.00           C0.      0
ATOM    446  O   TRP A  30      46.191  47.661  55.457  1.00  0.00           O0.      0
ATOM    447  N   GLN A  31      47.118  45.908  56.458  1.00  0.00           N0.      0
ATOM    448  H   GLN A  31      47.957  45.354  56.563  1.00  0.00           H0.      0
ATOM    449  CA  GLN A  31      45.873  45.268  56.863  1.00  0.00           C0.      0
ATOM    450  HA  GLN A  31      45.312  45.262  55.928  1.00  0.00           H0.      0
ATOM    451  CB  GLN A  31      46.052  43.839  57.276  1.00  0.00           C0.      0
ATOM    452  HB2 GLN A  31      45.073  43.637  57.709  1.00  0.00           H0.      0
ATOM    453  HB3 GLN A  31      46.340  43.298  56.374  1.00  0.00           H0.      0
ATOM    454  CG  GLN A  31      47.086  43.479  58.353  1.00  0.00           C0.      0
ATOM    455  HG2 GLN A  31      46.703  43.898  59.283  1.00  0.00           H0.      0
ATOM    456  HG3 GLN A  31      46.958  42.435  58.640  1.00  0.00           H0.      0
ATOM    457  CD  GLN A  31      48.587  43.839  58.163  1.00  0.00           C0.      0
ATOM    458  OE1 GLN A  31      49.185  44.312  57.185  1.00  0.00           O0.      0
ATOM    459  NE2 GLN A  31      49.385  43.584  59.159  1.00  0.00           N0.      0
ATOM    460 HE21 GLN A  31      50.291  43.920  58.863  1.00  0.00           H0.      0
ATOM    461 HE22 GLN A  31      49.156  42.968  59.926  1.00  0.00           H0.      0
ATOM    462  C   GLN A  31      45.114  46.097  57.916  1.00  0.00           C0.      0
ATOM    463  O   GLN A  31      43.851  46.058  57.836  1.00  0.00           O0.      0
ATOM    464  N   LEU A  32      45.816  46.879  58.711  1.00  0.00           N0.      0
ATOM    465  H   LEU A  32      46.817  46.877  58.575  1.00  0.00           H0.      0
ATOM    466  CA  LEU A  32      45.242  47.882  59.504  1.00  0.00           C0.      0
ATOM    467  HA  LEU A  32      44.446  47.366  60.040  1.00  0.00           H0.      0
ATOM    468  CB  LEU A  32      46.313  48.306  60.590  1.00  0.00           C0.      0
ATOM    469  HB2 LEU A  32      47.151  48.818  60.117  1.00  0.00           H0.      0
ATOM    470  HB3 LEU A  32      45.799  49.024  61.229  1.00  0.00           H0.      0
ATOM    471  CG  LEU A  32      47.078  47.302  61.461  1.00  0.00           C0.      0
ATOM    472  HG  LEU A  32      47.488  46.508  60.836  1.00  0.00           H0.      0
ATOM    473  CD1 LEU A  32      48.223  48.086  62.215  1.00  0.00           C0.      0
ATOM    474 HD11 LEU A  32      47.744  48.865  62.809  1.00  0.00           H0.      0
ATOM    475 HD12 LEU A  32      48.668  47.358  62.893  1.00  0.00           H0.      0
ATOM    476 HD13 LEU A  32      48.872  48.413  61.403  1.00  0.00           H0.      0
ATOM    477  CD2 LEU A  32      46.177  46.650  62.505  1.00  0.00           C0.      0
ATOM    478 HD21 LEU A  32      45.451  46.029  61.981  1.00  0.00           H0.      0
ATOM    479 HD22 LEU A  32      46.770  45.901  63.030  1.00  0.00           H0.      0
ATOM    480 HD23 LEU A  32      45.607  47.267  63.199  1.00  0.00           H0.      0
ATOM    481  C   LEU A  32      44.684  49.122  58.797  1.00  0.00           C0.      0
ATOM    482  O   LEU A  32      43.629  49.671  59.222  1.00  0.00           O0.      0
ATOM    483  N   TYR A  33      45.402  49.608  57.722  1.00  0.00           N0.      0
ATOM    484  H   TYR A  33      46.184  49.047  57.417  1.00  0.00           H0.      0
ATOM    485  CA  TYR A  33      45.056  50.702  56.855  1.00  0.00           C0.      0
ATOM    486  HA  TYR A  33      44.803  51.614  57.396  1.00  0.00           H0.      0
ATOM    487  CB  TYR A  33      46.215  51.076  55.888  1.00  0.00           C0.      0
ATOM    488  HB2 TYR A  33      47.092  51.311  56.491  1.00  0.00           H0.      0
ATOM    489  HB3 TYR A  33      46.476  50.158  55.363  1.00  0.00           H0.      0
ATOM    490  CG  TYR A  33      45.913  52.127  54.833  1.00  0.00           C0.      0
ATOM    491  CD1 TYR A  33      45.888  51.807  53.458  1.00  0.00           C0.      0
ATOM    492  HD1 TYR A  33      46.138  50.832  53.067  1.00  0.00           H0.      0
ATOM    493  CE1 TYR A  33      45.640  52.728  52.482  1.00  0.00           C0.      0
ATOM    494  HE1 TYR A  33      45.738  52.449  51.443  1.00  0.00           H0.      0
ATOM    495  CZ  TYR A  33      45.476  54.048  52.864  1.00  0.00           C0.      0
ATOM    496  OH  TYR A  33      45.164  55.082  51.997  1.00  0.00           O0.      0
ATOM    497  HH  TYR A  33      45.239  54.798  51.083  1.00  0.00           H0.      0
ATOM    498  CE2 TYR A  33      45.423  54.432  54.221  1.00  0.00           C0.      0
ATOM    499  HE2 TYR A  33      45.280  55.462  54.515  1.00  0.00           H0.      0
ATOM    500  CD2 TYR A  33      45.562  53.452  55.192  1.00  0.00           C0.      0
ATOM    501  HD2 TYR A  33      45.619  53.810  56.209  1.00  0.00           H0.      0
ATOM    502  C   TYR A  33      43.727  50.442  55.997  1.00  0.00           C0.      0
ATOM    503  O   TYR A  33      42.950  51.344  55.750  1.00  0.00           O0.      0
ATOM    504  N   ILE A  34      43.446  49.139  55.722  1.00  0.00           N0.      0
ATOM    505  H   ILE A  34      44.116  48.386  55.782  1.00  0.00           H0.      0
ATOM    506  CA  ILE A  34      42.188  48.702  55.177  1.00  0.00           C0.      0
ATOM    507  HA  ILE A  34      41.889  49.384  54.381  1.00  0.00           H0.      0
ATOM    508  CB  ILE A  34      42.326  47.301  54.512  1.00  0.00           C0.      0
ATOM    509  HB  ILE A  34      42.953  46.641  55.110  1.00  0.00           H0.      0
ATOM    510  CG2 ILE A  34      41.056  46.542  54.158  1.00  0.00           C0.      0
ATOM    511 HG21 ILE A  34      40.655  46.280  55.138  1.00  0.00           H0.      0
ATOM    512 HG22 ILE A  34      40.325  47.205  53.697  1.00  0.00           H0.      0
ATOM    513 HG23 ILE A  34      41.237  45.624  53.600  1.00  0.00           H0.      0
ATOM    514  CG1 ILE A  34      43.177  47.516  53.225  1.00  0.00           C0.      0
ATOM    515 HG12 ILE A  34      42.598  47.801  52.347  1.00  0.00           H0.      0
ATOM    516 HG13 ILE A  34      43.783  48.400  53.424  1.00  0.00           H0.      0
ATOM    517  CD1 ILE A  34      44.026  46.277  52.847  1.00  0.00           C0.      0
ATOM    518 HD11 ILE A  34      44.776  46.120  53.622  1.00  0.00           H0.      0
ATOM    519 HD12 ILE A  34      43.355  45.456  52.594  1.00  0.00           H0.      0
ATOM    520 HD13 ILE A  34      44.549  46.533  51.925  1.00  0.00           H0.      0
ATOM    521  C   ILE A  34      40.998  48.593  56.171  1.00  0.00           C0.      0
ATOM    522  O   ILE A  34      39.888  49.107  55.830  1.00  0.00           O0.      0
ATOM    523  N   GLY A  35      41.234  48.091  57.403  1.00  0.00           N0.      0
ATOM    524  H   GLY A  35      42.162  47.772  57.643  1.00  0.00           H0.      0
ATOM    525  CA  GLY A  35      40.173  47.768  58.427  1.00  0.00           C0.      0
ATOM    526  HA2 GLY A  35      40.627  47.727  59.417  1.00  0.00           H0.      0
ATOM    527  HA3 GLY A  35      39.470  48.588  58.573  1.00  0.00           H0.      0
ATOM    528  C   GLY A  35      39.348  46.547  58.127  1.00  0.00           C0.      0
ATOM    529  O   GLY A  35      39.894  45.652  57.498  1.00  0.00           O0.      0
ATOM    530  N   ASP A  36      38.087  46.500  58.528  1.00  0.00           N0.      0
ATOM    531  H   ASP A  36      37.736  47.239  59.121  1.00  0.00           H0.      0
ATOM    532  CA  ASP A  36      37.177  45.368  58.321  1.00  0.00           C0.      0
ATOM    533  HA  ASP A  36      37.574  44.425  58.698  1.00  0.00           H0.      0
ATOM    534  CB  ASP A  36      35.837  45.535  58.947  1.00  0.00           C0.      0
ATOM    535  HB2 ASP A  36      35.997  45.386  60.015  1.00  0.00           H0.      0
ATOM    536  HB3 ASP A  36      35.388  46.520  58.823  1.00  0.00           H0.      0
ATOM    537  CG  ASP A  36      34.850  44.453  58.476  1.00  0.00           C0.      0
ATOM    538  OD1 ASP A  36      33.634  44.731  58.678  1.00  0.00           O0.      0
ATOM    539  OD2 ASP A  36      35.324  43.352  58.125  1.00  0.00           O0.      0
ATOM    540  C   ASP A  36      37.013  45.146  56.820  1.00  0.00           C0.      0
ATOM    541  O   ASP A  36      36.520  46.012  56.113  1.00  0.00           O0.      0
ATOM    542  N   THR A  37      37.545  44.049  56.223  1.00  0.00           N0.      0
ATOM    543  H   THR A  37      38.123  43.438  56.781  1.00  0.00           H0.      0
ATOM    544  CA  THR A  37      37.502  43.640  54.792  1.00  0.00           C0.      0
ATOM    545  HA  THR A  37      38.081  44.300  54.146  1.00  0.00           H0.      0
ATOM    546  CB  THR A  37      38.176  42.272  54.522  1.00  0.00           C0.      0
ATOM    547  HB  THR A  37      37.503  41.511  54.917  1.00  0.00           H0.      0
ATOM    548  CG2 THR A  37      38.527  41.850  53.125  1.00  0.00           C0.      0
ATOM    549 HG21 THR A  37      38.833  40.805  53.089  1.00  0.00           H0.      0
ATOM    550 HG22 THR A  37      37.621  41.856  52.519  1.00  0.00           H0.      0
ATOM    551 HG23 THR A  37      39.334  42.398  52.638  1.00  0.00           H0.      0
ATOM    552  OG1 THR A  37      39.478  42.200  55.157  1.00  0.00           O0.      0
ATOM    553  HG1 THR A  37      39.388  42.157  56.112  1.00  0.00           H0.      0
ATOM    554  C   THR A  37      36.075  43.747  54.232  1.00  0.00           C0.      0
ATOM    555  O   THR A  37      35.937  44.180  53.057  1.00  0.00           O0.      0
ATOM    556  N   ARG A  38      35.026  43.594  55.020  1.00  0.00           N0.      0
ATOM    557  H   ARG A  38      35.150  43.308  55.981  1.00  0.00           H0.      0
ATOM    558  CA  ARG A  38      33.622  43.590  54.550  1.00  0.00           C0.      0
ATOM    559  HA  ARG A  38      33.534  43.110  53.575  1.00  0.00           H0.      0
ATOM    560  CB  ARG A  38      32.757  42.901  55.652  1.00  0.00           C0.      0
ATOM    561  HB2 ARG A  38      33.299  41.987  55.896  1.00  0.00           H0.      0
ATOM    562  HB3 ARG A  38      32.714  43.517  56.550  1.00  0.00           H0.      0
ATOM    563  CG  ARG A  38      31.266  42.640  55.279  1.00  0.00           C0.      0
ATOM    564  HG2 ARG A  38      30.668  43.542  55.145  1.00  0.00           H0.      0
ATOM    565  HG3 ARG A  38      31.266  41.990  54.404  1.00  0.00           H0.      0
ATOM    566  CD  ARG A  38      30.594  41.801  56.333  1.00  0.00           C0.      0
ATOM    567  HD2 ARG A  38      29.768  41.255  55.878  1.00  0.00           H0.      0
ATOM    568  HD3 ARG A  38      31.200  40.932  56.586  1.00  0.00           H0.      0
ATOM    569  NE  ARG A  38      30.103  42.578  57.477  1.00  0.00           N0.      0
ATOM    570  HE  ARG A  38      30.566  42.493  58.371  1.00  0.00           H0.      0
ATOM    571  CZ  ARG A  38      28.884  43.197  57.533  1.00  0.00           C0.      0
ATOM    572  NH1 ARG A  38      28.203  43.188  56.481  1.00  0.00           N0.      0
ATOM    573 HH11 ARG A  38      28.528  42.628  55.705  1.00  0.00           H0.      0
ATOM    574 HH12 ARG A  38      27.309  43.656  56.439  1.00  0.00           H0.      0
ATOM    575  NH2 ARG A  38      28.471  43.816  58.578  1.00  0.00           N0.      0
ATOM    576 HH21 ARG A  38      28.958  43.817  59.463  1.00  0.00           H0.      0
ATOM    577 HH22 ARG A  38      27.686  44.439  58.450  1.00  0.00           H0.      0
ATOM    578  C   ARG A  38      33.133  44.998  54.254  1.00  0.00           C0.      0
ATOM    579  O   ARG A  38      32.305  45.108  53.389  1.00  0.00           O0.      0
ATOM    580  N   SER A  39      33.622  46.046  54.862  1.00  0.00           N0.      0
ATOM    581  H   SER A  39      34.378  45.852  55.503  1.00  0.00           H0.      0
ATOM    582  CA  SER A  39      33.018  47.435  54.753  1.00  0.00           C0.      0
ATOM    583  HA  SER A  39      31.938  47.314  54.841  1.00  0.00           H0.      0
ATOM    584  CB  SER A  39      33.597  48.172  55.921  1.00  0.00           C0.      0
ATOM    585  HB2 SER A  39      33.394  47.777  56.916  1.00  0.00           H0.      0
ATOM    586  HB3 SER A  39      34.683  48.252  55.856  1.00  0.00           H0.      0
ATOM    587  OG  SER A  39      33.015  49.425  55.731  1.00  0.00           O0.      0
ATOM    588  HG  SER A  39      33.313  49.953  56.476  1.00  0.00           H0.      0
ATOM    589  C   SER A  39      33.393  48.018  53.417  1.00  0.00           C0.      0
ATOM    590  O   SER A  39      32.451  48.363  52.740  1.00  0.00           O0.      0
ATOM    591  N   ARG A  40      34.623  48.002  53.010  1.00  0.00           N0.      0
ATOM    592  H   ARG A  40      35.360  47.762  53.657  1.00  0.00           H0.      0
ATOM    593  CA  ARG A  40      35.108  48.231  51.615  1.00  0.00           C0.      0
ATOM    594  HA  ARG A  40      34.816  49.264  51.424  1.00  0.00           H0.      0
ATOM    595  CB  ARG A  40      36.620  48.177  51.609  1.00  0.00           C0.      0
ATOM    596  HB2 ARG A  40      36.822  48.637  50.642  1.00  0.00           H0.      0
ATOM    597  HB3 ARG A  40      36.966  48.918  52.329  1.00  0.00           H0.      0
ATOM    598  CG  ARG A  40      37.153  46.749  51.869  1.00  0.00           C0.      0
ATOM    599  HG2 ARG A  40      36.935  46.518  52.912  1.00  0.00           H0.      0
ATOM    600  HG3 ARG A  40      36.600  46.056  51.234  1.00  0.00           H0.      0
ATOM    601  CD  ARG A  40      38.613  46.622  51.503  1.00  0.00           C0.      0
ATOM    602  HD2 ARG A  40      39.021  47.498  52.008  1.00  0.00           H0.      0
ATOM    603  HD3 ARG A  40      39.018  45.715  51.951  1.00  0.00           H0.      0
ATOM    604  NE  ARG A  40      38.848  46.667  50.065  1.00  0.00           N0.      0
ATOM    605  HE  ARG A  40      38.235  46.048  49.555  1.00  0.00           H0.      0
ATOM    606  CZ  ARG A  40      39.904  47.053  49.368  1.00  0.00           C0.      0
ATOM    607  NH1 ARG A  40      40.809  47.774  49.958  1.00  0.00           N0.      0
ATOM    608 HH11 ARG A  40      40.467  48.365  50.703  1.00  0.00           H0.      0
ATOM    609 HH12 ARG A  40      41.644  47.929  49.413  1.00  0.00           H0.      0
ATOM    610  NH2 ARG A  40      40.039  46.795  48.115  1.00  0.00           N0.      0
ATOM    611 HH21 ARG A  40      39.270  46.338  47.647  1.00  0.00           H0.      0
ATOM    612 HH22 ARG A  40      40.902  47.036  47.649  1.00  0.00           H0.      0
ATOM    613  C   ARG A  40      34.336  47.413  50.576  1.00  0.00           C0.      0
ATOM    614  O   ARG A  40      33.964  47.913  49.581  1.00  0.00           O0.      0
ATOM    615  N   THR A  41      34.164  46.183  50.852  1.00  0.00           N0.      0
ATOM    616  H   THR A  41      34.454  45.881  51.771  1.00  0.00           H0.      0
ATOM    617  CA  THR A  41      33.649  45.087  49.973  1.00  0.00           C0.      0
ATOM    618  HA  THR A  41      34.160  45.206  49.017  1.00  0.00           H0.      0
ATOM    619  CB  THR A  41      33.892  43.717  50.656  1.00  0.00           C0.      0
ATOM    620  HB  THR A  41      33.621  43.860  51.702  1.00  0.00           H0.      0
ATOM    621  CG2 THR A  41      33.180  42.516  50.020  1.00  0.00           C0.      0
ATOM    622 HG21 THR A  41      32.159  42.744  49.714  1.00  0.00           H0.      0
ATOM    623 HG22 THR A  41      33.782  42.330  49.131  1.00  0.00           H0.      0
ATOM    624 HG23 THR A  41      33.328  41.682  50.706  1.00  0.00           H0.      0
ATOM    625  OG1 THR A  41      35.312  43.537  50.523  1.00  0.00           O0.      0
ATOM    626  HG1 THR A  41      35.594  43.715  51.423  1.00  0.00           H0.      0
ATOM    627  C   THR A  41      32.247  45.296  49.515  1.00  0.00           C0.      0
ATOM    628  O   THR A  41      31.920  45.235  48.349  1.00  0.00           O0.      0
ATOM    629  N   ALA A  42      31.336  45.639  50.397  1.00  0.00           N0.      0
ATOM    630  H   ALA A  42      31.672  45.719  51.346  1.00  0.00           H0.      0
ATOM    631  CA  ALA A  42      29.948  46.006  50.147  1.00  0.00           C0.      0
ATOM    632  HA  ALA A  42      29.422  45.239  49.579  1.00  0.00           H0.      0
ATOM    633  CB  ALA A  42      29.374  46.190  51.473  1.00  0.00           C0.      0
ATOM    634  HB1 ALA A  42      29.495  45.394  52.208  1.00  0.00           H0.      0
ATOM    635  HB2 ALA A  42      29.913  47.006  51.954  1.00  0.00           H0.      0
ATOM    636  HB3 ALA A  42      28.326  46.488  51.448  1.00  0.00           H0.      0
ATOM    637  C   ALA A  42      29.813  47.183  49.127  1.00  0.00           C0.      0
ATOM    638  O   ALA A  42      28.755  47.401  48.580  1.00  0.00           O0.      0
ATOM    639  N   GLU A  43      30.857  48.023  48.919  1.00  0.00           N0.      0
ATOM    640  H   GLU A  43      31.676  47.830  49.477  1.00  0.00           H0.      0
ATOM    641  CA  GLU A  43      30.727  49.181  48.040  1.00  0.00           C0.      0
ATOM    642  HA  GLU A  43      29.760  49.659  48.194  1.00  0.00           H0.      0
ATOM    643  CB  GLU A  43      31.856  50.217  48.378  1.00  0.00           C0.      0
ATOM    644  HB2 GLU A  43      32.769  49.631  48.269  1.00  0.00           H0.      0
ATOM    645  HB3 GLU A  43      31.901  51.067  47.696  1.00  0.00           H0.      0
ATOM    646  CG  GLU A  43      31.849  50.923  49.785  1.00  0.00           C0.      0
ATOM    647  HG2 GLU A  43      31.825  50.277  50.662  1.00  0.00           H0.      0
ATOM    648  HG3 GLU A  43      32.777  51.474  49.938  1.00  0.00           H0.      0
ATOM    649  CD  GLU A  43      30.734  52.056  49.937  1.00  0.00           C0.      0
ATOM    650  OE1 GLU A  43      29.794  52.203  49.140  1.00  0.00           O0.      0
ATOM    651  OE2 GLU A  43      30.749  52.718  50.962  1.00  0.00           O0.      0
ATOM    652  C   GLU A  43      30.742  48.887  46.488  1.00  0.00           C0.      0
ATOM    653  O   GLU A  43      30.160  49.655  45.789  1.00  0.00           O0.      0
ATOM    654  N   TYR A  44      31.528  47.944  46.016  1.00  0.00           N0.      0
ATOM    655  H   TYR A  44      32.016  47.508  46.785  1.00  0.00           H0.      0
ATOM    656  CA  TYR A  44      31.797  47.672  44.566  1.00  0.00           C0.      0
ATOM    657  HA  TYR A  44      31.074  48.218  43.960  1.00  0.00           H0.      0
ATOM    658  CB  TYR A  44      33.116  48.299  44.138  1.00  0.00           C0.      0
ATOM    659  HB2 TYR A  44      33.018  48.305  43.053  1.00  0.00           H0.      0
ATOM    660  HB3 TYR A  44      33.099  49.360  44.386  1.00  0.00           H0.      0
ATOM    661  CG  TYR A  44      34.428  47.675  44.571  1.00  0.00           C0.      0
ATOM    662  CD1 TYR A  44      34.681  47.367  45.942  1.00  0.00           C0.      0
ATOM    663  HD1 TYR A  44      33.881  47.517  46.651  1.00  0.00           H0.      0
ATOM    664  CE1 TYR A  44      35.959  46.916  46.289  1.00  0.00           C0.      0
ATOM    665  HE1 TYR A  44      36.125  46.597  47.307  1.00  0.00           H0.      0
ATOM    666  CZ  TYR A  44      36.927  46.616  45.312  1.00  0.00           C0.      0
ATOM    667  OH  TYR A  44      38.139  46.189  45.707  1.00  0.00           O0.      0
ATOM    668  HH  TYR A  44      38.791  46.407  45.037  1.00  0.00           H0.      0
ATOM    669  CE2 TYR A  44      36.687  46.957  43.966  1.00  0.00           C0.      0
ATOM    670  HE2 TYR A  44      37.418  46.672  43.224  1.00  0.00           H0.      0
ATOM    671  CD2 TYR A  44      35.381  47.444  43.594  1.00  0.00           C0.      0
ATOM    672  HD2 TYR A  44      35.132  47.651  42.564  1.00  0.00           H0.      0
ATOM    673  C   TYR A  44      31.817  46.195  44.140  1.00  0.00           C0.      0
ATOM    674  O   TYR A  44      31.886  45.962  42.921  1.00  0.00           O0.      0
ATOM    675  N   LYS A  45      31.824  45.226  45.102  1.00  0.00           N0.      0
ATOM    676  H   LYS A  45      31.534  45.515  46.026  1.00  0.00           H0.      0
ATOM    677  CA  LYS A  45      31.900  43.802  44.781  1.00  0.00           C0.      0
ATOM    678  HA  LYS A  45      32.850  43.585  44.292  1.00  0.00           H0.      0
ATOM    679  CB  LYS A  45      31.911  42.931  46.048  1.00  0.00           C0.      0
ATOM    680  HB2 LYS A  45      32.774  43.265  46.624  1.00  0.00           H0.      0
ATOM    681  HB3 LYS A  45      31.001  42.969  46.647  1.00  0.00           H0.      0
ATOM    682  CG  LYS A  45      31.996  41.444  45.676  1.00  0.00           C0.      0
ATOM    683  HG2 LYS A  45      31.202  41.092  45.018  1.00  0.00           H0.      0
ATOM    684  HG3 LYS A  45      33.008  41.322  45.289  1.00  0.00           H0.      0
ATOM    685  CD  LYS A  45      31.938  40.538  46.934  1.00  0.00           C0.      0
ATOM    686  HD2 LYS A  45      32.814  40.755  47.545  1.00  0.00           H0.      0
ATOM    687  HD3 LYS A  45      30.997  40.647  47.474  1.00  0.00           H0.      0
ATOM    688  CE  LYS A  45      32.097  39.061  46.528  1.00  0.00           C0.      0
ATOM    689  HE2 LYS A  45      31.332  38.738  45.823  1.00  0.00           H0.      0
ATOM    690  HE3 LYS A  45      33.019  38.881  45.976  1.00  0.00           H0.      0
ATOM    691  NZ  LYS A  45      31.991  38.135  47.730  1.00  0.00           N0.      0
ATOM    692  HZ1 LYS A  45      32.847  38.169  48.265  1.00  0.00           H0.      0
ATOM    693  HZ2 LYS A  45      31.193  38.371  48.304  1.00  0.00           H0.      0
ATOM    694  HZ3 LYS A  45      31.833  37.181  47.440  1.00  0.00           H0.      0
ATOM    695  C   LYS A  45      30.786  43.283  43.854  1.00  0.00           C0.      0
ATOM    696  O   LYS A  45      30.999  42.570  42.867  1.00  0.00           O0.      0
ATOM    697  N   ALA A  46      29.500  43.677  44.078  1.00  0.00           N0.      0
ATOM    698  H   ALA A  46      29.357  44.357  44.811  1.00  0.00           H0.      0
ATOM    699  CA  ALA A  46      28.362  43.083  43.318  1.00  0.00           C0.      0
ATOM    700  HA  ALA A  46      28.608  42.052  43.062  1.00  0.00           H0.      0
ATOM    701  CB  ALA A  46      27.112  43.209  44.172  1.00  0.00           C0.      0
ATOM    702  HB1 ALA A  46      27.184  42.887  45.211  1.00  0.00           H0.      0
ATOM    703  HB2 ALA A  46      26.779  44.238  44.041  1.00  0.00           H0.      0
ATOM    704  HB3 ALA A  46      26.276  42.642  43.764  1.00  0.00           H0.      0
ATOM    705  C   ALA A  46      28.214  43.817  41.957  1.00  0.00           C0.      0
ATOM    706  O   ALA A  46      27.612  43.253  41.056  1.00  0.00           O0.      0
ATOM    707  N   TRP A  47      28.700  45.041  41.743  1.00  0.00           N0.      0
ATOM    708  H   TRP A  47      29.271  45.430  42.480  1.00  0.00           H0.      0
ATOM    709  CA  TRP A  47      28.712  45.778  40.481  1.00  0.00           C0.      0
ATOM    710  HA  TRP A  47      27.722  45.754  40.026  1.00  0.00           H0.      0
ATOM    711  CB  TRP A  47      29.091  47.302  40.796  1.00  0.00           C0.      0
ATOM    712  HB2 TRP A  47      28.185  47.767  41.183  1.00  0.00           H0.      0
ATOM    713  HB3 TRP A  47      29.879  47.360  41.547  1.00  0.00           H0.      0
ATOM    714  CG  TRP A  47      29.591  48.046  39.628  1.00  0.00           C0.      0
ATOM    715  CD1 TRP A  47      28.850  48.733  38.698  1.00  0.00           C0.      0
ATOM    716  HD1 TRP A  47      27.772  48.703  38.634  1.00  0.00           H0.      0
ATOM    717  NE1 TRP A  47      29.666  49.195  37.694  1.00  0.00           N0.      0
ATOM    718  HE1 TRP A  47      29.254  49.676  36.907  1.00  0.00           H0.      0
ATOM    719  CE2 TRP A  47      30.957  48.950  37.949  1.00  0.00           C0.      0
ATOM    720  CZ2 TRP A  47      32.139  49.156  37.233  1.00  0.00           C0.      0
ATOM    721  HZ2 TRP A  47      32.265  49.664  36.288  1.00  0.00           H0.      0
ATOM    722  CH2 TRP A  47      33.361  48.757  37.822  1.00  0.00           C0.      0
ATOM    723  HH2 TRP A  47      34.358  48.881  37.425  1.00  0.00           H0.      0
ATOM    724  CZ3 TRP A  47      33.314  48.135  39.090  1.00  0.00           C0.      0
ATOM    725  HZ3 TRP A  47      34.183  47.640  39.499  1.00  0.00           H0.      0
ATOM    726  CE3 TRP A  47      32.165  47.946  39.770  1.00  0.00           C0.      0
ATOM    727  HE3 TRP A  47      32.084  47.405  40.702  1.00  0.00           H0.      0
ATOM    728  CD2 TRP A  47      30.965  48.269  39.193  1.00  0.00           C0.      0
ATOM    729  C   TRP A  47      29.728  45.174  39.548  1.00  0.00           C0.      0
ATOM    730  O   TRP A  47      29.347  44.848  38.385  1.00  0.00           O0.      0
ATOM    731  N   LEU A  48      30.901  44.829  40.081  1.00  0.00           N0.      0
ATOM    732  H   LEU A  48      31.102  45.226  40.988  1.00  0.00           H0.      0
ATOM    733  CA  LEU A  48      31.933  44.186  39.267  1.00  0.00           C0.      0
ATOM    734  HA  LEU A  48      31.860  44.637  38.277  1.00  0.00           H0.      0
ATOM    735  CB  LEU A  48      33.332  44.347  39.806  1.00  0.00           C0.      0
ATOM    736  HB2 LEU A  48      33.537  45.364  40.140  1.00  0.00           H0.      0
ATOM    737  HB3 LEU A  48      33.436  43.810  40.749  1.00  0.00           H0.      0
ATOM    738  CG  LEU A  48      34.451  43.787  38.870  1.00  0.00           C0.      0
ATOM    739  HG  LEU A  48      34.217  42.762  38.585  1.00  0.00           H0.      0
ATOM    740  CD1 LEU A  48      34.583  44.499  37.537  1.00  0.00           C0.      0
ATOM    741 HD11 LEU A  48      35.221  43.864  36.924  1.00  0.00           H0.      0
ATOM    742 HD12 LEU A  48      33.603  44.533  37.059  1.00  0.00           H0.      0
ATOM    743 HD13 LEU A  48      34.952  45.507  37.729  1.00  0.00           H0.      0
ATOM    744  CD2 LEU A  48      35.797  43.774  39.628  1.00  0.00           C0.      0
ATOM    745 HD21 LEU A  48      36.114  44.791  39.860  1.00  0.00           H0.      0
ATOM    746 HD22 LEU A  48      35.757  43.353  40.632  1.00  0.00           H0.      0
ATOM    747 HD23 LEU A  48      36.655  43.466  39.030  1.00  0.00           H0.      0
ATOM    748  C   LEU A  48      31.612  42.726  38.966  1.00  0.00           C0.      0
ATOM    749  O   LEU A  48      31.778  42.314  37.828  1.00  0.00           O0.      0
ATOM    750  N   LEU A  49      31.130  42.007  39.941  1.00  0.00           N0.      0
ATOM    751  H   LEU A  49      31.009  42.427  40.852  1.00  0.00           H0.      0
ATOM    752  CA  LEU A  49      30.603  40.612  39.761  1.00  0.00           C0.      0
ATOM    753  HA  LEU A  49      31.512  40.107  39.436  1.00  0.00           H0.      0
ATOM    754  CB  LEU A  49      30.180  40.076  41.151  1.00  0.00           C0.      0
ATOM    755  HB2 LEU A  49      31.115  39.913  41.686  1.00  0.00           H0.      0
ATOM    756  HB3 LEU A  49      29.504  40.789  41.623  1.00  0.00           H0.      0
ATOM    757  CG  LEU A  49      29.364  38.754  41.091  1.00  0.00           C0.      0
ATOM    758  HG  LEU A  49      28.419  38.877  40.561  1.00  0.00           H0.      0
ATOM    759  CD1 LEU A  49      30.231  37.622  40.481  1.00  0.00           C0.      0
ATOM    760 HD11 LEU A  49      29.676  36.686  40.556  1.00  0.00           H0.      0
ATOM    761 HD12 LEU A  49      30.476  37.761  39.428  1.00  0.00           H0.      0
ATOM    762 HD13 LEU A  49      31.182  37.599  41.013  1.00  0.00           H0.      0
ATOM    763  CD2 LEU A  49      29.032  38.524  42.523  1.00  0.00           C0.      0
ATOM    764 HD21 LEU A  49      28.369  37.659  42.479  1.00  0.00           H0.      0
ATOM    765 HD22 LEU A  49      29.936  38.244  43.063  1.00  0.00           H0.      0
ATOM    766 HD23 LEU A  49      28.509  39.345  43.012  1.00  0.00           H0.      0
ATOM    767  C   LEU A  49      29.532  40.609  38.670  1.00  0.00           C0.      0
ATOM    768  O   LEU A  49      29.509  39.660  37.911  1.00  0.00           O0.      0
ATOM    769  N   GLY A  50      28.665  41.618  38.610  1.00  0.00           N0.      0
ATOM    770  H   GLY A  50      28.797  42.354  39.289  1.00  0.00           H0.      0
ATOM    771  CA  GLY A  50      27.574  41.676  37.567  1.00  0.00           C0.      0
ATOM    772  HA2 GLY A  50      26.936  40.796  37.491  1.00  0.00           H0.      0
ATOM    773  HA3 GLY A  50      26.818  42.439  37.753  1.00  0.00           H0.      0
ATOM    774  C   GLY A  50      28.092  42.021  36.187  1.00  0.00           C0.      0
ATOM    775  O   GLY A  50      27.627  41.498  35.192  1.00  0.00           O0.      0
ATOM    776  N   LEU A  51      29.137  42.809  36.031  1.00  0.00           N0.      0
ATOM    777  H   LEU A  51      29.472  43.138  36.925  1.00  0.00           H0.      0
ATOM    778  CA  LEU A  51      29.842  43.092  34.797  1.00  0.00           C0.      0
ATOM    779  HA  LEU A  51      29.152  43.377  34.003  1.00  0.00           H0.      0
ATOM    780  CB  LEU A  51      30.784  44.254  34.913  1.00  0.00           C0.      0
ATOM    781  HB2 LEU A  51      30.231  45.175  35.100  1.00  0.00           H0.      0
ATOM    782  HB3 LEU A  51      31.491  44.196  35.741  1.00  0.00           H0.      0
ATOM    783  CG  LEU A  51      31.582  44.499  33.637  1.00  0.00           C0.      0
ATOM    784  HG  LEU A  51      32.077  43.606  33.255  1.00  0.00           H0.      0
ATOM    785  CD1 LEU A  51      30.851  45.107  32.431  1.00  0.00           C0.      0
ATOM    786 HD11 LEU A  51      29.939  44.565  32.181  1.00  0.00           H0.      0
ATOM    787 HD12 LEU A  51      30.538  46.101  32.751  1.00  0.00           H0.      0
ATOM    788 HD13 LEU A  51      31.531  45.095  31.580  1.00  0.00           H0.      0
ATOM    789  CD2 LEU A  51      32.721  45.533  33.936  1.00  0.00           C0.      0
ATOM    790 HD21 LEU A  51      33.451  45.128  34.637  1.00  0.00           H0.      0
ATOM    791 HD22 LEU A  51      33.203  45.760  32.985  1.00  0.00           H0.      0
ATOM    792 HD23 LEU A  51      32.305  46.408  34.435  1.00  0.00           H0.      0
ATOM    793  C   LEU A  51      30.388  41.818  34.327  1.00  0.00           C0.      0
ATOM    794  O   LEU A  51      30.116  41.405  33.172  1.00  0.00           O0.      0
ATOM    795  N   LEU A  52      31.211  41.162  35.140  1.00  0.00           N0.      0
ATOM    796  H   LEU A  52      31.309  41.465  36.099  1.00  0.00           H0.      0
ATOM    797  CA  LEU A  52      31.807  39.846  34.883  1.00  0.00           C0.      0
ATOM    798  HA  LEU A  52      32.221  39.929  33.878  1.00  0.00           H0.      0
ATOM    799  CB  LEU A  52      32.923  39.427  35.878  1.00  0.00           C0.      0
ATOM    800  HB2 LEU A  52      32.407  39.185  36.807  1.00  0.00           H0.      0
ATOM    801  HB3 LEU A  52      33.324  38.484  35.506  1.00  0.00           H0.      0
ATOM    802  CG  LEU A  52      34.019  40.402  36.239  1.00  0.00           C0.      0
ATOM    803  HG  LEU A  52      33.460  41.314  36.449  1.00  0.00           H0.      0
ATOM    804  CD1 LEU A  52      34.775  40.015  37.509  1.00  0.00           C0.      0
ATOM    805 HD11 LEU A  52      35.050  40.998  37.889  1.00  0.00           H0.      0
ATOM    806 HD12 LEU A  52      34.105  39.545  38.229  1.00  0.00           H0.      0
ATOM    807 HD13 LEU A  52      35.667  39.434  37.276  1.00  0.00           H0.      0
ATOM    808  CD2 LEU A  52      34.950  40.642  35.083  1.00  0.00           C0.      0
ATOM    809 HD21 LEU A  52      34.294  40.829  34.232  1.00  0.00           H0.      0
ATOM    810 HD22 LEU A  52      35.604  41.491  35.277  1.00  0.00           H0.      0
ATOM    811 HD23 LEU A  52      35.572  39.774  34.862  1.00  0.00           H0.      0
ATOM    812  C   LEU A  52      30.854  38.651  34.645  1.00  0.00           C0.      0
ATOM    813  O   LEU A  52      31.130  37.872  33.699  1.00  0.00           O0.      0
ATOM    814  N   ARG A  53      29.741  38.624  35.374  1.00  0.00           N0.      0
ATOM    815  H   ARG A  53      29.601  39.303  36.109  1.00  0.00           H0.      0
ATOM    816  CA  ARG A  53      28.662  37.618  35.108  1.00  0.00           C0.      0
ATOM    817  HA  ARG A  53      29.132  36.664  34.867  1.00  0.00           H0.      0
ATOM    818  CB  ARG A  53      27.771  37.463  36.378  1.00  0.00           C0.      0
ATOM    819  HB2 ARG A  53      28.387  37.051  37.177  1.00  0.00           H0.      0
ATOM    820  HB3 ARG A  53      27.423  38.442  36.705  1.00  0.00           H0.      0
ATOM    821  CG  ARG A  53      26.457  36.655  36.337  1.00  0.00           C0.      0
ATOM    822  HG2 ARG A  53      25.738  37.069  35.631  1.00  0.00           H0.      0
ATOM    823  HG3 ARG A  53      26.730  35.714  35.860  1.00  0.00           H0.      0
ATOM    824  CD  ARG A  53      25.715  36.552  37.660  1.00  0.00           C0.      0
ATOM    825  HD2 ARG A  53      24.769  36.070  37.417  1.00  0.00           H0.      0
ATOM    826  HD3 ARG A  53      26.245  35.853  38.307  1.00  0.00           H0.      0
ATOM    827  NE  ARG A  53      25.443  37.887  38.295  1.00  0.00           N0.      0
ATOM    828  HE  ARG A  53      25.315  38.595  37.587  1.00  0.00           H0.      0
ATOM    829  CZ  ARG A  53      25.664  38.273  39.519  1.00  0.00           C0.      0
ATOM    830  NH1 ARG A  53      25.813  37.502  40.491  1.00  0.00           N0.      0
ATOM    831 HH11 ARG A  53      25.795  36.511  40.296  1.00  0.00           H0.      0
ATOM    832 HH12 ARG A  53      25.911  37.971  41.380  1.00  0.00           H0.      0
ATOM    833  NH2 ARG A  53      25.660  39.509  39.747  1.00  0.00           N0.      0
ATOM    834 HH21 ARG A  53      25.163  40.063  39.064  1.00  0.00           H0.      0
ATOM    835 HH22 ARG A  53      25.999  39.907  40.611  1.00  0.00           H0.      0
ATOM    836  C   ARG A  53      27.885  37.966  33.809  1.00  0.00           C0.      0
ATOM    837  O   ARG A  53      27.709  37.086  32.992  1.00  0.00           O0.      0
ATOM    838  N   GLN A  54      27.504  39.216  33.540  1.00  0.00           N0.      0
ATOM    839  H   GLN A  54      27.616  39.973  34.199  1.00  0.00           H0.      0
ATOM    840  CA  GLN A  54      26.791  39.588  32.337  1.00  0.00           C0.      0
ATOM    841  HA  GLN A  54      25.888  38.989  32.219  1.00  0.00           H0.      0
ATOM    842  CB  GLN A  54      26.360  41.087  32.358  1.00  0.00           C0.      0
ATOM    843  HB2 GLN A  54      25.830  41.343  33.276  1.00  0.00           H0.      0
ATOM    844  HB3 GLN A  54      27.308  41.621  32.291  1.00  0.00           H0.      0
ATOM    845  CG  GLN A  54      25.608  41.543  31.060  1.00  0.00           C0.      0
ATOM    846  HG2 GLN A  54      25.609  42.625  31.192  1.00  0.00           H0.      0
ATOM    847  HG3 GLN A  54      26.126  41.244  30.149  1.00  0.00           H0.      0
ATOM    848  CD  GLN A  54      24.200  41.034  31.016  1.00  0.00           C0.      0
ATOM    849  OE1 GLN A  54      23.822  40.200  31.780  1.00  0.00           O0.      0
ATOM    850  NE2 GLN A  54      23.399  41.634  30.090  1.00  0.00           N0.      0
ATOM    851 HE21 GLN A  54      22.468  41.249  30.147  1.00  0.00           H0.      0
ATOM    852 HE22 GLN A  54      23.687  42.408  29.508  1.00  0.00           H0.      0
ATOM    853  C   GLN A  54      27.721  39.332  31.102  1.00  0.00           C0.      0
ATOM    854  O   GLN A  54      27.272  39.022  29.989  1.00  0.00           O0.      0
ATOM    855  N   HIP A  55      29.027  39.751  31.176  1.00  0.00           N0.      0
ATOM    856  H   HIP A  55      29.216  40.217  32.051  1.00  0.00           H0.      0
ATOM    857  CA  HIP A  55      30.051  39.602  30.102  1.00  0.00           C0.      0
ATOM    858  HA  HIP A  55      29.581  39.730  29.127  1.00  0.00           H0.      0
ATOM    859  CB  HIP A  55      31.075  40.691  30.185  1.00  0.00           C0.      0
ATOM    860  HB2 HIP A  55      30.669  41.642  30.530  1.00  0.00           H0.      0
ATOM    861  HB3 HIP A  55      31.834  40.495  30.942  1.00  0.00           H0.      0
ATOM    862  CG  HIP A  55      31.798  41.021  28.880  1.00  0.00           C0.      0
ATOM    863  ND1 HIP A  55      31.217  41.531  27.632  1.00  0.00           N0.      0
ATOM    864  HD1 HIP A  55      30.236  41.751  27.537  1.00  0.00           H0.      0
ATOM    865  CE1 HIP A  55      32.207  41.612  26.772  1.00  0.00           C0.      0
ATOM    866  HE1 HIP A  55      32.008  41.707  25.715  1.00  0.00           H0.      0
ATOM    867  NE2 HIP A  55      33.330  41.128  27.354  1.00  0.00           N0.      0
ATOM    868  HE2 HIP A  55      34.183  41.007  26.827  1.00  0.00           H0.      0
ATOM    869  CD2 HIP A  55      33.106  40.785  28.602  1.00  0.00           C0.      0
ATOM    870  HD2 HIP A  55      33.904  40.557  29.293  1.00  0.00           H0.      0
ATOM    871  C   HIP A  55      30.580  38.121  29.914  1.00  0.00           C0.      0
ATOM    872  O   HIP A  55      31.238  37.811  28.912  1.00  0.00           O0.      0
ATOM    873  N   GLY A  56      30.125  37.184  30.769  1.00  0.00           N0.      0
ATOM    874  H   GLY A  56      29.527  37.404  31.552  1.00  0.00           H0.      0
ATOM    875  CA  GLY A  56      30.448  35.789  30.649  1.00  0.00           C0.      0
ATOM    876  HA2 GLY A  56      29.821  35.249  31.358  1.00  0.00           H0.      0
ATOM    877  HA3 GLY A  56      30.134  35.411  29.677  1.00  0.00           H0.      0
ATOM    878  C   GLY A  56      31.932  35.445  30.960  1.00  0.00           C0.      0
ATOM    879  O   GLY A  56      32.419  34.379  30.559  1.00  0.00           O0.      0
ATOM    880  N   CYS A  57      32.709  36.418  31.472  1.00  0.00           N0.      0
ATOM    881  H   CYS A  57      32.189  37.100  32.006  1.00  0.00           H0.      0
ATOM    882  CA  CYS A  57      34.088  36.233  31.873  1.00  0.00           C0.      0
ATOM    883  HA  CYS A  57      34.707  35.853  31.060  1.00  0.00           H0.      0
ATOM    884  CB  CYS A  57      34.673  37.609  32.463  1.00  0.00           C0.      0
ATOM    885  HB2 CYS A  57      34.112  37.859  33.364  1.00  0.00           H0.      0
ATOM    886  HB3 CYS A  57      35.712  37.402  32.718  1.00  0.00           H0.      0
ATOM    887  SG  CYS A  57      34.492  38.928  31.194  1.00  0.00           S0.      0
ATOM    888  HG  CYS A  57      35.493  38.459  30.444  1.00  0.00           H0.      0
ATOM    889  C   CYS A  57      34.184  35.135  32.975  1.00  0.00           C0.      0
ATOM    890  O   CYS A  57      33.294  34.872  33.750  1.00  0.00           O0.      0
ATOM    891  N   HIE A  58      35.355  34.490  33.128  1.00  0.00           N0.      0
ATOM    892  H   HIE A  58      35.978  34.741  32.374  1.00  0.00           H0.      0
ATOM    893  CA  HIE A  58      35.699  33.468  34.191  1.00  0.00           C0.      0
ATOM    894  HA  HIE A  58      35.162  33.826  35.069  1.00  0.00           H0.      0
ATOM    895  CB  HIE A  58      35.120  32.057  33.856  1.00  0.00           C0.      0
ATOM    896  HB2 HIE A  58      34.071  32.104  33.566  1.00  0.00           H0.      0
ATOM    897  HB3 HIE A  58      35.583  31.604  32.980  1.00  0.00           H0.      0
ATOM    898  CG  HIE A  58      35.329  31.083  35.001  1.00  0.00           C0.      0
ATOM    899  ND1 HIE A  58      36.571  30.510  35.300  1.00  0.00           N0.      0
ATOM    900  CE1 HIE A  58      36.300  29.813  36.441  1.00  0.00           C0.      0
ATOM    901  HE1 HIE A  58      36.941  29.093  36.928  1.00  0.00           H0.      0
ATOM    902  NE2 HIE A  58      35.000  29.953  36.808  1.00  0.00           N0.      0
ATOM    903  HE2 HIE A  58      34.520  29.438  37.532  1.00  0.00           H0.      0
ATOM    904  CD2 HIE A  58      34.352  30.742  35.866  1.00  0.00           C0.      0
ATOM    905  HD2 HIE A  58      33.318  31.054  35.829  1.00  0.00           H0.      0
ATOM    906  C   HIE A  58      37.187  33.431  34.562  1.00  0.00           C0.      0
ATOM    907  O   HIE A  58      37.555  33.303  35.784  1.00  0.00           O0.      0
ATOM    908  N   ARG A  59      38.055  33.561  33.560  1.00  0.00           N0.      0
ATOM    909  H   ARG A  59      37.703  33.594  32.613  1.00  0.00           H0.      0
ATOM    910  CA  ARG A  59      39.500  33.749  33.690  1.00  0.00           C0.      0
ATOM    911  HA  ARG A  59      39.816  33.368  34.661  1.00  0.00           H0.      0
ATOM    912  CB  ARG A  59      40.155  33.114  32.407  1.00  0.00           C0.      0
ATOM    913  HB2 ARG A  59      40.073  32.036  32.541  1.00  0.00           H0.      0
ATOM    914  HB3 ARG A  59      39.544  33.370  31.541  1.00  0.00           H0.      0
ATOM    915  CG  ARG A  59      41.642  33.486  32.317  1.00  0.00           C0.      0
ATOM    916  HG2 ARG A  59      41.719  34.524  31.993  1.00  0.00           H0.      0
ATOM    917  HG3 ARG A  59      42.096  33.301  33.290  1.00  0.00           H0.      0
ATOM    918  CD  ARG A  59      42.376  32.580  31.329  1.00  0.00           C0.      0
ATOM    919  HD2 ARG A  59      42.324  31.559  31.708  1.00  0.00           H0.      0
ATOM    920  HD3 ARG A  59      41.921  32.671  30.343  1.00  0.00           H0.      0
ATOM    921  NE  ARG A  59      43.731  32.997  31.065  1.00  0.00           N0.      0
ATOM    922  HE  ARG A  59      43.862  33.578  30.249  1.00  0.00           H0.      0
ATOM    923  CZ  ARG A  59      44.761  32.460  31.638  1.00  0.00           C0.      0
ATOM    924  NH1 ARG A  59      44.797  31.885  32.806  1.00  0.00           N0.      0
ATOM    925 HH11 ARG A  59      43.946  31.808  33.343  1.00  0.00           H0.      0
ATOM    926 HH12 ARG A  59      45.651  31.643  33.288  1.00  0.00           H0.      0
ATOM    927  NH2 ARG A  59      45.934  32.604  31.041  1.00  0.00           N0.      0
ATOM    928 HH21 ARG A  59      45.940  32.915  30.081  1.00  0.00           H0.      0
ATOM    929 HH22 ARG A  59      46.738  32.165  31.468  1.00  0.00           H0.      0
ATOM    930  C   ARG A  59      39.763  35.251  33.746  1.00  0.00           C0.      0
ATOM    931  O   ARG A  59      39.583  36.037  32.823  1.00  0.00           O0.      0
ATOM    932  N   VAL A  60      40.349  35.656  34.858  1.00  0.00           N0.      0
ATOM    933  H   VAL A  60      40.652  34.958  35.523  1.00  0.00           H0.      0
ATOM    934  CA  VAL A  60      40.660  37.105  35.219  1.00  0.00           C0.      0
ATOM    935  HA  VAL A  60      40.614  37.803  34.383  1.00  0.00           H0.      0
ATOM    936  CB  VAL A  60      39.531  37.571  36.201  1.00  0.00           C0.      0
ATOM    937  HB  VAL A  60      39.763  38.599  36.479  1.00  0.00           H0.      0
ATOM    938  CG1 VAL A  60      38.169  37.458  35.551  1.00  0.00           C0.      0
ATOM    939 HG11 VAL A  60      37.409  38.164  35.886  1.00  0.00           H0.      0
ATOM    940 HG12 VAL A  60      38.216  37.657  34.481  1.00  0.00           H0.      0
ATOM    941 HG13 VAL A  60      37.870  36.419  35.688  1.00  0.00           H0.      0
ATOM    942  CG2 VAL A  60      39.513  36.942  37.550  1.00  0.00           C0.      0
ATOM    943 HG21 VAL A  60      39.283  35.880  37.457  1.00  0.00           H0.      0
ATOM    944 HG22 VAL A  60      40.408  37.086  38.155  1.00  0.00           H0.      0
ATOM    945 HG23 VAL A  60      38.686  37.355  38.127  1.00  0.00           H0.      0
ATOM    946  C   VAL A  60      42.050  37.334  35.832  1.00  0.00           C0.      0
ATOM    947  O   VAL A  60      42.672  36.391  36.214  1.00  0.00           O0.      0
ATOM    948  N   LEU A  61      42.470  38.596  35.778  1.00  0.00           N0.      0
ATOM    949  H   LEU A  61      41.913  39.313  35.336  1.00  0.00           H0.      0
ATOM    950  CA  LEU A  61      43.827  39.043  36.240  1.00  0.00           C0.      0
ATOM    951  HA  LEU A  61      44.333  38.236  36.770  1.00  0.00           H0.      0
ATOM    952  CB  LEU A  61      44.629  39.223  34.987  1.00  0.00           C0.      0
ATOM    953  HB2 LEU A  61      44.609  38.322  34.375  1.00  0.00           H0.      0
ATOM    954  HB3 LEU A  61      44.222  40.070  34.434  1.00  0.00           H0.      0
ATOM    955  CG  LEU A  61      46.102  39.701  35.262  1.00  0.00           C0.      0
ATOM    956  HG  LEU A  61      46.066  40.573  35.915  1.00  0.00           H0.      0
ATOM    957  CD1 LEU A  61      47.030  38.723  35.959  1.00  0.00           C0.      0
ATOM    958 HD11 LEU A  61      47.938  39.262  36.229  1.00  0.00           H0.      0
ATOM    959 HD12 LEU A  61      46.490  38.363  36.835  1.00  0.00           H0.      0
ATOM    960 HD13 LEU A  61      47.227  37.890  35.284  1.00  0.00           H0.      0
ATOM    961  CD2 LEU A  61      46.968  40.104  34.042  1.00  0.00           C0.      0
ATOM    962 HD21 LEU A  61      48.042  40.142  34.225  1.00  0.00           H0.      0
ATOM    963 HD22 LEU A  61      46.775  39.465  33.180  1.00  0.00           H0.      0
ATOM    964 HD23 LEU A  61      46.746  41.047  33.541  1.00  0.00           H0.      0
ATOM    965  C   LEU A  61      43.729  40.279  37.160  1.00  0.00           C0.      0
ATOM    966  O   LEU A  61      43.235  41.338  36.775  1.00  0.00           O0.      0
ATOM    967  N   ASH A  62      44.290  40.170  38.338  1.00  0.00           N0.      0
ATOM    968  H   ASH A  62      44.650  39.273  38.633  1.00  0.00           H0.      0
ATOM    969  CA  ASH A  62      44.434  41.283  39.288  1.00  0.00           C0.      0
ATOM    970  HA  ASH A  62      43.735  42.058  38.973  1.00  0.00           H0.      0
ATOM    971  CB  ASH A  62      44.117  40.602  40.651  1.00  0.00           C0.      0
ATOM    972  HB2 ASH A  62      43.162  40.094  40.520  1.00  0.00           H0.      0
ATOM    973  HB3 ASH A  62      44.882  39.855  40.861  1.00  0.00           H0.      0
ATOM    974  CG  ASH A  62      44.077  41.765  41.679  1.00  0.00           C0.      0
ATOM    975  OD1 ASH A  62      44.285  42.959  41.409  1.00  0.00           O0.      0
ATOM    976  OD2 ASH A  62      43.719  41.373  42.919  1.00  0.00           O0.      0
ATOM    977  HD2 ASH A  62      43.640  42.139  43.492  1.00  0.00           H0.      0
ATOM    978  C   ASH A  62      45.934  41.770  39.140  1.00  0.00           C0.      0
ATOM    979  O   ASH A  62      46.776  41.030  39.632  1.00  0.00           O0.      0
ATOM    980  N   VAL A  63      46.240  42.831  38.439  1.00  0.00           N0.      0
ATOM    981  H   VAL A  63      45.536  43.227  37.832  1.00  0.00           H0.      0
ATOM    982  CA  VAL A  63      47.613  43.363  38.288  1.00  0.00           C0.      0
ATOM    983  HA  VAL A  63      48.324  42.542  38.374  1.00  0.00           H0.      0
ATOM    984  CB  VAL A  63      47.892  44.095  36.965  1.00  0.00           C0.      0
ATOM    985  HB  VAL A  63      48.923  44.448  36.933  1.00  0.00           H0.      0
ATOM    986  CG1 VAL A  63      47.619  43.075  35.836  1.00  0.00           C0.      0
ATOM    987 HG11 VAL A  63      47.972  43.417  34.863  1.00  0.00           H0.      0
ATOM    988 HG12 VAL A  63      48.097  42.120  36.057  1.00  0.00           H0.      0
ATOM    989 HG13 VAL A  63      46.543  42.927  35.742  1.00  0.00           H0.      0
ATOM    990  CG2 VAL A  63      47.081  45.340  36.603  1.00  0.00           C0.      0
ATOM    991 HG21 VAL A  63      47.621  45.909  35.846  1.00  0.00           H0.      0
ATOM    992 HG22 VAL A  63      46.088  45.016  36.292  1.00  0.00           H0.      0
ATOM    993 HG23 VAL A  63      47.074  45.970  37.492  1.00  0.00           H0.      0
ATOM    994  C   VAL A  63      47.981  44.324  39.477  1.00  0.00           C0.      0
ATOM    995  O   VAL A  63      49.134  44.606  39.659  1.00  0.00           O0.      0
ATOM    996  N   ALA A  64      47.072  44.642  40.338  1.00  0.00           N0.      0
ATOM    997  H   ALA A  64      46.220  44.123  40.175  1.00  0.00           H0.      0
ATOM    998  CA  ALA A  64      47.361  45.481  41.566  1.00  0.00           C0.      0
ATOM    999  HA  ALA A  64      48.418  45.736  41.647  1.00  0.00           H0.      0
ATOM   1000  CB  ALA A  64      46.599  46.766  41.382  1.00  0.00           C0.      0
ATOM   1001  HB1 ALA A  64      45.607  46.602  40.960  1.00  0.00           H0.      0
ATOM   1002  HB2 ALA A  64      46.572  47.358  42.297  1.00  0.00           H0.      0
ATOM   1003  HB3 ALA A  64      47.101  47.466  40.714  1.00  0.00           H0.      0
ATOM   1004  C   ALA A  64      47.005  44.571  42.807  1.00  0.00           C0.      0
ATOM   1005  O   ALA A  64      46.240  45.041  43.659  1.00  0.00           O0.      0
ATOM   1006  N   CYS A  65      47.445  43.323  42.792  1.00  0.00           N0.      0
ATOM   1007  H   CYS A  65      48.246  43.134  42.206  1.00  0.00           H0.      0
ATOM   1008  CA  CYS A  65      47.138  42.420  43.899  1.00  0.00           C0.      0
ATOM   1009  HA  CYS A  65      46.066  42.225  43.904  1.00  0.00           H0.      0
ATOM   1010  CB  CYS A  65      47.822  41.067  43.756  1.00  0.00           C0.      0
ATOM   1011  HB2 CYS A  65      47.542  40.537  42.845  1.00  0.00           H0.      0
ATOM   1012  HB3 CYS A  65      48.879  41.322  43.686  1.00  0.00           H0.      0
ATOM   1013  SG  CYS A  65      47.551  39.839  45.015  1.00  0.00           S0.      0
ATOM   1014  HG  CYS A  65      48.301  40.458  45.931  1.00  0.00           H0.      0
ATOM   1015  C   CYS A  65      47.382  42.966  45.305  1.00  0.00           C0.      0
ATOM   1016  O   CYS A  65      46.575  42.725  46.192  1.00  0.00           O0.      0
ATOM   1017  N   GLY A  66      48.514  43.596  45.563  1.00  0.00           N0.      0
ATOM   1018  H   GLY A  66      49.184  43.924  44.882  1.00  0.00           H0.      0
ATOM   1019  CA  GLY A  66      48.982  43.714  46.962  1.00  0.00           C0.      0
ATOM   1020  HA2 GLY A  66      50.040  43.971  46.914  1.00  0.00           H0.      0
ATOM   1021  HA3 GLY A  66      48.563  44.604  47.432  1.00  0.00           H0.      0
ATOM   1022  C   GLY A  66      48.833  42.483  47.821  1.00  0.00           C0.      0
ATOM   1023  O   GLY A  66      49.234  41.372  47.506  1.00  0.00           O0.      0
ATOM   1024  N   THR A  67      48.141  42.737  48.911  1.00  0.00           N0.      0
ATOM   1025  H   THR A  67      47.933  43.713  49.067  1.00  0.00           H0.      0
ATOM   1026  CA  THR A  67      47.689  41.773  49.896  1.00  0.00           C0.      0
ATOM   1027  HA  THR A  67      48.544  41.120  50.074  1.00  0.00           H0.      0
ATOM   1028  CB  THR A  67      47.237  42.477  51.211  1.00  0.00           C0.      0
ATOM   1029  HB  THR A  67      47.102  41.659  51.919  1.00  0.00           H0.      0
ATOM   1030  CG2 THR A  67      48.365  43.416  51.660  1.00  0.00           C0.      0
ATOM   1031 HG21 THR A  67      48.477  44.201  50.912  1.00  0.00           H0.      0
ATOM   1032 HG22 THR A  67      48.275  43.887  52.639  1.00  0.00           H0.      0
ATOM   1033 HG23 THR A  67      49.229  42.763  51.785  1.00  0.00           H0.      0
ATOM   1034  OG1 THR A  67      45.951  43.168  51.053  1.00  0.00           O0.      0
ATOM   1035  HG1 THR A  67      45.589  43.161  51.942  1.00  0.00           H0.      0
ATOM   1036  C   THR A  67      46.522  40.832  49.476  1.00  0.00           C0.      0
ATOM   1037  O   THR A  67      46.177  39.972  50.251  1.00  0.00           O0.      0
ATOM   1038  N   GLY A  68      45.984  40.946  48.246  1.00  0.00           N0.      0
ATOM   1039  H   GLY A  68      46.367  41.662  47.647  1.00  0.00           H0.      0
ATOM   1040  CA  GLY A  68      45.064  39.958  47.630  1.00  0.00           C0.      0
ATOM   1041  HA2 GLY A  68      45.211  40.178  46.572  1.00  0.00           H0.      0
ATOM   1042  HA3 GLY A  68      45.290  38.942  47.954  1.00  0.00           H0.      0
ATOM   1043  C   GLY A  68      43.631  40.144  47.957  1.00  0.00           C0.      0
ATOM   1044  O   GLY A  68      42.844  39.285  47.580  1.00  0.00           O0.      0
ATOM   1045  N   VAL A  69      43.134  41.198  48.646  1.00  0.00           N0.      0
ATOM   1046  H   VAL A  69      43.799  41.881  48.978  1.00  0.00           H0.      0
ATOM   1047  CA  VAL A  69      41.674  41.321  48.947  1.00  0.00           C0.      0
ATOM   1048  HA  VAL A  69      41.402  40.453  49.549  1.00  0.00           H0.      0
ATOM   1049  CB  VAL A  69      41.340  42.485  49.902  1.00  0.00           C0.      0
ATOM   1050  HB  VAL A  69      40.301  42.372  50.209  1.00  0.00           H0.      0
ATOM   1051  CG1 VAL A  69      42.275  42.545  51.132  1.00  0.00           C0.      0
ATOM   1052 HG11 VAL A  69      42.425  41.519  51.470  1.00  0.00           H0.      0
ATOM   1053 HG12 VAL A  69      43.257  42.906  50.827  1.00  0.00           H0.      0
ATOM   1054 HG13 VAL A  69      41.924  43.170  51.953  1.00  0.00           H0.      0
ATOM   1055  CG2 VAL A  69      41.351  43.942  49.362  1.00  0.00           C0.      0
ATOM   1056 HG21 VAL A  69      42.355  44.165  49.002  1.00  0.00           H0.      0
ATOM   1057 HG22 VAL A  69      40.565  43.992  48.608  1.00  0.00           H0.      0
ATOM   1058 HG23 VAL A  69      41.211  44.594  50.224  1.00  0.00           H0.      0
ATOM   1059  C   VAL A  69      40.773  41.387  47.719  1.00  0.00           C0.      0
ATOM   1060  O   VAL A  69      39.692  40.732  47.757  1.00  0.00           O0.      0
ATOM   1061  N   ASP A  70      41.210  42.077  46.713  1.00  0.00           N0.      0
ATOM   1062  H   ASP A  70      41.966  42.743  46.778  1.00  0.00           H0.      0
ATOM   1063  CA  ASP A  70      40.450  42.186  45.474  1.00  0.00           C0.      0
ATOM   1064  HA  ASP A  70      39.390  42.173  45.731  1.00  0.00           H0.      0
ATOM   1065  CB  ASP A  70      40.734  43.472  44.743  1.00  0.00           C0.      0
ATOM   1066  HB2 ASP A  70      40.280  43.433  43.753  1.00  0.00           H0.      0
ATOM   1067  HB3 ASP A  70      40.331  44.309  45.313  1.00  0.00           H0.      0
ATOM   1068  CG  ASP A  70      42.172  43.882  44.437  1.00  0.00           C0.      0
ATOM   1069  OD1 ASP A  70      43.119  43.090  44.862  1.00  0.00           O0.      0
ATOM   1070  OD2 ASP A  70      42.367  44.972  43.944  1.00  0.00           O0.      0
ATOM   1071  C   ASP A  70      40.571  40.903  44.588  1.00  0.00           C0.      0
ATOM   1072  O   ASP A  70      39.963  40.858  43.552  1.00  0.00           O0.      0
ATOM   1073  N   SER A  71      41.408  39.923  44.986  1.00  0.00           N0.      0
ATOM   1074  H   SER A  71      42.071  40.065  45.735  1.00  0.00           H0.      0
ATOM   1075  CA  SER A  71      41.389  38.578  44.396  1.00  0.00           C0.      0
ATOM   1076  HA  SER A  71      41.072  38.614  43.354  1.00  0.00           H0.      0
ATOM   1077  CB  SER A  71      42.770  38.009  44.361  1.00  0.00           C0.      0
ATOM   1078  HB2 SER A  71      43.168  37.970  45.375  1.00  0.00           H0.      0
ATOM   1079  HB3 SER A  71      42.838  37.003  43.946  1.00  0.00           H0.      0
ATOM   1080  OG  SER A  71      43.562  38.811  43.496  1.00  0.00           O0.      0
ATOM   1081  HG  SER A  71      43.389  39.754  43.532  1.00  0.00           H0.      0
ATOM   1082  C   SER A  71      40.437  37.649  45.153  1.00  0.00           C0.      0
ATOM   1083  O   SER A  71      39.572  36.999  44.593  1.00  0.00           O0.      0
ATOM   1084  N   ILE A  72      40.462  37.642  46.496  1.00  0.00           N0.      0
ATOM   1085  H   ILE A  72      41.015  38.362  46.940  1.00  0.00           H0.      0
ATOM   1086  CA  ILE A  72      39.662  36.736  47.317  1.00  0.00           C0.      0
ATOM   1087  HA  ILE A  72      39.935  35.696  47.141  1.00  0.00           H0.      0
ATOM   1088  CB  ILE A  72      39.875  36.953  48.864  1.00  0.00           C0.      0
ATOM   1089  HB  ILE A  72      39.797  38.019  49.079  1.00  0.00           H0.      0
ATOM   1090  CG2 ILE A  72      38.992  36.001  49.795  1.00  0.00           C0.      0
ATOM   1091 HG21 ILE A  72      39.062  34.962  49.474  1.00  0.00           H0.      0
ATOM   1092 HG22 ILE A  72      39.469  36.017  50.775  1.00  0.00           H0.      0
ATOM   1093 HG23 ILE A  72      37.997  36.443  49.841  1.00  0.00           H0.      0
ATOM   1094  CG1 ILE A  72      41.372  36.618  49.235  1.00  0.00           C0.      0
ATOM   1095 HG12 ILE A  72      41.648  35.571  49.359  1.00  0.00           H0.      0
ATOM   1096 HG13 ILE A  72      41.973  36.926  48.379  1.00  0.00           H0.      0
ATOM   1097  CD1 ILE A  72      41.852  37.316  50.487  1.00  0.00           C0.      0
ATOM   1098 HD11 ILE A  72      41.595  38.375  50.457  1.00  0.00           H0.      0
ATOM   1099 HD12 ILE A  72      41.501  36.790  51.375  1.00  0.00           H0.      0
ATOM   1100 HD13 ILE A  72      42.928  37.185  50.368  1.00  0.00           H0.      0
ATOM   1101  C   ILE A  72      38.164  36.875  47.001  1.00  0.00           C0.      0
ATOM   1102  O   ILE A  72      37.485  35.857  47.001  1.00  0.00           O0.      0
ATOM   1103  N   MET A  73      37.707  38.101  46.702  1.00  0.00           N0.      0
ATOM   1104  H   MET A  73      38.277  38.921  46.854  1.00  0.00           H0.      0
ATOM   1105  CA  MET A  73      36.309  38.321  46.390  1.00  0.00           C0.      0
ATOM   1106  HA  MET A  73      35.668  37.829  47.122  1.00  0.00           H0.      0
ATOM   1107  CB  MET A  73      35.999  39.848  46.500  1.00  0.00           C0.      0
ATOM   1108  HB2 MET A  73      34.924  40.024  46.462  1.00  0.00           H0.      0
ATOM   1109  HB3 MET A  73      36.459  40.243  47.406  1.00  0.00           H0.      0
ATOM   1110  CG  MET A  73      36.593  40.582  45.370  1.00  0.00           C0.      0
ATOM   1111  HG2 MET A  73      37.673  40.483  45.476  1.00  0.00           H0.      0
ATOM   1112  HG3 MET A  73      36.170  40.254  44.421  1.00  0.00           H0.      0
ATOM   1113  SD  MET A  73      36.369  42.378  45.483  1.00  0.00           S0.      0
ATOM   1114  CE  MET A  73      36.879  42.697  43.721  1.00  0.00           C0.      0
ATOM   1115  HE1 MET A  73      36.915  43.765  43.508  1.00  0.00           H0.      0
ATOM   1116  HE2 MET A  73      37.917  42.389  43.599  1.00  0.00           H0.      0
ATOM   1117  HE3 MET A  73      36.180  42.342  42.963  1.00  0.00           H0.      0
ATOM   1118  C   MET A  73      35.780  37.671  45.061  1.00  0.00           C0.      0
ATOM   1119  O   MET A  73      34.549  37.712  44.857  1.00  0.00           O0.      0
ATOM   1120  N   LEU A  74      36.686  37.240  44.201  1.00  0.00           N0.      0
ATOM   1121  H   LEU A  74      37.662  37.358  44.431  1.00  0.00           H0.      0
ATOM   1122  CA  LEU A  74      36.432  36.516  42.967  1.00  0.00           C0.      0
ATOM   1123  HA  LEU A  74      35.373  36.583  42.719  1.00  0.00           H0.      0
ATOM   1124  CB  LEU A  74      37.297  37.191  41.837  1.00  0.00           C0.      0
ATOM   1125  HB2 LEU A  74      38.321  37.185  42.210  1.00  0.00           H0.      0
ATOM   1126  HB3 LEU A  74      37.191  36.604  40.925  1.00  0.00           H0.      0
ATOM   1127  CG  LEU A  74      36.873  38.680  41.618  1.00  0.00           C0.      0
ATOM   1128  HG  LEU A  74      36.724  39.078  42.622  1.00  0.00           H0.      0
ATOM   1129  CD1 LEU A  74      37.844  39.548  40.826  1.00  0.00           C0.      0
ATOM   1130 HD11 LEU A  74      37.973  39.101  39.840  1.00  0.00           H0.      0
ATOM   1131 HD12 LEU A  74      37.579  40.598  40.703  1.00  0.00           H0.      0
ATOM   1132 HD13 LEU A  74      38.810  39.456  41.323  1.00  0.00           H0.      0
ATOM   1133  CD2 LEU A  74      35.496  38.732  40.860  1.00  0.00           C0.      0
ATOM   1134 HD21 LEU A  74      34.872  37.955  41.302  1.00  0.00           H0.      0
ATOM   1135 HD22 LEU A  74      35.070  39.729  40.979  1.00  0.00           H0.      0
ATOM   1136 HD23 LEU A  74      35.541  38.552  39.786  1.00  0.00           H0.      0
ATOM   1137  C   LEU A  74      36.773  34.998  43.090  1.00  0.00           C0.      0
ATOM   1138  O   LEU A  74      36.085  34.199  42.470  1.00  0.00           O0.      0
ATOM   1139  N   VAL A  75      37.686  34.583  43.991  1.00  0.00           N0.      0
ATOM   1140  H   VAL A  75      38.193  35.261  44.542  1.00  0.00           H0.      0
ATOM   1141  CA  VAL A  75      37.940  33.150  44.313  1.00  0.00           C0.      0
ATOM   1142  HA  VAL A  75      38.020  32.643  43.352  1.00  0.00           H0.      0
ATOM   1143  CB  VAL A  75      39.271  32.935  45.116  1.00  0.00           C0.      0
ATOM   1144  HB  VAL A  75      39.315  33.462  46.069  1.00  0.00           H0.      0
ATOM   1145  CG1 VAL A  75      39.549  31.475  45.401  1.00  0.00           C0.      0
ATOM   1146 HG11 VAL A  75      39.609  30.985  44.429  1.00  0.00           H0.      0
ATOM   1147 HG12 VAL A  75      40.495  31.405  45.937  1.00  0.00           H0.      0
ATOM   1148 HG13 VAL A  75      38.758  30.913  45.898  1.00  0.00           H0.      0
ATOM   1149  CG2 VAL A  75      40.470  33.576  44.382  1.00  0.00           C0.      0
ATOM   1150 HG21 VAL A  75      41.391  33.228  44.851  1.00  0.00           H0.      0
ATOM   1151 HG22 VAL A  75      40.498  33.408  43.306  1.00  0.00           H0.      0
ATOM   1152 HG23 VAL A  75      40.391  34.655  44.521  1.00  0.00           H0.      0
ATOM   1153  C   VAL A  75      36.722  32.536  45.108  1.00  0.00           C0.      0
ATOM   1154  O   VAL A  75      36.304  31.408  44.845  1.00  0.00           O0.      0
ATOM   1155  N   GLU A  76      36.114  33.323  45.973  1.00  0.00           N0.      0
ATOM   1156  H   GLU A  76      36.765  34.010  46.327  1.00  0.00           H0.      0
ATOM   1157  CA  GLU A  76      34.942  33.013  46.779  1.00  0.00           C0.      0
ATOM   1158  HA  GLU A  76      35.156  32.015  47.163  1.00  0.00           H0.      0
ATOM   1159  CB  GLU A  76      34.717  34.135  47.913  1.00  0.00           C0.      0
ATOM   1160  HB2 GLU A  76      34.803  35.140  47.501  1.00  0.00           H0.      0
ATOM   1161  HB3 GLU A  76      33.715  34.158  48.340  1.00  0.00           H0.      0
ATOM   1162  CG  GLU A  76      35.678  34.187  49.133  1.00  0.00           C0.      0
ATOM   1163  HG2 GLU A  76      36.684  34.129  48.717  1.00  0.00           H0.      0
ATOM   1164  HG3 GLU A  76      35.642  35.165  49.612  1.00  0.00           H0.      0
ATOM   1165  CD  GLU A  76      35.419  33.017  50.088  1.00  0.00           C0.      0
ATOM   1166  OE1 GLU A  76      35.626  33.169  51.313  1.00  0.00           O0.      0
ATOM   1167  OE2 GLU A  76      34.943  31.955  49.715  1.00  0.00           O0.      0
ATOM   1168  C   GLU A  76      33.679  32.832  45.954  1.00  0.00           C0.      0
ATOM   1169  O   GLU A  76      32.740  32.074  46.321  1.00  0.00           O0.      0
ATOM   1170  N   GLU A  77      33.593  33.472  44.773  1.00  0.00           N0.      0
ATOM   1171  H   GLU A  77      34.300  34.141  44.505  1.00  0.00           H0.      0
ATOM   1172  CA  GLU A  77      32.615  33.242  43.726  1.00  0.00           C0.      0
ATOM   1173  HA  GLU A  77      31.705  32.860  44.188  1.00  0.00           H0.      0
ATOM   1174  CB  GLU A  77      32.186  34.603  43.106  1.00  0.00           C0.      0
ATOM   1175  HB2 GLU A  77      32.900  34.923  42.346  1.00  0.00           H0.      0
ATOM   1176  HB3 GLU A  77      31.347  34.368  42.451  1.00  0.00           H0.      0
ATOM   1177  CG  GLU A  77      31.926  35.766  44.113  1.00  0.00           C0.      0
ATOM   1178  HG2 GLU A  77      32.825  36.073  44.648  1.00  0.00           H0.      0
ATOM   1179  HG3 GLU A  77      31.519  36.676  43.671  1.00  0.00           H0.      0
ATOM   1180  CD  GLU A  77      30.968  35.384  45.238  1.00  0.00           C0.      0
ATOM   1181  OE1 GLU A  77      30.013  34.600  44.897  1.00  0.00           O0.      0
ATOM   1182  OE2 GLU A  77      31.037  35.922  46.371  1.00  0.00           O0.      0
ATOM   1183  C   GLU A  77      33.035  32.206  42.702  1.00  0.00           C0.      0
ATOM   1184  O   GLU A  77      32.257  31.952  41.788  1.00  0.00           O0.      0
ATOM   1185  N   GLY A  78      34.222  31.553  42.794  1.00  0.00           N0.      0
ATOM   1186  H   GLY A  78      34.889  31.951  43.440  1.00  0.00           H0.      0
ATOM   1187  CA  GLY A  78      34.693  30.460  41.871  1.00  0.00           C0.      0
ATOM   1188  HA2 GLY A  78      35.201  29.674  42.429  1.00  0.00           H0.      0
ATOM   1189  HA3 GLY A  78      33.812  29.992  41.433  1.00  0.00           H0.      0
ATOM   1190  C   GLY A  78      35.555  30.940  40.708  1.00  0.00           C0.      0
ATOM   1191  O   GLY A  78      35.769  30.161  39.769  1.00  0.00           O0.      0
ATOM   1192  N   PHE A  79      35.933  32.250  40.516  1.00  0.00           N0.      0
ATOM   1193  H   PHE A  79      35.656  32.872  41.262  1.00  0.00           H0.      0
ATOM   1194  CA  PHE A  79      36.632  32.681  39.331  1.00  0.00           C0.      0
ATOM   1195  HA  PHE A  79      36.063  32.354  38.461  1.00  0.00           H0.      0
ATOM   1196  CB  PHE A  79      36.798  34.234  39.213  1.00  0.00           C0.      0
ATOM   1197  HB2 PHE A  79      37.175  34.664  40.141  1.00  0.00           H0.      0
ATOM   1198  HB3 PHE A  79      37.551  34.359  38.435  1.00  0.00           H0.      0
ATOM   1199  CG  PHE A  79      35.563  34.995  38.714  1.00  0.00           C0.      0
ATOM   1200  CD1 PHE A  79      34.427  35.009  39.509  1.00  0.00           C0.      0
ATOM   1201  HD1 PHE A  79      34.466  34.573  40.497  1.00  0.00           H0.      0
ATOM   1202  CE1 PHE A  79      33.238  35.548  39.110  1.00  0.00           C0.      0
ATOM   1203  HE1 PHE A  79      32.380  35.403  39.750  1.00  0.00           H0.      0
ATOM   1204  CZ  PHE A  79      33.094  36.068  37.826  1.00  0.00           C0.      0
ATOM   1205  HZ  PHE A  79      32.162  36.456  37.441  1.00  0.00           H0.      0
ATOM   1206  CE2 PHE A  79      34.228  36.144  36.987  1.00  0.00           C0.      0
ATOM   1207  HE2 PHE A  79      34.206  36.490  35.965  1.00  0.00           H0.      0
ATOM   1208  CD2 PHE A  79      35.438  35.521  37.387  1.00  0.00           C0.      0
ATOM   1209  HD2 PHE A  79      36.250  35.616  36.681  1.00  0.00           H0.      0
ATOM   1210  C   PHE A  79      38.100  32.096  39.263  1.00  0.00           C0.      0
ATOM   1211  O   PHE A  79      38.702  31.936  40.365  1.00  0.00           O0.      0
ATOM   1212  N   SER A  80      38.663  31.781  38.067  1.00  0.00           N0.      0
ATOM   1213  H   SER A  80      38.107  31.777  37.223  1.00  0.00           H0.      0
ATOM   1214  CA  SER A  80      40.064  31.498  37.775  1.00  0.00           C0.      0
ATOM   1215  HA  SER A  80      40.462  30.882  38.582  1.00  0.00           H0.      0
ATOM   1216  CB  SER A  80      40.269  30.652  36.498  1.00  0.00           C0.      0
ATOM   1217  HB2 SER A  80      40.004  31.203  35.596  1.00  0.00           H0.      0
ATOM   1218  HB3 SER A  80      41.323  30.375  36.508  1.00  0.00           H0.      0
ATOM   1219  OG  SER A  80      39.496  29.457  36.501  1.00  0.00           O0.      0
ATOM   1220  HG  SER A  80      40.002  28.834  35.975  1.00  0.00           H0.      0
ATOM   1221  C   SER A  80      40.893  32.798  37.783  1.00  0.00           C0.      0
ATOM   1222  O   SER A  80      41.077  33.492  36.778  1.00  0.00           O0.      0
ATOM   1223  N   VAL A  81      41.385  33.166  38.968  1.00  0.00           N0.      0
ATOM   1224  H   VAL A  81      41.203  32.583  39.772  1.00  0.00           H0.      0
ATOM   1225  CA  VAL A  81      42.284  34.311  39.239  1.00  0.00           C0.      0
ATOM   1226  HA  VAL A  81      41.949  35.142  38.618  1.00  0.00           H0.      0
ATOM   1227  CB  VAL A  81      42.096  34.910  40.721  1.00  0.00           C0.      0
ATOM   1228  HB  VAL A  81      42.137  34.141  41.492  1.00  0.00           H0.      0
ATOM   1229  CG1 VAL A  81      43.154  35.985  41.051  1.00  0.00           C0.      0
ATOM   1230 HG11 VAL A  81      42.891  36.486  41.983  1.00  0.00           H0.      0
ATOM   1231 HG12 VAL A  81      44.086  35.470  41.287  1.00  0.00           H0.      0
ATOM   1232 HG13 VAL A  81      43.328  36.719  40.264  1.00  0.00           H0.      0
ATOM   1233  CG2 VAL A  81      40.693  35.519  40.841  1.00  0.00           C0.      0
ATOM   1234 HG21 VAL A  81      39.995  34.687  40.748  1.00  0.00           H0.      0
ATOM   1235 HG22 VAL A  81      40.545  35.751  41.895  1.00  0.00           H0.      0
ATOM   1236 HG23 VAL A  81      40.502  36.300  40.104  1.00  0.00           H0.      0
ATOM   1237  C   VAL A  81      43.788  33.963  38.972  1.00  0.00           C0.      0
ATOM   1238  O   VAL A  81      44.383  33.021  39.606  1.00  0.00           O0.      0
ATOM   1239  N   THR A  82      44.470  34.770  38.191  1.00  0.00           N0.      0
ATOM   1240  H   THR A  82      43.958  35.339  37.533  1.00  0.00           H0.      0
ATOM   1241  CA  THR A  82      45.905  35.069  38.356  1.00  0.00           C0.      0
ATOM   1242  HA  THR A  82      46.278  34.377  39.112  1.00  0.00           H0.      0
ATOM   1243  CB  THR A  82      46.669  34.934  36.994  1.00  0.00           C0.      0
ATOM   1244  HB  THR A  82      46.212  35.590  36.253  1.00  0.00           H0.      0
ATOM   1245  CG2 THR A  82      48.131  35.185  37.239  1.00  0.00           C0.      0
ATOM   1246 HG21 THR A  82      48.280  36.248  37.431  1.00  0.00           H0.      0
ATOM   1247 HG22 THR A  82      48.359  34.587  38.121  1.00  0.00           H0.      0
ATOM   1248 HG23 THR A  82      48.826  34.833  36.477  1.00  0.00           H0.      0
ATOM   1249  OG1 THR A  82      46.436  33.614  36.614  1.00  0.00           O0.      0
ATOM   1250  HG1 THR A  82      45.493  33.434  36.622  1.00  0.00           H0.      0
ATOM   1251  C   THR A  82      46.103  36.420  39.060  1.00  0.00           C0.      0
ATOM   1252  O   THR A  82      45.308  37.355  38.817  1.00  0.00           O0.      0
ATOM   1253  N   SER A  83      47.024  36.495  40.023  1.00  0.00           N0.      0
ATOM   1254  H   SER A  83      47.570  35.684  40.278  1.00  0.00           H0.      0
ATOM   1255  CA  SER A  83      47.342  37.641  40.867  1.00  0.00           C0.      0
ATOM   1256  HA  SER A  83      46.791  38.546  40.614  1.00  0.00           H0.      0
ATOM   1257  CB  SER A  83      46.932  37.536  42.356  1.00  0.00           C0.      0
ATOM   1258  HB2 SER A  83      47.542  36.743  42.788  1.00  0.00           H0.      0
ATOM   1259  HB3 SER A  83      47.023  38.511  42.834  1.00  0.00           H0.      0
ATOM   1260  OG  SER A  83      45.584  37.245  42.568  1.00  0.00           O0.      0
ATOM   1261  HG  SER A  83      45.150  37.995  42.982  1.00  0.00           H0.      0
ATOM   1262  C   SER A  83      48.807  38.025  40.652  1.00  0.00           C0.      0
ATOM   1263  O   SER A  83      49.689  37.250  40.798  1.00  0.00           O0.      0
ATOM   1264  N   VAL A  84      49.023  39.308  40.325  1.00  0.00           N0.      0
ATOM   1265  H   VAL A  84      48.253  39.951  40.211  1.00  0.00           H0.      0
ATOM   1266  CA  VAL A  84      50.361  39.932  40.167  1.00  0.00           C0.      0
ATOM   1267  HA  VAL A  84      51.105  39.168  40.394  1.00  0.00           H0.      0
ATOM   1268  CB  VAL A  84      50.500  40.322  38.653  1.00  0.00           C0.      0
ATOM   1269  HB  VAL A  84      49.638  40.920  38.356  1.00  0.00           H0.      0
ATOM   1270  CG1 VAL A  84      51.850  41.085  38.464  1.00  0.00           C0.      0
ATOM   1271 HG11 VAL A  84      52.646  40.568  38.998  1.00  0.00           H0.      0
ATOM   1272 HG12 VAL A  84      52.034  41.195  37.395  1.00  0.00           H0.      0
ATOM   1273 HG13 VAL A  84      51.781  42.110  38.827  1.00  0.00           H0.      0
ATOM   1274  CG2 VAL A  84      50.594  39.107  37.653  1.00  0.00           C0.      0
ATOM   1275 HG21 VAL A  84      50.861  39.449  36.653  1.00  0.00           H0.      0
ATOM   1276 HG22 VAL A  84      51.204  38.261  37.968  1.00  0.00           H0.      0
ATOM   1277 HG23 VAL A  84      49.585  38.708  37.553  1.00  0.00           H0.      0
ATOM   1278  C   VAL A  84      50.502  41.134  41.081  1.00  0.00           C0.      0
ATOM   1279  O   VAL A  84      49.602  41.849  41.318  1.00  0.00           O0.      0
ATOM   1280  N   ASP A  85      51.729  41.438  41.561  1.00  0.00           N0.      0
ATOM   1281  H   ASP A  85      52.528  40.975  41.151  1.00  0.00           H0.      0
ATOM   1282  CA  ASP A  85      52.132  42.668  42.256  1.00  0.00           C0.      0
ATOM   1283  HA  ASP A  85      51.518  43.427  41.771  1.00  0.00           H0.      0
ATOM   1284  CB  ASP A  85      51.808  42.647  43.778  1.00  0.00           C0.      0
ATOM   1285  HB2 ASP A  85      50.919  42.075  44.046  1.00  0.00           H0.      0
ATOM   1286  HB3 ASP A  85      52.651  42.133  44.240  1.00  0.00           H0.      0
ATOM   1287  CG  ASP A  85      51.825  44.059  44.355  1.00  0.00           C0.      0
ATOM   1288  OD1 ASP A  85      50.748  44.604  44.445  1.00  0.00           O0.      0
ATOM   1289  OD2 ASP A  85      52.848  44.662  44.724  1.00  0.00           O0.      0
ATOM   1290  C   ASP A  85      53.615  42.913  42.092  1.00  0.00           C0.      0
ATOM   1291  O   ASP A  85      54.342  41.927  41.818  1.00  0.00           O0.      0
ATOM   1292  N   ALA A  86      54.144  44.144  42.222  1.00  0.00           N0.      0
ATOM   1293  H   ALA A  86      53.507  44.876  42.502  1.00  0.00           H0.      0
ATOM   1294  CA  ALA A  86      55.599  44.311  42.343  1.00  0.00           C0.      0
ATOM   1295  HA  ALA A  86      56.037  43.935  41.418  1.00  0.00           H0.      0
ATOM   1296  CB  ALA A  86      55.795  45.865  42.478  1.00  0.00           C0.      0
ATOM   1297  HB1 ALA A  86      55.363  46.527  41.728  1.00  0.00           H0.      0
ATOM   1298  HB2 ALA A  86      55.327  46.118  43.430  1.00  0.00           H0.      0
ATOM   1299  HB3 ALA A  86      56.880  45.974  42.495  1.00  0.00           H0.      0
ATOM   1300  C   ALA A  86      56.194  43.708  43.715  1.00  0.00           C0.      0
ATOM   1301  O   ALA A  86      57.232  43.106  43.663  1.00  0.00           O0.      0
ATOM   1302  N   SER A  87      55.594  43.927  44.889  1.00  0.00           N0.      0
ATOM   1303  H   SER A  87      54.678  44.352  44.929  1.00  0.00           H0.      0
ATOM   1304  CA  SER A  87      56.184  43.614  46.178  1.00  0.00           C0.      0
ATOM   1305  HA  SER A  87      57.260  43.727  46.048  1.00  0.00           H0.      0
ATOM   1306  CB  SER A  87      55.870  44.710  47.169  1.00  0.00           C0.      0
ATOM   1307  HB2 SER A  87      56.236  45.687  46.854  1.00  0.00           H0.      0
ATOM   1308  HB3 SER A  87      54.798  44.846  47.310  1.00  0.00           H0.      0
ATOM   1309  OG  SER A  87      56.543  44.420  48.444  1.00  0.00           O0.      0
ATOM   1310  HG  SER A  87      56.558  45.208  48.992  1.00  0.00           H0.      0
ATOM   1311  C   SER A  87      55.889  42.208  46.769  1.00  0.00           C0.      0
ATOM   1312  O   SER A  87      54.763  41.963  47.135  1.00  0.00           O0.      0
ATOM   1313  N   ASP A  88      56.850  41.306  46.960  1.00  0.00           N0.      0
ATOM   1314  H   ASP A  88      57.760  41.528  46.580  1.00  0.00           H0.      0
ATOM   1315  CA  ASP A  88      56.892  40.108  47.800  1.00  0.00           C0.      0
ATOM   1316  HA  ASP A  88      56.110  39.485  47.365  1.00  0.00           H0.      0
ATOM   1317  CB  ASP A  88      58.250  39.388  47.821  1.00  0.00           C0.      0
ATOM   1318  HB2 ASP A  88      57.992  38.519  48.427  1.00  0.00           H0.      0
ATOM   1319  HB3 ASP A  88      58.489  39.047  46.814  1.00  0.00           H0.      0
ATOM   1320  CG  ASP A  88      59.393  40.121  48.497  1.00  0.00           C0.      0
ATOM   1321  OD1 ASP A  88      60.346  39.439  48.834  1.00  0.00           O0.      0
ATOM   1322  OD2 ASP A  88      59.247  41.355  48.786  1.00  0.00           O0.      0
ATOM   1323  C   ASP A  88      56.381  40.437  49.213  1.00  0.00           C0.      0
ATOM   1324  O   ASP A  88      55.673  39.569  49.741  1.00  0.00           O0.      0
ATOM   1325  N   LYS A  89      56.751  41.552  49.904  1.00  0.00           N0.      0
ATOM   1326  H   LYS A  89      57.409  42.163  49.442  1.00  0.00           H0.      0
ATOM   1327  CA  LYS A  89      56.416  41.787  51.277  1.00  0.00           C0.      0
ATOM   1328  HA  LYS A  89      56.556  40.808  51.735  1.00  0.00           H0.      0
ATOM   1329  CB  LYS A  89      57.366  42.798  52.038  1.00  0.00           C0.      0
ATOM   1330  HB2 LYS A  89      57.017  43.781  51.723  1.00  0.00           H0.      0
ATOM   1331  HB3 LYS A  89      57.112  42.776  53.098  1.00  0.00           H0.      0
ATOM   1332  CG  LYS A  89      58.832  42.621  51.948  1.00  0.00           C0.      0
ATOM   1333  HG2 LYS A  89      59.134  42.771  50.912  1.00  0.00           H0.      0
ATOM   1334  HG3 LYS A  89      59.387  43.368  52.516  1.00  0.00           H0.      0
ATOM   1335  CD  LYS A  89      59.285  41.214  52.484  1.00  0.00           C0.      0
ATOM   1336  HD2 LYS A  89      58.900  40.924  53.462  1.00  0.00           H0.      0
ATOM   1337  HD3 LYS A  89      58.739  40.483  51.889  1.00  0.00           H0.      0
ATOM   1338  CE  LYS A  89      60.765  41.027  52.269  1.00  0.00           C0.      0
ATOM   1339  HE2 LYS A  89      61.223  41.841  52.830  1.00  0.00           H0.      0
ATOM   1340  HE3 LYS A  89      61.125  40.159  52.820  1.00  0.00           H0.      0
ATOM   1341  NZ  LYS A  89      61.282  41.138  50.907  1.00  0.00           N0.      0
ATOM   1342  HZ1 LYS A  89      62.290  41.088  50.859  1.00  0.00           H0.      0
ATOM   1343  HZ2 LYS A  89      60.838  40.431  50.338  1.00  0.00           H0.      0
ATOM   1344  HZ3 LYS A  89      61.025  42.028  50.503  1.00  0.00           H0.      0
ATOM   1345  C   LYS A  89      54.864  42.093  51.397  1.00  0.00           C0.      0
ATOM   1346  O   LYS A  89      54.322  41.774  52.428  1.00  0.00           O0.      0
ATOM   1347  N   MET A  90      54.239  42.463  50.286  1.00  0.00           N0.      0
ATOM   1348  H   MET A  90      54.806  42.702  49.486  1.00  0.00           H0.      0
ATOM   1349  CA  MET A  90      52.770  42.623  50.117  1.00  0.00           C0.      0
ATOM   1350  HA  MET A  90      52.450  42.963  51.102  1.00  0.00           H0.      0
ATOM   1351  CB  MET A  90      52.559  43.823  49.104  1.00  0.00           C0.      0
ATOM   1352  HB2 MET A  90      53.254  43.589  48.298  1.00  0.00           H0.      0
ATOM   1353  HB3 MET A  90      51.533  43.844  48.737  1.00  0.00           H0.      0
ATOM   1354  CG  MET A  90      52.869  45.153  49.785  1.00  0.00           C0.      0
ATOM   1355  HG2 MET A  90      53.789  45.257  50.360  1.00  0.00           H0.      0
ATOM   1356  HG3 MET A  90      52.924  45.961  49.055  1.00  0.00           H0.      0
ATOM   1357  SD  MET A  90      51.478  45.550  50.917  1.00  0.00           S0.      0
ATOM   1358  CE  MET A  90      50.280  46.209  49.720  1.00  0.00           C0.      0
ATOM   1359  HE1 MET A  90      49.457  46.697  50.242  1.00  0.00           H0.      0
ATOM   1360  HE2 MET A  90      50.687  46.952  49.033  1.00  0.00           H0.      0
ATOM   1361  HE3 MET A  90      49.890  45.395  49.110  1.00  0.00           H0.      0
ATOM   1362  C   MET A  90      52.078  41.328  49.597  1.00  0.00           C0.      0
ATOM   1363  O   MET A  90      50.949  40.962  49.978  1.00  0.00           O0.      0
ATOM   1364  N   LEU A  91      52.745  40.647  48.663  1.00  0.00           N0.      0
ATOM   1365  H   LEU A  91      53.497  41.200  48.278  1.00  0.00           H0.      0
ATOM   1366  CA  LEU A  91      52.218  39.375  48.149  1.00  0.00           C0.      0
ATOM   1367  HA  LEU A  91      51.189  39.510  47.815  1.00  0.00           H0.      0
ATOM   1368  CB  LEU A  91      53.008  38.765  46.940  1.00  0.00           C0.      0
ATOM   1369  HB2 LEU A  91      54.051  38.708  47.251  1.00  0.00           H0.      0
ATOM   1370  HB3 LEU A  91      52.741  37.718  46.797  1.00  0.00           H0.      0
ATOM   1371  CG  LEU A  91      52.938  39.498  45.623  1.00  0.00           C0.      0
ATOM   1372  HG  LEU A  91      53.038  40.562  45.842  1.00  0.00           H0.      0
ATOM   1373  CD1 LEU A  91      53.993  39.087  44.690  1.00  0.00           C0.      0
ATOM   1374 HD11 LEU A  91      54.998  39.200  45.097  1.00  0.00           H0.      0
ATOM   1375 HD12 LEU A  91      54.024  38.019  44.474  1.00  0.00           H0.      0
ATOM   1376 HD13 LEU A  91      53.916  39.710  43.798  1.00  0.00           H0.      0
ATOM   1377  CD2 LEU A  91      51.581  39.151  44.924  1.00  0.00           C0.      0
ATOM   1378 HD21 LEU A  91      51.517  39.611  43.938  1.00  0.00           H0.      0
ATOM   1379 HD22 LEU A  91      51.443  38.073  45.010  1.00  0.00           H0.      0
ATOM   1380 HD23 LEU A  91      50.794  39.503  45.590  1.00  0.00           H0.      0
ATOM   1381  C   LEU A  91      52.155  38.337  49.257  1.00  0.00           C0.      0
ATOM   1382  O   LEU A  91      51.268  37.522  49.158  1.00  0.00           O0.      0
ATOM   1383  N   LYS A  92      52.963  38.529  50.356  1.00  0.00           N0.      0
ATOM   1384  H   LYS A  92      53.587  39.323  50.357  1.00  0.00           H0.      0
ATOM   1385  CA  LYS A  92      52.917  37.783  51.590  1.00  0.00           C0.      0
ATOM   1386  HA  LYS A  92      53.494  36.859  51.558  1.00  0.00           H0.      0
ATOM   1387  CB  LYS A  92      53.441  38.595  52.737  1.00  0.00           C0.      0
ATOM   1388  HB2 LYS A  92      54.517  38.654  52.573  1.00  0.00           H0.      0
ATOM   1389  HB3 LYS A  92      52.838  39.489  52.893  1.00  0.00           H0.      0
ATOM   1390  CG  LYS A  92      53.449  37.888  54.091  1.00  0.00           C0.      0
ATOM   1391  HG2 LYS A  92      52.416  37.730  54.401  1.00  0.00           H0.      0
ATOM   1392  HG3 LYS A  92      54.052  36.981  54.064  1.00  0.00           H0.      0
ATOM   1393  CD  LYS A  92      54.112  38.900  55.051  1.00  0.00           C0.      0
ATOM   1394  HD2 LYS A  92      54.162  38.356  55.995  1.00  0.00           H0.      0
ATOM   1395  HD3 LYS A  92      55.122  38.983  54.648  1.00  0.00           H0.      0
ATOM   1396  CE  LYS A  92      53.376  40.224  55.281  1.00  0.00           C0.      0
ATOM   1397  HE2 LYS A  92      53.025  40.530  54.296  1.00  0.00           H0.      0
ATOM   1398  HE3 LYS A  92      52.444  40.056  55.822  1.00  0.00           H0.      0
ATOM   1399  NZ  LYS A  92      54.168  41.311  55.972  1.00  0.00           N0.      0
ATOM   1400  HZ1 LYS A  92      54.230  41.203  56.974  1.00  0.00           H0.      0
ATOM   1401  HZ2 LYS A  92      55.130  41.303  55.663  1.00  0.00           H0.      0
ATOM   1402  HZ3 LYS A  92      53.837  42.213  55.660  1.00  0.00           H0.      0
ATOM   1403  C   LYS A  92      51.503  37.252  51.917  1.00  0.00           C0.      0
ATOM   1404  O   LYS A  92      51.207  36.019  51.872  1.00  0.00           O0.      0
ATOM   1405  N   TYR A  93      50.453  38.147  52.024  1.00  0.00           N0.      0
ATOM   1406  H   TYR A  93      50.714  39.123  51.991  1.00  0.00           H0.      0
ATOM   1407  CA  TYR A  93      49.178  37.934  52.650  1.00  0.00           C0.      0
ATOM   1408  HA  TYR A  93      49.171  37.557  53.673  1.00  0.00           H0.      0
ATOM   1409  CB  TYR A  93      48.550  39.291  52.787  1.00  0.00           C0.      0
ATOM   1410  HB2 TYR A  93      48.495  39.687  51.773  1.00  0.00           H0.      0
ATOM   1411  HB3 TYR A  93      47.558  39.130  53.209  1.00  0.00           H0.      0
ATOM   1412  CG  TYR A  93      49.270  40.291  53.725  1.00  0.00           C0.      0
ATOM   1413  CD1 TYR A  93      50.367  41.033  53.196  1.00  0.00           C0.      0
ATOM   1414  HD1 TYR A  93      50.531  41.003  52.129  1.00  0.00           H0.      0
ATOM   1415  CE1 TYR A  93      50.990  41.989  53.997  1.00  0.00           C0.      0
ATOM   1416  HE1 TYR A  93      51.833  42.560  53.639  1.00  0.00           H0.      0
ATOM   1417  CZ  TYR A  93      50.602  42.123  55.379  1.00  0.00           C0.      0
ATOM   1418  OH  TYR A  93      51.332  42.904  56.270  1.00  0.00           O0.      0
ATOM   1419  HH  TYR A  93      50.784  43.587  56.665  1.00  0.00           H0.      0
ATOM   1420  CE2 TYR A  93      49.603  41.287  55.926  1.00  0.00           C0.      0
ATOM   1421  HE2 TYR A  93      49.443  41.309  56.994  1.00  0.00           H0.      0
ATOM   1422  CD2 TYR A  93      48.911  40.468  55.082  1.00  0.00           C0.      0
ATOM   1423  HD2 TYR A  93      48.093  39.886  55.478  1.00  0.00           H0.      0
ATOM   1424  C   TYR A  93      48.288  37.006  51.779  1.00  0.00           C0.      0
ATOM   1425  O   TYR A  93      47.669  36.096  52.353  1.00  0.00           O0.      0
ATOM   1426  N   ALA A  94      48.370  37.095  50.479  1.00  0.00           N0.      0
ATOM   1427  H   ALA A  94      48.972  37.762  50.018  1.00  0.00           H0.      0
ATOM   1428  CA  ALA A  94      47.648  36.295  49.491  1.00  0.00           C0.      0
ATOM   1429  HA  ALA A  94      46.582  36.280  49.718  1.00  0.00           H0.      0
ATOM   1430  CB  ALA A  94      47.846  36.959  48.155  1.00  0.00           C0.      0
ATOM   1431  HB1 ALA A  94      47.579  36.287  47.339  1.00  0.00           H0.      0
ATOM   1432  HB2 ALA A  94      47.344  37.925  48.198  1.00  0.00           H0.      0
ATOM   1433  HB3 ALA A  94      48.876  37.294  48.037  1.00  0.00           H0.      0
ATOM   1434  C   ALA A  94      48.183  34.862  49.426  1.00  0.00           C0.      0
ATOM   1435  O   ALA A  94      47.450  33.886  49.344  1.00  0.00           O0.      0
ATOM   1436  N   LEU A  95      49.472  34.725  49.609  1.00  0.00           N0.      0
ATOM   1437  H   LEU A  95      50.010  35.577  49.674  1.00  0.00           H0.      0
ATOM   1438  CA  LEU A  95      50.215  33.430  49.652  1.00  0.00           C0.      0
ATOM   1439  HA  LEU A  95      49.737  32.848  48.865  1.00  0.00           H0.      0
ATOM   1440  CB  LEU A  95      51.686  33.724  49.474  1.00  0.00           C0.      0
ATOM   1441  HB2 LEU A  95      51.941  34.632  50.020  1.00  0.00           H0.      0
ATOM   1442  HB3 LEU A  95      52.204  32.879  49.929  1.00  0.00           H0.      0
ATOM   1443  CG  LEU A  95      52.090  34.002  48.035  1.00  0.00           C0.      0
ATOM   1444  HG  LEU A  95      51.265  34.574  47.611  1.00  0.00           H0.      0
ATOM   1445  CD1 LEU A  95      53.269  34.880  47.795  1.00  0.00           C0.      0
ATOM   1446 HD11 LEU A  95      53.218  35.141  46.738  1.00  0.00           H0.      0
ATOM   1447 HD12 LEU A  95      53.208  35.777  48.411  1.00  0.00           H0.      0
ATOM   1448 HD13 LEU A  95      54.222  34.492  48.156  1.00  0.00           H0.      0
ATOM   1449  CD2 LEU A  95      52.226  32.638  47.405  1.00  0.00           C0.      0
ATOM   1450 HD21 LEU A  95      53.206  32.225  47.644  1.00  0.00           H0.      0
ATOM   1451 HD22 LEU A  95      51.435  31.977  47.761  1.00  0.00           H0.      0
ATOM   1452 HD23 LEU A  95      52.162  32.705  46.319  1.00  0.00           H0.      0
ATOM   1453  C   LEU A  95      49.840  32.682  50.908  1.00  0.00           C0.      0
ATOM   1454  O   LEU A  95      49.602  31.485  50.851  1.00  0.00           O0.      0
ATOM   1455  N   LYS A  96      49.687  33.405  52.028  1.00  0.00           N0.      0
ATOM   1456  H   LYS A  96      49.940  34.383  52.028  1.00  0.00           H0.      0
ATOM   1457  CA  LYS A  96      49.273  32.757  53.241  1.00  0.00           C0.      0
ATOM   1458  HA  LYS A  96      49.771  31.792  53.337  1.00  0.00           H0.      0
ATOM   1459  CB  LYS A  96      49.684  33.658  54.473  1.00  0.00           C0.      0
ATOM   1460  HB2 LYS A  96      50.601  34.232  54.344  1.00  0.00           H0.      0
ATOM   1461  HB3 LYS A  96      48.852  34.359  54.555  1.00  0.00           H0.      0
ATOM   1462  CG  LYS A  96      49.864  32.853  55.736  1.00  0.00           C0.      0
ATOM   1463  HG2 LYS A  96      48.914  32.320  55.776  1.00  0.00           H0.      0
ATOM   1464  HG3 LYS A  96      50.748  32.219  55.673  1.00  0.00           H0.      0
ATOM   1465  CD  LYS A  96      50.093  33.794  56.868  1.00  0.00           C0.      0
ATOM   1466  HD2 LYS A  96      50.622  34.717  56.631  1.00  0.00           H0.      0
ATOM   1467  HD3 LYS A  96      49.118  34.130  57.221  1.00  0.00           H0.      0
ATOM   1468  CE  LYS A  96      50.930  33.278  58.074  1.00  0.00           C0.      0
ATOM   1469  HE2 LYS A  96      50.948  34.084  58.809  1.00  0.00           H0.      0
ATOM   1470  HE3 LYS A  96      50.410  32.457  58.568  1.00  0.00           H0.      0
ATOM   1471  NZ  LYS A  96      52.329  32.990  57.725  1.00  0.00           N0.      0
ATOM   1472  HZ1 LYS A  96      52.364  32.281  57.006  1.00  0.00           H0.      0
ATOM   1473  HZ2 LYS A  96      52.722  33.805  57.278  1.00  0.00           H0.      0
ATOM   1474  HZ3 LYS A  96      52.888  32.716  58.520  1.00  0.00           H0.      0
ATOM   1475  C   LYS A  96      47.825  32.372  53.165  1.00  0.00           C0.      0
ATOM   1476  O   LYS A  96      47.592  31.231  53.622  1.00  0.00           O0.      0
ATOM   1477  N   GLU A  97      46.947  33.084  52.610  1.00  0.00           N0.      0
ATOM   1478  H   GLU A  97      47.145  34.014  52.270  1.00  0.00           H0.      0
ATOM   1479  CA  GLU A  97      45.560  32.767  52.536  1.00  0.00           C0.      0
ATOM   1480  HA  GLU A  97      45.089  32.451  53.467  1.00  0.00           H0.      0
ATOM   1481  CB  GLU A  97      44.692  34.030  52.097  1.00  0.00           C0.      0
ATOM   1482  HB2 GLU A  97      44.882  34.867  52.768  1.00  0.00           H0.      0
ATOM   1483  HB3 GLU A  97      44.979  34.286  51.077  1.00  0.00           H0.      0
ATOM   1484  CG  GLU A  97      43.150  33.908  51.765  1.00  0.00           C0.      0
ATOM   1485  HG2 GLU A  97      42.978  34.775  51.127  1.00  0.00           H0.      0
ATOM   1486  HG3 GLU A  97      43.089  33.024  51.131  1.00  0.00           H0.      0
ATOM   1487  CD  GLU A  97      42.240  33.847  52.958  1.00  0.00           C0.      0
ATOM   1488  OE1 GLU A  97      41.046  33.896  52.778  1.00  0.00           O0.      0
ATOM   1489  OE2 GLU A  97      42.628  33.810  54.164  1.00  0.00           O0.      0
ATOM   1490  C   GLU A  97      45.320  31.565  51.644  1.00  0.00           C0.      0
ATOM   1491  O   GLU A  97      44.661  30.604  52.066  1.00  0.00           O0.      0
ATOM   1492  N   ARG A  98      46.026  31.533  50.513  1.00  0.00           N0.      0
ATOM   1493  H   ARG A  98      46.705  32.253  50.314  1.00  0.00           H0.      0
ATOM   1494  CA  ARG A  98      46.044  30.340  49.698  1.00  0.00           C0.      0
ATOM   1495  HA  ARG A  98      44.992  30.133  49.497  1.00  0.00           H0.      0
ATOM   1496  CB  ARG A  98      46.756  30.590  48.338  1.00  0.00           C0.      0
ATOM   1497  HB2 ARG A  98      46.220  31.326  47.738  1.00  0.00           H0.      0
ATOM   1498  HB3 ARG A  98      47.806  30.805  48.536  1.00  0.00           H0.      0
ATOM   1499  CG  ARG A  98      46.746  29.293  47.541  1.00  0.00           C0.      0
ATOM   1500  HG2 ARG A  98      47.355  28.495  47.965  1.00  0.00           H0.      0
ATOM   1501  HG3 ARG A  98      45.678  29.110  47.418  1.00  0.00           H0.      0
ATOM   1502  CD  ARG A  98      47.426  29.403  46.110  1.00  0.00           C0.      0
ATOM   1503  HD2 ARG A  98      47.301  28.449  45.598  1.00  0.00           H0.      0
ATOM   1504  HD3 ARG A  98      46.898  30.225  45.626  1.00  0.00           H0.      0
ATOM   1505  NE  ARG A  98      48.857  29.842  46.189  1.00  0.00           N0.      0
ATOM   1506  HE  ARG A  98      49.327  29.789  47.082  1.00  0.00           H0.      0
ATOM   1507  CZ  ARG A  98      49.577  29.963  45.141  1.00  0.00           C0.      0
ATOM   1508  NH1 ARG A  98      49.137  29.949  43.904  1.00  0.00           N0.      0
ATOM   1509 HH11 ARG A  98      48.140  29.917  43.747  1.00  0.00           H0.      0
ATOM   1510 HH12 ARG A  98      49.844  29.624  43.260  1.00  0.00           H0.      0
ATOM   1511  NH2 ARG A  98      50.879  30.097  45.224  1.00  0.00           N0.      0
ATOM   1512 HH21 ARG A  98      51.297  30.007  46.139  1.00  0.00           H0.      0
ATOM   1513 HH22 ARG A  98      51.501  30.240  44.441  1.00  0.00           H0.      0
ATOM   1514  C   ARG A  98      46.681  29.170  50.414  1.00  0.00           C0.      0
ATOM   1515  O   ARG A  98      46.032  28.147  50.591  1.00  0.00           O0.      0
ATOM   1516  N   TRP A  99      47.881  29.327  50.921  1.00  0.00           N0.      0
ATOM   1517  H   TRP A  99      48.342  30.225  50.895  1.00  0.00           H0.      0
ATOM   1518  CA  TRP A  99      48.591  28.357  51.769  1.00  0.00           C0.      0
ATOM   1519  HA  TRP A  99      48.824  27.464  51.189  1.00  0.00           H0.      0
ATOM   1520  CB  TRP A  99      49.844  28.951  52.339  1.00  0.00           C0.      0
ATOM   1521  HB2 TRP A  99      50.519  29.224  51.529  1.00  0.00           H0.      0
ATOM   1522  HB3 TRP A  99      49.676  29.877  52.890  1.00  0.00           H0.      0
ATOM   1523  CG  TRP A  99      50.595  28.126  53.290  1.00  0.00           C0.      0
ATOM   1524  CD1 TRP A  99      51.254  28.595  54.356  1.00  0.00           C0.      0
ATOM   1525  HD1 TRP A  99      51.286  29.642  54.617  1.00  0.00           H0.      0
ATOM   1526  NE1 TRP A  99      52.027  27.559  54.922  1.00  0.00           N0.      0
ATOM   1527  HE1 TRP A  99      52.600  27.648  55.749  1.00  0.00           H0.      0
ATOM   1528  CE2 TRP A  99      51.718  26.345  54.282  1.00  0.00           C0.      0
ATOM   1529  CZ2 TRP A  99      52.124  25.037  54.505  1.00  0.00           C0.      0
ATOM   1530  HZ2 TRP A  99      52.485  24.718  55.472  1.00  0.00           H0.      0
ATOM   1531  CH2 TRP A  99      51.881  24.102  53.480  1.00  0.00           C0.      0
ATOM   1532  HH2 TRP A  99      52.095  23.063  53.681  1.00  0.00           H0.      0
ATOM   1533  CZ3 TRP A  99      51.346  24.491  52.283  1.00  0.00           C0.      0
ATOM   1534  HZ3 TRP A  99      51.160  23.772  51.499  1.00  0.00           H0.      0
ATOM   1535  CE3 TRP A  99      51.008  25.839  52.046  1.00  0.00           C0.      0
ATOM   1536  HE3 TRP A  99      50.505  26.085  51.123  1.00  0.00           H0.      0
ATOM   1537  CD2 TRP A  99      51.083  26.754  53.070  1.00  0.00           C0.      0
ATOM   1538  C   TRP A  99      47.706  27.708  52.882  1.00  0.00           C0.      0
ATOM   1539  O   TRP A  99      47.766  26.524  53.106  1.00  0.00           O0.      0
ATOM   1540  N   ASN A 100      46.860  28.446  53.532  1.00  0.00           N0.      0
ATOM   1541  H   ASN A 100      46.835  29.434  53.324  1.00  0.00           H0.      0
ATOM   1542  CA  ASN A 100      45.806  27.936  54.520  1.00  0.00           C0.      0
ATOM   1543  HA  ASN A 100      46.318  27.233  55.178  1.00  0.00           H0.      0
ATOM   1544  CB  ASN A 100      45.213  29.116  55.282  1.00  0.00           C0.      0
ATOM   1545  HB2 ASN A 100      44.983  29.934  54.600  1.00  0.00           H0.      0
ATOM   1546  HB3 ASN A 100      44.274  28.876  55.782  1.00  0.00           H0.      0
ATOM   1547  CG  ASN A 100      46.152  29.461  56.379  1.00  0.00           C0.      0
ATOM   1548  OD1 ASN A 100      45.987  29.038  57.514  1.00  0.00           O0.      0
ATOM   1549  ND2 ASN A 100      47.187  30.197  56.150  1.00  0.00           N0.      0
ATOM   1550 HD21 ASN A 100      48.007  30.062  56.723  1.00  0.00           H0.      0
ATOM   1551 HD22 ASN A 100      47.285  30.559  55.212  1.00  0.00           H0.      0
ATOM   1552  C   ASN A 100      44.626  27.215  53.862  1.00  0.00           C0.      0
ATOM   1553  O   ASN A 100      44.367  26.133  54.323  1.00  0.00           O0.      0
ATOM   1554  N   ARG A 101      43.884  27.774  52.898  1.00  0.00           N0.      0
ATOM   1555  H   ARG A 101      44.191  28.688  52.595  1.00  0.00           H0.      0
ATOM   1556  CA  ARG A 101      42.579  27.408  52.244  1.00  0.00           C0.      0
ATOM   1557  HA  ARG A 101      42.125  26.620  52.845  1.00  0.00           H0.      0
ATOM   1558  CB  ARG A 101      41.653  28.620  52.149  1.00  0.00           C0.      0
ATOM   1559  HB2 ARG A 101      42.109  29.340  51.470  1.00  0.00           H0.      0
ATOM   1560  HB3 ARG A 101      40.762  28.267  51.630  1.00  0.00           H0.      0
ATOM   1561  CG  ARG A 101      41.240  29.287  53.488  1.00  0.00           C0.      0
ATOM   1562  HG2 ARG A 101      40.745  28.537  54.105  1.00  0.00           H0.      0
ATOM   1563  HG3 ARG A 101      42.021  29.668  54.146  1.00  0.00           H0.      0
ATOM   1564  CD  ARG A 101      40.455  30.602  53.291  1.00  0.00           C0.      0
ATOM   1565  HD2 ARG A 101      40.244  31.171  54.196  1.00  0.00           H0.      0
ATOM   1566  HD3 ARG A 101      41.067  31.267  52.683  1.00  0.00           H0.      0
ATOM   1567  NE  ARG A 101      39.191  30.395  52.589  1.00  0.00           N0.      0
ATOM   1568  HE  ARG A 101      38.836  29.477  52.360  1.00  0.00           H0.      0
ATOM   1569  CZ  ARG A 101      38.362  31.390  52.324  1.00  0.00           C0.      0
ATOM   1570  NH1 ARG A 101      38.632  32.645  52.583  1.00  0.00           N0.      0
ATOM   1571 HH11 ARG A 101      39.570  32.906  52.853  1.00  0.00           H0.      0
ATOM   1572 HH12 ARG A 101      37.967  33.379  52.384  1.00  0.00           H0.      0
ATOM   1573  NH2 ARG A 101      37.300  30.950  51.708  1.00  0.00           N0.      0
ATOM   1574 HH21 ARG A 101      37.203  30.012  51.346  1.00  0.00           H0.      0
ATOM   1575 HH22 ARG A 101      36.599  31.626  51.441  1.00  0.00           H0.      0
ATOM   1576  C   ARG A 101      42.767  26.588  50.945  1.00  0.00           C0.      0
ATOM   1577  O   ARG A 101      41.784  26.412  50.283  1.00  0.00           O0.      0
ATOM   1578  N   ARG A 102      43.936  26.040  50.583  1.00  0.00           N0.      0
ATOM   1579  H   ARG A 102      44.735  26.289  51.148  1.00  0.00           H0.      0
ATOM   1580  CA  ARG A 102      44.188  25.230  49.370  1.00  0.00           C0.      0
ATOM   1581  HA  ARG A 102      44.076  25.888  48.508  1.00  0.00           H0.      0
ATOM   1582  CB  ARG A 102      45.651  24.667  49.434  1.00  0.00           C0.      0
ATOM   1583  HB2 ARG A 102      45.949  24.476  50.464  1.00  0.00           H0.      0
ATOM   1584  HB3 ARG A 102      45.567  23.640  49.077  1.00  0.00           H0.      0
ATOM   1585  CG  ARG A 102      46.749  25.348  48.704  1.00  0.00           C0.      0
ATOM   1586  HG2 ARG A 102      46.649  26.416  48.898  1.00  0.00           H0.      0
ATOM   1587  HG3 ARG A 102      47.669  24.934  49.117  1.00  0.00           H0.      0
ATOM   1588  CD  ARG A 102      46.776  25.184  47.150  1.00  0.00           C0.      0
ATOM   1589  HD2 ARG A 102      46.519  24.138  46.978  1.00  0.00           H0.      0
ATOM   1590  HD3 ARG A 102      46.063  25.925  46.790  1.00  0.00           H0.      0
ATOM   1591  NE  ARG A 102      48.079  25.547  46.612  1.00  0.00           N0.      0
ATOM   1592  HE  ARG A 102      48.733  25.913  47.289  1.00  0.00           H0.      0
ATOM   1593  CZ  ARG A 102      48.546  25.431  45.405  1.00  0.00           C0.      0
ATOM   1594  NH1 ARG A 102      47.808  24.939  44.390  1.00  0.00           N0.      0
ATOM   1595 HH11 ARG A 102      46.954  24.412  44.509  1.00  0.00           H0.      0
ATOM   1596 HH12 ARG A 102      48.136  25.048  43.442  1.00  0.00           H0.      0
ATOM   1597  NH2 ARG A 102      49.772  25.874  45.146  1.00  0.00           N0.      0
ATOM   1598 HH21 ARG A 102      50.387  26.200  45.878  1.00  0.00           H0.      0
ATOM   1599 HH22 ARG A 102      50.073  25.557  44.235  1.00  0.00           H0.      0
ATOM   1600  C   ARG A 102      43.176  24.168  49.088  1.00  0.00           C0.      0
ATOM   1601  O   ARG A 102      42.919  23.806  47.955  1.00  0.00           O0.      0
ATOM   1602  N   LYS A 103      42.490  23.572  50.117  1.00  0.00           N0.      0
ATOM   1603  H   LYS A 103      42.696  23.924  51.041  1.00  0.00           H0.      0
ATOM   1604  CA  LYS A 103      41.448  22.515  49.985  1.00  0.00           C0.      0
ATOM   1605  HA  LYS A 103      41.902  21.667  49.472  1.00  0.00           H0.      0
ATOM   1606  CB  LYS A 103      41.340  21.898  51.392  1.00  0.00           C0.      0
ATOM   1607  HB2 LYS A 103      42.342  21.572  51.672  1.00  0.00           H0.      0
ATOM   1608  HB3 LYS A 103      41.148  22.700  52.105  1.00  0.00           H0.      0
ATOM   1609  CG  LYS A 103      40.393  20.702  51.546  1.00  0.00           C0.      0
ATOM   1610  HG2 LYS A 103      39.419  21.024  51.913  1.00  0.00           H0.      0
ATOM   1611  HG3 LYS A 103      40.275  20.259  50.557  1.00  0.00           H0.      0
ATOM   1612  CD  LYS A 103      40.937  19.685  52.598  1.00  0.00           C0.      0
ATOM   1613  HD2 LYS A 103      40.282  18.822  52.720  1.00  0.00           H0.      0
ATOM   1614  HD3 LYS A 103      41.864  19.281  52.191  1.00  0.00           H0.      0
ATOM   1615  CE  LYS A 103      41.147  20.343  54.004  1.00  0.00           C0.      0
ATOM   1616  HE2 LYS A 103      41.696  21.269  53.829  1.00  0.00           H0.      0
ATOM   1617  HE3 LYS A 103      40.139  20.522  54.377  1.00  0.00           H0.      0
ATOM   1618  NZ  LYS A 103      41.839  19.458  55.001  1.00  0.00           N0.      0
ATOM   1619  HZ1 LYS A 103      42.749  19.154  54.686  1.00  0.00           H0.      0
ATOM   1620  HZ2 LYS A 103      41.888  19.969  55.871  1.00  0.00           H0.      0
ATOM   1621  HZ3 LYS A 103      41.333  18.592  55.121  1.00  0.00           H0.      0
ATOM   1622  C   LYS A 103      40.170  22.861  49.246  1.00  0.00           C0.      0
ATOM   1623  O   LYS A 103      39.539  22.027  48.667  1.00  0.00           O0.      0
ATOM   1624  N   GLU A 104      39.874  24.093  49.225  1.00  0.00           N0.      0
ATOM   1625  H   GLU A 104      40.532  24.641  49.760  1.00  0.00           H0.      0
ATOM   1626  CA  GLU A 104      38.822  24.707  48.347  1.00  0.00           C0.      0
ATOM   1627  HA  GLU A 104      37.977  24.022  48.288  1.00  0.00           H0.      0
ATOM   1628  CB  GLU A 104      38.420  26.143  48.923  1.00  0.00           C0.      0
ATOM   1629  HB2 GLU A 104      39.207  26.868  48.718  1.00  0.00           H0.      0
ATOM   1630  HB3 GLU A 104      37.457  26.387  48.473  1.00  0.00           H0.      0
ATOM   1631  CG  GLU A 104      38.133  26.121  50.387  1.00  0.00           C0.      0
ATOM   1632  HG2 GLU A 104      37.270  25.456  50.401  1.00  0.00           H0.      0
ATOM   1633  HG3 GLU A 104      38.998  25.773  50.952  1.00  0.00           H0.      0
ATOM   1634  CD  GLU A 104      37.910  27.525  50.982  1.00  0.00           C0.      0
ATOM   1635  OE1 GLU A 104      38.292  27.731  52.134  1.00  0.00           O0.      0
ATOM   1636  OE2 GLU A 104      37.213  28.373  50.407  1.00  0.00           O0.      0
ATOM   1637  C   GLU A 104      39.324  24.897  46.881  1.00  0.00           C0.      0
ATOM   1638  O   GLU A 104      40.262  25.674  46.729  1.00  0.00           O0.      0
ATOM   1639  N   PRO A 105      38.712  24.207  45.861  1.00  0.00           N0.      0
ATOM   1640  CD  PRO A 105      37.424  23.628  45.983  1.00  0.00           C0.      0
ATOM   1641  HD2 PRO A 105      36.689  24.163  46.584  1.00  0.00           H0.      0
ATOM   1642  HD3 PRO A 105      37.556  22.564  46.182  1.00  0.00           H0.      0
ATOM   1643  CG  PRO A 105      36.942  23.611  44.538  1.00  0.00           C0.      0
ATOM   1644  HG2 PRO A 105      36.499  24.555  44.221  1.00  0.00           H0.      0
ATOM   1645  HG3 PRO A 105      36.168  22.844  44.505  1.00  0.00           H0.      0
ATOM   1646  CB  PRO A 105      38.172  23.290  43.713  1.00  0.00           C0.      0
ATOM   1647  HB2 PRO A 105      38.077  23.556  42.660  1.00  0.00           H0.      0
ATOM   1648  HB3 PRO A 105      38.453  22.244  43.834  1.00  0.00           H0.      0
ATOM   1649  CA  PRO A 105      39.196  24.138  44.469  1.00  0.00           C0.      0
ATOM   1650  HA  PRO A 105      40.131  23.578  44.477  1.00  0.00           H0.      0
ATOM   1651  C   PRO A 105      39.401  25.409  43.698  1.00  0.00           C0.      0
ATOM   1652  O   PRO A 105      40.162  25.543  42.730  1.00  0.00           O0.      0
ATOM   1653  N   ALA A 106      38.787  26.461  44.106  1.00  0.00           N0.      0
ATOM   1654  H   ALA A 106      38.100  26.294  44.827  1.00  0.00           H0.      0
ATOM   1655  CA  ALA A 106      38.988  27.741  43.533  1.00  0.00           C0.      0
ATOM   1656  HA  ALA A 106      39.167  27.615  42.465  1.00  0.00           H0.      0
ATOM   1657  CB  ALA A 106      37.825  28.738  43.754  1.00  0.00           C0.      0
ATOM   1658  HB1 ALA A 106      37.861  29.535  43.011  1.00  0.00           H0.      0
ATOM   1659  HB2 ALA A 106      36.876  28.207  43.687  1.00  0.00           H0.      0
ATOM   1660  HB3 ALA A 106      37.940  29.011  44.803  1.00  0.00           H0.      0
ATOM   1661  C   ALA A 106      40.296  28.377  44.140  1.00  0.00           C0.      0
ATOM   1662  O   ALA A 106      41.025  29.053  43.411  1.00  0.00           O0.      0
ATOM   1663  N   PHE A 107      40.636  28.218  45.450  1.00  0.00           N0.      0
ATOM   1664  H   PHE A 107      40.115  27.621  46.076  1.00  0.00           H0.      0
ATOM   1665  CA  PHE A 107      41.972  28.609  45.968  1.00  0.00           C0.      0
ATOM   1666  HA  PHE A 107      42.208  29.622  45.643  1.00  0.00           H0.      0
ATOM   1667  CB  PHE A 107      42.005  28.724  47.530  1.00  0.00           C0.      0
ATOM   1668  HB2 PHE A 107      41.755  27.790  48.033  1.00  0.00           H0.      0
ATOM   1669  HB3 PHE A 107      43.021  28.966  47.843  1.00  0.00           H0.      0
ATOM   1670  CG  PHE A 107      41.145  29.845  48.191  1.00  0.00           C0.      0
ATOM   1671  CD1 PHE A 107      39.699  29.814  48.103  1.00  0.00           C0.      0
ATOM   1672  HD1 PHE A 107      39.234  29.070  47.473  1.00  0.00           H0.      0
ATOM   1673  CE1 PHE A 107      38.888  30.863  48.564  1.00  0.00           C0.      0
ATOM   1674  HE1 PHE A 107      37.819  30.714  48.594  1.00  0.00           H0.      0
ATOM   1675  CZ  PHE A 107      39.443  31.937  49.210  1.00  0.00           C0.      0
ATOM   1676  HZ  PHE A 107      38.756  32.628  49.676  1.00  0.00           H0.      0
ATOM   1677  CE2 PHE A 107      40.908  31.990  49.360  1.00  0.00           C0.      0
ATOM   1678  HE2 PHE A 107      41.399  32.849  49.793  1.00  0.00           H0.      0
ATOM   1679  CD2 PHE A 107      41.713  30.999  48.802  1.00  0.00           C0.      0
ATOM   1680  HD2 PHE A 107      42.787  31.091  48.870  1.00  0.00           H0.      0
ATOM   1681  C   PHE A 107      43.022  27.648  45.351  1.00  0.00           C0.      0
ATOM   1682  O   PHE A 107      44.079  28.155  45.015  1.00  0.00           O0.      0
ATOM   1683  N   ASP A 108      42.816  26.323  45.178  1.00  0.00           N0.      0
ATOM   1684  H   ASP A 108      42.127  25.789  45.688  1.00  0.00           H0.      0
ATOM   1685  CA  ASP A 108      43.777  25.489  44.464  1.00  0.00           C0.      0
ATOM   1686  HA  ASP A 108      44.694  25.513  45.052  1.00  0.00           H0.      0
ATOM   1687  CB  ASP A 108      43.243  24.008  44.502  1.00  0.00           C0.      0
ATOM   1688  HB2 ASP A 108      42.739  24.005  45.468  1.00  0.00           H0.      0
ATOM   1689  HB3 ASP A 108      42.491  23.656  43.796  1.00  0.00           H0.      0
ATOM   1690  CG  ASP A 108      44.362  22.967  44.594  1.00  0.00           C0.      0
ATOM   1691  OD1 ASP A 108      44.077  21.750  44.589  1.00  0.00           O0.      0
ATOM   1692  OD2 ASP A 108      45.572  23.332  44.680  1.00  0.00           O0.      0
ATOM   1693  C   ASP A 108      44.053  25.885  42.962  1.00  0.00           C0.      0
ATOM   1694  O   ASP A 108      45.146  25.661  42.428  1.00  0.00           O0.      0
ATOM   1695  N   LYS A 109      43.124  26.628  42.358  1.00  0.00           N0.      0
ATOM   1696  H   LYS A 109      42.158  26.490  42.620  1.00  0.00           H0.      0
ATOM   1697  CA  LYS A 109      43.249  27.276  41.017  1.00  0.00           C0.      0
ATOM   1698  HA  LYS A 109      43.988  26.648  40.520  1.00  0.00           H0.      0
ATOM   1699  CB  LYS A 109      41.880  27.092  40.232  1.00  0.00           C0.      0
ATOM   1700  HB2 LYS A 109      41.037  27.219  40.911  1.00  0.00           H0.      0
ATOM   1701  HB3 LYS A 109      41.736  27.878  39.490  1.00  0.00           H0.      0
ATOM   1702  CG  LYS A 109      41.713  25.720  39.744  1.00  0.00           C0.      0
ATOM   1703  HG2 LYS A 109      42.528  25.323  39.138  1.00  0.00           H0.      0
ATOM   1704  HG3 LYS A 109      41.702  25.038  40.595  1.00  0.00           H0.      0
ATOM   1705  CD  LYS A 109      40.450  25.457  38.993  1.00  0.00           C0.      0
ATOM   1706  HD2 LYS A 109      40.292  26.111  38.135  1.00  0.00           H0.      0
ATOM   1707  HD3 LYS A 109      40.578  24.408  38.725  1.00  0.00           H0.      0
ATOM   1708  CE  LYS A 109      39.223  25.654  39.854  1.00  0.00           C0.      0
ATOM   1709  HE2 LYS A 109      39.368  24.943  40.667  1.00  0.00           H0.      0
ATOM   1710  HE3 LYS A 109      39.235  26.683  40.214  1.00  0.00           H0.      0
ATOM   1711  NZ  LYS A 109      37.918  25.320  39.208  1.00  0.00           N0.      0
ATOM   1712  HZ1 LYS A 109      37.726  26.007  38.494  1.00  0.00           H0.      0
ATOM   1713  HZ2 LYS A 109      37.925  24.360  38.895  1.00  0.00           H0.      0
ATOM   1714  HZ3 LYS A 109      37.167  25.264  39.882  1.00  0.00           H0.      0
ATOM   1715  C   LYS A 109      43.786  28.723  40.965  1.00  0.00           C0.      0
ATOM   1716  O   LYS A 109      44.091  29.248  39.900  1.00  0.00           O0.      0
ATOM   1717  N   TRP A 110      43.940  29.391  42.095  1.00  0.00           N0.      0
ATOM   1718  H   TRP A 110      43.665  28.827  42.887  1.00  0.00           H0.      0
ATOM   1719  CA  TRP A 110      44.421  30.768  42.298  1.00  0.00           C0.      0
ATOM   1720  HA  TRP A 110      43.875  31.381  41.581  1.00  0.00           H0.      0
ATOM   1721  CB  TRP A 110      44.019  31.189  43.707  1.00  0.00           C0.      0
ATOM   1722  HB2 TRP A 110      42.937  31.088  43.783  1.00  0.00           H0.      0
ATOM   1723  HB3 TRP A 110      44.497  30.429  44.326  1.00  0.00           H0.      0
ATOM   1724  CG  TRP A 110      44.355  32.611  44.057  1.00  0.00           C0.      0
ATOM   1725  CD1 TRP A 110      44.777  33.566  43.163  1.00  0.00           C0.      0
ATOM   1726  HD1 TRP A 110      44.968  33.449  42.107  1.00  0.00           H0.      0
ATOM   1727  NE1 TRP A 110      44.966  34.702  43.891  1.00  0.00           N0.      0
ATOM   1728  HE1 TRP A 110      45.216  35.619  43.549  1.00  0.00           H0.      0
ATOM   1729  CE2 TRP A 110      44.713  34.601  45.266  1.00  0.00           C0.      0
ATOM   1730  CZ2 TRP A 110      44.779  35.486  46.324  1.00  0.00           C0.      0
ATOM   1731  HZ2 TRP A 110      45.184  36.454  46.069  1.00  0.00           H0.      0
ATOM   1732  CH2 TRP A 110      44.384  35.104  47.592  1.00  0.00           C0.      0
ATOM   1733  HH2 TRP A 110      44.339  35.816  48.402  1.00  0.00           H0.      0
ATOM   1734  CZ3 TRP A 110      44.042  33.696  47.766  1.00  0.00           C0.      0
ATOM   1735  HZ3 TRP A 110      43.901  33.322  48.770  1.00  0.00           H0.      0
ATOM   1736  CE3 TRP A 110      44.046  32.773  46.719  1.00  0.00           C0.      0
ATOM   1737  HE3 TRP A 110      43.735  31.796  47.059  1.00  0.00           H0.      0
ATOM   1738  CD2 TRP A 110      44.317  33.262  45.416  1.00  0.00           C0.      0
ATOM   1739  C   TRP A 110      45.937  30.763  42.053  1.00  0.00           C0.      0
ATOM   1740  O   TRP A 110      46.650  30.075  42.777  1.00  0.00           O0.      0
ATOM   1741  N   VAL A 111      46.462  31.610  41.157  1.00  0.00           N0.      0
ATOM   1742  H   VAL A 111      45.906  32.364  40.780  1.00  0.00           H0.      0
ATOM   1743  CA  VAL A 111      47.904  31.649  40.732  1.00  0.00           C0.      0
ATOM   1744  HA  VAL A 111      48.487  30.843  41.178  1.00  0.00           H0.      0
ATOM   1745  CB  VAL A 111      48.002  31.562  39.254  1.00  0.00           C0.      0
ATOM   1746  HB  VAL A 111      47.566  32.398  38.708  1.00  0.00           H0.      0
ATOM   1747  CG1 VAL A 111      49.474  31.341  38.890  1.00  0.00           C0.      0
ATOM   1748 HG11 VAL A 111      49.551  31.155  37.819  1.00  0.00           H0.      0
ATOM   1749 HG12 VAL A 111      50.137  32.151  39.196  1.00  0.00           H0.      0
ATOM   1750 HG13 VAL A 111      49.894  30.489  39.424  1.00  0.00           H0.      0
ATOM   1751  CG2 VAL A 111      47.198  30.381  38.683  1.00  0.00           C0.      0
ATOM   1752 HG21 VAL A 111      47.203  29.515  39.345  1.00  0.00           H0.      0
ATOM   1753 HG22 VAL A 111      46.171  30.725  38.554  1.00  0.00           H0.      0
ATOM   1754 HG23 VAL A 111      47.597  30.154  37.695  1.00  0.00           H0.      0
ATOM   1755  C   VAL A 111      48.467  32.973  41.217  1.00  0.00           C0.      0
ATOM   1756  O   VAL A 111      47.769  34.003  41.037  1.00  0.00           O0.      0
ATOM   1757  N   ILE A 112      49.627  32.944  41.871  1.00  0.00           N0.      0
ATOM   1758  H   ILE A 112      50.231  32.136  41.927  1.00  0.00           H0.      0
ATOM   1759  CA  ILE A 112      50.178  34.176  42.619  1.00  0.00           C0.      0
ATOM   1760  HA  ILE A 112      49.565  34.975  42.202  1.00  0.00           H0.      0
ATOM   1761  CB  ILE A 112      49.919  34.115  44.136  1.00  0.00           C0.      0
ATOM   1762  HB  ILE A 112      50.458  33.287  44.595  1.00  0.00           H0.      0
ATOM   1763  CG2 ILE A 112      50.312  35.423  44.876  1.00  0.00           C0.      0
ATOM   1764 HG21 ILE A 112      51.400  35.493  44.869  1.00  0.00           H0.      0
ATOM   1765 HG22 ILE A 112      50.092  36.313  44.287  1.00  0.00           H0.      0
ATOM   1766 HG23 ILE A 112      50.009  35.477  45.922  1.00  0.00           H0.      0
ATOM   1767  CG1 ILE A 112      48.434  33.829  44.611  1.00  0.00           C0.      0
ATOM   1768 HG12 ILE A 112      47.823  34.653  44.242  1.00  0.00           H0.      0
ATOM   1769 HG13 ILE A 112      48.075  32.994  44.007  1.00  0.00           H0.      0
ATOM   1770  CD1 ILE A 112      48.173  33.399  46.076  1.00  0.00           C0.      0
ATOM   1771 HD11 ILE A 112      47.088  33.307  46.111  1.00  0.00           H0.      0
ATOM   1772 HD12 ILE A 112      48.576  32.388  46.129  1.00  0.00           H0.      0
ATOM   1773 HD13 ILE A 112      48.614  34.105  46.781  1.00  0.00           H0.      0
ATOM   1774  C   ILE A 112      51.624  34.490  42.203  1.00  0.00           C0.      0
ATOM   1775  O   ILE A 112      52.466  33.594  42.137  1.00  0.00           O0.      0
ATOM   1776  N   GLU A 113      51.881  35.739  41.780  1.00  0.00           N0.      0
ATOM   1777  H   GLU A 113      51.136  36.421  41.747  1.00  0.00           H0.      0
ATOM   1778  CA  GLU A 113      53.141  36.053  40.980  1.00  0.00           C0.      0
ATOM   1779  HA  GLU A 113      53.975  35.397  41.230  1.00  0.00           H0.      0
ATOM   1780  CB  GLU A 113      52.838  35.922  39.503  1.00  0.00           C0.      0
ATOM   1781  HB2 GLU A 113      52.271  35.002  39.359  1.00  0.00           H0.      0
ATOM   1782  HB3 GLU A 113      52.188  36.686  39.076  1.00  0.00           H0.      0
ATOM   1783  CG  GLU A 113      54.084  36.037  38.504  1.00  0.00           C0.      0
ATOM   1784  HG2 GLU A 113      53.630  36.259  37.538  1.00  0.00           H0.      0
ATOM   1785  HG3 GLU A 113      54.761  36.837  38.805  1.00  0.00           H0.      0
ATOM   1786  CD  GLU A 113      54.864  34.745  38.387  1.00  0.00           C0.      0
ATOM   1787  OE1 GLU A 113      56.135  34.688  38.626  1.00  0.00           O0.      0
ATOM   1788  OE2 GLU A 113      54.282  33.706  37.981  1.00  0.00           O0.      0
ATOM   1789  C   GLU A 113      53.642  37.447  41.368  1.00  0.00           C0.      0
ATOM   1790  O   GLU A 113      52.901  38.414  41.528  1.00  0.00           O0.      0
ATOM   1791  N   GLU A 114      54.983  37.669  41.276  1.00  0.00           N0.      0
ATOM   1792  H   GLU A 114      55.610  36.924  41.007  1.00  0.00           H0.      0
ATOM   1793  CA  GLU A 114      55.702  38.943  41.355  1.00  0.00           C0.      0
ATOM   1794  HA  GLU A 114      54.903  39.614  41.673  1.00  0.00           H0.      0
ATOM   1795  CB  GLU A 114      56.781  38.963  42.488  1.00  0.00           C0.      0
ATOM   1796  HB2 GLU A 114      57.284  39.925  42.583  1.00  0.00           H0.      0
ATOM   1797  HB3 GLU A 114      56.240  38.710  43.400  1.00  0.00           H0.      0
ATOM   1798  CG  GLU A 114      57.875  37.918  42.272  1.00  0.00           C0.      0
ATOM   1799  HG2 GLU A 114      57.418  36.929  42.306  1.00  0.00           H0.      0
ATOM   1800  HG3 GLU A 114      58.389  38.049  41.320  1.00  0.00           H0.      0
ATOM   1801  CD  GLU A 114      58.918  38.026  43.375  1.00  0.00           C0.      0
ATOM   1802  OE1 GLU A 114      59.570  39.107  43.564  1.00  0.00           O0.      0
ATOM   1803  OE2 GLU A 114      59.147  37.102  44.072  1.00  0.00           O0.      0
ATOM   1804  C   GLU A 114      56.183  39.482  40.009  1.00  0.00           C0.      0
ATOM   1805  O   GLU A 114      57.107  38.928  39.337  1.00  0.00           O0.      0
ATOM   1806  N   ALA A 115      55.592  40.639  39.533  1.00  0.00           N0.      0
ATOM   1807  H   ALA A 115      55.109  41.188  40.230  1.00  0.00           H0.      0
ATOM   1808  CA  ALA A 115      55.960  41.319  38.290  1.00  0.00           C0.      0
ATOM   1809  HA  ALA A 115      57.034  41.144  38.225  1.00  0.00           H0.      0
ATOM   1810  CB  ALA A 115      55.300  40.713  36.998  1.00  0.00           C0.      0
ATOM   1811  HB1 ALA A 115      54.232  40.908  37.088  1.00  0.00           H0.      0
ATOM   1812  HB2 ALA A 115      55.727  41.288  36.177  1.00  0.00           H0.      0
ATOM   1813  HB3 ALA A 115      55.527  39.652  36.890  1.00  0.00           H0.      0
ATOM   1814  C   ALA A 115      55.643  42.867  38.301  1.00  0.00           C0.      0
ATOM   1815  O   ALA A 115      54.635  43.348  38.791  1.00  0.00           O0.      0
ATOM   1816  N   ASN A 116      56.564  43.617  37.597  1.00  0.00           N0.      0
ATOM   1817  H   ASN A 116      57.272  43.073  37.126  1.00  0.00           H0.      0
ATOM   1818  CA  ASN A 116      56.325  45.069  37.237  1.00  0.00           C0.      0
ATOM   1819  HA  ASN A 116      55.841  45.526  38.100  1.00  0.00           H0.      0
ATOM   1820  CB  ASN A 116      57.731  45.703  36.977  1.00  0.00           C0.      0
ATOM   1821  HB2 ASN A 116      58.394  45.319  37.752  1.00  0.00           H0.      0
ATOM   1822  HB3 ASN A 116      58.058  45.386  35.987  1.00  0.00           H0.      0
ATOM   1823  CG  ASN A 116      57.782  47.178  37.060  1.00  0.00           C0.      0
ATOM   1824  OD1 ASN A 116      56.830  47.878  36.757  1.00  0.00           O0.      0
ATOM   1825  ND2 ASN A 116      58.929  47.804  37.311  1.00  0.00           N0.      0
ATOM   1826 HD21 ASN A 116      58.889  48.810  37.230  1.00  0.00           H0.      0
ATOM   1827 HD22 ASN A 116      59.765  47.390  37.697  1.00  0.00           H0.      0
ATOM   1828  C   ASN A 116      55.450  45.222  35.950  1.00  0.00           C0.      0
ATOM   1829  O   ASN A 116      55.868  44.589  34.933  1.00  0.00           O0.      0
ATOM   1830  N   TRP A 117      54.419  46.083  35.940  1.00  0.00           N0.      0
ATOM   1831  H   TRP A 117      54.175  46.596  36.775  1.00  0.00           H0.      0
ATOM   1832  CA  TRP A 117      53.728  46.318  34.653  1.00  0.00           C0.      0
ATOM   1833  HA  TRP A 117      53.165  45.414  34.419  1.00  0.00           H0.      0
ATOM   1834  CB  TRP A 117      52.667  47.297  35.019  1.00  0.00           C0.      0
ATOM   1835  HB2 TRP A 117      53.171  48.249  35.187  1.00  0.00           H0.      0
ATOM   1836  HB3 TRP A 117      51.986  47.456  34.183  1.00  0.00           H0.      0
ATOM   1837  CG  TRP A 117      51.873  47.099  36.257  1.00  0.00           C0.      0
ATOM   1838  CD1 TRP A 117      51.400  45.940  36.742  1.00  0.00           C0.      0
ATOM   1839  HD1 TRP A 117      51.594  44.968  36.312  1.00  0.00           H0.      0
ATOM   1840  NE1 TRP A 117      50.647  46.180  37.905  1.00  0.00           N0.      0
ATOM   1841  HE1 TRP A 117      50.165  45.468  38.435  1.00  0.00           H0.      0
ATOM   1842  CE2 TRP A 117      50.589  47.539  38.155  1.00  0.00           C0.      0
ATOM   1843  CZ2 TRP A 117      49.896  48.194  39.130  1.00  0.00           C0.      0
ATOM   1844  HZ2 TRP A 117      49.372  47.664  39.912  1.00  0.00           H0.      0
ATOM   1845  CH2 TRP A 117      50.163  49.558  39.280  1.00  0.00           C0.      0
ATOM   1846  HH2 TRP A 117      49.778  50.087  40.139  1.00  0.00           H0.      0
ATOM   1847  CZ3 TRP A 117      50.848  50.254  38.242  1.00  0.00           C0.      0
ATOM   1848  HZ3 TRP A 117      51.050  51.315  38.273  1.00  0.00           H0.      0
ATOM   1849  CE3 TRP A 117      51.214  49.546  37.126  1.00  0.00           C0.      0
ATOM   1850  HE3 TRP A 117      51.774  50.067  36.363  1.00  0.00           H0.      0
ATOM   1851  CD2 TRP A 117      51.247  48.156  37.064  1.00  0.00           C0.      0
ATOM   1852  C   TRP A 117      54.579  46.803  33.492  1.00  0.00           C0.      0
ATOM   1853  O   TRP A 117      54.147  46.618  32.346  1.00  0.00           O0.      0
ATOM   1854  N   LEU A 118      55.738  47.509  33.754  1.00  0.00           N0.      0
ATOM   1855  H   LEU A 118      55.900  47.785  34.712  1.00  0.00           H0.      0
ATOM   1856  CA  LEU A 118      56.602  47.984  32.643  1.00  0.00           C0.      0
ATOM   1857  HA  LEU A 118      55.950  48.438  31.897  1.00  0.00           H0.      0
ATOM   1858  CB  LEU A 118      57.671  48.925  33.195  1.00  0.00           C0.      0
ATOM   1859  HB2 LEU A 118      58.290  48.379  33.907  1.00  0.00           H0.      0
ATOM   1860  HB3 LEU A 118      58.307  49.214  32.358  1.00  0.00           H0.      0
ATOM   1861  CG  LEU A 118      57.181  50.125  33.966  1.00  0.00           C0.      0
ATOM   1862  HG  LEU A 118      56.323  49.824  34.567  1.00  0.00           H0.      0
ATOM   1863  CD1 LEU A 118      58.258  50.620  34.914  1.00  0.00           C0.      0
ATOM   1864 HD11 LEU A 118      57.947  51.566  35.357  1.00  0.00           H0.      0
ATOM   1865 HD12 LEU A 118      58.456  49.839  35.648  1.00  0.00           H0.      0
ATOM   1866 HD13 LEU A 118      59.140  50.729  34.282  1.00  0.00           H0.      0
ATOM   1867  CD2 LEU A 118      56.852  51.197  33.013  1.00  0.00           C0.      0
ATOM   1868 HD21 LEU A 118      56.154  50.814  32.268  1.00  0.00           H0.      0
ATOM   1869 HD22 LEU A 118      56.284  51.916  33.604  1.00  0.00           H0.      0
ATOM   1870 HD23 LEU A 118      57.685  51.622  32.453  1.00  0.00           H0.      0
ATOM   1871  C   LEU A 118      57.361  46.921  31.824  1.00  0.00           C0.      0
ATOM   1872  O   LEU A 118      57.652  47.178  30.647  1.00  0.00           O0.      0
ATOM   1873  N   THR A 119      57.463  45.644  32.294  1.00  0.00           N0.      0
ATOM   1874  H   THR A 119      57.159  45.514  33.249  1.00  0.00           H0.      0
ATOM   1875  CA  THR A 119      58.209  44.482  31.753  1.00  0.00           C0.      0
ATOM   1876  HA  THR A 119      58.432  44.646  30.699  1.00  0.00           H0.      0
ATOM   1877  CB  THR A 119      59.585  44.220  32.464  1.00  0.00           C0.      0
ATOM   1878  HB  THR A 119      60.033  43.245  32.272  1.00  0.00           H0.      0
ATOM   1879  CG2 THR A 119      60.601  45.318  32.136  1.00  0.00           C0.      0
ATOM   1880 HG21 THR A 119      61.407  45.324  32.870  1.00  0.00           H0.      0
ATOM   1881 HG22 THR A 119      60.983  45.299  31.115  1.00  0.00           H0.      0
ATOM   1882 HG23 THR A 119      60.210  46.319  32.316  1.00  0.00           H0.      0
ATOM   1883  OG1 THR A 119      59.495  44.334  33.856  1.00  0.00           O0.      0
ATOM   1884  HG1 THR A 119      59.312  43.476  34.245  1.00  0.00           H0.      0
ATOM   1885  C   THR A 119      57.323  43.190  31.630  1.00  0.00           C0.      0
ATOM   1886  O   THR A 119      57.813  42.114  31.385  1.00  0.00           O0.      0
ATOM   1887  N   LEU A 120      56.016  43.413  31.656  1.00  0.00           N0.      0
ATOM   1888  H   LEU A 120      55.672  44.360  31.586  1.00  0.00           H0.      0
ATOM   1889  CA  LEU A 120      54.964  42.357  31.845  1.00  0.00           C0.      0
ATOM   1890  HA  LEU A 120      55.240  41.670  32.646  1.00  0.00           H0.      0
ATOM   1891  CB  LEU A 120      53.657  42.994  32.377  1.00  0.00           C0.      0
ATOM   1892  HB2 LEU A 120      53.999  43.718  33.116  1.00  0.00           H0.      0
ATOM   1893  HB3 LEU A 120      53.251  43.500  31.501  1.00  0.00           H0.      0
ATOM   1894  CG  LEU A 120      52.532  42.139  32.929  1.00  0.00           C0.      0
ATOM   1895  HG  LEU A 120      52.079  41.455  32.211  1.00  0.00           H0.      0
ATOM   1896  CD1 LEU A 120      52.904  41.351  34.199  1.00  0.00           C0.      0
ATOM   1897 HD11 LEU A 120      52.935  41.970  35.096  1.00  0.00           H0.      0
ATOM   1898 HD12 LEU A 120      52.236  40.492  34.272  1.00  0.00           H0.      0
ATOM   1899 HD13 LEU A 120      53.900  40.910  34.163  1.00  0.00           H0.      0
ATOM   1900  CD2 LEU A 120      51.405  43.091  33.331  1.00  0.00           C0.      0
ATOM   1901 HD21 LEU A 120      51.694  43.901  34.000  1.00  0.00           H0.      0
ATOM   1902 HD22 LEU A 120      51.049  43.663  32.474  1.00  0.00           H0.      0
ATOM   1903 HD23 LEU A 120      50.471  42.719  33.753  1.00  0.00           H0.      0
ATOM   1904  C   LEU A 120      54.793  41.498  30.606  1.00  0.00           C0.      0
ATOM   1905  O   LEU A 120      54.493  40.329  30.756  1.00  0.00           O0.      0
ATOM   1906  N   ASP A 121      54.797  42.042  29.352  1.00  0.00           N0.      0
ATOM   1907  H   ASP A 121      55.041  43.011  29.206  1.00  0.00           H0.      0
ATOM   1908  CA  ASP A 121      54.658  41.217  28.161  1.00  0.00           C0.      0
ATOM   1909  HA  ASP A 121      53.882  40.480  28.370  1.00  0.00           H0.      0
ATOM   1910  CB  ASP A 121      54.158  41.849  26.845  1.00  0.00           C0.      0
ATOM   1911  HB2 ASP A 121      53.719  41.034  26.270  1.00  0.00           H0.      0
ATOM   1912  HB3 ASP A 121      53.300  42.437  27.172  1.00  0.00           H0.      0
ATOM   1913  CG  ASP A 121      55.177  42.746  26.145  1.00  0.00           C0.      0
ATOM   1914  OD1 ASP A 121      56.369  42.834  26.603  1.00  0.00           O0.      0
ATOM   1915  OD2 ASP A 121      54.877  43.233  25.023  1.00  0.00           O0.      0
ATOM   1916  C   ASP A 121      55.924  40.352  27.919  1.00  0.00           C0.      0
ATOM   1917  O   ASP A 121      55.956  39.561  27.018  1.00  0.00           O0.      0
ATOM   1918  N   LYS A 122      56.971  40.418  28.789  1.00  0.00           N0.      0
ATOM   1919  H   LYS A 122      56.837  41.122  29.501  1.00  0.00           H0.      0
ATOM   1920  CA  LYS A 122      57.926  39.318  28.884  1.00  0.00           C0.      0
ATOM   1921  HA  LYS A 122      57.591  38.521  28.220  1.00  0.00           H0.      0
ATOM   1922  CB  LYS A 122      59.302  39.877  28.467  1.00  0.00           C0.      0
ATOM   1923  HB2 LYS A 122      59.493  40.882  28.842  1.00  0.00           H0.      0
ATOM   1924  HB3 LYS A 122      59.980  39.134  28.886  1.00  0.00           H0.      0
ATOM   1925  CG  LYS A 122      59.525  39.909  26.958  1.00  0.00           C0.      0
ATOM   1926  HG2 LYS A 122      59.062  38.988  26.605  1.00  0.00           H0.      0
ATOM   1927  HG3 LYS A 122      58.959  40.691  26.451  1.00  0.00           H0.      0
ATOM   1928  CD  LYS A 122      60.993  40.000  26.629  1.00  0.00           C0.      0
ATOM   1929  HD2 LYS A 122      61.324  41.036  26.701  1.00  0.00           H0.      0
ATOM   1930  HD3 LYS A 122      61.555  39.336  27.286  1.00  0.00           H0.      0
ATOM   1931  CE  LYS A 122      61.278  39.616  25.215  1.00  0.00           C0.      0
ATOM   1932  HE2 LYS A 122      62.350  39.705  25.037  1.00  0.00           H0.      0
ATOM   1933  HE3 LYS A 122      61.036  38.556  25.133  1.00  0.00           H0.      0
ATOM   1934  NZ  LYS A 122      60.519  40.446  24.219  1.00  0.00           N0.      0
ATOM   1935  HZ1 LYS A 122      60.804  41.415  24.233  1.00  0.00           H0.      0
ATOM   1936  HZ2 LYS A 122      60.640  40.081  23.285  1.00  0.00           H0.      0
ATOM   1937  HZ3 LYS A 122      59.517  40.456  24.344  1.00  0.00           H0.      0
ATOM   1938  C   LYS A 122      57.947  38.482  30.216  1.00  0.00           C0.      0
ATOM   1939  O   LYS A 122      57.993  37.236  30.237  1.00  0.00           O0.      0
ATOM   1940  N   ASP A 123      57.719  39.197  31.283  1.00  0.00           N0.      0
ATOM   1941  H   ASP A 123      57.607  40.191  31.143  1.00  0.00           H0.      0
ATOM   1942  CA  ASP A 123      57.819  38.777  32.704  1.00  0.00           C0.      0
ATOM   1943  HA  ASP A 123      58.798  38.312  32.826  1.00  0.00           H0.      0
ATOM   1944  CB  ASP A 123      57.783  40.022  33.623  1.00  0.00           C0.      0
ATOM   1945  HB2 ASP A 123      57.112  40.822  33.310  1.00  0.00           H0.      0
ATOM   1946  HB3 ASP A 123      57.566  39.776  34.662  1.00  0.00           H0.      0
ATOM   1947  CG  ASP A 123      59.109  40.735  33.730  1.00  0.00           C0.      0
ATOM   1948  OD1 ASP A 123      60.183  40.245  33.160  1.00  0.00           O0.      0
ATOM   1949  OD2 ASP A 123      59.168  41.737  34.437  1.00  0.00           O0.      0
ATOM   1950  C   ASP A 123      56.794  37.750  33.176  1.00  0.00           C0.      0
ATOM   1951  O   ASP A 123      57.081  36.985  34.099  1.00  0.00           O0.      0
ATOM   1952  N   VAL A 124      55.580  37.589  32.538  1.00  0.00           N0.      0
ATOM   1953  H   VAL A 124      55.349  38.320  31.881  1.00  0.00           H0.      0
ATOM   1954  CA  VAL A 124      54.658  36.461  32.802  1.00  0.00           C0.      0
ATOM   1955  HA  VAL A 124      55.167  35.808  33.512  1.00  0.00           H0.      0
ATOM   1956  CB  VAL A 124      53.477  36.857  33.651  1.00  0.00           C0.      0
ATOM   1957  HB  VAL A 124      52.899  35.960  33.875  1.00  0.00           H0.      0
ATOM   1958  CG1 VAL A 124      53.959  37.562  34.939  1.00  0.00           C0.      0
ATOM   1959 HG11 VAL A 124      54.636  38.399  34.767  1.00  0.00           H0.      0
ATOM   1960 HG12 VAL A 124      53.147  37.792  35.629  1.00  0.00           H0.      0
ATOM   1961 HG13 VAL A 124      54.667  36.851  35.366  1.00  0.00           H0.      0
ATOM   1962  CG2 VAL A 124      52.604  37.871  32.849  1.00  0.00           C0.      0
ATOM   1963 HG21 VAL A 124      53.102  38.798  32.566  1.00  0.00           H0.      0
ATOM   1964 HG22 VAL A 124      52.190  37.325  32.002  1.00  0.00           H0.      0
ATOM   1965 HG23 VAL A 124      51.838  38.188  33.557  1.00  0.00           H0.      0
ATOM   1966  C   VAL A 124      54.215  35.509  31.567  1.00  0.00           C0.      0
ATOM   1967  O   VAL A 124      54.032  35.944  30.456  1.00  0.00           O0.      0
ATOM   1968  N   PRO A 125      53.918  34.198  31.836  1.00  0.00           N0.      0
ATOM   1969  CD  PRO A 125      54.170  33.476  33.140  1.00  0.00           C0.      0
ATOM   1970  HD2 PRO A 125      53.655  34.001  33.945  1.00  0.00           H0.      0
ATOM   1971  HD3 PRO A 125      55.228  33.447  33.401  1.00  0.00           H0.      0
ATOM   1972  CG  PRO A 125      53.668  32.028  33.002  1.00  0.00           C0.      0
ATOM   1973  HG2 PRO A 125      52.645  31.944  33.369  1.00  0.00           H0.      0
ATOM   1974  HG3 PRO A 125      54.337  31.297  33.456  1.00  0.00           H0.      0
ATOM   1975  CB  PRO A 125      53.647  31.781  31.483  1.00  0.00           C0.      0
ATOM   1976  HB2 PRO A 125      52.903  31.064  31.134  1.00  0.00           H0.      0
ATOM   1977  HB3 PRO A 125      54.642  31.470  31.166  1.00  0.00           H0.      0
ATOM   1978  CA  PRO A 125      53.351  33.204  30.901  1.00  0.00           C0.      0
ATOM   1979  HA  PRO A 125      53.774  33.300  29.901  1.00  0.00           H0.      0
ATOM   1980  C   PRO A 125      51.858  33.325  30.935  1.00  0.00           C0.      0
ATOM   1981  O   PRO A 125      51.191  33.216  32.016  1.00  0.00           O0.      0
ATOM   1982  N   ALA A 126      51.185  33.696  29.828  1.00  0.00           N0.      0
ATOM   1983  H   ALA A 126      51.716  33.721  28.970  1.00  0.00           H0.      0
ATOM   1984  CA  ALA A 126      49.777  33.845  29.870  1.00  0.00           C0.      0
ATOM   1985  HA  ALA A 126      49.296  33.217  30.619  1.00  0.00           H0.      0
ATOM   1986  CB  ALA A 126      49.504  35.291  30.196  1.00  0.00           C0.      0
ATOM   1987  HB1 ALA A 126      49.867  35.629  31.166  1.00  0.00           H0.      0
ATOM   1988  HB2 ALA A 126      49.992  35.923  29.454  1.00  0.00           H0.      0
ATOM   1989  HB3 ALA A 126      48.418  35.359  30.133  1.00  0.00           H0.      0
ATOM   1990  C   ALA A 126      49.002  33.320  28.581  1.00  0.00           C0.      0
ATOM   1991  O   ALA A 126      47.809  33.474  28.534  1.00  0.00           O0.      0
ATOM   1992  N   GLY A 127      49.719  32.763  27.557  1.00  0.00           N0.      0
ATOM   1993  H   GLY A 127      50.674  32.525  27.785  1.00  0.00           H0.      0
ATOM   1994  CA  GLY A 127      49.162  32.619  26.205  1.00  0.00           C0.      0
ATOM   1995  HA2 GLY A 127      50.096  32.611  25.644  1.00  0.00           H0.      0
ATOM   1996  HA3 GLY A 127      48.609  31.680  26.230  1.00  0.00           H0.      0
ATOM   1997  C   GLY A 127      48.421  33.897  25.718  1.00  0.00           C0.      0
ATOM   1998  O   GLY A 127      48.965  35.006  25.499  1.00  0.00           O0.      0
ATOM   1999  N   ASP A 128      47.101  33.761  25.426  1.00  0.00           N0.      0
ATOM   2000  H   ASP A 128      46.725  32.824  25.451  1.00  0.00           H0.      0
ATOM   2001  CA  ASP A 128      46.172  34.794  24.897  1.00  0.00           C0.      0
ATOM   2002  HA  ASP A 128      46.725  35.460  24.234  1.00  0.00           H0.      0
ATOM   2003  CB  ASP A 128      44.971  34.183  24.115  1.00  0.00           C0.      0
ATOM   2004  HB2 ASP A 128      44.377  34.961  23.633  1.00  0.00           H0.      0
ATOM   2005  HB3 ASP A 128      45.469  33.671  23.291  1.00  0.00           H0.      0
ATOM   2006  CG  ASP A 128      44.182  33.237  24.981  1.00  0.00           C0.      0
ATOM   2007  OD1 ASP A 128      43.293  32.599  24.289  1.00  0.00           O0.      0
ATOM   2008  OD2 ASP A 128      44.358  33.152  26.253  1.00  0.00           O0.      0
ATOM   2009  C   ASP A 128      45.635  35.785  25.937  1.00  0.00           C0.      0
ATOM   2010  O   ASP A 128      44.994  36.698  25.527  1.00  0.00           O0.      0
ATOM   2011  N   GLY A 129      45.887  35.490  27.243  1.00  0.00           N0.      0
ATOM   2012  H   GLY A 129      46.356  34.616  27.434  1.00  0.00           H0.      0
ATOM   2013  CA  GLY A 129      45.510  36.424  28.358  1.00  0.00           C0.      0
ATOM   2014  HA2 GLY A 129      46.240  36.361  29.165  1.00  0.00           H0.      0
ATOM   2015  HA3 GLY A 129      45.555  37.449  27.991  1.00  0.00           H0.      0
ATOM   2016  C   GLY A 129      44.195  36.143  28.946  1.00  0.00           C0.      0
ATOM   2017  O   GLY A 129      43.805  34.980  29.146  1.00  0.00           O0.      0
ATOM   2018  N   PHE A 130      43.548  37.170  29.397  1.00  0.00           N0.      0
ATOM   2019  H   PHE A 130      43.916  38.094  29.223  1.00  0.00           H0.      0
ATOM   2020  CA  PHE A 130      42.550  37.137  30.423  1.00  0.00           C0.      0
ATOM   2021  HA  PHE A 130      42.323  36.087  30.604  1.00  0.00           H0.      0
ATOM   2022  CB  PHE A 130      43.029  37.814  31.692  1.00  0.00           C0.      0
ATOM   2023  HB2 PHE A 130      43.145  38.873  31.461  1.00  0.00           H0.      0
ATOM   2024  HB3 PHE A 130      42.328  37.748  32.524  1.00  0.00           H0.      0
ATOM   2025  CG  PHE A 130      44.283  37.099  32.242  1.00  0.00           C0.      0
ATOM   2026  CD1 PHE A 130      45.522  37.651  31.826  1.00  0.00           C0.      0
ATOM   2027  HD1 PHE A 130      45.568  38.546  31.223  1.00  0.00           H0.      0
ATOM   2028  CE1 PHE A 130      46.693  37.013  32.226  1.00  0.00           C0.      0
ATOM   2029  HE1 PHE A 130      47.659  37.389  31.922  1.00  0.00           H0.      0
ATOM   2030  CZ  PHE A 130      46.595  35.861  33.019  1.00  0.00           C0.      0
ATOM   2031  HZ  PHE A 130      47.493  35.307  33.250  1.00  0.00           H0.      0
ATOM   2032  CE2 PHE A 130      45.352  35.323  33.471  1.00  0.00           C0.      0
ATOM   2033  HE2 PHE A 130      45.395  34.449  34.104  1.00  0.00           H0.      0
ATOM   2034  CD2 PHE A 130      44.207  35.908  32.989  1.00  0.00           C0.      0
ATOM   2035  HD2 PHE A 130      43.264  35.577  33.398  1.00  0.00           H0.      0
ATOM   2036  C   PHE A 130      41.314  37.879  30.005  1.00  0.00           C0.      0
ATOM   2037  O   PHE A 130      41.392  38.903  29.293  1.00  0.00           O0.      0
ATOM   2038  N   ASP A 131      40.151  37.355  30.363  1.00  0.00           N0.      0
ATOM   2039  H   ASP A 131      40.166  36.566  30.993  1.00  0.00           H0.      0
ATOM   2040  CA  ASP A 131      38.869  37.910  29.893  1.00  0.00           C0.      0
ATOM   2041  HA  ASP A 131      38.922  37.787  28.811  1.00  0.00           H0.      0
ATOM   2042  CB  ASP A 131      37.781  37.002  30.430  1.00  0.00           C0.      0
ATOM   2043  HB2 ASP A 131      37.689  37.195  31.498  1.00  0.00           H0.      0
ATOM   2044  HB3 ASP A 131      36.874  37.438  30.009  1.00  0.00           H0.      0
ATOM   2045  CG  ASP A 131      37.866  35.533  30.170  1.00  0.00           C0.      0
ATOM   2046  OD1 ASP A 131      38.534  35.037  29.213  1.00  0.00           O0.      0
ATOM   2047  OD2 ASP A 131      37.042  34.880  30.898  1.00  0.00           O0.      0
ATOM   2048  C   ASP A 131      38.770  39.270  30.506  1.00  0.00           C0.      0
ATOM   2049  O   ASP A 131      38.196  40.102  29.820  1.00  0.00           O0.      0
ATOM   2050  N   ALA A 132      39.227  39.585  31.782  1.00  0.00           N0.      0
ATOM   2051  H   ALA A 132      39.572  38.808  32.328  1.00  0.00           H0.      0
ATOM   2052  CA  ALA A 132      39.147  40.884  32.363  1.00  0.00           C0.      0
ATOM   2053  HA  ALA A 132      39.080  41.587  31.533  1.00  0.00           H0.      0
ATOM   2054  CB  ALA A 132      37.848  40.955  33.221  1.00  0.00           C0.      0
ATOM   2055  HB1 ALA A 132      37.600  41.938  33.622  1.00  0.00           H0.      0
ATOM   2056  HB2 ALA A 132      37.008  40.767  32.553  1.00  0.00           H0.      0
ATOM   2057  HB3 ALA A 132      37.898  40.238  34.040  1.00  0.00           H0.      0
ATOM   2058  C   ALA A 132      40.418  41.178  33.123  1.00  0.00           C0.      0
ATOM   2059  O   ALA A 132      40.823  40.351  33.888  1.00  0.00           O0.      0
ATOM   2060  N   VAL A 133      41.103  42.276  32.964  1.00  0.00           N0.      0
ATOM   2061  H   VAL A 133      40.753  42.951  32.299  1.00  0.00           H0.      0
ATOM   2062  CA  VAL A 133      42.221  42.753  33.842  1.00  0.00           C0.      0
ATOM   2063  HA  VAL A 133      42.543  41.884  34.415  1.00  0.00           H0.      0
ATOM   2064  CB  VAL A 133      43.421  43.368  33.044  1.00  0.00           C0.      0
ATOM   2065  HB  VAL A 133      43.094  44.087  32.293  1.00  0.00           H0.      0
ATOM   2066  CG1 VAL A 133      44.445  44.123  33.988  1.00  0.00           C0.      0
ATOM   2067 HG11 VAL A 133      44.889  43.369  34.638  1.00  0.00           H0.      0
ATOM   2068 HG12 VAL A 133      45.252  44.518  33.370  1.00  0.00           H0.      0
ATOM   2069 HG13 VAL A 133      43.999  44.853  34.664  1.00  0.00           H0.      0
ATOM   2070  CG2 VAL A 133      44.247  42.270  32.376  1.00  0.00           C0.      0
ATOM   2071 HG21 VAL A 133      44.784  42.824  31.606  1.00  0.00           H0.      0
ATOM   2072 HG22 VAL A 133      44.796  41.695  33.122  1.00  0.00           H0.      0
ATOM   2073 HG23 VAL A 133      43.560  41.602  31.855  1.00  0.00           H0.      0
ATOM   2074  C   VAL A 133      41.636  43.770  34.789  1.00  0.00           C0.      0
ATOM   2075  O   VAL A 133      41.071  44.792  34.439  1.00  0.00           O0.      0
ATOM   2076  N   ILE A 134      41.902  43.542  36.028  1.00  0.00           N0.      0
ATOM   2077  H   ILE A 134      42.399  42.704  36.293  1.00  0.00           H0.      0
ATOM   2078  CA  ILE A 134      41.563  44.429  37.245  1.00  0.00           C0.      0
ATOM   2079  HA  ILE A 134      40.894  45.220  36.906  1.00  0.00           H0.      0
ATOM   2080  CB  ILE A 134      40.841  43.697  38.404  1.00  0.00           C0.      0
ATOM   2081  HB  ILE A 134      41.537  42.929  38.741  1.00  0.00           H0.      0
ATOM   2082  CG2 ILE A 134      40.563  44.696  39.580  1.00  0.00           C0.      0
ATOM   2083 HG21 ILE A 134      39.834  45.386  39.154  1.00  0.00           H0.      0
ATOM   2084 HG22 ILE A 134      40.135  44.132  40.409  1.00  0.00           H0.      0
ATOM   2085 HG23 ILE A 134      41.469  45.226  39.873  1.00  0.00           H0.      0
ATOM   2086  CG1 ILE A 134      39.437  43.151  38.065  1.00  0.00           C0.      0
ATOM   2087 HG12 ILE A 134      38.792  43.136  38.944  1.00  0.00           H0.      0
ATOM   2088 HG13 ILE A 134      38.938  43.597  37.205  1.00  0.00           H0.      0
ATOM   2089  CD1 ILE A 134      39.811  41.658  37.778  1.00  0.00           C0.      0
ATOM   2090 HD11 ILE A 134      40.419  41.201  38.559  1.00  0.00           H0.      0
ATOM   2091 HD12 ILE A 134      38.836  41.182  37.681  1.00  0.00           H0.      0
ATOM   2092 HD13 ILE A 134      40.224  41.447  36.791  1.00  0.00           H0.      0
ATOM   2093  C   ILE A 134      42.816  45.122  37.802  1.00  0.00           C0.      0
ATOM   2094  O   ILE A 134      43.863  44.523  37.942  1.00  0.00           O0.      0
ATOM   2095  N   CYS A 135      42.688  46.420  37.958  1.00  0.00           N0.      0
ATOM   2096  H   CYS A 135      41.796  46.852  37.763  1.00  0.00           H0.      0
ATOM   2097  CA  CYS A 135      43.813  47.262  38.438  1.00  0.00           C0.      0
ATOM   2098  HA  CYS A 135      44.473  46.655  39.057  1.00  0.00           H0.      0
ATOM   2099  CB  CYS A 135      44.431  47.846  37.178  1.00  0.00           C0.      0
ATOM   2100  HB2 CYS A 135      44.600  47.044  36.459  1.00  0.00           H0.      0
ATOM   2101  HB3 CYS A 135      43.780  48.592  36.722  1.00  0.00           H0.      0
ATOM   2102  SG  CYS A 135      46.022  48.670  37.528  1.00  0.00           S0.      0
ATOM   2103  HG  CYS A 135      45.496  49.722  38.161  1.00  0.00           H0.      0
ATOM   2104  C   CYS A 135      43.353  48.407  39.318  1.00  0.00           C0.      0
ATOM   2105  O   CYS A 135      43.404  49.578  38.964  1.00  0.00           O0.      0
ATOM   2106  N   LEU A 136      42.847  48.093  40.516  1.00  0.00           N0.      0
ATOM   2107  H   LEU A 136      42.806  47.107  40.731  1.00  0.00           H0.      0
ATOM   2108  CA  LEU A 136      42.113  49.038  41.483  1.00  0.00           C0.      0
ATOM   2109  HA  LEU A 136      42.089  50.008  40.987  1.00  0.00           H0.      0
ATOM   2110  CB  LEU A 136      40.706  48.480  41.615  1.00  0.00           C0.      0
ATOM   2111  HB2 LEU A 136      40.857  47.428  41.858  1.00  0.00           H0.      0
ATOM   2112  HB3 LEU A 136      40.180  48.963  42.439  1.00  0.00           H0.      0
ATOM   2113  CG  LEU A 136      39.868  48.506  40.285  1.00  0.00           C0.      0
ATOM   2114  HG  LEU A 136      40.432  48.039  39.477  1.00  0.00           H0.      0
ATOM   2115  CD1 LEU A 136      38.545  47.682  40.384  1.00  0.00           C0.      0
ATOM   2116 HD11 LEU A 136      37.866  48.046  41.155  1.00  0.00           H0.      0
ATOM   2117 HD12 LEU A 136      38.010  47.532  39.446  1.00  0.00           H0.      0
ATOM   2118 HD13 LEU A 136      38.871  46.743  40.831  1.00  0.00           H0.      0
ATOM   2119  CD2 LEU A 136      39.597  49.883  39.645  1.00  0.00           C0.      0
ATOM   2120 HD21 LEU A 136      40.552  50.403  39.569  1.00  0.00           H0.      0
ATOM   2121 HD22 LEU A 136      39.393  49.735  38.584  1.00  0.00           H0.      0
ATOM   2122 HD23 LEU A 136      38.870  50.507  40.163  1.00  0.00           H0.      0
ATOM   2123  C   LEU A 136      42.862  49.310  42.813  1.00  0.00           C0.      0
ATOM   2124  O   LEU A 136      43.934  48.822  43.102  1.00  0.00           O0.      0
ATOM   2125  N   GLY A 137      42.210  50.212  43.513  1.00  0.00           N0.      0
ATOM   2126  H   GLY A 137      41.279  50.567  43.347  1.00  0.00           H0.      0
ATOM   2127  CA  GLY A 137      42.779  50.630  44.785  1.00  0.00           C0.      0
ATOM   2128  HA2 GLY A 137      42.034  50.381  45.540  1.00  0.00           H0.      0
ATOM   2129  HA3 GLY A 137      43.692  50.092  45.040  1.00  0.00           H0.      0
ATOM   2130  C   GLY A 137      43.175  52.118  44.885  1.00  0.00           C0.      0
ATOM   2131  O   GLY A 137      43.495  52.586  46.007  1.00  0.00           O0.      0
ATOM   2132  N   ASN A 138      43.187  52.871  43.771  1.00  0.00           N0.      0
ATOM   2133  H   ASN A 138      42.689  52.444  43.003  1.00  0.00           H0.      0
ATOM   2134  CA  ASN A 138      44.089  53.940  43.467  1.00  0.00           C0.      0
ATOM   2135  HA  ASN A 138      43.776  54.173  42.450  1.00  0.00           H0.      0
ATOM   2136  CB  ASN A 138      43.824  55.171  44.350  1.00  0.00           C0.      0
ATOM   2137  HB2 ASN A 138      42.784  55.482  44.253  1.00  0.00           H0.      0
ATOM   2138  HB3 ASN A 138      44.139  54.871  45.350  1.00  0.00           H0.      0
ATOM   2139  CG  ASN A 138      44.604  56.391  43.889  1.00  0.00           C0.      0
ATOM   2140  OD1 ASN A 138      44.420  56.857  42.731  1.00  0.00           O0.      0
ATOM   2141  ND2 ASN A 138      45.483  56.968  44.630  1.00  0.00           N0.      0
ATOM   2142 HD21 ASN A 138      46.083  57.686  44.250  1.00  0.00           H0.      0
ATOM   2143 HD22 ASN A 138      45.773  56.494  45.473  1.00  0.00           H0.      0
ATOM   2144  C   ASN A 138      45.604  53.466  43.449  1.00  0.00           C0.      0
ATOM   2145  O   ASN A 138      46.472  53.970  44.152  1.00  0.00           O0.      0
ATOM   2146  N   SER A 139      45.872  52.461  42.612  1.00  0.00           N0.      0
ATOM   2147  H   SER A 139      45.152  52.204  41.953  1.00  0.00           H0.      0
ATOM   2148  CA  SER A 139      47.163  51.752  42.654  1.00  0.00           C0.      0
ATOM   2149  HA  SER A 139      47.636  51.861  43.630  1.00  0.00           H0.      0
ATOM   2150  CB  SER A 139      46.953  50.292  42.327  1.00  0.00           C0.      0
ATOM   2151  HB2 SER A 139      46.422  50.197  41.380  1.00  0.00           H0.      0
ATOM   2152  HB3 SER A 139      47.930  49.809  42.357  1.00  0.00           H0.      0
ATOM   2153  OG  SER A 139      46.281  49.748  43.437  1.00  0.00           O0.      0
ATOM   2154  HG  SER A 139      45.525  49.200  43.215  1.00  0.00           H0.      0
ATOM   2155  C   SER A 139      48.144  52.180  41.604  1.00  0.00           C0.      0
ATOM   2156  O   SER A 139      49.352  52.262  41.811  1.00  0.00           O0.      0
ATOM   2157  N   PHE A 140      47.651  52.440  40.392  1.00  0.00           N0.      0
ATOM   2158  H   PHE A 140      46.645  52.532  40.394  1.00  0.00           H0.      0
ATOM   2159  CA  PHE A 140      48.443  52.833  39.238  1.00  0.00           C0.      0
ATOM   2160  HA  PHE A 140      49.276  52.135  39.160  1.00  0.00           H0.      0
ATOM   2161  CB  PHE A 140      47.555  52.642  38.011  1.00  0.00           C0.      0
ATOM   2162  HB2 PHE A 140      47.190  51.624  37.872  1.00  0.00           H0.      0
ATOM   2163  HB3 PHE A 140      46.688  53.249  38.271  1.00  0.00           H0.      0
ATOM   2164  CG  PHE A 140      48.277  53.027  36.699  1.00  0.00           C0.      0
ATOM   2165  CD1 PHE A 140      48.848  51.996  35.878  1.00  0.00           C0.      0
ATOM   2166  HD1 PHE A 140      48.892  50.995  36.281  1.00  0.00           H0.      0
ATOM   2167  CE1 PHE A 140      49.484  52.339  34.632  1.00  0.00           C0.      0
ATOM   2168  HE1 PHE A 140      49.937  51.571  34.024  1.00  0.00           H0.      0
ATOM   2169  CZ  PHE A 140      49.490  53.681  34.203  1.00  0.00           C0.      0
ATOM   2170  HZ  PHE A 140      49.867  53.852  33.206  1.00  0.00           H0.      0
ATOM   2171  CE2 PHE A 140      48.872  54.643  34.936  1.00  0.00           C0.      0
ATOM   2172  HE2 PHE A 140      48.697  55.643  34.567  1.00  0.00           H0.      0
ATOM   2173  CD2 PHE A 140      48.321  54.373  36.208  1.00  0.00           C0.      0
ATOM   2174  HD2 PHE A 140      47.839  55.171  36.753  1.00  0.00           H0.      0
ATOM   2175  C   PHE A 140      49.073  54.249  39.384  1.00  0.00           C0.      0
ATOM   2176  O   PHE A 140      50.193  54.379  38.955  1.00  0.00           O0.      0
ATOM   2177  N   ALA A 141      48.480  55.192  40.105  1.00  0.00           N0.      0
ATOM   2178  H   ALA A 141      47.570  54.938  40.463  1.00  0.00           H0.      0
ATOM   2179  CA  ALA A 141      49.186  56.435  40.517  1.00  0.00           C0.      0
ATOM   2180  HA  ALA A 141      49.414  56.990  39.608  1.00  0.00           H0.      0
ATOM   2181  CB  ALA A 141      48.229  57.256  41.361  1.00  0.00           C0.      0
ATOM   2182  HB1 ALA A 141      47.333  57.469  40.777  1.00  0.00           H0.      0
ATOM   2183  HB2 ALA A 141      47.839  56.773  42.257  1.00  0.00           H0.      0
ATOM   2184  HB3 ALA A 141      48.716  58.221  41.502  1.00  0.00           H0.      0
ATOM   2185  C   ALA A 141      50.605  56.154  41.168  1.00  0.00           C0.      0
ATOM   2186  O   ALA A 141      51.445  56.961  41.007  1.00  0.00           O0.      0
ATOM   2187  N   HID A 142      50.886  55.066  41.868  1.00  0.00           N0.      0
ATOM   2188  H   HID A 142      50.082  54.466  41.988  1.00  0.00           H0.      0
ATOM   2189  CA  HID A 142      52.179  54.725  42.459  1.00  0.00           C0.      0
ATOM   2190  HA  HID A 142      52.507  55.424  43.228  1.00  0.00           H0.      0
ATOM   2191  CB  HID A 142      52.184  53.439  43.244  1.00  0.00           C0.      0
ATOM   2192  HB2 HID A 142      51.918  52.563  42.652  1.00  0.00           H0.      0
ATOM   2193  HB3 HID A 142      53.115  53.086  43.688  1.00  0.00           H0.      0
ATOM   2194  CG  HID A 142      51.246  53.483  44.469  1.00  0.00           C0.      0
ATOM   2195  ND1 HID A 142      51.323  54.423  45.468  1.00  0.00           N0.      0
ATOM   2196  HD1 HID A 142      51.919  55.238  45.445  1.00  0.00           H0.      0
ATOM   2197  CE1 HID A 142      50.529  53.970  46.426  1.00  0.00           C0.      0
ATOM   2198  HE1 HID A 142      50.345  54.457  47.372  1.00  0.00           H0.      0
ATOM   2199  NE2 HID A 142      49.800  52.928  45.963  1.00  0.00           N0.      0
ATOM   2200  CD2 HID A 142      50.320  52.584  44.741  1.00  0.00           C0.      0
ATOM   2201  HD2 HID A 142      50.119  51.711  44.137  1.00  0.00           H0.      0
ATOM   2202  C   HID A 142      53.383  54.558  41.515  1.00  0.00           C0.      0
ATOM   2203  O   HID A 142      54.459  54.498  42.017  1.00  0.00           O0.      0
ATOM   2204  N   LEU A 143      53.154  54.330  40.218  1.00  0.00           N0.      0
ATOM   2205  H   LEU A 143      52.203  54.482  39.913  1.00  0.00           H0.      0
ATOM   2206  CA  LEU A 143      54.185  54.270  39.120  1.00  0.00           C0.      0
ATOM   2207  HA  LEU A 143      54.909  53.533  39.467  1.00  0.00           H0.      0
ATOM   2208  CB  LEU A 143      53.525  53.684  37.829  1.00  0.00           C0.      0
ATOM   2209  HB2 LEU A 143      52.936  52.828  38.159  1.00  0.00           H0.      0
ATOM   2210  HB3 LEU A 143      52.754  54.360  37.462  1.00  0.00           H0.      0
ATOM   2211  CG  LEU A 143      54.436  53.292  36.643  1.00  0.00           C0.      0
ATOM   2212  HG  LEU A 143      54.918  54.245  36.426  1.00  0.00           H0.      0
ATOM   2213  CD1 LEU A 143      55.472  52.303  37.141  1.00  0.00           C0.      0
ATOM   2214 HD11 LEU A 143      54.965  51.582  37.783  1.00  0.00           H0.      0
ATOM   2215 HD12 LEU A 143      56.074  51.901  36.326  1.00  0.00           H0.      0
ATOM   2216 HD13 LEU A 143      56.124  52.846  37.825  1.00  0.00           H0.      0
ATOM   2217  CD2 LEU A 143      53.715  52.806  35.434  1.00  0.00           C0.      0
ATOM   2218 HD21 LEU A 143      54.414  52.681  34.608  1.00  0.00           H0.      0
ATOM   2219 HD22 LEU A 143      53.127  51.939  35.735  1.00  0.00           H0.      0
ATOM   2220 HD23 LEU A 143      52.875  53.462  35.204  1.00  0.00           H0.      0
ATOM   2221  C   LEU A 143      54.681  55.736  38.832  1.00  0.00           C0.      0
ATOM   2222  O   LEU A 143      53.815  56.554  38.536  1.00  0.00           O0.      0
ATOM   2223  N   PRO A 144      55.910  56.110  39.278  1.00  0.00           N0.      0
ATOM   2224  CD  PRO A 144      56.936  55.307  39.881  1.00  0.00           C0.      0
ATOM   2225  HD2 PRO A 144      57.079  54.379  39.328  1.00  0.00           H0.      0
ATOM   2226  HD3 PRO A 144      56.719  55.179  40.942  1.00  0.00           H0.      0
ATOM   2227  CG  PRO A 144      58.200  56.124  39.812  1.00  0.00           C0.      0
ATOM   2228  HG2 PRO A 144      58.558  56.210  38.786  1.00  0.00           H0.      0
ATOM   2229  HG3 PRO A 144      58.947  55.979  40.592  1.00  0.00           H0.      0
ATOM   2230  CB  PRO A 144      57.617  57.475  40.045  1.00  0.00           C0.      0
ATOM   2231  HB2 PRO A 144      58.322  58.180  39.603  1.00  0.00           H0.      0
ATOM   2232  HB3 PRO A 144      57.427  57.632  41.107  1.00  0.00           H0.      0
ATOM   2233  CA  PRO A 144      56.292  57.502  39.260  1.00  0.00           C0.      0
ATOM   2234  HA  PRO A 144      55.586  58.093  39.843  1.00  0.00           H0.      0
ATOM   2235  C   PRO A 144      56.407  58.223  37.870  1.00  0.00           C0.      0
ATOM   2236  O   PRO A 144      56.367  57.551  36.803  1.00  0.00           O0.      0
ATOM   2237  N   ASP A 145      56.547  59.591  37.838  1.00  0.00           N0.      0
ATOM   2238  H   ASP A 145      56.649  60.131  38.686  1.00  0.00           H0.      0
ATOM   2239  CA  ASP A 145      56.769  60.329  36.621  1.00  0.00           C0.      0
ATOM   2240  HA  ASP A 145      56.007  60.099  35.876  1.00  0.00           H0.      0
ATOM   2241  CB  ASP A 145      56.736  61.816  37.043  1.00  0.00           C0.      0
ATOM   2242  HB2 ASP A 145      55.719  62.027  37.373  1.00  0.00           H0.      0
ATOM   2243  HB3 ASP A 145      57.362  61.846  37.935  1.00  0.00           H0.      0
ATOM   2244  CG  ASP A 145      57.180  62.707  35.830  1.00  0.00           C0.      0
ATOM   2245  OD1 ASP A 145      56.526  62.575  34.747  1.00  0.00           O0.      0
ATOM   2246  OD2 ASP A 145      58.110  63.526  35.962  1.00  0.00           O0.      0
ATOM   2247  C   ASP A 145      58.064  59.998  35.949  1.00  0.00           C0.      0
ATOM   2248  O   ASP A 145      59.087  59.947  36.658  1.00  0.00           O0.      0
ATOM   2249  N   SER A 146      58.156  59.861  34.666  1.00  0.00           N0.      0
ATOM   2250  H   SER A 146      57.311  60.014  34.135  1.00  0.00           H0.      0
ATOM   2251  CA  SER A 146      59.453  59.624  33.833  1.00  0.00           C0.      0
ATOM   2252  HA  SER A 146      60.159  59.206  34.550  1.00  0.00           H0.      0
ATOM   2253  CB  SER A 146      59.223  58.665  32.605  1.00  0.00           C0.      0
ATOM   2254  HB2 SER A 146      58.428  57.993  32.929  1.00  0.00           H0.      0
ATOM   2255  HB3 SER A 146      58.842  59.148  31.705  1.00  0.00           H0.      0
ATOM   2256  OG  SER A 146      60.371  57.882  32.175  1.00  0.00           O0.      0
ATOM   2257  HG  SER A 146      60.044  57.271  31.511  1.00  0.00           H0.      0
ATOM   2258  C   SER A 146      60.178  60.995  33.368  1.00  0.00           C0.      0
ATOM   2259  O   SER A 146      60.709  61.146  32.217  1.00  0.00           O0.      0
ATOM   2260  N   LYS A 147      60.228  61.976  34.258  1.00  0.00           N0.      0
ATOM   2261  H   LYS A 147      59.727  61.878  35.130  1.00  0.00           H0.      0
ATOM   2262  CA  LYS A 147      60.968  63.243  34.071  1.00  0.00           C0.      0
ATOM   2263  HA  LYS A 147      60.815  63.860  34.957  1.00  0.00           H0.      0
ATOM   2264  CB  LYS A 147      62.444  63.007  33.717  1.00  0.00           C0.      0
ATOM   2265  HB2 LYS A 147      62.884  62.156  34.236  1.00  0.00           H0.      0
ATOM   2266  HB3 LYS A 147      62.529  62.679  32.681  1.00  0.00           H0.      0
ATOM   2267  CG  LYS A 147      63.382  64.236  33.992  1.00  0.00           C0.      0
ATOM   2268  HG2 LYS A 147      63.036  65.033  33.334  1.00  0.00           H0.      0
ATOM   2269  HG3 LYS A 147      63.315  64.566  35.029  1.00  0.00           H0.      0
ATOM   2270  CD  LYS A 147      64.817  63.922  33.601  1.00  0.00           C0.      0
ATOM   2271  HD2 LYS A 147      65.215  63.089  34.181  1.00  0.00           H0.      0
ATOM   2272  HD3 LYS A 147      64.879  63.675  32.541  1.00  0.00           H0.      0
ATOM   2273  CE  LYS A 147      65.722  65.198  33.616  1.00  0.00           C0.      0
ATOM   2274  HE2 LYS A 147      65.479  65.900  32.819  1.00  0.00           H0.      0
ATOM   2275  HE3 LYS A 147      65.707  65.643  34.611  1.00  0.00           H0.      0
ATOM   2276  NZ  LYS A 147      67.139  64.741  33.481  1.00  0.00           N0.      0
ATOM   2277  HZ1 LYS A 147      67.501  64.370  34.348  1.00  0.00           H0.      0
ATOM   2278  HZ2 LYS A 147      67.279  64.002  32.807  1.00  0.00           H0.      0
ATOM   2279  HZ3 LYS A 147      67.776  65.436  33.118  1.00  0.00           H0.      0
ATOM   2280  C   LYS A 147      60.251  64.158  32.970  1.00  0.00           C0.      0
ATOM   2281  O   LYS A 147      60.730  64.329  31.846  1.00  0.00           O0.      0
ATOM   2282  N   GLY A 148      59.053  64.593  33.393  1.00  0.00           N0.      0
ATOM   2283  H   GLY A 148      58.768  64.276  34.309  1.00  0.00           H0.      0
ATOM   2284  CA  GLY A 148      58.197  65.447  32.589  1.00  0.00           C0.      0
ATOM   2285  HA2 GLY A 148      57.451  65.983  33.176  1.00  0.00           H0.      0
ATOM   2286  HA3 GLY A 148      58.792  66.171  32.032  1.00  0.00           H0.      0
ATOM   2287  C   GLY A 148      57.598  64.603  31.425  1.00  0.00           C0.      0
ATOM   2288  O   GLY A 148      57.272  65.237  30.372  1.00  0.00           O0.      0
ATOM   2289  N   ASP A 149      57.310  63.327  31.596  1.00  0.00           N0.      0
ATOM   2290  H   ASP A 149      57.413  62.984  32.541  1.00  0.00           H0.      0
ATOM   2291  CA  ASP A 149      56.913  62.418  30.481  1.00  0.00           C0.      0
ATOM   2292  HA  ASP A 149      56.332  62.952  29.730  1.00  0.00           H0.      0
ATOM   2293  CB  ASP A 149      58.305  61.961  29.847  1.00  0.00           C0.      0
ATOM   2294  HB2 ASP A 149      58.869  62.835  29.521  1.00  0.00           H0.      0
ATOM   2295  HB3 ASP A 149      58.892  61.384  30.562  1.00  0.00           H0.      0
ATOM   2296  CG  ASP A 149      58.205  61.105  28.630  1.00  0.00           C0.      0
ATOM   2297  OD1 ASP A 149      57.149  60.795  28.100  1.00  0.00           O0.      0
ATOM   2298  OD2 ASP A 149      59.312  60.667  28.134  1.00  0.00           O0.      0
ATOM   2299  C   ASP A 149      56.024  61.168  30.917  1.00  0.00           C0.      0
ATOM   2300  O   ASP A 149      56.440  60.329  31.681  1.00  0.00           O0.      0
ATOM   2301  N   GLN A 150      54.949  60.906  30.119  1.00  0.00           N0.      0
ATOM   2302  H   GLN A 150      54.930  61.446  29.265  1.00  0.00           H0.      0
ATOM   2303  CA  GLN A 150      53.962  59.852  30.357  1.00  0.00           C0.      0
ATOM   2304  HA  GLN A 150      53.723  59.602  31.391  1.00  0.00           H0.      0
ATOM   2305  CB  GLN A 150      52.602  60.294  29.717  1.00  0.00           C0.      0
ATOM   2306  HB2 GLN A 150      51.906  59.527  30.059  1.00  0.00           H0.      0
ATOM   2307  HB3 GLN A 150      52.234  61.201  30.197  1.00  0.00           H0.      0
ATOM   2308  CG  GLN A 150      52.498  60.496  28.157  1.00  0.00           C0.      0
ATOM   2309  HG2 GLN A 150      52.614  61.547  27.895  1.00  0.00           H0.      0
ATOM   2310  HG3 GLN A 150      53.343  59.916  27.785  1.00  0.00           H0.      0
ATOM   2311  CD  GLN A 150      51.213  59.987  27.565  1.00  0.00           C0.      0
ATOM   2312  OE1 GLN A 150      50.157  60.292  28.056  1.00  0.00           O0.      0
ATOM   2313  NE2 GLN A 150      51.400  59.170  26.537  1.00  0.00           N0.      0
ATOM   2314 HE21 GLN A 150      50.575  58.765  26.119  1.00  0.00           H0.      0
ATOM   2315 HE22 GLN A 150      52.346  58.861  26.360  1.00  0.00           H0.      0
ATOM   2316  C   GLN A 150      54.388  58.556  29.688  1.00  0.00           C0.      0
ATOM   2317  O   GLN A 150      53.625  57.548  29.721  1.00  0.00           O0.      0
ATOM   2318  N   SER A 151      55.626  58.447  29.094  1.00  0.00           N0.      0
ATOM   2319  H   SER A 151      56.218  59.253  28.951  1.00  0.00           H0.      0
ATOM   2320  CA  SER A 151      55.913  57.323  28.174  1.00  0.00           C0.      0
ATOM   2321  HA  SER A 151      55.040  57.133  27.550  1.00  0.00           H0.      0
ATOM   2322  CB  SER A 151      57.017  57.721  27.204  1.00  0.00           C0.      0
ATOM   2323  HB2 SER A 151      57.924  57.893  27.783  1.00  0.00           H0.      0
ATOM   2324  HB3 SER A 151      57.006  56.958  26.426  1.00  0.00           H0.      0
ATOM   2325  OG  SER A 151      56.640  58.929  26.551  1.00  0.00           O0.      0
ATOM   2326  HG  SER A 151      56.892  59.637  27.148  1.00  0.00           H0.      0
ATOM   2327  C   SER A 151      56.228  55.920  28.843  1.00  0.00           C0.      0
ATOM   2328  O   SER A 151      56.111  54.916  28.172  1.00  0.00           O0.      0
ATOM   2329  N   GLU A 152      56.480  55.886  30.124  1.00  0.00           N0.      0
ATOM   2330  H   GLU A 152      56.476  56.731  30.678  1.00  0.00           H0.      0
ATOM   2331  CA  GLU A 152      56.550  54.662  30.869  1.00  0.00           C0.      0
ATOM   2332  HA  GLU A 152      56.892  53.843  30.235  1.00  0.00           H0.      0
ATOM   2333  CB  GLU A 152      57.513  54.909  32.005  1.00  0.00           C0.      0
ATOM   2334  HB2 GLU A 152      57.483  55.968  32.259  1.00  0.00           H0.      0
ATOM   2335  HB3 GLU A 152      57.175  54.411  32.914  1.00  0.00           H0.      0
ATOM   2336  CG  GLU A 152      58.943  54.471  31.491  1.00  0.00           C0.      0
ATOM   2337  HG2 GLU A 152      59.569  54.681  32.358  1.00  0.00           H0.      0
ATOM   2338  HG3 GLU A 152      58.978  53.399  31.295  1.00  0.00           H0.      0
ATOM   2339  CD  GLU A 152      59.393  55.253  30.292  1.00  0.00           C0.      0
ATOM   2340  OE1 GLU A 152      59.281  56.516  30.277  1.00  0.00           O0.      0
ATOM   2341  OE2 GLU A 152      60.035  54.722  29.404  1.00  0.00           O0.      0
ATOM   2342  C   GLU A 152      55.109  54.188  31.331  1.00  0.00           C0.      0
ATOM   2343  O   GLU A 152      54.758  53.019  31.335  1.00  0.00           O0.      0
ATOM   2344  N   HIE A 153      54.199  55.140  31.506  1.00  0.00           N0.      0
ATOM   2345  H   HIE A 153      54.432  56.092  31.260  1.00  0.00           H0.      0
ATOM   2346  CA  HIE A 153      52.787  54.908  31.823  1.00  0.00           C0.      0
ATOM   2347  HA  HIE A 153      52.691  54.237  32.677  1.00  0.00           H0.      0
ATOM   2348  CB  HIE A 153      52.003  56.208  32.188  1.00  0.00           C0.      0
ATOM   2349  HB2 HIE A 153      52.146  56.990  31.442  1.00  0.00           H0.      0
ATOM   2350  HB3 HIE A 153      50.930  56.035  32.273  1.00  0.00           H0.      0
ATOM   2351  CG  HIE A 153      52.445  56.856  33.517  1.00  0.00           C0.      0
ATOM   2352  ND1 HIE A 153      51.729  57.897  34.143  1.00  0.00           N0.      0
ATOM   2353  CE1 HIE A 153      52.398  58.204  35.258  1.00  0.00           C0.      0
ATOM   2354  HE1 HIE A 153      52.042  59.021  35.868  1.00  0.00           H0.      0
ATOM   2355  NE2 HIE A 153      53.493  57.430  35.392  1.00  0.00           N0.      0
ATOM   2356  HE2 HIE A 153      54.141  57.558  36.156  1.00  0.00           H0.      0
ATOM   2357  CD2 HIE A 153      53.524  56.551  34.341  1.00  0.00           C0.      0
ATOM   2358  HD2 HIE A 153      54.255  55.763  34.246  1.00  0.00           H0.      0
ATOM   2359  C   HIE A 153      52.062  54.416  30.628  1.00  0.00           C0.      0
ATOM   2360  O   HIE A 153      51.433  53.348  30.666  1.00  0.00           O0.      0
ATOM   2361  N   ARG A 154      52.283  55.052  29.486  1.00  0.00           N0.      0
ATOM   2362  H   ARG A 154      52.879  55.866  29.435  1.00  0.00           H0.      0
ATOM   2363  CA  ARG A 154      51.955  54.516  28.178  1.00  0.00           C0.      0
ATOM   2364  HA  ARG A 154      50.883  54.458  27.986  1.00  0.00           H0.      0
ATOM   2365  CB  ARG A 154      52.575  55.495  27.085  1.00  0.00           C0.      0
ATOM   2366  HB2 ARG A 154      52.583  56.483  27.545  1.00  0.00           H0.      0
ATOM   2367  HB3 ARG A 154      53.595  55.182  26.865  1.00  0.00           H0.      0
ATOM   2368  CG  ARG A 154      51.807  55.486  25.796  1.00  0.00           C0.      0
ATOM   2369  HG2 ARG A 154      50.783  55.837  25.917  1.00  0.00           H0.      0
ATOM   2370  HG3 ARG A 154      52.310  56.176  25.118  1.00  0.00           H0.      0
ATOM   2371  CD  ARG A 154      51.804  54.200  25.087  1.00  0.00           C0.      0
ATOM   2372  HD2 ARG A 154      52.823  53.827  24.992  1.00  0.00           H0.      0
ATOM   2373  HD3 ARG A 154      51.208  53.441  25.594  1.00  0.00           H0.      0
ATOM   2374  NE  ARG A 154      51.202  54.337  23.714  1.00  0.00           N0.      0
ATOM   2375  HE  ARG A 154      50.549  55.089  23.545  1.00  0.00           H0.      0
ATOM   2376  CZ  ARG A 154      51.073  53.404  22.769  1.00  0.00           C0.      0
ATOM   2377  NH1 ARG A 154      50.162  53.403  21.833  1.00  0.00           N0.      0
ATOM   2378 HH11 ARG A 154      49.519  54.179  21.902  1.00  0.00           H0.      0
ATOM   2379 HH12 ARG A 154      49.959  52.535  21.358  1.00  0.00           H0.      0
ATOM   2380  NH2 ARG A 154      51.808  52.357  22.809  1.00  0.00           N0.      0
ATOM   2381 HH21 ARG A 154      52.594  52.364  23.442  1.00  0.00           H0.      0
ATOM   2382 HH22 ARG A 154      51.704  51.600  22.148  1.00  0.00           H0.      0
ATOM   2383  C   ARG A 154      52.419  53.035  27.953  1.00  0.00           C0.      0
ATOM   2384  O   ARG A 154      51.616  52.192  27.534  1.00  0.00           O0.      0
ATOM   2385  N   LEU A 155      53.704  52.737  28.244  1.00  0.00           N0.      0
ATOM   2386  H   LEU A 155      54.359  53.448  28.536  1.00  0.00           H0.      0
ATOM   2387  CA  LEU A 155      54.263  51.386  28.051  1.00  0.00           C0.      0
ATOM   2388  HA  LEU A 155      54.200  51.101  27.001  1.00  0.00           H0.      0
ATOM   2389  CB  LEU A 155      55.806  51.407  28.278  1.00  0.00           C0.      0
ATOM   2390  HB2 LEU A 155      56.414  51.967  27.567  1.00  0.00           H0.      0
ATOM   2391  HB3 LEU A 155      55.869  52.103  29.116  1.00  0.00           H0.      0
ATOM   2392  CG  LEU A 155      56.450  50.047  28.648  1.00  0.00           C0.      0
ATOM   2393  HG  LEU A 155      55.943  49.477  29.427  1.00  0.00           H0.      0
ATOM   2394  CD1 LEU A 155      56.554  49.222  27.286  1.00  0.00           C0.      0
ATOM   2395 HD11 LEU A 155      57.288  48.460  27.548  1.00  0.00           H0.      0
ATOM   2396 HD12 LEU A 155      55.635  48.719  26.986  1.00  0.00           H0.      0
ATOM   2397 HD13 LEU A 155      56.793  49.925  26.489  1.00  0.00           H0.      0
ATOM   2398  CD2 LEU A 155      57.881  50.263  29.170  1.00  0.00           C0.      0
ATOM   2399 HD21 LEU A 155      58.402  50.746  28.343  1.00  0.00           H0.      0
ATOM   2400 HD22 LEU A 155      57.917  50.827  30.102  1.00  0.00           H0.      0
ATOM   2401 HD23 LEU A 155      58.258  49.264  29.391  1.00  0.00           H0.      0
ATOM   2402  C   LEU A 155      53.645  50.341  29.006  1.00  0.00           C0.      0
ATOM   2403  O   LEU A 155      53.332  49.246  28.523  1.00  0.00           O0.      0
ATOM   2404  N   ALA A 156      53.314  50.663  30.281  1.00  0.00           N0.      0
ATOM   2405  H   ALA A 156      53.468  51.629  30.535  1.00  0.00           H0.      0
ATOM   2406  CA  ALA A 156      52.643  49.821  31.268  1.00  0.00           C0.      0
ATOM   2407  HA  ALA A 156      53.132  48.848  31.239  1.00  0.00           H0.      0
ATOM   2408  CB  ALA A 156      52.757  50.397  32.676  1.00  0.00           C0.      0
ATOM   2409  HB1 ALA A 156      53.743  50.335  33.136  1.00  0.00           H0.      0
ATOM   2410  HB2 ALA A 156      52.368  51.412  32.762  1.00  0.00           H0.      0
ATOM   2411  HB3 ALA A 156      52.136  49.716  33.257  1.00  0.00           H0.      0
ATOM   2412  C   ALA A 156      51.178  49.603  30.921  1.00  0.00           C0.      0
ATOM   2413  O   ALA A 156      50.676  48.477  31.072  1.00  0.00           O0.      0
ATOM   2414  N   LEU A 157      50.431  50.619  30.442  1.00  0.00           N0.      0
ATOM   2415  H   LEU A 157      50.791  51.541  30.645  1.00  0.00           H0.      0
ATOM   2416  CA  LEU A 157      49.080  50.547  29.833  1.00  0.00           C0.      0
ATOM   2417  HA  LEU A 157      48.496  50.009  30.579  1.00  0.00           H0.      0
ATOM   2418  CB  LEU A 157      48.424  51.925  29.686  1.00  0.00           C0.      0
ATOM   2419  HB2 LEU A 157      49.141  52.663  29.325  1.00  0.00           H0.      0
ATOM   2420  HB3 LEU A 157      47.566  51.763  29.033  1.00  0.00           H0.      0
ATOM   2421  CG  LEU A 157      47.873  52.524  30.981  1.00  0.00           C0.      0
ATOM   2422  HG  LEU A 157      48.742  52.535  31.639  1.00  0.00           H0.      0
ATOM   2423  CD1 LEU A 157      47.369  53.979  30.917  1.00  0.00           C0.      0
ATOM   2424 HD11 LEU A 157      47.097  54.370  31.897  1.00  0.00           H0.      0
ATOM   2425 HD12 LEU A 157      48.157  54.584  30.468  1.00  0.00           H0.      0
ATOM   2426 HD13 LEU A 157      46.497  54.033  30.265  1.00  0.00           H0.      0
ATOM   2427  CD2 LEU A 157      46.765  51.762  31.618  1.00  0.00           C0.      0
ATOM   2428 HD21 LEU A 157      46.402  52.410  32.416  1.00  0.00           H0.      0
ATOM   2429 HD22 LEU A 157      45.906  51.528  30.988  1.00  0.00           H0.      0
ATOM   2430 HD23 LEU A 157      47.125  50.789  31.952  1.00  0.00           H0.      0
ATOM   2431  C   LEU A 157      49.004  49.706  28.501  1.00  0.00           C0.      0
ATOM   2432  O   LEU A 157      48.071  48.939  28.406  1.00  0.00           O0.      0
ATOM   2433  N   LYS A 158      50.078  49.776  27.741  1.00  0.00           N0.      0
ATOM   2434  H   LYS A 158      50.836  50.341  28.098  1.00  0.00           H0.      0
ATOM   2435  CA  LYS A 158      50.251  48.941  26.587  1.00  0.00           C0.      0
ATOM   2436  HA  LYS A 158      49.323  48.865  26.021  1.00  0.00           H0.      0
ATOM   2437  CB  LYS A 158      51.267  49.640  25.608  1.00  0.00           C0.      0
ATOM   2438  HB2 LYS A 158      50.761  50.509  25.188  1.00  0.00           H0.      0
ATOM   2439  HB3 LYS A 158      52.172  49.895  26.160  1.00  0.00           H0.      0
ATOM   2440  CG  LYS A 158      51.578  48.792  24.323  1.00  0.00           C0.      0
ATOM   2441  HG2 LYS A 158      50.711  48.186  24.058  1.00  0.00           H0.      0
ATOM   2442  HG3 LYS A 158      51.842  49.541  23.577  1.00  0.00           H0.      0
ATOM   2443  CD  LYS A 158      52.876  48.012  24.380  1.00  0.00           C0.      0
ATOM   2444  HD2 LYS A 158      52.947  47.470  25.322  1.00  0.00           H0.      0
ATOM   2445  HD3 LYS A 158      52.866  47.158  23.702  1.00  0.00           H0.      0
ATOM   2446  CE  LYS A 158      54.132  48.932  24.267  1.00  0.00           C0.      0
ATOM   2447  HE2 LYS A 158      53.830  49.735  23.594  1.00  0.00           H0.      0
ATOM   2448  HE3 LYS A 158      54.321  49.365  25.249  1.00  0.00           H0.      0
ATOM   2449  NZ  LYS A 158      55.364  48.175  23.845  1.00  0.00           N0.      0
ATOM   2450  HZ1 LYS A 158      55.678  47.590  24.606  1.00  0.00           H0.      0
ATOM   2451  HZ2 LYS A 158      55.306  47.509  23.088  1.00  0.00           H0.      0
ATOM   2452  HZ3 LYS A 158      56.192  48.728  23.678  1.00  0.00           H0.      0
ATOM   2453  C   LYS A 158      50.515  47.486  26.934  1.00  0.00           C0.      0
ATOM   2454  O   LYS A 158      50.046  46.557  26.280  1.00  0.00           O0.      0
ATOM   2455  N   ASN A 159      51.296  47.204  28.010  1.00  0.00           N0.      0
ATOM   2456  H   ASN A 159      51.734  47.964  28.511  1.00  0.00           H0.      0
ATOM   2457  CA  ASN A 159      51.412  45.823  28.594  1.00  0.00           C0.      0
ATOM   2458  HA  ASN A 159      51.750  45.147  27.809  1.00  0.00           H0.      0
ATOM   2459  CB  ASN A 159      52.551  45.933  29.642  1.00  0.00           C0.      0
ATOM   2460  HB2 ASN A 159      52.681  46.897  30.133  1.00  0.00           H0.      0
ATOM   2461  HB3 ASN A 159      52.281  45.212  30.414  1.00  0.00           H0.      0
ATOM   2462  CG  ASN A 159      53.897  45.648  29.026  1.00  0.00           C0.      0
ATOM   2463  OD1 ASN A 159      54.020  45.309  27.856  1.00  0.00           O0.      0
ATOM   2464  ND2 ASN A 159      54.911  45.750  29.852  1.00  0.00           N0.      0
ATOM   2465 HD21 ASN A 159      55.849  45.686  29.482  1.00  0.00           H0.      0
ATOM   2466 HD22 ASN A 159      54.667  46.267  30.685  1.00  0.00           H0.      0
ATOM   2467  C   ASN A 159      50.034  45.290  29.063  1.00  0.00           C0.      0
ATOM   2468  O   ASN A 159      49.581  44.222  28.693  1.00  0.00           O0.      0
ATOM   2469  N   ILE A 160      49.384  46.132  29.844  1.00  0.00           N0.      0
ATOM   2470  H   ILE A 160      49.872  46.919  30.246  1.00  0.00           H0.      0
ATOM   2471  CA  ILE A 160      48.029  45.825  30.313  1.00  0.00           C0.      0
ATOM   2472  HA  ILE A 160      48.220  44.907  30.868  1.00  0.00           H0.      0
ATOM   2473  CB  ILE A 160      47.539  46.845  31.306  1.00  0.00           C0.      0
ATOM   2474  HB  ILE A 160      47.791  47.838  30.936  1.00  0.00           H0.      0
ATOM   2475  CG2 ILE A 160      46.014  46.802  31.578  1.00  0.00           C0.      0
ATOM   2476 HG21 ILE A 160      45.448  47.405  30.868  1.00  0.00           H0.      0
ATOM   2477 HG22 ILE A 160      45.533  45.824  31.552  1.00  0.00           H0.      0
ATOM   2478 HG23 ILE A 160      45.831  47.156  32.593  1.00  0.00           H0.      0
ATOM   2479  CG1 ILE A 160      48.271  46.676  32.669  1.00  0.00           C0.      0
ATOM   2480 HG12 ILE A 160      47.888  45.832  33.241  1.00  0.00           H0.      0
ATOM   2481 HG13 ILE A 160      49.323  46.394  32.612  1.00  0.00           H0.      0
ATOM   2482  CD1 ILE A 160      48.313  47.906  33.553  1.00  0.00           C0.      0
ATOM   2483 HD11 ILE A 160      48.626  47.536  34.529  1.00  0.00           H0.      0
ATOM   2484 HD12 ILE A 160      49.095  48.560  33.169  1.00  0.00           H0.      0
ATOM   2485 HD13 ILE A 160      47.403  48.504  33.588  1.00  0.00           H0.      0
ATOM   2486  C   ILE A 160      47.048  45.546  29.123  1.00  0.00           C0.      0
ATOM   2487  O   ILE A 160      46.167  44.634  29.204  1.00  0.00           O0.      0
ATOM   2488  N   ALA A 161      47.141  46.212  27.992  1.00  0.00           N0.      0
ATOM   2489  H   ALA A 161      47.789  46.986  27.965  1.00  0.00           H0.      0
ATOM   2490  CA  ALA A 161      46.386  45.824  26.852  1.00  0.00           C0.      0
ATOM   2491  HA  ALA A 161      45.345  45.755  27.167  1.00  0.00           H0.      0
ATOM   2492  CB  ALA A 161      46.460  46.933  25.861  1.00  0.00           C0.      0
ATOM   2493  HB1 ALA A 161      47.436  47.024  25.385  1.00  0.00           H0.      0
ATOM   2494  HB2 ALA A 161      45.629  46.928  25.156  1.00  0.00           H0.      0
ATOM   2495  HB3 ALA A 161      46.451  47.937  26.286  1.00  0.00           H0.      0
ATOM   2496  C   ALA A 161      46.743  44.455  26.089  1.00  0.00           C0.      0
ATOM   2497  O   ALA A 161      45.905  43.685  25.697  1.00  0.00           O0.      0
ATOM   2498  N   SER A 162      48.036  44.186  25.968  1.00  0.00           N0.      0
ATOM   2499  H   SER A 162      48.723  44.776  26.415  1.00  0.00           H0.      0
ATOM   2500  CA  SER A 162      48.522  42.875  25.632  1.00  0.00           C0.      0
ATOM   2501  HA  SER A 162      48.166  42.629  24.631  1.00  0.00           H0.      0
ATOM   2502  CB  SER A 162      50.060  42.921  25.589  1.00  0.00           C0.      0
ATOM   2503  HB2 SER A 162      50.492  42.771  26.578  1.00  0.00           H0.      0
ATOM   2504  HB3 SER A 162      50.488  42.066  25.066  1.00  0.00           H0.      0
ATOM   2505  OG  SER A 162      50.602  44.132  25.090  1.00  0.00           O0.      0
ATOM   2506  HG  SER A 162      50.286  44.863  25.626  1.00  0.00           H0.      0
ATOM   2507  C   SER A 162      48.090  41.719  26.498  1.00  0.00           C0.      0
ATOM   2508  O   SER A 162      47.880  40.611  26.045  1.00  0.00           O0.      0
ATOM   2509  N   MET A 163      47.860  41.976  27.829  1.00  0.00           N0.      0
ATOM   2510  H   MET A 163      48.018  42.868  28.275  1.00  0.00           H0.      0
ATOM   2511  CA  MET A 163      47.336  40.981  28.728  1.00  0.00           C0.      0
ATOM   2512  HA  MET A 163      47.722  39.991  28.485  1.00  0.00           H0.      0
ATOM   2513  CB  MET A 163      47.704  41.295  30.190  1.00  0.00           C0.      0
ATOM   2514  HB2 MET A 163      47.384  42.333  30.269  1.00  0.00           H0.      0
ATOM   2515  HB3 MET A 163      47.142  40.724  30.930  1.00  0.00           H0.      0
ATOM   2516  CG  MET A 163      49.183  41.290  30.555  1.00  0.00           C0.      0
ATOM   2517  HG2 MET A 163      49.748  41.726  29.731  1.00  0.00           H0.      0
ATOM   2518  HG3 MET A 163      49.308  42.083  31.292  1.00  0.00           H0.      0
ATOM   2519  SD  MET A 163      49.794  39.695  31.260  1.00  0.00           S0.      0
ATOM   2520  CE  MET A 163      49.974  38.711  29.759  1.00  0.00           C0.      0
ATOM   2521  HE1 MET A 163      49.036  38.408  29.295  1.00  0.00           H0.      0
ATOM   2522  HE2 MET A 163      50.566  39.231  29.005  1.00  0.00           H0.      0
ATOM   2523  HE3 MET A 163      50.615  37.842  29.905  1.00  0.00           H0.      0
ATOM   2524  C   MET A 163      45.787  40.794  28.657  1.00  0.00           C0.      0
ATOM   2525  O   MET A 163      45.229  39.794  29.148  1.00  0.00           O0.      0
ATOM   2526  N   VAL A 164      45.041  41.683  27.971  1.00  0.00           N0.      0
ATOM   2527  H   VAL A 164      45.489  42.426  27.454  1.00  0.00           H0.      0
ATOM   2528  CA  VAL A 164      43.581  41.547  27.734  1.00  0.00           C0.      0
ATOM   2529  HA  VAL A 164      43.183  40.901  28.517  1.00  0.00           H0.      0
ATOM   2530  CB  VAL A 164      42.925  42.937  27.902  1.00  0.00           C0.      0
ATOM   2531  HB  VAL A 164      43.401  43.644  27.222  1.00  0.00           H0.      0
ATOM   2532  CG1 VAL A 164      41.462  42.835  27.672  1.00  0.00           C0.      0
ATOM   2533 HG11 VAL A 164      41.336  42.736  26.594  1.00  0.00           H0.      0
ATOM   2534 HG12 VAL A 164      41.054  41.895  28.044  1.00  0.00           H0.      0
ATOM   2535 HG13 VAL A 164      40.938  43.726  28.019  1.00  0.00           H0.      0
ATOM   2536  CG2 VAL A 164      43.064  43.539  29.320  1.00  0.00           C0.      0
ATOM   2537 HG21 VAL A 164      44.095  43.436  29.659  1.00  0.00           H0.      0
ATOM   2538 HG22 VAL A 164      42.860  44.608  29.256  1.00  0.00           H0.      0
ATOM   2539 HG23 VAL A 164      42.370  43.076  30.022  1.00  0.00           H0.      0
ATOM   2540  C   VAL A 164      43.236  40.892  26.386  1.00  0.00           C0.      0
ATOM   2541  O   VAL A 164      43.695  41.319  25.330  1.00  0.00           O0.      0
ATOM   2542  N   ARG A 165      42.408  39.821  26.394  1.00  0.00           N0.      0
ATOM   2543  H   ARG A 165      41.984  39.623  27.289  1.00  0.00           H0.      0
ATOM   2544  CA  ARG A 165      41.871  39.118  25.270  1.00  0.00           C0.      0
ATOM   2545  HA  ARG A 165      42.701  38.699  24.700  1.00  0.00           H0.      0
ATOM   2546  CB  ARG A 165      41.076  37.890  25.832  1.00  0.00           C0.      0
ATOM   2547  HB2 ARG A 165      40.612  38.179  26.775  1.00  0.00           H0.      0
ATOM   2548  HB3 ARG A 165      40.247  37.539  25.217  1.00  0.00           H0.      0
ATOM   2549  CG  ARG A 165      41.911  36.675  26.093  1.00  0.00           C0.      0
ATOM   2550  HG2 ARG A 165      42.244  36.234  25.154  1.00  0.00           H0.      0
ATOM   2551  HG3 ARG A 165      42.779  36.873  26.722  1.00  0.00           H0.      0
ATOM   2552  CD  ARG A 165      41.100  35.506  26.651  1.00  0.00           C0.      0
ATOM   2553  HD2 ARG A 165      40.576  35.829  27.550  1.00  0.00           H0.      0
ATOM   2554  HD3 ARG A 165      40.356  35.306  25.879  1.00  0.00           H0.      0
ATOM   2555  NE  ARG A 165      41.813  34.313  27.000  1.00  0.00           N0.      0
ATOM   2556  HE  ARG A 165      42.798  34.257  26.785  1.00  0.00           H0.      0
ATOM   2557  CZ  ARG A 165      41.385  33.231  27.533  1.00  0.00           C0.      0
ATOM   2558  NH1 ARG A 165      42.297  32.261  27.798  1.00  0.00           N0.      0
ATOM   2559 HH11 ARG A 165      43.220  32.295  27.389  1.00  0.00           H0.      0
ATOM   2560 HH12 ARG A 165      41.891  31.346  27.932  1.00  0.00           H0.      0
ATOM   2561  NH2 ARG A 165      40.244  33.076  28.074  1.00  0.00           N0.      0
ATOM   2562 HH21 ARG A 165      39.737  33.915  28.317  1.00  0.00           H0.      0
ATOM   2563 HH22 ARG A 165      39.821  32.194  28.323  1.00  0.00           H0.      0
ATOM   2564  C   ARG A 165      40.990  39.981  24.397  1.00  0.00           C0.      0
ATOM   2565  O   ARG A 165      40.416  40.982  24.892  1.00  0.00           O0.      0
ATOM   2566  N   PRO A 166      40.699  39.593  23.097  1.00  0.00           N0.      0
ATOM   2567  CD  PRO A 166      41.319  38.476  22.421  1.00  0.00           C0.      0
ATOM   2568  HD2 PRO A 166      41.485  37.621  23.077  1.00  0.00           H0.      0
ATOM   2569  HD3 PRO A 166      42.224  38.750  21.878  1.00  0.00           H0.      0
ATOM   2570  CG  PRO A 166      40.295  38.047  21.333  1.00  0.00           C0.      0
ATOM   2571  HG2 PRO A 166      39.527  37.433  21.804  1.00  0.00           H0.      0
ATOM   2572  HG3 PRO A 166      40.729  37.431  20.545  1.00  0.00           H0.      0
ATOM   2573  CB  PRO A 166      39.781  39.451  20.936  1.00  0.00           C0.      0
ATOM   2574  HB2 PRO A 166      38.788  39.432  20.487  1.00  0.00           H0.      0
ATOM   2575  HB3 PRO A 166      40.435  39.945  20.217  1.00  0.00           H0.      0
ATOM   2576  CA  PRO A 166      39.718  40.270  22.244  1.00  0.00           C0.      0
ATOM   2577  HA  PRO A 166      40.024  41.298  22.051  1.00  0.00           H0.      0
ATOM   2578  C   PRO A 166      38.394  40.294  22.884  1.00  0.00           C0.      0
ATOM   2579  O   PRO A 166      38.006  39.321  23.570  1.00  0.00           O0.      0
ATOM   2580  N   GLY A 167      37.726  41.487  22.896  1.00  0.00           N0.      0
ATOM   2581  H   GLY A 167      38.028  42.146  22.192  1.00  0.00           H0.      0
ATOM   2582  CA  GLY A 167      36.435  41.681  23.563  1.00  0.00           C0.      0
ATOM   2583  HA2 GLY A 167      36.144  42.704  23.326  1.00  0.00           H0.      0
ATOM   2584  HA3 GLY A 167      35.750  40.922  23.186  1.00  0.00           H0.      0
ATOM   2585  C   GLY A 167      36.548  41.604  25.095  1.00  0.00           C0.      0
ATOM   2586  O   GLY A 167      35.448  41.533  25.666  1.00  0.00           O0.      0
ATOM   2587  N   GLY A 168      37.740  41.768  25.680  1.00  0.00           N0.      0
ATOM   2588  H   GLY A 168      38.469  41.876  24.989  1.00  0.00           H0.      0
ATOM   2589  CA  GLY A 168      38.113  41.704  27.072  1.00  0.00           C0.      0
ATOM   2590  HA2 GLY A 168      37.458  40.943  27.494  1.00  0.00           H0.      0
ATOM   2591  HA3 GLY A 168      39.070  41.199  27.205  1.00  0.00           H0.      0
ATOM   2592  C   GLY A 168      37.970  42.999  27.800  1.00  0.00           C0.      0
ATOM   2593  O   GLY A 168      37.902  44.056  27.190  1.00  0.00           O0.      0
ATOM   2594  N   LEU A 169      37.908  42.992  29.172  1.00  0.00           N0.      0
ATOM   2595  H   LEU A 169      37.958  42.110  29.661  1.00  0.00           H0.      0
ATOM   2596  CA  LEU A 169      37.668  44.196  29.988  1.00  0.00           C0.      0
ATOM   2597  HA  LEU A 169      37.429  45.040  29.340  1.00  0.00           H0.      0
ATOM   2598  CB  LEU A 169      36.498  43.793  30.886  1.00  0.00           C0.      0
ATOM   2599  HB2 LEU A 169      36.635  42.807  31.331  1.00  0.00           H0.      0
ATOM   2600  HB3 LEU A 169      36.477  44.490  31.724  1.00  0.00           H0.      0
ATOM   2601  CG  LEU A 169      35.085  43.746  30.255  1.00  0.00           C0.      0
ATOM   2602  HG  LEU A 169      35.012  43.144  29.349  1.00  0.00           H0.      0
ATOM   2603  CD1 LEU A 169      34.054  43.231  31.270  1.00  0.00           C0.      0
ATOM   2604 HD11 LEU A 169      34.182  43.774  32.206  1.00  0.00           H0.      0
ATOM   2605 HD12 LEU A 169      33.026  43.316  30.919  1.00  0.00           H0.      0
ATOM   2606 HD13 LEU A 169      34.373  42.197  31.402  1.00  0.00           H0.      0
ATOM   2607  CD2 LEU A 169      34.648  45.175  29.942  1.00  0.00           C0.      0
ATOM   2608 HD21 LEU A 169      35.433  45.669  29.370  1.00  0.00           H0.      0
ATOM   2609 HD22 LEU A 169      33.784  45.132  29.279  1.00  0.00           H0.      0
ATOM   2610 HD23 LEU A 169      34.314  45.740  30.812  1.00  0.00           H0.      0
ATOM   2611  C   LEU A 169      38.866  44.618  30.778  1.00  0.00           C0.      0
ATOM   2612  O   LEU A 169      39.343  43.903  31.631  1.00  0.00           O0.      0
ATOM   2613  N   LEU A 170      39.383  45.791  30.544  1.00  0.00           N0.      0
ATOM   2614  H   LEU A 170      38.963  46.315  29.789  1.00  0.00           H0.      0
ATOM   2615  CA  LEU A 170      40.257  46.600  31.404  1.00  0.00           C0.      0
ATOM   2616  HA  LEU A 170      41.006  46.093  32.014  1.00  0.00           H0.      0
ATOM   2617  CB  LEU A 170      41.049  47.557  30.499  1.00  0.00           C0.      0
ATOM   2618  HB2 LEU A 170      41.758  46.938  29.949  1.00  0.00           H0.      0
ATOM   2619  HB3 LEU A 170      40.482  47.991  29.675  1.00  0.00           H0.      0
ATOM   2620  CG  LEU A 170      41.783  48.688  31.185  1.00  0.00           C0.      0
ATOM   2621  HG  LEU A 170      41.141  49.472  31.586  1.00  0.00           H0.      0
ATOM   2622  CD1 LEU A 170      42.806  48.145  32.241  1.00  0.00           C0.      0
ATOM   2623 HD11 LEU A 170      43.580  48.865  32.507  1.00  0.00           H0.      0
ATOM   2624 HD12 LEU A 170      42.313  47.980  33.200  1.00  0.00           H0.      0
ATOM   2625 HD13 LEU A 170      43.287  47.211  31.950  1.00  0.00           H0.      0
ATOM   2626  CD2 LEU A 170      42.810  49.435  30.247  1.00  0.00           C0.      0
ATOM   2627 HD21 LEU A 170      43.414  50.152  30.803  1.00  0.00           H0.      0
ATOM   2628 HD22 LEU A 170      43.491  48.641  29.940  1.00  0.00           H0.      0
ATOM   2629 HD23 LEU A 170      42.285  49.986  29.467  1.00  0.00           H0.      0
ATOM   2630  C   LEU A 170      39.332  47.378  32.448  1.00  0.00           C0.      0
ATOM   2631  O   LEU A 170      38.434  48.083  31.988  1.00  0.00           O0.      0
ATOM   2632  N   VAL A 171      39.729  47.318  33.687  1.00  0.00           N0.      0
ATOM   2633  H   VAL A 171      40.588  46.833  33.904  1.00  0.00           H0.      0
ATOM   2634  CA  VAL A 171      39.241  48.237  34.695  1.00  0.00           C0.      0
ATOM   2635  HA  VAL A 171      38.990  49.118  34.104  1.00  0.00           H0.      0
ATOM   2636  CB  VAL A 171      37.992  47.665  35.438  1.00  0.00           C0.      0
ATOM   2637  HB  VAL A 171      37.296  47.309  34.678  1.00  0.00           H0.      0
ATOM   2638  CG1 VAL A 171      38.318  46.509  36.426  1.00  0.00           C0.      0
ATOM   2639 HG11 VAL A 171      37.433  46.233  37.000  1.00  0.00           H0.      0
ATOM   2640 HG12 VAL A 171      38.599  45.550  35.990  1.00  0.00           H0.      0
ATOM   2641 HG13 VAL A 171      39.009  46.738  37.238  1.00  0.00           H0.      0
ATOM   2642  CG2 VAL A 171      37.321  48.726  36.363  1.00  0.00           C0.      0
ATOM   2643 HG21 VAL A 171      37.916  48.985  37.239  1.00  0.00           H0.      0
ATOM   2644 HG22 VAL A 171      37.091  49.574  35.718  1.00  0.00           H0.      0
ATOM   2645 HG23 VAL A 171      36.371  48.372  36.763  1.00  0.00           H0.      0
ATOM   2646  C   VAL A 171      40.330  48.819  35.581  1.00  0.00           C0.      0
ATOM   2647  O   VAL A 171      41.018  48.047  36.254  1.00  0.00           O0.      0
ATOM   2648  N   ILE A 172      40.512  50.162  35.761  1.00  0.00           N0.      0
ATOM   2649  H   ILE A 172      39.852  50.693  35.211  1.00  0.00           H0.      0
ATOM   2650  CA  ILE A 172      41.604  50.875  36.380  1.00  0.00           C0.      0
ATOM   2651  HA  ILE A 172      42.080  50.248  37.133  1.00  0.00           H0.      0
ATOM   2652  CB  ILE A 172      42.817  51.194  35.409  1.00  0.00           C0.      0
ATOM   2653  HB  ILE A 172      43.061  50.231  34.961  1.00  0.00           H0.      0
ATOM   2654  CG2 ILE A 172      42.282  52.087  34.243  1.00  0.00           C0.      0
ATOM   2655 HG21 ILE A 172      42.053  53.107  34.552  1.00  0.00           H0.      0
ATOM   2656 HG22 ILE A 172      43.007  52.091  33.429  1.00  0.00           H0.      0
ATOM   2657 HG23 ILE A 172      41.343  51.666  33.883  1.00  0.00           H0.      0
ATOM   2658  CG1 ILE A 172      43.989  51.894  35.995  1.00  0.00           C0.      0
ATOM   2659 HG12 ILE A 172      43.813  52.948  36.213  1.00  0.00           H0.      0
ATOM   2660 HG13 ILE A 172      44.282  51.445  36.944  1.00  0.00           H0.      0
ATOM   2661  CD1 ILE A 172      45.185  51.727  35.107  1.00  0.00           C0.      0
ATOM   2662 HD11 ILE A 172      46.021  52.336  35.451  1.00  0.00           H0.      0
ATOM   2663 HD12 ILE A 172      45.380  50.655  35.108  1.00  0.00           H0.      0
ATOM   2664 HD13 ILE A 172      44.966  52.020  34.080  1.00  0.00           H0.      0
ATOM   2665  C   ILE A 172      41.074  52.158  37.043  1.00  0.00           C0.      0
ATOM   2666  O   ILE A 172      40.095  52.635  36.531  1.00  0.00           O0.      0
ATOM   2667  N   ASP A 173      41.655  52.654  38.119  1.00  0.00           N0.      0
ATOM   2668  H   ASP A 173      42.347  52.076  38.575  1.00  0.00           H0.      0
ATOM   2669  CA  ASP A 173      41.177  53.905  38.837  1.00  0.00           C0.      0
ATOM   2670  HA  ASP A 173      40.377  54.340  38.238  1.00  0.00           H0.      0
ATOM   2671  CB  ASP A 173      40.444  53.548  40.187  1.00  0.00           C0.      0
ATOM   2672  HB2 ASP A 173      40.192  54.475  40.700  1.00  0.00           H0.      0
ATOM   2673  HB3 ASP A 173      39.532  53.011  39.924  1.00  0.00           H0.      0
ATOM   2674  CG  ASP A 173      41.285  52.794  41.209  1.00  0.00           C0.      0
ATOM   2675  OD1 ASP A 173      40.672  52.490  42.252  1.00  0.00           O0.      0
ATOM   2676  OD2 ASP A 173      42.455  52.329  41.000  1.00  0.00           O0.      0
ATOM   2677  C   ASP A 173      42.204  54.933  39.116  1.00  0.00           C0.      0
ATOM   2678  O   ASP A 173      43.339  54.540  39.210  1.00  0.00           O0.      0
ATOM   2679  N   HIE A 174      41.680  56.173  39.274  1.00  0.00           N0.      0
ATOM   2680  H   HIE A 174      40.680  56.272  39.172  1.00  0.00           H0.      0
ATOM   2681  CA  HIE A 174      42.528  57.229  39.893  1.00  0.00           C0.      0
ATOM   2682  HA  HIE A 174      43.176  56.587  40.491  1.00  0.00           H0.      0
ATOM   2683  CB  HIE A 174      43.476  57.931  38.914  1.00  0.00           C0.      0
ATOM   2684  HB2 HIE A 174      44.105  58.676  39.401  1.00  0.00           H0.      0
ATOM   2685  HB3 HIE A 174      44.107  57.199  38.411  1.00  0.00           H0.      0
ATOM   2686  CG  HIE A 174      42.686  58.645  37.901  1.00  0.00           C0.      0
ATOM   2687  ND1 HIE A 174      42.188  59.958  37.981  1.00  0.00           N0.      0
ATOM   2688  CE1 HIE A 174      41.578  60.268  36.825  1.00  0.00           C0.      0
ATOM   2689  HE1 HIE A 174      40.979  61.152  36.666  1.00  0.00           H0.      0
ATOM   2690  NE2 HIE A 174      41.657  59.219  35.954  1.00  0.00           N0.      0
ATOM   2691  HE2 HIE A 174      41.285  59.138  35.019  1.00  0.00           H0.      0
ATOM   2692  CD2 HIE A 174      42.473  58.228  36.609  1.00  0.00           C0.      0
ATOM   2693  HD2 HIE A 174      42.844  57.300  36.197  1.00  0.00           H0.      0
ATOM   2694  C   HIE A 174      41.825  58.256  40.854  1.00  0.00           C0.      0
ATOM   2695  O   HIE A 174      40.657  58.589  40.733  1.00  0.00           O0.      0
ATOM   2696  N   ARG A 175      42.545  58.870  41.812  1.00  0.00           N0.      0
ATOM   2697  H   ARG A 175      43.478  58.539  42.007  1.00  0.00           H0.      0
ATOM   2698  CA  ARG A 175      41.967  59.841  42.763  1.00  0.00           C0.      0
ATOM   2699  HA  ARG A 175      41.029  59.419  43.125  1.00  0.00           H0.      0
ATOM   2700  CB  ARG A 175      42.800  60.071  44.059  1.00  0.00           C0.      0
ATOM   2701  HB2 ARG A 175      43.869  60.041  43.848  1.00  0.00           H0.      0
ATOM   2702  HB3 ARG A 175      42.341  60.942  44.527  1.00  0.00           H0.      0
ATOM   2703  CG  ARG A 175      42.520  58.999  45.046  1.00  0.00           C0.      0
ATOM   2704  HG2 ARG A 175      41.499  59.124  45.404  1.00  0.00           H0.      0
ATOM   2705  HG3 ARG A 175      42.533  58.021  44.567  1.00  0.00           H0.      0
ATOM   2706  CD  ARG A 175      43.349  59.133  46.319  1.00  0.00           C0.      0
ATOM   2707  HD2 ARG A 175      44.391  59.203  46.008  1.00  0.00           H0.      0
ATOM   2708  HD3 ARG A 175      42.965  59.999  46.857  1.00  0.00           H0.      0
ATOM   2709  NE  ARG A 175      43.384  57.886  47.138  1.00  0.00           N0.      0
ATOM   2710  HE  ARG A 175      44.005  57.189  46.751  1.00  0.00           H0.      0
ATOM   2711  CZ  ARG A 175      42.660  57.584  48.184  1.00  0.00           C0.      0
ATOM   2712  NH1 ARG A 175      41.733  58.409  48.621  1.00  0.00           N0.      0
ATOM   2713 HH11 ARG A 175      41.509  59.303  48.208  1.00  0.00           H0.      0
ATOM   2714 HH12 ARG A 175      41.202  58.046  49.400  1.00  0.00           H0.      0
ATOM   2715  NH2 ARG A 175      42.860  56.567  48.946  1.00  0.00           N0.      0
ATOM   2716 HH21 ARG A 175      43.785  56.163  48.915  1.00  0.00           H0.      0
ATOM   2717 HH22 ARG A 175      42.290  56.514  49.778  1.00  0.00           H0.      0
ATOM   2718  C   ARG A 175      41.647  61.145  42.079  1.00  0.00           C0.      0
ATOM   2719  O   ARG A 175      42.129  61.471  40.993  1.00  0.00           O0.      0
ATOM   2720  N   ASN A 176      40.764  62.022  42.609  1.00  0.00           N0.      0
ATOM   2721  H   ASN A 176      40.269  61.692  43.425  1.00  0.00           H0.      0
ATOM   2722  CA  ASN A 176      40.403  63.377  42.054  1.00  0.00           C0.      0
ATOM   2723  HA  ASN A 176      40.388  63.264  40.970  1.00  0.00           H0.      0
ATOM   2724  CB  ASN A 176      38.948  63.678  42.485  1.00  0.00           C0.      0
ATOM   2725  HB2 ASN A 176      38.261  62.864  42.255  1.00  0.00           H0.      0
ATOM   2726  HB3 ASN A 176      38.929  63.886  43.555  1.00  0.00           H0.      0
ATOM   2727  CG  ASN A 176      38.339  65.037  41.961  1.00  0.00           C0.      0
ATOM   2728  OD1 ASN A 176      38.771  65.618  40.967  1.00  0.00           O0.      0
ATOM   2729  ND2 ASN A 176      37.346  65.558  42.587  1.00  0.00           N0.      0
ATOM   2730 HD21 ASN A 176      36.695  66.065  42.004  1.00  0.00           H0.      0
ATOM   2731 HD22 ASN A 176      36.905  65.070  43.354  1.00  0.00           H0.      0
ATOM   2732  C   ASN A 176      41.526  64.423  42.418  1.00  0.00           C0.      0
ATOM   2733  O   ASN A 176      41.238  65.318  43.258  1.00  0.00           O0.      0
ATOM   2734  N   TYR A 177      42.743  64.238  41.861  1.00  0.00           N0.      0
ATOM   2735  H   TYR A 177      42.909  63.346  41.417  1.00  0.00           H0.      0
ATOM   2736  CA  TYR A 177      43.928  64.979  42.332  1.00  0.00           C0.      0
ATOM   2737  HA  TYR A 177      43.971  64.786  43.404  1.00  0.00           H0.      0
ATOM   2738  CB  TYR A 177      45.158  64.470  41.571  1.00  0.00           C0.      0
ATOM   2739  HB2 TYR A 177      44.904  64.342  40.519  1.00  0.00           H0.      0
ATOM   2740  HB3 TYR A 177      45.966  65.171  41.781  1.00  0.00           H0.      0
ATOM   2741  CG  TYR A 177      45.701  63.185  42.102  1.00  0.00           C0.      0
ATOM   2742  CD1 TYR A 177      46.554  63.302  43.241  1.00  0.00           C0.      0
ATOM   2743  HD1 TYR A 177      46.780  64.275  43.651  1.00  0.00           H0.      0
ATOM   2744  CE1 TYR A 177      47.088  62.156  43.915  1.00  0.00           C0.      0
ATOM   2745  HE1 TYR A 177      47.760  62.298  44.749  1.00  0.00           H0.      0
ATOM   2746  CZ  TYR A 177      46.675  60.916  43.389  1.00  0.00           C0.      0
ATOM   2747  OH  TYR A 177      47.054  59.734  43.959  1.00  0.00           O0.      0
ATOM   2748  HH  TYR A 177      47.305  59.833  44.880  1.00  0.00           H0.      0
ATOM   2749  CE2 TYR A 177      45.837  60.744  42.345  1.00  0.00           C0.      0
ATOM   2750  HE2 TYR A 177      45.459  59.811  41.954  1.00  0.00           H0.      0
ATOM   2751  CD2 TYR A 177      45.321  61.921  41.655  1.00  0.00           C0.      0
ATOM   2752  HD2 TYR A 177      44.670  61.883  40.794  1.00  0.00           H0.      0
ATOM   2753  C   TYR A 177      43.807  66.527  42.141  1.00  0.00           C0.      0
ATOM   2754  O   TYR A 177      44.241  67.304  43.069  1.00  0.00           O0.      0
ATOM   2755  N   ASP A 178      43.228  66.941  41.017  1.00  0.00           N0.      0
ATOM   2756  H   ASP A 178      43.066  66.248  40.300  1.00  0.00           H0.      0
ATOM   2757  CA  ASP A 178      43.030  68.381  40.752  1.00  0.00           C0.      0
ATOM   2758  HA  ASP A 178      44.026  68.769  40.540  1.00  0.00           H0.      0
ATOM   2759  CB  ASP A 178      42.384  68.434  39.335  1.00  0.00           C0.      0
ATOM   2760  HB2 ASP A 178      42.955  67.747  38.710  1.00  0.00           H0.      0
ATOM   2761  HB3 ASP A 178      41.345  68.146  39.493  1.00  0.00           H0.      0
ATOM   2762  CG  ASP A 178      42.500  69.833  38.780  1.00  0.00           C0.      0
ATOM   2763  OD1 ASP A 178      43.415  70.685  39.129  1.00  0.00           O0.      0
ATOM   2764  OD2 ASP A 178      41.703  70.253  37.959  1.00  0.00           O0.      0
ATOM   2765  C   ASP A 178      42.232  69.174  41.919  1.00  0.00           C0.      0
ATOM   2766  O   ASP A 178      42.573  70.345  42.241  1.00  0.00           O0.      0
ATOM   2767  N   TYR A 179      41.235  68.447  42.552  1.00  0.00           N0.      0
ATOM   2768  H   TYR A 179      41.191  67.441  42.471  1.00  0.00           H0.      0
ATOM   2769  CA  TYR A 179      40.645  69.059  43.766  1.00  0.00           C0.      0
ATOM   2770  HA  TYR A 179      40.232  70.041  43.537  1.00  0.00           H0.      0
ATOM   2771  CB  TYR A 179      39.451  68.221  44.255  1.00  0.00           C0.      0
ATOM   2772  HB2 TYR A 179      38.848  68.031  43.367  1.00  0.00           H0.      0
ATOM   2773  HB3 TYR A 179      39.715  67.202  44.540  1.00  0.00           H0.      0
ATOM   2774  CG  TYR A 179      38.597  68.866  45.339  1.00  0.00           C0.      0
ATOM   2775  CD1 TYR A 179      38.859  68.553  46.650  1.00  0.00           C0.      0
ATOM   2776  HD1 TYR A 179      39.691  67.917  46.913  1.00  0.00           H0.      0
ATOM   2777  CE1 TYR A 179      38.087  69.208  47.644  1.00  0.00           C0.      0
ATOM   2778  HE1 TYR A 179      38.325  68.920  48.657  1.00  0.00           H0.      0
ATOM   2779  CZ  TYR A 179      36.932  69.985  47.440  1.00  0.00           C0.      0
ATOM   2780  OH  TYR A 179      36.085  70.398  48.449  1.00  0.00           O0.      0
ATOM   2781  HH  TYR A 179      36.403  70.069  49.293  1.00  0.00           H0.      0
ATOM   2782  CE2 TYR A 179      36.571  70.058  46.062  1.00  0.00           C0.      0
ATOM   2783  HE2 TYR A 179      35.619  70.510  45.826  1.00  0.00           H0.      0
ATOM   2784  CD2 TYR A 179      37.415  69.554  45.023  1.00  0.00           C0.      0
ATOM   2785  HD2 TYR A 179      37.149  69.703  43.987  1.00  0.00           H0.      0
ATOM   2786  C   TYR A 179      41.687  69.153  44.876  1.00  0.00           C0.      0
ATOM   2787  O   TYR A 179      41.816  70.264  45.330  1.00  0.00           O0.      0
ATOM   2788  N   ILE A 180      42.517  68.103  45.106  1.00  0.00           N0.      0
ATOM   2789  H   ILE A 180      42.359  67.280  44.541  1.00  0.00           H0.      0
ATOM   2790  CA  ILE A 180      43.574  68.134  46.077  1.00  0.00           C0.      0
ATOM   2791  HA  ILE A 180      43.135  68.416  47.035  1.00  0.00           H0.      0
ATOM   2792  CB  ILE A 180      44.299  66.762  46.314  1.00  0.00           C0.      0
ATOM   2793  HB  ILE A 180      44.788  66.450  45.392  1.00  0.00           H0.      0
ATOM   2794  CG2 ILE A 180      45.287  66.869  47.545  1.00  0.00           C0.      0
ATOM   2795 HG21 ILE A 180      45.736  65.879  47.632  1.00  0.00           H0.      0
ATOM   2796 HG22 ILE A 180      46.078  67.617  47.493  1.00  0.00           H0.      0
ATOM   2797 HG23 ILE A 180      44.688  67.019  48.443  1.00  0.00           H0.      0
ATOM   2798  CG1 ILE A 180      43.275  65.591  46.611  1.00  0.00           C0.      0
ATOM   2799 HG12 ILE A 180      42.865  65.714  47.614  1.00  0.00           H0.      0
ATOM   2800 HG13 ILE A 180      42.495  65.565  45.850  1.00  0.00           H0.      0
ATOM   2801  CD1 ILE A 180      43.917  64.243  46.428  1.00  0.00           C0.      0
ATOM   2802 HD11 ILE A 180      44.699  64.183  47.185  1.00  0.00           H0.      0
ATOM   2803 HD12 ILE A 180      43.104  63.525  46.539  1.00  0.00           H0.      0
ATOM   2804 HD13 ILE A 180      44.267  64.169  45.398  1.00  0.00           H0.      0
ATOM   2805  C   ILE A 180      44.620  69.230  45.840  1.00  0.00           C0.      0
ATOM   2806  O   ILE A 180      44.769  70.041  46.746  1.00  0.00           O0.      0
ATOM   2807  N   LEU A 181      45.061  69.390  44.570  1.00  0.00           N0.      0
ATOM   2808  H   LEU A 181      44.746  68.748  43.858  1.00  0.00           H0.      0
ATOM   2809  CA  LEU A 181      45.989  70.397  44.212  1.00  0.00           C0.      0
ATOM   2810  HA  LEU A 181      46.902  70.244  44.787  1.00  0.00           H0.      0
ATOM   2811  CB  LEU A 181      46.421  70.251  42.781  1.00  0.00           C0.      0
ATOM   2812  HB2 LEU A 181      45.639  70.245  42.021  1.00  0.00           H0.      0
ATOM   2813  HB3 LEU A 181      47.053  71.132  42.672  1.00  0.00           H0.      0
ATOM   2814  CG  LEU A 181      47.312  69.021  42.380  1.00  0.00           C0.      0
ATOM   2815  HG  LEU A 181      46.815  68.157  42.821  1.00  0.00           H0.      0
ATOM   2816  CD1 LEU A 181      47.313  68.780  40.837  1.00  0.00           C0.      0
ATOM   2817 HD11 LEU A 181      46.369  68.339  40.515  1.00  0.00           H0.      0
ATOM   2818 HD12 LEU A 181      47.479  69.636  40.182  1.00  0.00           H0.      0
ATOM   2819 HD13 LEU A 181      48.060  68.020  40.609  1.00  0.00           H0.      0
ATOM   2820  CD2 LEU A 181      48.764  69.156  42.926  1.00  0.00           C0.      0
ATOM   2821 HD21 LEU A 181      48.927  69.273  43.997  1.00  0.00           H0.      0
ATOM   2822 HD22 LEU A 181      49.243  68.180  42.842  1.00  0.00           H0.      0
ATOM   2823 HD23 LEU A 181      49.391  69.990  42.611  1.00  0.00           H0.      0
ATOM   2824  C   LEU A 181      45.523  71.818  44.436  1.00  0.00           C0.      0
ATOM   2825  O   LEU A 181      46.264  72.628  44.951  1.00  0.00           O0.      0
ATOM   2826  N   SER A 182      44.323  72.151  43.815  1.00  0.00           N0.      0
ATOM   2827  H   SER A 182      43.741  71.424  43.426  1.00  0.00           H0.      0
ATOM   2828  CA  SER A 182      43.799  73.488  43.893  1.00  0.00           C0.      0
ATOM   2829  HA  SER A 182      44.619  74.206  43.858  1.00  0.00           H0.      0
ATOM   2830  CB  SER A 182      42.922  73.849  42.626  1.00  0.00           C0.      0
ATOM   2831  HB2 SER A 182      42.604  74.884  42.745  1.00  0.00           H0.      0
ATOM   2832  HB3 SER A 182      43.575  73.745  41.760  1.00  0.00           H0.      0
ATOM   2833  OG  SER A 182      41.741  72.997  42.568  1.00  0.00           O0.      0
ATOM   2834  HG  SER A 182      41.922  72.089  42.315  1.00  0.00           H0.      0
ATOM   2835  C   SER A 182      43.108  73.921  45.200  1.00  0.00           C0.      0
ATOM   2836  O   SER A 182      42.825  75.131  45.390  1.00  0.00           O0.      0
ATOM   2837  N   THR A 183      42.730  73.005  46.096  1.00  0.00           N0.      0
ATOM   2838  H   THR A 183      42.881  72.055  45.789  1.00  0.00           H0.      0
ATOM   2839  CA  THR A 183      41.982  73.361  47.315  1.00  0.00           C0.      0
ATOM   2840  HA  THR A 183      41.820  74.438  47.349  1.00  0.00           H0.      0
ATOM   2841  CB  THR A 183      40.548  72.774  47.477  1.00  0.00           C0.      0
ATOM   2842  HB  THR A 183      40.083  73.198  48.367  1.00  0.00           H0.      0
ATOM   2843  CG2 THR A 183      39.691  73.163  46.361  1.00  0.00           C0.      0
ATOM   2844 HG21 THR A 183      38.631  73.157  46.616  1.00  0.00           H0.      0
ATOM   2845 HG22 THR A 183      40.050  74.158  46.099  1.00  0.00           H0.      0
ATOM   2846 HG23 THR A 183      39.971  72.561  45.497  1.00  0.00           H0.      0
ATOM   2847  OG1 THR A 183      40.370  71.325  47.533  1.00  0.00           O0.      0
ATOM   2848  HG1 THR A 183      40.674  70.801  46.788  1.00  0.00           H0.      0
ATOM   2849  C   THR A 183      42.758  73.028  48.560  1.00  0.00           C0.      0
ATOM   2850  O   THR A 183      42.490  73.527  49.641  1.00  0.00           O0.      0
ATOM   2851  N   GLY A 184      43.845  72.208  48.398  1.00  0.00           N0.      0
ATOM   2852  H   GLY A 184      44.024  71.785  47.498  1.00  0.00           H0.      0
ATOM   2853  CA  GLY A 184      44.585  71.681  49.555  1.00  0.00           C0.      0
ATOM   2854  HA2 GLY A 184      45.550  71.317  49.203  1.00  0.00           H0.      0
ATOM   2855  HA3 GLY A 184      44.794  72.400  50.347  1.00  0.00           H0.      0
ATOM   2856  C   GLY A 184      43.842  70.542  50.248  1.00  0.00           C0.      0
ATOM   2857  O   GLY A 184      44.473  69.898  51.110  1.00  0.00           O0.      0
ATOM   2858  N   CYS A 185      42.624  70.236  49.872  1.00  0.00           N0.      0
ATOM   2859  H   CYS A 185      42.253  70.739  49.079  1.00  0.00           H0.      0
ATOM   2860  CA  CYS A 185      41.646  69.493  50.647  1.00  0.00           C0.      0
ATOM   2861  HA  CYS A 185      42.088  69.393  51.638  1.00  0.00           H0.      0
ATOM   2862  CB  CYS A 185      40.449  70.346  50.801  1.00  0.00           C0.      0
ATOM   2863  HB2 CYS A 185      40.895  71.329  50.952  1.00  0.00           H0.      0
ATOM   2864  HB3 CYS A 185      39.858  70.419  49.889  1.00  0.00           H0.      0
ATOM   2865  SG  CYS A 185      39.458  69.885  52.199  1.00  0.00           S0.      0
ATOM   2866  HG  CYS A 185      40.254  69.998  53.266  1.00  0.00           H0.      0
ATOM   2867  C   CYS A 185      41.405  68.070  50.175  1.00  0.00           C0.      0
ATOM   2868  O   CYS A 185      41.588  67.808  48.961  1.00  0.00           O0.      0
ATOM   2869  N   ALA A 186      41.022  67.134  51.046  1.00  0.00           N0.      0
ATOM   2870  H   ALA A 186      40.689  67.498  51.927  1.00  0.00           H0.      0
ATOM   2871  CA  ALA A 186      40.502  65.866  50.649  1.00  0.00           C0.      0
ATOM   2872  HA  ALA A 186      41.178  65.480  49.886  1.00  0.00           H0.      0
ATOM   2873  CB  ALA A 186      40.482  64.822  51.760  1.00  0.00           C0.      0
ATOM   2874  HB1 ALA A 186      39.664  65.025  52.451  1.00  0.00           H0.      0
ATOM   2875  HB2 ALA A 186      40.424  63.826  51.320  1.00  0.00           H0.      0
ATOM   2876  HB3 ALA A 186      41.432  64.854  52.293  1.00  0.00           H0.      0
ATOM   2877  C   ALA A 186      39.118  66.008  50.056  1.00  0.00           C0.      0
ATOM   2878  O   ALA A 186      38.244  66.691  50.705  1.00  0.00           O0.      0
ATOM   2879  N   PRO A 187      38.911  65.394  48.874  1.00  0.00           N0.      0
ATOM   2880  CD  PRO A 187      39.788  64.651  48.012  1.00  0.00           C0.      0
ATOM   2881  HD2 PRO A 187      40.414  63.933  48.541  1.00  0.00           H0.      0
ATOM   2882  HD3 PRO A 187      40.498  65.371  47.604  1.00  0.00           H0.      0
ATOM   2883  CG  PRO A 187      38.883  63.983  46.961  1.00  0.00           C0.      0
ATOM   2884  HG2 PRO A 187      38.561  63.003  47.313  1.00  0.00           H0.      0
ATOM   2885  HG3 PRO A 187      39.243  63.849  45.941  1.00  0.00           H0.      0
ATOM   2886  CB  PRO A 187      37.713  64.941  46.889  1.00  0.00           C0.      0
ATOM   2887  HB2 PRO A 187      36.872  64.371  46.492  1.00  0.00           H0.      0
ATOM   2888  HB3 PRO A 187      38.069  65.731  46.229  1.00  0.00           H0.      0
ATOM   2889  CA  PRO A 187      37.585  65.420  48.334  1.00  0.00           C0.      0
ATOM   2890  HA  PRO A 187      37.406  66.495  48.335  1.00  0.00           H0.      0
ATOM   2891  C   PRO A 187      36.487  64.766  49.207  1.00  0.00           C0.      0
ATOM   2892  O   PRO A 187      36.764  63.751  49.832  1.00  0.00           O0.      0
ATOM   2893  N   PRO A 188      35.234  65.239  49.229  1.00  0.00           N0.      0
ATOM   2894  CD  PRO A 188      34.901  66.466  48.601  1.00  0.00           C0.      0
ATOM   2895  HD2 PRO A 188      35.067  66.487  47.524  1.00  0.00           H0.      0
ATOM   2896  HD3 PRO A 188      35.429  67.308  49.050  1.00  0.00           H0.      0
ATOM   2897  CG  PRO A 188      33.440  66.706  48.921  1.00  0.00           C0.      0
ATOM   2898  HG2 PRO A 188      32.789  66.139  48.255  1.00  0.00           H0.      0
ATOM   2899  HG3 PRO A 188      33.111  67.737  48.788  1.00  0.00           H0.      0
ATOM   2900  CB  PRO A 188      33.394  66.150  50.307  1.00  0.00           C0.      0
ATOM   2901  HB2 PRO A 188      32.450  65.868  50.775  1.00  0.00           H0.      0
ATOM   2902  HB3 PRO A 188      33.945  66.819  50.968  1.00  0.00           H0.      0
ATOM   2903  CA  PRO A 188      34.118  64.854  50.099  1.00  0.00           C0.      0
ATOM   2904  HA  PRO A 188      34.447  64.614  51.110  1.00  0.00           H0.      0
ATOM   2905  C   PRO A 188      33.357  63.632  49.607  1.00  0.00           C0.      0
ATOM   2906  O   PRO A 188      32.324  63.309  50.212  1.00  0.00           O0.      0
ATOM   2907  N   GLY A 189      33.844  63.002  48.567  1.00  0.00           N0.      0
ATOM   2908  H   GLY A 189      34.439  63.627  48.041  1.00  0.00           H0.      0
ATOM   2909  CA  GLY A 189      33.294  61.766  47.973  1.00  0.00           C0.      0
ATOM   2910  HA2 GLY A 189      32.249  61.862  47.678  1.00  0.00           H0.      0
ATOM   2911  HA3 GLY A 189      33.646  61.559  46.963  1.00  0.00           H0.      0
ATOM   2912  C   GLY A 189      33.592  60.516  48.839  1.00  0.00           C0.      0
ATOM   2913  O   GLY A 189      34.381  60.606  49.795  1.00  0.00           O0.      0
ATOM   2914  N   LYS A 190      33.173  59.341  48.396  1.00  0.00           N0.      0
ATOM   2915  H   LYS A 190      32.801  59.326  47.457  1.00  0.00           H0.      0
ATOM   2916  CA  LYS A 190      33.306  58.077  49.214  1.00  0.00           C0.      0
ATOM   2917  HA  LYS A 190      32.946  58.296  50.219  1.00  0.00           H0.      0
ATOM   2918  CB  LYS A 190      32.493  56.943  48.523  1.00  0.00           C0.      0
ATOM   2919  HB2 LYS A 190      32.318  57.178  47.473  1.00  0.00           H0.      0
ATOM   2920  HB3 LYS A 190      33.115  56.050  48.453  1.00  0.00           H0.      0
ATOM   2921  CG  LYS A 190      31.148  56.718  49.285  1.00  0.00           C0.      0
ATOM   2922  HG2 LYS A 190      31.271  56.438  50.332  1.00  0.00           H0.      0
ATOM   2923  HG3 LYS A 190      30.548  57.621  49.173  1.00  0.00           H0.      0
ATOM   2924  CD  LYS A 190      30.427  55.517  48.613  1.00  0.00           C0.      0
ATOM   2925  HD2 LYS A 190      30.357  55.727  47.546  1.00  0.00           H0.      0
ATOM   2926  HD3 LYS A 190      31.072  54.638  48.638  1.00  0.00           H0.      0
ATOM   2927  CE  LYS A 190      29.064  55.406  49.242  1.00  0.00           C0.      0
ATOM   2928  HE2 LYS A 190      29.235  55.055  50.260  1.00  0.00           H0.      0
ATOM   2929  HE3 LYS A 190      28.545  56.363  49.197  1.00  0.00           H0.      0
ATOM   2930  NZ  LYS A 190      28.327  54.427  48.534  1.00  0.00           N0.      0
ATOM   2931  HZ1 LYS A 190      28.909  53.604  48.597  1.00  0.00           H0.      0
ATOM   2932  HZ2 LYS A 190      27.380  54.357  48.877  1.00  0.00           H0.      0
ATOM   2933  HZ3 LYS A 190      28.212  54.730  47.577  1.00  0.00           H0.      0
ATOM   2934  C   LYS A 190      34.790  57.592  49.390  1.00  0.00           C0.      0
ATOM   2935  O   LYS A 190      35.570  57.712  48.471  1.00  0.00           O0.      0
ATOM   2936  N   ASN A 191      35.212  56.884  50.461  1.00  0.00           N0.      0
ATOM   2937  H   ASN A 191      34.461  56.610  51.078  1.00  0.00           H0.      0
ATOM   2938  CA  ASN A 191      36.497  56.256  50.650  1.00  0.00           C0.      0
ATOM   2939  HA  ASN A 191      37.309  56.823  50.194  1.00  0.00           H0.      0
ATOM   2940  CB  ASN A 191      36.633  56.055  52.155  1.00  0.00           C0.      0
ATOM   2941  HB2 ASN A 191      36.444  57.039  52.583  1.00  0.00           H0.      0
ATOM   2942  HB3 ASN A 191      35.902  55.345  52.542  1.00  0.00           H0.      0
ATOM   2943  CG  ASN A 191      38.041  55.558  52.653  1.00  0.00           C0.      0
ATOM   2944  OD1 ASN A 191      38.765  54.758  52.006  1.00  0.00           O0.      0
ATOM   2945  ND2 ASN A 191      38.536  55.972  53.801  1.00  0.00           N0.      0
ATOM   2946 HD21 ASN A 191      39.379  55.558  54.171  1.00  0.00           H0.      0
ATOM   2947 HD22 ASN A 191      37.978  56.533  54.429  1.00  0.00           H0.      0
ATOM   2948  C   ASN A 191      36.633  54.944  49.898  1.00  0.00           C0.      0
ATOM   2949  O   ASN A 191      37.675  54.721  49.334  1.00  0.00           O0.      0
ATOM   2950  N   ILE A 192      35.672  54.111  49.789  1.00  0.00           N0.      0
ATOM   2951  H   ILE A 192      34.771  54.471  50.072  1.00  0.00           H0.      0
ATOM   2952  CA  ILE A 192      35.719  52.765  49.183  1.00  0.00           C0.      0
ATOM   2953  HA  ILE A 192      34.805  52.274  49.519  1.00  0.00           H0.      0
ATOM   2954  CB  ILE A 192      35.602  52.682  47.616  1.00  0.00           C0.      0
ATOM   2955  HB  ILE A 192      36.481  53.131  47.154  1.00  0.00           H0.      0
ATOM   2956  CG2 ILE A 192      35.503  51.244  47.158  1.00  0.00           C0.      0
ATOM   2957 HG21 ILE A 192      36.134  50.543  47.703  1.00  0.00           H0.      0
ATOM   2958 HG22 ILE A 192      34.497  50.828  47.218  1.00  0.00           H0.      0
ATOM   2959 HG23 ILE A 192      35.877  51.193  46.136  1.00  0.00           H0.      0
ATOM   2960  CG1 ILE A 192      34.393  53.540  47.121  1.00  0.00           C0.      0
ATOM   2961 HG12 ILE A 192      33.839  52.912  46.423  1.00  0.00           H0.      0
ATOM   2962 HG13 ILE A 192      33.718  53.683  47.965  1.00  0.00           H0.      0
ATOM   2963  CD1 ILE A 192      34.808  54.874  46.475  1.00  0.00           C0.      0
ATOM   2964 HD11 ILE A 192      35.707  55.228  46.980  1.00  0.00           H0.      0
ATOM   2965 HD12 ILE A 192      34.916  54.791  45.394  1.00  0.00           H0.      0
ATOM   2966 HD13 ILE A 192      34.010  55.603  46.614  1.00  0.00           H0.      0
ATOM   2967  C   ILE A 192      36.801  51.918  49.790  1.00  0.00           C0.      0
ATOM   2968  O   ILE A 192      36.503  51.036  50.650  1.00  0.00           O0.      0
ATOM   2969  N   TYR A 193      38.043  52.035  49.317  1.00  0.00           N0.      0
ATOM   2970  H   TYR A 193      38.251  52.847  48.753  1.00  0.00           H0.      0
ATOM   2971  CA  TYR A 193      39.104  51.035  49.604  1.00  0.00           C0.      0
ATOM   2972  HA  TYR A 193      38.607  50.103  49.332  1.00  0.00           H0.      0
ATOM   2973  CB  TYR A 193      40.296  51.121  48.633  1.00  0.00           C0.      0
ATOM   2974  HB2 TYR A 193      40.861  52.031  48.836  1.00  0.00           H0.      0
ATOM   2975  HB3 TYR A 193      41.024  50.317  48.736  1.00  0.00           H0.      0
ATOM   2976  CG  TYR A 193      39.771  51.271  47.221  1.00  0.00           C0.      0
ATOM   2977  CD1 TYR A 193      40.064  52.433  46.478  1.00  0.00           C0.      0
ATOM   2978  HD1 TYR A 193      40.609  53.200  47.009  1.00  0.00           H0.      0
ATOM   2979  CE1 TYR A 193      39.621  52.597  45.105  1.00  0.00           C0.      0
ATOM   2980  HE1 TYR A 193      39.918  53.508  44.606  1.00  0.00           H0.      0
ATOM   2981  CZ  TYR A 193      38.913  51.507  44.546  1.00  0.00           C0.      0
ATOM   2982  OH  TYR A 193      38.442  51.705  43.288  1.00  0.00           O0.      0
ATOM   2983  HH  TYR A 193      39.163  51.948  42.703  1.00  0.00           H0.      0
ATOM   2984  CE2 TYR A 193      38.585  50.344  45.244  1.00  0.00           C0.      0
ATOM   2985  HE2 TYR A 193      37.762  49.735  44.902  1.00  0.00           H0.      0
ATOM   2986  CD2 TYR A 193      39.019  50.257  46.600  1.00  0.00           C0.      0
ATOM   2987  HD2 TYR A 193      38.660  49.424  47.185  1.00  0.00           H0.      0
ATOM   2988  C   TYR A 193      39.635  50.904  51.015  1.00  0.00           C0.      0
ATOM   2989  O   TYR A 193      40.011  49.832  51.447  1.00  0.00           O0.      0
ATOM   2990  N   TYR A 194      39.593  51.978  51.868  1.00  0.00           N0.      0
ATOM   2991  H   TYR A 194      39.289  52.855  51.469  1.00  0.00           H0.      0
ATOM   2992  CA  TYR A 194      40.310  52.033  53.114  1.00  0.00           C0.      0
ATOM   2993  HA  TYR A 194      40.500  51.051  53.546  1.00  0.00           H0.      0
ATOM   2994  CB  TYR A 194      41.685  52.758  52.873  1.00  0.00           C0.      0
ATOM   2995  HB2 TYR A 194      41.504  53.819  52.701  1.00  0.00           H0.      0
ATOM   2996  HB3 TYR A 194      42.247  52.773  53.806  1.00  0.00           H0.      0
ATOM   2997  CG  TYR A 194      42.481  52.365  51.665  1.00  0.00           C0.      0
ATOM   2998  CD1 TYR A 194      42.818  53.197  50.528  1.00  0.00           C0.      0
ATOM   2999  HD1 TYR A 194      42.632  54.259  50.587  1.00  0.00           H0.      0
ATOM   3000  CE1 TYR A 194      43.400  52.577  49.452  1.00  0.00           C0.      0
ATOM   3001  HE1 TYR A 194      43.638  53.127  48.554  1.00  0.00           H0.      0
ATOM   3002  CZ  TYR A 194      43.693  51.211  49.376  1.00  0.00           C0.      0
ATOM   3003  OH  TYR A 194      44.231  50.668  48.274  1.00  0.00           O0.      0
ATOM   3004  HH  TYR A 194      43.873  49.794  48.104  1.00  0.00           H0.      0
ATOM   3005  CE2 TYR A 194      43.602  50.424  50.487  1.00  0.00           C0.      0
ATOM   3006  HE2 TYR A 194      43.807  49.364  50.485  1.00  0.00           H0.      0
ATOM   3007  CD2 TYR A 194      42.989  51.008  51.623  1.00  0.00           C0.      0
ATOM   3008  HD2 TYR A 194      42.821  50.324  52.442  1.00  0.00           H0.      0
ATOM   3009  C   TYR A 194      39.538  52.763  54.209  1.00  0.00           C0.      0
ATOM   3010  O   TYR A 194      40.032  53.723  54.709  1.00  0.00           O0.      0
ATOM   3011  N   LYS A 195      38.374  52.168  54.527  1.00  0.00           N0.      0
ATOM   3012  H   LYS A 195      38.226  51.260  54.111  1.00  0.00           H0.      0
ATOM   3013  CA  LYS A 195      37.290  52.716  55.380  1.00  0.00           C0.      0
ATOM   3014  HA  LYS A 195      37.197  53.796  55.262  1.00  0.00           H0.      0
ATOM   3015  CB  LYS A 195      35.974  52.046  54.915  1.00  0.00           C0.      0
ATOM   3016  HB2 LYS A 195      36.164  51.022  54.595  1.00  0.00           H0.      0
ATOM   3017  HB3 LYS A 195      35.240  52.201  55.706  1.00  0.00           H0.      0
ATOM   3018  CG  LYS A 195      35.565  52.779  53.616  1.00  0.00           C0.      0
ATOM   3019  HG2 LYS A 195      35.441  53.844  53.815  1.00  0.00           H0.      0
ATOM   3020  HG3 LYS A 195      36.325  52.716  52.837  1.00  0.00           H0.      0
ATOM   3021  CD  LYS A 195      34.322  52.173  52.930  1.00  0.00           C0.      0
ATOM   3022  HD2 LYS A 195      34.059  52.649  51.985  1.00  0.00           H0.      0
ATOM   3023  HD3 LYS A 195      34.571  51.155  52.630  1.00  0.00           H0.      0
ATOM   3024  CE  LYS A 195      33.059  52.195  53.740  1.00  0.00           C0.      0
ATOM   3025  HE2 LYS A 195      33.131  51.870  54.778  1.00  0.00           H0.      0
ATOM   3026  HE3 LYS A 195      32.746  53.234  53.836  1.00  0.00           H0.      0
ATOM   3027  NZ  LYS A 195      31.965  51.435  53.120  1.00  0.00           N0.      0
ATOM   3028  HZ1 LYS A 195      32.348  50.531  52.881  1.00  0.00           H0.      0
ATOM   3029  HZ2 LYS A 195      31.276  51.266  53.840  1.00  0.00           H0.      0
ATOM   3030  HZ3 LYS A 195      31.605  51.990  52.358  1.00  0.00           H0.      0
ATOM   3031  C   LYS A 195      37.618  52.454  56.862  1.00  0.00           C0.      0
ATOM   3032  O   LYS A 195      36.687  52.414  57.658  1.00  0.00           O0.      0
ATOM   3033  N   SER A 196      38.943  52.262  57.149  1.00  0.00           N0.      0
ATOM   3034  H   SER A 196      39.608  52.469  56.417  1.00  0.00           H0.      0
ATOM   3035  CA  SER A 196      39.495  51.934  58.487  1.00  0.00           C0.      0
ATOM   3036  HA  SER A 196      38.873  51.100  58.810  1.00  0.00           H0.      0
ATOM   3037  CB  SER A 196      40.999  51.505  58.497  1.00  0.00           C0.      0
ATOM   3038  HB2 SER A 196      41.169  50.714  57.767  1.00  0.00           H0.      0
ATOM   3039  HB3 SER A 196      41.621  52.354  58.213  1.00  0.00           H0.      0
ATOM   3040  OG  SER A 196      41.418  51.035  59.720  1.00  0.00           O0.      0
ATOM   3041  HG  SER A 196      42.117  50.425  59.474  1.00  0.00           H0.      0
ATOM   3042  C   SER A 196      39.363  52.945  59.605  1.00  0.00           C0.      0
ATOM   3043  O   SER A 196      39.616  54.189  59.465  1.00  0.00           O0.      0
ATOM   3044  N   ASP A 197      39.092  52.560  60.873  1.00  0.00           N0.      0
ATOM   3045  H   ASP A 197      38.988  51.567  61.020  1.00  0.00           H0.      0
ATOM   3046  CA  ASP A 197      38.851  53.403  62.066  1.00  0.00           C0.      0
ATOM   3047  HA  ASP A 197      38.332  54.324  61.798  1.00  0.00           H0.      0
ATOM   3048  CB  ASP A 197      37.880  52.754  63.084  1.00  0.00           C0.      0
ATOM   3049  HB2 ASP A 197      38.256  51.798  63.450  1.00  0.00           H0.      0
ATOM   3050  HB3 ASP A 197      37.868  53.494  63.883  1.00  0.00           H0.      0
ATOM   3051  CG  ASP A 197      36.384  52.696  62.645  1.00  0.00           C0.      0
ATOM   3052  OD1 ASP A 197      35.796  53.638  62.063  1.00  0.00           O0.      0
ATOM   3053  OD2 ASP A 197      35.775  51.643  62.836  1.00  0.00           O0.      0
ATOM   3054  C   ASP A 197      40.153  53.768  62.696  1.00  0.00           C0.      0
ATOM   3055  O   ASP A 197      40.312  54.824  63.324  1.00  0.00           O0.      0
ATOM   3056  N   LEU A 198      41.253  53.031  62.365  1.00  0.00           N0.      0
ATOM   3057  H   LEU A 198      41.117  52.210  61.793  1.00  0.00           H0.      0
ATOM   3058  CA  LEU A 198      42.546  53.217  62.929  1.00  0.00           C0.      0
ATOM   3059  HA  LEU A 198      42.477  53.369  64.006  1.00  0.00           H0.      0
ATOM   3060  CB  LEU A 198      43.338  51.896  62.680  1.00  0.00           C0.      0
ATOM   3061  HB2 LEU A 198      43.271  51.754  61.602  1.00  0.00           H0.      0
ATOM   3062  HB3 LEU A 198      44.365  52.067  63.002  1.00  0.00           H0.      0
ATOM   3063  CG  LEU A 198      42.775  50.688  63.497  1.00  0.00           C0.      0
ATOM   3064  HG  LEU A 198      41.719  50.542  63.268  1.00  0.00           H0.      0
ATOM   3065  CD1 LEU A 198      43.425  49.437  62.951  1.00  0.00           C0.      0
ATOM   3066 HD11 LEU A 198      43.173  49.293  61.901  1.00  0.00           H0.      0
ATOM   3067 HD12 LEU A 198      44.491  49.485  63.172  1.00  0.00           H0.      0
ATOM   3068 HD13 LEU A 198      43.074  48.525  63.434  1.00  0.00           H0.      0
ATOM   3069  CD2 LEU A 198      42.962  50.724  65.001  1.00  0.00           C0.      0
ATOM   3070 HD21 LEU A 198      42.534  49.849  65.492  1.00  0.00           H0.      0
ATOM   3071 HD22 LEU A 198      44.033  50.727  65.203  1.00  0.00           H0.      0
ATOM   3072 HD23 LEU A 198      42.439  51.582  65.424  1.00  0.00           H0.      0
ATOM   3073  C   LEU A 198      43.252  54.434  62.301  1.00  0.00           C0.      0
ATOM   3074  O   LEU A 198      44.021  55.118  63.035  1.00  0.00           O0.      0
ATOM   3075  N   THR A 199      43.073  54.576  60.965  1.00  0.00           N0.      0
ATOM   3076  H   THR A 199      42.349  54.023  60.528  1.00  0.00           H0.      0
ATOM   3077  CA  THR A 199      43.817  55.560  60.194  1.00  0.00           C0.      0
ATOM   3078  HA  THR A 199      44.863  55.312  60.371  1.00  0.00           H0.      0
ATOM   3079  CB  THR A 199      43.578  55.305  58.719  1.00  0.00           C0.      0
ATOM   3080  HB  THR A 199      42.587  55.616  58.387  1.00  0.00           H0.      0
ATOM   3081  CG2 THR A 199      44.764  55.984  57.969  1.00  0.00           C0.      0
ATOM   3082 HG21 THR A 199      44.804  57.068  58.079  1.00  0.00           H0.      0
ATOM   3083 HG22 THR A 199      45.790  55.693  58.196  1.00  0.00           H0.      0
ATOM   3084 HG23 THR A 199      44.518  55.912  56.909  1.00  0.00           H0.      0
ATOM   3085  OG1 THR A 199      43.672  53.935  58.310  1.00  0.00           O0.      0
ATOM   3086  HG1 THR A 199      43.326  53.821  57.421  1.00  0.00           H0.      0
ATOM   3087  C   THR A 199      43.591  57.075  60.570  1.00  0.00           C0.      0
ATOM   3088  O   THR A 199      42.404  57.477  60.649  1.00  0.00           O0.      0
ATOM   3089  N   LYS A 200      44.667  57.783  60.888  1.00  0.00           N0.      0
ATOM   3090  H   LYS A 200      45.538  57.286  60.767  1.00  0.00           H0.      0
ATOM   3091  CA  LYS A 200      44.703  59.158  61.448  1.00  0.00           C0.      0
ATOM   3092  HA  LYS A 200      43.785  59.561  61.019  1.00  0.00           H0.      0
ATOM   3093  CB  LYS A 200      44.575  59.180  62.987  1.00  0.00           C0.      0
ATOM   3094  HB2 LYS A 200      44.333  60.217  63.219  1.00  0.00           H0.      0
ATOM   3095  HB3 LYS A 200      43.700  58.593  63.264  1.00  0.00           H0.      0
ATOM   3096  CG  LYS A 200      45.863  58.623  63.707  1.00  0.00           C0.      0
ATOM   3097  HG2 LYS A 200      46.056  57.586  63.432  1.00  0.00           H0.      0
ATOM   3098  HG3 LYS A 200      46.752  59.149  63.359  1.00  0.00           H0.      0
ATOM   3099  CD  LYS A 200      45.726  58.636  65.189  1.00  0.00           C0.      0
ATOM   3100  HD2 LYS A 200      45.150  57.760  65.487  1.00  0.00           H0.      0
ATOM   3101  HD3 LYS A 200      46.680  58.425  65.670  1.00  0.00           H0.      0
ATOM   3102  CE  LYS A 200      45.028  59.908  65.734  1.00  0.00           C0.      0
ATOM   3103  HE2 LYS A 200      45.499  60.726  65.189  1.00  0.00           H0.      0
ATOM   3104  HE3 LYS A 200      43.952  59.859  65.567  1.00  0.00           H0.      0
ATOM   3105  NZ  LYS A 200      45.327  59.984  67.163  1.00  0.00           N0.      0
ATOM   3106  HZ1 LYS A 200      46.325  60.096  67.264  1.00  0.00           H0.      0
ATOM   3107  HZ2 LYS A 200      45.132  60.924  67.476  1.00  0.00           H0.      0
ATOM   3108  HZ3 LYS A 200      44.878  59.219  67.646  1.00  0.00           H0.      0
ATOM   3109  C   LYS A 200      45.739  60.132  60.931  1.00  0.00           C0.      0
ATOM   3110  O   LYS A 200      46.727  59.715  60.385  1.00  0.00           O0.      0
ATOM   3111  N   ASP A 201      45.505  61.429  61.134  1.00  0.00           N0.      0
ATOM   3112  H   ASP A 201      44.596  61.708  61.475  1.00  0.00           H0.      0
ATOM   3113  CA  ASP A 201      46.559  62.499  60.985  1.00  0.00           C0.      0
ATOM   3114  HA  ASP A 201      46.056  63.445  61.188  1.00  0.00           H0.      0
ATOM   3115  CB  ASP A 201      47.656  62.408  62.118  1.00  0.00           C0.      0
ATOM   3116  HB2 ASP A 201      48.294  61.549  61.910  1.00  0.00           H0.      0
ATOM   3117  HB3 ASP A 201      48.306  63.282  62.078  1.00  0.00           H0.      0
ATOM   3118  CG  ASP A 201      47.114  62.272  63.498  1.00  0.00           C0.      0
ATOM   3119  OD1 ASP A 201      46.188  63.061  63.819  1.00  0.00           O0.      0
ATOM   3120  OD2 ASP A 201      47.550  61.458  64.319  1.00  0.00           O0.      0
ATOM   3121  C   ASP A 201      47.227  62.683  59.591  1.00  0.00           C0.      0
ATOM   3122  O   ASP A 201      48.402  63.013  59.421  1.00  0.00           O0.      0
ATOM   3123  N   ILE A 202      46.406  62.391  58.613  1.00  0.00           N0.      0
ATOM   3124  H   ILE A 202      45.478  62.198  58.962  1.00  0.00           H0.      0
ATOM   3125  CA  ILE A 202      46.957  62.167  57.280  1.00  0.00           C0.      0
ATOM   3126  HA  ILE A 202      47.908  61.642  57.376  1.00  0.00           H0.      0
ATOM   3127  CB  ILE A 202      45.976  61.333  56.347  1.00  0.00           C0.      0
ATOM   3128  HB  ILE A 202      45.165  61.947  55.956  1.00  0.00           H0.      0
ATOM   3129  CG2 ILE A 202      46.810  60.838  55.122  1.00  0.00           C0.      0
ATOM   3130 HG21 ILE A 202      46.315  60.244  54.354  1.00  0.00           H0.      0
ATOM   3131 HG22 ILE A 202      47.137  61.720  54.572  1.00  0.00           H0.      0
ATOM   3132 HG23 ILE A 202      47.688  60.264  55.418  1.00  0.00           H0.      0
ATOM   3133  CG1 ILE A 202      45.525  59.955  57.063  1.00  0.00           C0.      0
ATOM   3134 HG12 ILE A 202      45.546  59.093  56.396  1.00  0.00           H0.      0
ATOM   3135 HG13 ILE A 202      46.296  59.751  57.806  1.00  0.00           H0.      0
ATOM   3136  CD1 ILE A 202      44.121  59.987  57.650  1.00  0.00           C0.      0
ATOM   3137 HD11 ILE A 202      43.755  59.002  57.941  1.00  0.00           H0.      0
ATOM   3138 HD12 ILE A 202      44.142  60.677  58.493  1.00  0.00           H0.      0
ATOM   3139 HD13 ILE A 202      43.430  60.342  56.886  1.00  0.00           H0.      0
ATOM   3140  C   ILE A 202      47.289  63.526  56.609  1.00  0.00           C0.      0
ATOM   3141  O   ILE A 202      46.379  64.314  56.333  1.00  0.00           O0.      0
ATOM   3142  N   THR A 203      48.581  63.810  56.278  1.00  0.00           N0.      0
ATOM   3143  H   THR A 203      49.277  63.079  56.316  1.00  0.00           H0.      0
ATOM   3144  CA  THR A 203      49.011  65.100  55.629  1.00  0.00           C0.      0
ATOM   3145  HA  THR A 203      48.198  65.784  55.387  1.00  0.00           H0.      0
ATOM   3146  CB  THR A 203      49.912  65.939  56.569  1.00  0.00           C0.      0
ATOM   3147  HB  THR A 203      49.235  66.198  57.383  1.00  0.00           H0.      0
ATOM   3148  CG2 THR A 203      51.091  65.243  57.162  1.00  0.00           C0.      0
ATOM   3149 HG21 THR A 203      51.843  64.963  56.424  1.00  0.00           H0.      0
ATOM   3150 HG22 THR A 203      51.659  65.891  57.829  1.00  0.00           H0.      0
ATOM   3151 HG23 THR A 203      50.782  64.412  57.797  1.00  0.00           H0.      0
ATOM   3152  OG1 THR A 203      50.391  67.168  56.099  1.00  0.00           O0.      0
ATOM   3153  HG1 THR A 203      51.149  67.060  55.519  1.00  0.00           H0.      0
ATOM   3154  C   THR A 203      49.779  64.925  54.276  1.00  0.00           C0.      0
ATOM   3155  O   THR A 203      50.675  64.127  54.120  1.00  0.00           O0.      0
ATOM   3156  N   THR A 204      49.498  65.834  53.344  1.00  0.00           N0.      0
ATOM   3157  H   THR A 204      48.821  66.562  53.526  1.00  0.00           H0.      0
ATOM   3158  CA  THR A 204      49.964  65.795  51.913  1.00  0.00           C0.      0
ATOM   3159  HA  THR A 204      50.138  64.741  51.700  1.00  0.00           H0.      0
ATOM   3160  CB  THR A 204      48.840  66.351  51.045  1.00  0.00           C0.      0
ATOM   3161  HB  THR A 204      48.375  67.248  51.454  1.00  0.00           H0.      0
ATOM   3162  CG2 THR A 204      49.158  66.605  49.564  1.00  0.00           C0.      0
ATOM   3163 HG21 THR A 204      48.188  66.892  49.158  1.00  0.00           H0.      0
ATOM   3164 HG22 THR A 204      49.896  67.387  49.385  1.00  0.00           H0.      0
ATOM   3165 HG23 THR A 204      49.521  65.663  49.151  1.00  0.00           H0.      0
ATOM   3166  OG1 THR A 204      47.861  65.328  50.931  1.00  0.00           O0.      0
ATOM   3167  HG1 THR A 204      47.474  65.118  51.785  1.00  0.00           H0.      0
ATOM   3168  C   THR A 204      51.200  66.671  51.764  1.00  0.00           C0.      0
ATOM   3169  O   THR A 204      51.336  67.703  52.468  1.00  0.00           O0.      0
ATOM   3170  N   SER A 205      52.040  66.328  50.745  1.00  0.00           N0.      0
ATOM   3171  H   SER A 205      51.947  65.422  50.309  1.00  0.00           H0.      0
ATOM   3172  CA  SER A 205      53.070  67.154  50.150  1.00  0.00           C0.      0
ATOM   3173  HA  SER A 205      52.888  68.183  50.459  1.00  0.00           H0.      0
ATOM   3174  CB  SER A 205      54.488  66.784  50.609  1.00  0.00           C0.      0
ATOM   3175  HB2 SER A 205      54.767  65.777  50.296  1.00  0.00           H0.      0
ATOM   3176  HB3 SER A 205      55.286  67.426  50.236  1.00  0.00           H0.      0
ATOM   3177  OG  SER A 205      54.646  66.585  52.025  1.00  0.00           O0.      0
ATOM   3178  HG  SER A 205      54.251  65.727  52.193  1.00  0.00           H0.      0
ATOM   3179  C   SER A 205      52.971  67.040  48.618  1.00  0.00           C0.      0
ATOM   3180  O   SER A 205      52.595  65.980  48.068  1.00  0.00           O0.      0
ATOM   3181  N   VAL A 206      53.368  68.151  47.955  1.00  0.00           N0.      0
ATOM   3182  H   VAL A 206      53.666  69.004  48.406  1.00  0.00           H0.      0
ATOM   3183  CA  VAL A 206      53.434  68.304  46.526  1.00  0.00           C0.      0
ATOM   3184  HA  VAL A 206      53.029  67.363  46.153  1.00  0.00           H0.      0
ATOM   3185  CB  VAL A 206      52.647  69.480  46.039  1.00  0.00           C0.      0
ATOM   3186  HB  VAL A 206      53.053  70.403  46.453  1.00  0.00           H0.      0
ATOM   3187  CG1 VAL A 206      52.694  69.462  44.522  1.00  0.00           C0.      0
ATOM   3188 HG11 VAL A 206      52.477  68.493  44.073  1.00  0.00           H0.      0
ATOM   3189 HG12 VAL A 206      51.940  70.185  44.210  1.00  0.00           H0.      0
ATOM   3190 HG13 VAL A 206      53.615  69.953  44.207  1.00  0.00           H0.      0
ATOM   3191  CG2 VAL A 206      51.185  69.409  46.492  1.00  0.00           C0.      0
ATOM   3192 HG21 VAL A 206      50.699  70.207  45.932  1.00  0.00           H0.      0
ATOM   3193 HG22 VAL A 206      50.713  68.449  46.283  1.00  0.00           H0.      0
ATOM   3194 HG23 VAL A 206      51.100  69.610  47.560  1.00  0.00           H0.      0
ATOM   3195  C   VAL A 206      54.892  68.399  46.147  1.00  0.00           C0.      0
ATOM   3196  O   VAL A 206      55.477  69.417  46.542  1.00  0.00           O0.      0
ATOM   3197  N   LEU A 207      55.505  67.521  45.358  1.00  0.00           N0.      0
ATOM   3198  H   LEU A 207      55.003  66.665  45.173  1.00  0.00           H0.      0
ATOM   3199  CA  LEU A 207      56.810  67.786  44.625  1.00  0.00           C0.      0
ATOM   3200  HA  LEU A 207      57.356  68.513  45.226  1.00  0.00           H0.      0
ATOM   3201  CB  LEU A 207      57.598  66.451  44.463  1.00  0.00           C0.      0
ATOM   3202  HB2 LEU A 207      56.913  65.804  43.917  1.00  0.00           H0.      0
ATOM   3203  HB3 LEU A 207      58.487  66.645  43.862  1.00  0.00           H0.      0
ATOM   3204  CG  LEU A 207      58.078  65.758  45.785  1.00  0.00           C0.      0
ATOM   3205  HG  LEU A 207      58.759  64.966  45.474  1.00  0.00           H0.      0
ATOM   3206  CD1 LEU A 207      58.838  66.735  46.716  1.00  0.00           C0.      0
ATOM   3207 HD11 LEU A 207      59.627  67.221  46.143  1.00  0.00           H0.      0
ATOM   3208 HD12 LEU A 207      58.221  67.445  47.267  1.00  0.00           H0.      0
ATOM   3209 HD13 LEU A 207      59.376  66.230  47.519  1.00  0.00           H0.      0
ATOM   3210  CD2 LEU A 207      56.981  65.087  46.539  1.00  0.00           C0.      0
ATOM   3211 HD21 LEU A 207      56.316  64.614  45.816  1.00  0.00           H0.      0
ATOM   3212 HD22 LEU A 207      57.357  64.338  47.235  1.00  0.00           H0.      0
ATOM   3213 HD23 LEU A 207      56.456  65.865  47.092  1.00  0.00           H0.      0
ATOM   3214  C   LEU A 207      56.530  68.450  43.199  1.00  0.00           C0.      0
ATOM   3215  O   LEU A 207      55.568  68.131  42.490  1.00  0.00           O0.      0
ATOM   3216  N   THR A 208      57.291  69.460  42.858  1.00  0.00           N0.      0
ATOM   3217  H   THR A 208      58.174  69.522  43.344  1.00  0.00           H0.      0
ATOM   3218  CA  THR A 208      56.938  70.427  41.804  1.00  0.00           C0.      0
ATOM   3219  HA  THR A 208      56.381  69.837  41.077  1.00  0.00           H0.      0
ATOM   3220  CB  THR A 208      55.935  71.550  42.262  1.00  0.00           C0.      0
ATOM   3221  HB  THR A 208      55.067  71.039  42.679  1.00  0.00           H0.      0
ATOM   3222  CG2 THR A 208      56.322  72.525  43.409  1.00  0.00           C0.      0
ATOM   3223 HG21 THR A 208      57.270  72.249  43.871  1.00  0.00           H0.      0
ATOM   3224 HG22 THR A 208      56.559  73.546  43.108  1.00  0.00           H0.      0
ATOM   3225 HG23 THR A 208      55.518  72.730  44.115  1.00  0.00           H0.      0
ATOM   3226  OG1 THR A 208      55.540  72.350  41.166  1.00  0.00           O0.      0
ATOM   3227  HG1 THR A 208      54.668  72.687  41.384  1.00  0.00           H0.      0
ATOM   3228  C   THR A 208      58.181  71.029  41.052  1.00  0.00           C0.      0
ATOM   3229  O   THR A 208      59.251  71.104  41.632  1.00  0.00           O0.      0
ATOM   3230  N   VAL A 209      58.049  71.352  39.808  1.00  0.00           N0.      0
ATOM   3231  H   VAL A 209      57.155  71.186  39.368  1.00  0.00           H0.      0
ATOM   3232  CA  VAL A 209      58.943  72.172  38.975  1.00  0.00           C0.      0
ATOM   3233  HA  VAL A 209      59.346  72.971  39.597  1.00  0.00           H0.      0
ATOM   3234  CB  VAL A 209      60.200  71.306  38.560  1.00  0.00           C0.      0
ATOM   3235  HB  VAL A 209      60.606  70.899  39.487  1.00  0.00           H0.      0
ATOM   3236  CG1 VAL A 209      59.904  70.087  37.614  1.00  0.00           C0.      0
ATOM   3237 HG11 VAL A 209      59.143  69.509  38.139  1.00  0.00           H0.      0
ATOM   3238 HG12 VAL A 209      59.525  70.473  36.668  1.00  0.00           H0.      0
ATOM   3239 HG13 VAL A 209      60.813  69.503  37.469  1.00  0.00           H0.      0
ATOM   3240  CG2 VAL A 209      61.407  72.104  38.044  1.00  0.00           C0.      0
ATOM   3241 HG21 VAL A 209      61.142  72.569  37.095  1.00  0.00           H0.      0
ATOM   3242 HG22 VAL A 209      61.887  72.848  38.681  1.00  0.00           H0.      0
ATOM   3243 HG23 VAL A 209      62.242  71.426  37.871  1.00  0.00           H0.      0
ATOM   3244  C   VAL A 209      58.272  72.903  37.909  1.00  0.00           C0.      0
ATOM   3245  O   VAL A 209      57.401  72.337  37.247  1.00  0.00           O0.      0
ATOM   3246  N   ASN A 210      58.653  74.133  37.724  1.00  0.00           N0.      0
ATOM   3247  H   ASN A 210      59.390  74.489  38.317  1.00  0.00           H0.      0
ATOM   3248  CA  ASN A 210      57.967  75.087  36.835  1.00  0.00           C0.      0
ATOM   3249  HA  ASN A 210      58.448  76.064  36.795  1.00  0.00           H0.      0
ATOM   3250  CB  ASN A 210      58.143  74.581  35.372  1.00  0.00           C0.      0
ATOM   3251  HB2 ASN A 210      57.463  73.765  35.128  1.00  0.00           H0.      0
ATOM   3252  HB3 ASN A 210      58.002  75.477  34.767  1.00  0.00           H0.      0
ATOM   3253  CG  ASN A 210      59.536  73.999  35.057  1.00  0.00           C0.      0
ATOM   3254  OD1 ASN A 210      60.607  74.493  35.410  1.00  0.00           O0.      0
ATOM   3255  ND2 ASN A 210      59.556  72.811  34.543  1.00  0.00           N0.      0
ATOM   3256 HD21 ASN A 210      60.445  72.335  34.606  1.00  0.00           H0.      0
ATOM   3257 HD22 ASN A 210      58.750  72.244  34.321  1.00  0.00           H0.      0
ATOM   3258  C   ASN A 210      56.442  75.324  37.187  1.00  0.00           C0.      0
ATOM   3259  O   ASN A 210      55.703  75.648  36.280  1.00  0.00           O0.      0
ATOM   3260  N   ASN A 211      56.052  75.134  38.455  1.00  0.00           N0.      0
ATOM   3261  H   ASN A 211      56.758  75.139  39.177  1.00  0.00           H0.      0
ATOM   3262  CA  ASN A 211      54.617  75.142  38.982  1.00  0.00           C0.      0
ATOM   3263  HA  ASN A 211      54.807  74.932  40.034  1.00  0.00           H0.      0
ATOM   3264  CB  ASN A 211      53.990  76.592  38.942  1.00  0.00           C0.      0
ATOM   3265  HB2 ASN A 211      53.828  76.877  37.903  1.00  0.00           H0.      0
ATOM   3266  HB3 ASN A 211      52.986  76.639  39.364  1.00  0.00           H0.      0
ATOM   3267  CG  ASN A 211      54.865  77.638  39.621  1.00  0.00           C0.      0
ATOM   3268  OD1 ASN A 211      55.538  77.517  40.667  1.00  0.00           O0.      0
ATOM   3269  ND2 ASN A 211      54.904  78.795  39.030  1.00  0.00           N0.      0
ATOM   3270 HD21 ASN A 211      55.719  79.377  39.160  1.00  0.00           H0.      0
ATOM   3271 HD22 ASN A 211      54.220  79.063  38.337  1.00  0.00           H0.      0
ATOM   3272  C   ASN A 211      53.762  73.971  38.441  1.00  0.00           C0.      0
ATOM   3273  O   ASN A 211      52.634  74.204  38.046  1.00  0.00           O0.      0
ATOM   3274  N   LYS A 212      54.399  72.782  38.217  1.00  0.00           N0.      0
ATOM   3275  H   LYS A 212      55.343  72.604  38.530  1.00  0.00           H0.      0
ATOM   3276  CA  LYS A 212      53.607  71.592  37.855  1.00  0.00           C0.      0
ATOM   3277  HA  LYS A 212      52.533  71.766  37.920  1.00  0.00           H0.      0
ATOM   3278  CB  LYS A 212      53.890  71.224  36.394  1.00  0.00           C0.      0
ATOM   3279  HB2 LYS A 212      53.784  72.111  35.769  1.00  0.00           H0.      0
ATOM   3280  HB3 LYS A 212      54.931  70.950  36.220  1.00  0.00           H0.      0
ATOM   3281  CG  LYS A 212      53.164  70.063  35.688  1.00  0.00           C0.      0
ATOM   3282  HG2 LYS A 212      53.622  69.134  36.027  1.00  0.00           H0.      0
ATOM   3283  HG3 LYS A 212      52.104  70.041  35.940  1.00  0.00           H0.      0
ATOM   3284  CD  LYS A 212      53.275  70.025  34.160  1.00  0.00           C0.      0
ATOM   3285  HD2 LYS A 212      52.950  71.003  33.805  1.00  0.00           H0.      0
ATOM   3286  HD3 LYS A 212      54.340  69.827  34.041  1.00  0.00           H0.      0
ATOM   3287  CE  LYS A 212      52.523  68.956  33.428  1.00  0.00           C0.      0
ATOM   3288  HE2 LYS A 212      51.493  69.312  33.415  1.00  0.00           H0.      0
ATOM   3289  HE3 LYS A 212      52.883  68.968  32.399  1.00  0.00           H0.      0
ATOM   3290  NZ  LYS A 212      52.570  67.532  33.919  1.00  0.00           N0.      0
ATOM   3291  HZ1 LYS A 212      53.518  67.189  33.868  1.00  0.00           H0.      0
ATOM   3292  HZ2 LYS A 212      52.194  67.417  34.849  1.00  0.00           H0.      0
ATOM   3293  HZ3 LYS A 212      52.106  66.940  33.245  1.00  0.00           H0.      0
ATOM   3294  C   LYS A 212      54.128  70.414  38.693  1.00  0.00           C0.      0
ATOM   3295  O   LYS A 212      55.324  70.273  38.931  1.00  0.00           O0.      0
ATOM   3296  N   ALA A 213      53.203  69.543  39.139  1.00  0.00           N0.      0
ATOM   3297  H   ALA A 213      52.225  69.756  39.008  1.00  0.00           H0.      0
ATOM   3298  CA  ALA A 213      53.495  68.428  40.075  1.00  0.00           C0.      0
ATOM   3299  HA  ALA A 213      54.358  68.774  40.643  1.00  0.00           H0.      0
ATOM   3300  CB  ALA A 213      52.352  68.364  41.131  1.00  0.00           C0.      0
ATOM   3301  HB1 ALA A 213      52.697  67.774  41.980  1.00  0.00           H0.      0
ATOM   3302  HB2 ALA A 213      52.209  69.350  41.574  1.00  0.00           H0.      0
ATOM   3303  HB3 ALA A 213      51.410  68.047  40.683  1.00  0.00           H0.      0
ATOM   3304  C   ALA A 213      53.763  67.142  39.314  1.00  0.00           C0.      0
ATOM   3305  O   ALA A 213      52.985  66.586  38.534  1.00  0.00           O0.      0
ATOM   3306  N   HIE A 214      54.978  66.554  39.622  1.00  0.00           N0.      0
ATOM   3307  H   HIE A 214      55.579  67.094  40.229  1.00  0.00           H0.      0
ATOM   3308  CA  HIE A 214      55.345  65.247  39.085  1.00  0.00           C0.      0
ATOM   3309  HA  HIE A 214      54.776  64.992  38.191  1.00  0.00           H0.      0
ATOM   3310  CB  HIE A 214      56.836  65.151  38.784  1.00  0.00           C0.      0
ATOM   3311  HB2 HIE A 214      57.143  64.164  38.437  1.00  0.00           H0.      0
ATOM   3312  HB3 HIE A 214      56.937  65.799  37.914  1.00  0.00           H0.      0
ATOM   3313  CG  HIE A 214      57.778  65.625  39.878  1.00  0.00           C0.      0
ATOM   3314  ND1 HIE A 214      58.186  64.793  41.018  1.00  0.00           N0.      0
ATOM   3315  CE1 HIE A 214      59.200  65.509  41.608  1.00  0.00           C0.      0
ATOM   3316  HE1 HIE A 214      59.787  65.294  42.489  1.00  0.00           H0.      0
ATOM   3317  NE2 HIE A 214      59.419  66.656  40.897  1.00  0.00           N0.      0
ATOM   3318  HE2 HIE A 214      60.093  67.359  41.165  1.00  0.00           H0.      0
ATOM   3319  CD2 HIE A 214      58.565  66.721  39.866  1.00  0.00           C0.      0
ATOM   3320  HD2 HIE A 214      58.677  67.421  39.052  1.00  0.00           H0.      0
ATOM   3321  C   HIE A 214      54.985  64.180  40.115  1.00  0.00           C0.      0
ATOM   3322  O   HIE A 214      54.944  62.979  39.765  1.00  0.00           O0.      0
ATOM   3323  N   MET A 215      54.749  64.546  41.421  1.00  0.00           N0.      0
ATOM   3324  H   MET A 215      54.831  65.506  41.724  1.00  0.00           H0.      0
ATOM   3325  CA  MET A 215      54.377  63.567  42.415  1.00  0.00           C0.      0
ATOM   3326  HA  MET A 215      53.674  62.860  41.976  1.00  0.00           H0.      0
ATOM   3327  CB  MET A 215      55.586  62.866  42.812  1.00  0.00           C0.      0
ATOM   3328  HB2 MET A 215      56.178  62.617  41.931  1.00  0.00           H0.      0
ATOM   3329  HB3 MET A 215      56.152  63.646  43.320  1.00  0.00           H0.      0
ATOM   3330  CG  MET A 215      55.443  61.697  43.879  1.00  0.00           C0.      0
ATOM   3331  HG2 MET A 215      54.712  61.843  44.674  1.00  0.00           H0.      0
ATOM   3332  HG3 MET A 215      55.098  60.782  43.397  1.00  0.00           H0.      0
ATOM   3333  SD  MET A 215      57.047  61.531  44.808  1.00  0.00           S0.      0
ATOM   3334  CE  MET A 215      58.087  60.637  43.692  1.00  0.00           C0.      0
ATOM   3335  HE1 MET A 215      57.547  59.800  43.249  1.00  0.00           H0.      0
ATOM   3336  HE2 MET A 215      58.249  61.444  42.978  1.00  0.00           H0.      0
ATOM   3337  HE3 MET A 215      58.989  60.361  44.238  1.00  0.00           H0.      0
ATOM   3338  C   MET A 215      53.796  64.204  43.664  1.00  0.00           C0.      0
ATOM   3339  O   MET A 215      53.953  65.377  43.935  1.00  0.00           O0.      0
ATOM   3340  N   VAL A 216      52.814  63.514  44.272  1.00  0.00           N0.      0
ATOM   3341  H   VAL A 216      52.455  62.669  43.850  1.00  0.00           H0.      0
ATOM   3342  CA  VAL A 216      52.177  63.854  45.536  1.00  0.00           C0.      0
ATOM   3343  HA  VAL A 216      52.703  64.756  45.848  1.00  0.00           H0.      0
ATOM   3344  CB  VAL A 216      50.625  64.084  45.404  1.00  0.00           C0.      0
ATOM   3345  HB  VAL A 216      50.144  63.272  44.858  1.00  0.00           H0.      0
ATOM   3346  CG1 VAL A 216      49.962  64.195  46.750  1.00  0.00           C0.      0
ATOM   3347 HG11 VAL A 216      48.884  64.165  46.593  1.00  0.00           H0.      0
ATOM   3348 HG12 VAL A 216      50.158  63.302  47.344  1.00  0.00           H0.      0
ATOM   3349 HG13 VAL A 216      50.187  65.171  47.179  1.00  0.00           H0.      0
ATOM   3350  CG2 VAL A 216      50.356  65.370  44.637  1.00  0.00           C0.      0
ATOM   3351 HG21 VAL A 216      49.279  65.434  44.485  1.00  0.00           H0.      0
ATOM   3352 HG22 VAL A 216      50.725  66.230  45.197  1.00  0.00           H0.      0
ATOM   3353 HG23 VAL A 216      50.838  65.385  43.659  1.00  0.00           H0.      0
ATOM   3354  C   VAL A 216      52.428  62.796  46.597  1.00  0.00           C0.      0
ATOM   3355  O   VAL A 216      52.347  61.646  46.242  1.00  0.00           O0.      0
ATOM   3356  N   THR A 217      52.807  63.186  47.825  1.00  0.00           N0.      0
ATOM   3357  H   THR A 217      52.836  64.171  48.048  1.00  0.00           H0.      0
ATOM   3358  CA  THR A 217      53.096  62.300  48.975  1.00  0.00           C0.      0
ATOM   3359  HA  THR A 217      52.899  61.286  48.626  1.00  0.00           H0.      0
ATOM   3360  CB  THR A 217      54.510  62.588  49.480  1.00  0.00           C0.      0
ATOM   3361  HB  THR A 217      54.605  63.629  49.788  1.00  0.00           H0.      0
ATOM   3362  CG2 THR A 217      55.046  61.762  50.652  1.00  0.00           C0.      0
ATOM   3363 HG21 THR A 217      56.024  62.168  50.909  1.00  0.00           H0.      0
ATOM   3364 HG22 THR A 217      54.409  61.855  51.532  1.00  0.00           H0.      0
ATOM   3365 HG23 THR A 217      55.190  60.739  50.305  1.00  0.00           H0.      0
ATOM   3366  OG1 THR A 217      55.556  62.389  48.530  1.00  0.00           O0.      0
ATOM   3367  HG1 THR A 217      55.568  61.490  48.193  1.00  0.00           H0.      0
ATOM   3368  C   THR A 217      52.068  62.492  50.127  1.00  0.00           C0.      0
ATOM   3369  O   THR A 217      51.778  63.636  50.399  1.00  0.00           O0.      0
ATOM   3370  N   LEU A 218      51.498  61.403  50.608  1.00  0.00           N0.      0
ATOM   3371  H   LEU A 218      51.829  60.521  50.243  1.00  0.00           H0.      0
ATOM   3372  CA  LEU A 218      50.749  61.411  51.917  1.00  0.00           C0.      0
ATOM   3373  HA  LEU A 218      50.516  62.457  52.120  1.00  0.00           H0.      0
ATOM   3374  CB  LEU A 218      49.408  60.778  51.839  1.00  0.00           C0.      0
ATOM   3375  HB2 LEU A 218      49.475  59.733  51.534  1.00  0.00           H0.      0
ATOM   3376  HB3 LEU A 218      49.131  60.810  52.893  1.00  0.00           H0.      0
ATOM   3377  CG  LEU A 218      48.376  61.477  50.982  1.00  0.00           C0.      0
ATOM   3378  HG  LEU A 218      48.517  62.556  50.924  1.00  0.00           H0.      0
ATOM   3379  CD1 LEU A 218      48.451  61.123  49.494  1.00  0.00           C0.      0
ATOM   3380 HD11 LEU A 218      48.241  61.952  48.817  1.00  0.00           H0.      0
ATOM   3381 HD12 LEU A 218      49.382  60.627  49.224  1.00  0.00           H0.      0
ATOM   3382 HD13 LEU A 218      47.726  60.354  49.229  1.00  0.00           H0.      0
ATOM   3383  CD2 LEU A 218      46.969  61.365  51.537  1.00  0.00           C0.      0
ATOM   3384 HD21 LEU A 218      46.967  61.982  52.436  1.00  0.00           H0.      0
ATOM   3385 HD22 LEU A 218      46.265  61.822  50.841  1.00  0.00           H0.      0
ATOM   3386 HD23 LEU A 218      46.682  60.314  51.559  1.00  0.00           H0.      0
ATOM   3387  C   LEU A 218      51.550  60.815  53.003  1.00  0.00           C0.      0
ATOM   3388  O   LEU A 218      52.068  59.728  52.778  1.00  0.00           O0.      0
ATOM   3389  N   ASP A 219      51.653  61.524  54.228  1.00  0.00           N0.      0
ATOM   3390  H   ASP A 219      51.171  62.411  54.261  1.00  0.00           H0.      0
ATOM   3391  CA  ASP A 219      52.170  60.979  55.424  1.00  0.00           C0.      0
ATOM   3392  HA  ASP A 219      52.912  60.235  55.136  1.00  0.00           H0.      0
ATOM   3393  CB  ASP A 219      52.966  61.999  56.244  1.00  0.00           C0.      0
ATOM   3394  HB2 ASP A 219      52.246  62.743  56.586  1.00  0.00           H0.      0
ATOM   3395  HB3 ASP A 219      53.303  61.522  57.165  1.00  0.00           H0.      0
ATOM   3396  CG  ASP A 219      54.214  62.688  55.608  1.00  0.00           C0.      0
ATOM   3397  OD1 ASP A 219      54.818  63.474  56.371  1.00  0.00           O0.      0
ATOM   3398  OD2 ASP A 219      54.557  62.411  54.438  1.00  0.00           O0.      0
ATOM   3399  C   ASP A 219      50.945  60.389  56.194  1.00  0.00           C0.      0
ATOM   3400  O   ASP A 219      50.007  61.125  56.512  1.00  0.00           O0.      0
ATOM   3401  N   TYR A 220      51.000  59.102  56.432  1.00  0.00           N0.      0
ATOM   3402  H   TYR A 220      51.901  58.645  56.409  1.00  0.00           H0.      0
ATOM   3403  CA  TYR A 220      49.907  58.392  57.119  1.00  0.00           C0.      0
ATOM   3404  HA  TYR A 220      49.002  58.999  57.115  1.00  0.00           H0.      0
ATOM   3405  CB  TYR A 220      49.602  57.064  56.458  1.00  0.00           C0.      0
ATOM   3406  HB2 TYR A 220      50.524  56.484  56.436  1.00  0.00           H0.      0
ATOM   3407  HB3 TYR A 220      48.817  56.637  57.082  1.00  0.00           H0.      0
ATOM   3408  CG  TYR A 220      49.047  57.133  55.026  1.00  0.00           C0.      0
ATOM   3409  CD1 TYR A 220      49.922  57.108  53.921  1.00  0.00           C0.      0
ATOM   3410  HD1 TYR A 220      50.947  56.966  54.230  1.00  0.00           H0.      0
ATOM   3411  CE1 TYR A 220      49.525  57.181  52.546  1.00  0.00           C0.      0
ATOM   3412  HE1 TYR A 220      50.249  57.240  51.747  1.00  0.00           H0.      0
ATOM   3413  CZ  TYR A 220      48.149  57.271  52.350  1.00  0.00           C0.      0
ATOM   3414  OH  TYR A 220      47.766  57.467  51.045  1.00  0.00           O0.      0
ATOM   3415  HH  TYR A 220      46.822  57.616  50.954  1.00  0.00           H0.      0
ATOM   3416  CE2 TYR A 220      47.232  57.390  53.410  1.00  0.00           C0.      0
ATOM   3417  HE2 TYR A 220      46.166  57.451  53.248  1.00  0.00           H0.      0
ATOM   3418  CD2 TYR A 220      47.696  57.336  54.769  1.00  0.00           C0.      0
ATOM   3419  HD2 TYR A 220      46.997  57.337  55.592  1.00  0.00           H0.      0
ATOM   3420  C   TYR A 220      50.363  58.043  58.525  1.00  0.00           C0.      0
ATOM   3421  O   TYR A 220      51.537  57.743  58.790  1.00  0.00           O0.      0
ATOM   3422  N   THR A 221      49.386  57.760  59.387  1.00  0.00           N0.      0
ATOM   3423  H   THR A 221      48.442  58.031  59.148  1.00  0.00           H0.      0
ATOM   3424  CA  THR A 221      49.608  57.235  60.789  1.00  0.00           C0.      0
ATOM   3425  HA  THR A 221      50.587  56.764  60.876  1.00  0.00           H0.      0
ATOM   3426  CB  THR A 221      49.471  58.311  61.873  1.00  0.00           C0.      0
ATOM   3427  HB  THR A 221      48.466  58.727  61.810  1.00  0.00           H0.      0
ATOM   3428  CG2 THR A 221      49.736  57.610  63.261  1.00  0.00           C0.      0
ATOM   3429 HG21 THR A 221      50.510  56.861  63.095  1.00  0.00           H0.      0
ATOM   3430 HG22 THR A 221      49.992  58.301  64.064  1.00  0.00           H0.      0
ATOM   3431 HG23 THR A 221      48.818  57.163  63.643  1.00  0.00           H0.      0
ATOM   3432  OG1 THR A 221      50.493  59.261  61.790  1.00  0.00           O0.      0
ATOM   3433  HG1 THR A 221      50.299  59.767  60.997  1.00  0.00           H0.      0
ATOM   3434  C   THR A 221      48.521  56.242  60.963  1.00  0.00           C0.      0
ATOM   3435  O   THR A 221      47.320  56.574  60.861  1.00  0.00           O0.      0
ATOM   3436  N   VAL A 222      48.799  55.059  61.551  1.00  0.00           N0.      0
ATOM   3437  H   VAL A 222      49.781  54.833  61.629  1.00  0.00           H0.      0
ATOM   3438  CA  VAL A 222      47.848  54.119  62.130  1.00  0.00           C0.      0
ATOM   3439  HA  VAL A 222      46.860  54.569  62.034  1.00  0.00           H0.      0
ATOM   3440  CB  VAL A 222      47.820  52.852  61.219  1.00  0.00           C0.      0
ATOM   3441  HB  VAL A 222      47.866  53.248  60.205  1.00  0.00           H0.      0
ATOM   3442  CG1 VAL A 222      49.073  51.906  61.326  1.00  0.00           C0.      0
ATOM   3443 HG11 VAL A 222      49.100  51.291  62.226  1.00  0.00           H0.      0
ATOM   3444 HG12 VAL A 222      49.012  51.238  60.467  1.00  0.00           H0.      0
ATOM   3445 HG13 VAL A 222      49.952  52.542  61.427  1.00  0.00           H0.      0
ATOM   3446  CG2 VAL A 222      46.506  52.115  61.288  1.00  0.00           C0.      0
ATOM   3447 HG21 VAL A 222      46.549  51.261  60.613  1.00  0.00           H0.      0
ATOM   3448 HG22 VAL A 222      46.469  51.848  62.344  1.00  0.00           H0.      0
ATOM   3449 HG23 VAL A 222      45.733  52.768  60.884  1.00  0.00           H0.      0
ATOM   3450  C   VAL A 222      48.099  53.833  63.621  1.00  0.00           C0.      0
ATOM   3451  O   VAL A 222      49.211  53.444  63.975  1.00  0.00           O0.      0
ATOM   3452  N   GLN A 223      47.057  53.919  64.409  1.00  0.00           N0.      0
ATOM   3453  H   GLN A 223      46.175  54.251  64.047  1.00  0.00           H0.      0
ATOM   3454  CA  GLN A 223      46.966  53.136  65.686  1.00  0.00           C0.      0
ATOM   3455  HA  GLN A 223      47.695  53.535  66.392  1.00  0.00           H0.      0
ATOM   3456  CB  GLN A 223      45.598  53.380  66.372  1.00  0.00           C0.      0
ATOM   3457  HB2 GLN A 223      44.825  52.940  65.741  1.00  0.00           H0.      0
ATOM   3458  HB3 GLN A 223      45.445  52.816  67.292  1.00  0.00           H0.      0
ATOM   3459  CG  GLN A 223      45.246  54.878  66.553  1.00  0.00           C0.      0
ATOM   3460  HG2 GLN A 223      45.816  55.276  67.393  1.00  0.00           H0.      0
ATOM   3461  HG3 GLN A 223      45.452  55.553  65.723  1.00  0.00           H0.      0
ATOM   3462  CD  GLN A 223      43.789  55.039  66.948  1.00  0.00           C0.      0
ATOM   3463  OE1 GLN A 223      43.360  54.846  68.063  1.00  0.00           O0.      0
ATOM   3464  NE2 GLN A 223      42.943  55.353  65.984  1.00  0.00           N0.      0
ATOM   3465 HE21 GLN A 223      41.969  55.503  66.205  1.00  0.00           H0.      0
ATOM   3466 HE22 GLN A 223      43.299  55.657  65.089  1.00  0.00           H0.      0
ATOM   3467  C   GLN A 223      47.169  51.637  65.494  1.00  0.00           C0.      0
ATOM   3468  O   GLN A 223      46.552  51.059  64.620  1.00  0.00           O0.      0
ATOM   3469  N   VAL A 224      47.998  50.993  66.296  1.00  0.00           N0.      0
ATOM   3470  H   VAL A 224      48.513  51.412  67.057  1.00  0.00           H0.      0
ATOM   3471  CA  VAL A 224      48.353  49.556  66.372  1.00  0.00           C0.      0
ATOM   3472  HA  VAL A 224      48.104  49.042  65.444  1.00  0.00           H0.      0
ATOM   3473  CB  VAL A 224      49.834  49.224  66.472  1.00  0.00           C0.      0
ATOM   3474  HB  VAL A 224      50.332  49.632  67.351  1.00  0.00           H0.      0
ATOM   3475  CG1 VAL A 224      50.070  47.688  66.489  1.00  0.00           C0.      0
ATOM   3476 HG11 VAL A 224      51.147  47.525  66.462  1.00  0.00           H0.      0
ATOM   3477 HG12 VAL A 224      49.595  47.340  67.406  1.00  0.00           H0.      0
ATOM   3478 HG13 VAL A 224      49.649  47.137  65.648  1.00  0.00           H0.      0
ATOM   3479  CG2 VAL A 224      50.502  49.762  65.184  1.00  0.00           C0.      0
ATOM   3480 HG21 VAL A 224      49.974  49.299  64.350  1.00  0.00           H0.      0
ATOM   3481 HG22 VAL A 224      50.514  50.851  65.145  1.00  0.00           H0.      0
ATOM   3482 HG23 VAL A 224      51.554  49.479  65.219  1.00  0.00           H0.      0
ATOM   3483  C   VAL A 224      47.420  49.035  67.474  1.00  0.00           C0.      0
ATOM   3484  O   VAL A 224      47.598  49.464  68.606  1.00  0.00           O0.      0
ATOM   3485  N   PRO A 225      46.650  47.948  67.305  1.00  0.00           N0.      0
ATOM   3486  CD  PRO A 225      46.198  47.559  65.936  1.00  0.00           C0.      0
ATOM   3487  HD2 PRO A 225      46.789  46.824  65.390  1.00  0.00           H0.      0
ATOM   3488  HD3 PRO A 225      46.102  48.502  65.398  1.00  0.00           H0.      0
ATOM   3489  CG  PRO A 225      44.757  46.902  66.047  1.00  0.00           C0.      0
ATOM   3490  HG2 PRO A 225      44.614  46.002  65.448  1.00  0.00           H0.      0
ATOM   3491  HG3 PRO A 225      44.194  47.828  65.933  1.00  0.00           H0.      0
ATOM   3492  CB  PRO A 225      44.823  46.451  67.514  1.00  0.00           C0.      0
ATOM   3493  HB2 PRO A 225      45.347  45.498  67.443  1.00  0.00           H0.      0
ATOM   3494  HB3 PRO A 225      43.858  46.358  68.012  1.00  0.00           H0.      0
ATOM   3495  CA  PRO A 225      45.662  47.405  68.288  1.00  0.00           C0.      0
ATOM   3496  HA  PRO A 225      45.082  48.289  68.553  1.00  0.00           H0.      0
ATOM   3497  C   PRO A 225      46.204  46.702  69.564  1.00  0.00           C0.      0
ATOM   3498  O   PRO A 225      47.274  46.083  69.561  1.00  0.00           O0.      0
ATOM   3499  N   GLY A 226      45.389  46.734  70.671  1.00  0.00           N0.      0
ATOM   3500  H   GLY A 226      44.644  47.414  70.617  1.00  0.00           H0.      0
ATOM   3501  CA  GLY A 226      45.620  46.149  71.953  1.00  0.00           C0.      0
ATOM   3502  HA2 GLY A 226      46.629  46.451  72.231  1.00  0.00           H0.      0
ATOM   3503  HA3 GLY A 226      45.047  46.756  72.654  1.00  0.00           H0.      0
ATOM   3504  C   GLY A 226      45.467  44.656  72.002  1.00  0.00           C0.      0
ATOM   3505  O   GLY A 226      45.012  44.110  72.952  1.00  0.00           O0.      0
ATOM   3506  N   ALA A 227      45.697  43.990  70.875  1.00  0.00           N0.      0
ATOM   3507  H   ALA A 227      46.135  44.568  70.172  1.00  0.00           H0.      0
ATOM   3508  CA  ALA A 227      45.617  42.522  70.683  1.00  0.00           C0.      0
ATOM   3509  HA  ALA A 227      44.664  42.148  71.057  1.00  0.00           H0.      0
ATOM   3510  CB  ALA A 227      45.525  42.218  69.157  1.00  0.00           C0.      0
ATOM   3511  HB1 ALA A 227      46.422  42.696  68.765  1.00  0.00           H0.      0
ATOM   3512  HB2 ALA A 227      45.442  41.138  69.037  1.00  0.00           H0.      0
ATOM   3513  HB3 ALA A 227      44.669  42.775  68.774  1.00  0.00           H0.      0
ATOM   3514  C   ALA A 227      46.723  41.736  71.391  1.00  0.00           C0.      0
ATOM   3515  O   ALA A 227      46.774  40.487  71.188  1.00  0.00           O0.      0
ATOM   3516  N   GLY A 228      47.647  42.399  72.121  1.00  0.00           N0.      0
ATOM   3517  H   GLY A 228      47.585  43.405  72.185  1.00  0.00           H0.      0
ATOM   3518  CA  GLY A 228      48.935  41.877  72.615  1.00  0.00           C0.      0
ATOM   3519  HA2 GLY A 228      49.235  41.150  71.860  1.00  0.00           H0.      0
ATOM   3520  HA3 GLY A 228      49.649  42.687  72.764  1.00  0.00           H0.      0
ATOM   3521  C   GLY A 228      48.813  41.181  74.018  1.00  0.00           C0.      0
ATOM   3522  O   GLY A 228      47.792  41.301  74.757  1.00  0.00           O0.      0
ATOM   3523  N   ARG A 229      49.790  40.410  74.472  1.00  0.00           N0.      0
ATOM   3524  H   ARG A 229      50.515  40.203  73.799  1.00  0.00           H0.      0
ATOM   3525  CA  ARG A 229      50.032  39.878  75.784  1.00  0.00           C0.      0
ATOM   3526  HA  ARG A 229      49.210  39.195  75.998  1.00  0.00           H0.      0
ATOM   3527  CB  ARG A 229      51.414  39.196  75.759  1.00  0.00           C0.      0
ATOM   3528  HB2 ARG A 229      51.492  38.571  74.869  1.00  0.00           H0.      0
ATOM   3529  HB3 ARG A 229      52.217  39.924  75.870  1.00  0.00           H0.      0
ATOM   3530  CG  ARG A 229      51.415  38.169  76.923  1.00  0.00           C0.      0
ATOM   3531  HG2 ARG A 229      51.438  38.733  77.856  1.00  0.00           H0.      0
ATOM   3532  HG3 ARG A 229      50.489  37.606  77.047  1.00  0.00           H0.      0
ATOM   3533  CD  ARG A 229      52.675  37.294  76.854  1.00  0.00           C0.      0
ATOM   3534  HD2 ARG A 229      52.655  36.740  75.915  1.00  0.00           H0.      0
ATOM   3535  HD3 ARG A 229      53.578  37.905  76.843  1.00  0.00           H0.      0
ATOM   3536  NE  ARG A 229      52.475  36.298  77.929  1.00  0.00           N0.      0
ATOM   3537  HE  ARG A 229      51.552  36.183  78.322  1.00  0.00           H0.      0
ATOM   3538  CZ  ARG A 229      53.402  35.758  78.695  1.00  0.00           C0.      0
ATOM   3539  NH1 ARG A 229      54.691  35.953  78.458  1.00  0.00           N0.      0
ATOM   3540 HH11 ARG A 229      54.940  36.512  77.654  1.00  0.00           H0.      0
ATOM   3541 HH12 ARG A 229      55.447  35.469  78.919  1.00  0.00           H0.      0
ATOM   3542  NH2 ARG A 229      53.008  35.086  79.682  1.00  0.00           N0.      0
ATOM   3543 HH21 ARG A 229      52.027  34.983  79.901  1.00  0.00           H0.      0
ATOM   3544 HH22 ARG A 229      53.667  34.857  80.413  1.00  0.00           H0.      0
ATOM   3545  C   ARG A 229      49.902  40.996  76.878  1.00  0.00           C0.      0
ATOM   3546  O   ARG A 229      49.490  40.678  78.022  1.00  0.00           O0.      0
ATOM   3547  N   ASP A 230      50.267  42.218  76.551  1.00  0.00           N0.      0
ATOM   3548  H   ASP A 230      50.785  42.305  75.688  1.00  0.00           H0.      0
ATOM   3549  CA  ASP A 230      50.198  43.419  77.356  1.00  0.00           C0.      0
ATOM   3550  HA  ASP A 230      50.267  43.015  78.366  1.00  0.00           H0.      0
ATOM   3551  CB  ASP A 230      51.350  44.315  76.884  1.00  0.00           C0.      0
ATOM   3552  HB2 ASP A 230      51.424  45.150  77.581  1.00  0.00           H0.      0
ATOM   3553  HB3 ASP A 230      52.277  43.749  76.803  1.00  0.00           H0.      0
ATOM   3554  CG  ASP A 230      51.247  45.032  75.557  1.00  0.00           C0.      0
ATOM   3555  OD1 ASP A 230      50.376  44.708  74.756  1.00  0.00           O0.      0
ATOM   3556  OD2 ASP A 230      52.000  45.951  75.280  1.00  0.00           O0.      0
ATOM   3557  C   ASP A 230      48.815  44.097  77.426  1.00  0.00           C0.      0
ATOM   3558  O   ASP A 230      48.568  44.880  78.299  1.00  0.00           O0.      0
ATOM   3559  N   GLY A 231      47.912  43.761  76.429  1.00  0.00           N0.      0
ATOM   3560  H   GLY A 231      48.062  42.958  75.835  1.00  0.00           H0.      0
ATOM   3561  CA  GLY A 231      46.578  44.363  76.262  1.00  0.00           C0.      0
ATOM   3562  HA2 GLY A 231      45.910  43.689  75.724  1.00  0.00           H0.      0
ATOM   3563  HA3 GLY A 231      46.353  44.463  77.323  1.00  0.00           H0.      0
ATOM   3564  C   GLY A 231      46.567  45.739  75.556  1.00  0.00           C0.      0
ATOM   3565  O   GLY A 231      45.439  46.302  75.348  1.00  0.00           O0.      0
ATOM   3566  N   ALA A 232      47.758  46.251  75.108  1.00  0.00           N0.      0
ATOM   3567  H   ALA A 232      48.489  45.603  75.366  1.00  0.00           H0.      0
ATOM   3568  CA  ALA A 232      47.923  47.696  75.083  1.00  0.00           C0.      0
ATOM   3569  HA  ALA A 232      47.041  48.194  75.485  1.00  0.00           H0.      0
ATOM   3570  CB  ALA A 232      48.928  48.210  76.151  1.00  0.00           C0.      0
ATOM   3571  HB1 ALA A 232      48.953  49.285  75.975  1.00  0.00           H0.      0
ATOM   3572  HB2 ALA A 232      48.600  47.998  77.169  1.00  0.00           H0.      0
ATOM   3573  HB3 ALA A 232      49.901  47.723  76.091  1.00  0.00           H0.      0
ATOM   3574  C   ALA A 232      48.112  48.229  73.585  1.00  0.00           C0.      0
ATOM   3575  O   ALA A 232      48.858  47.589  72.887  1.00  0.00           O0.      0
ATOM   3576  N   PRO A 233      47.516  49.373  73.193  1.00  0.00           N0.      0
ATOM   3577  CD  PRO A 233      46.616  50.189  73.910  1.00  0.00           C0.      0
ATOM   3578  HD2 PRO A 233      46.915  50.352  74.945  1.00  0.00           H0.      0
ATOM   3579  HD3 PRO A 233      45.714  49.578  73.931  1.00  0.00           H0.      0
ATOM   3580  CG  PRO A 233      46.515  51.467  73.064  1.00  0.00           C0.      0
ATOM   3581  HG2 PRO A 233      47.327  52.158  73.292  1.00  0.00           H0.      0
ATOM   3582  HG3 PRO A 233      45.511  51.893  73.078  1.00  0.00           H0.      0
ATOM   3583  CB  PRO A 233      46.686  50.946  71.652  1.00  0.00           C0.      0
ATOM   3584  HB2 PRO A 233      46.992  51.764  71.001  1.00  0.00           H0.      0
ATOM   3585  HB3 PRO A 233      45.746  50.562  71.256  1.00  0.00           H0.      0
ATOM   3586  CA  PRO A 233      47.731  49.919  71.885  1.00  0.00           C0.      0
ATOM   3587  HA  PRO A 233      47.581  49.152  71.126  1.00  0.00           H0.      0
ATOM   3588  C   PRO A 233      49.131  50.572  71.746  1.00  0.00           C0.      0
ATOM   3589  O   PRO A 233      49.913  50.783  72.698  1.00  0.00           O0.      0
ATOM   3590  N   GLY A 234      49.432  50.972  70.468  1.00  0.00           N0.      0
ATOM   3591  H   GLY A 234      48.687  50.802  69.807  1.00  0.00           H0.      0
ATOM   3592  CA  GLY A 234      50.469  51.888  70.110  1.00  0.00           C0.      0
ATOM   3593  HA2 GLY A 234      50.608  52.722  70.798  1.00  0.00           H0.      0
ATOM   3594  HA3 GLY A 234      51.376  51.336  69.866  1.00  0.00           H0.      0
ATOM   3595  C   GLY A 234      50.188  52.603  68.823  1.00  0.00           C0.      0
ATOM   3596  O   GLY A 234      49.074  52.661  68.367  1.00  0.00           O0.      0
ATOM   3597  N   PHE A 235      51.206  53.166  68.127  1.00  0.00           N0.      0
ATOM   3598  H   PHE A 235      52.138  52.996  68.478  1.00  0.00           H0.      0
ATOM   3599  CA  PHE A 235      51.129  53.923  66.897  1.00  0.00           C0.      0
ATOM   3600  HA  PHE A 235      50.241  53.691  66.310  1.00  0.00           H0.      0
ATOM   3601  CB  PHE A 235      51.119  55.439  67.228  1.00  0.00           C0.      0
ATOM   3602  HB2 PHE A 235      52.097  55.808  67.538  1.00  0.00           H0.      0
ATOM   3603  HB3 PHE A 235      50.862  56.009  66.336  1.00  0.00           H0.      0
ATOM   3604  CG  PHE A 235      50.030  55.880  68.188  1.00  0.00           C0.      0
ATOM   3605  CD1 PHE A 235      50.412  55.971  69.550  1.00  0.00           C0.      0
ATOM   3606  HD1 PHE A 235      51.362  55.609  69.914  1.00  0.00           H0.      0
ATOM   3607  CE1 PHE A 235      49.393  56.484  70.424  1.00  0.00           C0.      0
ATOM   3608  HE1 PHE A 235      49.594  56.406  71.482  1.00  0.00           H0.      0
ATOM   3609  CZ  PHE A 235      48.125  56.964  69.964  1.00  0.00           C0.      0
ATOM   3610  HZ  PHE A 235      47.417  57.277  70.717  1.00  0.00           H0.      0
ATOM   3611  CE2 PHE A 235      47.819  56.800  68.627  1.00  0.00           C0.      0
ATOM   3612  HE2 PHE A 235      46.889  57.176  68.225  1.00  0.00           H0.      0
ATOM   3613  CD2 PHE A 235      48.780  56.333  67.711  1.00  0.00           C0.      0
ATOM   3614  HD2 PHE A 235      48.526  56.310  66.662  1.00  0.00           H0.      0
ATOM   3615  C   PHE A 235      52.408  53.676  66.012  1.00  0.00           C0.      0
ATOM   3616  O   PHE A 235      53.541  53.608  66.439  1.00  0.00           O0.      0
ATOM   3617  N   SER A 236      52.094  53.764  64.724  1.00  0.00           N0.      0
ATOM   3618  H   SER A 236      51.153  53.915  64.388  1.00  0.00           H0.      0
ATOM   3619  CA  SER A 236      52.990  53.396  63.666  1.00  0.00           C0.      0
ATOM   3620  HA  SER A 236      53.949  53.755  64.039  1.00  0.00           H0.      0
ATOM   3621  CB  SER A 236      53.059  51.892  63.323  1.00  0.00           C0.      0
ATOM   3622  HB2 SER A 236      53.306  51.288  64.196  1.00  0.00           H0.      0
ATOM   3623  HB3 SER A 236      52.140  51.597  62.817  1.00  0.00           H0.      0
ATOM   3624  OG  SER A 236      54.242  51.613  62.495  1.00  0.00           O0.      0
ATOM   3625  HG  SER A 236      54.223  51.992  61.613  1.00  0.00           H0.      0
ATOM   3626  C   SER A 236      52.765  54.324  62.440  1.00  0.00           C0.      0
ATOM   3627  O   SER A 236      51.670  54.324  61.860  1.00  0.00           O0.      0
ATOM   3628  N   LYS A 237      53.774  55.148  61.981  1.00  0.00           N0.      0
ATOM   3629  H   LYS A 237      54.703  55.141  62.377  1.00  0.00           H0.      0
ATOM   3630  CA  LYS A 237      53.687  56.154  60.891  1.00  0.00           C0.      0
ATOM   3631  HA  LYS A 237      52.670  56.478  60.668  1.00  0.00           H0.      0
ATOM   3632  CB  LYS A 237      54.505  57.403  61.224  1.00  0.00           C0.      0
ATOM   3633  HB2 LYS A 237      55.533  57.208  61.531  1.00  0.00           H0.      0
ATOM   3634  HB3 LYS A 237      54.598  58.017  60.328  1.00  0.00           H0.      0
ATOM   3635  CG  LYS A 237      53.861  58.192  62.370  1.00  0.00           C0.      0
ATOM   3636  HG2 LYS A 237      52.796  58.367  62.216  1.00  0.00           H0.      0
ATOM   3637  HG3 LYS A 237      53.889  57.638  63.308  1.00  0.00           H0.      0
ATOM   3638  CD  LYS A 237      54.483  59.584  62.643  1.00  0.00           C0.      0
ATOM   3639  HD2 LYS A 237      55.502  59.352  62.954  1.00  0.00           H0.      0
ATOM   3640  HD3 LYS A 237      54.428  60.271  61.798  1.00  0.00           H0.      0
ATOM   3641  CE  LYS A 237      53.738  60.360  63.745  1.00  0.00           C0.      0
ATOM   3642  HE2 LYS A 237      53.527  59.702  64.588  1.00  0.00           H0.      0
ATOM   3643  HE3 LYS A 237      54.323  61.198  64.124  1.00  0.00           H0.      0
ATOM   3644  NZ  LYS A 237      52.472  60.826  63.219  1.00  0.00           N0.      0
ATOM   3645  HZ1 LYS A 237      51.701  60.176  63.168  1.00  0.00           H0.      0
ATOM   3646  HZ2 LYS A 237      52.100  61.594  63.760  1.00  0.00           H0.      0
ATOM   3647  HZ3 LYS A 237      52.657  61.170  62.287  1.00  0.00           H0.      0
ATOM   3648  C   LYS A 237      54.302  55.611  59.667  1.00  0.00           C0.      0
ATOM   3649  O   LYS A 237      55.267  54.894  59.734  1.00  0.00           O0.      0
ATOM   3650  N   PHE A 238      53.773  56.013  58.528  1.00  0.00           N0.      0
ATOM   3651  H   PHE A 238      52.979  56.637  58.547  1.00  0.00           H0.      0
ATOM   3652  CA  PHE A 238      54.454  55.749  57.231  1.00  0.00           C0.      0
ATOM   3653  HA  PHE A 238      55.510  55.866  57.471  1.00  0.00           H0.      0
ATOM   3654  CB  PHE A 238      54.169  54.364  56.759  1.00  0.00           C0.      0
ATOM   3655  HB2 PHE A 238      54.777  54.002  55.930  1.00  0.00           H0.      0
ATOM   3656  HB3 PHE A 238      54.489  53.617  57.486  1.00  0.00           H0.      0
ATOM   3657  CG  PHE A 238      52.688  54.143  56.498  1.00  0.00           C0.      0
ATOM   3658  CD1 PHE A 238      51.809  53.998  57.584  1.00  0.00           C0.      0
ATOM   3659  HD1 PHE A 238      52.148  53.998  58.609  1.00  0.00           H0.      0
ATOM   3660  CE1 PHE A 238      50.420  53.689  57.376  1.00  0.00           C0.      0
ATOM   3661  HE1 PHE A 238      49.740  53.541  58.202  1.00  0.00           H0.      0
ATOM   3662  CZ  PHE A 238      49.952  53.561  56.079  1.00  0.00           C0.      0
ATOM   3663  HZ  PHE A 238      48.907  53.478  55.818  1.00  0.00           H0.      0
ATOM   3664  CE2 PHE A 238      50.860  53.582  54.983  1.00  0.00           C0.      0
ATOM   3665  HE2 PHE A 238      50.497  53.353  53.991  1.00  0.00           H0.      0
ATOM   3666  CD2 PHE A 238      52.247  53.899  55.169  1.00  0.00           C0.      0
ATOM   3667  HD2 PHE A 238      52.904  53.951  54.313  1.00  0.00           H0.      0
ATOM   3668  C   PHE A 238      54.138  56.815  56.215  1.00  0.00           C0.      0
ATOM   3669  O   PHE A 238      53.516  57.837  56.557  1.00  0.00           O0.      0
ATOM   3670  N   ARG A 239      54.544  56.631  54.970  1.00  0.00           N0.      0
ATOM   3671  H   ARG A 239      55.132  55.874  54.653  1.00  0.00           H0.      0
ATOM   3672  CA  ARG A 239      54.163  57.513  53.852  1.00  0.00           C0.      0
ATOM   3673  HA  ARG A 239      53.135  57.801  54.069  1.00  0.00           H0.      0
ATOM   3674  CB  ARG A 239      54.898  58.903  53.810  1.00  0.00           C0.      0
ATOM   3675  HB2 ARG A 239      54.409  59.555  53.086  1.00  0.00           H0.      0
ATOM   3676  HB3 ARG A 239      54.786  59.347  54.800  1.00  0.00           H0.      0
ATOM   3677  CG  ARG A 239      56.422  58.710  53.662  1.00  0.00           C0.      0
ATOM   3678  HG2 ARG A 239      56.784  58.350  54.625  1.00  0.00           H0.      0
ATOM   3679  HG3 ARG A 239      56.561  57.955  52.888  1.00  0.00           H0.      0
ATOM   3680  CD  ARG A 239      57.208  59.963  53.320  1.00  0.00           C0.      0
ATOM   3681  HD2 ARG A 239      58.259  59.718  53.170  1.00  0.00           H0.      0
ATOM   3682  HD3 ARG A 239      56.891  60.302  52.334  1.00  0.00           H0.      0
ATOM   3683  NE  ARG A 239      56.979  61.090  54.306  1.00  0.00           N0.      0
ATOM   3684  HE  ARG A 239      56.038  61.439  54.421  1.00  0.00           H0.      0
ATOM   3685  CZ  ARG A 239      57.873  61.731  55.041  1.00  0.00           C0.      0
ATOM   3686  NH1 ARG A 239      59.083  61.391  55.187  1.00  0.00           N0.      0
ATOM   3687 HH11 ARG A 239      59.506  60.606  54.712  1.00  0.00           H0.      0
ATOM   3688 HH12 ARG A 239      59.702  61.990  55.714  1.00  0.00           H0.      0
ATOM   3689  NH2 ARG A 239      57.479  62.665  55.931  1.00  0.00           N0.      0
ATOM   3690 HH21 ARG A 239      56.548  63.021  56.093  1.00  0.00           H0.      0
ATOM   3691 HH22 ARG A 239      58.149  63.102  56.548  1.00  0.00           H0.      0
ATOM   3692  C   ARG A 239      54.113  56.787  52.491  1.00  0.00           C0.      0
ATOM   3693  O   ARG A 239      54.998  55.937  52.279  1.00  0.00           O0.      0
ATOM   3694  N   LEU A 240      53.128  57.150  51.629  1.00  0.00           N0.      0
ATOM   3695  H   LEU A 240      52.401  57.714  52.045  1.00  0.00           H0.      0
ATOM   3696  CA  LEU A 240      53.201  56.658  50.265  1.00  0.00           C0.      0
ATOM   3697  HA  LEU A 240      54.121  56.141  49.992  1.00  0.00           H0.      0
ATOM   3698  CB  LEU A 240      52.051  55.647  50.027  1.00  0.00           C0.      0
ATOM   3699  HB2 LEU A 240      51.098  56.125  50.253  1.00  0.00           H0.      0
ATOM   3700  HB3 LEU A 240      52.048  55.343  48.980  1.00  0.00           H0.      0
ATOM   3701  CG  LEU A 240      52.162  54.329  50.833  1.00  0.00           C0.      0
ATOM   3702  HG  LEU A 240      52.099  54.558  51.896  1.00  0.00           H0.      0
ATOM   3703  CD1 LEU A 240      50.799  53.617  50.538  1.00  0.00           C0.      0
ATOM   3704 HD11 LEU A 240      50.841  52.576  50.859  1.00  0.00           H0.      0
ATOM   3705 HD12 LEU A 240      49.931  54.076  51.012  1.00  0.00           H0.      0
ATOM   3706 HD13 LEU A 240      50.691  53.637  49.454  1.00  0.00           H0.      0
ATOM   3707  CD2 LEU A 240      53.278  53.406  50.362  1.00  0.00           C0.      0
ATOM   3708 HD21 LEU A 240      54.230  53.936  50.330  1.00  0.00           H0.      0
ATOM   3709 HD22 LEU A 240      53.330  52.521  50.997  1.00  0.00           H0.      0
ATOM   3710 HD23 LEU A 240      53.083  53.134  49.324  1.00  0.00           H0.      0
ATOM   3711  C   LEU A 240      53.092  57.853  49.231  1.00  0.00           C0.      0
ATOM   3712  O   LEU A 240      52.429  58.835  49.567  1.00  0.00           O0.      0
ATOM   3713  N   SER A 241      53.637  57.698  47.997  1.00  0.00           N0.      0
ATOM   3714  H   SER A 241      54.271  56.918  47.899  1.00  0.00           H0.      0
ATOM   3715  CA  SER A 241      53.729  58.632  46.882  1.00  0.00           C0.      0
ATOM   3716  HA  SER A 241      53.366  59.617  47.176  1.00  0.00           H0.      0
ATOM   3717  CB  SER A 241      55.216  58.914  46.581  1.00  0.00           C0.      0
ATOM   3718  HB2 SER A 241      55.607  57.963  46.220  1.00  0.00           H0.      0
ATOM   3719  HB3 SER A 241      55.395  59.730  45.880  1.00  0.00           H0.      0
ATOM   3720  OG  SER A 241      55.965  59.363  47.681  1.00  0.00           O0.      0
ATOM   3721  HG  SER A 241      56.041  58.601  48.260  1.00  0.00           H0.      0
ATOM   3722  C   SER A 241      53.140  58.133  45.565  1.00  0.00           C0.      0
ATOM   3723  O   SER A 241      53.193  56.918  45.189  1.00  0.00           O0.      0
ATOM   3724  N   TYR A 242      52.616  59.109  44.827  1.00  0.00           N0.      0
ATOM   3725  H   TYR A 242      52.878  60.034  45.139  1.00  0.00           H0.      0
ATOM   3726  CA  TYR A 242      51.711  58.943  43.688  1.00  0.00           C0.      0
ATOM   3727  HA  TYR A 242      51.708  57.915  43.324  1.00  0.00           H0.      0
ATOM   3728  CB  TYR A 242      50.252  59.273  44.215  1.00  0.00           C0.      0
ATOM   3729  HB2 TYR A 242      50.130  60.320  44.491  1.00  0.00           H0.      0
ATOM   3730  HB3 TYR A 242      49.571  59.158  43.372  1.00  0.00           H0.      0
ATOM   3731  CG  TYR A 242      49.878  58.338  45.403  1.00  0.00           C0.      0
ATOM   3732  CD1 TYR A 242      49.079  57.163  45.195  1.00  0.00           C0.      0
ATOM   3733  HD1 TYR A 242      48.798  56.871  44.194  1.00  0.00           H0.      0
ATOM   3734  CE1 TYR A 242      48.480  56.474  46.310  1.00  0.00           C0.      0
ATOM   3735  HE1 TYR A 242      47.968  55.532  46.181  1.00  0.00           H0.      0
ATOM   3736  CZ  TYR A 242      48.883  56.787  47.644  1.00  0.00           C0.      0
ATOM   3737  OH  TYR A 242      48.475  56.125  48.748  1.00  0.00           O0.      0
ATOM   3738  HH  TYR A 242      48.181  56.732  49.431  1.00  0.00           H0.      0
ATOM   3739  CE2 TYR A 242      49.795  57.887  47.846  1.00  0.00           C0.      0
ATOM   3740  HE2 TYR A 242      50.114  58.017  48.870  1.00  0.00           H0.      0
ATOM   3741  CD2 TYR A 242      50.181  58.711  46.757  1.00  0.00           C0.      0
ATOM   3742  HD2 TYR A 242      50.817  59.537  47.039  1.00  0.00           H0.      0
ATOM   3743  C   TYR A 242      51.907  60.028  42.582  1.00  0.00           C0.      0
ATOM   3744  O   TYR A 242      52.136  61.190  42.985  1.00  0.00           O0.      0
ATOM   3745  N   TYR A 243      51.683  59.674  41.317  1.00  0.00           N0.      0
ATOM   3746  H   TYR A 243      51.533  58.699  41.100  1.00  0.00           H0.      0
ATOM   3747  CA  TYR A 243      51.565  60.706  40.256  1.00  0.00           C0.      0
ATOM   3748  HA  TYR A 243      52.409  61.382  40.389  1.00  0.00           H0.      0
ATOM   3749  CB  TYR A 243      51.634  60.042  38.912  1.00  0.00           C0.      0
ATOM   3750  HB2 TYR A 243      52.452  59.322  38.958  1.00  0.00           H0.      0
ATOM   3751  HB3 TYR A 243      50.726  59.454  38.779  1.00  0.00           H0.      0
ATOM   3752  CG  TYR A 243      51.763  61.060  37.665  1.00  0.00           C0.      0
ATOM   3753  CD1 TYR A 243      53.019  61.373  37.223  1.00  0.00           C0.      0
ATOM   3754  HD1 TYR A 243      53.898  60.925  37.661  1.00  0.00           H0.      0
ATOM   3755  CE1 TYR A 243      53.157  62.308  36.166  1.00  0.00           C0.      0
ATOM   3756  HE1 TYR A 243      54.097  62.533  35.683  1.00  0.00           H0.      0
ATOM   3757  CZ  TYR A 243      52.031  62.951  35.613  1.00  0.00           C0.      0
ATOM   3758  OH  TYR A 243      52.072  63.840  34.612  1.00  0.00           O0.      0
ATOM   3759  HH  TYR A 243      51.225  64.256  34.435  1.00  0.00           H0.      0
ATOM   3760  CE2 TYR A 243      50.715  62.686  36.114  1.00  0.00           C0.      0
ATOM   3761  HE2 TYR A 243      49.895  63.200  35.635  1.00  0.00           H0.      0
ATOM   3762  CD2 TYR A 243      50.617  61.683  37.094  1.00  0.00           C0.      0
ATOM   3763  HD2 TYR A 243      49.643  61.360  37.431  1.00  0.00           H0.      0
ATOM   3764  C   TYR A 243      50.143  61.369  40.324  1.00  0.00           C0.      0
ATOM   3765  O   TYR A 243      49.113  60.725  40.456  1.00  0.00           O0.      0
ATOM   3766  N   PRO A 244      49.960  62.680  40.227  1.00  0.00           N0.      0
ATOM   3767  CD  PRO A 244      51.025  63.631  40.176  1.00  0.00           C0.      0
ATOM   3768  HD2 PRO A 244      51.729  63.489  39.356  1.00  0.00           H0.      0
ATOM   3769  HD3 PRO A 244      51.642  63.597  41.074  1.00  0.00           H0.      0
ATOM   3770  CG  PRO A 244      50.351  64.969  40.202  1.00  0.00           C0.      0
ATOM   3771  HG2 PRO A 244      50.241  65.358  39.189  1.00  0.00           H0.      0
ATOM   3772  HG3 PRO A 244      51.006  65.601  40.802  1.00  0.00           H0.      0
ATOM   3773  CB  PRO A 244      49.013  64.759  40.932  1.00  0.00           C0.      0
ATOM   3774  HB2 PRO A 244      48.319  65.593  40.824  1.00  0.00           H0.      0
ATOM   3775  HB3 PRO A 244      49.169  64.552  41.991  1.00  0.00           H0.      0
ATOM   3776  CA  PRO A 244      48.643  63.348  40.402  1.00  0.00           C0.      0
ATOM   3777  HA  PRO A 244      48.179  62.911  41.286  1.00  0.00           H0.      0
ATOM   3778  C   PRO A 244      47.805  63.336  39.100  1.00  0.00           C0.      0
ATOM   3779  O   PRO A 244      47.453  64.385  38.539  1.00  0.00           O0.      0
ATOM   3780  N   HIE A 245      47.338  62.136  38.672  1.00  0.00           N0.      0
ATOM   3781  H   HIE A 245      47.538  61.274  39.159  1.00  0.00           H0.      0
ATOM   3782  CA  HIE A 245      46.387  61.965  37.550  1.00  0.00           C0.      0
ATOM   3783  HA  HIE A 245      46.966  62.231  36.665  1.00  0.00           H0.      0
ATOM   3784  CB  HIE A 245      46.031  60.516  37.330  1.00  0.00           C0.      0
ATOM   3785  HB2 HIE A 245      45.794  60.089  38.305  1.00  0.00           H0.      0
ATOM   3786  HB3 HIE A 245      45.170  60.483  36.662  1.00  0.00           H0.      0
ATOM   3787  CG  HIE A 245      47.176  59.686  36.743  1.00  0.00           C0.      0
ATOM   3788  ND1 HIE A 245      47.815  60.070  35.587  1.00  0.00           N0.      0
ATOM   3789  CE1 HIE A 245      48.707  59.102  35.373  1.00  0.00           C0.      0
ATOM   3790  HE1 HIE A 245      49.415  59.056  34.559  1.00  0.00           H0.      0
ATOM   3791  NE2 HIE A 245      48.782  58.274  36.376  1.00  0.00           N0.      0
ATOM   3792  HE2 HIE A 245      49.455  57.549  36.582  1.00  0.00           H0.      0
ATOM   3793  CD2 HIE A 245      47.719  58.540  37.219  1.00  0.00           C0.      0
ATOM   3794  HD2 HIE A 245      47.363  57.966  38.061  1.00  0.00           H0.      0
ATOM   3795  C   HIE A 245      45.097  62.774  37.513  1.00  0.00           C0.      0
ATOM   3796  O   HIE A 245      44.290  62.796  38.419  1.00  0.00           O0.      0
ATOM   3797  N   CYS A 246      44.936  63.533  36.447  1.00  0.00           N0.      0
ATOM   3798  H   CYS A 246      45.771  63.681  35.898  1.00  0.00           H0.      0
ATOM   3799  CA  CYS A 246      43.764  64.386  36.157  1.00  0.00           C0.      0
ATOM   3800  HA  CYS A 246      43.131  64.487  37.038  1.00  0.00           H0.      0
ATOM   3801  CB  CYS A 246      44.309  65.654  35.628  1.00  0.00           C0.      0
ATOM   3802  HB2 CYS A 246      45.090  65.551  34.875  1.00  0.00           H0.      0
ATOM   3803  HB3 CYS A 246      43.457  66.184  35.202  1.00  0.00           H0.      0
ATOM   3804  SG  CYS A 246      44.936  66.539  37.100  1.00  0.00           S0.      0
ATOM   3805  HG  CYS A 246      45.898  65.623  37.243  1.00  0.00           H0.      0
ATOM   3806  C   CYS A 246      42.927  63.769  35.023  1.00  0.00           C0.      0
ATOM   3807  O   CYS A 246      43.507  63.197  34.116  1.00  0.00           O0.      0
ATOM   3808  N   LEU A 247      41.655  63.982  35.080  1.00  0.00           N0.      0
ATOM   3809  H   LEU A 247      41.272  64.455  35.887  1.00  0.00           H0.      0
ATOM   3810  CA  LEU A 247      40.729  63.239  34.174  1.00  0.00           C0.      0
ATOM   3811  HA  LEU A 247      40.886  62.184  34.402  1.00  0.00           H0.      0
ATOM   3812  CB  LEU A 247      39.231  63.531  34.616  1.00  0.00           C0.      0
ATOM   3813  HB2 LEU A 247      39.157  63.217  35.657  1.00  0.00           H0.      0
ATOM   3814  HB3 LEU A 247      39.003  64.597  34.621  1.00  0.00           H0.      0
ATOM   3815  CG  LEU A 247      38.094  62.926  33.828  1.00  0.00           C0.      0
ATOM   3816  HG  LEU A 247      38.211  63.091  32.757  1.00  0.00           H0.      0
ATOM   3817  CD1 LEU A 247      38.143  61.482  33.970  1.00  0.00           C0.      0
ATOM   3818 HD11 LEU A 247      37.994  61.166  35.003  1.00  0.00           H0.      0
ATOM   3819 HD12 LEU A 247      37.314  61.135  33.354  1.00  0.00           H0.      0
ATOM   3820 HD13 LEU A 247      39.124  61.081  33.714  1.00  0.00           H0.      0
ATOM   3821  CD2 LEU A 247      36.720  63.340  34.295  1.00  0.00           C0.      0
ATOM   3822 HD21 LEU A 247      35.930  62.832  33.742  1.00  0.00           H0.      0
ATOM   3823 HD22 LEU A 247      36.540  63.154  35.354  1.00  0.00           H0.      0
ATOM   3824 HD23 LEU A 247      36.753  64.408  34.081  1.00  0.00           H0.      0
ATOM   3825  C   LEU A 247      40.846  63.483  32.665  1.00  0.00           C0.      0
ATOM   3826  O   LEU A 247      41.002  62.532  31.934  1.00  0.00           O0.      0
ATOM   3827  N   ALA A 248      40.939  64.706  32.129  1.00  0.00           N0.      0
ATOM   3828  H   ALA A 248      40.820  65.439  32.814  1.00  0.00           H0.      0
ATOM   3829  CA  ALA A 248      41.138  64.939  30.708  1.00  0.00           C0.      0
ATOM   3830  HA  ALA A 248      40.355  64.415  30.159  1.00  0.00           H0.      0
ATOM   3831  CB  ALA A 248      41.014  66.479  30.600  1.00  0.00           C0.      0
ATOM   3832  HB1 ALA A 248      40.186  66.969  31.112  1.00  0.00           H0.      0
ATOM   3833  HB2 ALA A 248      41.908  66.912  31.050  1.00  0.00           H0.      0
ATOM   3834  HB3 ALA A 248      41.020  66.700  29.533  1.00  0.00           H0.      0
ATOM   3835  C   ALA A 248      42.536  64.375  30.193  1.00  0.00           C0.      0
ATOM   3836  O   ALA A 248      42.762  64.027  29.010  1.00  0.00           O0.      0
ATOM   3837  N   SER A 249      43.503  64.482  31.092  1.00  0.00           N0.      0
ATOM   3838  H   SER A 249      43.389  65.017  31.941  1.00  0.00           H0.      0
ATOM   3839  CA  SER A 249      44.898  64.019  30.832  1.00  0.00           C0.      0
ATOM   3840  HA  SER A 249      45.167  64.426  29.858  1.00  0.00           H0.      0
ATOM   3841  CB  SER A 249      45.968  64.499  31.862  1.00  0.00           C0.      0
ATOM   3842  HB2 SER A 249      45.569  64.428  32.874  1.00  0.00           H0.      0
ATOM   3843  HB3 SER A 249      46.926  63.985  31.787  1.00  0.00           H0.      0
ATOM   3844  OG  SER A 249      46.152  65.891  31.644  1.00  0.00           O0.      0
ATOM   3845  HG  SER A 249      46.815  66.046  30.968  1.00  0.00           H0.      0
ATOM   3846  C   SER A 249      44.919  62.510  30.735  1.00  0.00           C0.      0
ATOM   3847  O   SER A 249      45.453  61.944  29.742  1.00  0.00           O0.      0
ATOM   3848  N   PHE A 250      44.269  61.831  31.670  1.00  0.00           N0.      0
ATOM   3849  H   PHE A 250      43.920  62.294  32.497  1.00  0.00           H0.      0
ATOM   3850  CA  PHE A 250      44.146  60.353  31.697  1.00  0.00           C0.      0
ATOM   3851  HA  PHE A 250      45.157  59.994  31.507  1.00  0.00           H0.      0
ATOM   3852  CB  PHE A 250      43.811  59.822  33.156  1.00  0.00           C0.      0
ATOM   3853  HB2 PHE A 250      44.432  60.335  33.890  1.00  0.00           H0.      0
ATOM   3854  HB3 PHE A 250      42.791  60.064  33.456  1.00  0.00           H0.      0
ATOM   3855  CG  PHE A 250      43.956  58.312  33.427  1.00  0.00           C0.      0
ATOM   3856  CD1 PHE A 250      42.940  57.452  32.883  1.00  0.00           C0.      0
ATOM   3857  HD1 PHE A 250      42.060  57.838  32.389  1.00  0.00           H0.      0
ATOM   3858  CE1 PHE A 250      42.980  56.083  33.195  1.00  0.00           C0.      0
ATOM   3859  HE1 PHE A 250      42.194  55.408  32.890  1.00  0.00           H0.      0
ATOM   3860  CZ  PHE A 250      44.086  55.537  33.936  1.00  0.00           C0.      0
ATOM   3861  HZ  PHE A 250      44.145  54.493  34.205  1.00  0.00           H0.      0
ATOM   3862  CE2 PHE A 250      45.105  56.361  34.428  1.00  0.00           C0.      0
ATOM   3863  HE2 PHE A 250      45.923  55.998  35.033  1.00  0.00           H0.      0
ATOM   3864  CD2 PHE A 250      44.994  57.716  34.122  1.00  0.00           C0.      0
ATOM   3865  HD2 PHE A 250      45.767  58.371  34.497  1.00  0.00           H0.      0
ATOM   3866  C   PHE A 250      43.257  59.748  30.650  1.00  0.00           C0.      0
ATOM   3867  O   PHE A 250      43.541  58.680  30.061  1.00  0.00           O0.      0
ATOM   3868  N   THR A 251      42.115  60.397  30.433  1.00  0.00           N0.      0
ATOM   3869  H   THR A 251      42.029  61.296  30.885  1.00  0.00           H0.      0
ATOM   3870  CA  THR A 251      41.091  60.036  29.406  1.00  0.00           C0.      0
ATOM   3871  HA  THR A 251      40.795  59.037  29.724  1.00  0.00           H0.      0
ATOM   3872  CB  THR A 251      39.937  60.909  29.450  1.00  0.00           C0.      0
ATOM   3873  HB  THR A 251      40.280  61.931  29.290  1.00  0.00           H0.      0
ATOM   3874  CG2 THR A 251      38.937  60.721  28.331  1.00  0.00           C0.      0
ATOM   3875 HG21 THR A 251      38.631  59.699  28.108  1.00  0.00           H0.      0
ATOM   3876 HG22 THR A 251      38.003  61.153  28.693  1.00  0.00           H0.      0
ATOM   3877 HG23 THR A 251      39.266  61.155  27.387  1.00  0.00           H0.      0
ATOM   3878  OG1 THR A 251      39.275  60.935  30.658  1.00  0.00           O0.      0
ATOM   3879  HG1 THR A 251      39.816  61.462  31.249  1.00  0.00           H0.      0
ATOM   3880  C   THR A 251      41.697  60.008  28.021  1.00  0.00           C0.      0
ATOM   3881  O   THR A 251      41.299  59.123  27.278  1.00  0.00           O0.      0
ATOM   3882  N   GLU A 252      42.799  60.711  27.684  1.00  0.00           N0.      0
ATOM   3883  H   GLU A 252      43.121  61.323  28.421  1.00  0.00           H0.      0
ATOM   3884  CA  GLU A 252      43.491  60.732  26.403  1.00  0.00           C0.      0
ATOM   3885  HA  GLU A 252      42.800  60.670  25.562  1.00  0.00           H0.      0
ATOM   3886  CB  GLU A 252      44.189  62.122  26.124  1.00  0.00           C0.      0
ATOM   3887  HB2 GLU A 252      43.408  62.881  26.081  1.00  0.00           H0.      0
ATOM   3888  HB3 GLU A 252      44.964  62.277  26.875  1.00  0.00           H0.      0
ATOM   3889  CG  GLU A 252      45.040  62.299  24.869  1.00  0.00           C0.      0
ATOM   3890  HG2 GLU A 252      45.427  63.314  24.947  1.00  0.00           H0.      0
ATOM   3891  HG3 GLU A 252      45.871  61.599  24.962  1.00  0.00           H0.      0
ATOM   3892  CD  GLU A 252      44.264  62.213  23.587  1.00  0.00           C0.      0
ATOM   3893  OE1 GLU A 252      43.018  62.407  23.522  1.00  0.00           O0.      0
ATOM   3894  OE2 GLU A 252      44.886  62.017  22.484  1.00  0.00           O0.      0
ATOM   3895  C   GLU A 252      44.616  59.607  26.267  1.00  0.00           C0.      0
ATOM   3896  O   GLU A 252      44.823  59.011  25.213  1.00  0.00           O0.      0
ATOM   3897  N   LEU A 253      45.183  59.236  27.424  1.00  0.00           N0.      0
ATOM   3898  H   LEU A 253      45.061  59.712  28.306  1.00  0.00           H0.      0
ATOM   3899  CA  LEU A 253      46.269  58.235  27.606  1.00  0.00           C0.      0
ATOM   3900  HA  LEU A 253      46.832  58.398  26.687  1.00  0.00           H0.      0
ATOM   3901  CB  LEU A 253      47.098  58.611  28.820  1.00  0.00           C0.      0
ATOM   3902  HB2 LEU A 253      47.623  59.540  28.596  1.00  0.00           H0.      0
ATOM   3903  HB3 LEU A 253      46.408  58.905  29.611  1.00  0.00           H0.      0
ATOM   3904  CG  LEU A 253      48.026  57.573  29.442  1.00  0.00           C0.      0
ATOM   3905  HG  LEU A 253      47.302  56.884  29.879  1.00  0.00           H0.      0
ATOM   3906  CD1 LEU A 253      48.895  56.860  28.424  1.00  0.00           C0.      0
ATOM   3907 HD11 LEU A 253      49.774  57.372  28.032  1.00  0.00           H0.      0
ATOM   3908 HD12 LEU A 253      49.329  56.005  28.942  1.00  0.00           H0.      0
ATOM   3909 HD13 LEU A 253      48.324  56.406  27.614  1.00  0.00           H0.      0
ATOM   3910  CD2 LEU A 253      48.947  58.151  30.609  1.00  0.00           C0.      0
ATOM   3911 HD21 LEU A 253      49.379  57.348  31.207  1.00  0.00           H0.      0
ATOM   3912 HD22 LEU A 253      49.782  58.674  30.142  1.00  0.00           H0.      0
ATOM   3913 HD23 LEU A 253      48.451  58.831  31.301  1.00  0.00           H0.      0
ATOM   3914  C   LEU A 253      45.640  56.823  27.560  1.00  0.00           C0.      0
ATOM   3915  O   LEU A 253      46.136  55.920  26.863  1.00  0.00           O0.      0
ATOM   3916  N   VAL A 254      44.587  56.548  28.298  1.00  0.00           N0.      0
ATOM   3917  H   VAL A 254      44.102  57.281  28.795  1.00  0.00           H0.      0
ATOM   3918  CA  VAL A 254      44.074  55.173  28.432  1.00  0.00           C0.      0
ATOM   3919  HA  VAL A 254      44.967  54.548  28.404  1.00  0.00           H0.      0
ATOM   3920  CB  VAL A 254      43.177  54.914  29.633  1.00  0.00           C0.      0
ATOM   3921  HB  VAL A 254      43.714  55.449  30.417  1.00  0.00           H0.      0
ATOM   3922  CG1 VAL A 254      41.760  55.473  29.516  1.00  0.00           C0.      0
ATOM   3923 HG11 VAL A 254      41.880  56.526  29.262  1.00  0.00           H0.      0
ATOM   3924 HG12 VAL A 254      41.167  54.964  28.756  1.00  0.00           H0.      0
ATOM   3925 HG13 VAL A 254      41.296  55.304  30.487  1.00  0.00           H0.      0
ATOM   3926  CG2 VAL A 254      43.207  53.386  30.032  1.00  0.00           C0.      0
ATOM   3927 HG21 VAL A 254      44.221  52.994  30.101  1.00  0.00           H0.      0
ATOM   3928 HG22 VAL A 254      42.638  53.108  30.920  1.00  0.00           H0.      0
ATOM   3929 HG23 VAL A 254      42.670  52.821  29.271  1.00  0.00           H0.      0
ATOM   3930  C   VAL A 254      43.354  54.709  27.194  1.00  0.00           C0.      0
ATOM   3931  O   VAL A 254      43.381  53.522  26.891  1.00  0.00           O0.      0
ATOM   3932  N   GLN A 255      42.740  55.602  26.441  1.00  0.00           N0.      0
ATOM   3933  H   GLN A 255      42.839  56.573  26.701  1.00  0.00           H0.      0
ATOM   3934  CA  GLN A 255      42.144  55.314  25.153  1.00  0.00           C0.      0
ATOM   3935  HA  GLN A 255      41.477  54.467  25.311  1.00  0.00           H0.      0
ATOM   3936  CB  GLN A 255      41.235  56.454  24.730  1.00  0.00           C0.      0
ATOM   3937  HB2 GLN A 255      40.380  56.489  25.405  1.00  0.00           H0.      0
ATOM   3938  HB3 GLN A 255      41.790  57.392  24.747  1.00  0.00           H0.      0
ATOM   3939  CG  GLN A 255      40.611  56.355  23.302  1.00  0.00           C0.      0
ATOM   3940  HG2 GLN A 255      40.148  57.298  23.013  1.00  0.00           H0.      0
ATOM   3941  HG3 GLN A 255      41.476  56.262  22.645  1.00  0.00           H0.      0
ATOM   3942  CD  GLN A 255      39.628  55.158  23.166  1.00  0.00           C0.      0
ATOM   3943  OE1 GLN A 255      38.447  55.307  23.368  1.00  0.00           O0.      0
ATOM   3944  NE2 GLN A 255      40.056  54.048  22.690  1.00  0.00           N0.      0
ATOM   3945 HE21 GLN A 255      39.352  53.324  22.695  1.00  0.00           H0.      0
ATOM   3946 HE22 GLN A 255      41.051  53.968  22.535  1.00  0.00           H0.      0
ATOM   3947  C   GLN A 255      43.258  55.053  24.133  1.00  0.00           C0.      0
ATOM   3948  O   GLN A 255      43.090  54.153  23.289  1.00  0.00           O0.      0
ATOM   3949  N   GLU A 256      44.370  55.754  24.131  1.00  0.00           N0.      0
ATOM   3950  H   GLU A 256      44.401  56.654  24.589  1.00  0.00           H0.      0
ATOM   3951  CA  GLU A 256      45.484  55.566  23.189  1.00  0.00           C0.      0
ATOM   3952  HA  GLU A 256      45.076  55.432  22.187  1.00  0.00           H0.      0
ATOM   3953  CB  GLU A 256      46.321  56.887  23.199  1.00  0.00           C0.      0
ATOM   3954  HB2 GLU A 256      45.580  57.682  23.115  1.00  0.00           H0.      0
ATOM   3955  HB3 GLU A 256      46.913  57.025  24.104  1.00  0.00           H0.      0
ATOM   3956  CG  GLU A 256      47.116  57.086  21.880  1.00  0.00           C0.      0
ATOM   3957  HG2 GLU A 256      46.555  56.937  20.958  1.00  0.00           H0.      0
ATOM   3958  HG3 GLU A 256      47.425  58.129  21.950  1.00  0.00           H0.      0
ATOM   3959  CD  GLU A 256      48.343  56.166  21.872  1.00  0.00           C0.      0
ATOM   3960  OE1 GLU A 256      48.541  55.522  20.834  1.00  0.00           O0.      0
ATOM   3961  OE2 GLU A 256      49.124  56.091  22.904  1.00  0.00           O0.      0
ATOM   3962  C   GLU A 256      46.276  54.278  23.425  1.00  0.00           C0.      0
ATOM   3963  O   GLU A 256      46.416  53.420  22.534  1.00  0.00           O0.      0
ATOM   3964  N   ALA A 257      46.801  54.065  24.630  1.00  0.00           N0.      0
ATOM   3965  H   ALA A 257      46.939  54.849  25.251  1.00  0.00           H0.      0
ATOM   3966  CA  ALA A 257      47.646  52.928  24.935  1.00  0.00           C0.      0
ATOM   3967  HA  ALA A 257      48.488  52.919  24.244  1.00  0.00           H0.      0
ATOM   3968  CB  ALA A 257      48.052  53.155  26.404  1.00  0.00           C0.      0
ATOM   3969  HB1 ALA A 257      48.484  52.184  26.646  1.00  0.00           H0.      0
ATOM   3970  HB2 ALA A 257      48.696  54.001  26.644  1.00  0.00           H0.      0
ATOM   3971  HB3 ALA A 257      47.192  53.251  27.067  1.00  0.00           H0.      0
ATOM   3972  C   ALA A 257      46.862  51.545  24.828  1.00  0.00           C0.      0
ATOM   3973  O   ALA A 257      47.492  50.505  24.543  1.00  0.00           O0.      0
ATOM   3974  N   PHE A 258      45.563  51.537  24.910  1.00  0.00           N0.      0
ATOM   3975  H   PHE A 258      45.134  52.426  25.122  1.00  0.00           H0.      0
ATOM   3976  CA  PHE A 258      44.651  50.384  24.747  1.00  0.00           C0.      0
ATOM   3977  HA  PHE A 258      45.277  49.533  25.017  1.00  0.00           H0.      0
ATOM   3978  CB  PHE A 258      43.523  50.469  25.747  1.00  0.00           C0.      0
ATOM   3979  HB2 PHE A 258      43.807  50.837  26.734  1.00  0.00           H0.      0
ATOM   3980  HB3 PHE A 258      42.842  51.238  25.384  1.00  0.00           H0.      0
ATOM   3981  CG  PHE A 258      42.772  49.256  26.220  1.00  0.00           C0.      0
ATOM   3982  CD1 PHE A 258      43.483  48.180  26.776  1.00  0.00           C0.      0
ATOM   3983  HD1 PHE A 258      44.547  48.329  26.889  1.00  0.00           H0.      0
ATOM   3984  CE1 PHE A 258      42.806  46.987  27.116  1.00  0.00           C0.      0
ATOM   3985  HE1 PHE A 258      43.420  46.260  27.627  1.00  0.00           H0.      0
ATOM   3986  CZ  PHE A 258      41.464  46.852  26.821  1.00  0.00           C0.      0
ATOM   3987  HZ  PHE A 258      40.891  45.971  27.068  1.00  0.00           H0.      0
ATOM   3988  CE2 PHE A 258      40.706  47.990  26.355  1.00  0.00           C0.      0
ATOM   3989  HE2 PHE A 258      39.664  47.890  26.087  1.00  0.00           H0.      0
ATOM   3990  CD2 PHE A 258      41.365  49.213  26.022  1.00  0.00           C0.      0
ATOM   3991  HD2 PHE A 258      40.846  50.082  25.646  1.00  0.00           H0.      0
ATOM   3992  C   PHE A 258      44.091  50.148  23.288  1.00  0.00           C0.      0
ATOM   3993  O   PHE A 258      43.305  49.214  23.055  1.00  0.00           O0.      0
ATOM   3994  N   GLY A 259      44.459  51.026  22.330  1.00  0.00           N0.      0
ATOM   3995  H   GLY A 259      45.132  51.740  22.569  1.00  0.00           H0.      0
ATOM   3996  CA  GLY A 259      44.147  50.906  20.933  1.00  0.00           C0.      0
ATOM   3997  HA2 GLY A 259      44.924  51.358  20.317  1.00  0.00           H0.      0
ATOM   3998  HA3 GLY A 259      43.996  49.895  20.554  1.00  0.00           H0.      0
ATOM   3999  C   GLY A 259      42.875  51.728  20.668  1.00  0.00           C0.      0
ATOM   4000  O   GLY A 259      41.912  51.696  21.398  1.00  0.00           O0.      0
ATOM   4001  N   GLY A 260      42.936  52.501  19.630  1.00  0.00           N0.      0
ATOM   4002  H   GLY A 260      43.819  52.654  19.165  1.00  0.00           H0.      0
ATOM   4003  CA  GLY A 260      42.015  53.586  19.332  1.00  0.00           C0.      0
ATOM   4004  HA2 GLY A 260      42.019  54.303  20.153  1.00  0.00           H0.      0
ATOM   4005  HA3 GLY A 260      42.426  54.118  18.474  1.00  0.00           H0.      0
ATOM   4006  C   GLY A 260      40.606  53.178  19.001  1.00  0.00           C0.      0
ATOM   4007  O   GLY A 260      39.632  53.991  19.117  1.00  0.00           O0.      0
ATOM   4008  N   ARG A 261      40.438  51.933  18.654  1.00  0.00           N0.      0
ATOM   4009  H   ARG A 261      41.255  51.342  18.711  1.00  0.00           H0.      0
ATOM   4010  CA  ARG A 261      39.138  51.255  18.429  1.00  0.00           C0.      0
ATOM   4011  HA  ARG A 261      38.457  51.855  17.826  1.00  0.00           H0.      0
ATOM   4012  CB  ARG A 261      39.427  50.011  17.592  1.00  0.00           C0.      0
ATOM   4013  HB2 ARG A 261      40.087  49.458  18.260  1.00  0.00           H0.      0
ATOM   4014  HB3 ARG A 261      38.526  49.411  17.461  1.00  0.00           H0.      0
ATOM   4015  CG  ARG A 261      40.027  50.149  16.163  1.00  0.00           C0.      0
ATOM   4016  HG2 ARG A 261      39.455  50.816  15.518  1.00  0.00           H0.      0
ATOM   4017  HG3 ARG A 261      41.016  50.603  16.232  1.00  0.00           H0.      0
ATOM   4018  CD  ARG A 261      40.230  48.787  15.357  1.00  0.00           C0.      0
ATOM   4019  HD2 ARG A 261      40.616  49.092  14.384  1.00  0.00           H0.      0
ATOM   4020  HD3 ARG A 261      41.026  48.158  15.754  1.00  0.00           H0.      0
ATOM   4021  NE  ARG A 261      39.002  48.045  15.149  1.00  0.00           N0.      0
ATOM   4022  HE  ARG A 261      38.172  48.540  14.858  1.00  0.00           H0.      0
ATOM   4023  CZ  ARG A 261      38.887  46.763  14.843  1.00  0.00           C0.      0
ATOM   4024  NH1 ARG A 261      37.688  46.324  14.600  1.00  0.00           N0.      0
ATOM   4025 HH11 ARG A 261      36.920  46.980  14.583  1.00  0.00           H0.      0
ATOM   4026 HH12 ARG A 261      37.648  45.443  14.108  1.00  0.00           H0.      0
ATOM   4027  NH2 ARG A 261      39.904  45.936  14.732  1.00  0.00           N0.      0
ATOM   4028 HH21 ARG A 261      40.869  46.189  14.891  1.00  0.00           H0.      0
ATOM   4029 HH22 ARG A 261      39.827  44.956  14.501  1.00  0.00           H0.      0
ATOM   4030  C   ARG A 261      38.320  50.874  19.735  1.00  0.00           C0.      0
ATOM   4031  O   ARG A 261      37.142  50.701  19.628  1.00  0.00           O0.      0
ATOM   4032  N   CYS A 262      38.948  51.012  20.828  1.00  0.00           N0.      0
ATOM   4033  H   CYS A 262      39.882  51.391  20.767  1.00  0.00           H0.      0
ATOM   4034  CA  CYS A 262      38.390  50.396  22.102  1.00  0.00           C0.      0
ATOM   4035  HA  CYS A 262      37.879  49.459  21.879  1.00  0.00           H0.      0
ATOM   4036  CB  CYS A 262      39.575  50.059  22.999  1.00  0.00           C0.      0
ATOM   4037  HB2 CYS A 262      40.303  50.864  23.105  1.00  0.00           H0.      0
ATOM   4038  HB3 CYS A 262      39.249  49.685  23.970  1.00  0.00           H0.      0
ATOM   4039  SG  CYS A 262      40.418  48.719  22.358  1.00  0.00           S0.      0
ATOM   4040  HG  CYS A 262      41.629  49.284  22.355  1.00  0.00           H0.      0
ATOM   4041  C   CYS A 262      37.361  51.283  22.827  1.00  0.00           C0.      0
ATOM   4042  O   CYS A 262      37.530  52.529  22.786  1.00  0.00           O0.      0
ATOM   4043  N   GLN A 263      36.295  50.746  23.401  1.00  0.00           N0.      0
ATOM   4044  H   GLN A 263      36.168  49.754  23.260  1.00  0.00           H0.      0
ATOM   4045  CA  GLN A 263      35.187  51.440  24.064  1.00  0.00           C0.      0
ATOM   4046  HA  GLN A 263      34.894  52.183  23.321  1.00  0.00           H0.      0
ATOM   4047  CB  GLN A 263      34.052  50.422  24.451  1.00  0.00           C0.      0
ATOM   4048  HB2 GLN A 263      33.863  49.828  23.557  1.00  0.00           H0.      0
ATOM   4049  HB3 GLN A 263      34.324  49.803  25.305  1.00  0.00           H0.      0
ATOM   4050  CG  GLN A 263      32.732  51.115  24.867  1.00  0.00           C0.      0
ATOM   4051  HG2 GLN A 263      32.828  51.792  25.716  1.00  0.00           H0.      0
ATOM   4052  HG3 GLN A 263      32.394  51.680  23.997  1.00  0.00           H0.      0
ATOM   4053  CD  GLN A 263      31.668  50.088  25.270  1.00  0.00           C0.      0
ATOM   4054  OE1 GLN A 263      31.853  48.900  25.261  1.00  0.00           O0.      0
ATOM   4055  NE2 GLN A 263      30.485  50.513  25.588  1.00  0.00           N0.      0
ATOM   4056 HE21 GLN A 263      29.772  49.809  25.711  1.00  0.00           H0.      0
ATOM   4057 HE22 GLN A 263      30.185  51.440  25.321  1.00  0.00           H0.      0
ATOM   4058  C   GLN A 263      35.709  52.075  25.302  1.00  0.00           C0.      0
ATOM   4059  O   GLN A 263      36.071  51.378  26.214  1.00  0.00           O0.      0
ATOM   4060  N   HID A 264      35.565  53.376  25.432  1.00  0.00           N0.      0
ATOM   4061  H   HID A 264      35.006  53.844  24.733  1.00  0.00           H0.      0
ATOM   4062  CA  HID A 264      35.806  54.015  26.723  1.00  0.00           C0.      0
ATOM   4063  HA  HID A 264      36.490  53.416  27.323  1.00  0.00           H0.      0
ATOM   4064  CB  HID A 264      36.524  55.342  26.474  1.00  0.00           C0.      0
ATOM   4065  HB2 HID A 264      37.479  55.271  25.954  1.00  0.00           H0.      0
ATOM   4066  HB3 HID A 264      35.937  56.009  25.842  1.00  0.00           H0.      0
ATOM   4067  CG  HID A 264      36.920  56.142  27.762  1.00  0.00           C0.      0
ATOM   4068  ND1 HID A 264      36.665  57.463  27.928  1.00  0.00           N0.      0
ATOM   4069  HD1 HID A 264      36.194  58.140  27.344  1.00  0.00           H0.      0
ATOM   4070  CE1 HID A 264      37.134  57.785  29.164  1.00  0.00           C0.      0
ATOM   4071  HE1 HID A 264      36.863  58.703  29.664  1.00  0.00           H0.      0
ATOM   4072  NE2 HID A 264      37.628  56.681  29.763  1.00  0.00           N0.      0
ATOM   4073  CD2 HID A 264      37.534  55.634  28.847  1.00  0.00           C0.      0
ATOM   4074  HD2 HID A 264      37.757  54.581  28.926  1.00  0.00           H0.      0
ATOM   4075  C   HID A 264      34.548  54.259  27.507  1.00  0.00           C0.      0
ATOM   4076  O   HID A 264      33.560  54.655  26.946  1.00  0.00           O0.      0
ATOM   4077  N   SER A 265      34.616  54.232  28.853  1.00  0.00           N0.      0
ATOM   4078  H   SER A 265      35.509  53.990  29.259  1.00  0.00           H0.      0
ATOM   4079  CA  SER A 265      33.698  54.765  29.841  1.00  0.00           C0.      0
ATOM   4080  HA  SER A 265      33.289  55.653  29.358  1.00  0.00           H0.      0
ATOM   4081  CB  SER A 265      32.536  53.814  29.988  1.00  0.00           C0.      0
ATOM   4082  HB2 SER A 265      32.122  53.521  29.023  1.00  0.00           H0.      0
ATOM   4083  HB3 SER A 265      32.901  52.996  30.608  1.00  0.00           H0.      0
ATOM   4084  OG  SER A 265      31.509  54.422  30.760  1.00  0.00           O0.      0
ATOM   4085  HG  SER A 265      31.052  53.709  31.212  1.00  0.00           H0.      0
ATOM   4086  C   SER A 265      34.355  55.147  31.149  1.00  0.00           C0.      0
ATOM   4087  O   SER A 265      35.351  54.576  31.561  1.00  0.00           O0.      0
ATOM   4088  N   VAL A 266      33.795  56.093  31.937  1.00  0.00           N0.      0
ATOM   4089  H   VAL A 266      32.870  56.430  31.711  1.00  0.00           H0.      0
ATOM   4090  CA  VAL A 266      34.215  56.359  33.307  1.00  0.00           C0.      0
ATOM   4091  HA  VAL A 266      34.596  55.377  33.588  1.00  0.00           H0.      0
ATOM   4092  CB  VAL A 266      35.327  57.502  33.365  1.00  0.00           C0.      0
ATOM   4093  HB  VAL A 266      36.230  57.104  32.903  1.00  0.00           H0.      0
ATOM   4094  CG1 VAL A 266      34.895  58.772  32.650  1.00  0.00           C0.      0
ATOM   4095 HG11 VAL A 266      34.055  59.364  33.013  1.00  0.00           H0.      0
ATOM   4096 HG12 VAL A 266      35.791  59.373  32.809  1.00  0.00           H0.      0
ATOM   4097 HG13 VAL A 266      34.962  58.612  31.574  1.00  0.00           H0.      0
ATOM   4098  CG2 VAL A 266      35.730  57.873  34.774  1.00  0.00           C0.      0
ATOM   4099 HG21 VAL A 266      34.882  58.351  35.263  1.00  0.00           H0.      0
ATOM   4100 HG22 VAL A 266      36.177  57.014  35.273  1.00  0.00           H0.      0
ATOM   4101 HG23 VAL A 266      36.529  58.610  34.703  1.00  0.00           H0.      0
ATOM   4102  C   VAL A 266      33.131  56.615  34.285  1.00  0.00           C0.      0
ATOM   4103  O   VAL A 266      32.289  57.502  34.100  1.00  0.00           O0.      0
ATOM   4104  N   LEU A 267      33.109  55.859  35.413  1.00  0.00           N0.      0
ATOM   4105  H   LEU A 267      33.904  55.262  35.592  1.00  0.00           H0.      0
ATOM   4106  CA  LEU A 267      32.281  56.002  36.608  1.00  0.00           C0.      0
ATOM   4107  HA  LEU A 267      31.352  56.480  36.298  1.00  0.00           H0.      0
ATOM   4108  CB  LEU A 267      32.109  54.561  37.234  1.00  0.00           C0.      0
ATOM   4109  HB2 LEU A 267      33.125  54.175  37.314  1.00  0.00           H0.      0
ATOM   4110  HB3 LEU A 267      31.696  54.718  38.231  1.00  0.00           H0.      0
ATOM   4111  CG  LEU A 267      31.230  53.588  36.506  1.00  0.00           C0.      0
ATOM   4112  HG  LEU A 267      30.361  54.175  36.210  1.00  0.00           H0.      0
ATOM   4113  CD1 LEU A 267      31.710  53.054  35.165  1.00  0.00           C0.      0
ATOM   4114 HD11 LEU A 267      32.598  52.452  35.354  1.00  0.00           H0.      0
ATOM   4115 HD12 LEU A 267      31.010  52.330  34.747  1.00  0.00           H0.      0
ATOM   4116 HD13 LEU A 267      31.787  53.809  34.382  1.00  0.00           H0.      0
ATOM   4117  CD2 LEU A 267      30.789  52.402  37.367  1.00  0.00           C0.      0
ATOM   4118 HD21 LEU A 267      30.063  51.806  36.814  1.00  0.00           H0.      0
ATOM   4119 HD22 LEU A 267      31.655  51.785  37.606  1.00  0.00           H0.      0
ATOM   4120 HD23 LEU A 267      30.262  52.681  38.280  1.00  0.00           H0.      0
ATOM   4121  C   LEU A 267      32.956  56.829  37.665  1.00  0.00           C0.      0
ATOM   4122  O   LEU A 267      34.155  56.908  37.861  1.00  0.00           O0.      0
ATOM   4123  N   GLY A 268      32.199  57.418  38.553  1.00  0.00           N0.      0
ATOM   4124  H   GLY A 268      31.195  57.396  38.442  1.00  0.00           H0.      0
ATOM   4125  CA  GLY A 268      32.664  58.295  39.606  1.00  0.00           C0.      0
ATOM   4126  HA2 GLY A 268      33.747  58.388  39.688  1.00  0.00           H0.      0
ATOM   4127  HA3 GLY A 268      32.162  59.241  39.406  1.00  0.00           H0.      0
ATOM   4128  C   GLY A 268      32.159  57.797  40.920  1.00  0.00           C0.      0
ATOM   4129  O   GLY A 268      30.976  57.769  41.114  1.00  0.00           O0.      0
ATOM   4130  N   ASP A 269      33.038  57.348  41.818  1.00  0.00           N0.      0
ATOM   4131  H   ASP A 269      34.008  57.486  41.572  1.00  0.00           H0.      0
ATOM   4132  CA  ASP A 269      32.765  56.627  43.124  1.00  0.00           C0.      0
ATOM   4133  HA  ASP A 269      33.669  56.108  43.440  1.00  0.00           H0.      0
ATOM   4134  CB  ASP A 269      32.377  57.593  44.259  1.00  0.00           C0.      0
ATOM   4135  HB2 ASP A 269      31.388  57.939  43.960  1.00  0.00           H0.      0
ATOM   4136  HB3 ASP A 269      32.203  56.986  45.147  1.00  0.00           H0.      0
ATOM   4137  CG  ASP A 269      33.318  58.716  44.607  1.00  0.00           C0.      0
ATOM   4138  OD1 ASP A 269      34.493  58.722  44.230  1.00  0.00           O0.      0
ATOM   4139  OD2 ASP A 269      32.886  59.519  45.432  1.00  0.00           O0.      0
ATOM   4140  C   ASP A 269      31.719  55.477  42.916  1.00  0.00           C0.      0
ATOM   4141  O   ASP A 269      30.691  55.381  43.597  1.00  0.00           O0.      0
ATOM   4142  N   PHE A 270      31.972  54.639  41.923  1.00  0.00           N0.      0
ATOM   4143  H   PHE A 270      32.819  54.853  41.417  1.00  0.00           H0.      0
ATOM   4144  CA  PHE A 270      31.219  53.444  41.385  1.00  0.00           C0.      0
ATOM   4145  HA  PHE A 270      31.649  53.180  40.418  1.00  0.00           H0.      0
ATOM   4146  CB  PHE A 270      31.352  52.276  42.364  1.00  0.00           C0.      0
ATOM   4147  HB2 PHE A 270      31.156  52.618  43.380  1.00  0.00           H0.      0
ATOM   4148  HB3 PHE A 270      30.733  51.434  42.054  1.00  0.00           H0.      0
ATOM   4149  CG  PHE A 270      32.707  51.773  42.320  1.00  0.00           C0.      0
ATOM   4150  CD1 PHE A 270      33.627  52.095  43.340  1.00  0.00           C0.      0
ATOM   4151  HD1 PHE A 270      33.460  52.866  44.077  1.00  0.00           H0.      0
ATOM   4152  CE1 PHE A 270      34.939  51.505  43.242  1.00  0.00           C0.      0
ATOM   4153  HE1 PHE A 270      35.784  51.847  43.820  1.00  0.00           H0.      0
ATOM   4154  CZ  PHE A 270      35.265  50.632  42.166  1.00  0.00           C0.      0
ATOM   4155  HZ  PHE A 270      36.269  50.280  41.977  1.00  0.00           H0.      0
ATOM   4156  CE2 PHE A 270      34.344  50.309  41.192  1.00  0.00           C0.      0
ATOM   4157  HE2 PHE A 270      34.626  49.728  40.326  1.00  0.00           H0.      0
ATOM   4158  CD2 PHE A 270      33.102  50.904  41.222  1.00  0.00           C0.      0
ATOM   4159  HD2 PHE A 270      32.407  50.574  40.464  1.00  0.00           H0.      0
ATOM   4160  C   PHE A 270      29.697  53.683  41.003  1.00  0.00           C0.      0
ATOM   4161  O   PHE A 270      28.905  52.775  40.736  1.00  0.00           O0.      0
ATOM   4162  N   LYS A 271      29.346  54.930  41.091  1.00  0.00           N0.      0
ATOM   4163  H   LYS A 271      30.035  55.618  41.358  1.00  0.00           H0.      0
ATOM   4164  CA  LYS A 271      28.202  55.492  40.423  1.00  0.00           C0.      0
ATOM   4165  HA  LYS A 271      27.442  54.724  40.277  1.00  0.00           H0.      0
ATOM   4166  CB  LYS A 271      27.640  56.604  41.395  1.00  0.00           C0.      0
ATOM   4167  HB2 LYS A 271      28.443  57.315  41.591  1.00  0.00           H0.      0
ATOM   4168  HB3 LYS A 271      26.864  57.184  40.897  1.00  0.00           H0.      0
ATOM   4169  CG  LYS A 271      27.072  56.022  42.730  1.00  0.00           C0.      0
ATOM   4170  HG2 LYS A 271      26.125  55.508  42.566  1.00  0.00           H0.      0
ATOM   4171  HG3 LYS A 271      27.738  55.296  43.195  1.00  0.00           H0.      0
ATOM   4172  CD  LYS A 271      26.761  57.234  43.741  1.00  0.00           C0.      0
ATOM   4173  HD2 LYS A 271      27.698  57.778  43.863  1.00  0.00           H0.      0
ATOM   4174  HD3 LYS A 271      26.032  57.913  43.297  1.00  0.00           H0.      0
ATOM   4175  CE  LYS A 271      26.322  56.698  45.113  1.00  0.00           C0.      0
ATOM   4176  HE2 LYS A 271      25.462  56.048  44.955  1.00  0.00           H0.      0
ATOM   4177  HE3 LYS A 271      27.152  56.087  45.468  1.00  0.00           H0.      0
ATOM   4178  NZ  LYS A 271      26.004  57.791  46.006  1.00  0.00           N0.      0
ATOM   4179  HZ1 LYS A 271      25.168  58.330  45.829  1.00  0.00           H0.      0
ATOM   4180  HZ2 LYS A 271      25.793  57.391  46.909  1.00  0.00           H0.      0
ATOM   4181  HZ3 LYS A 271      26.788  58.420  46.109  1.00  0.00           H0.      0
ATOM   4182  C   LYS A 271      28.418  55.916  38.975  1.00  0.00           C0.      0
ATOM   4183  O   LYS A 271      29.584  56.156  38.695  1.00  0.00           O0.      0
ATOM   4184  N   PRO A 272      27.435  56.189  38.066  1.00  0.00           N0.      0
ATOM   4185  CD  PRO A 272      25.944  56.170  38.314  1.00  0.00           C0.      0
ATOM   4186  HD2 PRO A 272      25.794  56.628  39.292  1.00  0.00           H0.      0
ATOM   4187  HD3 PRO A 272      25.720  55.111  38.446  1.00  0.00           H0.      0
ATOM   4188  CG  PRO A 272      25.127  56.866  37.157  1.00  0.00           C0.      0
ATOM   4189  HG2 PRO A 272      24.868  57.889  37.429  1.00  0.00           H0.      0
ATOM   4190  HG3 PRO A 272      24.339  56.266  36.701  1.00  0.00           H0.      0
ATOM   4191  CB  PRO A 272      26.257  56.819  36.091  1.00  0.00           C0.      0
ATOM   4192  HB2 PRO A 272      26.080  57.740  35.535  1.00  0.00           H0.      0
ATOM   4193  HB3 PRO A 272      26.175  55.912  35.492  1.00  0.00           H0.      0
ATOM   4194  CA  PRO A 272      27.591  56.940  36.838  1.00  0.00           C0.      0
ATOM   4195  HA  PRO A 272      28.376  56.394  36.314  1.00  0.00           H0.      0
ATOM   4196  C   PRO A 272      27.929  58.377  37.049  1.00  0.00           C0.      0
ATOM   4197  O   PRO A 272      27.298  59.116  37.827  1.00  0.00           O0.      0
ATOM   4198  N   TYR A 273      28.943  58.766  36.281  1.00  0.00           N0.      0
ATOM   4199  H   TYR A 273      29.325  57.971  35.789  1.00  0.00           H0.      0
ATOM   4200  CA  TYR A 273      29.371  60.143  36.121  1.00  0.00           C0.      0
ATOM   4201  HA  TYR A 273      29.304  60.712  37.048  1.00  0.00           H0.      0
ATOM   4202  CB  TYR A 273      30.903  60.093  35.780  1.00  0.00           C0.      0
ATOM   4203  HB2 TYR A 273      31.430  59.721  36.659  1.00  0.00           H0.      0
ATOM   4204  HB3 TYR A 273      31.139  59.456  34.928  1.00  0.00           H0.      0
ATOM   4205  CG  TYR A 273      31.525  61.443  35.558  1.00  0.00           C0.      0
ATOM   4206  CD1 TYR A 273      31.697  62.311  36.654  1.00  0.00           C0.      0
ATOM   4207  HD1 TYR A 273      31.550  61.997  37.676  1.00  0.00           H0.      0
ATOM   4208  CE1 TYR A 273      32.254  63.589  36.490  1.00  0.00           C0.      0
ATOM   4209  HE1 TYR A 273      32.358  64.261  37.329  1.00  0.00           H0.      0
ATOM   4210  CZ  TYR A 273      32.393  64.124  35.151  1.00  0.00           C0.      0
ATOM   4211  OH  TYR A 273      32.989  65.360  35.009  1.00  0.00           O0.      0
ATOM   4212  HH  TYR A 273      33.337  65.498  34.125  1.00  0.00           H0.      0
ATOM   4213  CE2 TYR A 273      32.214  63.290  34.041  1.00  0.00           C0.      0
ATOM   4214  HE2 TYR A 273      32.398  63.599  33.022  1.00  0.00           H0.      0
ATOM   4215  CD2 TYR A 273      31.808  61.924  34.281  1.00  0.00           C0.      0
ATOM   4216  HD2 TYR A 273      31.716  61.247  33.445  1.00  0.00           H0.      0
ATOM   4217  C   TYR A 273      28.563  60.867  35.030  1.00  0.00           C0.      0
ATOM   4218  O   TYR A 273      27.951  60.238  34.144  1.00  0.00           O0.      0
ATOM   4219  N   ARG A 274      28.667  62.256  34.962  1.00  0.00           N0.      0
ATOM   4220  H   ARG A 274      29.240  62.725  35.649  1.00  0.00           H0.      0
ATOM   4221  CA  ARG A 274      28.167  63.098  33.843  1.00  0.00           C0.      0
ATOM   4222  HA  ARG A 274      28.256  62.518  32.924  1.00  0.00           H0.      0
ATOM   4223  CB  ARG A 274      26.666  63.412  34.104  1.00  0.00           C0.      0
ATOM   4224  HB2 ARG A 274      26.091  62.486  34.091  1.00  0.00           H0.      0
ATOM   4225  HB3 ARG A 274      26.571  63.854  35.095  1.00  0.00           H0.      0
ATOM   4226  CG  ARG A 274      26.051  64.401  33.185  1.00  0.00           C0.      0
ATOM   4227  HG2 ARG A 274      26.622  65.301  33.414  1.00  0.00           H0.      0
ATOM   4228  HG3 ARG A 274      26.241  64.037  32.175  1.00  0.00           H0.      0
ATOM   4229  CD  ARG A 274      24.560  64.385  33.478  1.00  0.00           C0.      0
ATOM   4230  HD2 ARG A 274      24.022  64.841  32.647  1.00  0.00           H0.      0
ATOM   4231  HD3 ARG A 274      24.215  63.352  33.521  1.00  0.00           H0.      0
ATOM   4232  NE  ARG A 274      24.249  65.149  34.728  1.00  0.00           N0.      0
ATOM   4233  HE  ARG A 274      24.265  64.622  35.590  1.00  0.00           H0.      0
ATOM   4234  CZ  ARG A 274      24.131  66.510  34.782  1.00  0.00           C0.      0
ATOM   4235  NH1 ARG A 274      24.139  67.327  33.777  1.00  0.00           N0.      0
ATOM   4236 HH11 ARG A 274      24.084  66.889  32.869  1.00  0.00           H0.      0
ATOM   4237 HH12 ARG A 274      24.122  68.325  33.926  1.00  0.00           H0.      0
ATOM   4238  NH2 ARG A 274      23.845  66.970  35.995  1.00  0.00           N0.      0
ATOM   4239 HH21 ARG A 274      24.032  66.470  36.853  1.00  0.00           H0.      0
ATOM   4240 HH22 ARG A 274      23.846  67.967  36.157  1.00  0.00           H0.      0
ATOM   4241  C   ARG A 274      29.123  64.315  33.778  1.00  0.00           C0.      0
ATOM   4242  O   ARG A 274      29.500  64.790  34.893  1.00  0.00           O0.      0
ATOM   4243  N   PRO A 275      29.392  64.911  32.651  1.00  0.00           N0.      0
ATOM   4244  CD  PRO A 275      29.210  64.345  31.360  1.00  0.00           C0.      0
ATOM   4245  HD2 PRO A 275      28.220  64.597  30.980  1.00  0.00           H0.      0
ATOM   4246  HD3 PRO A 275      29.183  63.255  31.334  1.00  0.00           H0.      0
ATOM   4247  CG  PRO A 275      30.319  64.940  30.532  1.00  0.00           C0.      0
ATOM   4248  HG2 PRO A 275      30.166  64.998  29.455  1.00  0.00           H0.      0
ATOM   4249  HG3 PRO A 275      31.233  64.397  30.774  1.00  0.00           H0.      0
ATOM   4250  CB  PRO A 275      30.407  66.362  31.170  1.00  0.00           C0.      0
ATOM   4251  HB2 PRO A 275      29.555  66.843  30.687  1.00  0.00           H0.      0
ATOM   4252  HB3 PRO A 275      31.332  66.911  30.993  1.00  0.00           H0.      0
ATOM   4253  CA  PRO A 275      30.176  66.122  32.616  1.00  0.00           C0.      0
ATOM   4254  HA  PRO A 275      31.066  65.774  33.140  1.00  0.00           H0.      0
ATOM   4255  C   PRO A 275      29.452  67.297  33.266  1.00  0.00           C0.      0
ATOM   4256  O   PRO A 275      28.325  67.678  32.922  1.00  0.00           O0.      0
ATOM   4257  N   GLY A 276      30.195  67.889  34.251  1.00  0.00           N0.      0
ATOM   4258  H   GLY A 276      31.043  67.440  34.567  1.00  0.00           H0.      0
ATOM   4259  CA  GLY A 276      29.742  69.099  34.982  1.00  0.00           C0.      0
ATOM   4260  HA2 GLY A 276      30.572  69.624  35.456  1.00  0.00           H0.      0
ATOM   4261  HA3 GLY A 276      29.329  69.716  34.184  1.00  0.00           H0.      0
ATOM   4262  C   GLY A 276      28.662  68.891  35.983  1.00  0.00           C0.      0
ATOM   4263  O   GLY A 276      27.955  69.824  36.365  1.00  0.00           O0.      0
ATOM   4264  N   GLN A 277      28.351  67.626  36.345  1.00  0.00           N0.      0
ATOM   4265  H   GLN A 277      28.891  66.904  35.890  1.00  0.00           H0.      0
ATOM   4266  CA  GLN A 277      27.518  67.300  37.481  1.00  0.00           C0.      0
ATOM   4267  HA  GLN A 277      26.501  67.632  37.269  1.00  0.00           H0.      0
ATOM   4268  CB  GLN A 277      27.412  65.738  37.737  1.00  0.00           C0.      0
ATOM   4269  HB2 GLN A 277      26.528  65.639  38.367  1.00  0.00           H0.      0
ATOM   4270  HB3 GLN A 277      27.305  65.277  36.756  1.00  0.00           H0.      0
ATOM   4271  CG  GLN A 277      28.641  65.139  38.444  1.00  0.00           C0.      0
ATOM   4272  HG2 GLN A 277      29.457  65.232  37.727  1.00  0.00           H0.      0
ATOM   4273  HG3 GLN A 277      28.789  65.718  39.356  1.00  0.00           H0.      0
ATOM   4274  CD  GLN A 277      28.474  63.640  38.708  1.00  0.00           C0.      0
ATOM   4275  OE1 GLN A 277      27.401  63.018  38.610  1.00  0.00           O0.      0
ATOM   4276  NE2 GLN A 277      29.550  63.029  39.273  1.00  0.00           N0.      0
ATOM   4277 HE21 GLN A 277      29.461  62.044  39.476  1.00  0.00           H0.      0
ATOM   4278 HE22 GLN A 277      30.425  63.519  39.391  1.00  0.00           H0.      0
ATOM   4279  C   GLN A 277      27.883  68.026  38.830  1.00  0.00           C0.      0
ATOM   4280  O   GLN A 277      29.029  68.486  39.066  1.00  0.00           O0.      0
ATOM   4281  N   ALA A 278      26.945  68.197  39.745  1.00  0.00           N0.      0
ATOM   4282  H   ALA A 278      25.965  67.995  39.605  1.00  0.00           H0.      0
ATOM   4283  CA  ALA A 278      27.130  68.841  41.064  1.00  0.00           C0.      0
ATOM   4284  HA  ALA A 278      27.700  69.750  40.871  1.00  0.00           H0.      0
ATOM   4285  CB  ALA A 278      25.787  69.254  41.659  1.00  0.00           C0.      0
ATOM   4286  HB1 ALA A 278      25.960  69.787  42.594  1.00  0.00           H0.      0
ATOM   4287  HB2 ALA A 278      25.334  69.907  40.914  1.00  0.00           H0.      0
ATOM   4288  HB3 ALA A 278      25.149  68.386  41.827  1.00  0.00           H0.      0
ATOM   4289  C   ALA A 278      27.966  68.086  42.119  1.00  0.00           C0.      0
ATOM   4290  O   ALA A 278      28.676  68.700  42.942  1.00  0.00           O0.      0
ATOM   4291  N   TYR A 279      27.972  66.763  42.104  1.00  0.00           N0.      0
ATOM   4292  H   TYR A 279      27.303  66.379  41.452  1.00  0.00           H0.      0
ATOM   4293  CA  TYR A 279      28.593  65.787  43.098  1.00  0.00           C0.      0
ATOM   4294  HA  TYR A 279      28.510  66.211  44.099  1.00  0.00           H0.      0
ATOM   4295  CB  TYR A 279      28.035  64.395  43.034  1.00  0.00           C0.      0
ATOM   4296  HB2 TYR A 279      27.016  64.509  43.405  1.00  0.00           H0.      0
ATOM   4297  HB3 TYR A 279      27.830  64.094  42.007  1.00  0.00           H0.      0
ATOM   4298  CG  TYR A 279      28.709  63.352  43.863  1.00  0.00           C0.      0
ATOM   4299  CD1 TYR A 279      29.561  62.423  43.250  1.00  0.00           C0.      0
ATOM   4300  HD1 TYR A 279      29.751  62.517  42.191  1.00  0.00           H0.      0
ATOM   4301  CE1 TYR A 279      30.291  61.494  43.997  1.00  0.00           C0.      0
ATOM   4302  HE1 TYR A 279      30.927  60.759  43.526  1.00  0.00           H0.      0
ATOM   4303  CZ  TYR A 279      30.016  61.350  45.383  1.00  0.00           C0.      0
ATOM   4304  OH  TYR A 279      30.586  60.301  46.024  1.00  0.00           O0.      0
ATOM   4305  HH  TYR A 279      31.484  60.101  45.748  1.00  0.00           H0.      0
ATOM   4306  CE2 TYR A 279      29.045  62.228  46.020  1.00  0.00           C0.      0
ATOM   4307  HE2 TYR A 279      28.874  62.124  47.082  1.00  0.00           H0.      0
ATOM   4308  CD2 TYR A 279      28.409  63.227  45.237  1.00  0.00           C0.      0
ATOM   4309  HD2 TYR A 279      27.701  63.924  45.659  1.00  0.00           H0.      0
ATOM   4310  C   TYR A 279      30.106  65.690  42.896  1.00  0.00           C0.      0
ATOM   4311  O   TYR A 279      30.529  65.290  41.823  1.00  0.00           O0.      0
ATOM   4312  N   VAL A 280      30.976  65.964  43.920  1.00  0.00           N0.      0
ATOM   4313  H   VAL A 280      30.524  66.267  44.771  1.00  0.00           H0.      0
ATOM   4314  CA  VAL A 280      32.435  65.797  43.806  1.00  0.00           C0.      0
ATOM   4315  HA  VAL A 280      32.789  66.056  42.808  1.00  0.00           H0.      0
ATOM   4316  CB  VAL A 280      33.185  66.728  44.706  1.00  0.00           C0.      0
ATOM   4317  HB  VAL A 280      33.077  66.565  45.779  1.00  0.00           H0.      0
ATOM   4318  CG1 VAL A 280      34.640  66.619  44.321  1.00  0.00           C0.      0
ATOM   4319 HG11 VAL A 280      34.957  65.612  44.051  1.00  0.00           H0.      0
ATOM   4320 HG12 VAL A 280      34.956  67.395  43.624  1.00  0.00           H0.      0
ATOM   4321 HG13 VAL A 280      35.275  66.943  45.146  1.00  0.00           H0.      0
ATOM   4322  CG2 VAL A 280      32.751  68.151  44.607  1.00  0.00           C0.      0
ATOM   4323 HG21 VAL A 280      31.806  68.385  45.098  1.00  0.00           H0.      0
ATOM   4324 HG22 VAL A 280      33.474  68.763  45.147  1.00  0.00           H0.      0
ATOM   4325 HG23 VAL A 280      32.637  68.438  43.562  1.00  0.00           H0.      0
ATOM   4326  C   VAL A 280      32.720  64.332  44.166  1.00  0.00           C0.      0
ATOM   4327  O   VAL A 280      32.706  63.932  45.326  1.00  0.00           O0.      0
ATOM   4328  N   PRO A 281      33.246  63.501  43.249  1.00  0.00           N0.      0
ATOM   4329  CD  PRO A 281      33.369  63.669  41.748  1.00  0.00           C0.      0
ATOM   4330  HD2 PRO A 281      33.701  64.644  41.392  1.00  0.00           H0.      0
ATOM   4331  HD3 PRO A 281      32.412  63.411  41.295  1.00  0.00           H0.      0
ATOM   4332  CG  PRO A 281      34.382  62.612  41.213  1.00  0.00           C0.      0
ATOM   4333  HG2 PRO A 281      35.385  63.032  41.142  1.00  0.00           H0.      0
ATOM   4334  HG3 PRO A 281      34.141  62.279  40.203  1.00  0.00           H0.      0
ATOM   4335  CB  PRO A 281      34.178  61.502  42.306  1.00  0.00           C0.      0
ATOM   4336  HB2 PRO A 281      35.020  60.809  42.314  1.00  0.00           H0.      0
ATOM   4337  HB3 PRO A 281      33.247  60.995  42.056  1.00  0.00           H0.      0
ATOM   4338  CA  PRO A 281      33.873  62.215  43.642  1.00  0.00           C0.      0
ATOM   4339  HA  PRO A 281      33.167  61.598  44.199  1.00  0.00           H0.      0
ATOM   4340  C   PRO A 281      35.252  62.279  44.404  1.00  0.00           C0.      0
ATOM   4341  O   PRO A 281      35.881  63.292  44.539  1.00  0.00           O0.      0
ATOM   4342  N   CYS A 282      35.650  61.128  44.940  1.00  0.00           N0.      0
ATOM   4343  H   CYS A 282      35.017  60.344  44.875  1.00  0.00           H0.      0
ATOM   4344  CA  CYS A 282      36.979  60.877  45.413  1.00  0.00           C0.      0
ATOM   4345  HA  CYS A 282      37.543  61.804  45.518  1.00  0.00           H0.      0
ATOM   4346  CB  CYS A 282      36.939  60.068  46.743  1.00  0.00           C0.      0
ATOM   4347  HB2 CYS A 282      36.220  60.514  47.430  1.00  0.00           H0.      0
ATOM   4348  HB3 CYS A 282      36.449  59.114  46.546  1.00  0.00           H0.      0
ATOM   4349  SG  CYS A 282      38.643  59.830  47.383  1.00  0.00           S0.      0
ATOM   4350  HG  CYS A 282      39.255  59.730  46.200  1.00  0.00           H0.      0
ATOM   4351  C   CYS A 282      37.833  60.141  44.307  1.00  0.00           C0.      0
ATOM   4352  O   CYS A 282      39.083  60.443  44.289  1.00  0.00           O0.      0
ATOM   4353  N   TYR A 283      37.202  59.236  43.533  1.00  0.00           N0.      0
ATOM   4354  H   TYR A 283      36.270  59.038  43.868  1.00  0.00           H0.      0
ATOM   4355  CA  TYR A 283      37.764  58.376  42.490  1.00  0.00           C0.      0
ATOM   4356  HA  TYR A 283      38.651  58.961  42.248  1.00  0.00           H0.      0
ATOM   4357  CB  TYR A 283      38.172  56.952  42.923  1.00  0.00           C0.      0
ATOM   4358  HB2 TYR A 283      37.337  56.255  42.857  1.00  0.00           H0.      0
ATOM   4359  HB3 TYR A 283      38.987  56.585  42.301  1.00  0.00           H0.      0
ATOM   4360  CG  TYR A 283      38.687  56.757  44.349  1.00  0.00           C0.      0
ATOM   4361  CD1 TYR A 283      37.790  56.643  45.379  1.00  0.00           C0.      0
ATOM   4362  HD1 TYR A 283      36.749  56.472  45.145  1.00  0.00           H0.      0
ATOM   4363  CE1 TYR A 283      38.250  56.433  46.677  1.00  0.00           C0.      0
ATOM   4364  HE1 TYR A 283      37.500  56.354  47.450  1.00  0.00           H0.      0
ATOM   4365  CZ  TYR A 283      39.601  56.330  46.931  1.00  0.00           C0.      0
ATOM   4366  OH  TYR A 283      39.975  55.855  48.124  1.00  0.00           O0.      0
ATOM   4367  HH  TYR A 283      39.217  55.424  48.526  1.00  0.00           H0.      0
ATOM   4368  CE2 TYR A 283      40.518  56.440  45.888  1.00  0.00           C0.      0
ATOM   4369  HE2 TYR A 283      41.540  56.419  46.236  1.00  0.00           H0.      0
ATOM   4370  CD2 TYR A 283      40.072  56.708  44.579  1.00  0.00           C0.      0
ATOM   4371  HD2 TYR A 283      40.738  56.669  43.730  1.00  0.00           H0.      0
ATOM   4372  C   TYR A 283      36.997  58.333  41.224  1.00  0.00           C0.      0
ATOM   4373  O   TYR A 283      35.809  58.010  41.232  1.00  0.00           O0.      0
ATOM   4374  N   PHE A 284      37.658  58.329  40.103  1.00  0.00           N0.      0
ATOM   4375  H   PHE A 284      38.663  58.395  40.188  1.00  0.00           H0.      0
ATOM   4376  CA  PHE A 284      37.138  57.994  38.839  1.00  0.00           C0.      0
ATOM   4377  HA  PHE A 284      36.051  58.061  38.805  1.00  0.00           H0.      0
ATOM   4378  CB  PHE A 284      37.707  58.974  37.796  1.00  0.00           C0.      0
ATOM   4379  HB2 PHE A 284      38.791  58.882  37.727  1.00  0.00           H0.      0
ATOM   4380  HB3 PHE A 284      37.363  58.856  36.769  1.00  0.00           H0.      0
ATOM   4381  CG  PHE A 284      37.421  60.420  38.190  1.00  0.00           C0.      0
ATOM   4382  CD1 PHE A 284      38.453  61.196  38.730  1.00  0.00           C0.      0
ATOM   4383  HD1 PHE A 284      39.487  60.895  38.810  1.00  0.00           H0.      0
ATOM   4384  CE1 PHE A 284      38.370  62.554  38.905  1.00  0.00           C0.      0
ATOM   4385  HE1 PHE A 284      39.258  63.053  39.264  1.00  0.00           H0.      0
ATOM   4386  CZ  PHE A 284      37.146  63.163  38.584  1.00  0.00           C0.      0
ATOM   4387  HZ  PHE A 284      36.968  64.206  38.805  1.00  0.00           H0.      0
ATOM   4388  CE2 PHE A 284      35.961  62.344  38.211  1.00  0.00           C0.      0
ATOM   4389  HE2 PHE A 284      35.048  62.854  37.940  1.00  0.00           H0.      0
ATOM   4390  CD2 PHE A 284      36.194  61.040  37.856  1.00  0.00           C0.      0
ATOM   4391  HD2 PHE A 284      35.389  60.432  37.469  1.00  0.00           H0.      0
ATOM   4392  C   PHE A 284      37.560  56.534  38.537  1.00  0.00           C0.      0
ATOM   4393  O   PHE A 284      38.727  56.184  38.693  1.00  0.00           O0.      0
ATOM   4394  N   ILE A 285      36.640  55.693  38.140  1.00  0.00           N0.      0
ATOM   4395  H   ILE A 285      35.652  55.904  38.127  1.00  0.00           H0.      0
ATOM   4396  CA  ILE A 285      36.934  54.350  37.682  1.00  0.00           C0.      0
ATOM   4397  HA  ILE A 285      37.980  54.073  37.814  1.00  0.00           H0.      0
ATOM   4398  CB  ILE A 285      36.160  53.264  38.458  1.00  0.00           C0.      0
ATOM   4399  HB  ILE A 285      35.119  53.523  38.270  1.00  0.00           H0.      0
ATOM   4400  CG2 ILE A 285      36.282  51.798  37.997  1.00  0.00           C0.      0
ATOM   4401 HG21 ILE A 285      37.287  51.397  38.127  1.00  0.00           H0.      0
ATOM   4402 HG22 ILE A 285      35.560  51.191  38.544  1.00  0.00           H0.      0
ATOM   4403 HG23 ILE A 285      36.007  51.713  36.946  1.00  0.00           H0.      0
ATOM   4404  CG1 ILE A 285      36.358  53.511  39.991  1.00  0.00           C0.      0
ATOM   4405 HG12 ILE A 285      35.885  52.626  40.416  1.00  0.00           H0.      0
ATOM   4406 HG13 ILE A 285      37.375  53.450  40.378  1.00  0.00           H0.      0
ATOM   4407  CD1 ILE A 285      35.473  54.672  40.644  1.00  0.00           C0.      0
ATOM   4408 HD11 ILE A 285      35.874  55.650  40.376  1.00  0.00           H0.      0
ATOM   4409 HD12 ILE A 285      34.453  54.551  40.280  1.00  0.00           H0.      0
ATOM   4410 HD13 ILE A 285      35.446  54.576  41.729  1.00  0.00           H0.      0
ATOM   4411  C   ILE A 285      36.693  54.277  36.248  1.00  0.00           C0.      0
ATOM   4412  O   ILE A 285      35.602  54.405  35.722  1.00  0.00           O0.      0
ATOM   4413  N   HID A 286      37.769  54.071  35.531  1.00  0.00           N0.      0
ATOM   4414  H   HID A 286      38.603  53.913  36.079  1.00  0.00           H0.      0
ATOM   4415  CA  HID A 286      37.855  53.861  34.069  1.00  0.00           C0.      0
ATOM   4416  HA  HID A 286      37.167  54.542  33.568  1.00  0.00           H0.      0
ATOM   4417  CB  HID A 286      39.235  54.298  33.714  1.00  0.00           C0.      0
ATOM   4418  HB2 HID A 286      39.902  53.868  34.461  1.00  0.00           H0.      0
ATOM   4419  HB3 HID A 286      39.541  53.841  32.773  1.00  0.00           H0.      0
ATOM   4420  CG  HID A 286      39.359  55.755  33.716  1.00  0.00           C0.      0
ATOM   4421  ND1 HID A 286      38.905  56.499  32.652  1.00  0.00           N0.      0
ATOM   4422  HD1 HID A 286      38.508  56.159  31.789  1.00  0.00           H0.      0
ATOM   4423  CE1 HID A 286      39.192  57.798  32.912  1.00  0.00           C0.      0
ATOM   4424  HE1 HID A 286      39.068  58.669  32.285  1.00  0.00           H0.      0
ATOM   4425  NE2 HID A 286      39.899  57.903  34.103  1.00  0.00           N0.      0
ATOM   4426  CD2 HID A 286      40.056  56.578  34.609  1.00  0.00           C0.      0
ATOM   4427  HD2 HID A 286      40.590  56.249  35.488  1.00  0.00           H0.      0
ATOM   4428  C   HID A 286      37.592  52.405  33.695  1.00  0.00           C0.      0
ATOM   4429  O   HID A 286      38.289  51.543  34.153  1.00  0.00           O0.      0
ATOM   4430  N   VAL A 287      36.639  52.230  32.732  1.00  0.00           N0.      0
ATOM   4431  H   VAL A 287      36.257  53.033  32.252  1.00  0.00           H0.      0
ATOM   4432  CA  VAL A 287      36.231  50.890  32.274  1.00  0.00           C0.      0
ATOM   4433  HA  VAL A 287      36.904  50.099  32.603  1.00  0.00           H0.      0
ATOM   4434  CB  VAL A 287      34.971  50.524  33.090  1.00  0.00           C0.      0
ATOM   4435  HB  VAL A 287      35.215  50.572  34.151  1.00  0.00           H0.      0
ATOM   4436  CG1 VAL A 287      33.629  51.397  32.809  1.00  0.00           C0.      0
ATOM   4437 HG11 VAL A 287      33.509  51.290  31.731  1.00  0.00           H0.      0
ATOM   4438 HG12 VAL A 287      32.796  51.038  33.413  1.00  0.00           H0.      0
ATOM   4439 HG13 VAL A 287      33.803  52.408  33.178  1.00  0.00           H0.      0
ATOM   4440  CG2 VAL A 287      34.556  49.090  32.943  1.00  0.00           C0.      0
ATOM   4441 HG21 VAL A 287      33.686  48.906  33.574  1.00  0.00           H0.      0
ATOM   4442 HG22 VAL A 287      34.378  48.817  31.903  1.00  0.00           H0.      0
ATOM   4443 HG23 VAL A 287      35.340  48.366  33.166  1.00  0.00           H0.      0
ATOM   4444  C   VAL A 287      36.184  50.841  30.703  1.00  0.00           C0.      0
ATOM   4445  O   VAL A 287      35.461  51.664  30.075  1.00  0.00           O0.      0
ATOM   4446  N   LEU A 288      36.931  49.907  30.113  1.00  0.00           N0.      0
ATOM   4447  H   LEU A 288      37.562  49.311  30.630  1.00  0.00           H0.      0
ATOM   4448  CA  LEU A 288      36.969  49.645  28.675  1.00  0.00           C0.      0
ATOM   4449  HA  LEU A 288      36.199  50.214  28.153  1.00  0.00           H0.      0
ATOM   4450  CB  LEU A 288      38.307  50.297  28.271  1.00  0.00           C0.      0
ATOM   4451  HB2 LEU A 288      39.148  49.811  28.765  1.00  0.00           H0.      0
ATOM   4452  HB3 LEU A 288      38.362  50.141  27.193  1.00  0.00           H0.      0
ATOM   4453  CG  LEU A 288      38.595  51.797  28.460  1.00  0.00           C0.      0
ATOM   4454  HG  LEU A 288      37.698  52.384  28.657  1.00  0.00           H0.      0
ATOM   4455  CD1 LEU A 288      39.386  51.998  29.775  1.00  0.00           C0.      0
ATOM   4456 HD11 LEU A 288      39.605  53.054  29.935  1.00  0.00           H0.      0
ATOM   4457 HD12 LEU A 288      38.943  51.565  30.672  1.00  0.00           H0.      0
ATOM   4458 HD13 LEU A 288      40.377  51.543  29.760  1.00  0.00           H0.      0
ATOM   4459  CD2 LEU A 288      39.325  52.442  27.290  1.00  0.00           C0.      0
ATOM   4460 HD21 LEU A 288      39.374  53.528  27.361  1.00  0.00           H0.      0
ATOM   4461 HD22 LEU A 288      40.319  51.998  27.233  1.00  0.00           H0.      0
ATOM   4462 HD23 LEU A 288      38.826  52.191  26.353  1.00  0.00           H0.      0
ATOM   4463  C   LEU A 288      37.043  48.189  28.269  1.00  0.00           C0.      0
ATOM   4464  O   LEU A 288      37.866  47.426  28.715  1.00  0.00           O0.      0
ATOM   4465  N   LYS A 289      36.142  47.845  27.403  1.00  0.00           N0.      0
ATOM   4466  H   LYS A 289      35.573  48.637  27.140  1.00  0.00           H0.      0
ATOM   4467  CA  LYS A 289      36.116  46.640  26.587  1.00  0.00           C0.      0
ATOM   4468  HA  LYS A 289      36.609  45.870  27.182  1.00  0.00           H0.      0
ATOM   4469  CB  LYS A 289      34.628  46.273  26.213  1.00  0.00           C0.      0
ATOM   4470  HB2 LYS A 289      33.995  46.280  27.101  1.00  0.00           H0.      0
ATOM   4471  HB3 LYS A 289      34.223  47.075  25.596  1.00  0.00           H0.      0
ATOM   4472  CG  LYS A 289      34.382  44.977  25.418  1.00  0.00           C0.      0
ATOM   4473  HG2 LYS A 289      34.771  45.055  24.403  1.00  0.00           H0.      0
ATOM   4474  HG3 LYS A 289      34.901  44.073  25.739  1.00  0.00           H0.      0
ATOM   4475  CD  LYS A 289      32.848  44.748  25.252  1.00  0.00           C0.      0
ATOM   4476  HD2 LYS A 289      32.685  43.700  25.000  1.00  0.00           H0.      0
ATOM   4477  HD3 LYS A 289      32.367  44.930  26.213  1.00  0.00           H0.      0
ATOM   4478  CE  LYS A 289      32.184  45.661  24.226  1.00  0.00           C0.      0
ATOM   4479  HE2 LYS A 289      31.147  45.764  24.547  1.00  0.00           H0.      0
ATOM   4480  HE3 LYS A 289      32.655  46.632  24.071  1.00  0.00           H0.      0
ATOM   4481  NZ  LYS A 289      32.011  44.932  22.959  1.00  0.00           N0.      0
ATOM   4482  HZ1 LYS A 289      31.396  44.135  23.045  1.00  0.00           H0.      0
ATOM   4483  HZ2 LYS A 289      31.552  45.510  22.270  1.00  0.00           H0.      0
ATOM   4484  HZ3 LYS A 289      32.930  44.658  22.643  1.00  0.00           H0.      0
ATOM   4485  C   LYS A 289      36.959  46.698  25.284  1.00  0.00           C0.      0
ATOM   4486  O   LYS A 289      36.981  47.751  24.683  1.00  0.00           O0.      0
ATOM   4487  N   LYS A 290      37.673  45.647  24.883  1.00  0.00           N0.      0
ATOM   4488  H   LYS A 290      37.496  44.841  25.465  1.00  0.00           H0.      0
ATOM   4489  CA  LYS A 290      38.679  45.636  23.776  1.00  0.00           C0.      0
ATOM   4490  HA  LYS A 290      39.128  46.628  23.722  1.00  0.00           H0.      0
ATOM   4491  CB  LYS A 290      39.818  44.684  24.144  1.00  0.00           C0.      0
ATOM   4492  HB2 LYS A 290      39.988  44.760  25.218  1.00  0.00           H0.      0
ATOM   4493  HB3 LYS A 290      39.498  43.656  23.971  1.00  0.00           H0.      0
ATOM   4494  CG  LYS A 290      41.167  44.946  23.431  1.00  0.00           C0.      0
ATOM   4495  HG2 LYS A 290      40.951  44.817  22.371  1.00  0.00           H0.      0
ATOM   4496  HG3 LYS A 290      41.567  45.943  23.620  1.00  0.00           H0.      0
ATOM   4497  CD  LYS A 290      42.248  43.997  23.893  1.00  0.00           C0.      0
ATOM   4498  HD2 LYS A 290      42.498  44.221  24.930  1.00  0.00           H0.      0
ATOM   4499  HD3 LYS A 290      41.902  42.964  23.934  1.00  0.00           H0.      0
ATOM   4500  CE  LYS A 290      43.500  44.195  23.023  1.00  0.00           C0.      0
ATOM   4501  HE2 LYS A 290      43.115  44.175  22.003  1.00  0.00           H0.      0
ATOM   4502  HE3 LYS A 290      43.888  45.190  23.243  1.00  0.00           H0.      0
ATOM   4503  NZ  LYS A 290      44.477  43.114  23.262  1.00  0.00           N0.      0
ATOM   4504  HZ1 LYS A 290      45.284  43.263  22.673  1.00  0.00           H0.      0
ATOM   4505  HZ2 LYS A 290      44.601  43.044  24.261  1.00  0.00           H0.      0
ATOM   4506  HZ3 LYS A 290      44.066  42.228  23.005  1.00  0.00           H0.      0
ATOM   4507  C   LYS A 290      38.036  45.297  22.454  1.00  0.00           C0.      0
ATOM   4508  O   LYS A 290      36.867  44.909  22.431  1.00  0.00           O0.      0
ATOM   4509  N   THR A 291      38.784  45.429  21.329  1.00  0.00           N0.      0
ATOM   4510  H   THR A 291      39.783  45.432  21.472  1.00  0.00           H0.      0
ATOM   4511  CA  THR A 291      38.309  45.056  20.000  1.00  0.00           C0.      0
ATOM   4512  HA  THR A 291      37.358  45.569  19.862  1.00  0.00           H0.      0
ATOM   4513  CB  THR A 291      39.384  45.455  19.023  1.00  0.00           C0.      0
ATOM   4514  HB  THR A 291      39.142  45.028  18.050  1.00  0.00           H0.      0
ATOM   4515  CG2 THR A 291      39.254  46.948  18.813  1.00  0.00           C0.      0
ATOM   4516 HG21 THR A 291      39.801  47.141  17.891  1.00  0.00           H0.      0
ATOM   4517 HG22 THR A 291      38.194  47.162  18.675  1.00  0.00           H0.      0
ATOM   4518 HG23 THR A 291      39.702  47.450  19.671  1.00  0.00           H0.      0
ATOM   4519  OG1 THR A 291      40.668  45.066  19.558  1.00  0.00           O0.      0
ATOM   4520  HG1 THR A 291      40.690  44.123  19.382  1.00  0.00           H0.      0
ATOM   4521  C   THR A 291      38.093  43.546  19.993  1.00  0.00           C0.      0
ATOM   4522  O   THR A 291      38.937  42.874  20.651  1.00  0.00           O0.      0
ATOM   4523  N   GLY A 292      37.148  43.016  19.206  1.00  0.00           N0.      0
ATOM   4524  H   GLY A 292      36.464  43.615  18.768  1.00  0.00           H0.      0
ATOM   4525  CA  GLY A 292      36.876  41.606  19.206  1.00  0.00           C0.      0
ATOM   4526  HA2 GLY A 292      36.686  41.223  18.203  1.00  0.00           H0.      0
ATOM   4527  HA3 GLY A 292      37.759  41.081  19.571  1.00  0.00           H0.      0
ATOM   4528  C   GLY A 292      35.624  41.132  20.072  1.00  0.00           C0.      0
ATOM   4529  O   GLY A 292      35.649  39.985  20.556  1.00  0.00           O0.      0
ATOM   4530  OXT GLY A 292      34.678  41.915  20.266  1.00  0.00           O0.      0
ATOM   4531  CA' SAM A 293      44.411  47.048  46.416  1.00  0.00           C0.      0
ATOM   4532  CB  SAM A 293      45.616  47.964  46.646  1.00  0.00           C0.      0
ATOM   4533  CG  SAM A 293      46.935  47.263  46.506  1.00  0.00           C0.      0
ATOM   4534  SD  SAM A 293      48.170  48.381  47.229  1.00  0.00           S0.      0
ATOM   4535  C5' SAM A 293      49.027  49.139  45.755  1.00  0.00           C0.      0
ATOM   4536  C4' SAM A 293      49.866  48.094  44.988  1.00  0.00           C0.      0
ATOM   4537  O4' SAM A 293      50.296  48.582  43.738  1.00  0.00           O0.      0
ATOM   4538  C3' SAM A 293      51.163  47.772  45.760  1.00  0.00           C0.      0
ATOM   4539  O3' SAM A 293      51.258  46.438  46.361  1.00  0.00           O0.      0
ATOM   4540  C2' SAM A 293      52.291  48.097  44.757  1.00  0.00           C0.      0
ATOM   4541  O2' SAM A 293      53.441  47.223  44.829  1.00  0.00           O0.      0
ATOM   4542  C1' SAM A 293      51.530  47.941  43.453  1.00  0.00           C0.      0
ATOM   4543  OXT SAM A 293      42.083  47.431  46.441  1.00  0.00           O0.      0
ATOM   4544  N1  SAM A 293      54.107  46.860  39.073  1.00  0.00           N0.      0
ATOM   4545  C2  SAM A 293      53.278  46.131  39.784  1.00  0.00           C0.      0
[truncated: 6,254,513 more chars]
